# Supplementary material for: Detection of changes in literary writing style using N-grams as style markers and supervised machine learning
Source: PLoS One. 2022 Jul 20;17(7):e0267590. doi: 10.1371/journal.pone.0267590 (PMC9299308; doi:10.1371/journal.pone.0267590)
Supplement: S1 File — (ZIP) [file pone.0267590.s001.zip]

Archive with 78 entries (66 files):
- Corpus11authors/
- Corpus11authors/ArthurConan/
- Corpus11authors/ArthurConan/1887_A_Study_In_Scarlet.txt
- Corpus11authors/ArthurConan/1890_The_Sign_of_the_Four.txt
- Corpus11authors/ArthurConan/1891_The_White_Company.txt
- Corpus11authors/ArthurConan/1917_His_Last_Bow.txt
- Corpus11authors/ArthurConan/1926_The_land_of_mist.txt
- Corpus11authors/ArthurConan/1927_The_case_book_of_sherlock_holmes.txt
- Corpus11authors/BoothTarkington/
- Corpus11authors/BoothTarkington/1899_1_BTarkington_Gentleman.txt
- Corpus11authors/BoothTarkington/1902_1_BTarkington_Vanrevels.txt
- Corpus11authors/BoothTarkington/1905_1_BTarkington_Canaan.txt
- Corpus11authors/BoothTarkington/1919_3_BTarkington_Ramsey.txt
- Corpus11authors/BoothTarkington/1921_3_BTarkington_AliceAdams.txt
- Corpus11authors/BoothTarkington/1922_3_BTarkington_Julia.txt
- Corpus11authors/CharlesDickens/
- Corpus11authors/CharlesDickens/1838_1_CDickens_Nicholas.txt
- Corpus11authors/CharlesDickens/1838_1_CDickens_Oliver.txt
- Corpus11authors/CharlesDickens/1841_1_CDickens_Barnaby.txt
- Corpus11authors/CharlesDickens/1859_3_CDickens_TwoCities.txt
- Corpus11authors/CharlesDickens/1860_3_CDickens_Expectations.txt
- Corpus11authors/CharlesDickens/1865_3_CDickens_MutualFriend.txt
- Corpus11authors/EdgarRice/
- Corpus11authors/EdgarRice/1912_A_Princess_of_Mars.txt
- Corpus11authors/EdgarRice/1914_The_gods_of_mars.txt
- Corpus11authors/EdgarRice/1918_The_Warlord_of_Mars.txt
- Corpus11authors/EdgarRice/1941_Llana_of_Gathol.txt
- Corpus11authors/EdgarRice/1942_Skeleton_Men_of_Jupiter.txt
- Corpus11authors/EdgarRice/1944_Land_of_Terror.txt
- Corpus11authors/FrederickMarryat/
- Corpus11authors/FrederickMarryat/1830_1_FMarryat_KingsOwn.txt
- Corpus11authors/FrederickMarryat/1832_1_FMarryat_Forster.txt
- Corpus11authors/FrederickMarryat/1834_1_FMarryat_Faithful.txt
- Corpus11authors/FrederickMarryat/1845_3_FMarryat_Mission.txt
- Corpus11authors/FrederickMarryat/1847_3_FMarryat_NewForest.txt
- Corpus11authors/FrederickMarryat/1848_3_FMarryat_LittleSavage.txt
- Corpus11authors/GeorgeMacdonald/
- Corpus11authors/GeorgeMacdonald/1863_1_GDonald_Elginbrod.txt
- Corpus11authors/GeorgeMacdonald/1864_1_GDonald_AdelaVol1.txt
- Corpus11authors/GeorgeMacdonald/1865_1_GDonald_Forbes.txt
- Corpus11authors/GeorgeMacdonald/1888_3_GDonald_ElectLady.txt
- Corpus11authors/GeorgeMacdonald/1891_3_GDonald_FlightShadow.txt
- Corpus11authors/GeorgeMacdonald/1892_3_GDonald_Gospel.txt
- Corpus11authors/GeorgeVaizey/
- Corpus11authors/GeorgeVaizey/1901_1_GVaizey_School.txt
- Corpus11authors/GeorgeVaizey/1902_1_GVaizey_Houseful.txt
- Corpus11authors/GeorgeVaizey/1903_1_GVaizey_Pixie.txt
- Corpus11authors/GeorgeVaizey/1914_3_GVaizey_Cassandra.txt
- Corpus11authors/GeorgeVaizey/1914_3_GVaizey_College.txt
- Corpus11authors/GeorgeVaizey/1915_3_GVaizey_Claire.txt
- Corpus11authors/IrisMurdoch/
- Corpus11authors/IrisMurdoch/1954_1_Under_the_net.txt
- Corpus11authors/IrisMurdoch/1956_1_The_Flight_from_the_Enchanter.txt
- Corpus11authors/IrisMurdoch/1958_1_The_Bell.txt
- Corpus11authors/IrisMurdoch/1973_3_The_Black_Prince.txt
- Corpus11authors/IrisMurdoch/1975_3_A_word_child.txt
- Corpus11authors/IrisMurdoch/1995_3_Jacksons_Dilemma.txt
- Corpus11authors/JohnBuchan/
- Corpus11authors/JohnBuchan/1910_prester_john.txt
- Corpus11authors/JohnBuchan/1915_the_thirtynine_steps.txt
- Corpus11authors/JohnBuchan/1916_greenmantle.txt
- Corpus11authors/JohnBuchan/1932_the_gap_in_the_curtain.txt
- Corpus11authors/JohnBuchan/1936_the_island_of_sheeps.txt
- Corpus11authors/JohnBuchan/1941_sick_heart_river.txt
- Corpus11authors/LouisTracy/
- Corpus11authors/LouisTracy/1903_1_LTracy_Wings.txt
- Corpus11authors/LouisTracy/1904_1_LTracy_Revellers.txt
- Corpus11authors/LouisTracy/1905_1_LTracy_Disappear.txt
- Corpus11authors/LouisTracy/1912_3_LTracy_Romance.txt
- Corpus11authors/LouisTracy/1916_3_LTracy_Wrath.txt
- Corpus11authors/LouisTracy/1919_3_LTracy_Mortimer.txt
- Corpus11authors/MarkTwain/
- Corpus11authors/MarkTwain/1869_1_MTwain_Innocents.txt
- Corpus11authors/MarkTwain/1872_1_MTwain_RoughingIt.txt
- Corpus11authors/MarkTwain/1876_1_MTwain_TomSawyer.txt
- Corpus11authors/MarkTwain/1897_3_MTwain_Equator.txt
- Corpus11authors/MarkTwain/1906_3_MTwain_Dollar.txt
- Corpus11authors/MarkTwain/1906_3_MTwain_WhatisMan.txt
