# Supplementary material for: Detection of changes in literary writing style using N-grams as style markers and supervised machine learning
Source: PLoS One. 2022 Jul 20;17(7):e0267590. doi: 10.1371/journal.pone.0267590 (PMC9299308; doi:10.1371/journal.pone.0267590)
Supplement: S1 File — (ZIP) [file pone.0267590.s001.zip › Corpus11authors/ArthurConan/1891_The_White_Company.txt]

The great bell of Beaulieu was ringing. Far away through the forest
might be heard its musical clangor and swell. Peat-cutters on Blackdown
and fishers upon the Exe heard the distant throbbing rising and falling
upon the sultry summer air. It was a common sound in those parts--as
common as the chatter of the jays and the booming of the bittern. Yet
the fishers and the peasants raised their heads and looked questions at
each other, for the angelus had already gone and vespers was still far
off. Why should the great bell of Beaulieu toll when the shadows were
neither short nor long?

All round the Abbey the monks were trooping in. Under the long
green-paved avenues of gnarled oaks and of lichened beeches the
white-robed brothers gathered to the sound. From the vine-yard and
the vine-press, from the bouvary or ox-farm, from the marl-pits and
salterns, even from the distant iron-works of Sowley and the outlying
grange of St. Leonard's, they had all turned their steps homewards. It
had been no sudden call. A swift messenger had the night before sped
round to the outlying dependencies of the Abbey, and had left the
summons for every monk to be back in the cloisters by the third hour
after noontide. So urgent a message had not been issued within the
memory of old lay-brother Athanasius, who had cleaned the Abbey knocker
since the year after the Battle of Bannockburn.

A stranger who knew nothing either of the Abbey or of its immense
resources might have gathered from the appearance of the brothers some
conception of the varied duties which they were called upon to perform,
and of the busy, wide-spread life which centred in the old monastery.
As they swept gravely in by twos and by threes, with bended heads and
muttering lips there were few who did not bear upon them some signs of
their daily toil. Here were two with wrists and sleeves all spotted
with the ruddy grape juice. There again was a bearded brother with
a broad-headed axe and a bundle of faggots upon his shoulders, while
beside him walked another with the shears under his arm and the white
wool still clinging to his whiter gown. A long, straggling troop bore
spades and mattocks while the two rearmost of all staggered along under
a huge basket o' fresh-caught carp, for the morrow was Friday, and there
were fifty platters to be filled and as many sturdy trenchermen behind
them. Of all the throng there was scarce one who was not labor-stained
and weary, for Abbot Berghersh was a hard man to himself and to others.

Meanwhile, in the broad and lofty chamber set apart for occasions of
import, the Abbot himself was pacing impatiently backwards and forwards,
with his long white nervous hands clasped in front of him. His thin,
thought-worn features and sunken, haggard cheeks bespoke one who had
indeed beaten down that inner foe whom every man must face, but had none
the less suffered sorely in the contest. In crushing his passions he had
well-nigh crushed himself. Yet, frail as was his person there gleamed
out ever and anon from under his drooping brows a flash of fierce
energy, which recalled to men's minds that he came of a fighting stock,
and that even now his twin-brother, Sir Bartholomew Berghersh, was one
of the most famous of those stern warriors who had planted the Cross of
St. George before the gates of Paris. With lips compressed and clouded
brow, he strode up and down the oaken floor, the very genius and
impersonation of asceticism, while the great bell still thundered and
clanged above his head. At last the uproar died away in three last,
measured throbs, and ere their echo had ceased the Abbot struck a small
gong which summoned a lay-brother to his presence.

"Have the brethren come?" he asked, in the Anglo-French dialect used in
religious houses.

"They are here," the other answered, with his eyes cast down and his
hands crossed upon his chest.

"All?"

"Two and thirty of the seniors and fifteen of the novices, most holy
father. Brother Mark of the Spicarium is sore smitten with a fever and
could not come. He said that--"

"It boots not what he said. Fever or no, he should have come at my call.
His spirit must be chastened, as must that of many more in this Abbey.
You yourself, brother Francis, have twice raised your voice, so it hath
come to my ears, when the reader in the refectory hath been dealing with
the lives of God's most blessed saints. What hast thou to say?"

The lay-brother stood meek and silent, with his arms still crossed in
front of him.

"One thousand Aves and as many Credos, said standing with arms
outstretched before the shrine of the Virgin, may help thee to remember
that the Creator hath given us two ears and but one mouth, as a token
that there is twice the work for the one as for the other. Where is the
master of the novices?"

"He is without, most holy father."

"Send him hither."

The sandalled feet clattered over the wooden floor, and the iron-bound
door creaked upon its hinges. In a few moments it opened again to admit
a short square monk with a heavy, composed face and an authoritative
manner.

"You have sent for me, holy father?"

"Yes, brother Jerome, I wish that this matter be disposed of with as
little scandal as may be, and yet it is needful that the example should
be a public one." The Abbot spoke in Latin now, as a language which was
more fitted by its age and solemnity to convey the thoughts of two high
dignitaries of the order.

"It would, perchance, be best that the novices be not admitted,"
suggested the master. "This mention of a woman may turn their minds from
their pious meditations to worldly and evil thoughts."

"Woman! woman!" groaned the Abbot. "Well has the holy Chrysostom termed
them _radix malorum_. From Eve downwards, what good hath come from any
of them? Who brings the plaint?"

"It is brother Ambrose."

"A holy and devout young man."

"A light and a pattern to every novice."

"Let the matter be brought to an issue then according to our old-time
monastic habit. Bid the chancellor and the sub-chancellor lead in the
brothers according to age, together with brother John, the accused, and
brother Ambrose, the accuser."

"And the novices?"

"Let them bide in the north alley of the cloisters. Stay! Bid the
sub-chancellor send out to them Thomas the lector to read unto them
from the 'Gesta beati Benedicti.' It may save them from foolish and
pernicious babbling."

The Abbot was left to himself once more, and bent his thin gray face
over his illuminated breviary. So he remained while the senior monks
filed slowly and sedately into the chamber seating themselves upon the
long oaken benches which lined the wall on either side. At the further
end, in two high chairs as large as that of the Abbot, though hardly as
elaborately carved, sat the master of the novices and the chancellor,
the latter a broad and portly priest, with dark mirthful eyes and a
thick outgrowth of crisp black hair all round his tonsured head. Between
them stood a lean, white-faced brother who appeared to be ill at ease,
shifting his feet from side to side and tapping his chin nervously with
the long parchment roll which he held in his hand. The Abbot, from his
point of vantage, looked down on the two long lines of faces, placid and
sun-browned for the most part, with the large bovine eyes and unlined
features which told of their easy, unchanging existence. Then he turned
his eager fiery gaze upon the pale-faced monk who faced him.

"This plaint is thine, as I learn, brother Ambrose," said he. "May the
holy Benedict, patron of our house, be present this day and aid us in
our findings! How many counts are there?"

"Three, most holy father," the brother answered in a low and quavering
voice.

"Have you set them forth according to rule?"

"They are here set down, most holy father, upon a cantle of sheep-skin."

"Let the sheep-skin be handed to the chancellor. Bring in brother John,
and let him hear the plaints which have been urged against him."

At this order a lay-brother swung open the door, and two other
lay-brothers entered leading between them a young novice of the order.
He was a man of huge stature, dark-eyed and red-headed, with a peculiar
half-humorous, half-defiant expression upon his bold, well-marked
features. His cowl was thrown back upon his shoulders, and his gown,
unfastened at the top, disclosed a round, sinewy neck, ruddy and corded
like the bark of the fir. Thick, muscular arms, covered with a reddish
down, protruded from the wide sleeves of his habit, while his white
shirt, looped up upon one side, gave a glimpse of a huge knotty leg,
scarred and torn with the scratches of brambles. With a bow to the
Abbot, which had in it perhaps more pleasantry than reverence, the
novice strode across to the carved prie-dieu which had been set apart
for him, and stood silent and erect with his hand upon the gold bell
which was used in the private orisons of the Abbot's own household. His
dark eyes glanced rapidly over the assembly, and finally settled with a
grim and menacing twinkle upon the face of his accuser.

The chancellor rose, and having slowly unrolled the parchment-scroll,
proceeded to read it out in a thick and pompous voice, while a subdued
rustle and movement among the brothers bespoke the interest with which
they followed the proceedings.

"Charges brought upon the second Thursday after the Feast of the
Assumption, in the year of our Lord thirteen hundred and sixty-six,
against brother John, formerly known as Hordle John, or John of Hordle,
but now a novice in the holy monastic order of the Cistercians. Read
upon the same day at the Abbey of Beaulieu in the presence of the most
reverend Abbot Berghersh and of the assembled order.

"The charges against the said brother John are the following, namely, to
wit:

"First, that on the above-mentioned Feast of the Assumption, small beer
having been served to the novices in the proportion of one quart to
each four, the said brother John did drain the pot at one draught to
the detriment of brother Paul, brother Porphyry and brother Ambrose,
who could scarce eat their none-meat of salted stock-fish on account of
their exceeding dryness."

At this solemn indictment the novice raised his hand and twitched his
lip, while even the placid senior brothers glanced across at each other
and coughed to cover their amusement. The Abbot alone sat gray and
immutable, with a drawn face and a brooding eye.

"Item, that having been told by the master of the novices that he should
restrict his food for two days to a single three-pound loaf of bran and
beans, for the greater honoring and glorifying of St. Monica, mother of
the holy Augustine, he was heard by brother Ambrose and others to say
that he wished twenty thousand devils would fly away with the said
Monica, mother of the holy Augustine, or any other saint who came
between a man and his meat. Item, that upon brother Ambrose reproving
him for this blasphemous wish, he did hold the said brother face
downwards over the piscatorium or fish-pond for a space during which
the said brother was able to repeat a pater and four aves for the better
fortifying of his soul against impending death."

There was a buzz and murmur among the white-frocked brethren at this
grave charge; but the Abbot held up his long quivering hand. "What
then?" said he.

"Item, that between nones and vespers on the feast of James the Less the
said brother John was observed upon the Brockenhurst road, near the spot
which is known as Hatchett's Pond in converse with a person of the other
sex, being a maiden of the name of Mary Sowley, the daughter of the
King's verderer. Item, that after sundry japes and jokes the said
brother John did lift up the said Mary Sowley and did take, carry, and
convey her across a stream, to the infinite relish of the devil and the
exceeding detriment of his own soul, which scandalous and wilful falling
away was witnessed by three members of our order."

A dead silence throughout the room, with a rolling of heads and
upturning of eyes, bespoke the pious horror of the community.

The Abbot drew his gray brows low over his fiercely questioning eyes.

"Who can vouch for this thing?" he asked.

"That can I," answered the accuser. "So too can brother Porphyry, who
was with me, and brother Mark of the Spicarium, who hath been so much
stirred and inwardly troubled by the sight that he now lies in a fever
through it."

"And the woman?" asked the Abbot. "Did she not break into lamentation
and woe that a brother should so demean himself?"

"Nay, she smiled sweetly upon him and thanked him. I can vouch it and so
can brother Porphyry."

"Canst thou?" cried the Abbot, in a high, tempestuous tone. "Canst thou
so? Hast forgotten that the five-and-thirtieth rule of the order is that
in the presence of a woman the face should be ever averted and the eyes
cast down? Hast forgot it, I say? If your eyes were upon your sandals,
how came ye to see this smile of which ye prate? A week in your cells,
false brethren, a week of rye-bread and lentils, with double lauds and
double matins, may help ye to remembrance of the laws under which ye
live."

At this sudden outflame of wrath the two witnesses sank their faces on
to their chests, and sat as men crushed. The Abbot turned his angry eyes
away from them and bent them upon the accused, who met his searching
gaze with a firm and composed face.

"What hast thou to say, brother John, upon these weighty things which
are urged against you?"

"Little enough, good father, little enough," said the novice, speaking
English with a broad West Saxon drawl. The brothers, who were English
to a man, pricked up their ears at the sound of the homely and yet
unfamiliar speech; but the Abbot flushed red with anger, and struck his
hand upon the oaken arm of his chair.

"What talk is this?" he cried. "Is this a tongue to be used within the
walls of an old and well-famed monastery? But grace and learning have
ever gone hand in hand, and when one is lost it is needless to look for
the other."

"I know not about that," said brother John. "I know only that the words
come kindly to my mouth, for it was the speech of my fathers before me.
Under your favor, I shall either use it now or hold my peace."

The Abbot patted his foot and nodded his head, as one who passes a point
but does not forget it.

"For the matter of the ale," continued brother John, "I had come in hot
from the fields and had scarce got the taste of the thing before
mine eye lit upon the bottom of the pot. It may be, too, that I spoke
somewhat shortly concerning the bran and the beans, the same being poor
provender and unfitted for a man of my inches. It is true also that I
did lay my hands upon this jack-fool of a brother Ambrose, though, as
you can see, I did him little scathe. As regards the maid, too, it is
true that I did heft her over the stream, she having on her hosen and
shoon, whilst I had but my wooden sandals, which could take no hurt from
the water. I should have thought shame upon my manhood, as well as my
monkhood, if I had held back my hand from her." He glanced around as
he spoke with the half-amused look which he had worn during the whole
proceedings.

"There is no need to go further," said the Abbot. "He has confessed to
all. It only remains for me to portion out the punishment which is due
to his evil conduct."

He rose, and the two long lines of brothers followed his example,
looking sideways with scared faces at the angry prelate.

"John of Hordle," he thundered, "you have shown yourself during the two
months of your novitiate to be a recreant monk, and one who is unworthy
to wear the white garb which is the outer symbol of the spotless spirit.
That dress shall therefore be stripped from thee, and thou shalt be cast
into the outer world without benefit of clerkship, and without lot or
part in the graces and blessings of those who dwell under the care of
the Blessed Benedict. Thou shalt come back neither to Beaulieu nor to
any of the granges of Beaulieu, and thy name shall be struck off the
scrolls of the order."

The sentence appeared a terrible one to the older monks, who had become
so used to the safe and regular life of the Abbey that they would have
been as helpless as children in the outer world. From their pious
oasis they looked dreamily out at the desert of life, a place full of
stormings and strivings--comfortless, restless, and overshadowed by
evil. The young novice, however, appeared to have other thoughts, for
his eyes sparkled and his smile broadened. It needed but that to add
fresh fuel to the fiery mood of the prelate.

"So much for thy spiritual punishment," he cried. "But it is to thy
grosser feelings that we must turn in such natures as thine, and as
thou art no longer under the shield of holy church there is the less
difficulty. Ho there! lay-brothers--Francis, Naomi, Joseph--seize him
and bind his arms! Drag him forth, and let the foresters and the porters
scourge him from the precincts!"

As these three brothers advanced towards him to carry out the Abbot's
direction, the smile faded from the novice's face, and he glanced right
and left with his fierce brown eyes, like a bull at a baiting. Then,
with a sudden deep-chested shout, he tore up the heavy oaken prie-dieu
and poised it to strike, taking two steps backward the while, that none
might take him at a vantage.

"By the black rood of Waltham!" he roared, "if any knave among you lays
a finger-end upon the edge of my gown, I will crush his skull like a
filbert!" With his thick knotted arms, his thundering voice, and his
bristle of red hair, there was something so repellent in the man that
the three brothers flew back at the very glare of him; and the two rows
of white monks strained away from him like poplars in a tempest. The
Abbot only sprang forward with shining eyes; but the chancellor and the
master hung upon either arm and wrested him back out of danger's way.

"He is possessed of a devil!" they shouted. "Run, brother Ambrose,
brother Joachim! Call Hugh of the Mill, and Woodman Wat, and Raoul with
his arbalest and bolts. Tell them that we are in fear of our lives! Run,
run! for the love of the Virgin!"

But the novice was a strategist as well as a man of action. Springing
forward, he hurled his unwieldy weapon at brother Ambrose, and, as desk
and monk clattered on to the floor together, he sprang through the open
door and down the winding stair. Sleepy old brother Athanasius, at
the porter's cell, had a fleeting vision of twinkling feet and flying
skirts; but before he had time to rub his eyes the recreant had passed
the lodge, and was speeding as fast as his sandals could patter along
the Lyndhurst Road.


Never had the peaceful atmosphere of the old Cistercian house been so
rudely ruffled. Never had there been insurrection so sudden, so short,
and so successful. Yet the Abbot Berghersh was a man of too firm a grain
to allow one bold outbreak to imperil the settled order of his great
household. In a few hot and bitter words, he compared their false
brother's exit to the expulsion of our first parents from the garden,
and more than hinted that unless a reformation occurred some others of
the community might find themselves in the same evil and perilous case.
Having thus pointed the moral and reduced his flock to a fitting state
of docility, he dismissed them once more to their labors and withdrew
himself to his own private chamber, there to seek spiritual aid in the
discharge of the duties of his high office.

The Abbot was still on his knees, when a gentle tapping at the door of
his cell broke in upon his orisons.

Rising in no very good humor at the interruption, he gave the word to
enter; but his look of impatience softened down into a pleasant and
paternal smile as his eyes fell upon his visitor.

He was a thin-faced, yellow-haired youth, rather above the middle size,
comely and well shapen, with straight, lithe figure and eager, boyish
features. His clear, pensive gray eyes, and quick, delicate expression,
spoke of a nature which had unfolded far from the boisterous joys and
sorrows of the world. Yet there was a set of the mouth and a prominence
of the chin which relieved him of any trace of effeminacy. Impulsive
he might be, enthusiastic, sensitive, with something sympathetic and
adaptive in his disposition; but an observer of nature's tokens would
have confidently pledged himself that there was native firmness and
strength underlying his gentle, monk-bred ways.

The youth was not clad in monastic garb, but in lay attire, though his
jerkin, cloak and hose were all of a sombre hue, as befitted one who
dwelt in sacred precincts. A broad leather strap hanging from his
shoulder supported a scrip or satchel such as travellers were wont to
carry. In one hand he grasped a thick staff pointed and shod with metal,
while in the other he held his coif or bonnet, which bore in its front a
broad pewter medal stamped with the image of Our Lady of Rocamadour.

"Art ready, then, fair son?" said the Abbot. "This is indeed a day of
comings and of goings. It is strange that in one twelve hours the Abbey
should have cast off its foulest weed and should now lose what we are
fain to look upon as our choicest blossom."

"You speak too kindly, father," the youth answered. "If I had my will I
should never go forth, but should end my days here in Beaulieu. It hath
been my home as far back as my mind can carry me, and it is a sore thing
for me to have to leave it."

"Life brings many a cross," said the Abbot gently. "Who is without them?
Your going forth is a grief to us as well as to yourself. But there
is no help. I had given my foreword and sacred promise to your father,
Edric the Franklin, that at the age of twenty you should be sent out
into the world to see for yourself how you liked the savor of it. Seat
thee upon the settle, Alleyne, for you may need rest ere long."

The youth sat down as directed, but reluctantly and with diffidence.
The Abbot stood by the narrow window, and his long black shadow fell
slantwise across the rush-strewn floor.

"Twenty years ago," he said, "your father, the Franklin of Minstead,
died, leaving to the Abbey three hides of rich land in the hundred of
Malwood, and leaving to us also his infant son on condition that we
should rear him until he came to man's estate. This he did partly
because your mother was dead, and partly because your elder brother,
now Socman of Minstead, had already given sign of that fierce and rude
nature which would make him no fit companion for you. It was his desire
and request, however, that you should not remain in the cloisters, but
should at a ripe age return into the world."

"But, father," interrupted the young man, "it is surely true that I am
already advanced several degrees in clerkship?"

"Yes, fair son, but not so far as to bar you from the garb you now wear
or the life which you must now lead. You have been porter?"

"Yes, father."

"Exorcist?"

"Yes, father."

"Reader?"

"Yes, father."

"Acolyte?"

"Yes, father."

"But have sworn no vow of constancy or chastity?"

"No, father."

"Then you are free to follow a worldly life. But let me hear, ere you
start, what gifts you take away with you from Beaulieu? Some I already
know. There is the playing of the citole and the rebeck. Our choir will
be dumb without you. You carve too?"

The youth's pale face flushed with the pride of the skilled workman.
"Yes, holy father," he answered. "Thanks to good brother Bartholomew, I
carve in wood and in ivory, and can do something also in silver and
in bronze. From brother Francis I have learned to paint on vellum, on
glass, and on metal, with a knowledge of those pigments and essences
which can preserve the color against damp or a biting air. Brother
Luke hath given me some skill in damask work, and in the enamelling of
shrines, tabernacles, diptychs and triptychs. For the rest, I know a
little of the making of covers, the cutting of precious stones, and the
fashioning of instruments."

"A goodly list, truly," cried the superior with a smile. "What clerk of
Cambrig or of Oxenford could say as much? But of thy reading--hast not
so much to show there, I fear?"

"No, father, it hath been slight enough. Yet, thanks to our good
chancellor, I am not wholly unlettered. I have read Ockham, Bradwardine,
and other of the schoolmen, together with the learned Duns Scotus and
the book of the holy Aquinas."

"But of the things of this world, what have you gathered from your
reading? From this high window you may catch a glimpse over the wooden
point and the smoke of Bucklershard of the mouth of the Exe, and the
shining sea. Now, I pray you, Alleyne, if a man were to take a ship and
spread sail across yonder waters, where might he hope to arrive?"

The youth pondered, and drew a plan amongst the rushes with the point
of his staff. "Holy father," said he, "he would come upon those parts
of France which are held by the King's Majesty. But if he trended to the
south he might reach Spain and the Barbary States. To his north would be
Flanders and the country of the Eastlanders and of the Muscovites."

"True. And how if, after reaching the King's possessions, he still
journeyed on to the eastward?"

"He would then come upon that part of France which is still in dispute,
and he might hope to reach the famous city of Avignon, where dwells our
blessed father, the prop of Christendom."

"And then?"

"Then he would pass through the land of the Almains and the great Roman
Empire, and so to the country of the Huns and of the Lithuanian pagans,
beyond which lies the great city of Constantine and the kingdom of the
unclean followers of Mahmoud."

"And beyond that, fair son?"

"Beyond that is Jerusalem and the Holy Land, and the great river which
hath its source in the Garden of Eden."

"And then?"

"Nay, good father, I cannot tell. Methinks the end of the world is not
far from there."

"Then we can still find something to teach thee, Alleyne," said the
Abbot complaisantly. "Know that many strange nations lie betwixt there
and the end of the world. There is the country of the Amazons, and the
country of the dwarfs, and the country of the fair but evil women who
slay with beholding, like the basilisk. Beyond that again is the kingdom
of Prester John and of the great Cham. These things I know for very
sooth, for I had them from that pious Christian and valiant knight, Sir
John de Mandeville, who stopped twice at Beaulieu on his way to and from
Southampton, and discoursed to us concerning what he had seen from the
reader's desk in the refectory, until there was many a good brother who
got neither bit nor sup, so stricken were they by his strange tales."

"I would fain know, father," asked the young man, "what there may be at
the end of the world?"

"There are some things," replied the Abbot gravely, "into which it was
never intended that we should inquire. But you have a long road before
you. Whither will you first turn?"

"To my brother's at Minstead. If he be indeed an ungodly and violent
man, there is the more need that I should seek him out and see whether I
cannot turn him to better ways."

The Abbot shook his head. "The Socman of Minstead hath earned an evil
name over the country side," he said. "If you must go to him, see at
least that he doth not turn you from the narrow path upon which you have
learned to tread. But you are in God's keeping, and Godward should you
ever look in danger and in trouble. Above all, shun the snares of women,
for they are ever set for the foolish feet of the young. Kneel down, my
child, and take an old man's blessing."

Alleyne Edricson bent his head while the Abbot poured out his heartfelt
supplication that Heaven would watch over this young soul, now going
forth into the darkness and danger of the world. It was no mere form for
either of them. To them the outside life of mankind did indeed seem to
be one of violence and of sin, beset with physical and still more with
spiritual danger. Heaven, too, was very near to them in those days.
God's direct agency was to be seen in the thunder and the rainbow,
the whirlwind and the lightning. To the believer, clouds of angels and
confessors, and martyrs, armies of the sainted and the saved, were
ever stooping over their struggling brethren upon earth, raising,
encouraging, and supporting them. It was then with a lighter heart and
a stouter courage that the young man turned from the Abbot's room, while
the latter, following him to the stair-head, finally commended him to
the protection of the holy Julian, patron of travellers.

Underneath, in the porch of the Abbey, the monks had gathered to give
him a last God-speed. Many had brought some parting token by which he
should remember them. There was brother Bartholomew with a crucifix of
rare carved ivory, and brother Luke with a white-backed psalter
adorned with golden bees, and brother Francis with the "Slaying of the
Innocents" most daintily set forth upon vellum. All these were
duly packed away deep in the traveller's scrip, and above them old
pippin-faced brother Athanasius had placed a parcel of simnel bread and
rammel cheese, with a small flask of the famous blue-sealed Abbey wine.
So, amid hand-shakings and laughings and blessings, Alleyne Edricson
turned his back upon Beaulieu.

At the turn of the road he stopped and gazed back. There was the
wide-spread building which he knew so well, the Abbot's house, the long
church, the cloisters with their line of arches, all bathed and mellowed
in the evening sun. There too was the broad sweep of the river Exe, the
old stone well, the canopied niche of the Virgin, and in the centre of
all the cluster of white-robed figures who waved their hands to him. A
sudden mist swam up before the young man's eyes, and he turned away upon
his journey with a heavy heart and a choking throat.


It is not, however, in the nature of things that a lad of twenty, with
young life glowing in his veins and all the wide world before him,
should spend his first hours of freedom in mourning for what he had
left. Long ere Alleyne was out of sound of the Beaulieu bells he was
striding sturdily along, swinging his staff and whistling as merrily as
the birds in the thicket. It was an evening to raise a man's heart. The
sun shining slantwise through the trees threw delicate traceries across
the road, with bars of golden light between. Away in the distance
before and behind, the green boughs, now turning in places to a coppery
redness, shot their broad arches across the track. The still summer air
was heavy with the resinous smell of the great forest. Here and there a
tawny brook prattled out from among the underwood and lost itself again
in the ferns and brambles upon the further side. Save the dull piping of
insects and the sough of the leaves, there was silence everywhere--the
sweet restful silence of nature.

And yet there was no want of life--the whole wide wood was full of it.
Now it was a lithe, furtive stoat which shot across the path upon some
fell errand of its own; then it was a wild cat which squatted upon the
outlying branch of an oak and peeped at the traveller with a yellow and
dubious eye. Once it was a wild sow which scuttled out of the bracken,
with two young sounders at her heels, and once a lordly red staggard
walked daintily out from among the tree trunks, and looked around
him with the fearless gaze of one who lived under the King's own high
protection. Alleyne gave his staff a merry flourish, however, and the
red deer bethought him that the King was far off, so streaked away from
whence he came.

The youth had now journeyed considerably beyond the furthest domains of
the Abbey. He was the more surprised therefore when, on coming round a
turn in the path, he perceived a man clad in the familiar garb of the
order, and seated in a clump of heather by the roadside. Alleyne had
known every brother well, but this was a face which was new to him--a
face which was very red and puffed, working this way and that, as
though the man were sore perplexed in his mind. Once he shook both hands
furiously in the air, and twice he sprang from his seat and hurried down
the road. When he rose, however, Alleyne observed that his robe was much
too long and loose for him in every direction, trailing upon the ground
and bagging about his ankles, so that even with trussed-up skirts he
could make little progress. He ran once, but the long gown clogged him
so that he slowed down into a shambling walk, and finally plumped into
the heather once more.

"Young friend," said he, when Alleyne was abreast of him, "I fear from
thy garb that thou canst know little of the Abbey of Beaulieu."

"Then you are in error, friend," the clerk answered, "for I have spent
all my days within its walls."

"Hast so indeed?" cried he. "Then perhaps canst tell me the name of
a great loathly lump of a brother wi' freckled face an' a hand like a
spade. His eyes were black an' his hair was red an' his voice like
the parish bull. I trow that there cannot be two alike in the same
cloisters."

"That surely can be no other than brother John," said Alleyne. "I trust
he has done you no wrong, that you should be so hot against him."

"Wrong, quotha?" cried the other, jumping out of the heather. "Wrong!
why he hath stolen every plack of clothing off my back, if that be a
wrong, and hath left me here in this sorry frock of white falding, so
that I have shame to go back to my wife, lest she think that I have
donned her old kirtle. Harrow and alas that ever I should have met him!"

"But how came this?" asked the young clerk, who could scarce keep from
laughter at the sight of the hot little man so swathed in the great
white cloak.

"It came in this way," he said, sitting down once more: "I was passing
this way, hoping to reach Lymington ere nightfall when I came on this
red-headed knave seated even where we are sitting now. I uncovered and
louted as I passed thinking that he might be a holy man at his orisons,
but he called to me and asked me if I had heard speak of the new
indulgence in favor of the Cistercians. 'Not I,' I answered. 'Then the
worse for thy soul!' said he; and with that he broke into a long tale
how that on account of the virtues of the Abbot Berghersh it had been
decreed by the Pope that whoever should wear the habit of a monk of
Beaulieu for as long as he might say the seven psalms of David should be
assured of the kingdom of Heaven. When I heard this I prayed him on
my knees that he would give me the use of his gown, which after many
contentions he at last agreed to do, on my paying him three marks
towards the regilding of the image of Laurence the martyr. Having
stripped his robe, I had no choice but to let him have the wearing of my
good leathern jerkin and hose, for, as he said, it was chilling to
the blood and unseemly to the eye to stand frockless whilst I made my
orisons. He had scarce got them on, and it was a sore labor, seeing that
my inches will scarce match my girth--he had scarce got them on, I say,
and I not yet at the end of the second psalm, when he bade me do honor
to my new dress, and with that set off down the road as fast as feet
would carry him. For myself, I could no more run than if I had been sown
in a sack; so here I sit, and here I am like to sit, before I set eyes
upon my clothes again."

"Nay, friend, take it not so sadly," said Alleyne, clapping the
disconsolate one upon the shoulder. "Canst change thy robe for a jerkin
once more at the Abbey, unless perchance you have a friend near at
hand."

"That have I," he answered, "and close; but I care not to go nigh him in
this plight, for his wife hath a gibing tongue, and will spread the
tale until I could not show my face in any market from Fordingbridge
to Southampton. But if you, fair sir, out of your kind charity would be
pleased to go a matter of two bow-shots out of your way, you would do me
such a service as I could scarce repay."

"With all my heart," said Alleyne readily.

"Then take this pathway on the left, I pray thee, and then the
deer-track which passes on the right. You will then see under a great
beech-tree the hut of a charcoal-burner. Give him my name, good sir,
the name of Peter the fuller, of Lymington, and ask him for a change of
raiment, that I may pursue my journey without delay. There are reasons
why he would be loth to refuse me."

Alleyne started off along the path indicated, and soon found the log-hut
where the burner dwelt. He was away faggot-cutting in the forest, but
his wife, a ruddy bustling dame, found the needful garments and tied
them into a bundle. While she busied herself in finding and folding
them, Alleyne Edricson stood by the open door looking in at her with
much interest and some distrust, for he had never been so nigh to a
woman before. She had round red arms, a dress of some sober woollen
stuff, and a brass brooch the size of a cheese-cake stuck in the front
of it.

"Peter the fuller!" she kept repeating. "Marry come up! if I were Peter
the fuller's wife I would teach him better than to give his clothes to
the first knave who asks for them. But he was always a poor, fond, silly
creature, was Peter, though we are beholden to him for helping to bury
our second son Wat, who was a 'prentice to him at Lymington in the year
of the Black Death. But who are you, young sir?"

"I am a clerk on my road from Beaulieu to Minstead."

"Aye, indeed! Hast been brought up at the Abbey then. I could read it
from thy reddened cheek and downcast eye. Hast learned from the monks, I
trow, to fear a woman as thou wouldst a lazar-house. Out upon them! that
they should dishonor their own mothers by such teaching. A pretty world
it would be with all the women out of it."

"Heaven forfend that such a thing should come to pass!" said Alleyne.

"Amen and amen! But thou art a pretty lad, and the prettier for thy
modest ways. It is easy to see from thy cheek that thou hast not spent
thy days in the rain and the heat and the wind, as my poor Wat hath been
forced to do."

"I have indeed seen little of life, good dame."

"Wilt find nothing in it to pay for the loss of thy own freshness. Here
are the clothes, and Peter can leave them when next he comes this way.
Holy Virgin! see the dust upon thy doublet! It were easy to see that
there is no woman to tend to thee. So!--that is better. Now buss me,
boy."

Alleyne stooped and kissed her, for the kiss was the common salutation
of the age, and, as Erasmus long afterwards remarked, more used in
England than in any other country. Yet it sent the blood to his temples
again, and he wondered, as he turned away, what the Abbot Berghersh
would have answered to so frank an invitation. He was still tingling
from this new experience when he came out upon the high-road and saw a
sight which drove all other thoughts from his mind.

Some way down from where he had left him the unfortunate Peter was
stamping and raving tenfold worse than before. Now, however, instead of
the great white cloak, he had no clothes on at all, save a short woollen
shirt and a pair of leather shoes. Far down the road a long-legged
figure was running, with a bundle under one arm and the other hand to
his side, like a man who laughs until he is sore.

"See him!" yelled Peter. "Look to him! You shall be my witness. He shall
see Winchester jail for this. See where he goes with my cloak under his
arm!"

"Who then?" cried Alleyne.

"Who but that cursed brother John. He hath not left me clothes enough to
make a gallybagger. The double thief hath cozened me out of my gown."

"Stay though, my friend, it was his gown," objected Alleyne.

"It boots not. He hath them all--gown, jerkin, hosen and all. Gramercy
to him that he left me the shirt and the shoon. I doubt not that he will
be back for them anon."

"But how came this?" asked Alleyne, open-eyed with astonishment.

"Are those the clothes? For dear charity's sake give them to me. Not the
Pope himself shall have these from me, though he sent the whole college
of cardinals to ask it. How came it? Why, you had scarce gone ere this
loathly John came running back again, and, when I oped mouth to reproach
him, he asked me whether it was indeed likely that a man of prayer would
leave his own godly raiment in order to take a layman's jerkin. He
had, he said, but gone for a while that I might be the freer for my
devotions. On this I plucked off the gown, and he with much show of
haste did begin to undo his points; but when I threw his frock down
he clipped it up and ran off all untrussed, leaving me in this sorry
plight. He laughed so the while, like a great croaking frog, that I
might have caught him had my breath not been as short as his legs were
long."

The young man listened to this tale of wrong with all the seriousness
that he could maintain; but at the sight of the pursy red-faced man and
the dignity with which he bore him, the laughter came so thick upon him
that he had to lean up against a tree-trunk. The fuller looked sadly and
gravely at him; but finding that he still laughed, he bowed with much
mock politeness and stalked onwards in his borrowed clothes. Alleyne
watched him until he was small in the distance, and then, wiping the
tears from his eyes, he set off briskly once more upon his journey.


The road along which he travelled was scarce as populous as most other
roads in the kingdom, and far less so than those which lie between the
larger towns. Yet from time to time Alleyne met other wayfarers, and
more than once was overtaken by strings of pack mules and horsemen
journeying in the same direction as himself. Once a begging friar came
limping along in a brown habit, imploring in a most dolorous voice to
give him a single groat to buy bread wherewith to save himself from
impending death. Alleyne passed him swiftly by, for he had learned from
the monks to have no love for the wandering friars, and, besides, there
was a great half-gnawed mutton bone sticking out of his pouch to prove
him a liar. Swiftly as he went, however, he could not escape the curse
of the four blessed evangelists which the mendicant howled behind him.
So dreadful are his execrations that the frightened lad thrust his
fingers into his ear-holes, and ran until the fellow was but a brown
smirch upon the yellow road.

Further on, at the edge of the woodland, he came upon a chapman and his
wife, who sat upon a fallen tree. He had put his pack down as a table,
and the two of them were devouring a great pasty, and washing it down
with some drink from a stone jar. The chapman broke a rough jest as he
passed, and the woman called shrilly to Alleyne to come and join them,
on which the man, turning suddenly from mirth to wrath, began to belabor
her with his cudgel. Alleyne hastened on, lest he make more mischief,
and his heart was heavy as lead within him. Look where he would, he
seemed to see nothing but injustice and violence and the hardness of man
to man.

But even as he brooded sadly over it and pined for the sweet peace of
the Abbey, he came on an open space dotted with holly bushes, where was
the strangest sight that he had yet chanced upon. Near to the pathway
lay a long clump of greenery, and from behind this there stuck straight
up into the air four human legs clad in parti-colored hosen, yellow and
black. Strangest of all was when a brisk tune struck suddenly up and
the four legs began to kick and twitter in time to the music. Walking on
tiptoe round the bushes, he stood in amazement to see two men bounding
about on their heads, while they played, the one a viol and the other
a pipe, as merrily and as truly as though they were seated in a choir.
Alleyne crossed himself as he gazed at this unnatural sight, and
could scarce hold his ground with a steady face, when the two dancers,
catching sight of him, came bouncing in his direction. A spear's length
from him, they each threw a somersault into the air, and came down upon
their feet with smirking faces and their hands over their hearts.

"A guerdon--a guerdon, my knight of the staring eyes!" cried one.

"A gift, my prince!" shouted the other. "Any trifle will serve--a purse
of gold, or even a jewelled goblet."

Alleyne thought of what he had read of demoniac possession--the
jumpings, the twitchings, the wild talk. It was in his mind to repeat
over the exorcism proper to such attacks; but the two burst out
a-laughing at his scared face, and turning on to their heads once more,
clapped their heels in derision.

"Hast never seen tumblers before?" asked the elder, a black-browed,
swarthy man, as brown and supple as a hazel twig. "Why shrink from us,
then, as though we were the spawn of the Evil One?"

"Why shrink, my honey-bird? Why so afeard, my sweet cinnamon?" exclaimed
the other, a loose-jointed lanky youth with a dancing, roguish eye.

"Truly, sirs, it is a new sight to me," the clerk answered. "When I saw
your four legs above the bush I could scarce credit my own eyes. Why is
it that you do this thing?"

"A dry question to answer," cried the younger, coming back on to
his feet. "A most husky question, my fair bird! But how? A flask, a
flask!--by all that is wonderful!" He shot out his hand as he spoke, and
plucking Alleyne's bottle out of his scrip, he deftly knocked the neck
off, and poured the half of it down his throat. The rest he handed to
his comrade, who drank the wine, and then, to the clerk's increasing
amazement, made a show of swallowing the bottle, with such skill
that Alleyne seemed to see it vanish down his throat. A moment later,
however, he flung it over his head, and caught it bottom downwards upon
the calf of his left leg.

"We thank you for the wine, kind sir," said he, "and for the ready
courtesy wherewith you offered it. Touching your question, we may tell
you that we are strollers and jugglers, who, having performed with much
applause at Winchester fair, are now on our way to the great Michaelmas
market at Ringwood. As our art is a very fine and delicate one, however,
we cannot let a day go by without exercising ourselves in it, to which
end we choose some quiet and sheltered spot where we may break our
journey. Here you find us; and we cannot wonder that you, who are new to
tumbling, should be astounded, since many great barons, earls, marshals
and knights, who have wandered as far as the Holy Land, are of one
mind in saying that they have never seen a more noble or gracious
performance. If you will be pleased to sit upon that stump, we will now
continue our exercise."

Alleyne sat down willingly as directed with two great bundles on
either side of him which contained the strollers' dresses--doublets of
flame-colored silk and girdles of leather, spangled with brass and tin.
The jugglers were on their heads once more, bounding about with rigid
necks, playing the while in perfect time and tune. It chanced that out
of one of the bundles there stuck the end of what the clerk saw to be
a cittern, so drawing it forth, he tuned it up and twanged a harmony to
the merry lilt which the dancers played. On that they dropped their own
instruments, and putting their hands to the ground they hopped about
faster and faster, ever shouting to him to play more briskly, until at
last for very weariness all three had to stop.

"Well played, sweet poppet!" cried the younger. "Hast a rare touch on
the strings."

"How knew you the tune?" asked the other.

"I knew it not. I did but follow the notes I heard."

Both opened their eyes at this, and stared at Alleyne with as much
amazement as he had shown at them.

"You have a fine trick of ear then," said one. "We have long wished to
meet such a man. Wilt join us and jog on to Ringwood? Thy duties shall
be light, and thou shalt have two-pence a day and meat for supper every
night."

"With as much beer as you can put away," said the other, "and a flask of
Gascon wine on Sabbaths."

"Nay, it may not be. I have other work to do. I have tarried with you
over long," quoth Alleyne, and resolutely set forth upon his journey
once more. They ran behind him some little way, offering him first
fourpence and then sixpence a day, but he only smiled and shook his
head, until at last they fell away from him. Looking back, he saw that
the smaller had mounted on the younger's shoulders, and that they stood
so, some ten feet high, waving their adieus to him. He waved back to
them, and then hastened on, the lighter of heart for having fallen in
with these strange men of pleasure.

Alleyne had gone no great distance for all the many small passages that
had befallen him. Yet to him, used as he was to a life of such quiet
that the failure of a brewing or the altering of an anthem had seemed
to be of the deepest import, the quick changing play of the lights and
shadows of life was strangely startling and interesting. A gulf seemed
to divide this brisk uncertain existence from the old steady round of
work and of prayer which he had left behind him. The few hours that had
passed since he saw the Abbey tower stretched out in his memory until
they outgrew whole months of the stagnant life of the cloister. As he
walked and munched the soft bread from his scrip, it seemed strange to
him to feel that it was still warm from the ovens of Beaulieu.

When he passed Penerley, where were three cottages and a barn, he
reached the edge of the tree country, and found the great barren heath
of Blackdown stretching in front of him, all pink with heather and
bronzed with the fading ferns. On the left the woods were still thick,
but the road edged away from them and wound over the open. The sun lay
low in the west upon a purple cloud, whence it threw a mild, chastening
light over the wild moorland and glittered on the fringe of forest
turning the withered leaves into flakes of dead gold, the brighter for
the black depths behind them. To the seeing eye decay is as fair as
growth, and death as life. The thought stole into Alleyne's heart as he
looked upon the autumnal country side and marvelled at its beauty. He
had little time to dwell upon it however, for there were still six good
miles between him and the nearest inn. He sat down by the roadside
to partake of his bread and cheese, and then with a lighter scrip he
hastened upon his way.

There appeared to be more wayfarers on the down than in the forest.
First he passed two Dominicans in their long black dresses, who swept by
him with downcast looks and pattering lips, without so much as a glance
at him. Then there came a gray friar, or minorite, with a good paunch
upon him, walking slowly and looking about him with the air of a man who
was at peace with himself and with all men. He stopped Alleyne to ask
him whether it was not true that there was a hostel somewhere in those
parts which was especially famous for the stewing of eels. The clerk
having made answer that he had heard the eels of Sowley well spoken of,
the friar sucked in his lips and hurried forward. Close at his heels
came three laborers walking abreast, with spade and mattock over their
shoulders. They sang some rude chorus right tunefully as they walked,
but their English was so coarse and rough that to the ears of a
cloister-bred man it sounded like a foreign and barbarous tongue. One
of them carried a young bittern which they had caught upon the moor, and
they offered it to Alleyne for a silver groat. Very glad he was to get
safely past them, for, with their bristling red beards and their fierce
blue eyes, they were uneasy men to bargain with upon a lonely moor.

Yet it is not always the burliest and the wildest who are the most to
be dreaded. The workers looked hungrily at him, and then jogged onwards
upon their way in slow, lumbering Saxon style. A worse man to deal with
was a wooden-legged cripple who came hobbling down the path, so weak and
so old to all appearance that a child need not stand in fear of him.
Yet when Alleyne had passed him, of a sudden, out of pure devilment, he
screamed out a curse at him, and sent a jagged flint stone hurtling past
his ear. So horrid was the causeless rage of the crooked creature, that
the clerk came over a cold thrill, and took to his heels until he was
out of shot from stone or word. It seemed to him that in this country
of England there was no protection for a man save that which lay in the
strength of his own arm and the speed of his own foot. In the cloisters
he had heard vague talk of the law--the mighty law which was higher than
prelate or baron, yet no sign could he see of it. What was the benefit
of a law written fair upon parchment, he wondered, if there were no
officers to enforce it. As it fell out, however, he had that very
evening, ere the sun had set, a chance of seeing how stern was the grip
of the English law when it did happen to seize the offender.

A mile or so out upon the moor the road takes a very sudden dip into a
hollow, with a peat-colored stream running swiftly down the centre
of it. To the right of this stood, and stands to this day, an ancient
barrow, or burying mound, covered deeply in a bristle of heather and
bracken. Alleyne was plodding down the slope upon one side, when he saw
an old dame coming towards him upon the other, limping with weariness
and leaning heavily upon a stick. When she reached the edge of the
stream she stood helpless, looking to right and to left for some ford.
Where the path ran down a great stone had been fixed in the centre of
the brook, but it was too far from the bank for her aged and uncertain
feet. Twice she thrust forward at it, and twice she drew back, until at
last, giving up in despair, she sat herself down by the brink and
wrung her hands wearily. There she still sat when Alleyne reached the
crossing.

"Come, mother," quoth he, "it is not so very perilous a passage."

"Alas! good youth," she answered, "I have a humor in the eyes, and
though I can see that there is a stone there I can by no means be sure
as to where it lies."

"That is easily amended," said he cheerily, and picking her lightly up,
for she was much worn with time, he passed across with her. He could
not but observe, however, that as he placed her down her knees seemed to
fail her, and she could scarcely prop herself up with her staff.

"You are weak, mother," said he. "Hast journeyed far, I wot."

"From Wiltshire, friend," said she, in a quavering voice; "three days
have I been on the road. I go to my son, who is one of the King's
regarders at Brockenhurst. He has ever said that he would care for me in
mine old age."

"And rightly too, mother, since you cared for him in his youth. But when
have you broken fast?"

"At Lyndenhurst; but alas! my money is at an end, and I could but get a
dish of bran-porridge from the nunnery. Yet I trust that I may be able
to reach Brockenhurst to-night, where I may have all that heart can
desire; for oh! sir, but my son is a fine man, with a kindly heart of
his own, and it is as good as food to me to think that he should have a
doublet of Lincoln green to his back and be the King's own paid man."

"It is a long road yet to Brockenhurst," said Alleyne; "but here is such
bread and cheese as I have left, and here, too, is a penny which may
help you to supper. May God be with you!"

"May God be with you, young man!" she cried. "May He make your heart as
glad as you have made mine!" She turned away, still mumbling blessings,
and Alleyne saw her short figure and her long shadow stumbling slowly up
the slope.

He was moving away himself, when his eyes lit upon a strange sight, and
one which sent a tingling through his skin. Out of the tangled scrub on
the old overgrown barrow two human faces were looking out at him; the
sinking sun glimmered full upon them, showing up every line and feature.
The one was an oldish man with a thin beard, a crooked nose, and a broad
red smudge from a birth-mark over his temple; the other was a negro, a
thing rarely met in England at that day, and rarer still in the quiet
southland parts. Alleyne had read of such folk, but had never seen one
before, and could scarce take his eyes from the fellow's broad pouting
lip and shining teeth. Even as he gazed, however, the two came writhing
out from among the heather, and came down towards him with such a
guilty, slinking carriage, that the clerk felt that there was no good in
them, and hastened onwards upon his way.

He had not gained the crown of the slope, when he heard a sudden scuffle
behind him and a feeble voice bleating for help. Looking round, there
was the old dame down upon the roadway, with her red whimple flying on
the breeze, while the two rogues, black and white, stooped over her,
wresting away from her the penny and such other poor trifles as were
worth the taking. At the sight of her thin limbs struggling in weak
resistance, such a glow of fierce anger passed over Alleyne as set his
head in a whirl. Dropping his scrip, he bounded over the stream once
more, and made for the two villains, with his staff whirled over his
shoulder and his gray eyes blazing with fury.

The robbers, however, were not disposed to leave their victim until they
had worked their wicked will upon her. The black man, with the woman's
crimson scarf tied round his swarthy head, stood forward in the centre
of the path, with a long dull-colored knife in his hand, while the
other, waving a ragged cudgel, cursed at Alleyne and dared him to
come on. His blood was fairly aflame, however, and he needed no such
challenge. Dashing at the black man, he smote at him with such good will
that the other let his knife tinkle into the roadway, and hopped howling
to a safer distance. The second rogue, however, made of sterner stuff,
rushed in upon the clerk, and clipped him round the waist with a grip
like a bear, shouting the while to his comrade to come round and stab
him in the back. At this the negro took heart of grace, and picking up
his dagger again he came stealing with prowling step and murderous eye,
while the two swayed backwards and forwards, staggering this way and
that. In the very midst of the scuffle, however, whilst Alleyne braced
himself to feel the cold blade between his shoulders, there came a
sudden scurry of hoofs, and the black man yelled with terror and ran
for his life through the heather. The man with the birth-mark, too,
struggled to break away, and Alleyne heard his teeth chatter and felt
his limbs grow limp to his hand. At this sign of coming aid the clerk
held on the tighter, and at last was able to pin his man down and
glanced behind him to see where all the noise was coming from.

Down the slanting road there was riding a big, burly man, clad in a
tunic of purple velvet and driving a great black horse as hard as
it could gallop. He leaned well over its neck as he rode, and made a
heaving with his shoulders at every bound as though he were lifting the
steed instead of it carrying him. In the rapid glance Alleyne saw that
he had white doeskin gloves, a curling white feather in his flat velvet
cap, and a broad gold, embroidered baldric across his bosom. Behind him
rode six others, two and two, clad in sober brown jerkins, with the
long yellow staves of their bows thrusting out from behind their right
shoulders. Down the hill they thundered, over the brook and up to the
scene of the contest.

"Here is one!" said the leader, springing down from his reeking horse,
and seizing the white rogue by the edge of his jerkin. "This is one of
them. I know him by that devil's touch upon his brow. Where are your
cords, Peterkin? So! Bind him hand and foot. His last hour has come. And
you, young man, who may you be?"

"I am a clerk, sir, travelling from Beaulieu."

"A clerk!" cried the other. "Art from Oxenford or from Cambridge? Hast
thou a letter from the chancellor of thy college giving thee a permit
to beg? Let me see thy letter." He had a stern, square face, with bushy
side whiskers and a very questioning eye.

"I am from Beaulieu Abbey, and I have no need to beg," said Alleyne, who
was all of a tremble now that the ruffle was over.

"The better for thee," the other answered. "Dost know who I am?"

"No, sir, I do not."

"I am the law!"--nodding his head solemnly. "I am the law of England
and the mouthpiece of his most gracious and royal majesty, Edward the
Third."

Alleyne louted low to the King's representative. "Truly you came in good
time, honored sir," said he. "A moment later and they would have slain
me."

"But there should be another one," cried the man in the purple coat.
"There should be a black man. A shipman with St. Anthony's fire, and a
black man who had served him as cook--those are the pair that we are in
chase of."

"The black man fled over to that side," said Alleyne, pointing towards
the barrow.

"He could not have gone far, sir bailiff," cried one of the archers,
unslinging his bow. "He is in hiding somewhere, for he knew well, black
paynim as he is, that our horses' four legs could outstrip his two."

"Then we shall have him," said the other. "It shall never be said,
whilst I am bailiff of Southampton, that any waster, riever, draw-latch
or murtherer came scathless away from me and my posse. Leave that rogue
lying. Now stretch out in line, my merry ones, with arrow on string, and
I shall show you such sport as only the King can give. You on the left,
Howett, and Thomas of Redbridge upon the right. So! Beat high and low
among the heather, and a pot of wine to the lucky marksman."

As it chanced, however, the searchers had not far to seek. The negro had
burrowed down into his hiding-place upon the barrow, where he might have
lain snug enough, had it not been for the red gear upon his head. As
he raised himself to look over the bracken at his enemies, the staring
color caught the eye of the bailiff, who broke into a long screeching
whoop and spurred forward sword in hand. Seeing himself discovered,
the man rushed out from his hiding-place, and bounded at the top of
his speed down the line of archers, keeping a good hundred paces to the
front of them. The two who were on either side of Alleyne bent their
bows as calmly as though they were shooting at the popinjay at the
village fair.

"Seven yards windage, Hal," said one, whose hair was streaked with gray.

"Five," replied the other, letting loose his string. Alleyne gave a gulp
in his throat, for the yellow streak seemed to pass through the man; but
he still ran forward.

"Seven, you jack-fool," growled the first speaker, and his bow twanged
like a harp-string. The black man sprang high up into the air, and
shot out both his arms and his legs, coming down all a-sprawl among
the heather. "Right under the blade bone!" quoth the archer, sauntering
forward for his arrow.

"The old hound is the best when all is said," quoth the bailiff of
Southampton, as they made back for the roadway. "That means a quart of
the best malmsey in Southampton this very night, Matthew Atwood. Art
sure that he is dead?"

"Dead as Pontius Pilate, worshipful sir."

"It is well. Now, as to the other knave. There are trees and to spare
over yonder, but we have scarce leisure to make for them. Draw thy
sword, Thomas of Redbridge, and hew me his head from his shoulders."

"A boon, gracious sir, a boon!" cried the condemned man.

"What then?" asked the bailiff.

"I will confess to my crime. It was indeed I and the black cook, both
from the ship 'La Rose de Gloire,' of Southampton, who did set upon the
Flanders merchant and rob him of his spicery and his mercery, for which,
as we well know, you hold a warrant against us."

"There is little merit in this confession," quoth the bailiff sternly.
"Thou hast done evil within my bailiwick, and must die."

"But, sir," urged Alleyne, who was white to the lips at these bloody
doings, "he hath not yet come to trial."

"Young clerk," said the bailiff, "you speak of that of which you know
nothing. It is true that he hath not come to trial, but the trial hath
come to him. He hath fled the law and is beyond its pale. Touch not that
which is no concern of thine. But what is this boon, rogue, which you
would crave?"

"I have in my shoe, most worshipful sir, a strip of wood which belonged
once to the bark wherein the blessed Paul was dashed up against the
island of Melita. I bought it for two rose nobles from a shipman who
came from the Levant. The boon I crave is that you will place it in my
hands and let me die still grasping it. In this manner, not only shall
my own eternal salvation be secured, but thine also, for I shall never
cease to intercede for thee."

At the command of the bailiff they plucked off the fellow's shoe, and
there sure enough at the side of the instep, wrapped in a piece of fine
sendall, lay a long, dark splinter of wood. The archers doffed caps at
the sight of it, and the bailiff crossed himself devoutly as he handed
it to the robber.

"If it should chance," he said, "that through the surpassing merits of
the blessed Paul your sin-stained soul should gain a way into paradise,
I trust that you will not forget that intercession which you have
promised. Bear in mind too, that it is Herward the bailiff for whom you
pray, and not Herward the sheriff, who is my uncle's son. Now, Thomas, I
pray you dispatch, for we have a long ride before us and sun has already
set."

Alleyne gazed upon the scene--the portly velvet-clad official, the knot
of hard-faced archers with their hands to the bridles of their horses,
the thief with his arms trussed back and his doublet turned down upon
his shoulders. By the side of the track the old dame was standing,
fastening her red whimple once more round her head. Even as he looked
one of the archers drew his sword with a sharp whirr of steel and stept
up to the lost man. The clerk hurried away in horror; but, ere he
had gone many paces, he heard a sudden, sullen thump, with a choking,
whistling sound at the end of it. A minute later the bailiff and four
of his men rode past him on their journey back to Southampton, the other
two having been chosen as grave-diggers. As they passed Alleyne saw that
one of the men was wiping his sword-blade upon the mane of his horse.
A deadly sickness came over him at the sight, and sitting down by the
wayside he burst out weeping, with his nerves all in a jangle. It was a
terrible world thought he, and it was hard to know which were the most
to be dreaded, the knaves or the men of the law.


The night had already fallen, and the moon was shining between the rifts
of ragged, drifting clouds, before Alleyne Edricson, footsore and weary
from the unwonted exercise, found himself in front of the forest inn
which stood upon the outskirts of Lyndhurst. The building was long and
low, standing back a little from the road, with two flambeaux blazing on
either side of the door as a welcome to the traveller. From one window
there thrust forth a long pole with a bunch of greenery tied to the end
of it--a sign that liquor was to be sold within. As Alleyne walked up to
it he perceived that it was rudely fashioned out of beams of wood, with
twinkling lights all over where the glow from within shone through the
chinks. The roof was poor and thatched; but in strange contrast to
it there ran all along under the eaves a line of wooden shields, most
gorgeously painted with chevron, bend, and saltire, and every heraldic
device. By the door a horse stood tethered, the ruddy glow beating
strongly upon his brown head and patient eyes, while his body stood back
in the shadow.

Alleyne stood still in the roadway for a few minutes reflecting
upon what he should do. It was, he knew, only a few miles further to
Minstead, where his brother dwelt. On the other hand, he had never seen
this brother since childhood, and the reports which had come to his ears
concerning him were seldom to his advantage. By all accounts he was a
hard and a bitter man.

It might be an evil start to come to his door so late and claim the
shelter of his roof. Better to sleep here at this inn, and then travel
on to Minstead in the morning. If his brother would take him in, well
and good.

He would bide with him for a time and do what he might to serve him.
If, on the other hand, he should have hardened his heart against him,
he could only go on his way and do the best he might by his skill as
a craftsman and a scrivener. At the end of a year he would be free
to return to the cloisters, for such had been his father's bequest. A
monkish upbringing, one year in the world after the age of twenty, and
then a free selection one way or the other--it was a strange course
which had been marked out for him. Such as it was, however, he had no
choice but to follow it, and if he were to begin by making a friend
of his brother he had best wait until morning before he knocked at his
dwelling.

The rude plank door was ajar, but as Alleyne approached it there came
from within such a gust of rough laughter and clatter of tongues that
he stood irresolute upon the threshold. Summoning courage, however, and
reflecting that it was a public dwelling, in which he had as much right
as any other man, he pushed it open and stepped into the common room.

Though it was an autumn evening and somewhat warm, a huge fire of heaped
billets of wood crackled and sparkled in a broad, open grate, some of
the smoke escaping up a rude chimney, but the greater part rolling out
into the room, so that the air was thick with it, and a man coming from
without could scarce catch his breath. On this fire a great cauldron
bubbled and simmered, giving forth a rich and promising smell. Seated
round it were a dozen or so folk, of all ages and conditions, who set
up such a shout as Alleyne entered that he stood peering at them through
the smoke, uncertain what this riotous greeting might portend.

"A rouse! A rouse!" cried one rough looking fellow in a tattered jerkin.
"One more round of mead or ale and the score to the last comer."

"'Tis the law of the 'Pied Merlin,'" shouted another. "Ho there, Dame
Eliza! Here is fresh custom come to the house, and not a drain for the
company."

"I will take your orders, gentles; I will assuredly take your orders,"
the landlady answered, bustling in with her hands full of leathern
drinking-cups. "What is it that you drink, then? Beer for the lads of
the forest, mead for the gleeman, strong waters for the tinker, and wine
for the rest. It is an old custom of the house, young sir. It has been
the use at the 'Pied Merlin' this many a year back that the company
should drink to the health of the last comer. Is it your pleasure to
humor it?"

"Why, good dame," said Alleyne, "I would not offend the customs of your
house, but it is only sooth when I say that my purse is a thin one. As
far as two pence will go, however, I shall be right glad to do my part."

"Plainly said and bravely spoken, my suckling friar," roared a deep
voice, and a heavy hand fell upon Alleyne's shoulder. Looking up, he saw
beside him his former cloister companion the renegade monk, Hordle John.

"By the thorn of Glastonbury! ill days are coming upon Beaulieu," said
he. "Here they have got rid in one day of the only two men within their
walls--for I have had mine eyes upon thee, youngster, and I know that
for all thy baby-face there is the making of a man in thee. Then there
is the Abbot, too. I am no friend of his, nor he of mine; but he has
warm blood in his veins. He is the only man left among them. The others,
what are they?"

"They are holy men," Alleyne answered gravely.

"Holy men? Holy cabbages! Holy bean-pods! What do they do but live and
suck in sustenance and grow fat? If that be holiness, I could show you
hogs in this forest who are fit to head the calendar. Think you it was
for such a life that this good arm was fixed upon my shoulder, or that
head placed upon your neck? There is work in the world, man, and it is
not by hiding behind stone walls that we shall do it."

"Why, then, did you join the brothers?" asked Alleyne.

"A fair enough question; but it is as fairly answered. I joined them
because Margery Alspaye, of Bolder, married Crooked Thomas of Ringwood,
and left a certain John of Hordle in the cold, for that he was a
ranting, roving blade who was not to be trusted in wedlock. That was
why, being fond and hot-headed, I left the world; and that is why,
having had time to take thought, I am right glad to find myself back in
it once more. Ill betide the day that ever I took off my yeoman's jerkin
to put on the white gown!"

Whilst he was speaking the landlady came in again, bearing a broad
platter, upon which stood all the beakers and flagons charged to the
brim with the brown ale or the ruby wine. Behind her came a maid with
a high pile of wooden plates, and a great sheaf of spoons, one of which
she handed round to each of the travellers. Two of the company, who were
dressed in the weather-stained green doublet of foresters, lifted the
big pot off the fire, and a third, with a huge pewter ladle, served out
a portion of steaming collops to each guest. Alleyne bore his share and
his ale-mug away with him to a retired trestle in the corner, where he
could sup in peace and watch the strange scene, which was so different
to those silent and well-ordered meals to which he was accustomed.

The room was not unlike a stable. The low ceiling, smoke-blackened and
dingy, was pierced by several square trap-doors with rough-hewn ladders
leading up to them. The walls of bare unpainted planks were studded
here and there with great wooden pins, placed at irregular intervals
and heights, from which hung over-tunics, wallets, whips, bridles, and
saddles. Over the fireplace were suspended six or seven shields of
wood, with coats-of-arms rudely daubed upon them, which showed by their
varying degrees of smokiness and dirt that they had been placed there
at different periods. There was no furniture, save a single long
dresser covered with coarse crockery, and a number of wooden benches and
trestles, the legs of which sank deeply into the soft clay floor, while
the only light, save that of the fire, was furnished by three torches
stuck in sockets on the wall, which flickered and crackled, giving
forth a strong resinous odor. All this was novel and strange to the
cloister-bred youth; but most interesting of all was the motley circle
of guests who sat eating their collops round the blaze. They were a
humble group of wayfarers, such as might have been found that night
in any inn through the length and breadth of England; but to him they
represented that vague world against which he had been so frequently and
so earnestly warned. It did not seem to him from what he could see of it
to be such a very wicked place after all.

Three or four of the men round the fire were evidently underkeepers
and verderers from the forest, sunburned and bearded, with the quick
restless eye and lithe movements of the deer among which they lived.
Close to the corner of the chimney sat a middle-aged gleeman, clad in a
faded garb of Norwich cloth, the tunic of which was so outgrown that it
did not fasten at the neck and at the waist. His face was swollen and
coarse, and his watery protruding eyes spoke of a life which never
wandered very far from the wine-pot. A gilt harp, blotched with many
stains and with two of its strings missing, was tucked under one of his
arms, while with the other he scooped greedily at his platter. Next to
him sat two other men of about the same age, one with a trimming of fur
to his coat, which gave him a dignity which was evidently dearer to him
than his comfort, for he still drew it round him in spite of the hot
glare of the faggots. The other, clad in a dirty russet suit with a long
sweeping doublet, had a cunning, foxy face with keen, twinkling eyes and
a peaky beard. Next to him sat Hordle John, and beside him three other
rough unkempt fellows with tangled beards and matted hair--free laborers
from the adjoining farms, where small patches of freehold property
had been suffered to remain scattered about in the heart of the royal
demesne. The company was completed by a peasant in a rude dress of
undyed sheepskin, with the old-fashioned galligaskins about his legs,
and a gayly dressed young man with striped cloak jagged at the edges
and parti-colored hosen, who looked about him with high disdain upon his
face, and held a blue smelling-flask to his nose with one hand, while he
brandished a busy spoon with the other. In the corner a very fat man was
lying all a-sprawl upon a truss, snoring stertorously, and evidently in
the last stage of drunkenness.

"That is Wat the limner," quoth the landlady, sitting down beside
Alleyne, and pointing with the ladle to the sleeping man. "That is he
who paints the signs and the tokens. Alack and alas that ever I should
have been fool enough to trust him! Now, young man, what manner of a
bird would you suppose a pied merlin to be--that being the proper sign
of my hostel?"

"Why," said Alleyne, "a merlin is a bird of the same form as an eagle or
a falcon. I can well remember that learned brother Bartholomew, who is
deep in all the secrets of nature, pointed one out to me as we walked
together near Vinney Ridge."

"A falcon or an eagle, quotha? And pied, that is of two several colors.
So any man would say except this barrel of lies. He came to me, look
you, saying that if I would furnish him with a gallon of ale, wherewith
to strengthen himself as he worked, and also the pigments and a board,
he would paint for me a noble pied merlin which I might hang along with
the blazonry over my door. I, poor simple fool, gave him the ale and all
that he craved, leaving him alone too, because he said that a man's mind
must be left untroubled when he had great work to do. When I came back
the gallon jar was empty, and he lay as you see him, with the board in
front of him with this sorry device." She raised up a panel which was
leaning against the wall, and showed a rude painting of a scraggy and
angular fowl, with very long legs and a spotted body.

"Was that," she asked, "like the bird which thou hast seen?"

Alleyne shook his head, smiling.

"No, nor any other bird that ever wagged a feather. It is most like a
plucked pullet which has died of the spotted fever. And scarlet too!
What would the gentles Sir Nicholas Boarhunte, or Sir Bernard Brocas, of
Roche Court, say if they saw such a thing--or, perhaps, even the King's
own Majesty himself, who often has ridden past this way, and who loves
his falcons as he loves his sons? It would be the downfall of my house."

"The matter is not past mending," said Alleyne. "I pray you, good dame,
to give me those three pigment-pots and the brush, and I shall try
whether I cannot better this painting."

Dame Eliza looked doubtfully at him, as though fearing some other
stratagem, but, as he made no demand for ale, she finally brought the
paints, and watched him as he smeared on his background, talking the
while about the folk round the fire.

"The four forest lads must be jogging soon," she said. "They bide at
Emery Down, a mile or more from here. Yeomen prickers they are, who tend
to the King's hunt. The gleeman is called Floyting Will. He comes from
the north country, but for many years he hath gone the round of the
forest from Southampton to Christchurch. He drinks much and pays little
but it would make your ribs crackle to hear him sing the 'Jest of Hendy
Tobias.' Mayhap he will sing it when the ale has warmed him."

"Who are those next to him?" asked Alleyne, much interested. "He of the
fur mantle has a wise and reverent face."

"He is a seller of pills and salves, very learned in humors, and rheums,
and fluxes, and all manner of ailments. He wears, as you perceive, the
vernicle of Sainted Luke, the first physician, upon his sleeve. May good
St. Thomas of Kent grant that it may be long before either I or mine
need his help! He is here to-night for herbergage, as are the others
except the foresters. His neighbor is a tooth-drawer. That bag at his
girdle is full of the teeth that he drew at Winchester fair. I warrant
that there are more sound ones than sorry, for he is quick at his work
and a trifle dim in the eye. The lusty man next him with the red head
I have not seen before. The four on this side are all workers, three
of them in the service of the bailiff of Sir Baldwin Redvers, and the
other, he with the sheepskin, is, as I hear, a villein from the midlands
who hath run from his master. His year and day are well-nigh up, when he
will be a free man."

"And the other?" asked Alleyne in a whisper. "He is surely some very
great man, for he looks as though he scorned those who were about him."

The landlady looked at him in a motherly way and shook her head. "You
have had no great truck with the world," she said, "or you would have
learned that it is the small men and not the great who hold their noses
in the air. Look at those shields upon my wall and under my eaves. Each
of them is the device of some noble lord or gallant knight who hath
slept under my roof at one time or another. Yet milder men or easier to
please I have never seen: eating my bacon and drinking my wine with a
merry face, and paying my score with some courteous word or jest which
was dearer to me than my profit. Those are the true gentles. But your
chapman or your bearward will swear that there is a lime in the wine,
and water in the ale, and fling off at the last with a curse instead of
a blessing. This youth is a scholar from Cambrig, where men are wont to
be blown out by a little knowledge, and lose the use of their hands in
learning the laws of the Romans. But I must away to lay down the beds.
So may the saints keep you and prosper you in your undertaking!"

Thus left to himself, Alleyne drew his panel of wood where the light of
one of the torches would strike full upon it, and worked away with all
the pleasure of the trained craftsman, listening the while to the talk
which went on round the fire. The peasant in the sheepskins, who had
sat glum and silent all evening, had been so heated by his flagon of ale
that he was talking loudly and angrily with clenched hands and flashing
eyes.

"Sir Humphrey Tennant of Ashby may till his own fields for me," he
cried. "The castle has thrown its shadow upon the cottage over long.
For three hundred years my folk have swinked and sweated, day in and day
out, to keep the wine on the lord's table and the harness on the lord's
back. Let him take off his plates and delve himself, if delving must be
done."

"A proper spirit, my fair son!" said one of the free laborers. "I would
that all men were of thy way of thinking."

"He would have sold me with his acres," the other cried, in a
voice which was hoarse with passion. "'The man, the woman and their
litter'--so ran the words of the dotard bailiff. Never a bullock on the
farm was sold more lightly. Ha! he may wake some black night to find
the flames licking about his ears--for fire is a good friend to the
poor man, and I have seen a smoking heap of ashes where over night there
stood just such another castlewick as Ashby."

"This is a lad of mettle!" shouted another of the laborers. "He dares to
give tongue to what all men think. Are we not all from Adam's loins, all
with flesh and blood, and with the same mouth that must needs have food
and drink? Where all this difference then between the ermine cloak and
the leathern tunic, if what they cover is the same?"

"Aye, Jenkin," said another, "our foeman is under the stole and the
vestment as much as under the helmet and plate of proof. We have as much
to fear from the tonsure as from the hauberk. Strike at the noble and
the priest shrieks, strike at priest and the noble lays his hand upon
glaive. They are twin thieves who live upon our labor."

"It would take a clever man to live upon thy labor, Hugh," remarked one
of the foresters, "seeing that the half of thy time is spent in swilling
mead at the 'Pied Merlin.'"

"Better that than stealing the deer that thou art placed to guard, like
some folk I know."

"If you dare open that swine's mouth against me," shouted the woodman,
"I'll crop your ears for you before the hangman has the doing of it,
thou long-jawed lackbrain."

"Nay, gentles, gentles!" cried Dame Eliza, in a singsong heedless voice,
which showed that such bickerings were nightly things among her guests.
"No brawling or brabbling, gentles! Take heed to the good name of the
house."

"Besides, if it comes to the cropping of ears, there are other folk who
may say their say," quoth the third laborer. "We are all freemen, and
I trow that a yeoman's cudgel is as good as a forester's knife. By
St. Anselm! it would be an evil day if we had to bend to our master's
servants as well as to our masters."

"No man is my master save the King," the woodman answered. "Who is
there, save a false traitor, who would refuse to serve the English
king?"

"I know not about the English king," said the man Jenkin. "What sort of
English king is it who cannot lay his tongue to a word of English? You
mind last year when he came down to Malwood, with his inner marshal and
his outer marshal, his justiciar, his seneschal, and his four and twenty
guardsmen. One noontide I was by Franklin Swinton's gate, when up he
rides with a yeoman pricker at his heels. 'Ouvre,' he cried, 'ouvre,' or
some such word, making signs for me to open the gate; and then 'Merci,'
as though he were adrad of me. And you talk of an English king?"

"I do not marvel at it," cried the Cambrig scholar, speaking in the high
drawling voice which was common among his class. "It is not a tongue
for men of sweet birth and delicate upbringing. It is a foul, snorting,
snarling manner of speech. For myself, I swear by the learned Polycarp
that I have most ease with Hebrew, and after that perchance with
Arabian."

"I will not hear a word said against old King Ned," cried Hordle John
in a voice like a bull. "What if he is fond of a bright eye and a saucy
face. I know one of his subjects who could match him at that. If
he cannot speak like an Englishman I trow that he can fight like an
Englishman, and he was hammering at the gates of Paris while ale-house
topers were grutching and grumbling at home."

This loud speech, coming from a man of so formidable an appearance,
somewhat daunted the disloyal party, and they fell into a sullen
silence, which enabled Alleyne to hear something of the talk which was
going on in the further corner between the physician, the tooth-drawer
and the gleeman.

"A raw rat," the man of drugs was saying, "that is what it is ever my
use to order for the plague--a raw rat with its paunch cut open."

"Might it not be broiled, most learned sir?" asked the tooth-drawer. "A
raw rat sounds a most sorry and cheerless dish."

"Not to be eaten," cried the physician, in high disdain. "Why should any
man eat such a thing?"

"Why indeed?" asked the gleeman, taking a long drain at his tankard.

"It is to be placed on the sore or swelling. For the rat, mark you,
being a foul-living creature, hath a natural drawing or affinity for
all foul things, so that the noxious humors pass from the man into the
unclean beast."

"Would that cure the black death, master?" asked Jenkin.

"Aye, truly would it, my fair son."

"Then I am right glad that there were none who knew of it. The black
death is the best friend that ever the common folk had in England."

"How that then?" asked Hordle John.

"Why, friend, it is easy to see that you have not worked with your hands
or you would not need to ask. When half the folk in the country were
dead it was then that the other half could pick and choose who they
would work for, and for what wage. That is why I say that the murrain
was the best friend that the borel folk ever had."

"True, Jenkin," said another workman; "but it is not all good that is
brought by it either. We well know that through it corn-land has been
turned into pasture, so that flocks of sheep with perchance a single
shepherd wander now where once a hundred men had work and wage."

"There is no great harm in that," remarked the tooth-drawer, "for the
sheep give many folk their living. There is not only the herd, but the
shearer and brander, and then the dresser, the curer, the dyer, the
fuller, the webster, the merchant, and a score of others."

"If it come to that." said one of the foresters, "the tough meat of them
will wear folks teeth out, and there is a trade for the man who can draw
them."

A general laugh followed this sally at the dentist's expense, in the
midst of which the gleeman placed his battered harp upon his knee, and
began to pick out a melody upon the frayed strings.

"Elbow room for Floyting Will!" cried the woodmen. "Twang us a merry
lilt."

"Aye, aye, the 'Lasses of Lancaster,'" one suggested.

"Or 'St. Simeon and the Devil.'"

"Or the 'Jest of Hendy Tobias.'"

To all these suggestions the jongleur made no response, but sat with his
eye fixed abstractedly upon the ceiling, as one who calls words to his
mind. Then, with a sudden sweep across the strings, he broke out into
a song so gross and so foul that ere he had finished a verse the
pure-minded lad sprang to his feet with the blood tingling in his face.

"How can you sing such things?" he cried. "You, too, an old man who
should be an example to others."

The wayfarers all gazed in the utmost astonishment at the interruption.

"By the holy Dicon of Hampole! our silent clerk has found his tongue,"
said one of the woodmen. "What is amiss with the song then? How has it
offended your babyship?"

"A milder and better mannered song hath never been heard within these
walls," cried another. "What sort of talk is this for a public inn?"

"Shall it be a litany, my good clerk?" shouted a third; "or would a hymn
be good enough to serve?"

The jongleur had put down his harp in high dudgeon. "Am I to be preached
to by a child?" he cried, staring across at Alleyne with an inflamed and
angry countenance. "Is a hairless infant to raise his tongue against me,
when I have sung in every fair from Tweed to Trent, and have twice been
named aloud by the High Court of the Minstrels at Beverley? I shall sing
no more to-night."

"Nay, but you will so," said one of the laborers. "Hi, Dame Eliza, bring
a stoup of your best to Will to clear his throat. Go forward with thy
song, and if our girl-faced clerk does not love it he can take to the
road and go whence he came."

"Nay, but not too last," broke in Hordle John. "There are two words in
this matter. It may be that my little comrade has been over quick in
reproof, he having gone early into the cloisters and seen little of the
rough ways and words of the world. Yet there is truth in what he says,
for, as you know well, the song was not of the cleanest. I shall stand
by him, therefore, and he shall neither be put out on the road, nor
shall his ears be offended indoors."

"Indeed, your high and mighty grace," sneered one of the yeomen, "have
you in sooth so ordained?"

"By the Virgin!" said a second, "I think that you may both chance to
find yourselves upon the road before long."

"And so belabored as to be scarce able to crawl along it," cried a
third.

"Nay, I shall go! I shall go!" said Alleyne hurriedly, as Hordle John
began to slowly roll up his sleeve, and bare an arm like a leg of
mutton. "I would not have you brawl about me."

"Hush! lad," he whispered, "I count them not a fly. They may find they
have more tow on their distaff than they know how to spin. Stand thou
clear and give me space."

Both the foresters and the laborers had risen from their bench, and Dame
Eliza and the travelling doctor had flung themselves between the two
parties with soft words and soothing gestures, when the door of the
"Pied Merlin" was flung violently open, and the attention of the company
was drawn from their own quarrel to the new-comer who had burst so
unceremoniously upon them.


He was a middle-sized man, of most massive and robust build, with an
arching chest and extraordinary breadth of shoulder. His shaven face was
as brown as a hazel-nut, tanned and dried by the weather, with harsh,
well-marked features, which were not improved by a long white scar which
stretched from the corner of his left nostril to the angle of the jaw.
His eyes were bright and searching, with something of menace and of
authority in their quick glitter, and his mouth was firm-set and hard,
as befitted one who was wont to set his face against danger. A straight
sword by his side and a painted long-bow jutting over his shoulder
proclaimed his profession, while his scarred brigandine of chain-mail
and his dinted steel cap showed that he was no holiday soldier, but one
who was even now fresh from the wars. A white surcoat with the lion
of St. George in red upon the centre covered his broad breast, while a
sprig of new-plucked broom at the side of his head-gear gave a touch of
gayety and grace to his grim, war-worn equipment.

"Ha!" he cried, blinking like an owl in the sudden glare. "Good even
to you, comrades! Hola! a woman, by my soul!" and in an instant he had
clipped Dame Eliza round the waist and was kissing her violently. His
eye happening to wander upon the maid, however, he instantly abandoned
the mistress and danced off after the other, who scurried in confusion
up one of the ladders, and dropped the heavy trap-door upon her pursuer.
He then turned back and saluted the landlady once more with the utmost
relish and satisfaction.

"La petite is frightened," said he. "Ah, c'est l'amour, l'amour! Curse
this trick of French, which will stick to my throat. I must wash it out
with some good English ale. By my hilt! camarades, there is no drop of
French blood in my body, and I am a true English bowman, Samkin Aylward
by name; and I tell you, mes amis, that it warms my very heart-roots to
set my feet on the dear old land once more. When I came off the galley
at Hythe, this very day, I down on my bones, and I kissed the good brown
earth, as I kiss thee now, ma belle, for it was eight long years since
I had seen it. The very smell of it seemed life to me. But where are my
six rascals? Hola, there! En avant!"

At the order, six men, dressed as common drudges, marched solemnly
into the room, each bearing a huge bundle upon his head. They formed in
military line, while the soldier stood in front of them with stern eyes,
checking off their several packages.

"Number one--a French feather-bed with the two counter-panes of white
sendall," said he.

"Here, worthy sir," answered the first of the bearers, laying a great
package down in the corner.

"Number two--seven ells of red Turkey cloth and nine ells of cloth of
gold. Put it down by the other. Good dame, I prythee give each of these
men a bottrine of wine or a jack of ale. Three--a full piece of white
Genoan velvet with twelve ells of purple silk. Thou rascal, there is
dirt on the hem! Thou hast brushed it against some wall, coquin!"

"Not I, most worthy sir," cried the carrier, shrinking away from the
fierce eyes of the bowman.

"I say yes, dog! By the three kings! I have seen a man gasp out his last
breath for less. Had you gone through the pain and unease that I have
done to earn these things you would be at more care. I swear by my ten
finger-bones that there is not one of them that hath not cost its weight
in French blood! Four--an incense-boat, a ewer of silver, a gold buckle
and a cope worked in pearls. I found them, camarades, at the Church of
St. Denis in the harrying of Narbonne, and I took them away with me lest
they fall into the hands of the wicked. Five--a cloak of fur turned
up with minever, a gold goblet with stand and cover, and a box of
rose-colored sugar. See that you lay them together. Six--a box of
monies, three pounds of Limousine gold-work, a pair of boots, silver
tagged, and, lastly, a store of naping linen. So, the tally is complete!
Here is a groat apiece, and you may go."

"Go whither, worthy sir?" asked one of the carriers.

"Whither? To the devil if ye will. What is it to me? Now, ma belle, to
supper. A pair of cold capons, a mortress of brawn, or what you will,
with a flask or two of the right Gascony. I have crowns in my pouch,
my sweet, and I mean to spend them. Bring in wine while the food is
dressing. Buvons my brave lads; you shall each empty a stoup with me."

Here was an offer which the company in an English inn at that or any
other date are slow to refuse. The flagons were re-gathered and came
back with the white foam dripping over their edges. Two of the woodmen
and three of the laborers drank their portions off hurriedly and trooped
off together, for their homes were distant and the hour late. The
others, however, drew closer, leaving the place of honor to the right
of the gleeman to the free-handed new-comer. He had thrown off his steel
cap and his brigandine, and had placed them with his sword, his quiver
and his painted long-bow, on the top of his varied heap of plunder in
the corner. Now, with his thick and somewhat bowed legs stretched in
front of the blaze, his green jerkin thrown open, and a great quart
pot held in his corded fist, he looked the picture of comfort and of
good-fellowship. His hard-set face had softened, and the thick crop of
crisp brown curls which had been hidden by his helmet grew low upon his
massive neck. He might have been forty years of age, though hard toil
and harder pleasure had left their grim marks upon his features. Alleyne
had ceased painting his pied merlin, and sat, brush in hand, staring
with open eyes at a type of man so strange and so unlike any whom he had
met. Men had been good or had been bad in his catalogue, but here was a
man who was fierce one instant and gentle the next, with a curse on his
lips and a smile in his eye. What was to be made of such a man as that?

It chanced that the soldier looked up and saw the questioning glance
which the young clerk threw upon him. He raised his flagon and drank to
him, with a merry flash of his white teeth.

"A toi, mon garcon," he cried. "Hast surely never seen a man-at-arms,
that thou shouldst stare so?"

"I never have," said Alleyne frankly, "though I have oft heard talk of
their deeds."

"By my hilt!" cried the other, "if you were to cross the narrow sea you
would find them as thick as bees at a tee-hole. Couldst not shoot a
bolt down any street of Bordeaux, I warrant, but you would pink archer,
squire, or knight. There are more breastplates than gaberdines to be
seen, I promise you."

"And where got you all these pretty things?" asked Hordle John, pointing
at the heap in the corner.

"Where there is as much more waiting for any brave lad to pick it up.
Where a good man can always earn a good wage, and where he need look
upon no man as his paymaster, but just reach his hand out and help
himself. Aye, it is a goodly and a proper life. And here I drink to
mine old comrades, and the saints be with them! Arouse all together,
mes enfants, under pain of my displeasure. To Sir Claude Latour and the
White Company!"

"Sir Claude Latour and the White Company!" shouted the travellers,
draining off their goblets.

"Well quaffed, mes braves! It is for me to fill your cups again, since
you have drained them to my dear lads of the white jerkin. Hola! mon
ange, bring wine and ale. How runs the old stave?--

        We'll drink all together
        To the gray goose feather
        And the land where the gray goose flew."

He roared out the catch in a harsh, unmusical voice, and ended with a
shout of laughter. "I trust that I am a better bowman than a minstrel,"
said he.

"Methinks I have some remembrance of the lilt," remarked the gleeman,
running his fingers over the strings. "Hoping that it will give thee no
offence, most holy sir"--with a vicious snap at Alleyne--"and with the
kind permit of the company, I will even venture upon it."

Many a time in the after days Alleyne Edricson seemed to see that scene,
for all that so many which were stranger and more stirring were soon
to crowd upon him. The fat, red-faced gleeman, the listening group, the
archer with upraised finger beating in time to the music, and the huge
sprawling figure of Hordle John, all thrown into red light and black
shadow by the flickering fire in the centre--memory was to come often
lovingly back to it. At the time he was lost in admiration at the deft
way in which the jongleur disguised the loss of his two missing strings,
and the lusty, hearty fashion in which he trolled out his little ballad
of the outland bowmen, which ran in some such fashion as this:

          What of the bow?
            The bow was made in England:
        Of true wood, of yew wood,
          The wood of English bows;
            So men who are free
            Love the old yew tree
        And the land where the yew tree grows.

          What of the cord?
            The cord was made in England:
        A rough cord, a tough cord,
          A cord that bowmen love;
            So we'll drain our jacks
            To the English flax
        And the land where the hemp was wove.

          What of the shaft?
            The shaft was cut in England:
        A long shaft, a strong shaft,
          Barbed and trim and true;
            So we'll drink all together
            To the gray goose feather
        And the land where the gray goose flew.

          What of the men?
            The men were bred in England:
        The bowman--the yeoman--
          The lads of dale and fell
            Here's to you--and to you;
            To the hearts that are true
        And the land where the true hearts dwell.

"Well sung, by my hilt!" shouted the archer in high delight. "Many a
night have I heard that song, both in the old war-time and after in the
days of the White Company, when Black Simon of Norwich would lead the
stave, and four hundred of the best bowmen that ever drew string would
come roaring in upon the chorus. I have seen old John Hawkwood, the same
who has led half the Company into Italy, stand laughing in his beard as
he heard it, until his plates rattled again. But to get the full smack
of it ye must yourselves be English bowmen, and be far off upon an
outland soil."

Whilst the song had been singing Dame Eliza and the maid had placed a
board across two trestles, and had laid upon it the knife, the spoon,
the salt, the tranchoir of bread, and finally the smoking dish which
held the savory supper. The archer settled himself to it like one who
had known what it was to find good food scarce; but his tongue still
went as merrily as his teeth.

"It passes me," he cried, "how all you lusty fellows can bide scratching
your backs at home when there are such doings over the seas. Look at
me--what have I to do? It is but the eye to the cord, the cord to the
shaft, and the shaft to the mark. There is the whole song of it. It is
but what you do yourselves for pleasure upon a Sunday evening at the
parish village butts."

"And the wage?" asked a laborer.

"You see what the wage brings," he answered. "I eat of the best, and I
drink deep. I treat my friend, and I ask no friend to treat me. I clap
a silk gown on my girl's back. Never a knight's lady shall be better
betrimmed and betrinketed. How of all that, mon garcon? And how of the
heap of trifles that you can see for yourselves in yonder corner? They
are from the South French, every one, upon whom I have been making
war. By my hilt! camarades, I think that I may let my plunder speak for
itself."

"It seems indeed to be a goodly service," said the tooth-drawer.

"Tete bleu! yes, indeed. Then there is the chance of a ransom. Why, look
you, in the affair at Brignais some four years back, when the companies
slew James of Bourbon, and put his army to the sword, there was scarce a
man of ours who had not count, baron, or knight. Peter Karsdale, who
was but a common country lout newly brought over, with the English fleas
still hopping under his doublet, laid his great hands upon the Sieur
Amaury de Chatonville, who owns half Picardy, and had five thousand
crowns out of him, with his horse and harness. 'Tis true that a French
wench took it all off Peter as quick as the Frenchman paid it; but what
then? By the twang of string! it would be a bad thing if money was not
made to be spent; and how better than on woman--eh, ma belle?"

"It would indeed be a bad thing if we had not our brave archers to bring
wealth and kindly customs into the country," quoth Dame Eliza, on whom
the soldier's free and open ways had made a deep impression.

"A toi, ma cherie!" said he, with his hand over his heart. "Hola! there
is la petite peeping from behind the door. A toi, aussi, ma petite! Mon
Dieu! but the lass has a good color!"

"There is one thing, fair sir," said the Cambridge student in his
piping voice, "which I would fain that you would make more clear. As
I understand it, there was peace made at the town of Bretigny some six
years back between our most gracious monarch and the King of the French.
This being so, it seems most passing strange that you should talk so
loudly of war and of companies when there is no quarrel between the
French and us."

"Meaning that I lie," said the archer, laying down his knife.

"May heaven forfend!" cried the student hastily. "_Magna est veritas sed
rara_, which means in the Latin tongue that archers are all honorable
men. I come to you seeking knowledge, for it is my trade to learn."

"I fear that you are yet a 'prentice to that trade," quoth the soldier;
"for there is no child over the water but could answer what you ask.
Know then that though there may be peace between our own provinces and
the French, yet within the marches of France there is always war, for
the country is much divided against itself, and is furthermore harried
by bands of flayers, skinners, Brabacons, tardvenus, and the rest of
them. When every man's grip is on his neighbor's throat, and every
five-sous-piece of a baron is marching with tuck of drum to fight whom
he will, it would be a strange thing if five hundred brave English boys
could not pick up a living. Now that Sir John Hawkwood hath gone with
the East Anglian lads and the Nottingham woodmen into the service of the
Marquis of Montferrat to fight against the Lord of Milan, there are but
ten score of us left, yet I trust that I may be able to bring some back
with me to fill the ranks of the White Company. By the tooth of Peter!
it would be a bad thing if I could not muster many a Hamptonshire man
who would be ready to strike in under the red flag of St. George, and
the more so if Sir Nigel Loring, of Christchurch, should don hauberk
once more and take the lead of us."

"Ah, you would indeed be in luck then," quoth a woodman; "for it is said
that, setting aside the prince, and mayhap good old Sir John Chandos,
there was not in the whole army a man of such tried courage."

"It is sooth, every word of it," the archer answered. "I have seen him
with these two eyes in a stricken field, and never did man carry himself
better. Mon Dieu! yes, ye would not credit it to look at him, or to
hearken to his soft voice, but from the sailing from Orwell down to
the foray to Paris, and that is clear twenty years, there was not a
skirmish, onfall, sally, bushment, escalado or battle, but Sir Nigel was
in the heart of it. I go now to Christchurch with a letter to him from
Sir Claude Latour to ask him if he will take the place of Sir John
Hawkwood; and there is the more chance that he will if I bring one or
two likely men at my heels. What say you, woodman: wilt leave the bucks
to loose a shaft at a nobler mark?"

The forester shook his head. "I have wife and child at Emery Down,"
quoth he; "I would not leave them for such a venture."

"You, then, young sir?" asked the archer.

"Nay, I am a man of peace," said Alleyne Edricson. "Besides, I have
other work to do."

"Peste!" growled the soldier, striking his flagon on the board until the
dishes danced again. "What, in the name of the devil, hath come over
the folk? Why sit ye all moping by the fireside, like crows round a dead
horse, when there is man's work to be done within a few short leagues of
ye? Out upon you all, as a set of laggards and hang-backs! By my hilt I
believe that the men of England are all in France already, and that what
is left behind are in sooth the women dressed up in their paltocks and
hosen."

"Archer," quoth Hordle John, "you have lied more than once and more than
twice; for which, and also because I see much in you to dislike, I am
sorely tempted to lay you upon your back."

"By my hilt! then, I have found a man at last!" shouted the bowman.
"And, 'fore God, you are a better man than I take you for if you can lay
me on my back, mon garcon. I have won the ram more times than there are
toes to my feet, and for seven long years I have found no man in the
Company who could make my jerkin dusty."

"We have had enough bobance and boasting," said Hordle John, rising and
throwing off his doublet. "I will show you that there are better men
left in England than ever went thieving to France."

"Pasques Dieu!" cried the archer, loosening his jerkin, and eyeing his
foeman over with the keen glance of one who is a judge of manhood.
"I have only once before seen such a body of a man. By your leave, my
red-headed friend, I should be right sorry to exchange buffets with
you; and I will allow that there is no man in the Company who would
pull against you on a rope; so let that be a salve to your pride. On
the other hand I should judge that you have led a life of ease for some
months back, and that my muscle is harder than your own. I am ready to
wager upon myself against you if you are not afeard."

"Afeard, thou lurden!" growled big John. "I never saw the face yet of
the man that I was afeard of. Come out, and we shall see who is the
better man."

"But the wager?"

"I have nought to wager. Come out for the love and the lust of the
thing."

"Nought to wager!" cried the soldier. "Why, you have that which I covet
above all things. It is that big body of thine that I am after. See,
now, mon garcon. I have a French feather-bed there, which I have been at
pains to keep these years back. I had it at the sacking of Issodun, and
the King himself hath not such a bed. If you throw me, it is thine; but,
if I throw you, then you are under a vow to take bow and bill and hie
with me to France, there to serve in the White Company as long as we be
enrolled."

"A fair wager!" cried all the travellers, moving back their benches and
trestles, so as to give fair field for the wrestlers.

"Then you may bid farewell to your bed, soldier," said Hordle John.

"Nay; I shall keep the bed, and I shall have you to France in spite
of your teeth, and you shall live to thank me for it. How shall it be,
then, mon enfant? Collar and elbow, or close-lock, or catch how you
can?"

"To the devil with your tricks," said John, opening and shutting his
great red hands. "Stand forth, and let me clip thee."

"Shalt clip me as best you can then," quoth the archer, moving out into
the open space, and keeping a most wary eye upon his opponent. He had
thrown off his green jerkin, and his chest was covered only by a pink
silk jupon, or undershirt, cut low in the neck and sleeveless. Hordle
John was stripped from his waist upwards, and his huge body, with his
great muscles swelling out like the gnarled roots of an oak, towered
high above the soldier. The other, however, though near a foot shorter,
was a man of great strength; and there was a gloss upon his white skin
which was wanting in the heavier limbs of the renegade monk. He was
quick on his feet, too, and skilled at the game; so that it was clear,
from the poise of head and shine of eye, that he counted the chances to
be in his favor. It would have been hard that night, through the whole
length of England, to set up a finer pair in face of each other.

Big John stood waiting in the centre with a sullen, menacing eye, and
his red hair in a bristle, while the archer paced lightly and swiftly to
the right and the left with crooked knee and hands advanced. Then with a
sudden dash, so swift and fierce that the eye could scarce follow it, he
flew in upon his man and locked his leg round him. It was a grip that,
between men of equal strength, would mean a fall; but Hordle John tore
him off from him as he might a rat, and hurled him across the room, so
that his head cracked up against the wooden wall.

"Ma foi!" cried the bowman, passing his fingers through his curls, "you
were not far from the feather-bed then, mon gar. A little more and this
good hostel would have a new window."

Nothing daunted, he approached his man once more, but this time with
more caution than before. With a quick feint he threw the other off his
guard, and then, bounding upon him, threw his legs round his waist and
his arms round his bull-neck, in the hope of bearing him to the ground
with the sudden shock. With a bellow of rage, Hordle John squeezed him
limp in his huge arms; and then, picking him up, cast him down upon the
floor with a force which might well have splintered a bone or two,
had not the archer with the most perfect coolness clung to the other's
forearms to break his fall. As it was, he dropped upon his feet and
kept his balance, though it sent a jar through his frame which set every
joint a-creaking. He bounded back from his perilous foeman; but the
other, heated by the bout, rushed madly after him, and so gave the
practised wrestler the very vantage for which he had planned. As big
John flung himself upon him, the archer ducked under the great red hands
that clutched for him, and, catching his man round the thighs, hurled
him over his shoulder--helped as much by his own mad rush as by the
trained strength of the heave. To Alleyne's eye, it was as if John had
taken unto himself wings and flown. As he hurtled through the air, with
giant limbs revolving, the lad's heart was in his mouth; for surely no
man ever yet had such a fall and came scathless out of it. In truth,
hardy as the man was, his neck had been assuredly broken had he not
pitched head first on the very midriff of the drunken artist, who was
slumbering so peacefully in the corner, all unaware of these stirring
doings. The luckless limner, thus suddenly brought out from his dreams,
sat up with a piercing yell, while Hordle John bounded back into the
circle almost as rapidly as he had left it.

"One more fall, by all the saints!" he cried, throwing out his arms.

"Not I," quoth the archer, pulling on his clothes, "I have come well out
of the business. I would sooner wrestle with the great bear of Navarre."

"It was a trick," cried John.

"Aye was it. By my ten finger-bones! it is a trick that will add a
proper man to the ranks of the Company."

"Oh, for that," said the other, "I count it not a fly; for I had
promised myself a good hour ago that I should go with thee, since the
life seems to be a goodly and proper one. Yet I would fain have had the
feather-bed."

"I doubt it not, mon ami," quoth the archer, going back to his tankard.
"Here is to thee, lad, and may we be good comrades to each other! But,
hola! what is it that ails our friend of the wrathful face?"

The unfortunate limner had been sitting up rubbing himself ruefully
and staring about with a vacant gaze, which showed that he knew neither
where he was nor what had occurred to him. Suddenly, however, a flash
of intelligence had come over his sodden features, and he rose and
staggered for the door. "'Ware the ale!" he said in a hoarse whisper,
shaking a warning finger at the company. "Oh, holy Virgin, 'ware the
ale!" and slapping his hands to his injury, he flitted off into the
darkness, amid a shout of laughter, in which the vanquished joined as
merrily as the victor. The remaining forester and the two laborers
were also ready for the road, and the rest of the company turned to the
blankets which Dame Eliza and the maid had laid out for them upon the
floor. Alleyne, weary with the unwonted excitements of the day, was soon
in a deep slumber broken only by fleeting visions of twittering legs,
cursing beggars, black robbers, and the many strange folk whom he had
met at the "Pied Merlin."


At early dawn the country inn was all alive, for it was rare indeed
that an hour of daylight would be wasted at a time when lighting was so
scarce and dear. Indeed, early as it was when Dame Eliza began to stir,
it seemed that others could be earlier still, for the door was ajar,
and the learned student of Cambridge had taken himself off, with a
mind which was too intent upon the high things of antiquity to stoop
to consider the four-pence which he owed for bed and board. It was the
shrill out-cry of the landlady when she found her loss, and the clucking
of the hens, which had streamed in through the open door, that first
broke in upon the slumbers of the tired wayfarers.

Once afoot, it was not long before the company began to disperse. A
sleek mule with red trappings was brought round from some neighboring
shed for the physician, and he ambled away with much dignity upon his
road to Southampton. The tooth-drawer and the gleeman called for a cup
of small ale apiece, and started off together for Ringwood fair, the old
jongleur looking very yellow in the eye and swollen in the face after
his overnight potations. The archer, however, who had drunk more than
any man in the room, was as merry as a grig, and having kissed the
matron and chased the maid up the ladder once more, he went out to the
brook, and came back with the water dripping from his face and hair.

"Hola! my man of peace," he cried to Alleyne, "whither are you bent this
morning?"

"To Minstead," quoth he. "My brother Simon Edricson is socman there, and
I go to bide with him for a while. I prythee, let me have my score, good
dame."

"Score, indeed!" cried she, standing with upraised hands in front of the
panel on which Alleyne had worked the night before. "Say, rather what
it is that I owe to thee, good youth. Aye, this is indeed a pied merlin,
and with a leveret under its claws, as I am a living woman. By the rood
of Waltham! but thy touch is deft and dainty."

"And see the red eye of it!" cried the maid.

"Aye, and the open beak."

"And the ruffled wing," added Hordle John.

"By my hilt!" cried the archer, "it is the very bird itself."

The young clerk flushed with pleasure at this chorus of praise, rude and
indiscriminate indeed, and yet so much heartier and less grudging than
any which he had ever heard from the critical brother Jerome, or the
short-spoken Abbot. There was, it would seem, great kindness as well as
great wickedness in this world, of which he had heard so little that was
good. His hostess would hear nothing of his paying either for bed or
for board, while the archer and Hordle John placed a hand upon either
shoulder and led him off to the board, where some smoking fish, a dish
of spinach, and a jug of milk were laid out for their breakfast.

"I should not be surprised to learn, mon camarade," said the soldier, as
he heaped a slice of fish upon Alleyne's tranchoir of bread, "that you
could read written things, since you are so ready with your brushes and
pigments."

"It would be shame to the good brothers of Beaulieu if I could not," he
answered, "seeing that I have been their clerk this ten years back."

The bowman looked at him with great respect. "Think of that!" said he.
"And you with not a hair to your face, and a skin like a girl. I can
shoot three hundred and fifty paces with my little popper there, and
four hundred and twenty with the great war-bow; yet I can make nothing
of this, nor read my own name if you were to set 'Sam Aylward' up
against me. In the whole Company there was only one man who could read,
and he fell down a well at the taking of Ventadour, which proves that
the thing is not suited to a soldier, though most needful to a clerk."

"I can make some show at it," said big John; "though I was scarce long
enough among the monks to catch the whole trick of it.

"Here, then, is something to try upon," quoth the archer, pulling a
square of parchment from the inside of his tunic. It was tied securely
with a broad band of purple silk, and firmly sealed at either end with a
large red seal. John pored long and earnestly over the inscription upon
the back, with his brows bent as one who bears up against great mental
strain.

"Not having read much of late," he said, "I am loth to say too much
about what this may be. Some might say one thing and some another, just
as one bowman loves the yew, and a second will not shoot save with the
ash. To me, by the length and the look of it, I should judge this to be
a verse from one of the Psalms."

The bowman shook his head. "It is scarce likely," he said, "that Sir
Claude Latour should send me all the way across seas with nought more
weighty than a psalm-verse. You have clean overshot the butts this time,
mon camarade. Give it to the little one. I will wager my feather-bed
that he makes more sense of it."

"Why, it is written in the French tongue," said Alleyne, "and in a
right clerkly hand. This is how it runs: 'A le moult puissant et moult
honorable chevalier, Sir Nigel Loring de Christchurch, de son tres
fidele ami Sir Claude Latour, capitaine de la Compagnie blanche,
chatelain de Biscar, grand seigneur de Montchateau, vavaseur de le
renomme Gaston, Comte de Foix, tenant les droits de la haute justice, de
la milieu, et de la basse.' Which signifies in our speech: 'To the very
powerful and very honorable knight, Sir Nigel Loring of Christchurch,
from his very faithful friend Sir Claude Latour, captain of the White
Company, chatelain of Biscar, grand lord of Montchateau and vassal to
the renowned Gaston, Count of Foix, who holds the rights of the high
justice, the middle and the low.'"

"Look at that now!" cried the bowman in triumph. "That is just what he
would have said."

"I can see now that it is even so," said John, examining the parchment
again. "Though I scarce understand this high, middle and low."

"By my hilt! you would understand it if you were Jacques Bonhomme. The
low justice means that you may fleece him, and the middle that you may
torture him, and the high that you may slay him. That is about the truth
of it. But this is the letter which I am to take; and since the platter
is clean it is time that we trussed up and were afoot. You come with
me, mon gros Jean; and as to you, little one, where did you say that you
journeyed?"

"To Minstead."

"Ah, yes. I know this forest country well, though I was born myself
in the Hundred of Easebourne, in the Rape of Chichester, hard by the
village of Midhurst. Yet I have not a word to say against the Hampton
men, for there are no better comrades or truer archers in the whole
Company than some who learned to loose the string in these very parts.
We shall travel round with you to Minstead lad, seeing that it is little
out of our way."

"I am ready," said Alleyne, right pleased at the thought of such company
upon the road.

"So am not I. I must store my plunder at this inn, since the hostess is
an honest woman. Hola! ma cherie, I wish to leave with you my gold-work,
my velvet, my silk, my feather bed, my incense-boat, my ewer, my naping
linen, and all the rest of it. I take only the money in a linen bag,
and the box of rose colored sugar which is a gift from my captain to the
Lady Loring. Wilt guard my treasure for me?"

"It shall be put in the safest loft, good archer. Come when you may, you
shall find it ready for you."

"Now, there is a true friend!" cried the bowman, taking her hand. "There
is a bonne amie! English land and English women, say I, and French wine
and French plunder. I shall be back anon, mon ange. I am a lonely man,
my sweeting, and I must settle some day when the wars are over and done.
Mayhap you and I----Ah, mechante, mechante! There is la petite peeping
from behind the door. Now, John, the sun is over the trees; you must be
brisker than this when the bugleman blows 'Bows and Bills.'"

"I have been waiting this time back," said Hordle John gruffly.

"Then we must be off. Adieu, ma vie! The two livres shall settle the
score and buy some ribbons against the next kermesse. Do not forget Sam
Aylward, for his heart shall ever be thine alone--and thine, ma petite!
So, marchons, and may St. Julian grant us as good quarters elsewhere!"

The sun had risen over Ashurst and Denny woods, and was shining
brightly, though the eastern wind had a sharp flavor to it, and the
leaves were flickering thickly from the trees. In the High Street of
Lyndhurst the wayfarers had to pick their way, for the little town
was crowded with the guardsmen, grooms, and yeomen prickers who were
attached to the King's hunt. The King himself was staying at Castle
Malwood, but several of his suite had been compelled to seek such
quarters as they might find in the wooden or wattle-and-daub cottages of
the village. Here and there a small escutcheon, peeping from a
glassless window, marked the night's lodging of knight or baron. These
coats-of-arms could be read, where a scroll would be meaningless, and
the bowman, like most men of his age, was well versed in the common
symbols of heraldry.

"There is the Saracen's head of Sir Bernard Brocas," quoth he. "I saw
him last at the ruffle at Poictiers some ten years back, when he bore
himself like a man. He is the master of the King's horse, and can sing
a right jovial stave, though in that he cannot come nigh to Sir John
Chandos, who is first at the board or in the saddle. Three martlets on a
field azure, that must be one of the Luttrells. By the crescent upon it,
it should be the second son of old Sir Hugh, who had a bolt through his
ankle at the intaking of Romorantin, he having rushed into the fray ere
his squire had time to clasp his solleret to his greave. There too is
the hackle which is the old device of the De Brays. I have served under
Sir Thomas de Bray, who was as jolly as a pie, and a lusty swordsman
until he got too fat for his harness."

So the archer gossiped as the three wayfarers threaded their way among
the stamping horses, the busy grooms, and the knots of pages and squires
who disputed over the merits of their masters' horses and deer-hounds.
As they passed the old church, which stood upon a mound at the left-hand
side of the village street the door was flung open, and a stream of
worshippers wound down the sloping path, coming from the morning mass,
all chattering like a cloud of jays. Alleyne bent knee and doffed hat at
the sight of the open door; but ere he had finished an ave his comrades
were out of sight round the curve of the path, and he had to run to
overtake them.

"What!" he said, "not one word of prayer before God's own open house?
How can ye hope for His blessing upon the day?"

"My friend," said Hordle John, "I have prayed so much during the last
two months, not only during the day, but at matins, lauds, and the like,
when I could scarce keep my head upon my shoulders for nodding, that I
feel that I have somewhat over-prayed myself."

"How can a man have too much religion?" cried Alleyne earnestly. "It is
the one thing that availeth. A man is but a beast as he lives from day
to day, eating and drinking, breathing and sleeping. It is only when
he raises himself, and concerns himself with the immortal spirit within
him, that he becomes in very truth a man. Bethink ye how sad a thing
it would be that the blood of the Redeemer should be spilled to no
purpose."

"Bless the lad, if he doth not blush like any girl, and yet preach like
the whole College of Cardinals," cried the archer.

"In truth I blush that any one so weak and so unworthy as I should
try to teach another that which he finds it so passing hard to follow
himself."

"Prettily said, mon garcon. Touching that same slaying of the Redeemer,
it was a bad business. A good padre in France read to us from a scroll
the whole truth of the matter. The soldiers came upon him in the garden.
In truth, these Apostles of His may have been holy men, but they were of
no great account as men-at-arms. There was one, indeed, Sir Peter, who
smote out like a true man; but, unless he is belied, he did but clip
a varlet's ear, which was no very knightly deed. By these ten
finger-bones! had I been there with Black Simon of Norwich, and but one
score picked men of the Company, we had held them in play. Could we do
no more, we had at least filled the false knight, Sir Judas, so full of
English arrows that he would curse the day that ever he came on such an
errand."

The young clerk smiled at his companion's earnestness. "Had He wished
help," he said, "He could have summoned legions of archangels from
heaven, so what need had He of your poor bow and arrow? Besides, bethink
you of His own words--that those who live by the sword shall perish by
the sword."

"And how could man die better?" asked the archer. "If I had my wish, it
would be to fall so--not, mark you, in any mere skirmish of the Company,
but in a stricken field, with the great lion banner waving over us and
the red oriflamme in front, amid the shouting of my fellows and the
twanging of the strings. But let it be sword, lance, or bolt that
strikes me down: for I should think it shame to die from an iron ball
from the fire-crake or bombard or any such unsoldierly weapon, which is
only fitted to scare babes with its foolish noise and smoke."

"I have heard much even in the quiet cloisters of these new and dreadful
engines," quoth Alleyne. "It is said, though I can scarce bring myself
to believe it, that they will send a ball twice as far as a bowman
can shoot his shaft, and with such force as to break through armor of
proof."

"True enough, my lad. But while the armorer is thrusting in his
devil's-dust, and dropping his ball, and lighting his flambeau, I
can very easily loose six shafts, or eight maybe, so he hath no great
vantage after all. Yet I will not deny that at the intaking of a town
it is well to have good store of bombards. I am told that at Calais they
made dints in the wall that a man might put his head into. But surely,
comrades, some one who is grievously hurt hath passed along this road
before us."

All along the woodland track there did indeed run a scattered straggling
trail of blood-marks, sometimes in single drops, and in other places in
broad, ruddy gouts, smudged over the dead leaves or crimsoning the white
flint stones.

"It must be a stricken deer," said John.

"Nay, I am woodman enough to see that no deer hath passed this way this
morning; and yet the blood is fresh. But hark to the sound!"

They stood listening all three with sidelong heads. Through the silence
of the great forest there came a swishing, whistling sound, mingled
with the most dolorous groans, and the voice of a man raised in a
high quavering kind of song. The comrades hurried onwards eagerly, and
topping the brow of a small rising they saw upon the other side the
source from which these strange noises arose.

A tall man, much stooped in the shoulders, was walking slowly with
bended head and clasped hands in the centre of the path. He was dressed
from head to foot in a long white linen cloth, and a high white cap
with a red cross printed upon it. His gown was turned back from his
shoulders, and the flesh there was a sight to make a man wince, for it
was all beaten to a pulp, and the blood was soaking into his gown and
trickling down upon the ground. Behind him walked a smaller man with his
hair touched with gray, who was clad in the same white garb. He intoned
a long whining rhyme in the French tongue, and at the end of every line
he raised a thick cord, all jagged with pellets of lead, and smote his
companion across the shoulders until the blood spurted again. Even as
the three wayfarers stared, however, there was a sudden change, for the
smaller man, having finished his song, loosened his own gown and handed
the scourge to the other, who took up the stave once more and lashed
his companion with all the strength of his bare and sinewy arm. So,
alternately beating and beaten, they made their dolorous way through the
beautiful woods and under the amber arches of the fading beech-trees,
where the calm strength and majesty of Nature might serve to rebuke the
foolish energies and misspent strivings of mankind.

Such a spectacle was new to Hordle John or to Alleyne Edricson; but the
archer treated it lightly, as a common matter enough.

"These are the Beating Friars, otherwise called the Flagellants," quoth
he. "I marvel that ye should have come upon none of them before, for
across the water they are as common as gallybaggers. I have heard that
there are no English among them, but that they are from France, Italy
and Bohemia. En avant, camarades! that we may have speech with them."

As they came up to them, Alleyne could hear the doleful dirge which the
beater was chanting, bringing down his heavy whip at the end of each
line, while the groans of the sufferer formed a sort of dismal chorus.
It was in old French, and ran somewhat in this way:

        Or avant, entre nous tous freres
        Battons nos charognes bien fort
        En remembrant la grant misere
        De Dieu et sa piteuse mort
        Qui fut pris en la gent amere
        Et vendus et trais a tort
        Et bastu sa chair, vierge et dere
        Au nom de ce battons plus fort.

Then at the end of the verse the scourge changed hands and the chanting
began anew.

"Truly, holy fathers," said the archer in French as they came abreast of
them, "you have beaten enough for to-day. The road is all spotted like a
shambles at Martinmas. Why should ye mishandle yourselves thus?"

"C'est pour vos peches--pour vos peches," they droned, looking at the
travellers with sad lack-lustre eyes, and then bent to their bloody
work once more without heed to the prayers and persuasions which were
addressed to them. Finding all remonstrance useless, the three comrades
hastened on their way, leaving these strange travellers to their dreary
task.

"Mort Dieu!" cried the bowman, "there is a bucketful or more of my blood
over in France, but it was all spilled in hot fight, and I should think
twice before I drew it drop by drop as these friars are doing. By my
hilt! our young one here is as white as a Picardy cheese. What is amiss
then, mon cher?"

"It is nothing," Alleyne answered. "My life has been too quiet, I am not
used to such sights."

"Ma foi!" the other cried, "I have never yet seen a man who was so stout
of speech and yet so weak of heart."

"Not so, friend," quoth big John; "it is not weakness of heart for I
know the lad well. His heart is as good as thine or mine but he hath
more in his pate than ever you will carry under that tin pot of thine,
and as a consequence he can see farther into things, so that they weigh
upon him more."

"Surely to any man it is a sad sight," said Alleyne, "to see these
holy men, who have done no sin themselves, suffering so for the sins of
others. Saints are they, if in this age any may merit so high a name."

"I count them not a fly," cried Hordle John; "for who is the better for
all their whipping and yowling? They are like other friars, I trow, when
all is done. Let them leave their backs alone, and beat the pride out of
their hearts."

"By the three kings! there is sooth in what you say," remarked the
archer. "Besides, methinks if I were le bon Dieu, it would bring me
little joy to see a poor devil cutting the flesh off his bones; and I
should think that he had but a small opinion of me, that he should hope
to please me by such provost-marshal work. No, by my hilt! I should look
with a more loving eye upon a jolly archer who never harmed a fallen foe
and never feared a hale one."

"Doubtless you mean no sin," said Alleyne. "If your words are wild, it
is not for me to judge them. Can you not see that there are other foes
in this world besides Frenchmen, and as much glory to be gained in
conquering them? Would it not be a proud day for knight or squire if he
could overthrow seven adversaries in the lists? Yet here are we in the
lists of life, and there come the seven black champions against us Sir
Pride, Sir Covetousness, Sir Lust, Sir Anger, Sir Gluttony, Sir Envy,
and Sir Sloth. Let a man lay those seven low, and he shall have the
prize of the day, from the hands of the fairest queen of beauty, even
from the Virgin-Mother herself. It is for this that these men mortify
their flesh, and to set us an example, who would pamper ourselves
overmuch. I say again that they are God's own saints, and I bow my head
to them."

"And so you shall, mon petit," replied the archer. "I have not heard
a man speak better since old Dom Bertrand died, who was at one time
chaplain to the White Company. He was a very valiant man, but at
the battle of Brignais he was spitted through the body by a Hainault
man-at-arms. For this we had an excommunication read against the man,
when next we saw our holy father at Avignon; but as we had not his name,
and knew nothing of him, save that he rode a dapple-gray roussin, I have
feared sometimes that the blight may have settled upon the wrong man."

"Your Company has been, then, to bow knee before our holy father, the
Pope Urban, the prop and centre of Christendom?" asked Alleyne, much
interested. "Perchance you have yourself set eyes upon his august face?"

"Twice I saw him," said the archer. "He was a lean little rat of a man,
with a scab on his chin. The first time we had five thousand crowns out
of him, though he made much ado about it. The second time we asked ten
thousand, but it was three days before we could come to terms, and I
am of opinion myself that we might have done better by plundering the
palace. His chamberlain and cardinals came forth, as I remember, to
ask whether we would take seven thousand crowns with his blessing and
a plenary absolution, or the ten thousand with his solemn ban by bell,
book and candle. We were all of one mind that it was best to have the
ten thousand with the curse; but in some way they prevailed upon Sir
John, so that we were blest and shriven against our will. Perchance it
is as well, for the Company were in need of it about that time."

The pious Alleyne was deeply shocked by this reminiscence. Involuntarily
he glanced up and around to see if there were any trace of those
opportune levin-flashes and thunderbolts which, in the "Acta Sanctorum,"
were wont so often to cut short the loose talk of the scoffer. The
autumn sun streamed down as brightly as ever, and the peaceful red path
still wound in front of them through the rustling, yellow-tinted forest,
Nature seemed to be too busy with her own concerns to heed the dignity
of an outraged pontiff. Yet he felt a sense of weight and reproach
within his breast, as though he had sinned himself in giving ear to such
words. The teachings of twenty years cried out against such license. It
was not until he had thrown himself down before one of the many wayside
crosses, and had prayed from his heart both for the archer and for
himself, that the dark cloud rolled back again from his spirit.


His companions had passed on whilst he was at his orisons; but his young
blood and the fresh morning air both invited him to a scamper. His staff
in one hand and his scrip in the other, with springy step and floating
locks, he raced along the forest path, as active and as graceful as a
young deer. He had not far to go, however; for, on turning a corner,
he came on a roadside cottage with a wooden fence-work around it, where
stood big John and Aylward the bowman, staring at something within. As
he came up with them, he saw that two little lads, the one about nine
years of age and the other somewhat older, were standing on the plot
in front of the cottage, each holding out a round stick in their left
hands, with their arms stiff and straight from the shoulder, as
silent and still as two small statues. They were pretty, blue-eyed,
yellow-haired lads, well made and sturdy, with bronzed skins, which
spoke of a woodland life.

"Here are young chips from an old bow stave!" cried the soldier in great
delight. "This is the proper way to raise children. By my hilt! I could
not have trained them better had I the ordering of it myself."

"What is it then?" asked Hordle John. "They stand very stiff, and I
trust that they have not been struck so."

"Nay, they are training their left arms, that they may have a steady
grasp of the bow. So my own father trained me, and six days a week I
held out his walking-staff till my arm was heavy as lead. Hola, mes
enfants! how long will you hold out?"

"Until the sun is over the great lime-tree, good master," the elder
answered.

"What would ye be, then? Woodmen? Verderers?"

"Nay, soldiers," they cried both together.

"By the beard of my father! but ye are whelps of the true breed. Why so
keen, then, to be soldiers?"

"That we may fight the Scots," they answered. "Daddy will send us to
fight the Scots."

"And why the Scots, my pretty lads? We have seen French and Spanish
galleys no further away than Southampton, but I doubt that it will be
some time before the Scots find their way to these parts."

"Our business is with the Scots," quoth the elder; "for it was the Scots
who cut off daddy's string fingers and his thumbs."

"Aye, lads, it was that," said a deep voice from behind Alleyne's
shoulder. Looking round, the wayfarers saw a gaunt, big-boned man, with
sunken cheeks and a sallow face, who had come up behind them. He held
up his two hands as he spoke, and showed that the thumbs and two first
fingers had been torn away from each of them.

"Ma foi, camarade!" cried Aylward. "Who hath served thee in so shameful
a fashion?"

"It is easy to see, friend, that you were born far from the marches of
Scotland," quoth the stranger, with a bitter smile. "North of Humber
there is no man who would not know the handiwork of Devil Douglas, the
black Lord James."

"And how fell you into his hands?" asked John.

"I am a man of the north country, from the town of Beverley and the
wapentake of Holderness," he answered. "There was a day when, from Trent
to Tweed, there was no better marksman than Robin Heathcot. Yet, as you
see, he hath left me, as he hath left many another poor border archer,
with no grip for bill or bow. Yet the king hath given me a living here
in the southlands, and please God these two lads of mine will pay off
a debt that hath been owing over long. What is the price of daddy's
thumbs, boys?"

"Twenty Scottish lives," they answered together.

"And for the fingers?"

"Half a score."

"When they can bend my war-bow, and bring down a squirrel at a hundred
paces, I send them to take service under Johnny Copeland, the Lord of
the Marches and Governor of Carlisle. By my soul! I would give the rest
of my fingers to see the Douglas within arrow-flight of them."

"May you live to see it," quoth the bowman. "And hark ye, mes enfants,
take an old soldier's rede and lay your bodies to the bow, drawing from
hip and thigh as much as from arm. Learn also, I pray you, to shoot with
a dropping shaft; for though a bowman may at times be called upon to
shoot straight and fast, yet it is more often that he has to do with a
town-guard behind a wall, or an arbalestier with his mantlet raised when
you cannot hope to do him scathe unless your shaft fall straight upon
him from the clouds. I have not drawn string for two weeks, but I may
be able to show ye how such shots should be made." He loosened his
long-bow, slung his quiver round to the front, and then glanced keenly
round for a fitting mark. There was a yellow and withered stump some
way off, seen under the drooping branches of a lofty oak. The archer
measured the distance with his eye; and then, drawing three shafts, he
shot them off with such speed that the first had not reached the mark
ere the last was on the string. Each arrow passed high over the oak;
and, of the three, two stuck fair into the stump; while the third,
caught in some wandering puff of wind, was driven a foot or two to one
side.

"Good!" cried the north countryman. "Hearken to him lads! He is a master
bowman. Your dad says amen to every word he says."

"By my hilt!" said Aylward, "if I am to preach on bowmanship, the whole
long day would scarce give me time for my sermon. We have marksmen in
the Company who will notch with a shaft every crevice and joint of a
man-at-arm's harness, from the clasp of his bassinet to the hinge of his
greave. But, with your favor, friend, I must gather my arrows again, for
while a shaft costs a penny a poor man can scarce leave them sticking
in wayside stumps. We must, then, on our road again, and I hope from my
heart that you may train these two young goshawks here until they are
ready for a cast even at such a quarry as you speak of."

Leaving the thumbless archer and his brood, the wayfarers struck through
the scattered huts of Emery Down, and out on to the broad rolling heath
covered deep in ferns and in heather, where droves of the half-wild
black forest pigs were rooting about amongst the hillocks. The woods
about this point fall away to the left and the right, while the road
curves upwards and the wind sweeps keenly over the swelling uplands. The
broad strips of bracken glowed red and yellow against the black peaty
soil, and a queenly doe who grazed among them turned her white front
and her great questioning eyes towards the wayfarers. Alleyne gazed
in admiration at the supple beauty of the creature; but the archer's
fingers played with his quiver, and his eyes glistened with the fell
instinct which urges a man to slaughter.

"Tete Dieu!" he growled, "were this France, or even Guienne, we should
have a fresh haunch for our none-meat. Law or no law, I have a mind to
loose a bolt at her."

"I would break your stave across my knee first," cried John, laying his
great hand upon the bow. "What! man, I am forest-born, and I know what
comes of it. In our own township of Hordle two have lost their eyes and
one his skin for this very thing. On my troth, I felt no great love when
I first saw you, but since then I have conceived over much regard for
you to wish to see the verderer's flayer at work upon you."

"It is my trade to risk my skin," growled the archer; but none the less
he thrust his quiver over his hip again and turned his face for the
west.

As they advanced, the path still tended upwards, running from heath into
copses of holly and yew, and so back into heath again. It was joyful to
hear the merry whistle of blackbirds as they darted from one clump
of greenery to the other. Now and again a peaty amber colored stream
rippled across their way, with ferny over-grown banks, where the blue
kingfisher flitted busily from side to side, or the gray and pensive
heron, swollen with trout and dignity, stood ankle-deep among the
sedges. Chattering jays and loud wood-pigeons flapped thickly overhead,
while ever and anon the measured tapping of Nature's carpenter, the
great green woodpecker, sounded from each wayside grove. On either side,
as the path mounted, the long sweep of country broadened and expanded,
sloping down on the one side through yellow forest and brown moor to
the distant smoke of Lymington and the blue misty channel which lay
alongside the sky-line, while to the north the woods rolled away, grove
topping grove, to where in the furthest distance the white spire of
Salisbury stood out hard and clear against the cloudless sky. To Alleyne
whose days had been spent in the low-lying coastland, the eager upland
air and the wide free country-side gave a sense of life and of the joy
of living which made his young blood tingle in his veins. Even the
heavy John was not unmoved by the beauty of their road, while the bowman
whistled lustily or sang snatches of French love songs in a voice which
might have scared the most stout-hearted maiden that ever hearkened to
serenade.

"I have a liking for that north countryman," he remarked presently. "He
hath good power of hatred. Couldst see by his cheek and eye that he is
as bitter as verjuice. I warm to a man who hath some gall in his liver."

"Ah me!" sighed Alleyne. "Would it not be better if he had some love in
his heart?"

"I would not say nay to that. By my hilt! I shall never be said to be
traitor to the little king. Let a man love the sex. Pasques Dieu! they
are made to be loved, les petites, from whimple down to shoe-string! I
am right glad, mon garcon, to see that the good monks have trained thee
so wisely and so well."

"Nay, I meant not worldly love, but rather that his heart should soften
towards those who have wronged him."

The archer shook his head. "A man should love those of his own breed,"
said he. "But it is not nature that an English-born man should love
a Scot or a Frenchman. Ma foi! you have not seen a drove of Nithsdale
raiders on their Galloway nags, or you would not speak of loving them. I
would as soon take Beelzebub himself to my arms. I fear, mon gar., that
they have taught thee but badly at Beaulieu, for surely a bishop knows
more of what is right and what is ill than an abbot can do, and I myself
with these very eyes saw the Bishop of Lincoln hew into a Scottish
hobeler with a battle-axe, which was a passing strange way of showing
him that he loved him."

Alleyne scarce saw his way to argue in the face of so decided an opinion
on the part of a high dignitary of the Church. "You have borne arms
against the Scots, then?" he asked.

"Why, man, I first loosed string in battle when I was but a lad, younger
by two years than you, at Neville's Cross, under the Lord Mowbray.
Later, I served under the Warden of Berwick, that very John Copeland of
whom our friend spake, the same who held the King of Scots to ransom. Ma
foi! it is rough soldiering, and a good school for one who would learn
to be hardy and war-wise."

"I have heard that the Scots are good men of war," said Hordle John.

"For axemen and for spearmen I have not seen their match," the archer
answered. "They can travel, too, with bag of meal and gridiron slung
to their sword-belt, so that it is ill to follow them. There are scant
crops and few beeves in the borderland, where a man must reap his grain
with sickle in one fist and brown bill in the other. On the other hand,
they are the sorriest archers that I have ever seen, and cannot so much
as aim with the arbalest, to say nought of the long-bow. Again, they are
mostly poor folk, even the nobles among them, so that there are few who
can buy as good a brigandine of chain-mail as that which I am wearing,
and it is ill for them to stand up against our own knights, who carry
the price of five Scotch farms upon their chest and shoulders. Man for
man, with equal weapons, they are as worthy and valiant men as could be
found in the whole of Christendom."

"And the French?" asked Alleyne, to whom the archer's light gossip had
all the relish that the words of the man of action have for the recluse.

"The French are also very worthy men. We have had great good fortune in
France, and it hath led to much bobance and camp-fire talk, but I have
ever noticed that those who know the most have the least to say about
it. I have seen Frenchmen fight both in open field, in the intaking and
the defending of towns or castlewicks, in escalados, camisades, night
forays, bushments, sallies, outfalls, and knightly spear-runnings. Their
knights and squires, lad, are every whit as good as ours, and I could
pick out a score of those who ride behind Du Guesclin who would hold the
lists with sharpened lances against the best men in the army of England.
On the other hand, their common folk are so crushed down with gabelle,
and poll-tax, and every manner of cursed tallage, that the spirit has
passed right out of them. It is a fool's plan to teach a man to be a
cur in peace, and think that he will be a lion in war. Fleece them like
sheep and sheep they will remain. If the nobles had not conquered
the poor folk it is like enough that we should not have conquered the
nobles."

"But they must be sorry folk to bow down to the rich in such a fashion,"
said big John. "I am but a poor commoner of England myself, and yet I
know something of charters, liberties, franchises, usages, privileges,
customs, and the like. If these be broken, then all men know that it is
time to buy arrow-heads."

"Aye, but the men of the law are strong in France as well as the men
of war. By my hilt! I hold that a man has more to fear there from the
ink-pot of the one than from the iron of the other. There is ever some
cursed sheepskin in their strong boxes to prove that the rich man should
be richer and the poor man poorer. It would scarce pass in England, but
they are quiet folk over the water."

"And what other nations have you seen in your travels, good sir?" asked
Alleyne Edricson. His young mind hungered for plain facts of life, after
the long course of speculation and of mysticism on which he had been
trained.

"I have seen the low countryman in arms, and I have nought to say
against him. Heavy and slow is he by nature, and is not to be brought
into battle for the sake of a lady's eyelash or the twang of a
minstrel's string, like the hotter blood of the south. But ma foi! lay
hand on his wool-bales, or trifle with his velvet of Bruges, and out
buzzes every stout burgher, like bees from the tee-hole, ready to lay on
as though it were his one business in life. By our lady! they have shown
the French at Courtrai and elsewhere that they are as deft in wielding
steel as in welding it."

"And the men of Spain?"

"They too are very hardy soldiers, the more so as for many hundred years
they have had to fight hard against the cursed followers of the black
Mahound, who have pressed upon them from the south, and still, as I
understand, hold the fairer half of the country. I had a turn with them
upon the sea when they came over to Winchelsea and the good queen with
her ladies sat upon the cliffs looking down at us, as if it had been
joust or tourney. By my hilt! it was a sight that was worth the seeing,
for all that was best in England was out on the water that day. We went
forth in little ships and came back in great galleys--for of fifty tall
ships of Spain, over two score flew the Cross of St. George ere the sun
had set. But now, youngster, I have answered you freely, and I trow it
is time that you answered me. Let things be plat and plain between us. I
am a man who shoots straight at his mark. You saw the things I had
with me at yonder hostel: name which you will, save only the box of
rose-colored sugar which I take to the Lady Loring, and you shall have
it if you will but come with me to France."

"Nay," said Alleyne, "I would gladly come with ye to France or where
else ye will, just to list to your talk, and because ye are the only two
friends that I have in the whole wide world outside of the cloisters;
but, indeed, it may not be, for my duty is towards my brother, seeing
that father and mother are dead, and he my elder. Besides, when ye talk
of taking me to France, ye do not conceive how useless I should be to
you, seeing that neither by training nor by nature am I fitted for the
wars, and there seems to be nought but strife in those parts."

"That comes from my fool's talk," cried the archer; "for being a man of
no learning myself, my tongue turns to blades and targets, even as
my hand does. Know then that for every parchment in England there are
twenty in France. For every statue, cut gem, shrine, carven screen,
or what else might please the eye of a learned clerk, there are a good
hundred to our one. At the spoiling of Carcasonne I have seen chambers
stored with writing, though not one man in our Company could read them.
Again, in Arles and Nimes, and other towns that I could name, there are
the great arches and fortalices still standing which were built of old
by giant men who came from the south. Can I not see by your brightened
eye how you would love to look upon these things? Come then with me,
and, by these ten finger-bones! there is not one of them which you shall
not see."

"I should indeed love to look upon them," Alleyne answered; "but I have
come from Beaulieu for a purpose, and I must be true to my service, even
as thou art true to thine."

"Bethink you again, mon ami," quoth Aylward, "that you might do much
good yonder, since there are three hundred men in the Company, and none
who has ever a word of grace for them, and yet the Virgin knows that
there was never a set of men who were in more need of it. Sickerly the
one duty may balance the other. Your brother hath done without you this
many a year, and, as I gather, he hath never walked as far as Beaulieu
to see you during all that time, so he cannot be in any great need of
you."

"Besides," said John, "the Socman of Minstead is a by-word through the
forest, from Bramshaw Hill to Holmesley Walk. He is a drunken, brawling,
perilous churl, as you may find to your cost."

"The more reason that I should strive to mend him," quoth Alleyne.
"There is no need to urge me, friends, for my own wishes would draw
me to France, and it would be a joy to me if I could go with you. But
indeed and indeed it cannot be, so here I take my leave of you, for
yonder square tower amongst the trees upon the right must surely be the
church of Minstead, and I may reach it by this path through the woods."

"Well, God be with thee, lad!" cried the archer, pressing Alleyne to his
heart. "I am quick to love, and quick to hate and 'fore God I am loth to
part."

"Would it not be well," said John, "that we should wait here, and see
what manner of greeting you have from your brother. You may prove to be
as welcome as the king's purveyor to the village dame."

"Nay, nay," he answered; "ye must not bide for me, for where I go I
stay."

"Yet it may be as well that you should know whither we go," said the
archer. "We shall now journey south through the woods until we come out
upon the Christchurch road, and so onwards, hoping to-night to reach the
castle of Sir William Montacute, Earl of Salisbury, of which Sir Nigel
Loring is constable. There we shall bide, and it is like enough that for
a month or more you may find us there, ere we are ready for our viage
back to France."

It was hard indeed for Alleyne to break away from these two new but
hearty friends, and so strong was the combat between his conscience
and his inclinations that he dared not look round, lest his resolution
should slip away from him. It was not until he was deep among the tree
trunks that he cast a glance backwards, when he found that he could
still see them through the branches on the road above him. The archer
was standing with folded arms, his bow jutting from over his shoulder,
and the sun gleaming brightly upon his head-piece and the links of
his chain-mail. Beside him stood his giant recruit, still clad in the
home-spun and ill-fitting garments of the fuller of Lymington, with arms
and legs shooting out of his scanty garb. Even as Alleyne watched them
they turned upon their heels and plodded off together upon their way.


The path which the young clerk had now to follow lay through a
magnificent forest of the very heaviest timber, where the giant bowls
of oak and of beech formed long aisles in every direction, shooting
up their huge branches to build the majestic arches of Nature's own
cathedral. Beneath lay a broad carpet of the softest and greenest moss,
flecked over with fallen leaves, but yielding pleasantly to the foot of
the traveller. The track which guided him was one so seldom used that in
places it lost itself entirely among the grass, to reappear as a reddish
rut between the distant tree trunks. It was very still here in the heart
of the woodlands. The gentle rustle of the branches and the distant
cooing of pigeons were the only sounds which broke in upon the silence,
save that once Alleyne heard afar off a merry call upon a hunting bugle
and the shrill yapping of the hounds.

It was not without some emotion that he looked upon the scene around
him, for, in spite of his secluded life, he knew enough of the ancient
greatness of his own family to be aware that the time had been when they
had held undisputed and paramount sway over all that tract of country.
His father could trace his pure Saxon lineage back to that Godfrey Malf
who had held the manors of Bisterne and of Minstead at the time when the
Norman first set mailed foot upon English soil. The afforestation of the
district, however, and its conversion into a royal demesne had
clipped off a large section of his estate, while other parts had been
confiscated as a punishment for his supposed complicity in an abortive
Saxon rising. The fate of the ancestor had been typical of that of his
descendants. During three hundred years their domains had gradually
contracted, sometimes through royal or feudal encroachment, and
sometimes through such gifts to the Church as that with which Alleyne's
father had opened the doors of Beaulieu Abbey to his younger son. The
importance of the family had thus dwindled, but they still retained the
old Saxon manor-house, with a couple of farms and a grove large enough
to afford pannage to a hundred pigs--"sylva de centum porcis," as the
old family parchments describe it. Above all, the owner of the soil
could still hold his head high as the veritable Socman of Minstead--that
is, as holding the land in free socage, with no feudal superior, and
answerable to no man lower than the king. Knowing this, Alleyne felt
some little glow of worldly pride as he looked for the first time
upon the land with which so many generations of his ancestors had been
associated. He pushed on the quicker, twirling his staff merrily, and
looking out at every turn of the path for some sign of the old Saxon
residence. He was suddenly arrested, however, by the appearance of a
wild-looking fellow armed with a club, who sprang out from behind a tree
and barred his passage. He was a rough, powerful peasant, with cap and
tunic of untanned sheepskin, leather breeches, and galligaskins round
legs and feet.

"Stand!" he shouted, raising his heavy cudgel to enforce the order. "Who
are you who walk so freely through the wood? Whither would you go, and
what is your errand?"

"Why should I answer your questions, my friend?" said Alleyne, standing
on his guard.

"Because your tongue may save your pate. But where have I looked upon
your face before?"

"No longer ago than last night at the 'Pied Merlin,'" the clerk
answered, recognizing the escaped serf who had been so outspoken as to
his wrongs.

"By the Virgin! yes. You were the little clerk who sat so mum in the
corner, and then cried fy on the gleeman. What hast in the scrip?"

"Naught of any price."

"How can I tell that, clerk? Let me see."

"Not I."

"Fool! I could pull you limb from limb like a pullet. What would you
have? Hast forgot that we are alone far from all men? How can your
clerkship help you? Wouldst lose scrip and life too?"

"I will part with neither without fight."

"A fight, quotha? A fight betwixt spurred cock and new hatched chicken!
Thy fighting days may soon be over."

"Hadst asked me in the name of charity I would have given freely," cried
Alleyne. "As it stands, not one farthing shall you have with my free
will, and when I see my brother, the Socman of Minstead, he will raise
hue and cry from vill to vill, from hundred to hundred, until you are
taken as a common robber and a scourge to the country."

The outlaw sank his club. "The Socman's brother!" he gasped. "Now,
by the keys of Peter! I had rather that hand withered and tongue was
palsied ere I had struck or miscalled you. If you are the Socman's
brother you are one of the right side, I warrant, for all your clerkly
dress."

"His brother I am," said Alleyne. "But if I were not, is that reason why
you should molest me on the king's ground?"

"I give not the pip of an apple for king or for noble," cried the serf
passionately. "Ill have I had from them, and ill I shall repay them. I
am a good friend to my friends, and, by the Virgin! an evil foeman to my
foes."

"And therefore the worst of foemen to thyself," said Alleyne. "But I
pray you, since you seem to know him, to point out to me the shortest
path to my brother's house."

The serf was about to reply, when the clear ringing call of a bugle
burst from the wood close behind them, and Alleyne caught sight for
an instant of the dun side and white breast of a lordly stag glancing
swiftly betwixt the distant tree trunks. A minute later came the shaggy
deer-hounds, a dozen or fourteen of them, running on a hot scent, with
nose to earth and tail in air. As they streamed past the silent forest
around broke suddenly into loud life, with galloping of hoofs, crackling
of brushwood, and the short, sharp cries of the hunters. Close behind
the pack rode a fourrier and a yeoman-pricker, whooping on the laggards
and encouraging the leaders, in the shrill half-French jargon which was
the language of venery and woodcraft. Alleyne was still gazing
after them, listening to the loud "Hyke-a-Bayard! Hyke-a-Pomers!
Hyke-a-Lebryt!" with which they called upon their favorite hounds, when
a group of horsemen crashed out through the underwood at the very spot
where the serf and he were standing.

The one who led was a man between fifty and sixty years of age, war-worn
and weather-beaten, with a broad, thoughtful forehead and eyes which
shone brightly from under his fierce and overhung brows. His beard,
streaked thickly with gray, bristled forward from his chin, and spoke
of a passionate nature, while the long, finely cut face and firm mouth
marked the leader of men. His figure was erect and soldierly, and he
rode his horse with the careless grace of a man whose life had been
spent in the saddle. In common garb, his masterful face and flashing
eye would have marked him as one who was born to rule; but now, with his
silken tunic powdered with golden fleurs-de-lis, his velvet mantle lined
with the royal minever, and the lions of England stamped in silver upon
his harness, none could fail to recognize the noble Edward, most warlike
and powerful of all the long line of fighting monarchs who had ruled
the Anglo-Norman race. Alleyne doffed hat and bowed head at the sight
of him, but the serf folded his hands and leaned them upon his cudgel,
looking with little love at the knot of nobles and knights-in-waiting
who rode behind the king.

"Ha!" cried Edward, reining up for an instant his powerful black steed.
"Le cerf est passe? Non? Ici, Brocas; tu parles Anglais."

"The deer, clowns?" said a hard-visaged, swarthy-faced man, who rode at
the king's elbow. "If ye have headed it back it is as much as your ears
are worth."

"It passed by the blighted beech there," said Alleyne, pointing, "and
the hounds were hard at its heels."

"It is well," cried Edward, still speaking in French: for, though he
could understand English, he had never learned to express himself in so
barbarous and unpolished a tongue. "By my faith, sirs," he continued,
half turning in his saddle to address his escort, "unless my woodcraft
is sadly at fault, it is a stag of six tines and the finest that we have
roused this journey. A golden St. Hubert to the man who is the first to
sound the mort." He shook his bridle as he spoke, and thundered away,
his knights lying low upon their horses and galloping as hard as whip
and spur would drive them, in the hope of winning the king's prize. Away
they drove down the long green glade--bay horses, black and gray, riders
clad in every shade of velvet, fur, or silk, with glint of brazen horn
and flash of knife and spear. One only lingered, the black-browed Baron
Brocas, who, making a gambade which brought him within arm-sweep of
the serf, slashed him across the face with his riding-whip. "Doff, dog,
doff," he hissed, "when a monarch deigns to lower his eyes to such as
you!"--then spurred through the underwood and was gone, with a gleam of
steel shoes and flutter of dead leaves.

The villein took the cruel blow without wince or cry, as one to whom
stripes are a birthright and an inheritance. His eyes flashed, however,
and he shook his bony hand with a fierce wild gesture after the
retreating figure.

"Black hound of Gascony," he muttered, "evil the day that you and those
like you set foot in free England! I know thy kennel of Rochecourt. The
night will come when I may do to thee and thine what you and your class
have wrought upon mine and me. May God smite me if I fail to smite thee,
thou French robber, with thy wife and thy child and all that is under
thy castle roof!"

"Forbear!" cried Alleyne. "Mix not God's name with these unhallowed
threats! And yet it was a coward's blow, and one to stir the blood and
loose the tongue of the most peaceful. Let me find some soothing simples
and lay them on the weal to draw the sting."

"Nay, there is but one thing that can draw the sting, and that the
future may bring to me. But, clerk, if you would see your brother you
must on, for there is a meeting to-day, and his merry men will await him
ere the shadows turn from west to east. I pray you not to hold him back,
for it would be an evil thing if all the stout lads were there and the
leader a-missing. I would come with you, but sooth to say I am stationed
here and may not move. The path over yonder, betwixt the oak and the
thorn, should bring you out into his nether field."

Alleyne lost no time in following the directions of the wild, masterless
man, whom he left among the trees where he had found him. His heart was
the heavier for the encounter, not only because all bitterness and wrath
were abhorrent to his gentle nature, but also because it disturbed him
to hear his brother spoken of as though he were a chief of outlaws or
the leader of a party against the state. Indeed, of all the things which
he had seen yet in the world to surprise him there was none more
strange than the hate which class appeared to bear to class. The talk
of laborer, woodman and villein in the inn had all pointed to the
wide-spread mutiny, and now his brother's name was spoken as though he
were the very centre of the universal discontent. In good truth, the
commons throughout the length and breadth of the land were heart-weary
of this fine game of chivalry which had been played so long at their
expense. So long as knight and baron were a strength and a guard to the
kingdom they might be endured, but now, when all men knew that the great
battles in France had been won by English yeomen and Welsh stabbers,
warlike fame, the only fame to which his class had ever aspired,
appeared to have deserted the plate-clad horsemen. The sports of the
lists had done much in days gone by to impress the minds of the people,
but the plumed and unwieldy champion was no longer an object either of
fear or of reverence to men whose fathers and brothers had shot into the
press at Crecy or Poitiers, and seen the proudest chivalry in the world
unable to make head against the weapons of disciplined peasants. Power
had changed hands. The protector had become the protected, and the whole
fabric of the feudal system was tottering to a fall. Hence the fierce
mutterings of the lower classes and the constant discontent, breaking
out into local tumult and outrage, and culminating some years later in
the great rising of Tyler. What Alleyne saw and wondered at in Hampshire
would have appealed equally to the traveller in any other English county
from the Channel to the marches of Scotland.

He was following the track, his misgivings increasing with every step
which took him nearer to that home which he had never seen, when of a
sudden the trees began to thin and the sward to spread out onto a broad,
green lawn, where five cows lay in the sunshine and droves of black
swine wandered unchecked. A brown forest stream swirled down the centre
of this clearing, with a rude bridge flung across it, and on the other
side was a second field sloping up to a long, low-lying wooden house,
with thatched roof and open squares for windows. Alleyne gazed across
at it with flushed cheeks and sparkling eyes--for this, he knew, must
be the home of his fathers. A wreath of blue smoke floated up through a
hole in the thatch, and was the only sign of life in the place, save a
great black hound which lay sleeping chained to the door-post. In the
yellow shimmer of the autumn sunshine it lay as peacefully and as still
as he had oft pictured it to himself in his dreams.

He was roused, however, from his pleasant reverie by the sound of
voices, and two people emerged from the forest some little way to his
right and moved across the field in the direction of the bridge. The one
was a man with yellow flowing beard and very long hair of the same tint
drooping over his shoulders; his dress of good Norwich cloth and his
assured bearing marked him as a man of position, while the sombre hue
of his clothes and the absence of all ornament contrasted with the flash
and glitter which had marked the king's retinue. By his side walked
a woman, tall and slight and dark, with lithe, graceful figure and
clear-cut, composed features. Her jet-black hair was gathered back under
a light pink coif, her head poised proudly upon her neck, and her step
long and springy, like that of some wild, tireless woodland creature.
She held her left hand in front of her, covered with a red velvet glove,
and on the wrist a little brown falcon, very fluffy and bedraggled,
which she smoothed and fondled as she walked. As she came out into the
sunshine, Alleyne noticed that her light gown, slashed with pink, was
all stained with earth and with moss upon one side from shoulder to hem.
He stood in the shadow of an oak staring at her with parted lips, for
this woman seemed to him to be the most beautiful and graceful creature
that mind could conceive of. Such had he imagined the angels, and such
he had tried to paint them in the Beaulieu missals; but here there was
something human, were it only in the battered hawk and discolored dress,
which sent a tingle and thrill through his nerves such as no dream of
radiant and stainless spirit had ever yet been able to conjure up. Good,
quiet, uncomplaining mother Nature, long slighted and miscalled, still
bides her time and draws to her bosom the most errant of her children.

The two walked swiftly across the meadow to the narrow bridge, he in
front and she a pace or two behind. There they paused, and stood for
a few minutes face to face talking earnestly. Alleyne had read and
had heard of love and of lovers. Such were these, doubtless--this
golden-bearded man and the fair damsel with the cold, proud face. Why
else should they wander together in the woods, or be so lost in talk by
rustic streams? And yet as he watched, uncertain whether to advance from
the cover or to choose some other path to the house, he soon came
to doubt the truth of this first conjecture. The man stood, tall and
square, blocking the entrance to the bridge, and throwing out his hands
as he spoke in a wild eager fashion, while the deep tones of his stormy
voice rose at times into accents of menace and of anger. She stood
fearlessly in front of him, still stroking her bird; but twice she threw
a swift questioning glance over her shoulder, as one who is in search
of aid. So moved was the young clerk by these mute appeals, that he came
forth from the trees and crossed the meadow, uncertain what to do, and
yet loth to hold back from one who might need his aid. So intent were
they upon each other that neither took note of his approach; until, when
he was close upon them, the man threw his arm roughly round the damsel's
waist and drew her towards him, she straining her lithe, supple figure
away and striking fiercely at him, while the hooded hawk screamed with
ruffled wings and pecked blindly in its mistress's defence. Bird and
maid, however, had but little chance against their assailant who,
laughing loudly, caught her wrist in one hand while he drew her towards
him with the other.

"The best rose has ever the longest thorns," said he. "Quiet, little
one, or you may do yourself a hurt. Must pay Saxon toll on Saxon land,
my proud Maude, for all your airs and graces."

"You boor!" she hissed. "You base underbred clod! Is this your care and
your hospitality? I would rather wed a branded serf from my father's
fields. Leave go, I say----Ah! good youth, Heaven has sent you. Make him
loose me! By the honor of your mother, I pray you to stand by me and to
make this knave loose me."

"Stand by you I will, and that blithely," said Alleyne. "Surely, sir,
you should take shame to hold the damsel against her will."

The man turned a face upon him which was lion-like in its strength and
in its wrath. With his tangle of golden hair, his fierce blue eyes, and
his large, well-marked features, he was the most comely man whom Alleyne
had ever seen, and yet there was something so sinister and so fell in
his expression that child or beast might well have shrunk from him. His
brows were drawn, his cheek flushed, and there was a mad sparkle in his
eyes which spoke of a wild, untamable nature.

"Young fool!" he cried, holding the woman still to his side, though
every line of her shrinking figure spoke her abhorrence. "Do you keep
your spoon in your own broth. I rede you to go on your way, lest worse
befall you. This little wench has come with me and with me she shall
bide."

"Liar!" cried the woman; and, stooping her head, she suddenly bit
fiercely into the broad brown hand which held her. He whipped it back
with an oath, while she tore herself free and slipped behind Alleyne,
cowering up against him like the trembling leveret who sees the falcon
poising for the swoop above him.

"Stand off my land!" the man said fiercely, heedless of the blood which
trickled freely from his fingers. "What have you to do here? By your
dress you should be one of those cursed clerks who overrun the land like
vile rats, poking and prying into other men's concerns, too caitiff to
fight and too lazy to work. By the rood! if I had my will upon ye, I
should nail you upon the abbey doors, as they hang vermin before their
holes. Art neither man nor woman, young shaveling. Get thee back to thy
fellows ere I lay hands upon you: for your foot is on my land, and I may
slay you as a common draw-latch."

"Is this your land, then?" gasped Alleyne.

"Would you dispute it, dog? Would you wish by trick or quibble to juggle
me out of these last acres? Know, base-born knave, that you have dared
this day to stand in the path of one whose race have been the advisers
of kings and the leaders of hosts, ere ever this vile crew of Norman
robbers came into the land, or such half-blood hounds as you were let
loose to preach that the thief should have his booty and the honest man
should sin if he strove to win back his own."

"You are the Socman of Minstead?"

"That am I; and the son of Edric the Socman, of the pure blood of
Godfrey the thane, by the only daughter of the house of Aluric, whose
forefathers held the white-horse banner at the fatal fight where our
shield was broken and our sword shivered. I tell you, clerk, that my
folk held this land from Bramshaw Wood to the Ringwood road; and, by the
soul of my father! it will be a strange thing if I am to be bearded upon
the little that is left of it. Begone, I say, and meddle not with my
affair."

"If you leave me now," whispered the woman, "then shame forever upon
your manhood."

"Surely, sir," said Alleyne, speaking in as persuasive and soothing a
way as he could, "if your birth is gentle, there is the more reason that
your manners should be gentle too. I am well persuaded that you did but
jest with this lady, and that you will now permit her to leave your land
either alone or with me as a guide, if she should need one, through the
wood. As to birth, it does not become me to boast, and there is sooth in
what you say as to the unworthiness of clerks, but it is none the less
true that I am as well born as you."

"Dog!" cried the furious Socman, "there is no man in the south who can
say as much."

"Yet can I," said Alleyne smiling; "for indeed I also am the son of
Edric the Socman, of the pure blood of Godfrey the thane, by the only
daughter of Aluric of Brockenhurst. Surely, dear brother," he continued,
holding out his hand, "you have a warmer greeting than this for me.
There are but two boughs left upon this old, old Saxon trunk."

His elder brother dashed his hand aside with an oath, while an
expression of malignant hatred passed over his passion-drawn features.
"You are the young cub of Beaulieu, then," said he. "I might have known
it by the sleek face and the slavish manner too monk-ridden and craven
in spirit to answer back a rough word. Thy father, shaveling, with all
his faults, had a man's heart; and there were few who could look him in
the eyes on the day of his anger. But you! Look there, rat, on yonder
field where the cows graze, and on that other beyond, and on the orchard
hard by the church. Do you know that all these were squeezed out of
your dying father by greedy priests, to pay for your upbringing in the
cloisters? I, the Socman, am shorn of my lands that you may snivel Latin
and eat bread for which you never did hand's turn. You rob me first, and
now you would come preaching and whining, in search mayhap of another
field or two for your priestly friends. Knave! my dogs shall be set upon
you; but, meanwhile, stand out of my path, and stop me at your peril!"
As he spoke he rushed forward, and, throwing the lad to one side, caught
the woman's wrist. Alleyne, however, as active as a young deer-hound,
sprang to her aid and seized her by the other arm, raising his iron-shod
staff as he did so.

"You may say what you will to me," he said between his clenched
teeth--"it may be no better than I deserve; but, brother or no, I swear
by my hopes of salvation that I will break your arm if you do not leave
hold of the maid."

There was a ring in his voice and a flash in his eyes which promised
that the blow would follow quick at the heels of the word. For a moment
the blood of the long line of hot-headed thanes was too strong for the
soft whisperings of the doctrine of meekness and mercy. He was conscious
of a fierce wild thrill through his nerves and a throb of mad gladness
at his heart, as his real human self burst for an instant the bonds
of custom and of teaching which had held it so long. The socman sprang
back, looking to left and to right for some stick or stone which might
serve him for weapon; but finding none, he turned and ran at the top of
his speed for the house, blowing the while upon a shrill whistle.

"Come!" gasped the woman. "Fly, friend, ere he come back."

"Nay, let him come!" cried Alleyne. "I shall not budge a foot for him or
his dogs."

"Come, come!" she cried, tugging at his arm. "I know the man: he will
kill you. Come, for the Virgin's sake, or for my sake, for I cannot go
and leave you here."

"Come, then," said he; and they ran together to the cover of the woods.
As they gained the edge of the brushwood, Alleyne, looking back, saw his
brother come running out of the house again, with the sun gleaming upon
his hair and his beard. He held something which flashed in his right
hand, and he stooped at the threshold to unloose the black hound.

"This way!" the woman whispered, in a low eager voice. "Through the
bushes to that forked ash. Do not heed me; I can run as fast as you, I
trow. Now into the stream--right in, over ankles, to throw the dog off,
though I think it is but a common cur, like its master." As she spoke,
she sprang herself into the shallow stream and ran swiftly up the
centre of it, with the brown water bubbling over her feet and her
hand out-stretched toward the clinging branches of bramble or sapling.
Alleyne followed close at her heels, with his mind in a whirl at this
black welcome and sudden shifting of all his plans and hopes. Yet, grave
as were his thoughts, they would still turn to wonder as he looked at
the twinkling feet of his guide and saw her lithe figure bend this way
and that, dipping under boughs, springing over stones, with a lightness
and ease which made it no small task for him to keep up with her. At
last, when he was almost out of breath, she suddenly threw herself down
upon a mossy bank, between two holly-bushes, and looked ruefully at her
own dripping feet and bedraggled skirt.

"Holy Mary!" said she, "what shall I do? Mother will keep me to my
chamber for a month, and make me work at the tapestry of the nine bold
knights. She promised as much last week, when I fell into Wilverley bog,
and yet she knows that I cannot abide needle-work."

Alleyne, still standing in the stream, glanced down at the graceful
pink-and-white figure, the curve of raven-black hair, and the proud,
sensitive face which looked up frankly and confidingly at his own.

"We had best on," he said. "He may yet overtake us."

"Not so. We are well off his land now, nor can he tell in this great
wood which way we have taken. But you--you had him at your mercy. Why
did you not kill him?"

"Kill him! My brother!"

"And why not?"--with a quick gleam of her white teeth. "He would have
killed you. I know him, and I read it in his eyes. Had I had your staff
I would have tried--aye, and done it, too." She shook her clenched white
hand as she spoke, and her lips tightened ominously.

"I am already sad in heart for what I have done," said he, sitting down
on the bank, and sinking his face into his hands. "God help me!--all
that is worst in me seemed to come uppermost. Another instant, and I
had smitten him: the son of my own mother, the man whom I have longed to
take to my heart. Alas! that I should still be so weak."

"Weak!" she exclaimed, raising her black eyebrows. "I do not think that
even my father himself, who is a hard judge of manhood, would call you
that. But it is, as you may think, sir, a very pleasant thing for me to
hear that you are grieved at what you have done, and I can but rede
that we should go back together, and you should make your peace with the
Socman by handing back your prisoner. It is a sad thing that so small a
thing as a woman should come between two who are of one blood."

Simple Alleyne opened his eyes at this little spurt of feminine
bitterness. "Nay, lady," said he, "that were worst of all. What man
would be so caitiff and thrall as to fail you at your need? I have
turned my brother against me, and now, alas! I appear to have given you
offence also with my clumsy tongue. But, indeed, lady, I am torn both
ways, and can scarce grasp in my mind what it is that has befallen."

"Nor can I marvel at that," said she, with a little tinkling laugh. "You
came in as the knight does in the jongleur's romances, between dragon
and damsel, with small time for the asking of questions. Come," she went
on, springing to her feet, and smoothing down her rumpled frock, "let us
walk through the shaw together, and we may come upon Bertrand with the
horses. If poor Troubadour had not cast a shoe, we should not have had
this trouble. Nay, I must have your arm: for, though I speak lightly,
now that all is happily over I am as frightened as my brave Roland. See
how his chest heaves, and his dear feathers all awry--the little knight
who would not have his lady mishandled." So she prattled on to her hawk,
while Alleyne walked by her side, stealing a glance from time to time at
this queenly and wayward woman. In silence they wandered together over
the velvet turf and on through the broad Minstead woods, where the
old lichen-draped beeches threw their circles of black shadow upon the
sunlit sward.

"You have no wish, then, to hear my story?" said she, at last.

"If it pleases you to tell it me," he answered.

"Oh!" she cried tossing her head, "if it is of so little interest to
you, we had best let it bide."

"Nay," said he eagerly, "I would fain hear it."

"You have a right to know it, if you have lost a brother's favor through
it. And yet----Ah well, you are, as I understand, a clerk, so I
must think of you as one step further in orders, and make you my
father-confessor. Know then that this man has been a suitor for my hand,
less as I think for my own sweet sake than because he hath ambition and
had it on his mind that he might improve his fortunes by dipping into
my father's strong box--though the Virgin knows that he would have found
little enough therein. My father, however, is a proud man, a gallant
knight and tried soldier of the oldest blood, to whom this man's
churlish birth and low descent----Oh, lackaday! I had forgot that he was
of the same strain as yourself."

"Nay, trouble not for that," said Alleyne, "we are all from good mother
Eve."

"Streams may spring from one source, and yet some be clear and some be
foul," quoth she quickly. "But, to be brief over the matter, my father
would have none of his wooing, nor in sooth would I. On that he swore
a vow against us, and as he is known to be a perilous man, with many
outlaws and others at his back, my father forbade that I should hawk or
hunt in any part of the wood to the north of the Christchurch road. As
it chanced, however, this morning my little Roland here was loosed at a
strong-winged heron, and page Bertrand and I rode on, with no thoughts
but for the sport, until we found ourselves in Minstead woods. Small
harm then, but that my horse Troubadour trod with a tender foot upon a
sharp stick, rearing and throwing me to the ground. See to my gown, the
third that I have befouled within the week. Woe worth me when Agatha the
tire-woman sets eyes upon it!"

"And what then, lady?" asked Alleyne.

"Why, then away ran Troubadour, for belike I spurred him in falling,
and Bertrand rode after him as hard as hoofs could bear him. When I rose
there was the Socman himself by my side, with the news that I was on
his land, but with so many courteous words besides, and such gallant
bearing, that he prevailed upon me to come to his house for shelter,
there to wait until the page return. By the grace of the Virgin and the
help of my patron St. Magdalen, I stopped short ere I reached his
door, though, as you saw, he strove to hale me up to it. And
then--ah-h-h-h!"--she shivered and chattered like one in an ague-fit.

"What is it?" cried Alleyne, looking about in alarm.

"Nothing, friend, nothing! I was but thinking how I bit into his hand.
Sooner would I bite living toad or poisoned snake. Oh, I shall loathe my
lips forever! But you--how brave you were, and how quick! How meek for
yourself, and how bold for a stranger! If I were a man, I should wish to
do what you have done."

"It was a small thing," he answered, with a tingle of pleasure at these
sweet words of praise. "But you--what will you do?"

"There is a great oak near here, and I think that Bertrand will bring
the horses there, for it is an old hunting-tryst of ours. Then hey for
home, and no more hawking to-day! A twelve-mile gallop will dry feet and
skirt."

"But your father?"

"Not one word shall I tell him. You do not know him; but I can tell you
he is not a man to disobey as I have disobeyed him. He would avenge me,
it is true, but it is not to him that I shall look for vengeance. Some
day, perchance, in joust or in tourney, knight may wish to wear my
colors, and then I shall tell him that if he does indeed crave my favor
there is wrong unredressed, and the wronger the Socman of Minstead. So
my knight shall find a venture such as bold knights love, and my debt
shall be paid, and my father none the wiser, and one rogue the less in
the world. Say, is not that a brave plan?"

"Nay, lady, it is a thought which is unworthy of you. How can such as
you speak of violence and of vengeance. Are none to be gentle and kind,
none to be piteous and forgiving? Alas! it is a hard, cruel world, and I
would that I had never left my abbey cell. To hear such words from your
lips is as though I heard an angel of grace preaching the devil's own
creed."

She started from him as a young colt who first feels the bit. "Gramercy
for your rede, young sir!" she said, with a little curtsey. "As I
understand your words, you are grieved that you ever met me, and look
upon me as a preaching devil. Why, my father is a bitter man when he is
wroth, but hath never called me such a name as that. It may be his right
and duty, but certes it is none of thine. So it would be best, since you
think so lowly of me, that you should take this path to the left while
I keep on upon this one; for it is clear that I can be no fit companion
for you." So saying, with downcast lids and a dignity which was somewhat
marred by her bedraggled skirt, she swept off down the muddy track,
leaving Alleyne standing staring ruefully after her. He waited in vain
for some backward glance or sign of relenting, but she walked on with
a rigid neck until her dress was only a white flutter among the leaves.
Then, with a sunken head and a heavy heart, he plodded wearily down the
other path, wroth with himself for the rude and uncouth tongue which had
given offence where so little was intended.

He had gone some way, lost in doubt and in self-reproach, his mind all
tremulous with a thousand new-found thoughts and fears and wonderments,
when of a sudden there was a light rustle of the leaves behind him, and,
glancing round, there was this graceful, swift-footed creature, treading
in his very shadow, with her proud head bowed, even as his was--the
picture of humility and repentance.

"I shall not vex you, nor even speak," she said; "but I would fain keep
with you while we are in the wood."

"Nay, you cannot vex me," he answered, all warm again at the very sight
of her. "It was my rough words which vexed you; but I have been thrown
among men all my life, and indeed, with all the will, I scarce know how
to temper my speech to a lady's ear."

"Then unsay it," cried she quickly; "say that I was right to wish to
have vengeance on the Socman."

"Nay, I cannot do that," he answered gravely.

"Then who is ungentle and unkind now?" she cried in triumph. "How stern
and cold you are for one so young! Art surely no mere clerk, but bishop
or cardinal at the least. Shouldst have crozier for staff and mitre
for cap. Well, well, for your sake I will forgive the Socman and take
vengeance on none but on my own wilful self who must needs run into
danger's path. So will that please you, sir?"

"There spoke your true self," said he; "and you will find more pleasure
in such forgiveness than in any vengeance."

She shook her head, as if by no means assured of it, and then with a
sudden little cry, which had more of surprise than of joy in it, "Here
is Bertrand with the horses!"

Down the glade there came a little green-clad page with laughing eyes,
and long curls floating behind him. He sat perched on a high bay horse,
and held on to the bridle of a spirited black palfrey, the hides of both
glistening from a long run.

"I have sought you everywhere, dear Lady Maude," said he in a
piping voice, springing down from his horse and holding the stirrup.
"Troubadour galloped as far as Holmhill ere I could catch him. I trust
that you have had no hurt or scath?" He shot a questioning glance at
Alleyne as he spoke.

"No, Bertrand," said she, "thanks to this courteous stranger. And now,
sir," she continued, springing into her saddle, "it is not fit that I
leave you without a word more. Clerk or no, you have acted this day as
becomes a true knight. King Arthur and all his table could not have done
more. It may be that, as some small return, my father or his kin may
have power to advance your interest. He is not rich, but he is honored
and hath great friends. Tell me what is your purpose, and see if he may
not aid it."

"Alas! lady, I have now no purpose. I have but two friends in the world,
and they have gone to Christchurch, where it is likely I shall join
them."

"And where is Christchurch?"

"At the castle which is held by the brave knight, Sir Nigel Loring,
constable to the Earl of Salisbury."

To his surprise she burst out a-laughing, and, spurring her palfrey,
dashed off down the glade, with her page riding behind her. Not one word
did she say, but as she vanished amid the trees she half turned in her
saddle and waved a last greeting. Long time he stood, half hoping that
she might again come back to him; but the thud of the hoofs had died
away, and there was no sound in all the woods but the gentle rustle and
dropping of the leaves. At last he turned away and made his way back to
the high-road--another person from the light-hearted boy who had left it
a short three hours before.


If he might not return to Beaulieu within the year, and if his brother's
dogs were to be set upon him if he showed face upon Minstead land, then
indeed he was adrift upon earth. North, south, east, and west--he might
turn where he would, but all was equally chill and cheerless. The Abbot
had rolled ten silver crowns in a lettuce-leaf and hid them away in the
bottom of his scrip, but that would be a sorry support for twelve long
months. In all the darkness there was but the one bright spot of the
sturdy comrades whom he had left that morning; if he could find them
again all would be well. The afternoon was not very advanced, for all
that had befallen him. When a man is afoot at cock-crow much may be done
in the day. If he walked fast he might yet overtake his friends ere they
reached their destination. He pushed on therefore, now walking and now
running. As he journeyed he bit into a crust which remained from his
Beaulieu bread, and he washed it down by a draught from a woodland
stream.

It was no easy or light thing to journey through this great forest,
which was some twenty miles from east to west and a good sixteen from
Bramshaw Woods in the north to Lymington in the south. Alleyne, however,
had the good fortune to fall in with a woodman, axe upon shoulder,
trudging along in the very direction that he wished to go. With his
guidance he passed the fringe of Bolderwood Walk, famous for old ash
and yew, through Mark Ash with its giant beech-trees, and on through
the Knightwood groves, where the giant oak was already a great tree,
but only one of many comely brothers. They plodded along together, the
woodman and Alleyne, with little talk on either side, for their thoughts
were as far asunder as the poles. The peasant's gossip had been of the
hunt, of the bracken, of the gray-headed kites that had nested in Wood
Fidley, and of the great catch of herring brought back by the boats of
Pitt's Deep. The clerk's mind was on his brother, on his future--above
all on this strange, fierce, melting, beautiful woman who had broken
so suddenly into his life, and as suddenly passed out of it again. So
_distrait_ was he and so random his answers, that the woodman took
to whistling, and soon branched off upon the track to Burley, leaving
Alleyne upon the main Christchurch road.

Down this he pushed as fast as he might, hoping at every turn and rise
to catch sight of his companions of the morning. From Vinney Ridge to
Rhinefield Walk the woods grow thick and dense up to the very edges of
the track, but beyond the country opens up into broad dun-colored moors,
flecked with clumps of trees, and topping each other in long, low curves
up to the dark lines of forest in the furthest distance. Clouds of
insects danced and buzzed in the golden autumn light, and the air was
full of the piping of the song-birds. Long, glinting dragonflies shot
across the path, or hung tremulous with gauzy wings and gleaming bodies.
Once a white-necked sea eagle soared screaming high over the traveller's
head, and again a flock of brown bustards popped up from among the
bracken, and blundered away in their clumsy fashion, half running, half
flying, with strident cry and whirr of wings.

There were folk, too, to be met upon the road--beggars and couriers,
chapmen and tinkers--cheery fellows for the most part, with a rough jest
and homely greeting for each other and for Alleyne. Near Shotwood he
came upon five seamen, on their way from Poole to Southampton--rude
red-faced men, who shouted at him in a jargon which he could scarce
understand, and held out to him a great pot from which they had been
drinking--nor would they let him pass until he had dipped pannikin in
and taken a mouthful, which set him coughing and choking, with the tears
running down his cheeks. Further on he met a sturdy black-bearded man,
mounted on a brown horse, with a rosary in his right hand and a long
two-handed sword jangling against his stirrup-iron. By his black robe
and the eight-pointed cross upon his sleeve, Alleyne recognized him
as one of the Knights Hospitallers of St. John of Jerusalem, whose
presbytery was at Baddesley. He held up two fingers as he passed, with a
"_Benedic, fili mi!_" whereat Alleyne doffed hat and bent knee, looking
with much reverence at one who had devoted his life to the overthrow of
the infidel. Poor simple lad! he had not learned yet that what men are
and what men profess to be are very wide asunder, and that the Knights
of St. John, having come into large part of the riches of the ill-fated
Templars, were very much too comfortable to think of exchanging their
palace for a tent, or the cellars of England for the thirsty deserts of
Syria. Yet ignorance may be more precious than wisdom, for Alleyne as he
walked on braced himself to a higher life by the thought of this other's
sacrifice, and strengthened himself by his example which he could scarce
have done had he known that the Hospitaller's mind ran more upon malmsey
than on Mamelukes, and on venison rather than victories.

As he pressed on the plain turned to woods once more in the region of
Wilverley Walk, and a cloud swept up from the south with the sun shining
through the chinks of it. A few great drops came pattering loudly
down, and then in a moment the steady swish of a brisk shower, with
the dripping and dropping of the leaves. Alleyne, glancing round for
shelter, saw a thick and lofty holly-bush, so hollowed out beneath that
no house could have been drier. Under this canopy of green two men were
already squatted, who waved their hands to Alleyne that he should join
them. As he approached he saw that they had five dried herrings laid
out in front of them, with a great hunch of wheaten bread and a leathern
flask full of milk, but instead of setting to at their food they
appeared to have forgot all about it, and were disputing together with
flushed faces and angry gestures. It was easy to see by their dress and
manner that they were two of those wandering students who formed about
this time so enormous a multitude in every country in Europe. The one
was long and thin, with melancholy features, while the other was fat and
sleek, with a loud voice and the air of a man who is not to be gainsaid.

"Come hither, good youth," he cried, "come hither! _Vultus ingenui
puer_. Heed not the face of my good coz here. _Foenum habet in cornu_,
as Don Horace has it; but I warrant him harmless for all that."

"Stint your bull's bellowing!" exclaimed the other. "If it come to
Horace, I have a line in my mind: _Loquaces si sapiat_----How doth it
run? The English o't being that a man of sense should ever avoid a great
talker. That being so, if all were men of sense then thou wouldst be a
lonesome man, coz."

"Alas! Dicon, I fear that your logic is as bad as your philosophy or
your divinity--and God wot it would be hard to say a worse word than
that for it. For, hark ye: granting, _propter argumentum_, that I am a
talker, then the true reasoning runs that since all men of sense should
avoid me, and thou hast not avoided me, but art at the present moment
eating herrings with me under a holly-bush, ergo you are no man of
sense, which is exactly what I have been dinning into your long ears
ever since I first clapped eyes on your sunken chops."

"Tut, tut!" cried the other. "Your tongue goes like the clapper of
a mill-wheel. Sit down here, friend, and partake of this herring.
Understand first, however, that there are certain conditions attached to
it."

"I had hoped," said Alleyne, falling into the humor of the twain, "that
a tranchoir of bread and a draught of milk might be attached to it."

"Hark to him, hark to him!" cried the little fat man. "It is even thus,
Dicon! Wit, lad, is a catching thing, like the itch or the sweating
sickness. I exude it round me; it is an aura. I tell you, coz, that no
man can come within seventeen feet of me without catching a spark. Look
at your own case. A duller man never stepped, and yet within the week
you have said three things which might pass, and one thing the day we
left Fordingbridge which I should not have been ashamed of myself."

"Enough, rattle-pate, enough!" said the other. "The milk you shall have
and the bread also, friend, together with the herring, but you must hold
the scales between us."

"If he hold the herring he holds the scales, my sapient brother," cried
the fat man. "But I pray you, good youth, to tell us whether you are a
learned clerk, and, if so, whether you have studied at Oxenford or at
Paris."

"I have some small stock of learning," Alleyne answered, picking at his
herring, "but I have been at neither of these places. I was bred amongst
the Cistercian monks at Beaulieu Abbey."

"Pooh, pooh!" they cried both together. "What sort of an upbringing is
that?"

"_Non cuivis contingit adire Corinthum_," quoth Alleyne.

"Come, brother Stephen, he hath some tincture of letters," said the
melancholy man more hopefully. "He may be the better judge, since he
hath no call to side with either of us. Now, attention, friend, and let
your ears work as well as your nether jaw. _Judex damnatur_--you know
the old saw. Here am I upholding the good fame of the learned Duns
Scotus against the foolish quibblings and poor silly reasonings of
Willie Ockham."

"While I," quoth the other loudly, "do maintain the good sense
and extraordinary wisdom of that most learned William against the
crack-brained fantasies of the muddy Scotchman, who hath hid such little
wit as he has under so vast a pile of words, that it is like one drop of
Gascony in a firkin of ditch-water. Solomon his wisdom would not suffice
to say what the rogue means."

"Certes, Stephen Hapgood, his wisdom doth not suffice," cried the other.
"It is as though a mole cried out against the morning star, because he
could not see it. But our dispute, friend, is concerning the nature of
that subtle essence which we call thought. For I hold with the learned
Scotus that thought is in very truth a thing, even as vapor or fumes,
or many other substances which our gross bodily eyes are blind to. For,
look you, that which produces a thing must be itself a thing, and if a
man's thought may produce a written book, then must thought itself be a
material thing, even as the book is. Have I expressed it? Do I make it
plain?"

"Whereas I hold," shouted the other, "with my revered preceptor,
_doctor, praeclarus et excellentissimus_, that all things are but
thought; for when thought is gone I prythee where are the things then?
Here are trees about us, and I see them because I think I see them, but
if I have swooned, or sleep, or am in wine, then, my thought having gone
forth from me, lo the trees go forth also. How now, coz, have I touched
thee on the raw?"

Alleyne sat between them munching his bread, while the twain disputed
across his knees, leaning forward with flushed faces and darting
hands, in all the heat of argument. Never had he heard such jargon of
scholastic philosophy, such fine-drawn distinctions, such cross-fire of
major and minor, proposition, syllogism, attack and refutation. Question
clattered upon answer like a sword on a buckler. The ancients, the
fathers of the Church, the moderns, the Scriptures, the Arabians, were
each sent hurtling against the other, while the rain still dripped and
the dark holly-leaves glistened with the moisture. At last the fat man
seemed to weary of it, for he set to work quietly upon his meal, while
his opponent, as proud as the rooster who is left unchallenged upon the
midden, crowed away in a last long burst of quotation and deduction.
Suddenly, however, his eyes dropped upon his food, and he gave a howl of
dismay.

"You double thief!" he cried, "you have eaten my herrings, and I without
bite or sup since morning."

"That," quoth the other complacently, "was my final argument, my
crowning effort, or _peroratio_, as the orators have it. For, coz, since
all thoughts are things, you have but to think a pair of herrings, and
then conjure up a pottle of milk wherewith to wash them down."

"A brave piece of reasoning," cried the other, "and I know of but one
reply to it." On which, leaning forward, he caught his comrade a rousing
smack across his rosy cheek. "Nay, take it not amiss," he said, "since
all things are but thoughts, then that also is but a thought and may be
disregarded."

This last argument, however, by no means commended itself to the pupil
of Ockham, who plucked a great stick from the ground and signified his
dissent by smiting the realist over the pate with it. By good fortune,
the wood was so light and rotten that it went to a thousand splinters,
but Alleyne thought it best to leave the twain to settle the matter at
their leisure, the more so as the sun was shining brightly once
more. Looking back down the pool-strewn road, he saw the two excited
philosophers waving their hands and shouting at each other, but their
babble soon became a mere drone in the distance, and a turn in the road
hid them from his sight.

And now after passing Holmesley Walk and the Wooton Heath, the forest
began to shred out into scattered belts of trees, with gleam of
corn-field and stretch of pasture-land between. Here and there by the
wayside stood little knots of wattle-and-daub huts with shock-haired
laborers lounging by the doors and red-cheeked children sprawling in
the roadway. Back among the groves he could see the high gable ends and
thatched roofs of the franklins' houses, on whose fields these men found
employment, or more often a thick dark column of smoke marked their
position and hinted at the coarse plenty within. By these signs Alleyne
knew that he was on the very fringe of the forest, and therefore no
great way from Christchurch. The sun was lying low in the west and
shooting its level rays across the long sweep of rich green country,
glinting on the white-fleeced sheep and throwing long shadows from the
red kine who waded knee-deep in the juicy clover. Right glad was the
traveller to see the high tower of Christchurch Priory gleaming in the
mellow evening light, and gladder still when, on rounding a corner, he
came upon his comrades of the morning seated astraddle upon a fallen
tree. They had a flat space before them, on which they alternately threw
little square pieces of bone, and were so intent upon their occupation
that they never raised eye as he approached them. He observed with
astonishment, as he drew near, that the archer's bow was on John's
back, the archer's sword by John's side, and the steel cap laid upon the
tree-trunk between them.

"Mort de ma vie!" Aylward shouted, looking down at the dice. "Never had
I such cursed luck. A murrain on the bones! I have not thrown a good
main since I left Navarre. A one and a three! En avant, camarade!"

"Four and three," cried Hordle John, counting on his great fingers,
"that makes seven. Ho, archer, I have thy cap! Now have at thee for thy
jerkin!"

"Mon Dieu!" he growled, "I am like to reach Christchurch in my shirt."
Then suddenly glancing up, "Hola, by the splendor of heaven, here is our
cher petit! Now, by my ten finger bones! this is a rare sight to mine
eyes." He sprang up and threw his arms round Alleyne's neck, while
John, no less pleased, but more backward and Saxon in his habits, stood
grinning and bobbing by the wayside, with his newly won steel cap stuck
wrong side foremost upon his tangle of red hair.

"Hast come to stop?" cried the bowman, patting Alleyne all over in his
delight. "Shall not get away from us again!"

"I wish no better," said he, with a pringling in the eyes at this hearty
greeting.

"Well said, lad!" cried big John. "We three shall to the wars together,
and the devil may fly away with the Abbot of Beaulieu! But your feet
and hosen are all besmudged. Hast been in the water, or I am the more
mistaken."

"I have in good sooth," Alleyne answered, and then as they journeyed
on their way he told them the many things that had befallen him, his
meeting with the villein, his sight of the king, his coming upon his
brother, with all the tale of the black welcome and of the fair damsel.
They strode on either side, each with an ear slanting towards him, but
ere he had come to the end of his story the bowman had spun round upon
his heel, and was hastening back the way they had come, breathing loudly
through his nose.

"What then?" asked Alleyne, trotting after him and gripping at his
jerkin.

"I am back for Minstead, lad."

"And why, in the name of sense?"

"To thrust a handful of steel into the Socman. What! hale a demoiselle
against her will, and then loose dogs at his own brother! Let me go!"

"Nenny, nenny!" cried Alleyne, laughing. "There was no scath done. Come
back, friend"--and so, by mingled pushing and entreaties, they got his
head round for Christchurch once more. Yet he walked with his chin upon
his shoulder, until, catching sight of a maiden by a wayside well, the
smiles came back to his face and peace to his heart.

"But you," said Alleyne, "there have been changes with you also. Why
should not the workman carry his tools? Where are bow and sword and
cap--and why so warlike, John?"

"It is a game which friend Aylward hath been a-teaching of me."

"And I found him an over-apt pupil," grumbled the bowman. "He hath
stripped me as though I had fallen into the hands of the tardvenus. But,
by my hilt! you must render them back to me, camarade, lest you bring
discredit upon my mission, and I will pay you for them at armorers'
prices."

"Take them back, man, and never heed the pay," said John. "I did but
wish to learn the feel of them, since I am like to have such trinkets
hung to my own girdle for some years to come."

"Ma foi, he was born for a free companion!" cried Aylward, "He hath the
very trick of speech and turn of thought. I take them back then, and
indeed it gives me unease not to feel my yew-stave tapping against my
leg bone. But see, mes garcons, on this side of the church rises the
square and darkling tower of Earl Salisbury's castle, and even from here
I seem to see on yonder banner the red roebuck of the Montacutes."

"Red upon white," said Alleyne, shading his eyes; "but whether roebuck
or no is more than I could vouch. How black is the great tower, and
how bright the gleam of arms upon the wall! See below the flag, how it
twinkles like a star!"

"Aye, it is the steel head-piece of the watchman," remarked the archer.
"But we must on, if we are to be there before the drawbridge rises at
the vespers bugle; for it is likely that Sir Nigel, being so renowned a
soldier, may keep hard discipline within the walls, and let no man enter
after sundown." So saying, he quickened his pace, and the three comrades
were soon close to the straggling and broad-spread town which centered
round the noble church and the frowning castle.

It chanced on that very evening that Sir Nigel Loring, having supped
before sunset, as was his custom, and having himself seen that Pommers
and Cadsand, his two war-horses, with the thirteen hacks, the five
jennets, my lady's three palfreys, and the great dapple-gray roussin,
had all their needs supplied, had taken his dogs for an evening
breather. Sixty or seventy of them, large and small, smooth and
shaggy--deer-hound, boar-hound, blood-hound, wolf-hound, mastiff, alaun,
talbot, lurcher, terrier, spaniel--snapping, yelling and whining, with
score of lolling tongues and waving tails, came surging down the narrow
lane which leads from the Twynham kennels to the bank of Avon. Two
russet-clad varlets, with loud halloo and cracking whips, walked
thigh-deep amid the swarm, guiding, controlling, and urging. Behind
came Sir Nigel himself, with Lady Loring upon his arm, the pair walking
slowly and sedately, as befitted both their age and their condition,
while they watched with a smile in their eyes the scrambling crowd in
front of them. They paused, however, at the bridge, and, leaning their
elbows upon the stonework, they stood looking down at their own faces in
the glassy stream, and at the swift flash of speckled trout against the
tawny gravel.

Sir Nigel was a slight man of poor stature, with soft lisping voice and
gentle ways. So short was he that his wife, who was no very tall woman,
had the better of him by the breadth of three fingers. His sight having
been injured in his early wars by a basketful of lime which had been
emptied over him when he led the Earl of Derby's stormers up the breach
at Bergerac, he had contracted something of a stoop, with a blinking,
peering expression of face. His age was six and forty, but the constant
practice of arms, together with a cleanly life, had preserved his
activity and endurance unimpaired, so that from a distance he seemed to
have the slight limbs and swift grace of a boy. His face, however, was
tanned of a dull yellow tint, with a leathery, poreless look, which
spoke of rough outdoor doings, and the little pointed beard which he
wore, in deference to the prevailing fashion, was streaked and shot with
gray. His features were small, delicate, and regular, with clear-cut,
curving nose, and eyes which jutted forward from the lids. His dress was
simple and yet spruce. A Flandrish hat of beevor, bearing in the band
the token of Our Lady of Embrun, was drawn low upon the left side to
hide that ear which had been partly shorn from his head by a Flemish
man-at-arms in a camp broil before Tournay. His cote-hardie, or tunic,
and trunk-hosen were of a purple plum color, with long weepers which
hung from either sleeve to below his knees. His shoes were of red
leather, daintily pointed at the toes, but not yet prolonged to the
extravagant lengths which the succeeding reign was to bring into
fashion. A gold-embroidered belt of knighthood encircled his loins, with
his arms, five roses gules on a field argent, cunningly worked upon the
clasp. So stood Sir Nigel Loring upon the bridge of Avon, and talked
lightly with his lady.

And, certes, had the two visages alone been seen, and the stranger been
asked which were the more likely to belong to the bold warrior whose
name was loved by the roughest soldiery of Europe, he had assuredly
selected the lady's. Her face was large and square and red, with fierce,
thick brows, and the eyes of one who was accustomed to rule. Taller and
broader than her husband, her flowing gown of sendall, and fur-lined
tippet, could not conceal the gaunt and ungraceful outlines of her
figure. It was the age of martial women. The deeds of black Agnes of
Dunbar, of Lady Salisbury and of the Countess of Montfort, were still
fresh in the public minds. With such examples before them the wives of
the English captains had become as warlike as their mates, and ordered
their castles in their absence with the prudence and discipline of
veteran seneschals. Right easy were the Montacutes of their Castle
of Twynham, and little had they to dread from roving galley or French
squadron, while Lady Mary Loring had the ordering of it. Yet even in
that age it was thought that, though a lady might have a soldier's
heart, it was scarce as well that she should have a soldier's face.
There were men who said that of all the stern passages and daring deeds
by which Sir Nigel Loring had proved the true temper of his courage, not
the least was his wooing and winning of so forbidding a dame.

"I tell you, my fair lord," she was saying, "that it is no fit training
for a demoiselle: hawks and hounds, rotes and citoles singing a French
rondel, or reading the Gestes de Doon de Mayence, as I found her
yesternight, pretending sleep, the artful, with the corner of the scroll
thrusting forth from under her pillow. Lent her by Father Christopher of
the priory, forsooth--that is ever her answer. How shall all this help
her when she has castle of her own to keep, with a hundred mouths all
agape for beef and beer?"

"True, my sweet bird, true," answered the knight, picking a comfit from
his gold drageoir. "The maid is like the young filly, which kicks heels
and plunges for very lust of life. Give her time, dame, give her time."

"Well, I know that my father would have given me, not time, but a good
hazel-stick across my shoulders. Ma foi! I know not what the world is
coming to, when young maids may flout their elders. I wonder that you do
not correct her, my fair lord."

"Nay, my heart's comfort, I never raised hand to woman yet, and it would
be a passing strange thing if I began on my own flesh and blood. It was
a woman's hand which cast this lime into mine eyes, and though I saw
her stoop, and might well have stopped her ere she threw, I deemed it
unworthy of my knighthood to hinder or balk one of her sex."

"The hussy!" cried Lady Loring clenching her broad right hand. "I would
I had been at the side of her!"

"And so would I, since you would have been the nearer me my own. But
I doubt not that you are right, and that Maude's wings need clipping,
which I may leave in your hands when I am gone, for, in sooth, this
peaceful life is not for me, and were it not for your gracious kindness
and loving care I could not abide it a week. I hear that there is talk
of warlike muster at Bordeaux once more, and by St. Paul! it would be a
new thing if the lions of England and the red pile of Chandos were to
be seen in the field, and the roses of Loring were not waving by their
side."

"Now woe worth me but I feared it!" cried she, with the color all struck
from her face. "I have noted your absent mind, your kindling eye, your
trying and riveting of old harness. Consider my sweet lord, that you
have already won much honor, that we have seen but little of each other,
that you bear upon your body the scar of over twenty wounds received
in I know not how many bloody encounters. Have you not done enough for
honor and the public cause?"

"My lady, when our liege lord, the king, at three score years, and my
Lord Chandos at three-score and ten, are blithe and ready to lay lance
in rest for England's cause, it would ill be-seem me to prate of service
done. It is sooth that I have received seven and twenty wounds. There is
the more reason that I should be thankful that I am still long of breath
and sound in limb. I have also seen some bickering and scuffling. Six
great land battles I count, with four upon sea, and seven and fifty
onfalls, skirmishes and bushments. I have held two and twenty towns,
and I have been at the intaking of thirty-one. Surely then it would
be bitter shame to me, and also to you, since my fame is yours, that I
should now hold back if a man's work is to be done. Besides, bethink
you how low is our purse, with bailiff and reeve ever croaking of empty
farms and wasting lands. Were it not for this constableship which the
Earl of Salisbury hath bestowed upon us we could scarce uphold the state
which is fitting to our degree. Therefore, my sweeting, there is the
more need that I should turn to where there is good pay to be earned and
brave ransoms to be won."

"Ah, my dear lord," quoth she, with sad, weary eyes. "I thought that at
last I had you to mine own self, even though your youth had been spent
afar from my side. Yet my voice, as I know well, should speed you on to
glory and renown, not hold you back when fame is to be won. Yet what can
I say, for all men know that your valor needs the curb and not the
spur. It goes to my heart that you should ride forth now a mere knight
bachelor, when there is no noble in the land who hath so good a claim to
the square pennon, save only that you have not the money to uphold it."

"And whose fault that, my sweet bird?" said he.

"No fault, my fair lord, but a virtue: for how many rich ransoms have
you won, and yet have scattered the crowns among page and archer and
varlet, until in a week you had not as much as would buy food and
forage. It is a most knightly largesse, and yet withouten money how can
man rise?"

"Dirt and dross!" cried he.

"What matter rise or fall, so that duty be done and honor gained.
Banneret or bachelor, square pennon or forked, I would not give a denier
for the difference, and the less since Sir John Chandos, chosen flower
of English chivalry, is himself but a humble knight. But meanwhile fret
not thyself, my heart's dove, for it is like that there may be no war
waged, and we must await the news. But here are three strangers, and
one, as I take it, a soldier fresh from service. It is likely that he
may give us word of what is stirring over the water."

Lady Loring, glancing up, saw in the fading light three companions
walking abreast down the road, all gray with dust, and stained with
travel, yet chattering merrily between themselves. He in the midst was
young and comely, with boyish open face and bright gray eyes, which
glanced from right to left as though he found the world around him both
new and pleasing. To his right walked a huge red-headed man, with
broad smile and merry twinkle, whose clothes seemed to be bursting and
splitting at every seam, as though he were some lusty chick who was
breaking bravely from his shell. On the other side, with his knotted
hand upon the young man's shoulder, came a stout and burly archer, brown
and fierce eyed, with sword at belt and long yellow yew-stave peeping
over his shoulder. Hard face, battered head piece, dinted brigandine,
with faded red lion of St. George ramping on a discolored ground, all
proclaimed as plainly as words that he was indeed from the land of war.
He looked keenly at Sir Nigel as he approached, and then, plunging his
hand under his breastplate, he stepped up to him with a rough, uncouth
bow to the lady.

"Your pardon, fair sir," said he, "but I know you the moment I clap eyes
on you, though in sooth I have seen you oftener in steel than in velvet.
I have drawn string besides you at La Roche-d'Errien, Romorantin,
Maupertuis, Nogent, Auray, and other places."

"Then, good archer, I am right glad to welcome you to Twynham Castle,
and in the steward's room you will find provant for yourself and
comrades. To me also your face is known, though mine eyes play such
tricks with me that I can scarce be sure of my own squire. Rest awhile,
and you shall come to the hall anon and tell us what is passing in
France, for I have heard that it is likely that our pennons may flutter
to the south of the great Spanish mountains ere another year be passed."

"There was talk of it in Bordeaux," answered the archer, "and I
saw myself that the armorers and smiths were as busy as rats in a
wheat-rick. But I bring you this letter from the valiant Gascon knight,
Sir Claude Latour. And to you, Lady," he added after a pause, "I bring
from him this box of red sugar of Narbonne, with every courteous and
knightly greeting which a gallant cavalier may make to a fair and noble
dame."

This little speech had cost the blunt bowman much pains and planning;
but he might have spared his breath, for the lady was quite as much
absorbed as her lord in the letter, which they held between them, a
hand on either corner, spelling it out very slowly, with drawn brows and
muttering lips. As they read it, Alleyne, who stood with Hordle John a
few paces back from their comrade, saw the lady catch her breath, while
the knight laughed softly to himself.

"You see, dear heart," said he, "that they will not leave the old dog
in his kennel when the game is afoot. And what of this White Company,
archer?"

"Ah, sir, you speak of dogs," cried Aylward; "but there are a pack
of lusty hounds who are ready for any quarry, if they have but a good
huntsman to halloo them on. Sir, we have been in the wars together, and
I have seen many a brave following but never such a set of woodland boys
as this. They do but want you at their head, and who will bar the way to
them!"

"Pardieu!" said Sir Nigel, "if they are all like their messenger, they
are indeed men of whom a leader may be proud. Your name, good archer?"

"Sam Aylward, sir, of the Hundred of Easebourne and the Rape of
Chichester."

"And this giant behind you?"

"He is big John, of Hordle, a forest man, who hath now taken service in
the Company."

"A proper figure of a man at-arms," said the little knight. "Why, man,
you are no chicken, yet I warrant him the stronger man. See to that
great stone from the coping which hath fallen upon the bridge. Four of
my lazy varlets strove this day to carry it hence. I would that you two
could put them to shame by budging it, though I fear that I overtask
you, for it is of a grievous weight."

He pointed as he spoke to a huge rough-hewn block which lay by the
roadside, deep sunken from its own weight in the reddish earth. The
archer approached it, rolling back the sleeves of his jerkin, but with
no very hopeful countenance, for indeed it was a mighty rock. John,
however, put him aside with his left hand, and, stooping over the stone,
he plucked it single-handed from its soft bed and swung it far into the
stream. There it fell with mighty splash, one jagged end peaking out
above the surface, while the waters bubbled and foamed with far-circling
eddy.

"Good lack!" cried Sir Nigel, and "Good lack!" cried his lady, while
John stood laughing and wiping the caked dirt from his fingers.

"I have felt his arms round my ribs," said the bowman, "and they crackle
yet at the thought of it. This other comrade of mine is a right learned
clerk, for all that he is so young, hight Alleyne, the son of Edric,
brother to the Socman of Minstead."

"Young man," quoth Sir Nigel, sternly, "if you are of the same way of
thought as your brother, you may not pass under portcullis of mine."

"Nay, fair sir," cried Aylward hastily, "I will be pledge for it that
they have no thought in common; for this very day his brother hath set
his dogs upon him, and driven him from his lands."

"And are you, too, of the White Company?" asked Sir Nigel. "Hast had
small experience of war, if I may judge by your looks and bearing."

"I would fain to France with my friends here," Alleyne answered; "but I
am a man of peace--a reader, exorcist, acolyte, and clerk."

"That need not hinder," quoth Sir Nigel.

"No, fair sir," cried the bowman joyously. "Why, I myself have served
two terms with Arnold de Cervolles, he whom they called the archpriest.
By my hilt! I have seen him ere now, with monk's gown trussed to his
knees, over his sandals in blood in the fore-front of the battle. Yet,
ere the last string had twanged, he would be down on his four bones
among the stricken, and have them all houseled and shriven, as quick as
shelling peas. Ma foi! there were those who wished that he would have
less care for their souls and a little more for their bodies!"

"It is well to have a learned clerk in every troop," said Sir Nigel. "By
St. Paul, there are men so caitiff that they think more of a scrivener's
pen than of their lady's smile, and do their devoir in hopes that they
may fill a line in a chronicle or make a tag to a jongleur's romance. I
remember well that, at the siege of Retters, there was a little, sleek,
fat clerk of the name of Chaucer, who was so apt at rondel, sirvente, or
tonson, that no man dare give back a foot from the walls, lest he find
it all set down in his rhymes and sung by every underling and varlet
in the camp. But, my soul's bird, you hear me prate as though all were
decided, when I have not yet taken counsel either with you or with my
lady mother. Let us to the chamber, while these strangers find such fare
as pantry and cellar may furnish."

"The night air strikes chill," said the lady, and turned down the road
with her hand upon her lord's arm. The three comrades dropped behind and
followed: Aylward much the lighter for having accomplished his mission,
Alleyne full of wonderment at the humble bearing of so renowned
a captain, and John loud with snorts and sneers, which spoke his
disappointment and contempt.

"What ails the man?" asked Aylward in surprise.

"I have been cozened and bejaped," quoth he gruffly.

"By whom, Sir Samson the strong?"

"By thee, Sir Balaam the false prophet."

"By my hilt!" cried the archer, "though I be not Balaam, yet I hold
converse with the very creature that spake to him. What is amiss, then,
and how have I played you false?"

"Why, marry, did you not say, and Alleyne here will be my witness, that,
if I would hie to the wars with you, you would place me under a leader
who was second to none in all England for valor? Yet here you bring me
to a shred of a man, peaky and ill-nourished, with eyes like a moulting
owl, who must needs, forsooth, take counsel with his mother ere he
buckle sword to girdle."

"Is that where the shoe galls?" cried the bowman, and laughed aloud.
"I will ask you what you think of him three months hence, if we be all
alive; for sure I am that----"

Aylward's words were interrupted by an extraordinary hubbub which broke
out that instant some little way down the street in the direction of the
Priory. There was deep-mouthed shouting of men, frightened shrieks of
women, howling and barking of curs, and over all a sullen, thunderous
rumble, indescribably menacing and terrible. Round the corner of the
narrow street there came rushing a brace of whining dogs with tails
tucked under their legs, and after them a white-faced burgher, with
outstretched hands and wide-spread fingers, his hair all abristle and
his eyes glinting back from one shoulder to the other, as though some
great terror were at his very heels. "Fly, my lady, fly!" he screeched,
and whizzed past them like bolt from bow; while close behind came
lumbering a huge black bear, with red tongue lolling from his mouth, and
a broken chain jangling behind him. To right and left the folk flew for
arch and doorway. Hordle John caught up the Lady Loring as though
she had been a feather, and sprang with her into an open porch; while
Aylward, with a whirl of French oaths, plucked at his quiver and tried
to unsling his bow. Alleyne, all unnerved at so strange and unwonted a
sight, shrunk up against the wall with his eyes fixed upon the frenzied
creature, which came bounding along with ungainly speed, looking the
larger in the uncertain light, its huge jaws agape, with blood and
slaver trickling to the ground. Sir Nigel alone, unconscious to all
appearance of the universal panic, walked with unfaltering step up
the centre of the road, a silken handkerchief in one hand and his gold
comfit-box in the other. It sent the blood cold through Alleyne's veins
to see that as they came together--the man and the beast--the creature
reared up, with eyes ablaze with fear and hate, and whirled its great
paws above the knight to smite him to the earth. He, however, blinking
with puckered eyes, reached up his kerchief, and flicked the beast twice
across the snout with it. "Ah, saucy! saucy," quoth he, with gentle
chiding; on which the bear, uncertain and puzzled, dropped its four legs
to earth again, and, waddling back, was soon swathed in ropes by the
bear-ward and a crowd of peasants who had been in close pursuit.

A scared man was the keeper; for, having chained the brute to a stake
while he drank a stoup of ale at the inn, it had been baited by stray
curs, until, in wrath and madness, it had plucked loose the chain, and
smitten or bitten all who came in its path. Most scared of all was he
to find that the creature had come nigh to harm the Lord and Lady of the
castle, who had power to place him in the stretch-neck or to have the
skin scourged from his shoulders. Yet, when he came with bowed head
and humble entreaty for forgiveness, he was met with a handful of
small silver from Sir Nigel, whose dame, however, was less charitably
disposed, being much ruffled in her dignity by the manner in which she
had been hustled from her lord's side.

As they passed through the castle gate, John plucked at Aylward's
sleeve, and the two fell behind.

"I must crave your pardon, comrade," said he, bluntly. "I was a fool not
to know that a little rooster may be the gamest. I believe that this man
is indeed a leader whom we may follow."


Black was the mouth of Twynham Castle, though a pair of torches burning
at the further end of the gateway cast a red glare over the outer
bailey, and sent a dim, ruddy flicker through the rough-hewn arch,
rising and falling with fitful brightness. Over the door the travellers
could discern the escutcheon of the Montacutes, a roebuck gules on a
field argent, flanked on either side by smaller shields which bore the
red roses of the veteran constable. As they passed over the drawbridge,
Alleyne marked the gleam of arms in the embrasures to right and left,
and they had scarce set foot upon the causeway ere a hoarse blare
burst from a bugle, and, with screech of hinge and clank of chain, the
ponderous bridge swung up into the air, drawn by unseen hands. At the
same instant the huge portcullis came rattling down from above, and shut
off the last fading light of day. Sir Nigel and his lady walked on in
deep talk, while a fat under-steward took charge of the three comrades,
and led them to the buttery, where beef, bread, and beer were kept ever
in readiness for the wayfarer. After a hearty meal and a dip in the
trough to wash the dust from them, they strolled forth into the bailey,
where the bowman peered about through the darkness at wall and at keep,
with the carping eyes of one who has seen something of sieges, and is
not likely to be satisfied. To Alleyne and to John, however, it appeared
to be as great and as stout a fortress as could be built by the hands of
man.

Erected by Sir Balwin de Redvers in the old fighting days of the twelfth
century, when men thought much of war and little of comfort, Castle
Twynham had been designed as a stronghold pure and simple, unlike those
later and more magnificent structures where warlike strength had been
combined with the magnificence of a palace. From the time of the Edwards
such buildings as Conway or Caernarvon castles, to say nothing of Royal
Windsor, had shown that it was possible to secure luxury in peace as
well as security in times of trouble. Sir Nigel's trust, however, still
frowned above the smooth-flowing waters of the Avon, very much as the
stern race of early Anglo-Normans had designed it. There were the broad
outer and inner bailies, not paved, but sown with grass to nourish the
sheep and cattle which might be driven in on sign of danger. All round
were high and turreted walls, with at the corner a bare square-faced
keep, gaunt and windowless, rearing up from a lofty mound, which made it
almost inaccessible to an assailant. Against the bailey-walls were rows
of frail wooden houses and leaning sheds, which gave shelter to the
archers and men-at-arms who formed the garrison. The doors of these
humble dwellings were mostly open, and against the yellow glare from
within Alleyne could see the bearded fellows cleaning their harness,
while their wives would come out for a gossip, with their needlework in
their hands, and their long black shadows streaming across the yard.
The air was full of the clack of their voices and the merry prattling of
children, in strange contrast to the flash of arms and constant warlike
challenge from the walls above.

"Methinks a company of school lads could hold this place against an
army," quoth John.

"And so say I," said Alleyne.

"Nay, there you are wide of the clout," the bowman said gravely. "By my
hilt! I have seen a stronger fortalice carried in a summer evening.
I remember such a one in Picardy, with a name as long as a Gascon's
pedigree. It was when I served under Sir Robert Knolles, before the days
of the Company; and we came by good plunder at the sacking of it. I had
myself a great silver bowl, with two goblets, and a plastron of Spanish
steel. Pasques Dieu! there are some fine women over yonder! Mort de ma
vie! see to that one in the doorway! I will go speak to her. But whom
have we here?"

"Is there an archer here hight Sam Aylward?" asked a gaunt man-at-arms,
clanking up to them across the courtyard.

"My name, friend," quoth the bowman.

"Then sure I have no need to tell thee mine," said the other.

"By the rood! if it is not Black Simon of Norwich!" cried Aylward. "A
mon coeur, camarade, a mon coeur! Ah, but I am blithe to see thee!" The
two fell upon each other and hugged like bears.

"And where from, old blood and bones?" asked the bowman.

"I am in service here. Tell me, comrade, is it sooth that we shall have
another fling at these Frenchmen? It is so rumored in the guard-room,
and that Sir Nigel will take the field once more."

"It is like enough, mon gar., as things go."

"Now may the Lord be praised!" cried the other. "This very night will I
set apart a golden ouche to be offered on the shrine of my name-saint. I
have pined for this, Aylward, as a young maid pines for her lover."

"Art so set on plunder then? Is the purse so light that there is not
enough for a rouse? I have a bag at my belt, camarade, and you have but
to put your fist into it for what you want. It was ever share and share
between us."

"Nay, friend, it is not the Frenchman's gold, but the Frenchman's blood
that I would have. I should not rest quiet in the grave, coz, if I had
not another turn at them. For with us in France it has ever been fair
and honest war--a shut fist for the man, but a bended knee for the
woman. But how was it at Winchelsea when their galleys came down upon it
some few years back? I had an old mother there, lad, who had come down
thither from the Midlands to be the nearer her son. They found her
afterwards by her own hearthstone, thrust through by a Frenchman's bill.
My second sister, my brother's wife, and her two children, they were but
ash-heaps in the smoking ruins of their house. I will not say that we
have not wrought great scath upon France, but women and children have
been safe from us. And so, old friend, my heart is hot within me, and I
long to hear the old battle-cry again, and, by God's truth! if Sir
Nigel unfurls his pennon, here is one who will be right glad to feel the
saddle-flaps under his knees."

"We have seen good work together, old war-dog," quoth Aylward; "and,
by my hilt! we may hope to see more ere we die. But we are more like to
hawk at the Spanish woodcock than at the French heron, though certes
it is rumored that Du Guesclin with all the best lances of France have
taken service under the lions and towers of Castile. But, comrade, it is
in my mind that there is some small matter of dispute still open between
us."

"'Fore God, it is sooth!" cried the other; "I had forgot it. The
provost-marshal and his men tore us apart when last we met."

"On which, friend, we vowed that we should settle the point when next we
came together. Hast thy sword, I see, and the moon throws glimmer enough
for such old night-birds as we. On guard, mon gar.! I have not heard
clink of steel this month or more."

"Out from the shadow then," said the other, drawing his sword. "A vow is
a vow, and not lightly to be broken."

"A vow to the saints," cried Alleyne, "is indeed not to be set aside;
but this is a devil's vow, and, simple clerk as I am, I am yet the
mouthpiece of the true church when I say that it were mortal sin to
fight on such a quarrel. What! shall two grown men carry malice for
years, and fly like snarling curs at each other's throats?"

"No malice, my young clerk, no malice," quoth Black Simon. "I have not
a bitter drop in my heart for mine old comrade; but the quarrel, as he
hath told you, is still open and unsettled. Fall on, Aylward!"

"Not whilst I can stand between you," cried Alleyne, springing before
the bowman. "It is shame and sin to see two Christian Englishmen turn
swords against each other like the frenzied bloodthirsty paynim."

"And, what is more," said Hordle John, suddenly appearing out of the
buttery with the huge board upon which the pastry was rolled, "if either
raise sword I shall flatten him like a Shrovetide pancake. By the black
rood! I shall drive him into the earth, like a nail into a door, rather
than see you do scath to each other."

"'Fore God, this is a strange way of preaching peace," cried Black
Simon. "You may find the scath yourself, my lusty friend, if you raise
your great cudgel to me. I had as lief have the castle drawbridge drop
upon my pate."

"Tell me, Aylward," said Alleyne earnestly, with his hands outstretched
to keep the pair asunder, "what is the cause of quarrel, that we may see
whether honorable settlement may not be arrived at?"

The bowman looked down at his feet and then up at the moon. "Parbleu!"
he cried, "the cause of quarrel? Why, mon petit, it was years ago in
Limousin, and how can I bear in mind what was the cause of it? Simon
there hath it at the end of his tongue."

"Not I, in troth," replied the other; "I have had other things to think
of. There was some sort of bickering over dice, or wine, or was it a
woman, coz?"

"Pasques Dieu! but you have nicked it," cried Aylward. "It was indeed
about a woman; and the quarrel must go forward, for I am still of the
same mind as before."

"What of the woman, then?" asked Simon. "May the murrain strike me if I
can call to mind aught about her."

"It was La Blanche Rose, maid at the sign of the 'Trois Corbeaux' at
Limoges. Bless her pretty heart! Why, mon gar., I loved her."

"So did a many," quoth Simon. "I call her to mind now. On the very day
that we fought over the little hussy, she went off with Evan ap Price,
a long-legged Welsh dagsman. They have a hostel of their own now,
somewhere on the banks of the Garonne, where the landlord drinks so much
of the liquor that there is little left for the customers."

"So ends our quarrel, then," said Aylward, sheathing his sword. "A Welsh
dagsman, i' faith! C'etait mauvais gout, camarade, and the more so when
she had a jolly archer and a lusty man-at-arms to choose from."

"True, old lad. And it is as well that we can compose our differences
honorably, for Sir Nigel had been out at the first clash of steel; and
he hath sworn that if there be quarrelling in the garrison he would
smite the right hand from the broilers. You know him of old, and that he
is like to be as good as his word."

"Mort-Dieu! yes. But there are ale, mead, and wine in the buttery, and
the steward a merry rogue, who will not haggle over a quart or two.
Buvons, mon gar., for it is not every day that two old friends come
together."

The old soldiers and Hordle John strode off together in all good
fellowship. Alleyne had turned to follow them, when he felt a touch upon
his shoulder, and found a young page by his side.

"The Lord Loring commands," said the boy, "that you will follow me to
the great chamber, and await him there."

"But my comrades?"

"His commands were for you alone."

Alleyne followed the messenger to the east end of the courtyard, where a
broad flight of steps led up to the doorway of the main hall, the outer
wall of which is washed by the waters of the Avon. As designed at first,
no dwelling had been allotted to the lord of the castle and his family
but the dark and dismal basement story of the keep. A more civilized or
more effeminate generation, however, had refused to be pent up in such
a cellar, and the hall with its neighboring chambers had been added for
their accommodation. Up the broad steps Alleyne went, still following
his boyish guide, until at the folding oak doors the latter paused, and
ushered him into the main hall of the castle.

On entering the room the clerk looked round; but, seeing no one, he
continued to stand, his cap in his hand, examining with the greatest
interest a chamber which was so different to any to which he was
accustomed. The days had gone by when a nobleman's hall was but a
barn-like, rush-strewn enclosure, the common lounge and eating-room of
every inmate of the castle. The Crusaders had brought back with them
experiences of domestic luxuries, of Damascus carpets and rugs of
Aleppo, which made them impatient of the hideous bareness and want of
privacy which they found in their ancestral strongholds. Still stronger,
however, had been the influence of the great French war; for, however
well matched the nations might be in martial exercises, there could be
no question but that our neighbors were infinitely superior to us in the
arts of peace. A stream of returning knights, of wounded soldiers,
and of unransomed French noblemen, had been for a quarter of a century
continually pouring into England, every one of whom exerted an influence
in the direction of greater domestic refinement, while shiploads of
French furniture from Calais, Rouen, and other plundered towns, had
supplied our own artisans with models on which to shape their work.
Hence, in most English castles, and in Castle Twynham among the rest,
chambers were to be found which would seem to be not wanting either in
beauty or in comfort.

In the great stone fireplace a log fire was spurting and crackling,
throwing out a ruddy glare which, with the four bracket-lamps which
stood at each corner of the room, gave a bright and lightsome air to the
whole apartment. Above was a wreath-work of blazonry, extending up to
the carved and corniced oaken roof; while on either side stood the high
canopied chairs placed for the master of the house and for his most
honored guest. The walls were hung all round with most elaborate and
brightly colored tapestry, representing the achievements of Sir Bevis
of Hampton, and behind this convenient screen were stored the tables
dormant and benches which would be needed for banquet or high festivity.
The floor was of polished tiles, with a square of red and black diapered
Flemish carpet in the centre; and many settees, cushions, folding
chairs, and carved bancals littered all over it. At the further end was
a long black buffet or dresser, thickly covered with gold cups, silver
salvers, and other such valuables. All this Alleyne examined with
curious eyes; but most interesting of all to him was a small ebony
table at his very side, on which, by the side of a chess-board and the
scattered chessmen, there lay an open manuscript written in a right
clerkly hand, and set forth with brave flourishes and devices along the
margins. In vain Alleyne bethought him of where he was, and of those
laws of good breeding and decorum which should restrain him: those
colored capitals and black even lines drew his hand down to them, as
the loadstone draws the needle, until, almost before he knew it, he
was standing with the romance of Garin de Montglane before his eyes, so
absorbed in its contents as to be completely oblivious both of where he
was and why he had come there.

He was brought back to himself, however, by a sudden little ripple of
quick feminine laughter. Aghast, he dropped the manuscript among the
chessmen and stared in bewilderment round the room. It was as empty and
as still as ever. Again he stretched his hand out to the romance, and
again came that roguish burst of merriment. He looked up at the ceiling,
back at the closed door, and round at the stiff folds of motionless
tapestry. Of a sudden, however, he caught a quick shimmer from the
corner of a high-backed bancal in front of him, and, shifting a pace
or two to the side, saw a white slender hand, which held a mirror of
polished silver in such a way that the concealed observer could see
without being seen. He stood irresolute, uncertain whether to advance or
to take no notice; but, even as he hesitated, the mirror was whipped
in, and a tall and stately young lady swept out from behind the oaken
screen, with a dancing light of mischief in her eyes. Alleyne started
with astonishment as he recognized the very maiden who had suffered
from his brother's violence in the forest. She no longer wore her gay
riding-dress, however, but was attired in a long sweeping robe of black
velvet of Bruges, with delicate tracery of white lace at neck and at
wrist, scarce to be seen against her ivory skin. Beautiful as she had
seemed to him before, the lithe charm of her figure and the proud, free
grace of her bearing were enhanced now by the rich simplicity of her
attire.

"Ah, you start," said she, with the same sidelong look of mischief,
"and I cannot marvel at it. Didst not look to see the distressed damosel
again. Oh that I were a minstrel, that I might put it into rhyme,
with the whole romance--the luckless maid, the wicked socman, and the
virtuous clerk! So might our fame have gone down together for all time,
and you be numbered with Sir Percival or Sir Galahad, or all the other
rescuers of oppressed ladies."

"What I did," said Alleyne, "was too small a thing for thanks; and yet,
if I may say it without offence, it was too grave and near a matter
for mirth and raillery. I had counted on my brother's love, but God has
willed that it should be otherwise. It is a joy to me to see you again,
lady, and to know that you have reached home in safety, if this be
indeed your home."

"Yes, in sooth, Castle Twynham is my home, and Sir Nigel Loring my
father. I should have told you so this morning, but you said that you
were coming thither, so I bethought me that I might hold it back as
a surprise to you. Oh dear, but it was brave to see you!" she cried,
bursting out a-laughing once more, and standing with her hand pressed to
her side, and her half-closed eyes twinkling with amusement. "You drew
back and came forward with your eyes upon my book there, like the mouse
who sniffs the cheese and yet dreads the trap."

"I take shame," said Alleyne, "that I should have touched it."

"Nay, it warmed my very heart to see it. So glad was I, that I laughed
for very pleasure. My fine preacher can himself be tempted then, thought
I; he is not made of another clay to the rest of us."

"God help me! I am the weakest of the weak," groaned Alleyne. "I pray
that I may have more strength."

"And to what end?" she asked sharply. "If you are, as I understand, to
shut yourself forever in your cell within the four walls of an abbey,
then of what use would it be were your prayer to be answered?"

"The use of my own salvation."

She turned from him with a pretty shrug and wave. "Is that all?" she
said. "Then you are no better than Father Christopher and the rest of
them. Your own, your own, ever your own! My father is the king's man,
and when he rides into the press of fight he is not thinking ever of the
saving of his own poor body; he recks little enough if he leave it on
the field. Why then should you, who are soldiers of the Spirit, be
ever moping or hiding in cell or in cave, with minds full of your own
concerns, while the world, which you should be mending, is going on its
way, and neither sees nor hears you? Were ye all as thoughtless of your
own souls as the soldier is of his body, ye would be of more avail to
the souls of others."

"There is sooth in what you say, lady," Alleyne answered; "and yet I
scarce can see what you would have the clergy and the church to do."

"I would have them live as others and do men's work in the world,
preaching by their lives rather than their words. I would have them come
forth from their lonely places, mix with the borel folks, feel the pains
and the pleasures, the cares and the rewards, the temptings and the
stirrings of the common people. Let them toil and swinken, and labor,
and plough the land, and take wives to themselves----"

"Alas! alas!" cried Alleyne aghast, "you have surely sucked this poison
from the man Wicliffe, of whom I have heard such evil things."

"Nay, I know him not. I have learned it by looking from my own chamber
window and marking these poor monks of the priory, their weary life,
their profitless round. I have asked myself if the best which can be
done with virtue is to shut it within high walls as though it were some
savage creature. If the good will lock themselves up, and if the wicked
will still wander free, then alas for the world!"

Alleyne looked at her in astonishment, for her cheek was flushed, her
eyes gleaming, and her whole pose full of eloquence and conviction. Yet
in an instant she had changed again to her old expression of merriment
leavened with mischief.

"Wilt do what I ask?" said she.

"What is it, lady?"

"Oh, most ungallant clerk! A true knight would never have asked, but
would have vowed upon the instant. 'Tis but to bear me out in what I say
to my father."

"In what?"

"In saying, if he ask, that it was south of the Christchurch road that I
met you. I shall be shut up with the tire-women else, and have a week
of spindle and bodkin, when I would fain be galloping Troubadour up
Wilverley Walk, or loosing little Roland at the Vinney Ridge herons."

"I shall not answer him if he ask."

"Not answer! But he will have an answer. Nay, but you must not fail me,
or it will go ill with me."

"But, lady," cried poor Alleyne in great distress, "how can I say that
it was to the south of the road when I know well that it was four miles
to the north."

"You will not say it?"

"Surely you will not, too, when you know that it is not so?"

"Oh, I weary of your preaching!" she cried, and swept away with a toss
of her beautiful head, leaving Alleyne as cast down and ashamed as
though he had himself proposed some infamous thing. She was back again
in an instant, however, in another of her varying moods.

"Look at that, my friend!" said she. "If you had been shut up in abbey
or in cell this day you could not have taught a wayward maiden to abide
by the truth. Is it not so? What avail is the shepherd if he leaves his
sheep."

"A sorry shepherd!" said Alleyne humbly. "But here is your noble
father."

"And you shall see how worthy a pupil I am. Father, I am much beholden
to this young clerk, who was of service to me and helped me this very
morning in Minstead Woods, four miles to the north of the Christchurch
road, where I had no call to be, you having ordered it otherwise." All
this she reeled off in a loud voice, and then glanced with sidelong,
questioning eyes at Alleyne for his approval.

Sir Nigel, who had entered the room with a silvery-haired old lady upon
his arm, stared aghast at this sudden outburst of candor.

"Maude, Maude!" said he, shaking his head, "it is more hard for me to
gain obedience from you than from the ten score drunken archers who
followed me to Guienne. Yet, hush! little one, for your fair lady-mother
will be here anon, and there is no need that she should know it. We will
keep you from the provost-marshal this journey. Away to your chamber,
sweeting, and keep a blithe face, for she who confesses is shriven. And
now, fair mother," he continued, when his daughter had gone, "sit
you here by the fire, for your blood runs colder than it did. Alleyne
Edricson, I would have a word with you, for I would fain that you should
take service under me. And here in good time comes my lady, without
whose counsel it is not my wont to decide aught of import; but, indeed,
it was her own thought that you should come."

"For I have formed a good opinion of you, and can see that you are one
who may be trusted," said the Lady Loring. "And in good sooth my dear
lord hath need of such a one by his side, for he recks so little of
himself that there should be one there to look to his needs and meet his
wants. You have seen the cloisters; it were well that you should see the
world too, ere you make choice for life between them."

"It was for that very reason that my father willed that I should come
forth into the world at my twentieth year," said Alleyne.

"Then your father was a man of good counsel," said she, "and you cannot
carry out his will better than by going on this path, where all that is
noble and gallant in England will be your companions."

"You can ride?" asked Sir Nigel, looking at the youth with puckered
eyes.

"Yes, I have ridden much at the abbey."

"Yet there is a difference betwixt a friar's hack and a warrior's
destrier. You can sing and play?"

"On citole, flute and rebeck."

"Good! You can read blazonry?"

"Indifferent well."

"Then read this," quoth Sir Nigel, pointing upwards to one of the many
quarterings which adorned the wall over the fireplace.

"Argent," Alleyne answered, "a fess azure charged with three lozenges
dividing three mullets sable. Over all, on an escutcheon of the first, a
jambe gules."

"A jambe gules erased," said Sir Nigel, shaking his head solemnly. "Yet
it is not amiss for a monk-bred man. I trust that you are lowly and
serviceable?"

"I have served all my life, my lord."

"Canst carve too?"

"I have carved two days a week for the brethren."

"A model truly! Wilt make a squire of squires. But tell me, I pray,
canst curl hair?"

"No, my lord, but I could learn."

"It is of import," said he, "for I love to keep my hair well ordered,
seeing that the weight of my helmet for thirty years hath in some degree
frayed it upon the top." He pulled off his velvet cap of maintenance as
he spoke, and displayed a pate which was as bald as an egg, and shone
bravely in the firelight. "You see," said he, whisking round, and
showing one little strip where a line of scattered hairs, like the last
survivors in some fatal field, still barely held their own against the
fate which had fallen upon their comrades; "these locks need some little
oiling and curling, for I doubt not that if you look slantwise at my
head, when the light is good, you will yourself perceive that there are
places where the hair is sparse."

"It is for you also to bear the purse," said the lady; "for my sweet
lord is of so free and gracious a temper that he would give it gayly to
the first who asked alms of him. All these things, with some knowledge
of venerie, and of the management of horse, hawk and hound, with the
grace and hardihood and courtesy which are proper to your age, will make
you a fit squire for Sir Nigel Loring."

"Alas! lady," Alleyne answered, "I know well the great honor that you
have done me in deeming me worthy to wait upon so renowned a knight,
yet I am so conscious of my own weakness that I scarce dare incur duties
which I might be so ill-fitted to fulfil."

"Modesty and a humble mind," said she, "are the very first and rarest
gifts in page or squire. Your words prove that you have these, and
all the rest is but the work of use and time. But there is no call for
haste. Rest upon it for the night, and let your orisons ask for guidance
in the matter. We knew your father well, and would fain help his son,
though we have small cause to love your brother the Socman, who is
forever stirring up strife in the county."

"We can scare hope," said Nigel, "to have all ready for our start before
the feast of St. Luke, for there is much to be done in the time. You
will have leisure, therefore, if it please you to take service under me,
in which to learn your devoir. Bertrand, my daughter's page, is hot to
go; but in sooth he is over young for such rough work as may be before
us."

"And I have one favor to crave from you," added the lady of the castle,
as Alleyne turned to leave their presence. "You have, as I understand,
much learning which you have acquired at Beaulieu."

"Little enough, lady, compared with those who were my teachers."

"Yet enough for my purpose, I doubt not. For I would have you give
an hour or two a day whilst you are with us in discoursing with my
daughter, the Lady Maude; for she is somewhat backward, I fear, and hath
no love for letters, save for these poor fond romances, which do but
fill her empty head with dreams of enchanted maidens and of errant
cavaliers. Father Christopher comes over after nones from the priory,
but he is stricken with years and slow of speech, so that she gets small
profit from his teaching. I would have you do what you can with her, and
with Agatha my young tire-woman, and with Dorothy Pierpont."

And so Alleyne found himself not only chosen as squire to a knight but
also as squire to three damosels, which was even further from the part
which he had thought to play in the world. Yet he could but agree to
do what he might, and so went forth from the castle hall with his
face flushed and his head in a whirl at the thought of the strange and
perilous paths which his feet were destined to tread.


And now there came a time of stir and bustle, of furbishing of arms and
clang of hammer from all the southland counties. Fast spread the tidings
from thorpe to thorpe and from castle to castle, that the old game was
afoot once more, and the lions and lilies to be in the field with the
early spring. Great news this for that fierce old country, whose trade
for a generation had been war, her exports archers and her imports
prisoners. For six years her sons had chafed under an unwonted peace.
Now they flew to their arms as to their birthright. The old soldiers of
Crecy, of Nogent, and of Poictiers were glad to think that they might
hear the war-trumpet once more, and gladder still were the hot youth who
had chafed for years under the martial tales of their sires. To pierce
the great mountains of the south, to fight the tamers of the fiery
Moors, to follow the greatest captain of the age, to find sunny
cornfields and vineyards, when the marches of Picardy and Normandy were
as rare and bleak as the Jedburgh forests--here was a golden prospect
for a race of warriors. From sea to sea there was stringing of bows in
the cottage and clang of steel in the castle.

Nor did it take long for every stronghold to pour forth its cavalry, and
every hamlet its footmen. Through the late autumn and the early winter
every road and country lane resounded with nakir and trumpet, with the
neigh of the war-horse and the clatter of marching men. From the Wrekin
in the Welsh marches to the Cotswolds in the west or Butser in the
south, there was no hill-top from which the peasant might not have seen
the bright shimmer of arms, the toss and flutter of plume and of pensil.
From bye-path, from woodland clearing, or from winding moor-side track
these little rivulets of steel united in the larger roads to form a
broader stream, growing ever fuller and larger as it approached the
nearest or most commodious seaport. And there all day, and day after
day, there was bustle and crowding and labor, while the great ships
loaded up, and one after the other spread their white pinions and darted
off to the open sea, amid the clash of cymbals and rolling of drums and
lusty shouts of those who went and of those who waited. From Orwell to
the Dart there was no port which did not send forth its little fleet,
gay with streamer and bunting, as for a joyous festival. Thus in the
season of the waning days the might of England put forth on to the
waters.

In the ancient and populous county of Hampshire there was no lack of
leaders or of soldiers for a service which promised either honor or
profit. In the north the Saracen's head of the Brocas and the scarlet
fish of the De Roches were waving over a strong body of archers from
Holt, Woolmer, and Harewood forests. De Borhunte was up in the east, and
Sir John de Montague in the west. Sir Luke de Ponynges, Sir Thomas West,
Sir Maurice de Bruin, Sir Arthur Lipscombe, Sir Walter Ramsey, and stout
Sir Oliver Buttesthorn were all marching south with levies from Andover,
Arlesford, Odiham and Winchester, while from Sussex came Sir John
Clinton, Sir Thomas Cheyne, and Sir John Fallislee, with a troop of
picked men-at-arms, making for their port at Southampton. Greatest of
all the musters, however, was that of Twynham Castle, for the name and
the fame of Sir Nigel Loring drew towards him the keenest and boldest
spirits, all eager to serve under so valiant a leader. Archers from the
New Forest and the Forest of Bere, billmen from the pleasant country
which is watered by the Stour, the Avon, and the Itchen, young cavaliers
from the ancient Hampshire houses, all were pushing for Christchurch to
take service under the banner of the five scarlet roses.

And now, could Sir Nigel have shown the bachelles of land which the laws
of rank required, he might well have cut his forked pennon into a
square banner, and taken such a following into the field as would have
supported the dignity of a banneret. But poverty was heavy upon him, his
land was scant, his coffers empty, and the very castle which covered him
the holding of another. Sore was his heart when he saw rare bowmen and
war-hardened spearmen turned away from his gates, for the lack of the
money which might equip and pay them. Yet the letter which Aylward had
brought him gave him powers which he was not slow to use. In it Sir
Claude Latour, the Gascon lieutenant of the White Company, assured him
that there remained in his keeping enough to fit out a hundred archers
and twenty men-at-arms, which, joined to the three hundred veteran
companions already in France, would make a force which any leader might
be proud to command. Carefully and sagaciously the veteran knight chose
out his men from the swarm of volunteers. Many an anxious consultation
he held with Black Simon, Sam Aylward, and other of his more experienced
followers, as to who should come and who should stay. By All Saints'
day, however ere the last leaves had fluttered to earth in the Wilverley
and Holmesley glades, he had filled up his full numbers, and mustered
under his banner as stout a following of Hampshire foresters as ever
twanged their war-bows. Twenty men-at-arms, too, well mounted and
equipped, formed the cavalry of the party, while young Peter Terlake of
Fareham, and Walter Ford of Botley, the martial sons of martial sires,
came at their own cost to wait upon Sir Nigel and to share with Alleyne
Edricson the duties of his squireship.

Yet, even after the enrolment, there was much to be done ere the party
could proceed upon its way. For armor, swords, and lances, there was no
need to take much forethought, for they were to be had both better and
cheaper in Bordeaux than in England. With the long-bow, however, it was
different. Yew staves indeed might be got in Spain, but it was well to
take enough and to spare with them. Then three spare cords should be
carried for each bow, with a great store of arrow-heads, besides the
brigandines of chain mail, the wadded steel caps, and the brassarts or
arm-guards, which were the proper equipment of the archer. Above all,
the women for miles round were hard at work cutting the white surcoats
which were the badge of the Company, and adorning them with the red lion
of St. George upon the centre of the breast. When all was completed and
the muster called in the castle yard the oldest soldier of the French
wars was fain to confess that he had never looked upon a better equipped
or more warlike body of men, from the old knight with his silk jupon,
sitting his great black war-horse in the front of them, to Hordle John,
the giant recruit, who leaned carelessly upon a huge black bow-stave in
the rear. Of the six score, fully half had seen service before, while a
fair sprinkling were men who had followed the wars all their lives, and
had a hand in those battles which had made the whole world ring with the
fame and the wonder of the island infantry.

Six long weeks were taken in these preparations, and it was close on
Martinmas ere all was ready for a start. Nigh two months had Alleyne
Edricson been in Castle Twynham--months which were fated to turn the
whole current of his life, to divert it from that dark and lonely bourne
towards which it tended, and to guide it into freer and more sunlit
channels. Already he had learned to bless his father for that wise
provision which had made him seek to know the world ere he had ventured
to renounce it.

For it was a different place from that which he had pictured--very
different from that which he had heard described when the master of the
novices held forth to his charges upon the ravening wolves who lurked
for them beyond the peaceful folds of Beaulieu. There was cruelty in it,
doubtless, and lust and sin and sorrow; but were there not virtues to
atone, robust positive virtues which did not shrink from temptation,
which held their own in all the rough blasts of the work-a-day world?
How colorless by contrast appeared the sinlessness which came from
inability to sin, the conquest which was attained by flying from the
enemy! Monk-bred as he was, Alleyne had native shrewdness and a mind
which was young enough to form new conclusions and to outgrow old
ones. He could not fail to see that the men with whom he was thrown in
contact, rough-tongued, fierce and quarrelsome as they were, were yet of
deeper nature and of more service in the world than the ox-eyed brethren
who rose and ate and slept from year's end to year's end in their own
narrow, stagnant circle of existence. Abbot Berghersh was a good man,
but how was he better than this kindly knight, who lived as simple a
life, held as lofty and inflexible an ideal of duty, and did with all
his fearless heart whatever came to his hand to do? In turning from the
service of the one to that of the other, Alleyne could not feel that
he was lowering his aims in life. True that his gentle and thoughtful
nature recoiled from the grim work of war, yet in those days of martial
orders and militant brotherhoods there was no gulf fixed betwixt the
priest and the soldier. The man of God and the man of the sword might
without scandal be united in the same individual. Why then should he,
a mere clerk, have scruples when so fair a chance lay in his way of
carrying out the spirit as well as the letter of his father's provision.
Much struggle it cost him, anxious spirit-questionings and midnight
prayings, with many a doubt and a misgiving; but the issue was that ere
he had been three days in Castle Twynham he had taken service under Sir
Nigel, and had accepted horse and harness, the same to be paid for out
of his share of the profits of the expedition. Henceforth for seven
hours a day he strove in the tilt-yard to qualify himself to be a worthy
squire to so worthy a knight. Young, supple and active, with all the
pent energies from years of pure and healthy living, it was not long
before he could manage his horse and his weapon well enough to earn
an approving nod from critical men-at-arms, or to hold his own against
Terlake and Ford, his fellow-servitors.

But were there no other considerations which swayed him from the
cloisters towards the world? So complex is the human spirit that it can
itself scarce discern the deep springs which impel it to action. Yet
to Alleyne had been opened now a side of life of which he had been as
innocent as a child, but one which was of such deep import that it could
not fail to influence him in choosing his path. A woman, in monkish
precepts, had been the embodiment and concentration of what was
dangerous and evil--a focus whence spread all that was to be dreaded and
avoided. So defiling was their presence that a true Cistercian might
not raise his eyes to their face or touch their finger-tips under ban of
church and fear of deadly sin. Yet here, day after day for an hour
after nones, and for an hour before vespers, he found himself in close
communion with three maidens, all young, all fair, and all therefore
doubly dangerous from the monkish standpoint. Yet he found that in their
presence he was conscious of a quick sympathy, a pleasant ease, a ready
response to all that was most gentle and best in himself, which filled
his soul with a vague and new-found joy.

And yet the Lady Maude Loring was no easy pupil to handle. An older and
more world-wise man might have been puzzled by her varying moods, her
sudden prejudices, her quick resentment at all constraint and authority.
Did a subject interest her, was there space in it for either romance
or imagination, she would fly through it with her subtle, active mind,
leaving her two fellow-students and even her teacher toiling behind her.
On the other hand, were there dull patience needed with steady toil and
strain of memory, no single fact could by any driving be fixed in her
mind. Alleyne might talk to her of the stories of old gods and heroes,
of gallant deeds and lofty aims, or he might hold forth upon moon and
stars, and let his fancy wander over the hidden secrets of the universe,
and he would have a rapt listener with flushed cheeks and eloquent eyes,
who could repeat after him the very words which had fallen from his
lips. But when it came to almagest and astrolabe, the counting of
figures and reckoning of epicycles, away would go her thoughts to horse
and hound, and a vacant eye and listless face would warn the teacher
that he had lost his hold upon his scholar. Then he had but to bring out
the old romance book from the priory, with befingered cover of sheepskin
and gold letters upon a purple ground, to entice her wayward mind back
to the paths of learning.

At times, too, when the wild fit was upon her, she would break into
pertness and rebel openly against Alleyne's gentle firmness. Yet he
would jog quietly on with his teachings, taking no heed to her mutiny,
until suddenly she would be conquered by his patience, and break into
self-revilings a hundred times stronger than her fault demanded. It
chanced however that, on one of these mornings when the evil mood was
upon her, Agatha the young tire-woman, thinking to please her mistress,
began also to toss her head and make tart rejoinder to the teacher's
questions. In an instant the Lady Maude had turned upon her two blazing
eyes and a face which was blanched with anger.

"You would dare!" said she. "You would dare!" The frightened tire-woman
tried to excuse herself. "But my fair lady," she stammered, "what have I
done? I have said no more than I heard."

"You would dare!" repeated the lady in a choking voice. "You, a
graceless baggage, a foolish lack-brain, with no thought above the
hemming of shifts. And he so kindly and hendy and long-suffering! You
would--ha, you may well flee the room!"

She had spoken with a rising voice, and a clasping and opening of her
long white fingers, so that it was no marvel that ere the speech was
over the skirts of Agatha were whisking round the door and the click of
her sobs to be heard dying swiftly away down the corridor.

Alleyne stared open-eyed at this tigress who had sprung so suddenly
to his rescue. "There is no need for such anger," he said mildly. "The
maid's words have done me no scath. It is you yourself who have erred."

"I know it," she cried, "I am a most wicked woman. But it is bad enough
that one should misuse you. Ma foi! I will see that there is not a
second one."

"Nay, nay, no one has misused me," he answered. "But the fault lies
in your hot and bitter words. You have called her a baggage and a
lack-brain, and I know not what."

"And you are he who taught me to speak the truth," she cried. "Now I
have spoken it, and yet I cannot please you. Lack-brain she is, and
lack-brain I shall call her."

Such was a sample of the sudden janglings which marred the peace of that
little class. As the weeks passed, however, they became fewer and less
violent, as Alleyne's firm and constant nature gained sway and influence
over the Lady Maude. And yet, sooth to say, there were times when he had
to ask himself whether it was not the Lady Maude who was gaining sway
and influence over him. If she were changing, so was he. In drawing her
up from the world, he was day by day being himself dragged down towards
it. In vain he strove and reasoned with himself as to the madness of
letting his mind rest upon Sir Nigel's daughter. What was he--a younger
son, a penniless clerk, a squire unable to pay for his own harness--that
he should dare to raise his eyes to the fairest maid in Hampshire? So
spake reason; but, in spite of all, her voice was ever in his ears and
her image in his heart. Stronger than reason, stronger than cloister
teachings, stronger than all that might hold him back, was that old, old
tyrant who will brook no rival in the kingdom of youth.

And yet it was a surprise and a shock to himself to find how deeply
she had entered into his life; how completely those vague ambitions and
yearnings which had filled his spiritual nature centred themselves now
upon this thing of earth. He had scarce dared to face the change which
had come upon him, when a few sudden chance words showed it all up hard
and clear, like a lightning flash in the darkness.

He had ridden over to Poole, one November day, with his fellow-squire,
Peter Terlake, in quest of certain yew-staves from Wat Swathling, the
Dorsetshire armorer. The day for their departure had almost come, and
the two youths spurred it over the lonely downs at the top of their
speed on their homeward course, for evening had fallen and there was
much to be done. Peter was a hard, wiry, brown faced, country-bred lad
who looked on the coming war as the schoolboy looks on his holidays.
This day, however, he had been sombre and mute, with scarce a word a
mile to bestow upon his comrade.

"Tell me Alleyne Edricson," he broke out, suddenly, as they clattered
along the winding track which leads over the Bournemouth hills, "has it
not seemed to you that of late the Lady Maude is paler and more silent
than is her wont?"

"It may be so," the other answered shortly.

"And would rather sit distrait by her oriel than ride gayly to the chase
as of old. Methinks, Alleyne, it is this learning which you have taught
her that has taken all the life and sap from her. It is more than she
can master, like a heavy spear to a light rider."

"Her lady-mother has so ordered it," said Alleyne.

"By our Lady! and withouten disrespect," quoth Terlake, "it is in my
mind that her lady-mother is more fitted to lead a company to a storming
than to have the upbringing of this tender and milk-white maid. Hark ye,
lad Alleyne, to what I never told man or woman yet. I love the fair Lady
Maude, and would give the last drop of my heart's blood to serve her."
He spoke with a gasping voice, and his face flushed crimson in the
moonlight.

Alleyne said nothing, but his heart seemed to turn to a lump of ice in
his bosom.

"My father has broad acres," the other continued, "from Fareham Creek to
the slope of the Portsdown Hill. There is filling of granges, hewing
of wood, malting of grain, and herding of sheep as much as heart could
wish, and I the only son. Sure am I that Sir Nigel would be blithe at
such a match."

"But how of the lady?" asked Alleyne, with dry lips.

"Ah, lad, there lies my trouble. It is a toss of the head and a droop of
the eyes if I say one word of what is in my mind. 'Twere as easy to woo
the snow-dame that we shaped last winter in our castle yard. I did but
ask her yesternight for her green veil, that I might bear it as a token
or lambrequin upon my helm; but she flashed out at me that she kept it
for a better man, and then all in a breath asked pardon for that she had
spoke so rudely. Yet she would not take back the words either, nor would
she grant the veil. Has it seemed to thee, Alleyne, that she loves any
one?"

"Nay, I cannot say," said Alleyne, with a wild throb of sudden hope in
his heart.

"I have thought so, and yet I cannot name the man. Indeed, save myself,
and Walter Ford, and you, who are half a clerk, and Father Christopher
of the Priory, and Bertrand the page, who is there whom she sees?"

"I cannot tell," quoth Alleyne shortly; and the two squires rode on
again, each intent upon his own thoughts.

Next day at morning lesson the teacher observed that his pupil was
indeed looking pale and jaded, with listless eyes and a weary manner. He
was heavy-hearted to note the grievous change in her.

"Your mistress, I fear, is ill, Agatha," he said to the tire-woman, when
the Lady Maude had sought her chamber.

The maid looked aslant at him with laughing eyes. "It is not an illness
that kills," quoth she.

"Pray God not!" he cried. "But tell me, Agatha, what it is that ails
her?"

"Methinks that I could lay my hand upon another who is smitten with the
same trouble," said she, with the same sidelong look. "Canst not give a
name to it, and thou so skilled in leech-craft?"

"Nay, save that she seems aweary."

"Well, bethink you that it is but three days ere you will all be gone,
and Castle Twynham be as dull as the Priory. Is there not enough there
to cloud a lady's brow?"

"In sooth, yes," he answered; "I had forgot that she is about to lose
her father."

"Her father!" cried the tire-woman, with a little trill of laughter. "Oh
simple, simple!" And she was off down the passage like arrow from bow,
while Alleyne stood gazing after her, betwixt hope and doubt, scarce
daring to put faith in the meaning which seemed to underlie her words.


St. Luke's day had come and had gone, and it was in the season of
Martinmas, when the oxen are driven in to the slaughter, that the White
Company was ready for its journey. Loud shrieked the brazen bugles from
keep and from gateway, and merry was the rattle of the war-drum, as the
men gathered in the outer bailey, with torches to light them, for the
morn had not yet broken. Alleyne, from the window of the armory, looked
down upon the strange scene--the circles of yellow flickering light,
the lines of stern and bearded faces, the quick shimmer of arms, and the
lean heads of the horses. In front stood the bow-men, ten deep, with a
fringe of under-officers, who paced hither and thither marshalling the
ranks with curt precept or short rebuke. Behind were the little clump
of steel-clad horsemen, their lances raised, with long pensils drooping
down the oaken shafts. So silent and still were they, that they might
have been metal-sheathed statues, were it not for the occasional quick,
impatient stamp of their chargers, or the rattle of chamfron against
neck-plates as they tossed and strained. A spear's length in front of
them sat the spare and long-limbed figure of Black Simon, the Norwich
fighting man, his fierce, deep-lined face framed in steel, and the
silk guidon marked with the five scarlet roses slanting over his right
shoulder. All round, in the edge of the circle of the light, stood the
castle servants, the soldiers who were to form the garrison, and little
knots of women, who sobbed in their aprons and called shrilly to their
name-saints to watch over the Wat, or Will, or Peterkin who had turned
his hand to the work of war.

The young squire was leaning forward, gazing at the stirring and martial
scene, when he heard a short, quick gasp at his shoulder, and there was
the Lady Maude, with her hand to her heart, leaning up against the wall,
slender and fair, like a half-plucked lily. Her face was turned away
from him, but he could see, by the sharp intake of her breath, that she
was weeping bitterly.

"Alas! alas!" he cried, all unnerved at the sight, "why is it that you
are so sad, lady?"

"It is the sight of these brave men," she answered; "and to think how
many of them go and how few are like to find their way back. I have seen
it before, when I was a little maid, in the year of the Prince's great
battle. I remember then how they mustered in the bailey, even as they do
now, and my lady-mother holding me in her arms at this very window that
I might see the show."

"Please God, you will see them all back ere another year be out," said
he.

She shook her head, looking round at him with flushed cheeks and eyes
that sparkled in the lamp-light. "Oh, but I hate myself for being a
woman!" she cried, with a stamp of her little foot. "What can I do that
is good? Here I must bide, and talk and sew and spin, and spin and sew
and talk. Ever the same dull round, with nothing at the end of it. And
now you are going too, who could carry my thoughts out of these gray
walls, and raise my mind above tapestry and distaffs. What can I do? I
am of no more use or value than that broken bowstave."

"You are of such value to me," he cried, in a whirl of hot, passionate
words, "that all else has become nought. You are my heart, my life, my
one and only thought. Oh, Maude, I cannot live without you, I cannot
leave you without a word of love. All is changed to me since I have
known you. I am poor and lowly and all unworthy of you; but if great
love may weigh down such defects, then mine may do it. Give me but one
word of hope to take to the wars with me--but one. Ah, you shrink, you
shudder! My wild words have frightened you."

Twice she opened her lips, and twice no sound came from them. At last
she spoke in a hard and measured voice, as one who dare not trust
herself to speak too freely.

"This is over sudden," she said; "it is not so long since the world was
nothing to you. You have changed once; perchance you may change again."

"Cruel!" he cried, "who hath changed me?"

"And then your brother," she continued with a little laugh, disregarding
his question. "Methinks this hath become a family custom amongst the
Edricsons. Nay, I am sorry; I did not mean a jibe. But, indeed, Alleyne,
this hath come suddenly upon me, and I scarce know what to say."

"Say some word of hope, however distant--some kind word that I may
cherish in my heart."

"Nay, Alleyne, it were a cruel kindness, and you have been too good and
true a friend to me that I should use you despitefully. There cannot be
a closer link between us. It is madness to think of it. Were there no
other reasons, it is enough that my father and your brother would both
cry out against it."

"My brother, what has he to do with it? And your father----"

"Come, Alleyne, was it not you who would have me act fairly to all men,
and, certes, to my father amongst them?"

"You say truly," he cried, "you say truly. But you do not reject me,
Maude? You give me some ray of hope? I do not ask pledge or promise. Say
only that I am not hateful to you--that on some happier day I may hear
kinder words from you."

Her eyes softened upon him, and a kind answer was on her lips, when a
hoarse shout, with the clatter of arms and stamping of steeds, rose up
from the bailey below. At the sound her face set her eyes sparkled, and
she stood with flushed cheek and head thrown back--a woman's body, with
a soul of fire.

"My father hath gone down," she cried. "Your place is by his side. Nay,
look not at me, Alleyne. It is no time for dallying. Win my father's
love, and all may follow. It is when the brave soldier hath done his
devoir that he hopes for his reward. Farewell, and may God be with you!"
She held out her white, slim hand to him, but as he bent his lips over
it she whisked away and was gone, leaving in his outstretched hand the
very green veil for which poor Peter Terlake had craved in vain. Again
the hoarse cheering burst out from below, and he heard the clang of the
rising portcullis. Pressing the veil to his lips, he thrust it into the
bosom of his tunic, and rushed as fast as feet could bear him to arm
himself and join the muster.

The raw morning had broken ere the hot spiced ale had been served round
and the last farewell spoken. A cold wind blew up from the sea and
ragged clouds drifted swiftly across the sky.

The Christchurch townsfolk stood huddled about the Bridge of Avon, the
women pulling tight their shawls and the men swathing themselves in
their gaberdines, while down the winding path from the castle came the
van of the little army, their feet clanging on the hard, frozen road.
First came Black Simon with his banner, bestriding a lean and powerful
dapple-gray charger, as hard and wiry and warwise as himself. After him,
riding three abreast, were nine men-at-arms, all picked soldiers, who
had followed the French wars before, and knew the marches of Picardy as
they knew the downs of their native Hampshire. They were armed to the
teeth with lance, sword, and mace, with square shields notched at the
upper right-hand corner to serve as a spear-rest. For defence each man
wore a coat of interlaced leathern thongs, strengthened at the shoulder,
elbow, and upper arm with slips of steel. Greaves and knee-pieces were
also of leather backed by steel, and their gauntlets and shoes were of
iron plates, craftily jointed. So, with jingle of arms and clatter of
hoofs, they rode across the Bridge of Avon, while the burghers shouted
lustily for the flag of the five roses and its gallant guard.

Close at the heels of the horses came two-score archers bearded and
burly, their round targets on their backs and their long yellow bows,
the most deadly weapon that the wit of man had yet devised, thrusting
forth from behind their shoulders. From each man's girdle hung sword or
axe, according to his humor, and over the right hip there jutted out the
leathern quiver with its bristle of goose, pigeon, and peacock feathers.
Behind the bowmen strode two trumpeters blowing upon nakirs, and two
drummers in parti-colored clothes. After them came twenty-seven sumpter
horses carrying tent-poles, cloth, spare arms, spurs, wedges, cooking
kettles, horse-shoes, bags of nails and the hundred other things which
experience had shown to be needful in a harried and hostile country. A
white mule with red trappings, led by a varlet, carried Sir Nigel's own
napery and table comforts. Then came two-score more archers, ten more
men-at-arms, and finally a rear guard of twenty bowmen, with big John
towering in the front rank and the veteran Aylward marching by the side,
his battered harness and faded surcoat in strange contrast with the
snow-white jupons and shining brigandines of his companions. A quick
cross-fire of greetings and questions and rough West Saxon jests flew
from rank to rank, or were bandied about betwixt the marching archers
and the gazing crowd.

"Hola, Gaffer Higginson!" cried Aylward, as he spied the portly figure
of the village innkeeper. "No more of thy nut-brown, mon gar. We leave
it behind us."

"By St. Paul, no!" cried the other. "You take it with you. Devil a drop
have you left in the great kilderkin. It was time for you to go."

"If your cask is leer, I warrant your purse is full, gaffer," shouted
Hordle John. "See that you lay in good store of the best for our
home-coming."

"See that you keep your throat whole for the drinking of it archer,"
cried a voice, and the crowd laughed at the rough pleasantry.

"If you will warrant the beer, I will warrant the throat," said John
composedly.

"Close up the ranks!" cried Aylward. "En avant, mes enfants! Ah, by my
finger bones, there is my sweet Mary from the Priory Mill! Ma foi, but
she is beautiful! Adieu, Mary ma cherie! Mon coeur est toujours a
toi. Brace your belt, Watkins, man, and swing your shoulders as a free
companion should. By my hilt! your jerkins will be as dirty as mine ere
you clap eyes on Hengistbury Head again."

The Company had marched to the turn of the road ere Sir Nigel Loring
rode out from the gateway, mounted on Pommers, his great black
war-horse, whose ponderous footfall on the wooden drawbridge echoed
loudly from the gloomy arch which spanned it. Sir Nigel was still in his
velvet dress of peace, with flat velvet cap of maintenance, and curling
ostrich feather clasped in a golden brooch. To his three squires riding
behind him it looked as though he bore the bird's egg as well as its
feather, for the back of his bald pate shone like a globe of ivory. He
bore no arms save the long and heavy sword which hung at his saddle-bow;
but Terlake carried in front of him the high wivern-crested bassinet,
Ford the heavy ash spear with swallow-tail pennon, while Alleyne was
entrusted with the emblazoned shield. The Lady Loring rode her palfrey
at her lord's bridle-arm, for she would see him as far as the edge
of the forest, and ever and anon she turned her hard-lined face
up wistfully to him and ran a questioning eye over his apparel and
appointments.

"I trust that there is nothing forgot," she said, beckoning to Alleyne
to ride on her further side. "I trust him to you, Edricson. Hosen,
shirts, cyclas, and under-jupons are in the brown basket on the left
side of the mule. His wine he takes hot when the nights are cold,
malvoisie or vernage, with as much spice as would cover the thumb-nail.
See that he hath a change if he come back hot from the tilting. There is
goose-grease in a box, if the old scars ache at the turn of the weather.
Let his blankets be dry and----"

"Nay, my heart's life," the little knight interrupted, "trouble not now
about such matters. Why so pale and wan, Edricson? Is it not enow
to make a man's heart dance to see this noble Company, such valiant
men-at-arms, such lusty archers? By St. Paul! I would be ill to please
if I were not blithe to see the red roses flying at the head of so noble
a following!"

"The purse I have already given you, Edricson," continued the lady.
"There are in it twenty-three marks, one noble, three shillings and
fourpence, which is a great treasure for one man to carry. And I pray
you to bear in mind, Edricson, that he hath two pair of shoes, those of
red leather for common use, and the others with golden toe-chains,
which he may wear should he chance to drink wine with the Prince or with
Chandos."

"My sweet bird," said Sir Nigel, "I am right loth to part from you,
but we are now at the fringe of the forest, and it is not right that I
should take the chatelaine too far from her trust."

"But oh, my dear lord," she cried with a trembling lip, "let me bide
with you for one furlong further--or one and a half perhaps. You may
spare me this out of the weary miles that you will journey along."

"Come, then, my heart's comfort," he answered. "But I must crave a gage
from thee. It is my custom, dearling, and hath been since I have
first known thee, to proclaim by herald in such camps, townships, or
fortalices as I may chance to visit, that my lady-love, being beyond
compare the fairest and sweetest in Christendom, I should deem it great
honor and kindly condescension if any cavalier would run three courses
against me with sharpened lances, should he chance to have a lady whose
claim he was willing to advance. I pray you then my fair dove, that you
will vouchsafe to me one of those doeskin gloves, that I may wear it as
the badge of her whose servant I shall ever be."

"Alack and alas for the fairest and sweetest!" she cried. "Fair and
sweet I would fain be for your dear sake, my lord, but old I am and
ugly, and the knights would laugh should you lay lance in rest in such a
cause."

"Edricson," quoth Sir Nigel, "you have young eyes, and mine are somewhat
bedimmed. Should you chance to see a knight laugh, or smile, or even,
look you, arch his brows, or purse his mouth, or in any way show
surprise that I should uphold the Lady Mary, you will take particular
note of his name, his coat-armor, and his lodging. Your glove, my life's
desire!"

The Lady Mary Loring slipped her hand from her yellow leather gauntlet,
and he, lifting it with dainty reverence, bound it to the front of his
velvet cap.

"It is with mine other guardian angels," quoth he, pointing at the
saints' medals which hung beside it. "And now, my dearest, you have come
far enow. May the Virgin guard and prosper thee! One kiss!" He bent down
from his saddle, and then, striking spurs into his horse's sides, he
galloped at top speed after his men, with his three squires at his
heels. Half a mile further, where the road topped a hill, they looked
back, and the Lady Mary on her white palfrey was still where they had
left her. A moment later they were on the downward slope, and she had
vanished from their view.


For a time Sir Nigel was very moody and downcast, with bent brows and
eyes upon the pommel of his saddle. Edricson and Terlake rode behind him
in little better case, while Ford, a careless and light-hearted youth,
grinned at the melancholy of his companions, and flourished his lord's
heavy spear, making a point to right and a point to left, as though
he were a paladin contending against a host of assailants. Sir Nigel
happened, however, to turn himself in his saddle--Ford instantly became
as stiff and as rigid as though he had been struck with a palsy. The
four rode alone, for the archers had passed a curve in the road, though
Alleyne could still hear the heavy clump, clump of their marching, or
catch a glimpse of the sparkle of steel through the tangle of leafless
branches.

"Ride by my side, friends, I entreat of you," said the knight, reining
in his steed that they might come abreast of him. "For, since it hath
pleased you to follow me to the wars, it were well that you should know
how you may best serve me. I doubt not, Terlake, that you will show
yourself a worthy son of a valiant father; and you, Ford, of yours; and
you, Edricson, that you are mindful of the old-time house from which
all men know that you are sprung. And first I would have you bear
very steadfastly in mind that our setting forth is by no means for the
purpose of gaining spoil or exacting ransom, though it may well happen
that such may come to us also. We go to France, and from thence I trust
to Spain, in humble search of a field in which we may win advancement
and perchance some small share of glory. For this purpose I would have
you know that it is not my wont to let any occasion pass where it is in
any way possible that honor may be gained. I would have you bear this
in mind, and give great heed to it that you may bring me word of all
cartels, challenges, wrongs, tyrannies, infamies, and wronging of
damsels. Nor is any occasion too small to take note of, for I have
known such trifles as the dropping of a gauntlet, or the flicking of
a breadcrumb, when well and properly followed up, lead to a most noble
spear-running. But, Edricson, do I not see a cavalier who rides down
yonder road amongst the nether shaw? It would be well, perchance, that
you should give him greeting from me. And, should he be of gentle blood
it may be that he would care to exchange thrusts with me."

"Why, my lord," quoth Ford, standing in his stirrups and shading his
eyes, "it is old Hob Davidson, the fat miller of Milton!"

"Ah, so it is, indeed," said Sir Nigel, puckering his cheeks; "but
wayside ventures are not to be scorned, for I have seen no finer
passages than are to be had from such chance meetings, when cavaliers
are willing to advance themselves. I can well remember that two leagues
from the town of Rheims I met a very valiant and courteous cavalier of
France, with whom I had gentle and most honorable contention for upwards
of an hour. It hath ever grieved me that I had not his name, for he
smote upon me with a mace and went upon his way ere I was in condition
to have much speech with him; but his arms were an allurion in chief
above a fess azure. I was also on such an occasion thrust through the
shoulder by Lyon de Montcourt, whom I met on the high road betwixt
Libourne and Bordeaux. I met him but the once, but I have never seen
a man for whom I bear a greater love and esteem. And so also with the
squire Le Bourg Capillet, who would have been a very valiant captain had
he lived."

"He is dead then?" asked Alleyne Edricson.

"Alas! it was my ill fate to slay him in a bickering which broke out in
a field near the township of Tarbes. I cannot call to mind how the
thing came about, for it was in the year of the Prince's ride through
Languedoc, when there was much fine skirmishing to be had at barriers.
By St. Paul! I do not think that any honorable cavalier could ask for
better chance of advancement than might be had by spurring forth before
the army and riding to the gateways of Narbonne, or Bergerac or Mont
Giscar, where some courteous gentleman would ever be at wait to do
what he might to meet your wish or ease you of your vow. Such a one at
Ventadour ran three courses with me betwixt daybreak and sunrise, to the
great exaltation of his lady."

"And did you slay him also, my lord?" asked Ford with reverence.

"I could never learn, for he was carried within the barrier, and as I
had chanced to break the bone of my leg it was a great unease for me
to ride or even to stand. Yet, by the goodness of heaven and the pious
intercession of the valiant St. George, I was able to sit my charger
in the ruffle of Poictiers, which was no very long time afterwards. But
what have we here? A very fair and courtly maiden, or I mistake."

It was indeed a tall and buxom country lass, with a basket of
spinach-leaves upon her head, and a great slab of bacon tucked under one
arm. She bobbed a frightened curtsey as Sir Nigel swept his velvet hat
from his head and reined up his great charger.

"God be with thee, fair maiden!" said he.

"God guard thee, my lord!" she answered, speaking in the broadest West
Saxon speech, and balancing herself first on one foot and then on the
other in her bashfulness.

"Fear not, my fair damsel," said Sir Nigel, "but tell me if perchance
a poor and most unworthy knight can in any wise be of service to you.
Should it chance that you have been used despitefully, it may be that I
may obtain justice for you."

"Lawk no, kind sir," she answered, clutching her bacon the tighter, as
though some design upon it might be hid under this knightly offer. "I
be the milking wench o' fairmer Arnold, and he be as kind a maister as
heart could wish."

"It is well," said he, and with a shake of the bridle rode on down the
woodland path. "I would have you bear in mind," he continued to his
squires, "that gentle courtesy is not, as is the base use of so many
false knights, to be shown only to maidens of high degree, for there
is no woman so humble that a true knight may not listen to her tale of
wrong. But here comes a cavalier who is indeed in haste. Perchance it
would be well that we should ask him whither he rides, for it may be
that he is one who desires to advance himself in chivalry."

The bleak, hard, wind-swept road dipped down in front of them into a
little valley, and then, writhing up the heathy slope upon the other
side, lost itself among the gaunt pine-trees. Far away between the black
lines of trunks the quick glitter of steel marked where the Company
pursued its way. To the north stretched the tree country, but to the
south, between two swelling downs, a glimpse might be caught of the cold
gray shimmer of the sea, with the white fleck of a galley sail upon the
distant sky-line. Just in front of the travellers a horseman was urging
his steed up the slope, driving it on with whip and spur as one who
rides for a set purpose. As he clattered up, Alleyne could see that the
roan horse was gray with dust and flecked with foam, as though it had
left many a mile behind it. The rider was a stern-faced man, hard of
mouth and dry of eye, with a heavy sword clanking at his side, and a
stiff white bundle swathed in linen balanced across the pommel of his
saddle.

"The king's messenger," he bawled as he came up to them. "The messenger
of the king. Clear the causeway for the king's own man."

"Not so loudly, friend," quoth the little knight, reining his horse half
round to bar the path. "I have myself been the king's man for thirty
years or more, but I have not been wont to halloo about it on a peaceful
highway."

"I ride in his service," cried the other, "and I carry that which
belongs to him. You bar my path at your peril."

"Yet I have known the king's enemies claim to ride in his same," said
Sir Nigel. "The foul fiend may lurk beneath a garment of light. We must
have some sign or warrant of your mission."

"Then must I hew a passage," cried the stranger, with his shoulder
braced round and his hand upon his hilt. "I am not to be stopped on the
king's service by every gadabout."

"Should you be a gentleman of quarterings and coat-armor," lisped Sir
Nigel, "I shall be very blithe to go further into the matter with you.
If not, I have three very worthy squires, any one of whom would take the
thing upon himself, and debate it with you in a very honorable way."

The man scowled from one to the other, and his hand stole away from his
sword.

"You ask me for a sign," he said. "Here is a sign for you, since you
must have one." As he spoke he whirled the covering from the object
in front of him and showed to their horror that it was a newly-severed
human leg. "By God's tooth!" he continued, with a brutal laugh, "you ask
me if I am a man of quarterings, and it is even so, for I am officer
to the verderer's court at Lyndhurst. This thievish leg is to hang at
Milton, and the other is already at Brockenhurst, as a sign to all men
of what comes of being over-fond of venison pasty."

"Faugh!" cried Sir Nigel. "Pass on the other side of the road, fellow,
and let us have the wind of you. We shall trot our horses, my friends,
across this pleasant valley, for, by Our Lady! a breath of God's fresh
air is right welcome after such a sight."

"We hoped to snare a falcon," said he presently, "but we netted a
carrion-crow. Ma foi! but there are men whose hearts are tougher than a
boar's hide. For me, I have played the old game of war since ever I had
hair on my chin, and I have seen ten thousand brave men in one day with
their faces to the sky, but I swear by Him who made me that I cannot
abide the work of the butcher."

"And yet, my fair lord," said Edricson, "there has, from what I hear,
been much of such devil's work in France."

"Too much, too much," he answered. "But I have ever observed that the
foremost in the field are they who would scorn to mishandle a prisoner.
By St. Paul! it is not they who carry the breach who are wont to sack
the town, but the laggard knaves who come crowding in when a way has
been cleared for them. But what is this among the trees?"

"It is a shrine of Our Lady," said Terlake, "and a blind beggar who
lives by the alms of those who worship there."

"A shrine!" cried the knight. "Then let us put up an orison." Pulling
off his cap, and clasping his hands, he chanted in a shrill voice:
"Benedictus dominus Deus meus, qui docet manus meas ad proelium,
et digitos meos ad bellum." A strange figure he seemed to his three
squires, perched on his huge horse, with his eyes upturned and the
wintry sun shimmering upon his bald head. "It is a noble prayer," he
remarked, putting on his hat again, "and it was taught to me by the
noble Chandos himself. But how fares it with you, father? Methinks that
I should have ruth upon you, seeing that I am myself like one who looks
through a horn window while his neighbors have the clear crystal. Yet,
by St. Paul! there is a long stride between the man who hath a horn
casement and him who is walled in on every hand."

"Alas! fair sir," cried the blind old man, "I have not seen the blessed
blue of heaven this two-score years, since a levin flash burned the
sight out of my head."

"You have been blind to much that is goodly and fair," quoth Sir Nigel,
"but you have also been spared much that is sorry and foul. This very
hour our eyes have been shocked with that which would have left you
unmoved. But, by St. Paul! we must on, or our Company will think that
they have lost their captain somewhat early in the venture. Throw the
man my purse, Edricson, and let us go."

Alleyne, lingering behind, bethought him of the Lady Loring's counsel,
and reduced the noble gift which the knight had so freely bestowed to a
single penny, which the beggar with many mumbled blessings thrust away
into his wallet. Then, spurring his steed, the young squire rode at the
top of his speed after his companions, and overtook them just at the
spot where the trees fringe off into the moor and the straggling hamlet
of Hordle lies scattered on either side of the winding and deeply-rutted
track. The Company was already well-nigh through the village; but, as
the knight and his squires closed up upon them, they heard the clamor of
a strident voice, followed by a roar of deep-chested laughter from
the ranks of the archers. Another minute brought them up with the
rear-guard, where every man marched with his beard on his shoulder and a
face which was agrin with merriment. By the side of the column walked
a huge red-headed bowman, with his hands thrown out in argument and
expostulation, while close at his heels followed a little wrinkled
woman who poured forth a shrill volley of abuse, varied by an occasional
thwack from her stick, given with all the force of her body, though she
might have been beating one of the forest trees for all the effect that
she seemed likely to produce.

"I trust, Aylward," said Sir Nigel gravely, as he rode up, "that this
doth not mean that any violence hath been offered to women. If such a
thing happened, I tell you that the man shall hang, though he were the
best archer that ever wore brassart."

"Nay, my fair lord," Aylward answered with a grin, "it is violence which
is offered to a man. He comes from Hordle, and this is his mother who
hath come forth to welcome him."

"You rammucky lurden," she was howling, with a blow between each catch
of her breath, "you shammocking, yaping, over-long good-for-nought. I
will teach thee! I will baste thee! Aye, by my faith!"

"Whist, mother," said John, looking back at her from the tail of his
eye, "I go to France as an archer to give blows and to take them."

"To France, quotha?" cried the old dame. "Bide here with me, and I shall
warrant you more blows than you are like to get in France. If blows be
what you seek, you need not go further than Hordle."

"By my hilt! the good dame speaks truth," said Aylward. "It seems to be
the very home of them."

"What have you to say, you clean-shaved galley-beggar?" cried the fiery
dame, turning upon the archer. "Can I not speak with my own son but you
must let your tongue clack? A soldier, quotha, and never a hair on
his face. I have seen a better soldier with pap for food and swaddling
clothes for harness."

"Stand to it, Aylward," cried the archers, amid a fresh burst of
laughter.

"Do not thwart her, comrade," said big John. "She hath a proper spirit
for her years and cannot abide to be thwarted. It is kindly and homely
to me to hear her voice and to feel that she is behind me. But I must
leave you now, mother, for the way is over-rough for your feet; but I
will bring you back a silken gown, if there be one in France or Spain,
and I will bring Jinny a silver penny; so good-bye to you, and God have
you in His keeping!" Whipping up the little woman, he lifted her lightly
to his lips, and then, taking his place in the ranks again, marched on
with the laughing Company.

"That was ever his way," she cried, appealing to Sir Nigel, who reined
up his horse and listened with the greatest courtesy. "He would jog on
his own road for all that I could do to change him. First he must be a
monk forsooth, and all because a wench was wise enough to turn her back
on him. Then he joins a rascally crew and must needs trapse off to the
wars, and me with no one to bait the fire if I be out, or tend the cow
if I be home. Yet I have been a good mother to him. Three hazel switches
a day have I broke across his shoulders, and he takes no more notice
than you have seen him to-day."

"Doubt not that he will come back to you both safe and prosperous, my
fair dame," quoth Sir Nigel. "Meanwhile it grieves me that as I have
already given my purse to a beggar up the road I----"

"Nay, my lord," said Alleyne, "I still have some moneys remaining."

"Then I pray you to give them to this very worthy woman." He cantered
on as he spoke, while Alleyne, having dispensed two more pence, left
the old dame standing by the furthest cottage of Hordle, with her shrill
voice raised in blessings instead of revilings.

There were two cross-roads before they reached the Lymington Ford, and
at each of then Sir Nigel pulled up his horse, and waited with many a
curvet and gambade, craning his neck this way and that to see if fortune
would send him a venture. Crossroads had, as he explained, been rare
places for knightly spear-runnings, and in his youth it was no uncommon
thing for a cavalier to abide for weeks at such a point, holding gentle
debate with all comers, to his own advancement and the great honor of
his lady. The times were changed, however, and the forest tracks wound
away from them deserted and silent, with no trample of war-horse or
clang of armor which might herald the approach of an adversary--so that
Sir Nigel rode on his way disconsolate. At the Lymington River they
splashed through the ford, and lay in the meadows on the further side to
eat the bread and salt meat which they carried upon the sumpter horses.
Then, ere the sun was on the slope of the heavens, they had deftly
trussed up again, and were swinging merrily upon their way, two hundred
feet moving like two.

There is a third cross-road where the track from Boldre runs down to the
old fishing village of Pitt's Deep. Down this, as they came abreast of
it, there walked two men, the one a pace or two behind the other. The
cavaliers could not but pull up their horses to look at them, for a
stranger pair were never seen journeying together. The first was a
misshapen, squalid man with cruel, cunning eyes and a shock of tangled
red hair, bearing in his hands a small unpainted cross, which he held
high so that all men might see it. He seemed to be in the last extremity
of fright, with a face the color of clay and his limbs all ashake as one
who hath an ague. Behind him, with his toe ever rasping upon the other's
heels, there walked a very stern, black-bearded man with a hard eye and
a set mouth. He bore over his shoulder a great knotted stick with three
jagged nails stuck in the head of it, and from time to time he whirled
it up in the air with a quivering arm, as though he could scarce hold
back from dashing his companion's brains out. So in silence they walked
under the spread of the branches on the grass-grown path from Boldre.

"By St. Paul!" quoth the knight, "but this is a passing strange sight,
and perchance some very perilous and honorable venture may arise from
it. I pray you, Edricson, to ride up to them and to ask them the cause
of it."

There was no need, however, for him to move, for the twain came swiftly
towards them until they were within a spear's length, when the man
with the cross sat himself down sullenly upon a tussock of grass by the
wayside, while the other stood beside him with his great cudgel still
hanging over his head. So intent was he that he raised his eyes neither
to knight nor squires, but kept them ever fixed with a savage glare upon
his comrade.

"I pray you, friend," said Sir Nigel, "to tell us truthfully who you
are, and why you follow this man with such bitter enmity?"

"So long as I am within the pale of the king's law," the stranger
answered, "I cannot see why I should render account to every passing
wayfarer."

"You are no very shrewd reasoner, fellow," quoth the knight; "for if
it be within the law for you to threaten him with your club, then it is
also lawful for me to threaten you with my sword."

The man with the cross was down in an instant on his knees upon the
ground, with hands clasped above him and his face shining with hope.
"For dear Christ's sake, my fair lord," he cried in a crackling voice,
"I have at my belt a bag with a hundred rose nobles, and I will give it
to you freely if you will but pass your sword through this man's body."

"How, you foul knave?" exclaimed Sir Nigel hotly. "Do you think that
a cavalier's arm is to be bought like a packman's ware. By St. Paul! I
have little doubt that this fellow hath some very good cause to hold you
in hatred."

"Indeed, my fair sir, you speak sooth," quoth he with the club, while
the other seated himself once more by the wayside. "For this man is
Peter Peterson, a very noted rieve, draw-latch, and murtherer, who has
wrought much evil for many years in the parts about Winchester. It was
but the other day, upon the feasts of the blessed Simon and Jude, that
he slew my younger brother William in Bere Forest--for which, by the
black thorn of Glastonbury! I shall have his heart's blood, though I
walk behind him to the further end of earth."

"But if this be indeed so," asked Sir Nigel, "why is it that you have
come with him so far through the forest?"

"Because I am an honest Englishman, and will take no more than the law
allows. For when the deed was done this foul and base wretch fled to
sanctuary at St. Cross, and I, as you may think, after him with all
the posse. The prior, however, hath so ordered that while he holds this
cross no man may lay hand upon him without the ban of church, which
heaven forfend from me or mine. Yet, if for an instant he lay the cross
aside, or if he fail to journey to Pitt's Deep, where it is ordered that
he shall take ship to outland parts, or if he take not the first ship,
or if until the ship be ready he walk not every day into the sea as far
as his loins, then he becomes outlaw, and I shall forthwith dash out his
brains."

At this the man on the ground snarled up at him like a rat, while the
other clenched his teeth, and shook his club, and looked down at him
with murder in his eyes. Knight and squire gazed from rogue to avenger,
but as it was a matter which none could mend they tarried no longer, but
rode upon their way. Alleyne, looking back, saw that the murderer had
drawn bread and cheese from his scrip, and was silently munching it,
with the protecting cross still hugged to his breast, while the other,
black and grim, stood in the sunlit road and threw his dark shadow
athwart him.


That night the Company slept at St. Leonard's, in the great monastic
barns and spicarium--ground well known both to Alleyne and to John, for
they were almost within sight of the Abbey of Beaulieu. A strange thrill
it gave to the young squire to see the well-remembered white dress once
more, and to hear the measured tolling of the deep vespers bell.
At early dawn they passed across the broad, sluggish, reed-girt
stream--men, horses, and baggage in the flat ferry barges--and so
journeyed on through the fresh morning air past Exbury to Lepe.
Topping the heathy down, they came of a sudden full in sight of the old
sea-port--a cluster of houses, a trail of blue smoke, and a bristle of
masts. To right and left the long blue curve of the Solent lapped in a
fringe of foam upon the yellow beach. Some way out from the town a line
of pessoners, creyers, and other small craft were rolling lazily on the
gentle swell. Further out still lay a great merchant-ship, high ended,
deep waisted, painted of a canary yellow, and towering above the
fishing-boats like a swan among ducklings.

"By St. Paul!" said the knight, "our good merchant of Southampton hath
not played us false, for methinks I can see our ship down yonder. He
said that she would be of great size and of a yellow shade."

"By my hilt, yes!" muttered Aylward; "she is yellow as a kite's claw,
and would carry as many men as there are pips in a pomegranate."

"It is as well," remarked Terlake; "for methinks, my fair lord, that
we are not the only ones who are waiting a passage to Gascony. Mine eye
catches at times a flash and sparkle among yonder houses which assuredly
never came from shipman's jacket or the gaberdine of a burgher."

"I can also see it," said Alleyne, shading his eyes with his hand. "And
I can see men-at-arms in yonder boats which ply betwixt the vessel and
the shore. But methinks that we are very welcome here, for already they
come forth to meet us."

A tumultuous crowd of fishermen, citizens, and women had indeed swarmed
out from the northern gate, and approached them up the side of the moor,
waving their hands and dancing with joy, as though a great fear had been
rolled back from their minds. At their head rode a very large and solemn
man with a long chin and a drooping lip. He wore a fur tippet round his
neck and a heavy gold chain over it, with a medallion which dangled in
front of him.

"Welcome, most puissant and noble lord," he cried, doffing his bonnet
to Black Simon. "I have heard of your lordship's valiant deeds, and in
sooth they might be expected from your lordship's face and bearing. Is
there any small matter in which I may oblige you?"

"Since you ask me," said the man-at-arms, "I would take it kindly if you
could spare a link or two of the chain which hangs round your neck."

"What, the corporation chain!" cried the other in horror. "The ancient
chain of the township of Lepe! This is but a sorry jest, Sir Nigel."

"What the plague did you ask me for then?" said Simon. "But if it is
Sir Nigel Loring with whom you would speak, that is he upon the black
horse."

The Mayor of Lepe gazed with amazement on the mild face and slender
frame of the famous warrior.

"Your pardon, my gracious lord," he cried. "You see in me the mayor and
chief magistrate of the ancient and powerful town of Lepe. I bid you
very heartily welcome, and the more so as you are come at a moment when
we are sore put to it for means of defence."

"Ha!" cried Sir Nigel, pricking up his ears.

"Yes, my lord, for the town being very ancient and the walls as old
as the town, it follows that they are very ancient too. But there is a
certain villainous and bloodthirsty Norman pirate hight Tete-noire, who,
with a Genoan called Tito Caracci, commonly known as Spade-beard, hath
been a mighty scourge upon these coasts. Indeed, my lord, they are very
cruel and black-hearted men, graceless and ruthless, and if they should
come to the ancient and powerful town of Lepe then--"

"Then good-bye to the ancient and powerful town of Lepe," quoth Ford,
whose lightness of tongue could at times rise above his awe of Sir
Nigel.

The knight, however, was too much intent upon the matter in hand to give
heed to the flippancy of his squire. "Have you then cause," he asked,
"to think that these men are about to venture an attempt upon you?"

"They have come in two great galleys," answered the mayor, "with two
bank of oars on either side, and great store of engines of war and
of men-at-arms. At Weymouth and at Portland they have murdered and
ravished. Yesterday morning they were at Cowes, and we saw the smoke
from the burning crofts. To-day they lie at their ease near Freshwater,
and we fear much lest they come upon us and do us a mischief."

"We cannot tarry," said Sir Nigel, riding towards the town, with the
mayor upon his left side; "the Prince awaits us at Bordeaux, and we may
not be behind the general muster. Yet I will promise you that on our way
we shall find time to pass Freshwater and to prevail upon these rovers
to leave you in peace."

"We are much beholden to you!" cried the mayor "But I cannot see, my
lord, how, without a war-ship, you may venture against these men. With
your archers, however, you might well hold the town and do them great
scath if they attempt to land."

"There is a very proper cog out yonder," said Sir Nigel, "it would be a
very strange thing if any ship were not a war-ship when it had such men
as these upon her decks. Certes, we shall do as I say, and that no later
than this very day."

"My lord," said a rough-haired, dark-faced man, who walked by the
knight's other stirrup, with his head sloped to catch all that he was
saying. "By your leave, I have no doubt that you are skilled in land
fighting and the marshalling of lances, but, by my soul! you will find
it another thing upon the sea. I am the master-shipman of this yellow
cog, and my name is Goodwin Hawtayne. I have sailed since I was as high
as this staff, and I have fought against these Normans and against the
Genoese, as well as the Scotch, the Bretons, the Spanish, and the Moors.
I tell you, sir, that my ship is over light and over frail for such
work, and it will but end in our having our throats cut, or being sold
as slaves to the Barbary heathen."

"I also have experienced one or two gentle and honorable ventures upon
the sea," quoth Sir Nigel, "and I am right blithe to have so fair a task
before us. I think, good master-shipman, that you and I may win great
honor in this matter, and I can see very readily that you are a brave
and stout man."

"I like it not," said the other sturdily. "In God's name, I like it not.
And yet Goodwin Hawtayne is not the man to stand back when his fellows
are for pressing forward. By my soul! be it sink or swim, I shall
turn her beak into Freshwater Bay, and if good Master Witherton, of
Southampton, like not my handling of his ship then he may find another
master-shipman."

They were close by the old north gate of the little town, and Alleyne,
half turning in his saddle, looked back at the motley crowd who
followed. The bowmen and men-at-arms had broken their ranks and were
intermingled with the fishermen and citizens, whose laughing faces
and hearty gestures bespoke the weight of care from which this welcome
arrival had relieved them. Here and there among the moving throng of
dark jerkins and of white surcoats were scattered dashes of scarlet and
blue, the whimples or shawls of the women. Aylward, with a fishing lass
on either arm, was vowing constancy alternately to her on the right and
her on the left, while big John towered in the rear with a little chubby
maiden enthroned upon his great shoulder, her soft white arm curled
round his shining headpiece. So the throng moved on, until at the very
gate it was brought to a stand by a wondrously fat man, who came darting
forth from the town with rage in every feature of his rubicund face.

"How now, Sir Mayor?" he roared, in a voice like a bull. "How now, Sir
Mayor? How of the clams and the scallops?"

"By Our Lady! my sweet Sir Oliver," cried the mayor. "I have had so much
to think of, with these wicked villains so close upon us, that it had
quite gone out of my head."

"Words, words!" shouted the other furiously. "Am I to be put off with
words? I say to you again, how of the clams and scallops?"

"My fair sir, you flatter me," cried the mayor. "I am a peaceful trader,
and I am not wont to be so shouted at upon so small a matter."

"Small!" shrieked the other. "Small! Clams and scallops! Ask me to your
table to partake of the dainty of the town, and when I come a barren
welcome and a bare board! Where is my spear-bearer?"

"Nay, Sir Oliver, Sir Oliver!" cried Sir Nigel, laughing.

"Let your anger be appeased, since instead of this dish you come upon an
old friend and comrade."

"By St. Martin of Tours!" shouted the fat knight, his wrath all changed
in an instant to joy, "if it is not my dear little game rooster of the
Garonne. Ah, my sweet coz, I am right glad to see you. What days we have
seen together!"

"Aye, by my faith," cried Sir Nigel, with sparkling eyes, "we have
seen some valiant men, and we have shown our pennons in some noble
skirmishes. By St. Paul! we have had great joys in France."

"And sorrows also," quoth the other. "I have some sad memories of the
land. Can you recall that which befell us at Libourne?"

"Nay, I cannot call to mind that we ever so much as drew sword at the
place."

"Man, man," cried Sir Oliver, "your mind still runs on nought but blades
and bassinets. Hast no space in thy frame for the softer joys. Ah,
even now I can scarce speak of it unmoved. So noble a pie, such tender
pigeons, and sugar in the gravy instead of salt! You were by my side
that day, as were Sir Claude Latour and the Lord of Pommers."

"I remember it," said Sir Nigel, laughing, "and how you harried the cook
down the street, and spoke of setting fire to the inn. By St. Paul! most
worthy mayor, my old friend is a perilous man, and I rede you that you
compose your difference with him on such terms as you may."

"The clams and scallops shall be ready within the hour," the mayor
answered. "I had asked Sir Oliver Buttesthorn to do my humble board
the honor to partake at it of the dainty upon which we take some little
pride, but in sooth this alarm of pirates hath cast such a shadow on my
wits that I am like one distrait. But I trust, Sir Nigel, that you will
also partake of none-meat with me?"

"I have overmuch to do," Sir Nigel answered, "for we must be aboard,
horse and man, as early as we may. How many do you muster, Sir Oliver?"

"Three and forty. The forty are drunk, and the three are but indifferent
sober. I have them all safe upon the ship."

"They had best find their wits again, for I shall have work for every
man of them ere the sun set. It is my intention, if it seems good to
you, to try a venture against these Norman and Genoese rovers."

"They carry caviare and certain very noble spices from the Levant aboard
of ships from Genoa," quoth Sir Oliver. "We may come to great profit
through the business. I pray you, master-shipman, that when you go on
board you pour a helmetful of sea-water over any of my rogues whom you
may see there."

Leaving the lusty knight and the Mayor of Lepe, Sir Nigel led the
Company straight down to the water's edge, where long lines of flat
lighters swiftly bore them to their vessel. Horse after horse was slung
by main force up from the barges, and after kicking and plunging in
empty air was dropped into the deep waist of the yellow cog, where rows
of stalls stood ready for their safe keeping. Englishmen in those days
were skilled and prompt in such matters, for it was so not long before
that Edward had embarked as many as fifty thousand men in the port
of Orwell, with their horses and their baggage, all in the space of
four-and-twenty hours. So urgent was Sir Nigel on the shore, and so
prompt was Goodwin Hawtayne on the cog, that Sir Oliver Buttesthorn had
scarce swallowed his last scallop ere the peal of the trumpet and clang
of nakir announced that all was ready and the anchor drawn. In the last
boat which left the shore the two commanders sat together in the sheets,
a strange contrast to one another, while under the feet of the rowers
was a litter of huge stones which Sir Nigel had ordered to be carried to
the cog. These once aboard, the ship set her broad mainsail, purple
in color, and with a golden St. Christopher bearing Christ upon his
shoulder in the centre of it. The breeze blew, the sail bellied, over
heeled the portly vessel, and away she plunged through the smooth blue
rollers, amid the clang of the minstrels on her poop and the shouting of
the black crowd who fringed the yellow beach. To the left lay the green
Island of Wight, with its long, low, curving hills peeping over each
other's shoulders to the sky-line; to the right the wooded Hampshire
coast as far as eye could reach; above a steel-blue heaven, with a
wintry sun shimmering down upon them, and enough of frost to set the
breath a-smoking.

"By St. Paul!" said Sir Nigel gayly, as he stood upon the poop and
looked on either side of him, "it is a land which is very well worth
fighting for, and it were pity to go to France for what may be had at
home. Did you not spy a crooked man upon the beach?"

"Nay, I spied nothing," grumbled Sir Oliver, "for I was hurried down
with a clam stuck in my gizzard and an untasted goblet of Cyprus on the
board behind me."

"I saw him, my fair lord," said Terlake, "an old man with one shoulder
higher than the other."

"'Tis a sign of good fortune," quoth Sir Nigel. "Our path was also
crossed by a woman and by a priest, so all should be well with us. What
say you, Edricson?"

"I cannot tell, my fair lord. The Romans of old were a very wise people,
yet, certes, they placed their faith in such matters. So, too, did
the Greeks, and divers other ancient peoples who were famed for their
learning. Yet of the moderns there are many who scoff at all omens."

"There can be no manner of doubt about it," said Sir Oliver Buttesthorn.
"I can well remember that in Navarre one day it thundered on the left
out of a cloudless sky. We knew that ill would come of it, nor had we
long to wait. Only thirteen days after, a haunch of prime venison was
carried from my very tent door by the wolves, and on the same day two
flasks of old vernage turned sour and muddy."

"You may bring my harness from below," said Sir Nigel to his squires,
"and also, I pray you, bring up Sir Oliver's and we shall don it here.
Ye may then see to your own gear; for this day you will, I hope, make a
very honorable entrance into the field of chivalry, and prove yourselves
to be very worthy and valiant squires. And now, Sir Oliver, as to our
dispositions: would it please you that I should order them or will you?"

"You, my cockerel, you. By Our Lady! I am no chicken, but I cannot claim
to know as much of war as the squire of Sir Walter Manny. Settle the
matter to your own liking."

"You shall fly your pennon upon the fore part, then, and I upon the
poop. For foreguard I shall give you your own forty men, with two-score
archers. Two-score men, with my own men-at-arms and squires, will serve
as a poop-guard. Ten archers, with thirty shipmen, under the master, may
hold the waist while ten lie aloft with stones and arbalests. How like
you that?"

"Good, by my faith, good! But here comes my harness, and I must to work,
for I cannot slip into it as I was wont when first I set my face to the
wars."

Meanwhile there had been bustle and preparation in all parts of the
great vessel. The archers stood in groups about the decks, new-stringing
their bows, and testing that they were firm at the nocks. Among them
moved Aylward and other of the older soldiers, with a few whispered
words of precept here and of warning there.

"Stand to it, my hearts of gold," said the old bowman as he passed from
knot to knot. "By my hilt! we are in luck this journey. Bear in mind the
old saying of the Company."

"What is that, Aylward?" cried several, leaning on their bows and
laughing at him.

"'Tis the master-bowyer's rede: 'Every bow well bent. Every shaft well
sent. Every stave well nocked. Every string well locked.' There, with
that jingle in his head, a bracer on his left hand, a shooting glove on
his right, and a farthing's-worth of wax in his girdle, what more doth a
bowman need?"

"It would not be amiss," said Hordle John, "if under his girdle he had
four farthings'-worth of wine."

"Work first, wine afterwards, mon camarade. But it is time that we
took our order, for methinks that between the Needle rocks and the Alum
cliffs yonder I can catch a glimpse of the topmasts of the galleys.
Hewett, Cook, Johnson, Cunningham, your men are of the poop-guard.
Thornbury, Walters, Hackett, Baddlesmere, you are with Sir Oliver on the
forecastle. Simon, you bide with your lord's banner; but ten men must go
forward."

Quietly and promptly the men took their places, lying flat upon their
faces on the deck, for such was Sir Nigel's order. Near the prow was
planted Sir Oliver's spear, with his arms--a boar's head gules upon a
field of gold. Close by the stern stood Black Simon with the pennon of
the house of Loring. In the waist gathered the Southampton mariners,
hairy and burly men, with their jerkins thrown off, their waists braced
tight, swords, mallets, and pole-axes in their hands. Their leader,
Goodwin Hawtayne, stood upon the poop and talked with Sir Nigel, casting
his eye up sometimes at the swelling sail, and then glancing back at the
two seamen who held the tiller.

"Pass the word," said Sir Nigel, "that no man shall stand to arms or
draw his bow-string until my trumpeter shall sound. It would be well
that we should seem to be a merchant-ship from Southampton and appear to
flee from them."

"We shall see them anon," said the master-shipman. "Ha, said I not so?
There they lie, the water-snakes, in Freshwater Bay; and mark the reek
of smoke from yonder point, where they have been at their devil's work.
See how their shallops pull from the land! They have seen us and called
their men aboard. Now they draw upon the anchor. See them like ants upon
the forecastle! They stoop and heave like handy ship men. But, my fair
lord, these are no niefs. I doubt but we have taken in hand more than
we can do. Each of these ships is a galeasse, and of the largest and
swiftest make."

"I would I had your eyes," said Sir Nigel, blinking at the pirate
galleys. "They seem very gallant ships, and I trust that we shall have
much pleasance from our meeting with them. It would be well to pass the
word that we should neither give nor take quarter this day. Have you
perchance a priest or friar aboard this ship, Master Hawtayne?"

"No, my fair lord."

"Well, well, it is no great matter for my Company, for they were all
houseled and shriven ere we left Twynham Castle; and Father Christopher
of the Priory gave me his word that they were as fit to march to heaven
as to Gascony. But my mind misdoubts me as to these Winchester men who
have come with Sir Oliver, for they appear to be a very ungodly crew.
Pass the word that the men kneel, and that the under-officers repeat to
them the pater, the ave, and the credo."

With a clank of arms, the rough archers and seamen took to their knees,
with bent heads and crossed hands, listening to the hoarse mutter from
the file-leaders. It was strange to mark the hush; so that the lapping
of the water, the straining of the sail, and the creaking of the timbers
grew louder of a sudden upon the ear. Many of the bowmen had drawn
amulets and relics from their bosoms, while he who possessed some
more than usually sanctified treasure passed it down the line of his
comrades, that all might kiss and reap the virtue.

The yellow cog had now shot out from the narrow waters of the Solent,
and was plunging and rolling on the long heave of the open channel. The
wind blew freshly from the east, with a very keen edge to it; and the
great sail bellied roundly out, laying the vessel over until the water
hissed beneath her lee bulwarks. Broad and ungainly, she floundered from
wave to wave, dipping her round bows deeply into the blue rollers, and
sending the white flakes of foam in a spatter over her decks. On her
larboard quarter lay the two dark galleys, which had already hoisted
sail, and were shooting out from Freshwater Bay in swift pursuit, their
double line of oars giving them a vantage which could not fail to bring
them up with any vessel which trusted to sails alone. High and bluff the
English cog; long, black and swift the pirate galleys, like two fierce
lean wolves which have seen a lordly and unsuspecting stag walk past
their forest lair.

"Shall we turn, my fair lord, or shall we carry on?" asked the
master-shipman, looking behind him with anxious eyes.

"Nay, we must carry on and play the part of the helpless merchant."

"But your pennons? They will see that we have two knights with us."

"Yet it would not be to a knight's honor or good name to lower his
pennon. Let them be, and they will think that we are a wine-ship for
Gascony, or that we bear the wool-bales of some mercer of the Staple. Ma
foi, but they are very swift! They swoop upon us like two goshawks on a
heron. Is there not some symbol or device upon their sails?"

"That on the right," said Edricson, "appears to have the head of an
Ethiop upon it."

"'Tis the badge of Tete-noire, the Norman," cried a seaman-mariner. "I
have seen it before, when he harried us at Winchelsea. He is a wondrous
large and strong man, with no ruth for man, woman, or beast. They say
that he hath the strength of six; and, certes, he hath the crimes of six
upon his soul. See, now, to the poor souls who swing at either end of
his yard-arm!"

At each end of the yard there did indeed hang the dark figure of a man,
jolting and lurching with hideous jerkings of its limbs at every plunge
and swoop of the galley.

"By St. Paul!" said Sir Nigel, "and by the help of St. George and Our
Lady, it will be a very strange thing if our black-headed friend does
not himself swing thence ere he be many hours older. But what is that
upon the other galley?"

"It is the red cross of Genoa. This Spade-beard is a very noted captain,
and it is his boast that there are no seamen and no archers in the world
who can compare with those who serve the Doge Boccanegra."

"That we shall prove," said Goodwin Hawtayne; "but it would be well,
ere they close with us, to raise up the mantlets and pavises as a screen
against their bolts." He shouted a hoarse order, and his seamen worked
swiftly and silently, heightening the bulwarks and strengthening them.
The three ship's anchors were at Sir Nigel's command carried into the
waist, and tied to the mast, with twenty feet of cable between, each
under the care of four seamen. Eight others were stationed with leather
water-bags to quench any fire-arrows which might come aboard, while
others were sent up the mast, to lie along the yard and drop stones or
shoot arrows as the occasion served.

"Let them be supplied with all that is heavy and weighty in the ship,"
said Sir Nigel.

"Then we must send them up Sir Oliver Buttesthorn," quoth Ford.

The knight looked at him with a face which struck the smile from his
lips. "No squire of mine," he said, "shall ever make jest of a belted
knight. And yet," he added, his eyes softening, "I know that it is but
a boy's mirth, with no sting in it. Yet I should ill do my part towards
your father if I did not teach you to curb your tongue-play."

"They will lay us aboard on either quarter, my lord," cried the master.
"See how they stretch out from each other! The Norman hath a mangonel
or a trabuch upon the forecastle. See, they bend to the levers! They are
about to loose it."

"Aylward," cried the knight, "pick your three trustiest archers, and see
if you cannot do something to hinder their aim. Methinks they are within
long arrow flight."

"Seventeen score paces," said the archer, running his eye backwards and
forwards. "By my ten finger-bones! it would be a strange thing if we
could not notch a mark at that distance. Here, Watkin of Sowley, Arnold,
Long Williams, let us show the rogues that they have English bowmen to
deal with."

The three archers named stood at the further end of the poop, balancing
themselves with feet widely spread and bows drawn, until the heads of
the cloth-yard arrows were level with the centre of the stave. "You
are the surer, Watkin," said Aylward, standing by them with shaft upon
string. "Do you take the rogue with the red coif. You two bring down the
man with the head-piece, and I will hold myself ready if you miss. Ma
foi! they are about to loose her. Shoot, mes garcons, or you will be too
late."

The throng of pirates had cleared away from the great wooden catapult,
leaving two of their number to discharge it. One in a scarlet cap
bent over it, steadying the jagged rock which was balanced on the
spoon-shaped end of the long wooden lever. The other held the loop of
the rope which would release the catch and send the unwieldy missile
hurtling through the air. So for an instant they stood, showing hard and
clear against the white sail behind them. The next, redcap had fallen
across the stone with an arrow between his ribs; and the other, struck
in the leg and in the throat, was writhing and spluttering upon the
ground. As he toppled backwards he had loosed the spring, and the huge
beam of wood, swinging round with tremendous force, cast the corpse of
his comrade so close to the English ship that its mangled and distorted
limbs grazed their very stern. As to the stone, it glanced off obliquely
and fell midway between the vessels. A roar of cheering and of laughter
broke from the rough archers and seamen at the sight, answered by a yell
of rage from their pursuers.

"Lie low, mes enfants," cried Aylward, motioning with his left hand.
"They will learn wisdom. They are bringing forward shield and mantlet.
We shall have some pebbles about our ears ere long."


The three vessels had been sweeping swiftly westwards, the cog still
well to the front, although the galleys were slowly drawing in upon
either quarter. To the left was a hard skyline unbroken by a sail. The
island already lay like a cloud behind them, while right in front
was St. Alban's Head, with Portland looming mistily in the farthest
distance. Alleyne stood by the tiller, looking backwards, the fresh wind
full in his teeth, the crisp winter air tingling on his face and blowing
his yellow curls from under his bassinet. His cheeks were flushed and
his eyes shining, for the blood of a hundred fighting Saxon ancestors
was beginning to stir in his veins.

"What was that?" he asked, as a hissing, sharp-drawn voice seemed to
whisper in his ear. The steersman smiled, and pointed with his foot to
where a short heavy cross-bow quarrel stuck quivering in the boards.
At the same instant the man stumbled forward upon his knees, and lay
lifeless upon the deck, a blood-stained feather jutting out from his
back. As Alleyne stooped to raise him, the air seemed to be alive with
the sharp zip-zip of the bolts, and he could hear them pattering on the
deck like apples at a tree-shaking.

"Raise two more mantlets by the poop-lanthorn," said Sir Nigel quietly.

"And another man to the tiller," cried the master-shipman.

"Keep them in play, Aylward, with ten of your men," the knight
continued. "And let ten of Sir Oliver's bowmen do as much for the
Genoese. I have no mind as yet to show them how much they have to fear
from us."

Ten picked shots under Aylward stood in line across the broad deck, and
it was a lesson to the young squires who had seen nothing of war to note
how orderly and how cool were these old soldiers, how quick the command,
and how prompt the carrying out, ten moving like one. Their comrades
crouched beneath the bulwarks, with many a rough jest and many a scrap
of criticism or advice. "Higher, Wat, higher!" "Put thy body into it,
Will!" "Forget not the wind, Hal!" So ran the muttered chorus, while
high above it rose the sharp twanging of the strings, the hiss of the
shafts, and the short "Draw your arrow! Nick your arrow! Shoot wholly
together!" from the master-bowman.

And now both mangonels were at work from the galleys, but so covered
and protected that, save at the moment of discharge, no glimpse could
be caught of them. A huge brown rock from the Genoese sang over their
heads, and plunged sullenly into the slope of a wave. Another from the
Norman whizzed into the waist, broke the back of a horse, and crashed
its way through the side of the vessel. Two others, flying together,
tore a great gap in the St. Christopher upon the sail, and brushed three
of Sir Oliver's men-at-arms from the forecastle. The master-shipman
looked at the knight with a troubled face.

"They keep their distance from us," said he. "Our archery is over-good,
and they will not close. What defence can we make against the stones?"

"I think I may trick them," the knight answered cheerfully, and passed
his order to the archers. Instantly five of them threw up their hands
and fell prostrate upon the deck. One had already been slain by a bolt,
so that there were but four upon their feet.

"That should give them heart," said Sir Nigel, eyeing the galleys, which
crept along on either side, with a slow, measured swing of their great
oars, the water swirling and foaming under their sharp stems.

"They still hold aloof," cried Hawtayne.

"Then down with two more," shouted their leader. "That will do. Ma foi!
but they come to our lure like chicks to the fowler. To your arms, men!
The pennon behind me, and the squires round the pennon. Stand fast with
the anchors in the waist, and be ready for a cast. Now blow out the
trumpets, and may God's benison be with the honest men!"

As he spoke a roar of voices and a roll of drums came from either
galley, and the water was lashed into spray by the hurried beat of a
hundred oars. Down they swooped, one on the right, one on the left, the
sides and shrouds black with men and bristling with weapons. In heavy
clusters they hung upon the forecastle all ready for a spring--faces
white, faces brown, faces yellow, and faces black, fair Norsemen,
swarthy Italians, fierce rovers from the Levant, and fiery Moors from
the Barbary States, of all hues and countries, and marked solely by the
common stamp of a wild-beast ferocity. Rasping up on either side,
with oars trailing to save them from snapping, they poured in a
living torrent with horrid yell and shrill whoop upon the defenceless
merchantman.

But wilder yet was the cry, and shriller still the scream, when there
rose up from the shadow of those silent bulwarks the long lines of
the English bowmen, and the arrows whizzed in a deadly sleet among the
unprepared masses upon the pirate decks. From the higher sides of the
cog the bowmen could shoot straight down, at a range which was so short
as to enable a cloth-yard shaft to pierce through mail-coats or to
transfix a shield, though it were an inch thick of toughened wood.
One moment Alleyne saw the galley's poop crowded with rushing figures,
waving arms, exultant faces; the next it was a blood-smeared shambles,
with bodies piled three deep upon each other, the living cowering behind
the dead to shelter themselves from that sudden storm-blast of death.
On either side the seamen whom Sir Nigel had chosen for the purpose
had cast their anchors over the side of the galleys, so that the three
vessels, locked in an iron grip, lurched heavily forward upon the swell.

And now set in a fell and fierce fight, one of a thousand of which no
chronicler has spoken and no poet sung. Through all the centuries and
over all those southern waters nameless men have fought in nameless
places, their sole monuments a protected coast and an unravaged
country-side.

Fore and aft the archers had cleared the galleys' decks, but from either
side the rovers had poured down into the waist, where the seamen and
bowmen were pushed back and so mingled with their foes that it was
impossible for their comrades above to draw string to help them. It
was a wild chaos where axe and sword rose and fell, while Englishman,
Norman, and Italian staggered and reeled on a deck which was cumbered
with bodies and slippery with blood. The clang of blows, the cries of
the stricken, the short, deep shout of the islanders, and the fierce
whoops of the rovers, rose together in a deafening tumult, while the
breath of the panting men went up in the wintry air like the smoke from
a furnace. The giant Tete-noire, towering above his fellows and clad
from head to foot in plate of proof, led on his boarders, waving a
huge mace in the air, with which he struck to the deck every man who
approached him. On the other side, Spade-beard, a dwarf in height, but
of great breadth of shoulder and length of arm, had cut a road almost
to the mast, with three-score Genoese men-at-arms close at his heels.
Between these two formidable assailants the seamen were being slowly
wedged more closely together, until they stood back to back under the
mast with the rovers raging upon every side of them.

But help was close at hand. Sir Oliver Buttesthorn with his men-at-arms
had swarmed down from the forecastle, while Sir Nigel, with his three
squires, Black Simon, Aylward, Hordle John, and a score more, threw
themselves from the poop and hurled themselves into the thickest of the
fight. Alleyne, as in duty bound, kept his eyes fixed ever on his
lord and pressed forward close at his heels. Often had he heard of Sir
Nigel's prowess and skill with all knightly weapons, but all the tales
that had reached his ears fell far short of the real quickness and
coolness of the man. It was as if the devil was in him, for he sprang
here and sprang there, now thrusting and now cutting, catching blows on
his shield, turning them with his blade, stooping under the swing of an
axe, springing over the sweep of a sword, so swift and so erratic that
the man who braced himself for a blow at him might find him six paces
off ere he could bring it down. Three pirates had fallen before him, and
he had wounded Spade-beard in the neck, when the Norman giant sprang at
him from the side with a slashing blow from his deadly mace. Sir Nigel
stooped to avoid it, and at the same instant turned a thrust from the
Genoese swordsman, but, his foot slipping in a pool of blood, he fell
heavily to the ground. Alleyne sprang in front of the Norman, but his
sword was shattered and he himself beaten to the ground by a second
blow from the ponderous weapon. Ere the pirate chief could repeat it,
however, John's iron grip fell upon his wrist, and he found that for
once he was in the hands of a stronger man than himself.

Fiercely he strove to disengage his weapon, but Hordle John bent his arm
slowly back until, with a sharp crack, like a breaking stave, it turned
limp in his grasp, and the mace dropped from the nerveless fingers. In
vain he tried to pluck it up with the other hand. Back and back still
his foeman bent him, until, with a roar of pain and of fury, the giant
clanged his full length upon the boards, while the glimmer of a knife
before the bars of his helmet warned him that short would be his shrift
if he moved.

Cowed and disheartened by the loss of their leader, the Normans had
given back and were now streaming over the bulwarks on to their own
galley, dropping a dozen at a time on to her deck. But the anchor still
held them in its crooked claw, and Sir Oliver with fifty men was hard
upon their heels. Now, too, the archers had room to draw their bows
once more, and great stones from the yard of the cog came thundering and
crashing among the flying rovers. Here and there they rushed with wild
screams and curses, diving under the sail, crouching behind booms,
huddling into corners like rabbits when the ferrets are upon them,
as helpless and as hopeless. They were stern days, and if the honest
soldier, too poor for a ransom, had no prospect of mercy upon the
battle-field, what ruth was there for sea robbers, the enemies of
humankind, taken in the very deed, with proofs of their crimes still
swinging upon their yard-arm.

But the fight had taken a new and a strange turn upon the other side.
Spade-beard and his men had given slowly back, hard pressed by Sir
Nigel, Aylward, Black Simon, and the poop-guard. Foot by foot the
Italian had retreated, his armor running blood at every joint, his
shield split, his crest shorn, his voice fallen away to a mere gasping
and croaking. Yet he faced his foemen with dauntless courage, dashing
in, springing back, sure-footed, steady-handed, with a point which
seemed to menace three at once. Beaten back on to the deck of his
own vessel, and closely followed by a dozen Englishmen, he disengaged
himself from them, ran swiftly down the deck, sprang back into the
cog once more, cut the rope which held the anchor, and was back in an
instant among his crossbow-men. At the same time the Genoese sailors
thrust with their oars against the side of the cog, and a rapidly
widening rift appeared between the two vessels.

"By St. George!" cried Ford, "we are cut off from Sir Nigel."

"He is lost," gasped Terlake. "Come, let us spring for it." The two
youths jumped with all their strength to reach the departing galley.
Ford's feet reached the edge of the bulwarks, and his hand clutching a
rope he swung himself on board. Terlake fell short, crashed in among the
oars, and bounded off into the sea. Alleyne, staggering to the side, was
about to hurl himself after him, but Hordle John dragged him back by the
girdle.

"You can scarce stand, lad, far less jump," said he. "See how the blood
rips from your bassinet."

"My place is by the flag," cried Alleyne, vainly struggling to break
from the other's hold.

"Bide here, man. You would need wings ere you could reach Sir Nigel's
side."

The vessels were indeed so far apart now that the Genoese could use the
full sweep of their oars, and draw away rapidly from the cog.

"My God, but it is a noble fight!" shouted big John, clapping his
hands. "They have cleared the poop, and they spring into the waist. Well
struck, my lord! Well struck, Aylward! See to Black Simon, how he storms
among the shipmen! But this Spade-beard is a gallant warrior. He rallies
his men upon the forecastle. He hath slain an archer. Ha! my lord is
upon him. Look to it, Alleyne! See to the whirl and glitter of it!"

"By heaven, Sir Nigel is down!" cried the squire.

"Up!" roared John. "It was but a feint. He bears him back. He drives
him to the side. Ah, by Our Lady, his sword is through him! They cry for
mercy. Down goes the red cross, and up springs Simon with the scarlet
roses!"

The death of the Genoese leader did indeed bring the resistance to an
end. Amid a thunder of cheering from cog and from galleys the forked
pennon fluttered upon the forecastle, and the galley, sweeping round,
came slowly back, as the slaves who rowed it learned the wishes of their
new masters.

The two knights had come aboard the cog, and the grapplings having been
thrown off, the three vessels now moved abreast. Through all the storm
and rush of the fight Alleyne had been aware of the voice of Goodwin
Hawtayne, the master-shipman, with his constant "Hale the bowline!
Veer the sheet!" and strange it was to him to see how swiftly the
blood-stained sailors turned from the strife to the ropes and back. Now
the cog's head was turned Francewards, and the shipman walked the deck,
a peaceful master-mariner once more.

"There is sad scath done to the cog, Sir Nigel," said he. "Here is a
hole in the side two ells across, the sail split through the centre,
and the wood as bare as a friar's poll. In good sooth, I know not what I
shall say to Master Witherton when I see the Itchen once more."

"By St. Paul! it would be a very sorry thing if we suffered you to be
the worse of this day's work," said Sir Nigel. "You shall take these
galleys back with you, and Master Witherton may sell them. Then from the
moneys he shall take as much as may make good the damage, and the rest
he shall keep until our home-coming, when every man shall have his
share. An image of silver fifteen inches high I have vowed to the
Virgin, to be placed in her chapel within the Priory, for that she was
pleased to allow me to come upon this Spade-beard, who seemed to me from
what I have seen of him to be a very sprightly and valiant gentleman.
But how fares it with you, Edricson?"

"It is nothing, my fair lord," said Alleyne, who had now loosened his
bassinet, which was cracked across by the Norman's blow. Even as he
spoke, however, his head swirled round, and he fell to the deck with the
blood gushing from his nose and mouth.

"He will come to anon," said the knight, stooping over him and passing
his fingers through his hair. "I have lost one very valiant and gentle
squire this day. I can ill afford to lose another. How many men have
fallen?"

"I have pricked off the tally," said Aylward, who had come aboard with
his lord. "There are seven of the Winchester men, eleven seamen, your
squire, young Master Terlake, and nine archers."

"And of the others?"

"They are all dead--save only the Norman knight who stands behind you.
What would you that we should do with him?"

"He must hang on his own yard," said Sir Nigel. "It was my vow and must
be done."

The pirate leader had stood by the bulwarks, a cord round his arms,
and two stout archers on either side. At Sir Nigel's words he started
violently, and his swarthy features blanched to a livid gray.

"How, Sir Knight?" he cried in broken English. "Que dites vous? To hang,
le mort du chien! To hang!"

"It is my vow," said Sir Nigel shortly. "From what I hear, you thought
little enough of hanging others."

"Peasants, base roturiers," cried the other. "It is their fitting death.
Mais Le Seigneur d'Andelys, avec le sang des rois dans ses veins! C'est
incroyable!"

Sir Nigel turned upon his heel, while two seamen cast a noose over the
pirate's neck. At the touch of the cord he snapped the bonds which bound
him, dashed one of the archers to the deck, and seizing the other round
the waist sprang with him into the sea.

"By my hilt, he is gone!" cried Aylward, rushing to the side. "They have
sunk together like a stone."

"I am right glad of it," answered Sir Nigel; "for though it was against
my vow to loose him, I deem that he has carried himself like a very
gentle and debonnaire cavalier."


For two days the yellow cog ran swiftly before a northeasterly wind, and
on the dawn of the third the high land of Ushant lay like a mist upon
the shimmering sky-line. There came a plump of rain towards mid-day
and the breeze died down, but it freshened again before nightfall, and
Goodwin Hawtayne veered his sheet and held head for the south. Next
morning they had passed Belle Isle, and ran through the midst of a fleet
of transports returning from Guienne. Sir Nigel Loring and Sir Oliver
Buttesthorn at once hung their shields over the side, and displayed
their pennons as was the custom, noting with the keenest interest the
answering symbols which told the names of the cavaliers who had been
constrained by ill health or wounds to leave the prince at so critical a
time.

That evening a great dun-colored cloud banked up in the west, and an
anxious man was Goodwin Hawtayne, for a third part of his crew had been
slain, and half the remainder were aboard the galleys, so that, with
an injured ship, he was little fit to meet such a storm as sweeps over
those waters. All night it blew in short fitful puffs, heeling the great
cog over until the water curled over her lee bulwarks. As the wind still
freshened the yard was lowered half way down the mast in the morning.
Alleyne, wretchedly ill and weak, with his head still ringing from
the blow which he had received, crawled up upon deck. Water-swept and
aslant, it was preferable to the noisome, rat-haunted dungeons which
served as cabins. There, clinging to the stout halliards of the sheet,
he gazed with amazement at the long lines of black waves, each with
its curling ridge of foam, racing in endless succession from out the
inexhaustible west. A huge sombre cloud, flecked with livid blotches,
stretched over the whole seaward sky-line, with long ragged streamers
whirled out in front of it. Far behind them the two galleys labored
heavily, now sinking between the rollers until their yards were level
with the waves, and again shooting up with a reeling, scooping motion
until every spar and rope stood out hard against the sky. On the left
the low-lying land stretched in a dim haze, rising here and there into
a darker blur which marked the higher capes and headlands. The land
of France! Alleyne's eyes shone as he gazed upon it. The land of
France!--the very words sounded as the call of a bugle in the ears of
the youth of England. The land where their fathers had bled, the home of
chivalry and of knightly deeds, the country of gallant men, of courtly
women, of princely buildings, of the wise, the polished and the sainted.
There it lay, so still and gray beneath the drifting wrack--the home of
things noble and of things shameful--the theatre where a new name
might be made or an old one marred. From his bosom to his lips came the
crumpled veil, and he breathed a vow that if valor and goodwill could
raise him to his lady's side, then death alone should hold him back from
her. His thoughts were still in the woods of Minstead and the old armory
of Twynham Castle, when the hoarse voice of the master-shipman brought
them back once more to the Bay of Biscay.

"By my troth, young sir," he said, "you are as long in the face as the
devil at a christening, and I cannot marvel at it, for I have sailed
these waters since I was as high as this whinyard, and yet I never saw
more sure promise of an evil night."

"Nay, I had other things upon my mind," the squire answered.

"And so has every man," cried Hawtayne in an injured voice. "Let the
shipman see to it. It is the master-shipman's affair. Put it all upon
good Master Hawtayne! Never had I so much care since first I blew
trumpet and showed cartel at the west gate of Southampton."

"What is amiss then?" asked Alleyne, for the man's words were as gusty
as the weather.

"Amiss, quotha? Here am I with but half my mariners, and a hole in the
ship where that twenty-devil stone struck us big enough to fit the fat
widow of Northam through. It is well enough on this tack, but I would
have you tell me what I am to do on the other. We are like to have
salt water upon us until we be found pickled like the herrings in an
Easterling's barrels."

"What says Sir Nigel to it?"

"He is below pricking out the coat-armor of his mother's uncle. 'Pester
me not with such small matters!' was all that I could get from him. Then
there is Sir Oliver. 'Fry them in oil with a dressing of Gascony,' quoth
he, and then swore at me because I had not been the cook. 'Walawa,'
thought I, 'mad master, sober man'--so away forward to the archers.
Harrow and alas! but they were worse than the others."

"Would they not help you then?"

"Nay, they sat tway and tway at a board, him that they call Aylward
and the great red-headed man who snapped the Norman's arm-bone, and the
black man from Norwich, and a score of others, rattling their dice in
an archer's gauntlet for want of a box. 'The ship can scarce last much
longer, my masters,' quoth I. 'That is your business, old swine's-head,'
cried the black galliard. 'Le diable t'emporte,' says Aylward. 'A five,
a four and the main,' shouted the big man, with a voice like the flap of
a sail. Hark to them now, young sir, and say if I speak not sooth."

As he spoke, there sounded high above the shriek of the gale and the
straining of the timbers a gust of oaths with a roar of deep-chested
mirth from the gamblers in the forecastle.

"Can I be of avail?" asked Alleyne. "Say the word and the thing is done,
if two hands may do it."

"Nay, nay, your head I can see is still totty, and i' faith little head
would you have, had your bassinet not stood your friend. All that may be
done is already carried out, for we have stuffed the gape with sails and
corded it without and within. Yet when we bale our bowline and veer the
sheet our lives will hang upon the breach remaining blocked. See how
yonder headland looms upon us through the mist! We must tack within
three arrow flights, or we may find a rock through our timbers. Now, St.
Christopher be praised! here is Sir Nigel, with whom I may confer."

"I prythee that you will pardon me," said the knight, clutching his way
along the bulwark. "I would not show lack of courtesy toward a worthy
man, but I was deep in a matter of some weight, concerning which,
Alleyne, I should be glad of your rede. It touches the question of
dimidiation or impalement in the coat of mine uncle, Sir John Leighton
of Shropshire, who took unto wife the widow of Sir Henry Oglander
of Nunwell. The case has been much debated by pursuivants and
kings-of-arms. But how is it with you, master shipman?"

"Ill enough, my fair lord. The cog must go about anon, and I know not
how we may keep the water out of her."

"Go call Sir Oliver!" said Sir Nigel, and presently the portly knight
made his way all astraddle down the slippery deck.

"By my soul, master-shipman, this passes all patience!" he cried
wrathfully. "If this ship of yours must needs dance and skip like a
clown at a kermesse, then I pray you that you will put me into one
of these galeasses. I had but sat down to a flask of malvoisie and a
mortress of brawn, as is my use about this hour, when there comes a
cherking, and I find my wine over my legs and the flask in my lap, and
then as I stoop to clip it there comes another cursed cherk, and there
is a mortress of brawn stuck fast to the nape of my neck. At this moment
I have two pages coursing after it from side to side, like hounds behind
a leveret. Never did living pig gambol more lightly. But you have sent
for me, Sir Nigel?"

"I would fain have your rede, Sir Oliver, for Master Hawtayne hath fears
that when we veer there may come danger from the hole in our side."

"Then do not veer," quoth Sir Oliver hastily. "And now, fair sir, I must
hasten back to see how my rogues have fared with the brawn."

"Nay, but this will scarce suffice," cried the shipman. "If we do not
veer we will be upon the rocks within the hour."

"Then veer," said Sir Oliver. "There is my rede; and now, Sir Nigel, I
must crave----"

At this instant, however, a startled shout rang out from two seamen upon
the forecastle. "Rocks!" they yelled, stabbing into the air with their
forefingers. "Rocks beneath our very bows!" Through the belly of a great
black wave, not one hundred paces to the front of them, there thrust
forth a huge jagged mass of brown stone, which spouted spray as though
it were some crouching monster, while a dull menacing boom and roar
filled the air.

"Yare! yare!" screamed Goodwin Hawtayne, flinging himself upon the long
pole which served as a tiller. "Cut the halliard! Haul her over! Lay her
two courses to the wind!"

Over swung the great boom, and the cog trembled and quivered within five
spear-lengths of the breakers.

"She can scarce draw clear," cried Hawtayne, with his eyes from the sail
to the seething line of foam. "May the holy Julian stand by us and the
thrice-sainted Christopher!"

"If there be such peril, Sir Oliver," quoth Sir Nigel, "it would be
very knightly and fitting that we should show our pennons. I pray you,
Edricson, that you will command my guidon-bearer to put forward my
banner."

"And sound the trumpets!" cried Sir Oliver. "In manus tuas, Domine! I
am in the keeping of James of Compostella, to whose shrine I shall make
pilgrimage, and in whose honor I vow that I will eat a carp each year
upon his feast-day. Mon Dieu, but the waves roar! How is it with us now,
master-shipman?"

"We draw! We draw!" cried Hawtayne, with his eyes still fixed upon the
foam which hissed under the very bulge of the side. "Ah, Holy Mother, be
with us now!"

As he spoke the cog rasped along the edge of the reef, and a long white
curling sheet of wood was planed off from her side from waist to poop by
a jutting horn of the rock. At the same instant she lay suddenly over,
the sail drew full, and she plunged seawards amid the shoutings of the
seamen and the archers.

"The Virgin be praised!" cried the shipman, wiping his brow. "For this
shall bell swing and candle burn when I see Southampton Water once more.
Cheerily, my hearts! Pull yarely on the bowline!"

"By my soul! I would rather have a dry death," quoth Sir Oliver.
"Though, Mort Dieu! I have eaten so many fish that it were but justice
that the fish should eat me. Now I must back to the cabin, for I have
matters there which crave my attention."

"Nay, Sir Oliver, you had best bide with us, and still show your
ensign," Sir Nigel answered; "for, if I understand the matter aright, we
have but turned from one danger to the other."

"Good Master Hawtayne," cried the boatswain, rushing aft, "the water
comes in upon us apace. The waves have driven in the sail wherewith we
strove to stop the hole." As he spoke the seamen came swarming on to the
poop and the forecastle to avoid the torrent which poured through the
huge leak into the waist. High above the roar of the wind and the clash
of the sea rose the shrill half-human cries of the horses, as they found
the water rising rapidly around them.

"Stop it from without!" cried Hawtayne, seizing the end of the wet sail
with which the gap had been plugged. "Speedily, my hearts, or we are
gone!" Swiftly they rove ropes to the corners, and then, rushing forward
to the bows, they lowered them under the keel, and drew them tight in
such a way that the sail should cover the outer face of the gap. The
force of the rush of water was checked by this obstacle, but it still
squirted plentifully from every side of it. At the sides the horses
were above the belly, and in the centre a man from the poop could scarce
touch the deck with a seven-foot spear. The cog lay lower in the water
and the waves splashed freely over the weather bulwark.

"I fear that we can scarce bide upon this tack," cried Hawtayne; "and
yet the other will drive us on the rocks."

"Might we not haul down sail and wait for better times?" suggested Sir
Nigel.

"Nay, we should drift upon the rocks. Thirty years have I been on the
sea, and never yet in greater straits. Yet we are in the hands of the
Saints."

"Of whom," cried Sir Oliver, "I look more particularly to St. James of
Compostella, who hath already befriended us this day, and on whose feast
I hereby vow that I shall eat a second carp, if he will but interpose a
second time."

The wrack had thickened to seaward, and the coast was but a blurred
line. Two vague shadows in the offing showed where the galeasses rolled
and tossed upon the great Atlantic rollers. Hawtayne looked wistfully in
their direction.

"If they would but lie closer we might find safety, even should the cog
founder. You will bear me out with good Master Witherton of Southampton
that I have done all that a shipman might. It would be well that you
should doff camail and greaves, Sir Nigel, for, by the black rood! it is
like enough that we shall have to swim for it."

"Nay," said the little knight, "it would be scarce fitting that a
cavalier should throw off his harness for the fear of every puff of wind
and puddle of water. I would rather that my Company should gather round
me here on the poop, where we might abide together whatever God may be
pleased to send. But, certes, Master Hawtayne, for all that my sight
is none of the best, it is not the first time that I have seen that
headland upon the left."

The seaman shaded his eyes with his hand, and gazed earnestly through
the haze and spray. Suddenly he threw up his arms and shouted aloud in
his joy.

"'Tis the point of La Tremblade!" he cried. "I had not thought that we
were as far as Oleron. The Gironde lies before us, and once over the
bar, and under shelter of the Tour de Cordouan, all will be well with
us. Veer again, my hearts, and bring her to try with the main course!"

The sail swung round once more, and the cog, battered and torn and
well-nigh water-logged, staggered in for this haven of refuge. A bluff
cape to the north and a long spit to the south marked the mouth of the
noble river, with a low-lying island of silted sand in the centre, all
shrouded and curtained by the spume of the breakers. A line of broken
water traced the dangerous bar, which in clear day and balmy weather has
cracked the back of many a tall ship.

"There is a channel," said Hawtayne, "which was shown to me by the
Prince's own pilot. Mark yonder tree upon the bank, and see the tower
which rises behind it. If these two be held in a line, even as we hold
them now, it may be done, though our ship draws two good ells more than
when she put forth."

"God speed you, Master Hawtayne!" cried Sir Oliver. "Twice have we come
scathless out of peril, and now for the third time I commend me to the
blessed James of Compostella, to whom I vow----"

"Nay, nay, old friend," whispered Sir Nigel. "You are like to bring a
judgment upon us with these vows, which no living man could accomplish.
Have I not already heard you vow to eat two carp in one day, and now you
would venture upon a third?"

"I pray you that you will order the Company to lie down," cried
Hawtayne, who had taken the tiller and was gazing ahead with a fixed
eye. "In three minutes we shall either be lost or in safety."

Archers and seamen lay flat upon the deck, waiting in stolid silence for
whatever fate might come. Hawtayne bent his weight upon the tiller, and
crouched to see under the bellying sail. Sir Oliver and Sir Nigel stood
erect with hands crossed in front of the poop. Down swooped the great
cog into the narrow channel which was the portal to safety. On either
bow roared the shallow bar. Right ahead one small lane of black swirling
water marked the pilot's course. But true was the eye and firm the hand
which guided. A dull scraping came from beneath, the vessel quivered
and shook, at the waist, at the quarter, and behind sounded that grim
roaring of the waters, and with a plunge the yellow cog was over the bar
and speeding swiftly up the broad and tranquil estuary of the Gironde.


It was on the morning of Friday, the eight-and-twentieth day of
November, two days before the feast of St. Andrew, that the cog and her
two prisoners, after a weary tacking up the Gironde and the Garonne,
dropped anchor at last in front of the noble city of Bordeaux. With
wonder and admiration, Alleyne, leaning over the bulwarks, gazed at the
forest of masts, the swarm of boats darting hither and thither on the
bosom of the broad curving stream, and the gray crescent-shaped city
which stretched with many a tower and minaret along the western shore.
Never had he in his quiet life seen so great a town, nor was there in
the whole of England, save London alone, one which might match it in
size or in wealth. Here came the merchandise of all the fair countries
which are watered by the Garonne and the Dordogne--the cloths of the
south, the skins of Guienne, the wines of the Medoc--to be borne away to
Hull, Exeter, Dartmouth, Bristol or Chester, in exchange for the wools
and woolfels of England. Here too dwelt those famous smelters and
welders who had made the Bordeaux steel the most trusty upon earth, and
could give a temper to lance or to sword which might mean dear life to
its owner. Alleyne could see the smoke of their forges reeking up in the
clear morning air. The storm had died down now to a gentle breeze, which
wafted to his ears the long-drawn stirring bugle-calls which sounded
from the ancient ramparts.

"Hola, mon petit!" said Aylward, coming up to where he stood. "Thou art
a squire now, and like enough to win the golden spurs, while I am still
the master-bowman, and master-bowman I shall bide. I dare scarce wag
my tongue so freely with you as when we tramped together past Wilverley
Chase, else I might be your guide now, for indeed I know every house in
Bordeaux as a friar knows the beads on his rosary."

"Nay, Aylward," said Alleyne, laying his hand upon the sleeve of his
companion's frayed jerkin, "you cannot think me so thrall as to throw
aside an old friend because I have had some small share of good fortune.
I take it unkind that you should have thought such evil of me."

"Nay, mon gar. 'Twas but a flight shot to see if the wind blew steady,
though I were a rogue to doubt it."

"Why, had I not met you, Aylward, at the Lynhurst inn, who can say where
I had now been! Certes, I had not gone to Twynham Castle, nor become
squire to Sir Nigel, nor met----" He paused abruptly and flushed to his
hair, but the bowman was too busy with his own thoughts to notice his
young companion's embarrassment.

"It was a good hostel, that of the 'Pied Merlin,'" he remarked. "By my
ten finger bones! when I hang bow on nail and change my brigandine for a
tunic, I might do worse than take over the dame and her business."

"I thought," said Alleyne, "that you were betrothed to some one at
Christchurch."

"To three," Aylward answered moodily, "to three. I fear I may not go
back to Christchurch. I might chance to see hotter service in Hampshire
than I have ever done in Gascony. But mark you now yonder lofty turret
in the centre, which stands back from the river and hath a broad banner
upon the summit. See the rising sun flashes full upon it and sparkles
on the golden lions. 'Tis the royal banner of England, crossed by the
prince's label. There he dwells in the Abbey of St. Andrew, where he
hath kept his court these years back. Beside it is the minster of the
same saint, who hath the town under his very special care."

"And how of yon gray turret on the left?"

"'Tis the fane of St. Michael, as that upon the right is of St. Remi.
There, too, above the poop of yonder nief, you see the towers of Saint
Croix and of Pey Berland. Mark also the mighty ramparts which are
pierced by the three water-gates, and sixteen others to the landward
side."

"And how is it, good Aylward, that there comes so much music from the
town? I seem to hear a hundred trumpets, all calling in chorus."

"It would be strange else, seeing that all the great lords of England
and of Gascony are within the walls, and each would have his trumpeter
blow as loud as his neighbor, lest it might be thought that his dignity
had been abated. Ma foi! they make as much louster as a Scotch army,
where every man fills himself with girdle-cakes, and sits up all night
to blow upon the toodle-pipe. See all along the banks how the pages
water the horses, and there beyond the town how they gallop them over
the plain! For every horse you see a belted knight hath herbergage in
the town, for, as I learn, the men-at-arms and archers have already gone
forward to Dax."

"I trust, Aylward," said Sir Nigel, coming upon deck, "that the men are
ready for the land. Go tell them that the boats will be for them within
the hour."

The archer raised his hand in salute, and hastened forward. In the
meantime Sir Oliver had followed his brother knight, and the two paced
the poop together, Sir Nigel in his plum-colored velvet suit with flat
cap of the same, adorned in front with the Lady Loring's glove and girt
round with a curling ostrich feather. The lusty knight, on the other
hand, was clad in the very latest mode, with cote-hardie, doublet,
pourpoint, court-pie, and paltock of olive-green, picked out with
pink and jagged at the edges. A red chaperon or cap, with long hanging
cornette, sat daintily on the back of his black-curled head, while his
gold-hued shoes were twisted up _a la poulaine_, as though the toes
were shooting forth a tendril which might hope in time to entwine itself
around his massive leg.

"Once more, Sir Oliver," said Sir Nigel, looking shorewards with
sparkling eyes, "do we find ourselves at the gate of honor, the door
which hath so often led us to all that is knightly and worthy. There
flies the prince's banner, and it would be well that we haste ashore and
pay our obeisance to him. The boats already swarm from the bank."

"There is a goodly hostel near the west gate, which is famed for the
stewing of spiced pullets," remarked Sir Oliver. "We might take the edge
of our hunger off ere we seek the prince, for though his tables are
gay with damask and silver he is no trencherman himself, and hath no
sympathy for those who are his betters."

"His betters!"

"His betters before the tranchoir, lad. Sniff not treason where none is
meant. I have seen him smile in his quiet way because I had looked for
the fourth time towards the carving squire. And indeed to watch
him dallying with a little gobbet of bread, or sipping his cup of
thrice-watered wine, is enough to make a man feel shame at his own
hunger. Yet war and glory, my good friend, though well enough in their
way, will not serve to tighten such a belt as clasps my waist."

"How read you that coat which hangs over yonder galley, Alleyne?" asked
Sir Nigel.

"Argent, a bend vert between cotises dancette gules."

"It is a northern coat. I have seen it in the train of the Percies. From
the shields, there is not one of these vessels which hath not knight or
baron aboard. I would mine eyes were better. How read you this upon the
left?"

"Argent and azure, a barry wavy of six."

"Ha, it is the sign of the Wiltshire Stourtons! And there beyond I see
the red and silver of the Worsleys of Apuldercombe, who like myself are
of Hampshire lineage. Close behind us is the moline cross of the gallant
William Molyneux, and beside it the bloody chevrons of the Norfork
Woodhouses, with the amulets of the Musgraves of Westmoreland. By St.
Paul! it would be a very strange thing if so noble a company were to
gather without some notable deed of arms arising from it. And here is
our boat, Sir Oliver, so it seems best to me that we should go to the
abbey with our squires, leaving Master Hawtayne to have his own way in
the unloading."

The horses both of knights and squires were speedily lowered into a
broad lighter, and reached the shore almost as soon as their masters.
Sir Nigel bent his knee devoutly as he put foot on land, and taking a
small black patch from his bosom he bound it tightly over his left eye.

"May the blessed George and the memory of my sweet lady-love raise high
my heart!" quoth he. "And as a token I vow that I will not take this
patch from my eye until I have seen something of this country of Spain,
and done such a small deed as it lies in me to do. And this I swear upon
the cross of my sword and upon the glove of my lady."

"In truth, you take me back twenty years, Nigel," quoth Sir Oliver, as
they mounted and rode slowly through the water-gate. "After Cadsand,
I deem that the French thought that we were an army of the blind, for
there was scarce a man who had not closed an eye for the greater love
and honor of his lady. Yet it goes hard with you that you should darken
one side, when with both open you can scarce tell a horse from a mule.
In truth, friend, I think that you step over the line of reason in this
matter."

"Sir Oliver Buttesthorn," said the little knight shortly, "I would have
you to understand that, blind as I am, I can yet see the path of honor
very clearly, and that that is the road upon which I do not crave
another man's guidance."

"By my soul," said Sir Oliver, "you are as tart as verjuice this
morning! If you are bent upon a quarrel with me I must leave you to your
humor and drop into the 'Tete d'Or' here, for I marked a varlet pass
the door who bare a smoking dish, which had, methought, a most excellent
smell."

"Nenny, nenny," cried his comrade, laying his hand upon his knee; "we
have known each other over long to fall out, Oliver, like two raw pages
at their first epreuves. You must come with me first to the prince, and
then back to the hostel; though sure I am that it would grieve his heart
that any gentle cavalier should turn from his board to a common tavern.
But is not that my Lord Delewar who waves to us? Ha! my fair lord, God
and Our Lady be with you! And there is Sir Robert Cheney. Good-morrow,
Robert! I am right glad to see you."

The two knights walked their horses abreast, while Alleyne and Ford,
with John Norbury, who was squire to Sir Oliver, kept some paces behind
them, a spear's-length in front of Black Simon and of the Winchester
guidon-bearer. Norbury, a lean, silent man, had been to those parts
before, and sat his horse with a rigid neck; but the two young squires
gazed eagerly to right or left, and plucked each other's sleeves to call
attention to the many strange things on every side of them.

"See to the brave stalls!" cried Alleyne. "See to the noble armor set
forth, and the costly taffeta--and oh, Ford, see to where the scrivener
sits with the pigments and the ink-horns, and the rolls of sheepskin as
white as the Beaulieu napery! Saw man ever the like before?"

"Nay, man, there are finer stalls in Cheapside," answered Ford, whose
father had taken him to London on occasion of one of the Smithfield
joustings. "I have seen a silversmith's booth there which would serve to
buy either side of this street. But mark these houses, Alleyne, how they
thrust forth upon the top. And see to the coats-of-arms at every window,
and banner or pensil on the roof."

"And the churches!" cried Alleyne. "The Priory at Christchurch was a
noble pile, but it was cold and bare, methinks, by one of these, with
their frettings, and their carvings, and their traceries, as though some
great ivy-plant of stone had curled and wantoned over the walls."

"And hark to the speech of the folk!" said Ford. "Was ever such a
hissing and clacking? I wonder that they have not wit to learn English
now that they have come under the English crown. By Richard of Hampole!
there are fair faces amongst them. See the wench with the brown whimple!
Out on you, Alleyne, that you would rather gaze upon dead stone than on
living flesh!"

It was little wonder that the richness and ornament, not only of church
and of stall, but of every private house as well, should have impressed
itself upon the young squires. The town was now at the height of its
fortunes. Besides its trade and its armorers, other causes had combined
to pour wealth into it. War, which had wrought evil upon so many fair
cities around, had brought nought but good to this one. As her French
sisters decayed she increased, for here, from north, and from east,
and from south, came the plunder to be sold and the ransom money to be
spent. Through all her sixteen landward gates there had set for many
years a double tide of empty-handed soldiers hurrying Francewards, and
of enriched and laden bands who brought their spoils home. The prince's
court, too, with its swarm of noble barons and wealthy knights, many of
whom, in imitation of their master, had brought their ladies and their
children from England, all helped to swell the coffers of the burghers.
Now, with this fresh influx of noblemen and cavaliers, food and lodging
were scarce to be had, and the prince was hurrying forward his forces to
Dax in Gascony to relieve the overcrowding of his capital.

In front of the minster and abbey of St. Andrew's was a large square
crowded with priests, soldiers, women, friars, and burghers, who made it
their common centre for sight-seeing and gossip. Amid the knot of noisy
and gesticulating townsfolk, many small parties of mounted knights and
squires threaded their way towards the prince's quarters, where the
huge iron-clamped doors were thrown back to show that he held audience
within. Two-score archers stood about the gateway, and beat back from
time to time with their bow-staves the inquisitive and chattering crowd
who swarmed round the portal. Two knights in full armor, with lances
raised and closed visors, sat their horses on either side, while in the
centre, with two pages to tend upon him, there stood a noble-faced man
in flowing purple gown, who pricked off upon a sheet of parchment the
style and title of each applicant, marshalling them in their due order,
and giving to each the place and facility which his rank demanded. His
long white beard and searching eyes imparted to him an air of masterful
dignity, which was increased by his tabardlike vesture and the heraldic
barret cap with triple plume which bespoke his office.

"It is Sir William de Pakington, the prince's own herald and scrivener,"
whispered Sir Nigel, as they pulled up amid the line of knights who
waited admission. "Ill fares it with the man who would venture to
deceive him. He hath by rote the name of every knight of France or of
England; and all the tree of his family, with his kinships, coat-armor,
marriages, augmentations, abatements, and I know not what beside. We
may leave our horses here with the varlets, and push forward with our
squires."

Following Sir Nigel's counsel, they pressed on upon foot until they were
close to the prince's secretary, who was in high debate with a young and
foppish knight, who was bent upon making his way past him.

"Mackworth!" said the king-at-arms. "It is in my mind, young sir, that
you have not been presented before."

"Nay, it is but a day since I set foot in Bordeaux, but I feared lest
the prince should think it strange that I had not waited upon him."

"The prince hath other things to think upon," quoth Sir William de
Pakington; "but if you be a Mackworth you must be a Mackworth of
Normanton, and indeed I see now that your coat is sable and ermine."

"I am a Mackworth of Normanton," the other answered, with some
uneasiness of manner.

"Then you must be Sir Stephen Mackworth, for I learn that when old
Sir Guy died he came in for the arms and the name, the war-cry and the
profit."

"Sir Stephen is my elder brother, and I am Arthur, the second son," said
the youth.

"In sooth and in sooth!" cried the king-at-arms with scornful eyes. "And
pray, sir second son, where is the cadency mark which should mark your
rank. Dare you to wear your brother's coat without the crescent which
should stamp you as his cadet. Away to your lodgings, and come not
nigh the prince until the armorer hath placed the true charge upon your
shield." As the youth withdrew in confusion, Sir William's keen eye
singled out the five red roses from amid the overlapping shields and
cloud of pennons which faced him.

"Ha!" he cried, "there are charges here which are above counterfeit.
The roses of Loring and the boar's head of Buttesthorn may stand back
in peace, but by my faith! they are not to be held back in war. Welcome,
Sir Oliver, Sir Nigel! Chandos will be glad to his very heart-roots when
he sees you. This way, my fair sirs. Your squires are doubtless worthy
the fame of their masters. Down this passage, Sir Oliver! Edricson! Ha!
one of the old strain of Hampshire Edricsons, I doubt not. And Ford,
they are of a south Saxon stock, and of good repute. There are Norburys
in Cheshire and in Wiltshire, and also, as I have heard, upon the
borders. So, my fair sirs, and I shall see that you are shortly
admitted."

He had finished his professional commentary by flinging open a folding
door, and ushering the party into a broad hall, which was filled with
a great number of people who were waiting, like themselves, for an
audience. The room was very spacious, lighted on one side by three
arched and mullioned windows, while opposite was a huge fireplace in
which a pile of faggots was blazing merrily. Many of the company had
crowded round the flames, for the weather was bitterly cold; but the
two knights seated themselves upon a bancal, with their squires standing
behind them. Looking down the room, Alleyne marked that both floor and
ceiling were of the richest oak, the latter spanned by twelve arching
beams, which were adorned at either end by the lilies and the lions of
the royal arms. On the further side was a small door, on each side of
which stood men-at-arms. From time to time an elderly man in black with
rounded shoulders and a long white wand in his hand came softly forth
from this inner room, and beckoned to one or other of the company, who
doffed cap and followed him.

The two knights were deep in talk, when Alleyne became aware of a
remarkable individual who was walking round the room in their direction.
As he passed each knot of cavaliers every head turned to look after
him, and it was evident, from the bows and respectful salutations on
all sides, that the interest which he excited was not due merely to his
strange personal appearance. He was tall and straight as a lance, though
of a great age, for his hair, which curled from under his velvet cap of
maintenance, was as white as the new-fallen snow. Yet, from the swing of
his stride and the spring of his step, it was clear that he had not yet
lost the fire and activity of his youth. His fierce hawk-like face was
clean shaven like that of a priest, save for a long thin wisp of white
moustache which drooped down half way to his shoulder. That he had
been handsome might be easily judged from his high aquiline nose and
clear-cut chin; but his features had been so distorted by the seams and
scars of old wounds, and by the loss of one eye which had been torn
from the socket, that there was little left to remind one of the dashing
young knight who had been fifty years ago the fairest as well as the
boldest of the English chivalry. Yet what knight was there in that hall
of St. Andrew's who would not have gladly laid down youth, beauty, and
all that he possessed to win the fame of this man? For who could be
named with Chandos, the stainless knight, the wise councillor, the
valiant warrior, the hero of Crecy, of Winchelsea, of Poictiers, of
Auray, and of as many other battles as there were years to his life?

"Ha, my little heart of gold!" he cried, darting forward suddenly and
throwing his arms round Sir Nigel. "I heard that you were here and have
been seeking you."

"My fair and dear lord," said the knight, returning the warrior's
embrace, "I have indeed come back to you, for where else shall I go that
I may learn to be a gentle and a hardy knight?"

"By my troth!" said Chandos with a smile, "it is very fitting that we
[truncated: 408,109 more chars]
