# Supplementary material for: Detection of changes in literary writing style using N-grams as style markers and supervised machine learning
Source: PLoS One. 2022 Jul 20;17(7):e0267590. doi: 10.1371/journal.pone.0267590 (PMC9299308; doi:10.1371/journal.pone.0267590)
Supplement: S1 File — (ZIP) [file pone.0267590.s001.zip › Corpus11authors/EdgarRice/1941_Llana_of_Gathol.txt]

Lanikai is a district, a beach, a post office, and a grocery store. It
lies on the windward shore of the island of Oahu. It is a long way from
Mars. Its waters are blue and beautiful and calm inside its coral reef,
and the trade wind sighing through the fronds of its coconut palms at
night might be the murmuring voices of the ghosts of the kings and
chieftains who fished in its still waters long before the sea captains
brought strange diseases or the missionaries brought mother-hubbards.

Thoughts of the past, mere vague imaginings, were passing idly through
my mind one night that I could not sleep and was sitting on the lanai
watching the white maned chargers of the sea racing shoreward beneath
the floodlight of the Moon. I saw the giant kings of old Hawaii and
their mighty chiefs clothed in feather cape and helmet. Kamehameha
came, the great conqueror, towering above them all.

Down from the Nuuanu Pali he came in great strides, stepping over cane
fields and houses. The hem of his feather cape caught on the spire of a
church, toppling it to the ground. He stepped on low, soft ground; and
when he lifted his foot, the water of a slough rushed into his
footprint, and there was a lake.

I was much interested in the coming of Kamehameha the King, for I had
always admired him; though I had never expected to see him, he having
been dead a matter of a hundred years or so and his bones buried in a
holy, secret place that no man knows. However, I was not at all
surprised to see him. What surprised me was that I was not surprised. I
distinctly recall this reaction. I also recall that I hoped he would
see me and not step on me.

While I was thinking these thoughts, Kamehameha stopped in front of me
and looked down at me. "Well, well!" he said; "asleep on a beautiful
night like this! I am surprised."

I blinked my eyes hard and looked again. There before me stood indeed a
warrior strangely garbed, but it was not King Kamehameha. Under the
moonlight one's eyes sometimes play strange tricks on one. I blinked
mine again, but the warrior did not vanish. Then I knew!

Leaping to my feet, I extended my hand. "John Carter!" I exclaimed.

"Let's see," he said; "where was it we met last--the headwaters of the
Little Colorado or Tarzana?"

"The headwaters of the Little Colorado in Arizona, I think," I said.
"That was a long time ago. I never expected to see you again."

"No, I never expected to return."

"Why have you? It must be something important."

"Nothing of cosmic importance," he said, smiling; "but important to me,
nevertheless. You see, I wanted to see you."

"I appreciate that," I said.

"You see, you are the last of my Earthly kin whom I know personally.
Every once in a while I feel an urge to see you and visit with you, and
at long intervals I am able to satisfy that urge--as now. After you
are dead, and it will not be long now, I shall have no Earthly ties--
no reason to return to the scenes of my former life."

"There are my children." I reminded him. "They are your blood kin."

"Yes," he said, "I know; but they might be afraid of me. After all, I
might be considered something of a ghost by Earth men."

"Not by my children," I assured him. "They know you quite as well as I.
After I am gone, see them occasionally."

He nodded. "Perhaps I shall," he half promised.

"And now," I said, "tell me something of yourself, of Mars, of Dejah
Thoris, of Carthoris and Thuvia and of Tara of Helium. Let me see! It
was Gahan of Gathol that Tara of Helium wed."

"Yes," replied the war lord, "it was Gahan, Jed of the free city of
Gathol. They have a daughter, one whose character and whose beauty are
worthy of her mother and her mother's mother--a beauty which, like
that of those other two, hurled nations at each other's throats in war.
Perhaps you would like to hear the story of Llana of Gathol."

I said that I would, and this is the story that he told me that night
beneath the coconut palms of Oahu.


No matter how instinctively gregarious one may be there are times when
one longs for solitude. I like people. I like to be with my family, my
friends, my fighting men; and probably just because I am so keen for
companionship, I am at times equally keen to be alone. It is at such
times that I can best resolve the knotty problems of government in
times of war or peace. It is then that I can meditate upon all the
various aspects of a full life such as I lead; and, being human, I have
plenty of mistakes upon which to meditate that I may fortify myself
against their recommission.

When I feel that strange urge for solitude coming over me, it is my
usual custom to take a one man flier and range the dead sea bottoms and
the other uninhabited wildernesses of this dying planet; for there
indeed is solitude. There are vast areas on Mars where no human foot
has ever trod, and other vast areas that for thousands of years have
known only the giant green men, the wandering nomads of the ocher
deserts.

Sometimes I am away for weeks on these glorious adventures in solitude.
Because of them, I probably know more of the geography and topography
of Mars than any other living man; for they and my other adventurous
excursions upon the planet have carried me from the Lost Sea of Korus,
in the Valley Dor at the frozen South to Okar, land of the black
bearded yellow men of the frozen North, and from Kaol to Bantoom; and
yet there are many parts of Barsoom that I have not visited, which will
not seem so strange when there is taken into consideration the fact
that although the area of Mars is like more than one fourth that of
Earth its land area is almost eight million square miles greater. That
is because Barsoom has no large bodies of surface water, its largest
known ocean being entirely subterranean. Also, I think you will admit,
fifty-six million square miles is a lot of territory to know
thoroughly.

Upon the occasion of which I am about to tell you I flew northwest from
Helium, which lies 30 degrees south of the equator which I crossed about
sixteen hundred miles east of Exum, the Barsoomian Greenwich. North and
west of me lay a vast, almost unexplored region; and there I thought to
find the absolute solitude for which I craved.

I had set my directional compass upon Horz, the long deserted city of
ancient Barsoomian culture, and loafed along at seventy-five miles an
hour at an altitude of five hundred to a thousand feet. I had seen some
green men northeast of Torquas and had been forced up to escape their
fire, which I did not return as I was not seeking adventure; and I had
crossed two thin ribbons of red Martian farm land bordering canals that
bring the precious waters from the annually melting ice caps at the
poles. Beyond these I saw no signs of human life in all the five
thousand miles that lie between Lesser Helium and Horz.

It is always a little saddening to me to look down thus upon a dying
world, to scan the endless miles of ocher, mosslike vegetation which
carpets the vast areas where once rolled the mighty oceans of a young
and virile Mars, to ponder that just beneath me once ranged the proud
navies and the merchant ships of a dozen rich and powerful nations
where today the fierce banth roams a solitude whose silence is unbroken
except for the roars of the killer and the screams of the dying.

At night I slept, secure in the knowledge that my directional compass
would hold a true course for Horz and always at the altitude for which
I had set it--a thousand feet, not above sea level but above the
terrain over which the ship was passing. These amazing little
instruments may be set for any point upon Barsoom and at any altitude.
If one is set for a thousand feet, as mine was upon this occasion, it
will not permit the ship to come closer than a thousand feet to any
object, thus eliminating even the danger of collision; and when the
ship reaches its objective the compass will stop it a thousand feet
above. The pilot whose ship is equipped with one of these directional
compasses does not even have to remain awake; thus I could travel day
and night without danger.

It was about noon of the third day that I sighted the towers of ancient
Horz.

The oldest part of the city lies upon the edge of a vast plateau; the
newer portions, and they are countless thousands of years old, are
terraced downward into a great gulf, marking the hopeless pursuit of
the receding sea upon the shores of which this rich and powerful city
once stood. The last poor, mean structures of a dying race have either
disappeared or are only mouldering ruins now; but the splendid
structures of her prime remain at the edge of the plateau, mute but
eloquent reminders of her vanished grandeur--enduring monuments to the
white-skinned, fair-haired race which has vanished forever.

I am always interested in these deserted cities of ancient Mars. Little
is known of their inhabitants, other than what can be gathered from the
stories told by the carvings which ornament the exteriors of many of
their public buildings and the few remaining murals which have
withstood the ravages of time and the vandalism of the green hordes
which have overrun many of them. The extremely low humidity has helped
to preserve them, but more than all else was the permanency of their
construction. These magnificent edifices were built not for years but
for eternities. The secrets of their mortars, their cements, and their
pigments have been lost for ages; and for countless ages more, long
after the last life has disappeared from the face of Barsoom, their
works will remain, hurtling through space forever upon a dead, cold
planet with no eye to see, with no mind to appreciate. It is a sad
thing to contemplate.

At last I was over Horz. I had for long promised myself that some day I
should come here, for Horz is, perhaps, the oldest and the greatest of
the dead cities of Barsoom. Water built it, the lack of water spelled
its doom. I often wonder if the people of Earth, who have water in such
abundance, really appreciate it.

I wonder if the inhabitants of New York City realize what it would mean
to them if some enemy, establishing an air base within cruising radius
of the first city of the New World, should successfully bomb and
destroy Croton Dam and the Catskill water system. The railroads and the
highways would be jammed with refugees, millions would die, and for
years, perhaps forever, New York City would cease to be.

As I floated lazily above the deserted city I saw figures moving in a
plaza below me. So Horz was not entirely deserted! My curiosity piqued,
I dropped a little lower; and what I saw dashed thoughts of solitude
from my mind--a lone red man beset by half a dozen fierce green
warriors.

I had not sought adventure, but here it was; for no man worthy of his
metal would abandon one of his own kind in such a dire extremity. I saw
a spot where I might land in a nearby plaza; and, praying that the
green men would be too engrossed with their engagement to note my
approach, I dove quickly and silently toward a landing.


Fortunately I landed unobserved, screened by a mighty tower which rose
beside the plaza I had selected. I had seen that they were fighting
with long-swords, and so I drew mine as I ran in the direction of the
unequal struggle. That the red man lived even a few moments against
such odds bespoke the excellence of his swordsmanship, and I hoped that
he would hold out until I reached him; for then he would have the best
sword arm in all Barsoom to aid him and the sword that had tasted the
blood of a thousand enemies the length and breadth of a world.

I found my way from the plaza in which I had landed, but only to be
confronted by a twenty-foot wall in which I could perceive no opening.
Doubtless there was one, I knew; but in the time that I might waste in
finding it my man might easily be killed.

The clash of swords, the imprecations, and the grunts of fighting men
came to me distinctly from the opposite side of the wall which barred
my way. I could even hear the heavy breathing of the fighters. I heard
the green men demand the surrender of their quarry and his taunting
reply. I liked what he said and the way he said it in the face of
death.

My knowledge of the ways of the green men assured me that they would
try to capture him for purposes of torture rather than kill him
outright, but if I were to save him from either fate I must act quickly.

There was only one way to reach him without loss of time, and that way
was open to me because of the lesser gravitation of Mars and my great
Earthly strength and agility. I would simply jump to the top of the
wall, take a quick survey of the lay of the land beyond, and then drop
down, long-sword in hand, and take my place at the side of the red man.

When I exert myself, I can jump to incredible heights. Twenty feet is
nothing, but this time I miscalculated. I was several yards from the
wall when I took a short run and leaped into the air. Instead of
alighting on the top of the wall, as I had planned, I soared completely
over it, clearing it by a good ten feet.

Below me were the fighters. Apparently I was going to land right in
their midst.

So engrossed were they in their sword play that they did not notice me;
and that was well for me; as one of the green men could easily have
impaled me on his sword as I dropped upon them.

My man was being hard pressed. It was evident that the green men had
given up the notion of capturing him, and were trying to finish him
off. One of them had him at a disadvantage and was about to plunge a
long-sword through him when I alighted. By rare good luck I alighted
squarely upon the back of the man who was about to kill the red man,
and I alighted with the point of my sword protruding straight below me.
It caught him in the left shoulder and passed downward through his
heart, and even before he collapsed I had planted both feet upon his
shoulders; and, straightening up, withdrawn my blade from his carcass.

For a moment my amazing advent threw them all off their guard, and in
that moment I leaped to the side of the red man and faced his remaining
foes, the red blood of a green warrior dripping from my point.

The red man threw a quick glance at me; and then the remaining green
men were upon us, and there was no time for words. A fellow swung at me
and missed. Gad! what a blow he swung! Had it connected I should have been
as headless as a rykor. It was unfortunate for the green man that it did
not, for mine did. I cut horizontally with all my Earthly strength, which
is great on Earth and infinitely greater on Mars. My long-sword, its edge
as keen as a razor and its steel such as only Barsoom produces, passed
entirely through the body of my antagonist, cutting him in two.

"Well done!" exclaimed the red man, and again he cast a quick glance
at me.

From the corner of my eye I caught an occasional glimpse of my unknown
comrade, and I saw some marvelous swordsmanship. I was proud to fight
at the side of such a man. By now we had reduced the number of our
antagonists to three. They fell back a few steps, dropping their
points, just for a breathing spell. I neither needed nor desired a
breathing spell; but, glancing at my companion, I saw that he was
pretty well exhausted; so I dropped my point too and waited.

It was then that I got my first good look at the man whose cause I had
espoused; and I got a shock, too. This was no red man, but a white man
if I have ever seen one. His skin was bronzed by exposure to the sun,
as is mine; and that had at first deceived me. But now I saw that there
was nothing red-Martian about him.

His harness, his weapons, everything about him differed from any that I
had seen on Mars.

He wore a headdress, which is quite unusual upon Barsoom. It consisted
of a leather band that ran around the head just above his brows, with
another leather band crossing his from right to left and a second from
front to rear. These bands were highly ornamented with carving and set
with jewels and precious metals. To the center of the band that crossed
his forehead was affixed a flat piece of gold in the shape of a
spearhead with the point up. This, also, was beautifully carved and
bore a strange device inlaid in red and black.

Confined by this headdress was a shock of blond hair--a most amazing
thing to see upon Mars. At first I jumped to the conclusion that he
must be a thern from the far south-polar land; but that thought I
discarded at once when I realized that the hair was his own. The therns
are entirely bald and wear great yellow wigs.

I also saw that my companion was strangely handsome. I might say
beautiful were it not for the effeminateness which the word connotes,
and there was nothing effeminate about the way this man fought or the
mighty oaths that he swore when he spoke at all to an adversary. We
fighting men are not given to much talk, but when you feel your blade
cleave a skull in twain or drive through the heart of a foeman, then
sometimes a great oath is wrenched from your lips.

But I had little time then to appraise my companion, for the remaining
three were at us again in a moment. I fought that day, I suppose, as I
have always fought; but each time it seems to me that I have never
fought so well as upon that particular occasion. I do not take great
credit for my fighting ability, for it seems to me that my sword is
inspired. No man could think as quickly as my point moves, always to
the right spot at the right time, as though anticipating the next move
of an adversary. It weaves a net of steel about me that few blades have
ever pierced. It fills the foeman's eyes with amazement and his mind
with doubt and his heart with fear. I imagine that much of my success
has been due to the psychological effect of my swordsmanship upon my
adversaries.

Simultaneously my companion and I each struck down an antagonist, and
then the remaining warrior turned to flee. "Do not let him escape!"
cried my comrade-in-arms, and leaped in pursuit, at the same time
calling loudly for help, something he had not done when close to death
before the points of six swords. But whom did he expect to answer his
appeal in this dead and deserted city? Why did he call for help when
the last of his antagonists was in full flight? I was puzzled; but
having enlisted myself in this strange adventure, I felt that I should
see it through; and so I set off in pursuit of the fleeing green man.

He crossed the courtyard where we had been engaged and made for a great
archway that opened out into a broad avenue. I was close behind him,
having outstripped both him and the strange warrior. When I came into
the avenue I saw the green man leap to the back of one of six thoats
waiting there, and at the same time I saw at least a hundred warriors
pouring from a nearby building. They were yellow-haired white men,
garbed like my erstwhile fighting companion, who now joined in the
pursuit of the green man. They were armed with bows and arrows; and
they sent a volley of missiles after the escaping quarry, whom they
could never hope to overtake, and who was soon out of range of their
weapons.

The spirit of adventure is so strong within me that I often yield to
its demands in spite of the dictates of my better judgment. This matter
was no affair of mine. I had already done all, and even more than could
have been expected of me; yet I leaped to the back of one of the
remaining thoats and took off in pursuit of the green warrior.


There are two species of thoat on Mars: the small, comparatively docile
breed used by the red Martians as saddle animals and, to a lesser
extent, as beasts of burden on the farms that border the great
irrigation canals; and then there are the huge, vicious, unruly beasts
that the green warriors use exclusively as steeds of war.

These creatures tower fully ten feet at the shoulder. They have four
legs on either side and a broad, flat tail, larger at the tip than at
the root, that they hold straight out behind while running. Their
gaping mouths split their heads from their snouts to their long,
massive necks. Their bodies, the upper portion of which is a dark slate
color and exceedingly smooth and glossy, are entirely devoid of hair.
Their bellies are white, and their legs shade gradually from the slate
color of their bodies to a vivid yellow at the feet, which are heavily
padded and nailless.

The thoat of the green man has the most abominable disposition of any
creature I have ever seen, not even the green men themselves excepted.
They are constantly fighting among themselves, and woe betide the rider
who loses control of his terrible mount; yet, paradoxical as it may
appear, they are ridden without bridle or bit; and are controlled
solely by telepathic means, which, fortunately for me, I learned many
ago while I was prisoner of Lorquas Ptomel, jed of the Tharks, a green
Martian horde.

The beast to whose back I had vaulted was a vicious devil, and he took
violent exception to me and probably to my odor. He tried to buck me
off; and, failing that, reached back with his huge, gaping jaws in an
effort to seize me.

There is, I might mention, an auxiliary method of control when these
ugly beasts become recalcitrant; and I adopted it in this instance,
notwithstanding the fact that I had won grudging approval from the
fierce green Tharks by controlling thoats through patience and
kindness. I had time for neither now, as my quarry was racing along the
broad avenue that led to the ancient quays of Horz and the vast dead
sea bottoms beyond; so I laid heavily upon the head and snout of the
beast with the flat of my longsword until I had beaten it into
subjection; then it obeyed my telepathic commands, and set out at great
speed in pursuit.

It was a very swift thoat, one of the swiftest that I had ever
bestrode; and, in addition, it carried much less weight than the beast
we sought to overtake; so we closed up rapidly on the escaping green man.

At the very edge of the plateau upon which the old city was built we
caught up with him, and there he stopped and wheeled his mount and
prepared to give battle. It was then that I began to appreciate the
marvelous intelligence of my mount. Almost without direction from me he
maneuvered into the correct positions to give me an advantage in this
savage duel, and when at last I had achieved a sudden advantage which
had almost unseated my rival, my thoat rushed like a mad devil upon the
thoat of the green warrior tearing at its throat with his mighty jaws
while he tried to beat it to its knees with the weight of his savage
assault.

It was then that I gave the coup de grace to my beaten and bloody
adversary; and, leaving him where he had fallen, rode back to receive
the plaudits and the thanks of my newfound friends.

They were waiting for me, a hundred of them, in what had probably once
been a public market place in the ancient city of Horz. They were not
smiling. They looked sad. As I dismounted, they crowded around me.

"Did the green man escape?" demanded one whose ornaments and metal
proclaimed him a leader.

"No," I replied; "he is dead."

A great sigh of relief arose from a hundred throats. Just why they
should feel such relief that a single green man had been killed I did
not then understand.

They thanked me, crowding around me as they did so; and stiff they were
unsmiling and sad. I suddenly realized that these people were not
friendly--it came to me intuitively, but too late. They were pushing
against me from all sides, so that I could not even raise an arm, and
then, quite suddenly at a word from their leader, I was disarmed.

"What is the meaning of this?" I demanded. "Of my own volition I came
to the aid of one of your people who would otherwise have been killed.
Is this the thanks I am to receive? Give me back my weapons and let me
go."

"I am sorry," said he who had first spoken, "but we cannot--do
otherwise. Pan Dan Chee, to whose aid you came, has pleaded that we
permit you to go your way; but such is not the law of Horz. I must take
you to Ho Ran Kim, the great jeddak of Horz. There we will all plead
for you, but our pleas will be unavailing. In the end you will be
destroyed. The safety of Horz is more important than the life of any
man."

"I am not threatening the safety of Horz," I replied. "Why should I
have designs upon a dead city, which is of absolutely no importance to
the Empire of Helium, in the service of whose Jeddak, Tardos Mors, I
wear the harness of a warlord."

"I am sorry," exclaimed Pan Dan Chee, who had pushed his way to my side
through the press of warriors. "I called to you when you mounted the
thoat and pursued the green warrior and told you not to return, but
evidently you did not hear me.

"For that I may die, but I shall die proudly. I sought to influence Lan
Sohn Wen, who commands this utan, to permit you to escape, but in vain.
I shall intercede for you with Ho Ran Kim, the jeddak; but I am afraid
that there is no hope."

"Come!" said Lan Sohn Wen; "we have wasted enough time here. We will
take the prisoner to the jeddak. By the way, what is your name?"

"I am John Carter, a Prince of Helium and Warlord of Barsoom," I
replied.

"A proud title, that last," he said; "but of Helium I have never
heard."

"If harm befalls me here," I said, "you'll hear of Helium if Helium
ever learns of it."

I was escorted through still magnificent avenues flanked by beautiful
buildings, still beautiful in decay. I think I have never seen such
inspiring architecture, nor construction so enduring. I do not know how
old these buildings are, but I have heard Martian savants argue that
the original dominant race of white-skinned, yellow-haired people
flourished fully a million years ago. It seems incredible that their
works should still exist; but there are many things on Mars incredible
to the narrow, earthbound men of our little speck of dust.

At last we halted before a tiny gate in a colossal, fortress-like
edifice in which there was no other opening than this small gate for
fifty feet above the ground. From a balcony fifty feet above the gate a
sentry looked down upon us.

"Who comes?" he demanded, although he could doubtless see who came, and
must have recognized Lan Sohn Wen.

"It is Lan Sohn Wen, Dwar, commanding the 1st Utan of The Jeddak's
Guard, with a prisoner," replied Lan Sohn Wen.

The sentry appeared bewildered. "My orders are to admit no strangers,"
he said, "but to kill them immediately."

"Summon the commander of the guard," snapped Lan Sohn Wen, and
presently an officer came onto the balcony with the sentry.

"What is this?" he demanded. "No prisoner has ever been brought into
the citadel of Horz. You know the law."

"This is an emergency," said Lan Sohn Wen. "I must bring this man
before Ho Ran Kim. Open the gate!"

"Only on orders from Ho Ran Kim himself," replied the commander of the
guard.

"Then go get the orders," said Lan Sohn Wen. "Tell the Jeddak that I
strongly urge him to receive me with this prisoner. He is not as other
prisoners who have fallen into our hands in times past."

The officer re-entered the citadel and was gone for perhaps fifteen
minutes when the little gate before which we stood swung outward, and
we were motioned in by the commander of the guard himself.

"The Jeddak will receive you," he said to the dwar, Lan Sohn Wen.

The citadel was an enormous walled city within the ancient city of
Horz. It was quite evidently impregnable to any but attack by air.
Within were pleasant avenues, homes, gardens, shops. Happy, carefree
people stopped to look at me in astonishment as I was conducted down a
broad boulevard toward a handsome building. It was the palace of the
Jeddak, Ho Ran Kim. A sentry stood upon either side of the portal.
There was no other guard; and these two were there more as a formality
and as messengers than for protection, for within the walls of the
citadel no man needed protection from another; as I was to learn.

We were detained in an anteroom for a few minutes while we were being
announced, and then we were ushered down a long corridor and into a
medium size room where a man sat at a desk alone. This was Ho Ran Kim,
Jeddak of Horz. His skin was not as tanned as that of his warriors, but
his hair was just as yellow and his eyes as blue.

I felt those blue eyes appraising me as I approached his desk. They
were kindly eyes, but with a glint of steel. From me they passed to Lan
Sohn Wen, and to him Ho Ran Kim spoke.

"This is most unusual," he said in a quiet, well-modulated voice. "You
know, do you not, that Horzans have died for less than this?"

"I do, my Jeddak," replied the dwar; "but this is a most unusual
emergency."

"Explain yourself," said the Jeddak.

"Let me explain," interrupted Pan Dan Chee, "for after all the
responsibility is mine. I urged this action upon Lan Sohn Wen."

The Jeddak nodded. "Proceed," he said.


I couldn't comprehend why they were making such an issue of bringing in
a prisoner, nor why men had died for less, as Ho Ran Kim had reminded
Lan Sohn Wen. In Helium, a warrior would have received at least
commendation for bringing in a prisoner. For bringing in John Carter,
Warlord of Mars, a common warrior might easily have been ennobled by an
enemy prince.

"My Jeddak," commenced Pan Dan Chee, "while I was beset by six green
warriors, this man, who says he is known as John Carter, Warlord of
Barsoom, came of his own volition to fight at my side. From whence he
came I do not know. I only know that at one moment I was fighting
alone, a hopeless fight, and that at the next there fought at my side
the greatest swordsman Horz has ever seen. He did not have to come; he
could have left at any time, but he remained; and because he remained I
am alive and the last of the six green warriors lies dead by the
ancient waterfront. He would have escaped had not John Carter leaped to
the back of a great thoat and pursued him.

"Then this man could have escaped, but he came back. He fought for a
soldier of Horz. He trusted the men of Horz. Are we to repay him with
death?"

Pan Dan Chee ceased speaking, and Ho Ran Kim turned his blue eyes upon
me. "John Carter," he said, "what you have done commands the respect
and sympathy of every man of Horz. It wins the thanks of their Jeddak,
but--" He hesitated. "Perhaps if I tell you something of our history,
you will understand why I must condemn you to death." He paused for a
moment, as though in thought.

At the same time I was doing a little thinking on my own account The
casual manner in which Ho Ran Kim had sentenced me to death had rather
taken my breath away. He seemed so friendly that it didn't seem
possible that he was in earnest, but a glance at the glint in those
blue eyes assured me that he was not being facetious.

"I am sure," I said, "that the history of Horz must be most
interesting; but right now I am most interested in learning why I
should have to die for befriending a fighting man of Horz."

"That I shall explain," he said.

"It is going to take a great deal of explaining, your majesty," I
assured him.

He paid no attention to that, but continued. "The inhabitants of Horz
are, as far as we know, the sole remaining remnant of the once dominant
race of Barsoom, the Orovars. A million years ago our ships ranged the
five great oceans, which we ruled. The city of Horz was not only the
capital of a great empire, it was the seat of learning and culture of
the most glorious race of human beings a world has ever known. Our
empire spread from pole to pole. There were other races on Barsoom, but
they were few in numbers and negligible in importance. We looked upon
them as inferior creatures. The Orovars owned Barsoom, which was
divided among a score of powerful jeddaks. They were a happy,
prosperous, contented people, the various nations seldom warring upon
one another. Horz had enjoyed a thousand years of peace.

"They had reached the ultimate pinnacle of civilization and perfection
when the first shadow of impending fate darkened their horizon--the
seas began to recede, the atmosphere to grow more tenuous. What science
had long predicted was coming to pass--a world was dying.

"For ages our cities followed the receding waters. Straits and bays,
canals and lakes dried up. Prosperous seaports became deserted inland
cities. Famine came. Hungry hordes made war upon the more fortunate.
The growing hordes of wild green men overran what had once been fertile
farm land, preying upon all.

"The atmosphere became so tenuous that it was difficult to breathe.
Scientists were working upon an atmosphere plant, but before it was
completed and in successful operation all but a few of the inhabitants
of Barsoom had died. Only the hardiest survived--the green men, the
red men, and a few Orovars; then life became merely a battle for the
survival of the fittest.

"The green men hunted us as we had hunted beasts of prey. They gave us
no rest, they showed us no mercy. We were few; they were many. Horz
became our last city of refuge, and our only hope of survival lay in
preventing the outside world from knowing that we existed; therefore,
for ages we have slain every stranger who came to Horz and saw an
Orovar, that no man might go away and betray our presence to our
enemies.

"Now you will understand that no matter how deeply we must regret the
necessity, it is obvious that we cannot let you live."

"I can understand," I said, "that you might feel it necessary to
destroy an enemy; but I see no reason for destroying a friend. However,
that is for you to decide."

"It is already decided, my friend," said the Jeddak. "You must die."

"Just a moment, O Jeddak!" exclaimed Pan Dan Chee. "Before you pass
final judgment, consider this alternative. If he remains here in Horz,
he cannot carry word to our enemies. We owe him a debt of gratitude.
Permit him then to live, but always within the walls of the citadel."

There were nods of approval from the others present, and I saw by his
quickly darting eyes that Ho Ran Kim had noticed them. He cleared his
throat. "Perhaps that is something that should be given thought," he
said. "I shall reserve judgment until the morrow. I do so largely
because of my love for you, Pan Dan Chee; inasmuch as, because it was
due to your importunities that this man is here, you must suffer
whatever fate is ordained for him."

Pan Dan Chee was certainly surprised, nor could he hide the fact; but
he took the blow like a man. "I shall consider it an honor," he said,
"to share any fate that may be meted to John Carter, Warlord of
Barsoom."

"Well said, Pan Dan Chee!" exclaimed the Jeddak. "My admiration for you
increases as does the bitterness of my sorrow when I contemplate the
almost inescapable conviction that on the morrow you die."

Pan Dan Chee bowed. "I thank your majesty for your deep concern," he
said. "The remembrance of it will glorify last my hours."

The Jeddak turned his eyes upon Lan Sohn Wen, and held them for
what seemed a full minute. I would have laid ten to one that Ho Ran Kim
was about to cause himself further untold grief by condemning Lan Sohn
Wen to death. I think Lan Sohn Wen thought the same thing. He looked
worried.

"Lan Sohn Wen," said Ho Ran Kim, "you will conduct these two to the
pits and leave them there for the night. See that they have good food
and every possible comfort, for they are my honored guests."

"But the pits, your majesty!" exclaimed Lan Sohn Wen. "They have never
been used within the memory of man. I do not even know that I can find
the entrance to them."

"That is so," said Ho Ran Kim, thoughtfully. "Even if you found them
they might prove very dirty and uncomfortable. Perhaps it would be
kinder to destroy John Carter and Pan Dan Chee at once."

"Wait, majesty," said Pan Dan Chee. "I know where lies the entrance to
the pits. I have been in them. They can easily be made most comfortable.
I would not think of altering your plans or causing you immediately the
deep grief of sorrowing over the untimely passing of John Carter and
myself. Come, Lan Sohn Wen! I will lead the way to the pits of Horz!"

It was a good thing for me that Pan Dan Chee was a fast talker. Before
Ho Ran Kim could formulate any objections we were out of the audience
chamber and on our way to the pits of Horz, and I can tell you that I
was glad to be out of sight of that kindly and considerate tyrant.
There was no telling when some new humanitarian urge might influence
him to order our heads lopped off instanter.

The entrance to the pits of Horz was in a small, windowless building
near the rear wall of the citadel. It was closed by massive gates that
creaked on corroded hinges as two of the warriors who had accompanied
us pushed them open.

"It is dark in there," said Pan Dan Chee. "We'll break our necks
without a light."

Lan Sohn Wen, being a good fellow, sent one of his men for some
torches; and when he returned, Pan Dan Chee and I entered the gloomy
cavern.

We had taken but a few steps toward the head of a rock-hewn ramp that
ran downward into Stygian darkness, when Lan Sohn Wen cried, "Wait!
Where is the key to these gates?"

"The keeper of the keys of some great jeddak who lived thousands of
years ago may have known," replied Pan Dan Chee, "but I don't."

"But how am I going to lock you in?" demanded Lan Sohn Wen.

"The Jeddak didn't tell you to lock us in," said Pan Dan Chee. "He said
to take us to the pits and leave us there for the night. I distinctly
recall his very words."

Lan Sohn Wen was in a quandary, but at last he hit upon an avenue of
escape.

"Come," he said, "I shall take you back to the Jeddak and explain that
there are no keys; then it will be up to him."

"And you know what he will do!" said Pan Dan Chee.

"What?" asked Lan Sohn Wen.

"He will order us destroyed at once. Come, Lan Sohn Wen, do not condemn
us to immediate death. Post a guard here at the gates, with orders to
kill us if we try to escape."

Lan Sohn Wen considered this for a moment, and finally nodded his head
in acquiescence. "That is an excellent plan," he said, and then he
detailed two warriors to stand guard; and arranged for their relief,
after which he wished us good night and departed with his warriors.

I have never seen such courteous and considerate people as the Orovars;
it might almost be a pleasure to have one's throat slit by one of them,
he would be so polite about it. They are the absolute opposites of
their hereditary enemies, the green men; for these are endowed with
neither courtesy, consideration, nor kindness. They are cold, cruel,
abysmal brutes to whom love is unknown and whose creed is hate.
Nevertheless, the pits of Horz was not a pleasant place. The dust of
ages lay upon the ramp down which we walked. From its end a corridor
stretched away beyond the limits of our torchlight. It was a wide
corridor, with doors opening from it on either side. These, I presumed,
were the dungeons where ancient jeddaks had confined their enemies. I
asked Pan Dan Chee.

"Probably," he said, "though our jeddaks have never used them."

"Have they never had enemies?" I asked.

"Certainly, but they have considered it cruel to imprison men in dark
holes like this; so they have always destroyed them immediately they
were suspected of being enemies."

"Then why are the pits here?" I demanded.

"Oh, they were built when the city was built, perhaps a million years
ago, perhaps more. It just chanced that the citadel was built around
the entrance."

I glanced into one of the dungeons. A mouldering skeleton lay upon the
floor, the rusted irons that had secured it to the wall lying among its
bones. In the next dungeon were three skeletons and two magnificently
carved, metal bound chests. As Pan Dan Chee raised the lid of one of
them I could scarce repress a gasp of astonishment and admiration. The
chest was filled with magnificent gems in settings of elaborate beauty,
specimens of forgotten arts, the handicraft of master craftsmen who had
lived a million years ago. I think that nothing that I had ever seen
before had so impressed me. And it was depressing, for these jewels had
been worn by lovely women and brave men who had disappeared into an
oblivion so complete that not even a memory of them remained.

My reverie was interrupted by the sound of shuffling feet behind me. I
wheeled; and, instinctively, my hand flew to where the hilt of a sword
should have been but was not. Facing me, and ready to spring upon me,
was the largest ulsio I had ever seen.

These Martian rats are fierce and unlovely things. They are many legged
and hairless, their hide resembling that of a new-born mouse in
repulsiveness. Their eyes are small and close set and almost hidden in
deep, fleshy apertures. Their most ferocious and repulsive features,
however, are their jaws, the entire bony structure of which protrudes
several inches beyond the flesh, revealing five sharp, spadelike teeth
in each jaw, the whole suggesting the appearance of a rotting face from
which much of the flesh has sloughed away. Ordinarily they are about
the size of an Airedale terrier, but the thing that leaped for me in
the pits of Horz that day was as large as a small puma and ten times as
ferocious.

As the creature leaped for my throat, I struck it a heavy blow on the
side of its head and knocked it to one side; but it was up at once and
at me again; then Pan Dan Chee came into the scene. They had not
disarmed him, and with short-sword he set upon the ulsio.

It was quite a battle. That ulsio was the most ferocious and most
determined beast I had ever seen, and it gave Pan Dan Chee the fight of
his life. He had knocked off two of its six legs, an ear, and most of
its teeth before the ferocity of its repeated attacks abated at all. It
was almost cut to ribbons, yet it always forced the fighting. I could
only stand and look on, which is not such a part in a fight as I like
to take. At last, however, it was over; the ulsio was dead, and Pan Dan
Chee looked at me and smiled.

He was looking around for something upon which he might wipe the blood
from his blade. "Perhaps there is something in this other chest," I
suggested; and, walking to it, I lifted the lid.

The chest was about seven feet long, two and a half wide and two deep.
In it lay the body of a man. His elaborate harness was encrusted with
jewels. He wore a helmet entirely covered with diamonds, one of the few
helmets I had ever seen upon Mars. The scabbards of his long-sword, his
short-sword, and his dagger were similarly emblazoned.

He had been a very handsome man, and he was still a handsome corpse. So
perfectly was he preserved that, in so far as appearances went, he
might still have been alive but for the thin layer of dust overlying
his features. When I blew this away he looked quite as alive as you or
I.

"You bury your dead here?" I asked Pan Dan Chee, but he shook his head.

"No," he replied. "This chap may have been here a million years."

"Nonsense!" I exclaimed. "He would have dried up and blown away
thousands of years ago."

"I don't know about that," said Pan Dan Chee. "There were lots of
things that those old fellows knew that are lost arts today. Embalming,
I know, was one of them. There is the legend of Lee Um Lo, the most
famous embalmer of all time. It recounts that his work was so perfect
that not even the corpse, himself, knew that he was dead; and upon
several occasions they arose and walked out during the funeral
services. The end of Lee Um Lo came when the wife of a great jeddak
failed to realize that she was dead, and walked right in on the jeddak
and his new wife. The next day Lee Um Lo lost his head."

"It is a good story," I said, laughing; "but I hope this chap realizes
that he is dead; because I am about to disarm him. Little could he have
dreamed a million years ago that one day he was going to rearm The
Warlord of Barsoom."

Pan Dan Chee helped me raise the corpse and remove its harness; and we
were both rather startled by the soft, pliable texture of the flesh and
its normal warmth.

"Do you suppose we could be mistaken?" I asked. "Could it be that he is
not dead?"

Pan Dan Chee shrugged. "The knowledge and the arts of the ancients are
beyond the ken of modern man," he said.

"That doesn't help a bit," I said. "Do you think this chap can be
alive?"

"His face was covered with dust," said Pan Dan Chee, "and no one has
been in these pits for thousands and thousands of years. If he isn't
dead, he should be."

I quite agreed, and buckled the gorgeous harness about me without more
ado. I drew the swords and the dagger and examined them. They were as
bright and fine as the day they had received their first polish, and
their edges were keen. Once again, I felt like a whole man, so much is
a sword a part of me.

As we stepped out into the corridor I saw a light far away. It was gone
almost in the instant. "Did you see that?" I asked Pan Dan Chee.

"I saw it," he said, and his voice was troubled. "There should be no
light here, for there are no people."

We stood straining our eyes along the corridor for a repetition of the
light.

There was none but from afar there echoed down that black corridor a
hollow laugh.


Pan Dan Chee looked at me. "What," he asked, "could that have been?"

"It sounded very much like a laugh to me," I replied.

Pan Dan Chee nodded. "Yes," he agreed, "but how can there be a laugh
where there is no one to laugh?" Pan Dan Chee was perplexed.

"Perhaps the ulsios of Horz have learned to laugh," I suggested with a
smile.

Pan Dan Chee ignored my flippancy. "We saw a light and we heard a
laugh," he said thoughtfully. "What does that convey to you?"

"The same thing that it conveys to you," I said: "that there is some
one down here in the pits of Horz beside us."

"I do not see how that can be possible," he said.

"Let's investigate," I suggested.

With drawn swords we advanced; for we did not know the nature nor the
temper of the owner of that laugh, and there was always the chance that
an ulsio might leap from one of the dungeons and attack us.

The corridor ran straight for some distance, and then commenced to
curve. There were many branches and intersections, but we kept to what
we believed to be the main corridor. We saw no more lights, heard no
more laughter. There was not a sound in all that vast labyrinth of
passageways other than the subdued clanking of our metal, the
occasional shuffling of our sandalled feet, and the soft whisperings of
our leather harnesses.

"It is useless to search farther," said Pan Dan Chee at last. "We might
as well start back."

Now I had no intention of going back to my death. I reasoned that the
light and the laugh indicated the presence of man in these pits. If the
inhabitants of Horz knew nothing of them; then they must enter the pits
from outside the citadel, indicating an avenue of escape open to me.
Therefore, I did not wish to retrace our steps; so I suggested that we
rest for a while and discuss our future plans.

"We can rest," said Pan Dan Chee, "but there is nothing to discuss. Our
plans have all been made for us by Ho Ran Kim."

We entered a cell which contained no grim reminders of past tragedy;
and, after wedging one of our torches in a niche in the wall, we sat
down on the hard stone floor.

"Perhaps your plans have been made for you by Ho Ran Kim," I said, "but
I make my own plans."

"And they are--?" he asked.

"I am not going back to be murdered. I am going to find a way out of
these pits."

Pan Dan Chee shook his head sorrowfully. "I am sorry," he said, "but
you are going back to meet your fate with me."

"What makes you think that?" I asked.

"Because I shall have to take you back. You well know that I cannot let
a stranger escape from Horz."

"That means that we shall have to fight to the death, Pan Dan Chee," I
said; "and I do not wish to kill one at whose side I have fought and
whom I have learned to admire."

"I feel the same way, John Carter," said Pan Dan Chee. "I do not wish
to kill you; but you must see my position--if you do not come with me
willingly, I shall have to kill you."

I tried to argue him out of his foolish stand, but he was adamant. I
was positive that Pan Dan Chee liked me; and I shrank from the idea of
killing him, as I knew that I should. He was an excellent swordsman,
but what chance would he have against the master swordsman of two
worlds? I am sorry if that should sound like boasting; for I abhor
boasting--I only spoke what is a fact. I am, unquestionably, the best
swordsman that has ever lived.

"Well," I said, "we don't have to kill each other at once. Let's enjoy
each other's company for a while longer."

Pan Dan Chee smiled. "That will suit me perfectly," he said.

"How about a game of Jetan?" I asked. "It will help to pass the time
pleasantly."

"How can we play Jetan without a board or the pieces?" he asked.

I opened the leather pocket pouch such as all Martians carry, and took
out a tiny, folding Jetan board with all the pieces--a present from
Dejah Thoris, my incomparable mate. Pan Dan Chee was intrigued by it,
and it is a marvelously beautiful piece of work. The greatest artist of
Helium had designed the pieces, which had been carved under his
guidance by two of our greatest sculptors.

Each of the pieces, such as Warriors, Padwars, Dwars, Panthans, and
Chiefs, were carved in the likeness of well-known Martian fighting men;
and one of the Princesses was a beautifully executed miniature carving
of Tara of Helium, and the other Princess, Llana of Gathol.

I am inordinately proud of this Jetan set; and because the figures are
so tiny, I always carry a small but powerful reading glass, not alone
that I may enjoy them but that others may. I offered it now to Pan Dan
Chee, who examined the figures minutely.

"Extraordinary," he said. "I have never seen anything more beautiful."
He had examined one figure much longer than he had the others, and he
held it in his hand now as though loath to relinquish it. "What an
exquisite imagination the artist must have had who created this figure,
for he could have had no model for such gorgeous beauty; since nothing
like it exists on Barsoom."

"Every one of those figures was carved from life," I told him.

"Perhaps the others," he said, "but not this one. No such beautiful
woman ever lived."

"Which one is it?" I asked, and he handed it to me. "This," I said, "is
Llana of Gathol, the daughter of Tara of Helium, who is my daughter.
She really lives, and this is a most excellent likeness of her. Of
course it cannot do her justice since it cannot reflect her animation
nor the charm of her personality."

He took the little figurine back and held it for a long time under the
glass; then he replaced it in the box. "Shall we play?" I asked.

He shook his head. "It would be sacrilege," he said, "to play at a game
with the figure of a goddess."

I packed the pieces back in the tiny box, which was also the playing
board, and returned it to my pouch. Pan Dan Chee sat silent. The light
of the single torch cast our shadows deep and dark upon the floor.

These torches of Horz were a revelation to me. They are most ingenious.

Cylindrical, they have a central core which glows brightly with a cold
light when exposed to the air. By turning back a hinged cap and pushing
the central core up with a thumb button, it becomes exposed to the air
and glows brightly.

The farther up it is pushed and the more of it that is exposed, the
more intense the light. Pan Dan Chee told me that they were invented
ages ago, and that the lighting results in so little loss of matter
that they are practically eternal.

The art of producing the central core was lost in far antiquity, and no
scientist since has been able to analyze its composition.

It was a long time before Pan Dan Chee spoke again; then he arose. He
looked tired and sad. "Come," he said, "let's have it over with," and
he drew his sword.

"Why should we fight?" I asked. "We are friends. If I go away, I pledge
my honor that I will not lead others to Horz. Let me go, then, in
peace. I do not wish to kill you. Or, better still, you come away with
me. There is much to see in the world outside of Horz and much to
adventure."

"Don't tempt me," he begged, "for I want to come. For the first time in
my life I want to leave Horz, but I may not. Come! John Carter. On
guard! One of us must die, unless you return willingly with me."

"In which case both of us will die," I reminded him. "It is very silly,
Pan Dan Chee."

"On guard!" was his only reply.

There was nothing for me to do but draw and defend myself. Never have I
drawn with less relish.


Pan Dan Chee would not take the offensive, and he offered very little
in the way of defense. I could have run him through at any time that I
chose from the very instant that I drew my sword. Almost immediately I
realized that he was offering me my freedom at the expense of his own
life, but I would not take his life.

Finally I backed away and dropped my point. "I am no butcher, Pan Dan
Chee," I said. "Come! put up a fight."

He shook his head. "I cannot kill you," he said, quite simply.

"Why?" I asked.

"Because I am a fool," he said. "The same blood flows in your veins and
hers. I could not spill that blood. I could not bring unhappiness to
her."

"What do you mean?" I demanded. "What are you talking about?"

"I am talking about Llana of Gathol," he said, "the most beautiful
woman in the world, the woman I shall never see but for whom I gladly
offer my life."

Now, Martian fighting men are proverbially chivalrous to a fault, but
this was carrying it much further than I had ever seen it carried
before.

"Very well," I said; "and as I don't intend killing you there is no use
going on with this silly duel."

I returned my sword to its scabbard, and Pan Dan Chee did likewise.

"What shall we do?" he asked. "I cannot let you escape; but I on the
other hand, I cannot prevent it. I am a traitor to my country. I shall,
therefore, have to destroy myself."

I had a plan. I would accompany Pan Dan Chee back almost to the
entrance to the pits, and there I would overpower, bind, and gag him;
then I would make my escape, or at least I would try to find another
exit from the pits. Pan Dan Chee would be discovered, and could face
his doom without the stigma of treason being attached to his name.

"You need not kill yourself," I told him. "I will accompany you to the
entrance to the pits; but I warn you that should I discover an
opportunity to escape, I shall do so."

"That is fair enough," he said. "It is very generous of you. You have
made it possible for me to die honorably and content."

"Do you wish to die?" I asked.

"Certainly not," he assured me. "I wish to live. If I live, I may some
day find my way to Gathol."

"Why not come with me, then?" I demanded. "Together we may be able to
find our way out of the pits. My flier lies but a short distance from
the citadel, and it is only about four thousand haads from Horz to
Gathol."

He shook his head. "The temptation is great," he said, "but until I
have exhausted every resource and failed to return to Ho Ran Kim before
noon tomorrow I may do nothing else but try."

"Why by noon tomorrow?" I asked.

"It is a very ancient Orovaran law," he replied, "which limits the
duration of a death sentence to noon of the day one is condemned to
die. Ho Ran Kim decreed that we should die tomorrow. If we do not, we
are not in honor bound to return to him."

We set off a little dejectedly for the doorway through which we were
expected to pass to our doom. Of course, I had no intention of doing
so; but I was dejected because of Pan Dan Chee. I had come to like him
immensely. He was a man of high honor and a courageous fighter.

We walked on and on, until I became convinced that if we had followed
the right corridor we should long since have arrived at the entrance. I
suggested as much to Pan Dan Chee, and he agreed with me; then we
retraced our steps and tried another corridor. We kept this up until we
were all but exhausted, but we failed to find the right corridor.

"I am afraid we are lost," said Pan Dan Chee.

"I am quite sure of it," I agreed, with a smile. If we were
sufficiently well lost, we might not find the entrance before the next
noon; in which event Pan Dan Chee would be free to go where he pleased,
and I had a pretty good idea of where he pleased to go.

Now, I am no matchmaker; nor neither do I believe in standing in the
way to prevent the meeting of a man and a maid. I believe in letting
nature take her course. If Pan Dan Chee thought he was in love with
Llana of Gathol and wished to go to Gathol and try to win her, I would
only have discouraged the idea had he been a man of low origin or of a
dishonorable nature. He was neither. The race to which he belonged is
the oldest of the cultured races of Barsoom, and Pan Dan Chee had
proved himself a man of honor.

I had no reason to believe that his suit would meet with any success.
Llana of Gathol was still very young, but even so the swords of some of
the greatest houses of Barsoom had been laid at her feet. Like nearly
all Martian women of high degree, she knew her mind. Like so many of
them, she might be abducted by some impetuous suitor; and she would
either love him or slip a dagger between his ribs, but she would never
mate with a man she did not love. I was more fearful for Pan Dan Chee
than I was for Llana of Gathol.

We retraced our steps and tried another corridor, yet still no
entrance. We lay down and rested; then we tried again. The result was
the same.

"It must be nearly morning," said Pan Dan Chee.

"It is," I said, consulting my chronometer. "It is almost noon."

Of course I didn't use the term noon; but rather the Barsoomian
equivalent, 25 xats past the 3rd zode, which is 12 noon Earth time.

"We must hurry!" exclaimed Pan Dan Chee.

A hollow laugh sounded behind us; and, turning quickly, we saw a light
in the distance. It disappeared immediately. "Why should we hurry?" I
demanded. "We have done the best we could. That we did not find our way
back to the citadel and death is no fault of ours."

Pan Dan Chee nodded. "And no matter how much we may hurry, there is
little likelihood that we shall ever find the entrance."

Of course this was wishful thinking, but it was also quite accurate
thinking. We never did find the entrance to the citadel.

"This is the second time we have heard that laugh and seen that light,"
said Pan Dan Chee. "I think we should investigate it. Perhaps he who
makes the light and voices the laugh may be able to direct us to the
entrance."

"I have no objection to investigating," I said, "but I doubt that we
shall find a friend if we find the author."

"It is most mystifying," said Pan Dan Chee. "All my life I have
believed, as all other inhabitants of Horz have believed, that the pits
of Horz were deserted. A long time ago, perhaps ages, some venturesome
men entered the pits to investigate them. These incursions occurred at
intervals, and none of those who entered the pits ever returned. It was
assumed that they became lost, and starved to death. Perhaps they, too,
heard the laughter and saw the lights!"

"Perhaps," I said.

Pan Dan Chee and I lost all sense of time, so long were we in the pits
of Horz without food or water. It could not have been more than two
days, as we still had strength; and more than two days without water
will sap the strength of the best of men. Twice more we saw the light
and heard the laughter. That laugh! I can hear it yet. I tried to think
that it was human. I didn't want to go mad.

Pan Dan Chee said, "Let's find it and drink its blood!"

"No, Pan Dan Chee," I counselled. "We are men, not beasts."

"You are right," he said. "I was losing control."

"Let's use our heads," I said. "He knows always where we are, because
always he can see the light of our torch. Suppose we extinguish it, and
creep forward silently. If he has curiosity, he will investigate. We
shall listen attentively, and we shall hear his footfalls." I had it
all worked out beautifully, and Pan Dan Chee agreed that it was a
perfect plan. I think he still had in mind the drinking of the
creature's blood, when we should find it. I was approaching a point
when I might have taken a drink myself. God! If you have never suffered
from hunger and thirst, don't judge others too harshly.

We extinguished the torch. We each had one, but there was no use in
keeping both lighted. The light of one could have been raised to a
brilliancy that would have blinded. We crept silently forward in the
direction that we had last seen the light. Our swords were drawn. Three
times already we had been set upon by the huge ulsios of these ancient
pits of Horz, but at these times we had had the advantage of the light
of our torch. I could not but wonder how we would come out if one of
them attacked us now.

The darkness was total, and there was no sound. We clung to our weapons
so that they would not clank against our metal. We lifted our sandalled
feet high and placed them gently on the stone flooring. There was no
scuffing. There was no sound. We scarcely breathed.

Presently a light appeared before us. We halted, waiting, listening. I
saw a figure. Perhaps it was human, perhaps not. I touched Pan Dan Chee
lightly on the arm, and moved forward. He came with me. We made no
sound--absolutely no sound.

I think that we each held his breath.

The light grew brighter. Now I could see a head and shoulder protruding
from a doorway at the side of the corridor. The thing had the contour
of humanity at least. I could imagine that it was concerned over our
sudden disappearance. It was wondering what had become of us. It
withdrew within the doorway where it had stood, but the light
persisted. We could see it shining from the interior of the cell or
room into which the THING had withdrawn.

We crept closer. Here might lie the answer to our quest for water and
for food.

If the THING were human, it would require both; and if it had them, we
should have them.

Silently we approached the doorway from which the light streamed out
into the corridor. Our swords were drawn. I was in the lead. I felt
that if the THING had any warning of our approach, it would disappear.
That must not happen. We must see IT. We must seize IT, and we must
force IT to give us water--food and water!

I reached the doorway, and as I stepped into the opening I had a
momentary glimpse of a strange figure; and then all was plunged into
darkness and a hollow laugh reverberated through the Stygian blackness
of the pits of Horz.

In my right hand I held the long-sword of that long dead Orovaran from
whose body I had filched it. In my left hand I held the amazing torch
of the Horzians.

When the light in the chamber was extinguished, I pushed up the thumb
button of my torch; and the apartment before me was flooded with light.

I saw a large chamber filled with many chests. There was a simple
couch, a bench, a table, bookshelves filled with books, an ancient
Martian stove, a reservoir of water, and the strangest figure of a man
my eyes had ever rested upon.

I rushed at him and held my sword against his heart, for I did not wish
him to escape. He cowered and screamed, beseeching his life.

"We want water," I said; "water and food. Give us these and offer us no
harm, and you will be safe."

"Help yourselves," he said. "There is water and food here, but tell me
who you are and how you got here to the pits of ancient Horz, dead Horz
--dead for countless ages. I have been waiting for ages for some one to
come, and now you have come. You are welcome. We shall be great
friends. You shall stay here with me forever, as all the countless
others have. I shall have company in the lonely pits of Horz." Then he
laughed maniacally.

It was evident that the creature was quite mad. He not only looked it,
he acted it. Sometimes his speech was inarticulate gibber; often it was
broken by meaningless and inopportune laughter--the hollow laugh that
we had heard before.

His appearance was most repulsive. He was naked except for the harness
which supported a sword and a dagger, and the skin of his malformed
body was a ghastly white--the color of a corpse. His flabby mouth hung
open, revealing a few yellow, snaggled fangs. His eyes were wide and
round, the whites showing entirely around the irises. He had no nose;
it appeared to have been eaten away by disease.

I kept my eye on him constantly while Pan Dan Chee drank; then he
watched him while I slaked my thirst, and an the while the creature
kept up a running fire of senseless chatter. He would take a word like
calot, for instance, and keep repeating it over and over just as though
he were carrying on a conversation.

You could detect an interrogatory sentence by his inflection, as also
the declarative, imperative, and exclamatory. All the time, he kept
gesturing like a Fourth of July orator.

At last he said, "You seem very stupid, but eventually you may
understand. And now about food: You prefer your ulsio raw, I presume;
or shall I cook it?"

"Ulsio!" exclaimed Pan Dan Chee. "You don't mean to say that you eat
ulsio!"

"A great delicacy," said the creature.

"Have you nothing else?" demanded Pan Dan Chee.

"There is a little of Ro Tan Bim left," said the THING, "but he is
getting a bit high even for an epicure like me."

Pan Dan Chee looked at me. "I am not hungry," I said "Come! Let's try
to get out of here." I turned to the old man. "Which corridor leads out
into the city?" I asked.

"You must rest," he said; "then I will show you. Lie down upon that
couch and rest."

I had always heard that it is best to humor the insane; and as I was
asking a favor of this creature, it seemed the wise thing to do.
Furthermore, both Pan Dan Chee and I were very tired; so we lay down on
the couch and the old man drew up a bench and sat down beside us. He
commenced to talk in a low, soothing voice.

"You are very tired," he said, over and over again monotonously, his
great eyes fixed first upon one of us and then upon the other. I felt
my muscles relaxing.

I saw Pan Dan Chee's lids drooping. "Soon you will be asleep,"
whispered the old man of the pits. "You will sleep and sleep and sleep,
perhaps for ages as have these others. You will only awaken when I tell
you to or when I die--and I shall never die. You robbed Hor Kai Lan of
his harness and weapons." He looked at me as he spoke. "Hor Kai Lan
would be very angry were he to awaken and find that you have stolen his
weapons, but Hor Kai Lan will not awaken. He has been asleep for so
many ages that even I have forgotten. It is in my book, but what
difference does it make? What difference does it make who wears the
harness of Hor Kai Lan? No one will ever use his swords again; and,
anyway, when Ro Tan Bim is gone, maybe I shall use Hor Kai Lan. Maybe I
shall use you. Who knows?"

His voice was like a dreamy lullaby. I felt myself sinking into
pleasant slumber. I glanced at Pan Dan Chee. He was fast asleep. And
then the import of the THING'S words reached my reasoning mind. By
hypnosis we were being condemned to a living death! I sought to shake
the lethargy from me. I brought to bear what remained to me of my will
power. Always my mind has been stronger than that of any Martian
against whose mind I have pitted it.

The horror of the situation lent me strength: the thought of lying here
for countless ages collecting the dust of the pits of Horz, or of being
eaten by this snaggled toothed maniac! I put every ounce of my will
power into a final, terrific effort to break the bonds that held me. It
was even more devastating than a physical effort. I broke out into
violent perspiration. I felt myself trembling from head to feet. Would
I succeed?

The old man evidently realized the battle I was making for freedom, as
he redoubled his efforts to hold me. His voice and his eyes wrapped
themselves about me with almost physical force. The THING was sweating
now, so strenuous were its endeavors to enthrall my mind. Would it
succeed?

I was winning! I knew that I was winning! And the THING must have known
it, too; for I saw it slipping its dagger from the sheath at its side.
If it couldn't hold me in the semblance of death, it would hold me in
actual death. I sought to wrench myself free from the last weakening
tentacles of the THING'S malign mental forces before it could strike
the fatal blow that would spell death for me and the equivalent of
death for Pan Dan Chee.

The dagger hand rose above me. Those hideous eyes glared down into
mine, lighted by the Hellish fires of insanity; and then, in that last
instant, I won! I was free. I struck the dagger hand from me and leaped
to my feet, the good long-sword of Hor Kai Lan already in my hand.

The THING cowered and screamed. It screamed for help where there was no
help, and then it drew its sword. I would not defile the fine art of my
swordsmanship by crossing blades with such as this. I recalled its
boast that Pan Dan Chee and I would sleep until it awoke us or it died.
That alone was enough to determine me--I would be no duelist, but an
executioner and a liberator.

I cut once, and the foul head rolled to the stone floor of the pits of
Horz. I looked at Pan Dan Chee. He was awakening. He rolled over and
stretched; then he sat up and looked at me, questioningly. His eyes
wandered to the torso and the head lying on the floor.

"What happened?" he asked.

Before I could reply, I was interrupted by a volley of sound coming
from the chamber in which we were and from other chambers in the pits
of Horz.

We looked quickly around us. Lids were being raised on innumerable
chests, and cries were coming from others the lids of which were held
down by the chests on top of them. Armed men were emerging--warriors
in gorgeous harness. Women, rubbing their eyes and looking about them
in bewilderment.

From the corridor others began to converge upon the chamber, guided by
our light.

"What is the meaning of this?" demanded a large man, magnificently
trapped. "Who brought me here? Who are you?" He looked around him,
evidently bewildered, as though searching for some familiar face.

"Perhaps I can enlighten you?" I said. "We are in the pits of Horz. I
have been here only a few hours, but if this dead thing on the floor
spoke the truth some of you must have been here for ages. You have been
held by the hypnotic power of this mad creature. His death has freed
you."

The man looked down at the staring head upon the floor. "Lum Tar O!" he
exclaimed. "He sent for me--asked me to come and see him on an
important matter. And you have killed him. You must account to me--
tomorrow. Now I must return to my guests."

There was a layer of dust on the man's face and body. By that I knew
that he must have been here a long time, and presently my surmise was
substantiated in a most dramatic manner.

The awakened men and women were forcing their way from the chests in
which they had been kept. Some of those in the lower tiers were having
difficulty in dislodging the chests piled on top of them. There was a
great clattering and tumult as empty chests toppled to the floor. There
was a babel of conversation.

There were bewilderment and confusion.

A dusty nobleman crawled from one of the chests. Instantly he and the
large man who had just spoken recognized one another. "What is the
matter with you?" demanded the latter. "You are all covered with dust.
Why did you come down? Come! I must get back to my guests."

The other shook his head in evident bewilderment. "Your guests, Kam Han
Tor!" he exclaimed. "Did you expect your guests to wait twenty years
for you to return."

"Twenty years! What do you mean?"

"I was your guest twenty years ago. You left in the middle of the
banquet and never returned."

"Twenty years? You are mad!" exclaimed Kam Han Tor. He looked at me and
then at the grinning head upon the floor, and he commenced to weaken. I
could see it.

The other man was feeling of his own face and looking at the dust he
wiped from it. "You, too, are covered with dust," he said to Kam Han
Tor.

Kam Han Tor looked down at his body and harness; then he wiped his face
and looked at his fingers. "Twenty years!" he exclaimed, and then he
looked down at the head of Lum Tar O. "You vile beast!" he exclaimed.
"I was your friend, and you did this to me!" He turned then to me.
"Forget what I said. I did not understand. Whoever you may be, permit
me to assure you that my sword is always in your service."

I bowed in acknowledgment.

"Twenty years!" repeated Kam Han Tor, as though he still could not
believe it.

"My great ship! It was to have sailed from the harbor of Horz the day
following my banquet--the greatest ship that ever had been built. Now
it is old, perhaps obsolete; and I have never seen it. Tell me--did it
sail well? Is it still a proud ship?"

"I saw it as it sailed out upon Throxeus," said the other. "It was a
proud ship indeed, but it never returned from that first voyage; nor
was any word ever heard of it. It must have been lost with all hands."

Kam Han Tor shook his head sadly, and then he straightened up and
squared his shoulders. "I shall build another," he said, "an even
greater ship, to sail the mightiest of Barsoom's five seas."

Now I commenced to understand what I had suspected but could not
believe. It was absolutely astounding. I was looking at and conversing
with men who had lived hundreds of thousands of years ago, when
Throxeus and the other four oceans of ancient Mars had covered what are
now the vast desert wastes of dead sea bottom; when a great merchant
marine carried on the commerce of the fair-skinned, blond race that had
supposedly been extinct for countless ages.

I stepped closer to Kam Han Tor and laid a hand upon his shoulder. The
men and women who had been released from Lum Tar O's malicious spell
had gathered around us, listening. "I am sorry to disillusion you, Kam
Han Tor," I said; "but you will build no ship, nor will any ship ever
again sail Throxeus."

"What do you mean?" he demanded. "Who is to stop Kam Han Tor, brother of
the jeddak, from building ships and sailing them upon Throxeus?"

"There is no Throxeus, my friend," I said.

"No Throxeus? You are mad!"

"You have been here in the pits of Horz for countless ages," I
explained, "and during that time the five great oceans of Barsoom have
dried up. There are no oceans. There is no commerce. The race to which
you belonged is extinct."

"Man, you are mad!" he cried.

"Do you know how to get out of these pits?" I asked--"out into the
city proper--not up through the--" I was going to say citadel but I
recalled that there had been no citadel when these people had been
lured to the pits.

"You mean not up through my palace?" asked Kam Han Tor.

"Yes," I said, "not up through your palace, but out toward the quays;
then I can show you that there is no longer a Throxeus."

"Certainly I know the way," he said. "Were these pits not built
according to my plans!"

"Come, then," I said.

A man was standing looking down on the head of Lum Tar O. "If what this
man says is true," he said to Kam Han Tor, "Lum Tar O must have lived
many ages ago. How then could he have survived all these ages? How have
we survived?"

"You were existing in a state of suspended animation," I said; "but as
for Lum Tar O--that is a mystery."

"Perhaps not such a mystery after all," replied the man. "I knew Lum
Tar O well. He was a weakling and a coward with the psychological
reactions of the weakling and the coward. He hated all who were brave and
strong, and these he wished to harm. His only friend was Lee Um Lo, the
most famous embalmer the world had ever known; and when Lum Tar O died,
Lee Um Lo embalmed his body. Evidently he did such a magnificent job that
Lum Tar O's corpse never realized that Lum Tar O was dead, and went right
on functioning as in life. That would account for the great span of years
that the thing has existed--not a human being; not a live creature, at
all; just a corpse the malign brain of which still functioned."

As the man finished speaking there was a commotion at the entrance to
the chamber. A large man, almost naked, rushed in. He was very angry.
"What is the meaning of this?" he demanded. "What am I doing here? What
are you all doing here? Who stole my harness and my weapons?"

It was then that I recognized him--Hor Kai Lan, whose metal I wore. He
was very much excited, and I couldn't blame him much. He forced his way
through the crowd, and the moment he laid eyes upon me he recognized
his belongings.

"Thief!" he cried. "Give me back my harness and my weapons!"

"I'm sorry," I said; "but unless you will furnish me with others, I
shall have to keep these."

"Calot!" he fairly screamed. "Do you realize to whom you are speaking?
I am Hor Kai Lan, brother of the jeddak."

Kam Han Tor looked at him in amazement. "You have been dead over five
hundred years, Hor Kai Lan," he exclaimed, "and so has your brother. My
brother succeeded the last jeddak in the year 27M382J4."

"You have all been dead for ages," said Pan Dan Chee. "Even that
calendar is a thing of the dead past."

I thought Hor Kai Lan was going to burst a blood vessel then. "Who are
you?" he screamed. "I place you under arrest. I place you all under
arrest. Ho! the guard!"

Kam Han Tor tried to pacify him, and at least succeeded in getting him
to agree to accompany us to the quays to settle the question of the
existence of Throxeus, which would definitely prove or disprove the
unhappy truths I had been forced to explain to them.

As we started out, led by Kam Han Tor, I noticed the lid of a chest
moving slightly. It was raised little by little, and I could see two
eyes peering out through the crack made by the lifting of the lid; then
suddenly a girl's voice cried, "John Carter, Prince of Helium! May my
first ancestor be blessed!"


Had my first ancestor suddenly materialized before my eyes, I could not
have been more surprised than I was to hear my name from the interior
of one of those chests in the pits of Horz.

As I started to investigate, the lid of the chest was thrown aside; and
a girl stepped out before me. This was more surprising than my first
ancestor would have been, for the girl was Llana of Gathol!

"Llana!" I cried; "what are you doing here?"

"I might ask you the same question, my revered progenitor," she shot
back, with that lack of respect for my great age which has always
characterized those closest to me in bonds of blood and affection.

Pan Dan Chee came forward rather open-mouthed and goggle-eyed. "Llana
of Gathol!" he whispered as one might voice the name of a goddess. The
roomful of anachronisms looked on more or less apathetically.

"Who is this person?" demanded Llana of Gathol.

"My friend, Pan Dan Chee of Horz," I explained.

Pan Dan Chee unbuckled his sword and laid it at her feet, an act which
is rather difficult to explain by Earthly standards of conduct. It is
not exactly an avowal of love or a proposal of marriage. It is, in a
way, something even more sacred. It means that as long as life lasts
that sword is at the service of him at whose feet it has been laid. A
warrior may lay his sword at the feet of a man or a woman. It means
lifetime loyalty. Where the object of that loyalty is a woman, the man
may have something else in mind. I am sure that Pan Dan Chee did.

"Your friend acts with amazing celerity," said Llana of Gathol; but she
stooped and picked up the sword and handed it back to Pan Dan Chee hilt
first, which meant that she was pleased and accepted his offer of
fealty. Had she simply refused it, she would have left the sword lying
where it had been placed. Had she wished to spurn his offer, she would
have returned his sword to him point first. That would have been the
final and deadly insult. I was glad that Llana of Gathol had returned
Pan Dan Chee's sword hilt first, as I rather liked Pan Dan Chee. I was
particularly glad that she had not returned it point first; as that
would have meant that I, as the closest male relative of Llana of
Gathol available, would have had to fight Pan Dan Chee; and I certainly
didn't want to kill him.

"Well," interrupted Kam Han Tor, "this is all very interesting and
touching; but can't we postpone it until we have gone down to the
quays."

Pan Dan Chee bridled, and laid a hand on the hilt of his sword. I
forestalled any unseemly action on his part by suggesting that Kam Han
Tor was wholly right and that our private affairs could wait until the
matter of the ocean, so vital to all these other people, had been
settled. Pan Dan Chee agreed; so we started again for the quay of
ancient Horz.

Llana of Gathol walked at my side. "Now you may tell me," I said, "how
you came to be in the pits of Horz."

"It has been many years," she began, "since you were in the kingdom of
Okar in the frozen north. Talu, the rebel prince, whom you placed upon
the throne of Okar, visited Helium once immediately thereafter. Since
then, as far as I have ever heard, there has been no intercourse
between Okar and the rest of Barsoom."

"What has all that to do with your being in the pits of Horz?" I
demanded.

"Wait"' she admonished. "I am leading up to that. The general belief
has been that the region surrounding the North Pole is but sparsely
inhabited and by a race of black-bearded yellow men only."

"Correct," I said.

"Not correct," she contradicted. "There is a nation of red men
occupying a considerable area, but at some distance from Okar. I am
under the impression that when you were there the Okarians themselves
had never heard of these people.

"Recently there came to the court of my father, Gahan of Gathol, a
strange red man. He was like us, yet unlike. He came in an ancient
ship, one which my father said must have been several hundred years old
--obsolete in every respect. It was manned by a hundred warriors, whose
harness and metal were unknown to us. They appeared fierce and warlike,
but they came in peace and were received in peace.

"Their leader, whose name was Hin Abtol, was a pompous braggart. He was
an uncultured boor; but, as our guest, he was accorded every courtesy.
He said that he was Jeddak of Jeddaks of the North. My father said that
he had thought that Talu held that title.

"'He did,' replied Hin Abtol, 'until I conquered his country and made
him my vassal. Now I am Jeddak of Jeddaks of the North. My country is
cold and bleak outside our glazed cities. I would come south, looking
for other lands in which my people may settle and increase.' 

"My father told him that all the arable lands were settled and belonged to other
nations which had held them for centuries.

"Hin Abtol merely shrugged superciliously. 'When I find what I wish,'
he said, 'I shall conquer its people. I, Hin Abtol, take what I wish
from the lesser peoples of Barsoom. From what I have heard, they are
all weak and effete; not hardy and warlike as are we Panars. We breed
fighting men, in addition to which we have countless mercenaries. I
could conquer all of Barsoom, if I chose.' 

"Naturally, that sort of talk disgusted my father; but he kept his temper, for Hin Abtol was his guest. I suppose that Hin Abtol thought that my father feared him, his
kind often believing that politeness is a sign of weakness. I know he
once said to my father, 'You are fortunate that Hin Abtol is your
friend. Other nations may fall before my armies, but you shall be
allowed to keep your throne. Perhaps I shall demand a little tribute from
you, but you will be safe. Hin Abtol will protect you.' 

"I do not know how my father controlled his temper. I was furious. A dozen times I insulted
the fellow, but he was too much of an egotistical boor to realize that he
was being insulted; then came the last straw. He told Gahan of Gathol had
decided to honor him by taking me, Llana of as his wife. He had already
bragged that he had seven!

"'That,' said my father, 'is a matter that I cannot discuss with you.
The daughter of Gahan of Gathol will choose her own mate.' 

"Hin Abtol laughed. 'Hin Abtol,' he said, 'chooses his wives--they have nothing
to say about it.' 

"Well, I had stood about all I could of the fellow;
and so I decided to go to Helium and visit you and Dejah Thoris. My
father decided that I should go in a small flier manned by twenty-five
of his most trusted men, all members of my personal Guard.

"When Hin Abtol heard that I was leaving, he said that he would have to
leave also--that he was returning to his own country but that he would
come back for me. 'And I hope we have no trouble about it,' he said,
'for it would be too bad for Gathol if she made an enemy of Hin Abtol
the Panar, Jeddak of Jeddaks of the North.' 

"He left the day before I set out, and I did not change my plans because of his going. As a

matter of fact, I had been planning on this visit for some time.

"My ship had covered scarce a hundred haads on the journey toward
Helium, when we saw a ship rise from the edge of a sorapus forest ahead
of us. It came slowly toward us, and presently I recognized its ancient
lines. It was the ship of Hin Abtol the Panar, so-called Jeddak of
Jeddaks of the North.

"When we were close enough it hailed us, and its captain told us that
something had gone wrong with their compass and they were lost. He
asked to come alongside that he might examine our charts and get his
bearings. He hoped, he said, that we might repair his compass for him.

"Under the circumstances there was nothing to do but accede to his
request, as one does not leave a disabled ship without offering aid. As
I did not wish to see Hin Abtol, I went below to my cabin.

"I felt the two ships touch as that of the Panar came alongside, and an
instant later I heard shouts and curses and the sounds of battle on the
upper deck.

"I rushed up the ladder, and the sight that met my eyes filled me with
rage. Nearly a hundred warriors swarmed over our deck from Hin Abtol's
ancient tub. I have never seen greater brutality displayed by even the
green men. The beasts ignored the commonest ethics of civilized
warfare. Outnumbering us four to one, we had not a chance; but the men
of Gathol put up a most noble fight, taking bloody toll of their
attackers; so that Hin Abtol must have lost fully fifty men before the
last of my brave Guard was slaughtered.

"The Panars threw my wounded overboard with the dead, not even
vouchsafing them the coup de grace. Of all my crew, not one was left
alive.

"Then Hin Abtol swaggered aboard. 'I told you,' he said, 'that Hin
Abtol chooses his wives. It would have been better for you and for
Gathol had you believed me.' "'It would have been better for you,' I
replied, 'had you never heard of Llana of Gathol. You may rest assured
that her death will be avenged.' "'I do not intend to kill you,' he
said.

"'I shall kill myself,' I told him, 'before I shall mate with such an
ulsio as you.' "That made him angry, and he struck me. 'A coward as
well as an ulsio,' I said.

"He did not strike me again, but he ordered me below. In my cabin I
realized that the ship was again under way, and looking from the port I
saw that it was heading north--north toward the frozen land of the
Panars."


"Early the following morning, a warrior came to my cabin. 'Hin Abtol
commands that you come at once to the control room,' he said.

"'What does he want of me?' I demanded.

"'His navigator does not understand this ship or the instruments,' the
fellow explained. 'He would ask you some questions.' 

"I thought quickly. Perhaps I might frustrate Hin Abtol's plans if I could have a
few minutes with the controls and the instruments, which I knew as well
as we know the face of a loved one; so I followed the warrior above.

"Hin Abtol was in the control room with three of his officers. His face
was a black scowl as I entered. 'We are off our course,' he snapped,
'and during the night we have lost touch with our own ship. You will
instruct my officers as to these silly instruments that have confused
them.' With that, he left the control room.

"I looked around the horizon in every direction. The other ship was
nowhere in sight. My plan was instantly formed. Had the other ship been
able to see us, it could not have succeeded. I knew that if this ship
on which I was prisoner ever reached Panar I would have to take my own
life to escape a fate worse than death. On the ground I might also meet
death, but I would have a better chance to escape.

"'What is wrong?' I asked one of the officers.

"'Everything,' he replied. 'What is this?' 

"'A directional compass,' I explained; 'but what have you done to it? It is a wreck.' 

"'Hin Abtol could not understand what it was for, which made him very angry; so he

started taking it apart to see what was inside.' 

"'He did a good job,' I said, '--of taking it apart. Now he, or another of you, should put it
together again.' 

"'We don't know how,' said the fellow. 'Do you?' 

"'Of course not."


"'Then what are we to do?' 

"'Here is an ordinary compass,' I told him. 'Fly north by this, but first let me see what other harm has been done.'

"I pretended to examine all the other instruments and controls,
and while I was doing so, I opened the buoyancy tank valves; and then
jammed them so that they couldn't be closed.

"'Everything is all right now,' I said. 'Just keep on north by this
compass. You won't need the directional compass.' I might have added
that in a very short time they wouldn't need any compass as far as
navigating this ship was concerned. Then I went down to my cabin.

"I knew that something would happen pretty soon, and sure enough it
did. I could see from my porthole that we were losing altitude--just
dropping slowly lower and lower--and directly another warrior came to
my cabin and said that I was wanted in the control room again.

"Once more Hin Abtol was there. 'We are sinking,' he told me--a fact
that was too obvious to need mention. 'I have noticed that for some time,'
I said.

"'Well, do something about it!' he snapped. 'You know all about this
ship.' 

"'I should think that a man who is thinking of conquering all of
Barsoom ought to be able to fly a ship without the help of a woman,' I
said.

"He flushed at that, and then he drew his sword. 'You will tell us what
is wrong,' he growled, 'Or I'll split you open from your crown to your
belly.' 

"'Always the chivalrous gentleman,' I sneered; 'but, even
without your threat, I'll tell you what is wrong.' 

"'Well, what is it?' he demanded.

"In fiddling around with these controls, either you or some equally
stupid brute has opened the buoyancy tank valves. All you have to do is
close them. We won't sink any lower then, but we'll never go any
higher, either. I hope there are no mountains or very high hills
between here and Panar.'

"'Where are the valves?' he asked.

"I showed him.

"They tried to close them; but I had made such a good job of jamming
them that they couldn't, and we kept right on dropping down toward the
ocher vegetation of a dead sea bottom.

"Hin Abtol was frantic. So were his officers. Here they were, thousands
of haads from home--twenty-five men who had spent the greater parts of
their lives in the glazed, hothouse cities of the North Polar lands,
with no knowledge, or very little, of the outside world or what nature
of men, beasts, or other menaces might dispute their way toward home. I
could scarcely refrain from laughing.

"As we lost altitude, I saw the towers of a city in the distance to the
north of us; so did Hin Abtol. 'A city,' he said. 'We are fortunate.
There we can find mechanics to repair our ship.' 

"'Yes,' I thought; 'if you had come a million years ago, you would have found mechanics. They would have known nothing about repairing a flier, for fliers had not
been invented then; but they could have built you a stanch ship wherein
you could have sailed the five seas of ancient Barsoom,' but I said
nothing. I would let Hin Abtol find out for himself.

"I had never been to Horz; but I knew that those towers rising in the
distance could mark only that long dead city, and I wished the pleasure
of witnessing Hin Abtol's disappointment after he had made the long and
useless trek."

"You are a vindictive little rascal," I said.

"I'm afraid I am," admitted Llana of Gathol; "but, in this instance,
can you blame me?"

I had to admit that I could not. "Go on," I urged. "Tell me what
happened next."

"Will we never reach the end of these abominable pits!" exclaimed Kam
Han Tor.

"You should know," said Pan Dan Chee; "you have said that they were
built according to your plans."

"You are insolent," snapped Kam Han Tor. "You shall be punished."

"You have been dead a million years," said Pan Dan Chee. "You should
lie down."

Kam Han Tor laid a hand upon the hilt of his long-sword. He was very
angry; and I could not blame him, but this was no time to indulge in
the pleasure of a duel.

"Hold!" I said. "We have more important things to think of now than
personal quarrels, Pan Dan Chee is in the wrong. He will apologize."

Pan Dan Chee looked at me in surprise and disapproval, but he pushed
his sword back into its scabbard. "What John Carter, Prince of Helium,
Warlord of Barsoom, commands me to do, I do," he said. "To Kam Han Tor
I offer my apology."

Well, Kam Han Tor graciously accepted it, and I urged Llana of Gathol
to go on with her story.

"The ship dropped gently to the ground without incurring further
damage," she continued. "Hin Abtol was undecided at first as whether to
take all his men with him to the city or leave some to guard the ship.
Finally he concluded that it might be better for them all to remain
together in the event they should meet with a hostile reception at the
gates of the city. You would have thought, from the way he spoke, that
twenty-five Panars could take any city on Barsoom.

"'I shall wait for you here,' I said. 'There is no reason why I should
accompany you to the city.' 

"'And when I came back, you would be gone,'
he said. 'You are a shrewd wench, but I am just a little bit shrewder.
You will come with us.' 

"So I had to tramp all the way to Horz with
them, and it was a very long and tiresome tramp. As we approached the
city, Hin Abtol remarked that it was surprising that we saw no signs of
life--no smoke, no movement along the avenue which we could see
paralleling the plain upon which the city faced, the plain that had
once been a mighty ocean.

"It was not until we had entered the city that he realized that it was
dead and deserted--but not entirely deserted, as we were soon to
discover.

"We had advanced but a short distance up the main avenue when a dozen
green warriors emerged from a building and fell upon the Panars. It
might have been a good battle, John Carter, had you and two of the
warriors of your guard been pitted against the green men; but these
Panars are no warriors unless the odds are all on their side. Of course
they outnumbered the green men, but the great size and strength and the
savage ferocity of the latter gave them the advantage over such weak
foemen.

"I saw but little of the fight. The contestants paid no attention to
me. They were too engrossed with one another; and as I saw the head of
a ramp close by, I dodged into it. The last I saw of the engagement
revealed Hin Abtol running at the top of his speed back toward the
plain with his men trailing behind him and the green men bringing up
the rear. For the sublimation of speed, I accord all honors to the
Panars. They may not be able to fight, but they can run."


"Knowing that the green men would return for their thoats and that I
must, therefore, hide, I descended the ramp," Llana went on. "It led
into the pits beneath the city. I intended going in only far enough to
avoid discovery from above and to have a head start should the green
men come down the ramp in search of me; as I knew they might--they
would not quickly forego an opportunity to capture a red woman for
torture or slavery.

"I had gone down to the end of the ramp and a short distance along a
corridor, when I saw a dim light far ahead. I thought this worth
investigating, as I did not wish to be taken unexpectedly from behind
and, perhaps, caught between two enemies; so I followed the corridor in
the direction of the light, which I presently discovered was
retreating. However, I continued to follow it, until presently it
stopped in a room filled with chests.

"Looking in, I saw a creature of most horrid mien--"

"Lum Tar O," I said. "The creature I killed."

"Yes," said Llana. "I watched him for a moment, not knowing what to do.
A lighted torch illuminated the chamber. He carried another in his left
hand. Presently he became alert. He seemed to be listening intently; then
he crept from the room."

"That must have been when he first heard Pan Dan Chee and me," I
suggested.

"I presume so," said Llana of Gathol. "Anyway, I was left alone in the
room. If I went back the way I had come, I might run into the arms of a
green man. If I followed the horrid creature I had just seen, I would
doubtless be in just as bad a fix. If I only had a place to hide until
it would be safe to come out of the pits the way I had entered!

"The chests looked inviting. One of them would provide an excellent
hiding place. It was just by the merest chance that the first one I
opened was empty. I crept into it and lowered the lid above me. The
rest you know."

"And now you are coming out of the pits," I said, as we started up a
ramp at the top of which I could see daylight.

"In a few moments," said Kam Han Tor, "we shall be looking upon the
broad waters of Throxeus."

I shook my head. "Do not be too disappointed," I said.

"Are you and your friend in league to perpetrate a hoax upon me?"
demanded Kan Han Tor. "Only yesterday I saw the ships of the fleet
lying at anchor off the quay. Do you think me a fool, that you tell me
there is no longer any ocean where an ocean was yesterday, where it has
been since the creation of Barsoom? Oceans do not disappear overnight,
my friend."

There was a murmur of approval from those of the fine company of nobles
and their women who were within earshot. They were loath to believe
what they did not wish to believe and what, I realized, must have
seemed an insult to their intelligence.

Put yourself in their place. Perhaps you live in San Francisco. You go
to bed one night. When you awaken, a total stranger tells you that the
Pacific Ocean has dried up and that you may walk to Honolulu or Guam or
the Philippines. I'm quite sure that you wouldn't believe him.

As we came up into the broad avenue that led to the ancient sea front
of Horz, that assembly of gorgeously trapped men and women looked about
them in dumbfounded astonishment upon the crumbling ruins of their once
proud city.

"Where are the people?" demanded one. "Why is the Avenue of Jeddaks
deserted?"

"And the palace of the jeddak!" exclaimed another. "There are no
guards."

"There is no one!" gasped a woman.

No one commented, as they pushed on eagerly toward the quay. Before
they got there they were already straining their eyes out across a
barren desert of dead sea bottom where once the waters of Throxeus had
rolled.

In silence they continued on to the Avenue of Quays. They simply could
not believe the testimony of their own eyes. I cannot recall ever
having felt sorrier for any of my fellow men than I did at that moment
for these poor people.

"It is gone," said Kam Han Tor in a scarcely audible whisper.

A woman sobbed. A warrior drew his dagger and plunged it into his own
heart.

"And a our people are gone," said Kam Han Tor. "Our very world is
gone."

They stood there looking out across that desert waste; behind them a
dead city that, in their last yesterday, had teemed with life and youth
and energy.

And then a strange thing happened. Before my eyes, Kam Han Tor
commenced to shrink and crumble. He literally disintegrated, he and the
leather of his harness. His weapons clattered to the pavement and lay
there in a little pile of dust that had been Kam Han Tor, the brother
of a jeddak.

Llana of Gathol pressed close to me and seized my arm. "It is
horrible!" she whispered. "Look! Look at the others!"

I looked about me. Singly, in groups of two or three, the men and women
of ancient Horz were returning to the dust from which they had sprung--
"Earth to earth, ashes to ashes, dust to dust!"

"For all the ages that they have lain in the pits of Horz," said Pan
Dan Chee, "this disintegration has been going slowly on. Only Lum Tar
O's obscene powers gave them a semblance of life. With that removed
final dissolution came quickly."

"That must be the explanation," I said. "It is well that it is so, for
these people never could have found happiness in the Barsoom of today--
a dying world, so unlike the glorious world of Barsoom in the full
flush of her prime, with her five oceans, her great cities, her happy,
prosperous peoples, who, if history speaks the truth, had finally
overthrown all the warlords and war mongers and established peace from
pole to pole."

"No," said Llana of Gathol, "they could never have been happy again.
Did you notice what handsome people they were? and the color of their
skins was the same as yours, John Carter. But for their blond hair they
might have been from your own Earth."

"There are many blond people on Earth," I told her. "Maybe, after all
the races of Earth have intermarried for many ages, we shall develop a
race of red men, as has Barsoom. Who knows?"

Pan Dan Chee was standing looking adoringly at Llana of Gathol. He was
so obvious that it was almost painful, and I could see that it annoyed
Llana even while it pleased her.

"Come," I said. "Nothing is to be gained by standing here. My flier is
in a courtyard nearby. It will carry three. You will come with me, Pan
Dan Chee? I can assure you a welcome in Helium and a post of some
nature in the army of the jeddak."

Pan Dan Chee shook his head. "I must go back to the citadel," he said.

"To Ho Ran Kim and death," I reminded him.

"Yes, to Ho Ran Kim and death," he said.

"Don't be a fool, Pan Dan Chee," I said. "You have acquitted yourself
honorably. You cannot kill me, and I know you would not kill Llana of
Gathol. We shall go away, carrying the secret of the forgotten people of
Horz with us, no matter what you do; but you must know that neither of us
would use our knowledge to bring harm to your people. Why then go back to
your death uselessly? Come with us."

He looked straight into the eyes of Llana of Gathol. "Is it your wish
that I come with you?" he asked.

"If the alternative means your death," she replied; "then it is my wish
that you come with us."

A wry smile twisted Pan Dan Chee's lip, but evidently he saw a ray of
hope in her noncommittal answer, for he said to me, "I thank you, John
Carter. I will go with you. My sword is yours, always."


I had no difficulty in locating the courtyard where I had landed and
left my flier. As we approached it, I saw a number of dead men lying in
the avenue. They were sprawled in the grotesque postures of death. Some
of them were split wide open from their crowns to their bellies. "The
work of green men," I said.

"These were the men of Hin Abtol," said Llana of Gathol.

We counted seventeen corpses before we reached the entrance to the
courtyard.

When I looked in, I stopped, appalled--my flier was not there; but
five more dead Panars lay near where it had stood.

"It is gone," I said.

"Hin Abtol," said Llana of Gathol. "The coward abandoned his men and
fled in your flier. Only two of his warriors succeeded in accompanying
him."

"Perhaps he would have been a fool to remain," I said. "He would only
have met the same death that they met."

"In like circumstances, John Carter would have been a fool, then," she
shot back.

Perhaps I would, for the truth of the matter is that I like to fight. I
suppose it is all wrong, but I cannot help it. Fighting has been my
profession during all the life that I can recall. I fought all during
the Civil War in the Confederate Army. I fought in other wars before
that. I will not bore you with my autobiography. Suffice it to say that
I have always been fighting. I do not know how old I am. I recall no
childhood. I have always appeared to be about thirty years old. I still
do. I do not know from whence I came, nor if I were born of woman as
are other men. I have, so far as I know, simply always been.

Perhaps I am the materialization of some long dead warrior of another
age. Who knows? That might explain my ability to cross the cold, dark
void of space which separates Earth from Mars. I do not know.

Pan Dan Chee broke the spell of my reverie. "What now?" he asked.

"A long walk," I said. "It is fully four thousand haads from here to
Gathol, the nearest friendly city." That would be the equivalent of
fifteen hundred miles--a very long walk.

"And only this desert from which to look for subsistence?" asked Pan
Dan Chee.

"There will be hills," I told him. "There will be deep little ravines
where moisture lingers and things grow which we can eat; but there may
be green men, and there will certainly be banths and other beasts of
prey. Are you afraid, Pan Dan Chee?"

"Yes," he said, "but only for Llana of Gathol. She is a woman--it is
no adventure for a woman. Perhaps she could not survive it."

Llana of Gathol laughed. "You do not know the women of Helium," she
said, "and still less one in whose veins flows the blood of Dejah
Thoris and John Carter. Perhaps you will learn before we have reached
Gathol." She stooped and stripped the harness and weapons of a dead Panar
from his corpse and buckled them upon herself. The act was more eloquent
than words.

"Now we are three good sword arms," said Pan Dan Chee with a laugh, but
we knew that he was not laughing at Llana of Gathol but from admiration
of her.

And so we set out, the three of us, on that long trek toward far Gathol
--Llana of Gathol and I, of one blood and two worlds, and Pan Dan Chee
of still another blood and of an extinct world. We might have seemed
ill assorted, but no three people could have been more in harmony with
each other--at least at first.

For five days we saw no living thing. We subsisted entirely upon the
milk of the mantalia plant, which grows apparently without water,
distilling its plentiful supply of milk from the products of the soil,
the slight moisture in the air, and the rays of the sun. A single plant
of this species will give eight or ten quarts of milk a day. They are
scattered across the dead sea bottoms as though by a beneficent
Providence, giving both food and drink to man and beast.

My companions might still have died of thirst or starvation had I not
been with them, for neither knew that the quite ordinary-looking plants
which we occasionally passed carried in their stems and branches this
life-giving fluid.

We rested in the middle of the day and slept during the middle portion
of the nights, taking turns standing guard--a duty which Llana of
Gathol insisted on sharing with us.

When we lay down to rest on the sixth night, Llana had the first watch;
and as I had the second, I prepared to sleep at once. Pan Dan Chee sat
up and talked with Llana.

As I dozed off, I heard him say, "May I call you my princess?"

That, on Barsoom, is the equivalent of a proposal of marriage on Earth.
I tried to shut my ears and go to sleep, but I could not but hear her
reply.

"You have not fought for me yet," she said, "and no man may presume to
claim a woman of Helium until he has proved his metal."

"I have had no opportunity to fight for you," he said.

"Then wait until you have," she said, shortly; "and now good-night."

I thought she was a little too short with him. Pan Dan Chee is a nice
fellow, and I was sure that he would give a good account of himself
when the opportunity arose. She didn't have to treat him as though he
were scum. But then, women have their own ways. As a rule they are
unpleasant ways, but they seem the proper ways to win men; so I suppose
they must be all right.

Pan Dan Chee walked off a few paces and lay down on the other side of
Llana of Gathol. We always managed to keep her between us at all times
for her greater protection.

I was awakened later on by a shout and a hideous roar. I leaped to my
feet to see Llana of Gathol down on the ground with a huge banth on top
of her, and at that instant Pan Dan Chee leaped full upon the back of
the mighty carnivore.

It all happened so quickly that I can scarcely visualize it all. I saw
Pan Dan Chee dragging at the great beast in an effort to pull it from
Llana's body, and at the same he was plunging his dagger into its side.
The banth was roaring hideously as it tried to fight off Pan Dan Chee
and at the same time retain its hold upon Llana.

I sprang close in with my short-sword, but it was difficult to find an
opening which did not endanger either Llana or Pan Dan Chee. It must
have been a very amusing sight; as the four of us were threshing around
on the ground, all mixed up, and the banth was roaring and Pan Dan Chee
was cursing like a trooper when he wasn't trying to tell Llana of
Gathol how much he loved her.

But at last I got an opening, and drove my short-sword into the heart
of the banth. With a final scream and a convulsive shudder, the beast
rolled over and lay still.

When I tried to lift Llana from the ground, she leaped to her feet.
"Pan Dan Chee!" she cried. "Is he all right? Was he hurt?"

"Of course I'm all right," said Pan Dan Chee; "but you? How badly are
you hurt?"

"I am not hurt at all. You kept the brute so busy it didn't have a
chance to maul me."

"Thanks be to my ancestors!" exclaimed Pan Dan Chee fervently. Suddenly
he turned on her. "Now," he said, "I have fought for you. What is your
answer?"

Llana of Gathol shrugged her pretty shoulders. "You have not fought a
man," she said, "--just a little banth."

Well, I never did understand women.


In my former life on Earth I spent more time in the saddle than I did
on foot, and since I have been here on the Planet of Barsoom I have
spent much time in the saddle or on the swift fliers of the Navy of
Helium; so naturally I did not look forward with any great amount of
pleasure to walking fifteen hundred miles.

However, it had to be done; and when a thing has to be done the best
plan is to get at it, stick to it, and get it over with as quickly as
possible.

Gathol is southwest of Horz; but, having no compass and no landmarks, I
went, as I discovered later, a little too far to the west. Had I not
done so we might have been saved some very harrowing experiences.
Although, if my past life is any criterion, we would have found plenty
of other adventures.

We had covered some two thousand five hundred haads of the four
thousand we had to travel, or at least as nearly as I could compute it,
with a minimum of untoward incidents. On two occasions we had been
attacked by banths but had managed to kill them before they could harm
us; and we had been attacked by a band of wild calots, but fortunately
we had met no human beings--of all the creatures of Barsoom the most
dangerous. For here, outside of your own country or the countries of
your allies, every man is your enemy and bent upon destroying you; nor
is it strange upon a dying world the natural resources of which have
dwindled almost to the vanishing point and even air and water are only
barely sufficient to meet the requirements of the present population.

The vast stretches of dead sea bottom, covered with its ocher
vegetation, which we traversed were broken only occasionally by low
hills. Here in shaded ravines we sometimes found edible roots and
tubers. But for the most part we subsisted upon the milk-like sap of
the mantalia bush, which grows on the dead sea bottom, though in no
great profusion.

We had tried to keep track of the days, and it was on the
thirty-seventh day that we encountered really serious trouble. It was
the fourth zode, which is roughly about one P.M. Earth time, that we
saw in the distance and to our left what I instantly recognized as a
caravan of green Martians.

As no fate can be worse than falling into the hands of these cruel
monsters, we hurried on in the hope of crossing their path before we
were discovered. We took advantage of what cover the sea bottom
afforded us, which was very little; oftentimes compelling us to worm
our way along on our bellies, an art which I had learned from the
Apaches of Arizona. I was in the lead, when I came upon a human
skeleton. It was crumbling to dust, an indication that it must have
lain there for many years, for so low is the humidity on Mars that
disintegration of bony structures is extremely slow. Within fifty yards
I came upon another skeleton and after that we saw many of them. It was
a gruesome sight, and what it portended I could not guess. At first I
thought that perhaps a battle had once been fought here, but when I saw
that some of these skeletons were fresh and well preserved and that
others had already started to disintegrate I realized that these men
had died many years apart.

At last I felt that we had crossed the line of march of the caravan and
that as soon as we had found a hiding place we would be comparatively
safe, and just then I came to the edge of a yawning chasm.

Except for the Grand Canyon of the Colorado, I had never seen anything
like it.

It was a great rift valley that appeared to be about ten miles wide and
perhaps two miles deep, extending for miles in either direction.

There were outcroppings of rock at the rim of the rift, and behind
these we hid.

Scattered about us were more human skeletons than we had seen before.
Perhaps they were a warning; but at least they could not harm us, and
so we turned our attention to the approaching caravan, which had now
changed its direction a little and was coming straight toward us.
Hoping against hope that they would again change their direction and
pass us, we lay there watching them.

When I had been first miraculously transported to Mars I had been
captured by a horde of green men, and I had lived with them for a long
time; so that I learned to know their customs well. Therefore, I was
quite positive that this caravan was making the quinquennial pilgrimage
of the horde to its hidden incubator.

Each adult Martian female brings forth about thirteen eggs each year;
and those which reach the correct size, weight, and specific gravity are
hidden in the recesses of some subterranean vault where the temperature
is too low for incubation. Every year these eggs are carefully examined
by a counsel of twenty chieftains, and all but about one hundred of the
most perfect are destroyed out of each yearly supply. At the end of
five years about five hundred almost perfect eggs have been chosen from
the thousands brought forth. These are then placed in the almost
air-tight incubators to be hatched by the sun's rays after a period of
another five years.

All but about one per cent of the eggs hatch, and these are left behind
when the horde departs from the incubator. If these eggs hatch, the
fate of those abandoned little Martians is unknown. They are not
wanted, as their offspring might inherit and transmit the tendency to
prolonged incubation and thus upset the system which has been
maintained for ages and which permits the adult Martians to figure the
proper time for return to the incubator almost to an hour.

The incubators are built in remote fastnesses where there is little or
no likelihood of their being discovered by other tribes. The result of
such a catastrophe would mean no children in the community for another
five years.

The green Martians' caravan is a gorgeous and barbaric thing to see. In
this one were some two hundred and fifty enormous three-wheeled
chariots drawn by huge mastodonian animals known as zitidars, any one
of which from their appearance might easily have drawn the entire train
when fully loaded.

The chariots themselves were large, commodious and gorgeously
decorated; in each was seated a female Martian loaded with ornaments of
metal, with jewels and silks and furs; and upon the back of each of the
zitidars a young Martian driver was perched on top of gorgeous
trappings.

At the head of the caravan rode some two hundred warriors, five
abreast; and a like number brought up the rear. About twenty-five or
thirty out-riders flanked the chariots on either side.

The mounts of the warriors defy description in earthly words. They
towered ten feet at the shoulder, had four legs on either side, a broad
flat tail, larger at the tip than at the root, which they held straight
out behind while running; a gaping mouth which splits the head from the
snout to the long, massive neck.

Like their huge masters, they are entirely devoid of hair, but are a
dark slate color and are exceedingly smooth and glossy. Their bellies
are white and their legs shaded from the slate of the shoulders and
hips to a vivid yellow at the feet. The feet themselves are heavily
padded and nailless. Like the zitidars they wear neither bit nor
bridle, but are guided entirely by telepathic means.

As we watched this truly magnificent and impressive cortege, it changed
direction again; and I breathed a sigh of relief as I saw that they
were going to pass us. Evidently, from the backs of their lofty mounts,
they had seen the rift and were now moving parallel with it.

My relief was to be short-lived, for as the rear of the caravan was
about to pass us one of the flankers spied us.

Instantly the fellow wheeled his thoat and, shouting to his companions,
came galloping toward us. We sprang to our feet with drawn swords,
expecting to die; but ready to sell our lives dearly.

A moment after we had gained our feet, Llana exclaimed, "Look! Here is
a trail down into the valley."

I looked around. Sure enough, now that we were standing erect, I could
see the head of a narrow, precipitous trail leading down over the edge
of the cliff. If we could but reach it, we would be safe, for the great
thoats and zitidars of the green men could not possibly negotiate it.
It was very possible that the green men were not even aware of the
presence of the rift before they had come suddenly upon it, and this is
entirely possible; because they build their incubators in uninhabited
and unexplored wildernesses sometimes as much as a thousand miles from
their own stamping grounds.

As the three of us, Llana, Pan Dan Chee, and I, ran for the trail, I
glanced over my shoulder and saw that the leading warrior was almost on
top of us and that we could not all reach the trail. So I called to Pan
Dan Chee to hurry down it with Llana. They both stopped and turned
toward me.

"It is a command," I told them. Reluctantly they turned and continued
on toward the end of the trail, while I wheeled and faced the warrior.

He had stopped his thoat and dismounted, evidently intent upon
capturing me rather than killing me; but I had no mind to be captured
for torture and eventual death. It was far better to die now.

He drew his long-sword as he came toward me and I did likewise. Had
there not been six of his fellows galloping up on their huge thoats I
should not have worried greatly, for with a sword I am a match for any
green Martian that was ever hatched. Even their great size gives them
no advantage. Perhaps it handicaps them, for their movements are slow
and ponderous by comparison with my Earthly agility; and though they
are twice my size, I am fully as strong as they. The muscles of Earthly
man have not contended with the force of gravity since the dawn of
humanity for nothing. It has developed and hardened muscles; because
every move we make is contested by gravity.

My antagonist was so terribly cock-sure of himself, when facing such a
seemingly puny creature as I, that he left himself wide open, as he
charged down upon me like a wild bull.

I saw by the way he held his sword that he intended to strike me on the
head with the flat of it, rendering me unconscious, so that he could
more easily capture me; but when the sword fell I was not there; I had
stepped to the right out of his way, and simultaneously I thrust for
his heart. I would have punctured it, too, had not one of his four arms
happened to swing against the point of my blade before it reached his
body. As it was, I gave him a severe wound; and, roaring with rage, he
turned and came at me again.

This time he was more careful; but it made no difference; he was
doomed, for he was testing his skill against the best swordsman of two
worlds.

The other six warriors were almost upon me now. This was no time for
the sport of fencing. I feinted once, and ran him through the heart.
Then, seeing that Llana was safe, I turned and ran along the edge of
the rift; and the six green warriors did just what I had expected them
to do. They had probably detached themselves from the rear guard for
the sport of catching a red man for torture or for their savage games.
Bunched close together they came after me, the nailless, padded feet of
their ponderous mounts making no sound upon the ocher, moss-like
vegetation of the dead sea bottom. Their spears couched, they came for
me, each trying to make the kill or the capture. I felt much as a fox
must feel at a fox hunt.

Suddenly I stopped, turned, and ran toward them. They must have thought
that I had gone mad with fear, for they certainly couldn't have known
what I had in mind and that I had run from them merely to lure them
away from the head of the trail leading down into the valley. They were
almost upon me when I leaped high into the air and completely over
them. My great strength and agility and the lesser gravity of Mars had
once again come to my aid in an emergency.

When I alighted, I dashed for the head of the trail. And when the
warriors could stop their mounts they turned and raced after me, but
they were too late. I can out-run any thoat that was ever foaled. The
only trouble with me is that I am too proud to run; but, like the
fellow that was too proud to fight, I sometimes have to, as in this
case where the safety of others was at stake.

I reached the head of the trail in plenty of time and hurried down
after Llana and Pan Dan Chee, whom I found waiting for me when I caught
up with them.

As we descended, I looked up and saw the green warriors at the edge of
the rift looking at us; and, guessing what would happen, I dragged
Llana into the shelter of an overhanging ledge. Pan Dan Chee followed
just as radium bullets commenced to explode close to us.

The rifles with which the green men of Mars are armed are of a white
metal, stocked with wood; a very light and intensely hard growth much
prized on Mars and entirely unknown to us denizens of Earth. The metal
of the barrel is an alloy composed principally of aluminum and steel,
which they have learned to temper to a hardness far exceeding that of
the steel with which we are familiar.

The weight of these rifles is comparatively little; and with the small
caliber, explosive radium projectiles which they use and the great
length of the barrel, they are deadly in the extreme and at ranges
which would be unthinkable on Earth.

The projectiles which they use explode when they strike an object, for
they have an opaque outer coating which is broken by the impact,
exposing a glass cylinder, almost solid, in the forward end of which is
a minute particle of radium powder.

(Editor's Note) I have used the word radium in describing this powder
because in the light of recent discoveries on earth I believe it to be
a mixture of which radium is the base. In Captain Carter's manuscripts
it is mentioned always by the name used in the written language of
Helium and is spelled in hieroglyphics which it would be difficult and
useless to reproduce.

The moment the sunlight, even though diffused, strikes this powder it
explodes with a violence which nothing can withstand. In night battles
one notices the absence of these explosions, while the following
morning will be filled at sunrise with the sharp detonations of
exploding missiles fired the preceding night. As a rule, however,
non-exploding projectiles are used after dark.

I felt it safer to remain where we were rather than to expose ourselves
by attempting to descend, as I doubted very much that the huge green
warriors would follow us down that steep declivity on foot, for the
trail was too narrow for their great bodies and they hate going
anywhere on foot.

After a few minutes I investigated and found that they apparently had
departed.

Then we started on down into the valley, not wishing to risk another
encounter with that great horde of cruel and ruthless creatures.

The trail was steep and oftentimes dangerous for it zig-zagged down the
face of an almost perpendicular cliff. Occasionally on a ledge we would
have to step over the skeleton of a man, and we passed three newly dead
bodies in various stages of decomposition.

"What do you make of these skeletons and bodies?" asked Pan Dan Chee.

"I am puzzled," I replied; "there must be a great many more who died on
the trail than those whose remains we have seen here. You will note
that these all lie on ledges where the bodies could have lodged when
they fell. Many more must have pitched to the foot of the cliff."

"But how do you suppose they met their death?" asked Llana.

"There might have been an epidemic of disease in the valley," suggested
Pan Dan Chee, "and these poor devils died while trying to escape."

"I am sure I haven't the slightest idea of what the explanation can
be," I replied. "You see the remains of harness on most of them, but no
weapons. I am inclined to think that Pan Dan Chee is right in assuming
that they were trying to escape, but whether from an epidemic of
sickness or something else we may never know."

From our dizzy footing on that precarious trail we had an excellent
view of the valley below. It was level and well watered and the
monotony of the scarlet grass which grows on Mars where there is water,
was broken by forests, the whole making an amazing sight for one
familiar with this dying planet.

There are crops and trees and other vegetation along the canals; there
are lawns and gardens in the cities where irrigation is available; but
never have I seen a sight like this except in the Valley Dor at the
South Pole, where lies the Lost Sea of Korus. For here there was not
only a vast expanse of fertile valley but there were rivers and at
least one lake which I could see in the distance; and then Llana called
our attention to a city, gleaming white, with lofty towers.

"What a beautiful city," she said. "I wonder what sort of people live
there?"

"Probably somebody who would love nothing better than to slit our
throats," I said.

"We Orovars are not like that," said Pan Dan Chee, "we hate to kill
people. Why do all the other races on Mars hate each other so?"

"I don't think that it is hate that makes them want to kill each
other," I said.

"It is that is has become a custom. Since the drying up of the seas
ages ago, survival has become more and more difficult; and in all those
ages they have become so accustomed to battling for existence that now
it has become second nature to kill all aliens."

"I'd still like to see the inside of that city," said Llana of Gathol.

"Your curiosity will probably never be satisfied," I said.

We stood for some time on a ledge looking down upon that beautiful
valley, probably one of the most beautiful sights on all of Mars. We
saw several herds of the small thoats used by the red Martians as
riding animals and for food.

There is a little difference in the saddle and butchering species, but
at this distance we could not tell which these were. We saw game
animals down there, too, and we who had been so long without good meat
were tempted.

"Let's go down," said Llana; "we haven't seen any human beings and we
don't need to go near the city; it is a long way off. I should like so
much to see the beauties of that valley closer."

"And I would like to get some good red meat," I said.

"And I, too," said Pan Dan Chee.

"My better judgment tells me it would be a foolish thing to do," I
said, "but if I had followed my better judgment always, my life would
have been a very dull one."

"Anyway," said Llana, "we don't know that it is any more dangerous down
on the floor of the valley than it was up on the edge of the rim. We
certainly barely missed a lot of trouble up there, and it may still be
hanging around."

I didn't think so; although I have known green Martians to hunt a
couple of red men for days at a time. Anyway, the outcome of our
discussion was that we continued on down to the floor of the valley.

Around the foot of the cliff, where the trail ended, there was a jumble
of human bones and a couple of badly mangled bodies--poor devils who
had either died on the trail above or fallen to their death here at the
bottom. I wondered how and why.

Fortunately for us, the city was at such a distance that I was sure
that no one could have seen us from there; and, knowing Martian
customs, we had no intention of approaching it; nor would we have
particularly cared to had it been safe, for the floor of the valley was
so entrancingly beautiful in its natural state that the sights and
sounds of a city would have proved a discordant note.

A short distance from us was a little river; and, beyond it, a forest
came down to its edge. We crossed to the river on the scarlet sward,
close-cropped by grazing herds and starred by many flowers of unearthly
beauty.

A short distance down the river a herd of thoats was grazing. They were
the beef variety, which is exceptionally good eating; and Pan Dan Chee
suggested that we cross the river so that he could take advantage of
the concealment of the forest to approach close enough to make a kill.

The river was simply alive with fish, and as we waded across I speared
several with my long-sword.

"At least we shall have fish for dinner," I said, "and if Pan Dan Chee
is lucky, we shall have a steak."

"And in the forest I see fruits and nuts," said Llana. "What a banquet
we shall have!"

"Wish me luck," said Pan Dan Chee, as he entered the forest to work his
way down toward the thoats.

Llana and I were watching, but we did not see the young Orovaran again
until he leaped from the forest and hurled something at the nearest
thoat, a young bull.

The beast screamed, ran a few feet, staggered and fell, while the rest
of the herd galloped off.

"How did he do that?" asked Llana.

"I don't know," I said, "he did it so quickly that I couldn't see what
it was he threw. It was certainly not a spear because he hasn't one,
and if it had been his sword we could have seen it."

"It looked like a little stick," said Llana.

We saw Pan Dan Chee cutting steaks from his kill; and presently he was
back with us, carrying enough meat for a dozen men.

"How did you kill that thoat?" demanded Llana.

"With my dagger," replied Pan Dan Chee.

"It was marvellous," I said, "but where did you learn it?"

"Dagger throwing is a form of sport in Horz. We are all good at it, but
I happen to have won the Jeddak's trophy for the last three years; so I
was pretty sure of my ground when I offered to get you a thoat,
although I had never before used it to kill game. Very, very rarely is
there a duel in Horz; and when there is, the contestants usually choose
daggers, unless one of them is far more proficient than the other."

While Pan Dan Chee and I were making fire and cooking the fish and
steaks, Llana gathered fruits and nuts; so that we had a delicious
meal, and when night came we lay down on the soft sward and slept.


We slept late, for we had been very tired the night before. I speared
some fresh fish, and we had fish and steaks and fruit and nuts again
for breakfast. Then we started toward the trail that led out of the
valley.

"It is going to be an awful climb," said Pan Dan Chee.

"Oh, I wish we didn't have to make it," said Llana; "I hate to leave
this beautiful spot."

My attention was suddenly attracted toward the lower end of the valley.

"Maybe you won't have to leave it, Llana," I said. "Look!"

Both she and Pan Dan Chee turned and looked in the direction I had
indicated, to see two hundred warriors mounted on thoats. The men were
ebony black, and I wondered if they could be the notorious Black
Pirates of Barsoom that I had first met and fought many years ago at
the South Pole--the people who called themselves the First Born.

They galloped up and surrounded us; their spears couched, ready for any
emergency.

"Who are you?" demanded their leader. "What are you doing in the Valley
of the First Born?"

"We came down the trail to avoid a horde of green men," I replied. "We
were just leaving. We came in peace; we do not want war, but we are
still three swords ready to give a good account of ourselves."

"You will have to come to Kamtol with us," said the leader.

"The city?" I asked. He nodded.

I whipped my sword from its scabbard.

"Stop!" he said. "We are two hundred; you are three. If you come to the
city there would be at least a chance that you won't be killed; if you
stay here and fight you will be killed."

I shrugged. "It is immaterial to me," I said. "Llana of Gathol wishes
to see the city, and I would just as leave fight. Pan Dan Chee, what do
you and Llana say?"

"I would like to see the city," said Llana, "but I will fight if you
fight. Perhaps," she added, "they will not be unkind to us."

"You will have to give up your arms," said the leader.

I didn't like that and I hesitated.

"It is that or death," said the leader. "Come! I can't stand here all
day."

Well, resistance was futile; and it seemed foolish to sacrifice our
lives if there were the remotest hope that we might be well received in
Kamtol, and so we were taken on the backs of three thoats behind their
riders and started for the beautiful white city.

The ride to the city was uneventful, but it gave me an excellent
opportunity to examine our captors more closely. They were
unquestionably of the same race as Xodar, Dator of the First Born of
Barsoom, to give him his full title, who had been first my enemy and
then my friend during my strange adventures among the Holy Therns. They
are an exceptionally handsome race, clean-limbed and powerful, with
intelligent faces and features of such exquisite chiseling that Adonis
himself might have envied them. I am a Virginian; and it may seem
strange for me to say so, but their black skins, resembling polished
ebony, add greatly to their beauty. The harness and metal of our
captors was identical with that worn by the Black Pirates whose
acquaintance I had made upon the Golden Cliffs above the Valley Dor.

My admiration of these people did not blind me to the fact that they
are a cruel and ruthless race and that our life expectancy was reduced
to a minimum by our capture.

Kamtol did not belie its promise. It was as beautiful on closer
inspection as it had been at a distance. Its pure white outer wall is
elaborately carved, as are the facades on many of its buildings.
Graceful towers rise above its broad avenues, which, when we entered
the city, were filled with people. Among the blacks, we saw a number of
red men performing menial tasks. It was evident that they were slaves,
and their presence suggested the fate which might await us.

I cannot say that I looked forward with any great amount of enthusiasm
to the possibility that John Carter, Prince of Helium, Warlord of Mars,
might become a street cleaner or a garbage collector. One thing that I
noticed particularly in Kamtol was that the residences could not be
raised on cylindrical columns, as is the case in most modern Martian
cities, where assassination has been developed to a fine art and where
assassins' guilds flourish openly, and their members swagger through
the streets like gangsters once did in Chicago.

Heavily guarded, we were taken to a large building and there we were
separated.

I was taken to an apartment and seated in a chair with my back toward a
strange-looking machine, the face of which was covered with innumerable
dials. A number of heavily insulated cables ran from various parts of
the apparatus; metal bands at the ends of these cables were clamped
about my wrists, my ankles, and my neck, the latter clamp pressing
against the base of my skull; then something like a strait-jacket was
buckled tightly around me, and I had a sensation as of countless
needles touching my spine for almost its full length. I thought that I
was to be electrocuted, but it seemed to me that they took a great deal
of unnecessary pains to destroy me. A simple sword thrust would have
done it much more quickly.

An officer, who was evidently in charge of the proceedings, came and
stood in front of me. "You are about to be examined," he said, "you
will answer all questions truthfully;" then he signalled to an
attendant who threw a switch on the apparatus.

So I was not to be electrocuted, but examined. For what, I could not
imagine. I felt a very gentle tingling throughout my entire body, and
then they commenced to hurl questions at me.

There were six men. Sometimes they questioned me singly and sometimes
all at once. At such times, of course, I could not answer very
intelligently because I could not hear the questions fully. Sometimes
they spoke soothingly to me, and again they shouted at me angrily;
often they heaped insults upon me. They let me rest for a few moments,
and then a slave entered the apartment with a tray of very tempting
food which he offered to me. As I was about to take it, it was snatched
away; and my tormentors laughed at me. They jabbed me with sharp
instruments until the blood flowed, and then they rubbed the wounds
with a burning caustic, after which they applied a salve that instantly
relieved the pain. Again I rested and again food was offered me. When I
made no move to attempt to take it, they insisted; and, much to my
surprise, let me eat it.

By this time I had come to the conclusion that we had been captured by
a race of sadistic maniacs, and what happened next assured me that I
was right, My torturers all left the apartment. I sat there for several
minutes wondering at the whole procedure and why they couldn't have
tortured me without attaching me to that amazing contraption. I was
facing a door in the opposite wall, and suddenly the door flew open and
a huge banth leaped into the room with a horrid roar.

This, I thought, is the end, as the great carnivore came racing at me.
As suddenly as he had entered the room, he came to a stop a few feet
from me, and so instantly that he was thrown to the floor at my feet.
It was then that I saw that he was secured by a chain just a little too
short to permit him to reach me. I had had all the sensations of
impending death--a most refined form of torture. However, if that had
been their purpose they had failed, for I do not fear death.

The banth was dragged out of the apartment by his chain and the door
closed; then the examining board re-entered smiling at me in the most
kindly way.

"That is all," said the officer in charge; "the examination is over."

After the paraphernalia had been removed from me, I was turned over to
my guard and taken to the pits, such as are to be found in every
Martian city, ancient or modern. These labyrinthine corridors and
chambers are used for storage purposes and for the incarceration of
prisoners, their only other tenants being the repulsive ulsio.

I was chained to the wall in a large cell in which there was another
prisoner, a red Martian; and it was not long until Llana of Gathol and
Pan Dan Chee were brought in and chained near me.

"I see you survived the examination," I said.

"What in the world do they expect to learn from such an examination as
that?" demanded Llana. "It was stupid and silly."

"Perhaps they wanted to find out if they could scare us to death,"
suggested Pan Dan Chee.

"I wonder how long they will keep us in these pits," said Llana.

"I have been here a year," said the red man. "Occasionally I have been
taken out and put to work with other slaves belonging to the jeddak,
but until someone buys me I shall remain here."

"Buys you! What do you mean?" asked Pan Dan Chee.

"All prisoners belong to the jeddak," replied the red man, "but his
nobles or officers may buy them if they wish another slave. I think he
is holding me at too high a price, for a number of nobles have looked
at me and said that they would like to have me."

He was silent for a moment and then he said, "You will pardon my
curiosity, but two of you do not look like Barsoomians at all, and I am
wondering from what part of the world you come. Only the woman is
typical of Barsoom; both you men have white skin and one of you black
hair and the other yellow."

"You have heard of the Orovars?" I asked.

"Certainly," he replied, "but they have been extinct for ages.

"Nevertheless, Pan Dan Chee here is an Orovar. There is a small colony
of them that has survived in a deserted Orovar city."

And you?" he asked; "you are no Orovar, with that black hair."

"No," I said, "I am from another world--Jasoom."

"Oh," he exclaimed, "can it be that you are John Carter?"

"Yes; and you?"

"My name is Jad-han. I am from Amhor."

"Amhor?" I said. "I know a girl from Amhor. Her name is Janai."

"What do you know of Janai?" he demanded.

"You knew her?" I asked.

"She was my sister; she has been dead for years. While I was out of the
country on a long trip, Jal Had, Prince of Amhor, employed Ganturn Gur,
the assassin, to kill my father because he objected to Jal Had as a
suitor for Janai's hand. Then I returned to Amhor, Janai had fled; and
later I learned of her death. In order to escape assassination myself,
I was forced to leave the city; and after wandering about for some time
I was captured by the First Born. But tell me, what did you know of
Janai?"

"I know that she is not dead," I replied. "She is mated with one of my
most trusted officers and is safe in Helium."

Jad-han was overcome with happiness when he learned that his sister
still lived.

"Now," he said, "if I could escape from here and return to Amhor to
avenge my father, I would die happy."

"Your father has been avenged," I told him. "Jal Had is dead."

"I am sorry that it was not given to me to kill him," said Jad-han.

"You have been here a year," I said, "and you must know something of
the customs of the people. Can you tell us what fate may lie in store
for us?"

"There are several possibilities," he replied. "You may be worked as
slaves, in which event you will be treated badly, but may be permitted
to live for years; or you may be saved solely for the games which are
held in a great stadium. There you will fight with men or beasts for the
edification of the First Born. On the other hand, you may be summarily
executed at any moment. All depends upon the mental vagaries of Doxus,
Jeddak of The First Born, who I think is a little mad."

"If the silly examination they gave us is any criterion," said Llana,
"they are all mad."

"Don't be too sure of that," Jad-han advised. "If you realized the
purpose of that examination, you would understand that it was never
devised by any unsound mind. Did you see the dead men as you entered
the valley?"

"Yes, but what have they to do with the examination?"

"They took that same examination; that is why they lie dead out there."

"I do not understand," I said. "Please explain."

"The machines to which you were connected recorded hundreds of your
reflexes; and automatically recorded your own individual nerve index,
which is unlike that of any other creature in the world.

"The master machine, which you did not see and never will, generates
short wave vibrations which can be keyed exactly to your individual
nerve index. When that is done you have such a severe paralytic stroke
that you die almost instantly."

"But why all that just to destroy a few slaves?" demanded Pan Dan Chee.

"It is not for that alone," explained Jad-han. "Perhaps that was one of
the initial purposes to prevent prisoners from escaping and spreading
word of this beautiful valley on a dying planet. You can imagine that
almost any country would wish to possess it. But it has another
purpose; it keeps Doxus supreme.

"Every adult in the valley has had his nerve index recorded, and is at
the mercy of his jeddak. You don't have to leave the valley to be
exterminated. An enemy of the jeddak might be sitting in his own home
some day, when the thing would find him out and destroy him. Doxus is
the only adult in Kamtol whose index has not been recorded; and he and
one other man, Myr-lo, are the only ones who know exactly where the
master machine is located, or how to operate it. It is said to be very
delicate and that it can be irreparably damaged in an instant--and can
never be replaced."

"Why couldn't it be replaced?" asked Llana.

"The inventor of it is dead," replied Jad-han. "It is said that he
hated Doxus because of the purpose to which the jeddak had put his
invention and that Doxus had him assassinated through fear of him.
Myr-lo, who succeeded him, has not the genius to design another such
machine."


That night, after Llana had fallen asleep, Jad-han, Pan Dan Chee, and I
were conversing in whispers; so as not to disturb her.

"It is too bad," said Jad-han, who had been looking at the sleeping
girl; "it is too bad that she is so beautiful."

"What do you mean?" asked Pan Dan Chee.

"This afternoon you asked me what your fate might be; and I told you
what the possibilities might be, but those were the possibilities for
you two men. For the girl--" He looked sorrowfully at Llana and shook
his head; he did not need to say more.

The next day a number of the First Born came down into our cell to
examine us, as one might examine cattle that one purposed buying. Among
them was one of the jeddak's officers, upon whom devolved the duty of
selling prisoners into slavery for the highest amounts he could obtain.

One of the nobles immediately took a fancy to Llana and made an offer
for her.

They haggled over the price for some time, but in the end the noble got
her.

Pan Dan Chee and I were grief-stricken as they led Llana of Gathol
away, for we knew that we should never see her again. Although her
father is Jed of Gathol, in her veins flows the blood of Helium; and
the women of Helium know how to act when an unkind Providence reserves
for them the fate for which we knew Llana of Gathol was intended.

"Oh! to be chained to a wall and without a sword when a thing like this
happens," exclaimed Pan Dan Chee.

"I know how you feel," I said; "but we are not dead yet, Pan Dan Chee;
and our chance may come yet."

"If it does, we will make them pay," he said.

Two nobles were bidding for me, and at last I was knocked down to a
dator named Xaxak. My fetters were removed, and the jeddak's agent
warned me to be a good and docile slave.

Xaxak had a couple of warriors with him, and they walked on either side
of me as we left the pits. I was the object of considerable curiosity,
as we made our way toward Xaxak's palace, which stood near that of the
jeddak. My white skin and gray eyes always arouse comment in cities
where I am not known. Of course, I am bronzed by exposure to the sun,
but even so my skin is not the copper red of the red men of Barsoom.

Before I was to be taken to the slaves' quarters of the palace, Xaxak
questioned me. "What is your name?" he asked.

"Dotar Sojat," I replied. It is the name given me by the green Martians
who captured me when I first came to Mars, being the names of the first
two green Martians I had killed in duels; and is in the nature of an
honorable title. A man with one name, an o-mad, is not considered very
highly. I was always glad that they stopped with two names, for had I
had to assume the name of every green Martian warrior I had killed in a
duel it would have taken an hour to pronounce them all.

"Did you say dator?" asked Xaxak. "Don't tell me that you are a
prince!"

"I said Dotar," I replied. I hadn't given my real name; because I had
reason to believe that it was well known to the First Born, who had
good reason to hate me for what I had done to them in the Valley Dor.

"Where are you from?" he asked.

"I have no country," I said; "I am a panthan."

As these soldiers of fortune have no fixed abode, wandering about from
city to city offering their services and their swords to whoever will
employ them, they are the only men who can go with impunity into almost
any Martian city.

"Oh, a panthan," he said. "I suppose you think you are pretty good with
a sword."

"I have met worse," I replied.

"If I thought you were any good, I would enter you in the Lesser
Games," he said; "but you cost me a lot of money, and I'd hate to take
the chance of your being killed."

"I don't think you need worry about that," I told him.

"You are pretty sure of yourself," he said. "Well, let's see what you
can do. Take him out into the garden," he directed the two warriors.
Xaxak followed us out to an open patch of sand.

"Give him your sword," he said to one of the warriors; and, to the
other, "Engage him, Ptang; but not to the death;" then he turned to me.
"It is not to the death, slave, you understand. I merely wish to see
how good you are. Either one of you may draw blood, but don't kill."

Ptang, like all the other Black Pirates of Barsoom whom I have met, was
an excellent swordsman--cool, quick, and deadly. He came toward me
with a faint, supercilious smile on his lips.

"It is scarcely fair, my prince," he said to Xaxak, "to pit him against
one of the best swordsmen in Kamtol."

"That is the only way in which I can tell whether he is any good at
all, or not," replied Xaxak. "If he extends you, he will certainly be
good enough to enter in the Lesser Games. He might even win his price
back for me."

"We shall see," said Ptang, crossing swords with me.

Before he realized what was happening, I had pricked him in the
shoulder. He looked very much surprised, and the smile left his lips.

"An accident," he said; "it will not occur again;" and then I pinked
him in the other shoulder. Now, he made a fatal mistake; he became
angry. While anger may stiffen a man's offense, it weakens his defense.
I have seen it happen a thousand times, and when I am anxious to
dispatch an antagonist quickly I always try to make him angry.

"Come, come! Ptang," said Xaxak; "can't you make a better showing than
that against a slave?"

With that, Ptang came for me with blood in his eye, and I didn't see
anything there that looked like a desire to pink--Ptang was out to
kill me.

"Ptang!" snapped Xaxak; "don't kill him."

At that, I laughed; and drew blood from Ptang's breast. "Have you no
real swordsmen in Kamtol?" I asked, tauntingly.

Xaxak and his other warrior were very quiet. I caught glimpses of their
faces occasionally, and they looked a bit glum. Ptang was furious, and
now he came for me like a mad bull with a cut that would have lopped
off my head had it connected. However, it didn't connect; and I ran him
through the muscles of his left arm.

"Hadn't we better stop," I asked Xaxak, "before your man bleeds to
death?"

Xaxak did not reply; but I was getting bored with the whole affair and
wanted to end it; so I drew Ptang into a lunge and sent his sword
flying across the garden.

"Is that enough now?" I asked.

Xaxak nodded. "Yes," he said, "that is enough."

Ptang was one of the most surprised and crestfallen men I have ever
seen. He just stood there staring at me, making no move to retrieve his
blade. I felt very sorry for him.

"You have nothing to be ashamed of, Ptang," I told him. "You are a
splendid swordsman, but what I did to you I can do to any man in
Kamtol."

"I believe it," he said. "You may be a slave, but I am proud to have
crossed swords with you. The world has never seen a better swordsman."

"I am convinced of that," said Xaxak, "and I can see where you are
going to make a lot of money for me, Dotar Sojat."

Xaxak treated me much as a wealthy horse owner on Earth would treat a
prospective Derby winner. I was quartered in the barracks of his
personal guard, where I was treated as an equal. He detailed Ptang to
see that I had the proper amount of exercise and swordplay; and also,
I presume, to see that I did not try to escape. And now my only concern
was the fate of Llana of Gathol and Pan Dan Chee, of whose whereabouts
and state I was totally ignorant.

Somewhat of a friendship developed between Ptang and myself. He admired
my swordsmanship, and used to brag about it to the other warriors. At
first they had been inclined to criticize and ridicule him because he
had been bested by a slave; so I suggested that he offer to let his
critics see if they could do any better with me.

"I can't do that," he said, "without Xaxak's permission; for if
anything happened to you, I should be held responsible."

"Nothing will happen to me," I told him; "no one should know that
better than you."

He smiled a bit ruefully. "You are right," he said, "but still I must
ask Xaxak;" and this he did the next time that he saw the dator.

In order to win Ptang's greater friendship, I had been teaching him
some of the finer points of swordsmanship which I had learned in two
worlds and in a thousand duels and battles; but by no means did I teach
him all of my tricks, nor could I impart to him the strength and
agility which my Earthly muscles give me on Mars.

Xaxak was watching us at swordplay when Ptang asked him if I might take
on some of his critics. Xaxak shook his head. "I am afraid that Dotar
Sojat might be injured," he said.

"I will guarantee that I shall not be," I told him.

"Well," he said; "then I am afraid that you may kill some of my
warriors."

"I promise not to. I will simply show them that they cannot last as
long as Ptang did."

"It might be good sport," said Xaxak. "Who are those who criticized
you, Ptang?"

Ptang gave him the names of five warriors who had been particularly
venomous in their ridicule and criticism, and Xaxak immediately sent
for them.

"I understand," said Xaxak, when they had assembled, "that you have
condemned Ptang because he was bested in a duel with this slave. Do any
of you think that you could do better than Ptang did? If so, here is
your chance."

They assured him, almost in chorus, that they could do very much
better.

"We shall see," he said, "but you must all understand that no one is to
be killed and that you are to stop when I give the word. It is an
order."

They assured him that they would not kill me, and then the first of
them swaggered out to meet me. One after another, in rapid succession,
I pinked each in the right shoulder and disarmed him.

I must say they took it very decently; all except one of them--a
fellow named Ban-tor, who had been Ptang's most violent critic.

"He tricked me," he grumbled. "Let me at him again, my dator; and I
will kill him." He was so angry that his voice trembled.

"No," said Xaxak; "he has drawn your blood and he has disarmed you,
demonstrating that he is the better swordsman. If it were due to a
trick, it was a trick of swordsmanship which you might do well to
master before you attempt to kill Dotar Sojat."

The fellow was still scowling and grumbling as he walked away with the
other four; and I realized that while all of these First Born were my
nominal enemies, this fellow, Ban-tor, was an active one. However, I
gave the matter little thought as I was too valuable to Xaxak for
anybody to risk his displeasure by harming me; nor could I see that
there was any way in which the fellow could injure me.

"Ban-tor has always disliked me," said Ptang, after they had all left
us. "He dislikes me because I have always bested him in swordsmanship
and feats of strength; and, in addition to this, he is a natural born
troublemaker. If it were not for the fact that he is related to
Xaxak's wife, the dator would not have him around."

Since I have already compared myself to a prospective Derby winner, I
might as well carry out the analogy by describing their Lesser Games as
minor race meets.

They are held about once a week in a stadium inside the city, and here
the rich nobles pit their warriors or their slaves against those of
other nobles in feats of strength, in boxing, in wrestling, and in
dueling. Large sums of money are wagered, and the excitement runs high.
The duels are not always to the death, the nobles deciding beforehand
precisely upon what they will place their bets.

Usually it is for first blood or disarming; but there is always at
least one duel to the death, which might be compared to the feature
race of a race meet, or the main event of a boxing tournament.

Kamtol has a population of about two hundred thousand, of which
possibly five thousand are slaves. As I was allowed considerable
freedom, I got around the city quite a bit; though Ptang always
accompanied me, and I was so impressed with the scarcity of children
that I asked Ptang what accounted for it.

"The Valley of the First Born will only comfortably support about two
hundred thousand population," he replied; "so only sufficient children
are permitted to replace the death losses. As you may have guessed, by
looking at our people, the old and otherwise unfit are destroyed; so
that we have about sixty-five thousand fighting men and about twice as
many healthy women and children. There are two factions here, one of
which maintains that the number of women should be greatly decreased;
so that the number of fighting men may be increased, while the other
faction insists that, as we are not menaced by any powerful enemies,
sixty-five thousand fighting men are sufficient.

"Strange as it may seem, most of the women belong to the first faction;
notwithstanding the fact that this faction which believes in decreasing
the number of females would do so by permitting a far greater number of
eggs to incubate, killing all the females which hatched and as many of
the adult women as there were males in the hatching. This is probably
due to the fact that each woman thinks that she is too desirable to be
destroyed and that that fate will fall to some other woman. Doxus
believes in maintaining the status quo, but some future jeddak may
believe differently; and even Doxus may change his mind, which,
confidentially, is most vacillating."

My fame as a swordsman soon spread among the sixty-five thousand
fighting men of Kamtol, and opinion was most unevenly divided as to my
ability. Perhaps a dozen men of Kamtol had seen my swordplay; and they
were willing to back me against anyone; but all the remainder of the
sixty-five thousand felt that they could best me in individual combat;
for this is a race of fighting men, all extremely proud of their skill
and their valor.

I was exercising in the garden with Ptang one day, when Xaxak came with
another dator, whom he called Nastor. When Ptang saw them coming, he
whistled. "I never saw Nastor here before," he said in a low tone of
voice. "Xaxak has no use for him, and he hates Xaxak. Wait!" he
exclaimed; "I have an idea why he is here. If they ask for swordplay,
let me disarm you. I will tell you why, later."

"Very well," I said, "and I hope it will do you some good."

"It is not for me," he said; "it is for Dator Xaxak."

As the two approached us, I heard Nastor say, "So this is your great
swordsman! I should like to wager that I have men who could best him
any day."

"You have excellent men," said Xaxak; "still, I think my man would give
a good account of himself. How much of a wager do you want to lay?"

"You have seen my men fight," said Nastor, "but I have never seen this
fellow at work. I would like to see him in action; then I shall know
whether to ask or give odds."

"Very well," said Xaxak, "that is fair enough," then he turned to us.
"You will give the Dator Nastor an exhibition of your swordsmanship,
Dotar Sojat; but not to the death--you understand?"

Ptang and I drew our swords and faced one another. "Don't forget what I
asked of you," he said, and then we were at it.

I not only remembered what he had asked, but I now realized why he had
asked it; and so I put up an exhibition of quite ordinary
swordsmanship, just good enough to hold my own until I let Ptang disarm
me.

"He is an excellent swordsman," said Nastor, knowing that he was lying,
but not knowing that we knew it; "but I will bet even money that my man
can kill him."

"You mean a duel to the death?" demanded Xaxak. "Then I shall demand
odds; as I did not desire my man to fight to the death the first time
he fought."

"I will give you two to one," said Nastor; "are those odds
satisfactory?"

"Perfectly," said Xaxak. "How much do you wish to wager?"

"A thousand tanpi to your five hundred," replied Nastor. A tanpi is
equivalent to about $1 in United States money.

"I want to make more than enough to feed my wife's sorak," replied
Xaxak.

Now, a sorak is a little six-legged, cat-like animal, kept as a pet by
many Martian women; so what Xaxak had said was equivalent to telling
Nastor that we didn't care to fight for chicken feed. I could see that
Xaxak was trying to anger Nastor; so that he would bet recklessly, and
I knew then that he must have guessed that Ptang and I were putting on
a show when I let Ptang disarm me so easily.

Nastor was scowling angrily. "I did not wish to rob you," he said; "but
if you wish to throw your money away, you may name the amount of the
wager."

"Just to make it interesting," said Xaxak, "I'll bet you fifty thousand
tanpi against your hundred thousand."

This staggered Nastor for a moment; but he must have got to thinking
how easily Ptang had disarmed me, for eventually he rose to the bait.
"Done!" he said; "and I am sorry for both you and your man," with which
polite hypocrisy he turned on his heel and left without another word.

Xaxak looked after him with a half smile on his lips; and when he had
gone, turned to us. "I hope you were just playing a little game," he
said, "for if you were not you may have lost me fifty thousand tanpi."

"You need not worry, my prince," said Ptang.

"I shall not worry unless Dotar Sojat worries," replied the dator.

"There is always a gamble in such an enterprise as this," I replied;
"but I think that you got very much the best of the bargain, for the
odds should have been the other way."

"At least you have more faith than I have," said Xaxak the dator.

Ptang told me that he had never known more interest to be displayed in
a duel to the death than followed the announcement of the wager between
Xaxak and Nastor.

"No common warrior is to represent Nastor," he said. "He has persuaded
a dator to fight for him, a man who is considered the best swordsman in
Kamtol. His name is Nolat. I have never before known of a prince
fighting a slave; but they say that Nolat owes Nastor a great deal of
money and that Nastor will cancel the debt if Nolat wins, which Nolat
is sure that he will--he is so sure that he has pledged his palace to
raise money to bet upon himself."

"Not such a stupid thing for him to do, after all," I said; "for if he
loses he won't need a palace."

Ptang laughed. "I hope he doesn't need it," he said; "but don't be
over-confident, for he is rated the best swordsman among the First
Born; and there are supposed to be no better swordsmen in all Barsoom."

Before the day arrived that I was to fight Nolat, Xaxak and Ptang grew
more and more nervous; as did all of Xaxak's warriors, who seemed to
feel a personal interest in me--that is, with the exception of
Ban-tor, whose enmity I had aroused by disarming him.

Ban-tor had placed a number of wagers against me; and he kept bragging
about this, insisting that I was no match for Nolat and that I should
be killed in short order.

I slept in a small room by myself on old, discarded furs, as befitted a
slave.

My room connected with that occupied by Ptang; and had only one door,
which opened into Ptang's room. It was on the second floor of the
palace and overlooked the lower end of the garden.

The night before the encounter I was awakened by a noise in my room,
and as I opened my eyes I saw a man leap out of the window with a sword
in his hand; but, as neither of Mars' two moons was in the sky, it was
not light enough for me to be sure that I could recognize him; yet
there was something very familiar about him.

The next morning I told Ptang about my nocturnal visitor. Neither of
us, however, could imagine why anyone would want to enter my room in
stealth, as I had nothing to steal.

"It might have been an assassin who wanted to stop the fight,"
suggested Ptang.

"I doubt that," I said; "for he had plenty of opportunity to kill me,
as I didn't awaken until he was leaping through the window."

"You missed nothing?" asked Ptang.

"I had nothing to miss," I replied, "except my harness and weapons, and
I am wearing them now."

Ptang finally suggested that the fellow may have thought that a female
slave slept in the room; and when he found out his error, took his
departure; and with that we dropped the matter from our minds.

We went to the stadium about the fourth zode, and we went in style--in
fact it was a regular pageant. There were Xaxak and his wife, with her
female slaves, and Xaxak's officers and warriors. We were all mounted
on gaily caparisoned thoats; pennants waved above us, and mounted
trumpeters preceded us. Nastor was there with the same sort of retinue.
We all paraded around the arena to the accompaniment of "Kaors!" and
growls--the kaors were applause and the growls were boos. I received a
great many more growls than kaors, for after all I was a slave pitted
against a prince, a man of their own blood.

There were some wrestling and boxing matches and a number of duels for
first blood only, but what the people were waiting for was the duel to
the death.

People are very much alike everywhere. On Earth, they go to boxing
matches hoping for blood and a knockout; they go to the wrestling
matches hoping to see someone thrown out of the ring and crippled; and
when they go to automobile races they hope to see somebody killed. They
will not admit these things, but without the element of danger and the
risk of death these sports wouldn't draw a hatful of people.

At last the moment came for me to enter the arena, and I did so before
a most distinguished audience. Doxus, Jeddak of the First Born, was
there with his Jeddara. The loges and boxes were crowded with the
nobility of Kamtol. It was a gorgeous spectacle; the harnesses of the
men and women were resplendent with precious metals and jewels, and
from every vantage point flew pennants and banners.

Nolat was escorted to the jeddak's box and presented; then to the box
of Xaxak, where he bowed; and last of all to the box of Nastor, for
whom he was fighting a stranger to the death.

I, being a slave, was not presented to the jeddak; but I was taken
before Nastor; so that he could identify me as the individual against
whom he had placed his wagers. It was, of course, a mere formality; but
in accordance with the rules of the Games.

I had caught only a brief glimpse of Nastor's entourage as we had
paraded around the arena; as they had been behind us; but now I got a
good look at them, as I stood in the arena before Nastor, and I saw
Llana of Gathol sitting there beside the dator. Now, indeed, would I
kill Nastor's man!

Llana of Gathol gasped and started to speak to me; but I shook my head,
for I was afraid she would call me by name, which might, here among the
First Born, have been the equivalent of a death sentence. It was always
a surprise to me that none of these men recognized me; for my white
skin and gray eyes make me a marked man, and if any of them had been in
the Valley Dor when I was there they must have remembered me. I was to
learn later why none of these Black Pirates of Barsoom knew me.

"Why did you do that, slave?" demanded Nastor.

"Do what?" I asked.

"Shake your head," he replied.

"Perhaps I am nervous," I said.

"And well you may be, slave, for you are about to die," he snapped,
nastily.

I was taken then to a point in the arena opposite the jeddak's box.
Ptang was with me, as a sort of a second, I suppose. They let us stand
there alone for several minutes, presumably to shake my nerves; then
Nolat approached, accompanied by another noble dator. There was a fifth
man; possibly he might have been called a referee; although he didn't
have much to do besides giving the signal for the duel to commence.

Nolat was a large, powerful man; and built like a fighter. He was a
very handsome man, but with a haughty, supercilious expression. Ptang
had told me that we were supposed to salute each other with our swords
before we engaged; and as soon as I got in position, I saluted; but
Nolat merely sneered and said, "Come, slave! You are about to die."

"You made a mistake, Nolat," I said, as we engaged.

"What do you mean?" he demanded, lunging at me.

"You should have saluted your better," I said, parrying his lunge. "Now
it will go harder with you--unless you would like to stop and salute
me as you should have at first."

"Insolent calot!" he growled, and thrust viciously at me.

For reply, I cut a gash in his left cheek. "I told you you should have
saluted,"

I mocked.

Nolat became furious, then, and came at me with the evident intention
of ending the encounter immediately. I sliced him along the other
cheek, then; and a moment later I carved a bloody cross upon his left
breast, a difficult maneuver requiring exceptional agility and skill,
since his right side was always presented to me; or always should have
been had he been quick enough to follow my footwork.

That audience was as silent as a tomb, except for the kaors from
Xaxak's contingent. Nolat was bleeding profusely, and he had slowed
down considerably.

Suddenly somebody shouted, "Death!" Then other voices took it up. They
wanted the kill; and as it was quite evident that Nolat couldn't kill
me, I assumed that they wished me to kill him. Instead, I disarmed him,
sending his blade flying halfway across the arena. The referee ran
after it; at last I had given him something to do.

I turned to Nolat's second. "I offer the man his life," I said in a
tone of voice loud enough to have been heard in any part of the
stadium.

Immediately there were shots of "Kaor!" and "Death!" The "Deaths" were
in the majority.

"He offers you your life, Nolat," said the second.

"But the wagers must be paid precisely as though I had killed you," I
said.

"It is to the death," said Nolat. "I shall fight."

Well, he was a brave man; and because of that I hated to kill him.

His sword was returned to him by now, and we fell to it again. This
time Nolat did not smile nor sneer, and he had no nasty remarks to make
to me. He was in deadly earnest, fighting for his life like a cornered
rat. He was an excellent swordsman; but I do not think that he was the
best swordsman among the First Born; for I had seen many of them fight
before, and I could have named a dozen who could have killed him
offhand.

I could have killed him myself any time that I had wished to, but
somehow I couldn't bring myself to do it. It seemed a shame to kill
such a good swordsman and such a brave man; so I pricked him a few
times and disarmed him again. I did the same thing three more times;
and then, while the referee was running after Nolat's sword again, I
stepped to the jeddak's loge and saluted.

"What are you doing here, slave?" demanded an officer of the jeddak's
guard.

"I come to ask for the life of Nolat," I replied. "He is a good
swordsman and a brave man--and I am not a murderer; and it would be
murder to kill him now."

"It is a strange request," said Doxus; "the duel was to the death; it
must go on."

"I am a stranger here," I said, "but where I come from if a contestant
can show fraud or chicanery he is awarded the decision without having
to finish the contest."

"Do you mean to imply that there has been fraud or chicanery on the
part of either the Dator Nastor or the Dator Nolat?" demanded Doxus.

"I mean to say that a man entered my room last night while I slept,
took my sword, and left a shorter one in the scabbard. This sword is
several inches shorter than Nolat's; I noticed it when we first
engaged. It is not my sword, as Xaxak and Ptang can testify if they
will examine it."

Doxus summoned Xaxak and Ptang and asked them if they could identify
the sword.

Xaxak said that he could only identify it as coming from his armory;
that he did not know the sword that had been issued to me, but that
Ptang did; then Doxus turned to Ptang.

"Is this the sword that was issued to the slave, Dotar Sojat?" he
demanded.

"No; it is not," replied Ptang.

"Do you recognize it?"

"I do."

"To whom did it belong?"

"It is the sword of a warrior named Ban-tor," replied Ptang.


There was nothing for Doxus to do but award the contest to me; and he
also ordered that all bets be paid, just as though I had killed Nolat.
That didn't set very well with Nastor, nor did the fact that Doxus made
him pay over to Xaxak one hundred thousand tanpi in the jeddak's
presence; then he sent for Ban-tor.

Doxus was furious; for the First Born hold their honor as fighting men
very high, and the thing that had been done was a blot upon the
escutcheons of them all.

"Is this the man who entered your room last night?" he asked me.

"It was dark; and I only saw his back; there was something familiar
about the fellow, but I couldn't identify him positively."

"Did you lay any wagers on this contest?" he asked Ban-tor.

"A few little ones, Jeddak," replied the man.

"On whom?"

"On Nolat."

Doxus turned to one of his officers, "Summon all those with whom
Ban-tor wagered on this contest."

A slave was sent around the arena, shouting out the summons; and soon
there were fifty warriors gathered before Doxus' loge. Ban-tor appeared
most unhappy; as, from each of the fifty, Doxus gleaned the information
that Ban-tor had wagered large sums with each, in some instances giving
extremely big odds.

"You thought that you were betting on a sure thing, didn't you?"
demanded Doxus.

"I thought that Nolat would win," replied Ban-tor; "there is no better
swordsman in Kamtol."

"And you were sure that he would win against an antagonist with a
shorter sword. You are a disgrace; you have dishonored the First Born.
For punishment you will fight now with Dotar Sojat;" then he turned to me.
"You may kill him; and before you engage him, I, myself, will see that
your sword is as long as his; although it would be only fair were he to be
compelled to fight with the shorter sword he gave to you."

"I shall not kill him," I replied, "but I shall put a mark upon him
that he will carry through life to remind all men that he is a knave."

As we started to take our places before the loge of the jeddak, I heard
bets being offered with odds as high as a hundred to one that I would
win, and later I learned that even a thousand to one was offered
without any takers; then, as we faced one another, I heard Nastor
shout, "I will lay no wager, but I'll give Ban-tor fifty thousand tanpi
if he kills the slave." It appeared that the noble dator was wroth at
me.

Ban-tor was no mean antagonist; for he was not only a good swordsman,
but he was fighting for his life and fifty thousand tanpi. He didn't
try any rushing tactics this time; but fought carefully, mostly on the
defensive, waiting for me to make one little false move that would give
him an opening; but I do not make false moves. It was he who made the
false move; he thrust, following a feint, thinking to find me off
balance.

I am never off balance. My blade moved twice with the swiftness of
light, leaving an X cut deep in the center of Ban-tor's forehead; then
I disarmed him.

Without even glancing at him again, I walked to Doxus' loge. "I am
satisfied," I said. "To bear the scar of that cross through life is
punishment enough. To me, it would be worse than death."

Doxus nodded assent; and then caused the trumpets to be blown to
announce that the Games were over, after which he again turned to me.

"What country are you from?" he asked.

"I have no country; I am a panthan," I replied; "my sword is for sale
to the highest bidder."

"I shall buy you, and thereby acquire your sword also," said the
jeddak. "What did you pay for this slave, Xaxak?"

"One hundred tanpi," replied my owner.

"You got him too cheap," said Doxus; "I shall give you fifty tanpi for
him."

There is nothing like being a jeddak!

"It is my pleasure to present him to you," said Xaxak, magnanimously; I
had already netted him a hundred thousand tanpi, and he must have
realized that it would be impossible ever to get another wager placed
against me.

I welcomed this change of masters; because it would take me into the
palace of the jeddak, and I had been harboring a hare-brained scheme to
pave the way for our eventual escape, that could only be successful if
I were to have entry to the palace--that is, if my deductions were
correct.

So John Carter, Prince of Helium, Warlord of Barsoom, came into the
palace of Doxus, Jeddak of the First Born, as a slave; but a slave with
a reputation. The warriors of the jeddak's guard treated me with
respect; I was given a decent room; and one of Doxus' trusted
under-officers was made responsible for me, just as Ptang had been in
the palace of Xaxak.

I was at something of a loss to know why Doxus had purchased me. He
must have known that he couldn't arrange a money duel for me, for who
would be fool enough to place a man or a wager against one who had made
several of the best swordsmen of Kamtol look like novices?

The next day I found out. Doxus sent for me. He was alone in a small
room when I was escorted in, and he immediately dismissed the warrior
who had accompanied me.

"When you entered the valley," he commenced, "you saw many skeletons,
did you not?"

"Yes," I replied.

"Those men died trying to escape," he said. "It would be impossible for
you to succeed any better than they. I am telling you this so that you
won't make the attempt. You might think that by killing me you might
escape in the confusion which would ensue; but you could not; you can
never escape from the Valley of the First Born. However, you may live
on here in comfort, if you wish. All that you have to do is teach me
the tricks of swordsmanship with which you bested the finest swordsman
of all the First Born. I wish you to make me that, but I wish the
instruction given in secret and no word of it ever to pass your lips on
pain of instant death--and a most unpleasant death, I can assure you.
What do you say?"

"I can promise the utmost discretion," I said, "but I cannot promise to
make you the greatest swordsman among the First Born; the achievement
of that will depend somewhat upon your own native ability. I will
instruct you, however."

"You do not talk much like a poor panthan," he said. "You speak to me
much as would a man who had been accustomed to speaking with jeddaks--
and as an equal."

"You may have much to learn about being a swordsman," I said, "but I
have even more to learn about being a slave."

He grunted at that, and then arose and told me to follow him. We passed
through a little door behind the desk at which he had been sitting, and
down a ramp which led to the pits below the palace. At the foot of the
ramp we entered a large, well-lighted room in which were filing cases,
a couch, several benches, and a table strewn with writing materials and
drawing instruments.

"This is a secret apartment," said Doxus. "Only one person other than
myself has access to it. We shall not be disturbed here. This other man
of whom I spoke is my most trusted servant. He may come in
occasionally, but he will not divulge our little secret. Let us get to
work. I can scarcely wait until the day that I shall cross swords with
some of those egotistical nobles who think that they are really great
swordsmen. Won't they be surprised!"


Now, I had no intention of revealing all of my tricks of swordsmanship
to Doxus; although I might have as far as any danger to myself was
concerned, for he could never equal me; because he could never match my
strength or agility.

I had been practicing him in disarming an opponent, when a door
opposite that from which we had entered the room opened; and a man came
in. During the brief time that the door remained open, I saw beyond it
a brilliantly lighted room; and caught a glimpse of what appeared to be
an amazingly complicated machine.

Its face was covered with dials, buttons, and other gadgets--all
reminiscent of the machine to which I had been attached during the
weird examination I had received upon entry to the city.

At sight of me, the newcomer looked surprised. Here was I, a total
stranger and evidently a slave, facing the Jeddak of the First Born
with a naked blade in my hand. Instantly, the fellow whipped out a
radium pistol; but Doxus forestalled a tragedy.

"It is all right, Myr-lo," he said. "I am just taking some instruction
in the finer points of swordsmanship from this slave. His name is Dotar
Sojat; you will see him down here with me daily. What are you doing
down here now? Anything wrong?"

"A slave escaped last night," said Myr-lo.

"You got him, of course?"

"Just now. He was about half way up the escarpment, I think."

"Good!" said Doxus. "Resume, Dotar Sojat."

I was so full of what I had just heard and seen and what I thought that
it all connoted that I had hard work keeping my mind on my work; so
that I inadvertently let Doxus prick me. He was as pleased as Punch.

"Wonderful!" he exclaimed. "In one lesson I have been so improved that
I have been able to touch you! Not even Nolat could do that. We will
stop now. I give you the freedom of the city. Do not go beyond the
gates." He went to the table and wrote for a minute; then he handed me
what he had written. "Take this," he said; "it will permit you to go
where you will in all public places and return to the palace."

He had written:


Dotar Sojat, the slave, is granted the freedom of the palace and the
city.


  Doxus,

  Jeddak.


As I returned to my quarters, I determined to let Doxus prick me every
day. I found Man-lat, the under-officer who had been detailed to look
after me, alone in his room, which adjoined mine.

"Your duties are going to be lessened," I told him.

"What do you mean?" he asked.

I showed him the pass.

"Doxus must have taken a liking to you," he said. "I never knew before
of a slave being given that much freedom, but don't try to escape."

"I know better than to try that. I saw the skeletons from the top to
the bottom of the escarpment."

"We call them Myr-lo's babies," said Man-lat; "he's so proud of them."

"Who is Myr-lo?" I asked.

"Somebody you'll probably never see," replied Man-lat. "He sticks to
his pots and his kettles, his lathes and drills and his drawing
instruments."

"Does he live in the palace?" I asked.

"Nobody knows where he lives, unless it be the jeddak. They say he has
a secret apartment in the palace, but I don't know about that. What I
do know is that he's the most powerful man in Kamtol, next to Doxus;
and that he has the power of life and death over every man and woman in
the Valley of the First Born. Why, he could strike either one of us
dead right while we are sitting here talking; and we'd never see what
killed us."

I was even more convinced now than I had been before that I had found
what I had hoped to in that secret room beneath the palace but how to
utilize the knowledge!

I immediately took advantage of my freedom to go out into the city,
only a part of which I had seen during the short time that I had been
out with Ptang. The guards at the palace gate were as surprised when
they read my pass as Man-lat had been. Of course, pass or no pass, I
was still an enemy and a slave--a person to be viewed with suspicion
and contempt; but in my case the contempt was tempered by the knowledge
that I had bested their best at swordsmanship. I doubt that you can
realize in what high esteem a great swordsman is held everywhere on
Mars. In his own country he is worshipped, as might be a Juan Belmonte
in Spain or a Jack Dempsey in America.

I had not gone far from the palace, when I chanced to look up; and, to
my surprise, saw a number of fliers dropping down toward the city. The
First Born I had seen in the Valley Dor had all been flying men; but I
had not before seen any fliers over the valley, and I had wondered.

Martian aeroplanes, being lighter than air, or in effect so; because of
the utilization of that marvellous discovery, the ray of repulsion,
which tends to push them away from the planet, can land vertically in a
space but little larger in area than themselves; and I saw that the
planes I was watching were coming down into the city at no great
distance from the palace.

Fliers! I think that my heart beat a little faster at the sight of
them. Fliers! A means of escape from the Valley of the First Born. It
might take a great deal of scheming; and would certainly entail enormous
risks; but if all went well with the other part of my plan, I would find
a way--and a flier.

I made my way toward the point at which I had seen the fliers disappear
behind the roofs of the buildings near me, and at last my search was
rewarded. I came to an enormous building some three stories high, on
the roof of which I could just see a part of a flier. Practically all
hangars to Barsoom are on the roofs of buildings, usually to conserve
space in crowded, walled cities; so I was not surprised to find a
hangar in Kamtol thus located.

I approached the entrance to the building, determined to inspect it and
some of the ships if I could get in. As I stepped through the entrance,
a warrior barred my way with drawn sword.

"Where do you think you're going, slave?" he demanded.

I showed him my pass.

He looked equally as surprised as the others had who had read it. "This
says the freedom of the palace and the city," he said; "it doesn't say
the freedom of the hangars."

"They're in the city, aren't they?" I demanded.

He shook his head. "They may be in the city, but I won't admit you.
I'll call the officer."

He did so, and presently the officer appeared. "So!" he exclaimed, when
he saw me; "you're the slave who could have killed Nolat, but spared
his life. What do you want here?"

I handed him my pass. He read it carefully a couple of times. "It
doesn't seem possible," he said, "but then your swordsmanship didn't
seem possible either. It is hard for me to believe it yet. Why, Nolat
was considered the best swordsman in Kamtol; and you made him look like
an old woman with one leg. Why do you want to come in here?"

"I want to learn to fly," I said, naively.

He slapped his thighs and laughed at that. "Either you are foolish, or
you think we First Born are, if you have an idea that we would teach a
slave to fly."

"Well, I'd like to come in and look at the fliers anyway," I said.
"That wouldn't do any harm. I've always been interested in them."

He thought a moment; then he said, "Nolat is my best friend; you might
have killed him, but you refused. For that I am going to let you come
in."

"Thank you," I said.

The first floor of the building was largely given over to shops where
fliers were being built or repaired. The second and third floors were
packed with fliers, mostly the small, swift ones for which the Black
Pirates of Barsoom are noted. On the roof were four large battleships;
and, parked under them, were a number of small fliers for which there
was evidently no room on the floors below.

The building must have covered several acres; so there were an enormous
number of planes hangared there. I could see them now, as I had seen
them years before, swarming like angry mosquitoes over the Golden
Cliffs of the Holy Therns; but what were they doing here? I had
supposed that the First Born lived only in the Valley Dor, although the
majority of Barsoomians still believe that they come from Thuria, the
nearer moon. That theory I had seen refuted the time that Xodar, a
Black Pirate, had nearly succumbed from lack of oxygen when I had flown
too high while escaping from them, that time that Thuvia and I had
escaped the Therns, during their battle with the Black Pirates. If a
man can't live without oxygen, he can't fly back and forth between
Thuria and Barsoom in an open flier.

The officer had sent a warrior along, with me, as a precaution against
sabotage, I suppose; and I asked this fellow why I had seen no ships in
the air since I had come, except the few I had seen this day.

"We fly mostly at night," he replied, "so that our enemies cannot see
where we take off from, nor where we land. Those that you saw coming in
a few minutes ago were visitors from Dor. That may mean that we are
going to war, and I hope so. We haven't raided any cities for a long time.
If it's to be a big raid, those from Dor and from Kamtol band together."

Some Black Pirates from the Valley Dor! Now, indeed, I might be
recognized.

As I walked away from the hangar building, I turned and looked back,
studying every detail of the architecture; then I walked around the
entire building, which covered a whole square, with avenues on all four
sides. Like nearly all Martian buildings, this one was highly
ornamented with deep carvings. It stood in a rather poor section of the
city, although not far from the palace; and was surrounded by small and
modest homes. They were probably the homes of the artisans employed
around the hangar. A little farther from the hangar a section of small
shops began; and as I passed along, looking at the wares displayed, I
saw something which brought me to a sudden stop, for it suggested a new
accessory to my rapidly formulating plans for escape from the Valley of
the First Born--from which none ever escaped. It is sometimes well not
to be too greatly constrained by precedent.

I entered the shop and asked the proprietor the price of the article I
wished.

It was only three teepi, the equivalent of about thirty cents in United
States money; but with the information came the realization that I had
none of the money of the First Born.

The medium of exchange upon Mars is not dissimilar to our own, except
that the coins are oval; and there are only three; the pi, pronounced
pi; worth about one cent; the teepi, ten cents; and the tanpi, one
dollar. These coins are oval; one of bronze, one of silver, and one of
gold. Paper money is issued by individuals, much as we write a check,
and is redeemed by the individual twice yearly. If a man issues more
than he can redeem, the government pays his creditors in full; and the
debtor works out the amount upon the farms, or in the mines, which are
government owned.

I had with me money of Helium to the value of some fifty tanpi, and I
asked the proprietor if he would accept a larger amount than the value
of the article in foreign coin. As the value of the metal is equal to
the value of the coin, he gladly accepted one dollar in gold for what
was worth thirty cents in silver; and I placed my purchase in my pocket
pouch and departed.

As I approached the palace, I saw a white-skinned man ahead of me
carrying a heavy burden on his back. Now, as far as I knew, there was
only one other white-skinned man in Kamtol; and that was Pan Dan Chee;
so I hastened to overtake him.

Sure enough, it was the Orovar from Horz; and when I came up behind him
and called him by name, he almost dropped his burden, so surprised was
he.

"John Carter!" he exclaimed.

"Hush!" I cautioned; "my name is Dotar Sojat. If the First Born knew
that John Carter was in Kamtol I hate to think what would happen to
him. Tell me about yourself. What has happened to you since I last saw
you?"

"I was purchased by Dator Nastor, who has the reputation of being the
hardest master in Kamtol. He is also the meanest; he bought me only
because he could buy me cheap, and he made them throw in Jad-han for
good measure. He works us day and night, and feeds us very little--and
poor food at that. Since he lost a hundred thousand tanpi to Xaxak, it
has been almost like working for a maniac.

"By my first ancestor!" he exclaimed suddenly; "so it was you who
defeated Nolat and caused Nastor to lose all that money! I didn't
realize it until just now. They said the slave who won the contest was
named Dotar Sojat, and that meant nothing to me until now--and I was a
little slow in getting it, at that."

"Have you seen Llana of Gathol?" I asked him. "She was in Nastor's loge
at the Games; so I, presume she was purchased by him."

"Yes, but I have not seen her," replied Pan Dan Chee; "however, I have
heard gossip in the slaves' quarters; and I am much worried by what is
being whispered about the palace."

"What have you heard? I felt that she was in danger when I saw her in
Nastor's loge. She is too beautiful to be safe."

"She was safe enough at first," said Pan Dan Chee, "as she was
originally purchased by Nastor's principal wife. Everything was
comparatively well for her until Nastor got a good look at her at the
Games; then he tried to buy her from his wife. But she, Van-tija,
refused to sell. Nastor was furious, and told Van-tija that he would
take Llana anyway, so Van-tija has locked her in an apartment at the
top of the tower of her own part of the palace, and has placed her
personal guards at the only entrance. There is the tower, there," he
said, pointing; "perhaps Llana of Gathol is looking down at us now."

As I looked up at the tower, I saw that it rose above a palace which
stood directly across the large central plaza from that of the jeddak;
and I saw something else--I saw the windows of Llana's apartments were
not barred.

"Do you think that Llana is in any immediate danger?" asked.

"Yes," he replied, "I do. It is rumored in the palace that Nastor is
going to lead warriors to Van-tija's section of the palace and attempt
to take the tower by storm."

"Then we have no time to lose, Pan Dan Chee. We must act tonight."

"But what can we two slaves do?" he demanded. "Even if we succeeded in
getting Llana out of the tower, we could never escape from the Valley
of the First Born. Do not forget the skeletons, John Carter."

"Trust me," I said, "and don't call me John Carter. Can you get out of
the palace of Nastor after dark?"

"I think so; they are very lax; because assassination and theft are
practically unknown here, and the secret machine of the jeddak makes
escape from the valley impossible. I am quite sure that I can get out.
In fact, I have been sent out on errands every night since I was
purchased."

"Good!" I said. "Now listen carefully: Come out of the palace and
loiter in the shadows near Nastor's palace at about twenty-five xats
after the eighth zode.* Bring Jad-han with you, if he wishes to escape.
If my plan succeeds, a flier will land here in the plaza near you; run
for it and climb aboard. It will be piloted by a Black Pirate, but
don't let that deter you. If you and Jad-han can arm yourselves, do so;
there may be fighting. If the flier does not come, you will know that I
have failed; and you can go back to your quarters and be no worse off.
If I do not come, it will be because I am dead, or about to die."

*Midnight, Earth time.

"And Llana?" he asked. "What of her?"

"My plans all center around the rescue of Llana of Gathol," I assured
him. "If I fail in that, I fail in all; for I will not leave without her."

"I wish you could tell me how you expect to accomplish the impossible,"
he said.

"I should feel very much surer of the outcome, I know, if you would
tell me at least something of your plans."

"Certainly," I said. "In the first place--"

"What are you two slaves doing loitering here?" demanded a gruff voice
behind us. I turned to see a burly warrior at my shoulder. For answer,
I showed him my pass from the jeddak.

Even after he read it, he looked as though he didn't believe it; but
presently he handed it back to me and said, "That's all right for you,
but how about this other one? Has he got a pass from the jeddak, too?"

"The fault is mine," I said. "I knew him before we were captured, and I
stopped him to ask how he was faring. I am sure that if the jeddak
knew, he would say that it was all right for me to talk with a friend.
The jeddak has been very kind to me." I was trying to impress the
fellow with the fact that his jeddak was very kindly disposed toward
me. I think that I succeeded.

"Very well," he said, "but get on your way now--the Great Plaza is no
place for slaves to visit with one another."

Pan Dan Chee picked up his burden and departed, and I was about to
leave when the warrior detained me. "I saw you defeat Nolat and Ban-tor
at the Games," he said. "We were talking about it a little while ago
with some of our friends from the Valley Dor. They said that there was
once a warrior came there who was just such a marvellous swordsman. His
name was John Carter, and he had a white skin and gray eyes! Could your
name, by any chance, be John Carter?"

"My name is Dotar Sojat," I replied.

"Our friends from the Valley Dor would like to get hold of John
Carter," he said; and then, with a rather nasty little smile, he turned
on his heel and left me.

Now indeed was the occasion for haste increased a hundredfold. If one
man in Kamtol suspected that I might be John Carter, Prince of Helium,
I should be lost by the morrow at the latest--perhaps before the
morrow. Even as I entered the palace I feared arrest, but I reached my
room without incident. Presently Man-lat came in; and at sight of him I
expected the worst, for he had never visited me before. My sword was
ready to leap from its scabbard, for I had determined to die fighting
rather than let them arrest and disarm me. Even now, if Man-lat made a
false move, I could kill him; and there might still be a chance that my
plan could move on to successful fruition.

But Man-lat was in a friendly, almost jovial mood. "It is too bad that
you are a slave," he said, "for there are going to be great doings in
the palace tonight. Doxus is entertaining the visitors from Dor. There
will be much to eat and much to drink, and there will be entertainment.
Doxus will probably have you give an exhibition of swordplay with one of
our best swordsmen--not to the death, you understand, but just for first
blood. Then there will be dancing by slave girls; the nobles will enter
their most beautiful. Doxus has commanded Nastor to bring a new purchase
of his whose beauty has been the talk of Kamtol since the last games. Yes,
it is too bad that you are not a First Born; so that you might enjoy
the evening to the full."

"I am sure I shall enjoy the evening," I said.

"How's that?" he demanded.

"Didn't you say that I was going to be there?"

"Oh, yes; but only, as an entertainer. You will not eat nor drink with
us, and you will not see the slave girls. It is really too bad that you
are not a First Born; you would have been a credit to us."

"I feel that I am quite the equal of any of the First Born," I said,
for I was pretty well fed up with their arrogance and conceit.

Man-lat looked at me in pained surprise. "You are presumptuous, slave,"
he said.

"Do you not know that the First Born of Barsoom, sometimes known to you
lesser creatures as the Black Pirates of Barsoom, are of the oldest
race on the planet. We trace our lineage, unbroken, direct to the Tree of
Life which flourished in the Valley Dor twenty-three million years ago.

"For countless ages the fruit of this tree underwent the gradual
changes of evolution, passing by degrees from the true plant life to a
combination of plant and animal. In the first stages of this phase, the
fruit of the tree possessed only the power of independent muscular
action, while the stem remained attached to the parent plant; later, a
brain developed in the fruit; so that, hanging there by their long
stems, they thought and moved as individuals.

"Then, with the development of perceptions, came a comparison of them;
judgments were reached and compared, and thus reason and the power to
reason were born upon Barsoom.

"Ages passed. Many forms of life came and went upon the Tree of Life,
but still all were attached to the parent plant by stems of varying
lengths. In time the fruit upon the tree consisted of tiny plant men,
such as we now see reproduced in such huge dimensions in the Valley
Dor; but still hanging to the limbs and branches of the Tree by the
stems which grew from the tops of their heads.

"The buds from which the plant men blossomed resembled large nuts about
a sofad* in diameter, divided by double partition walls into four
sections. In one section grew the plant man; in another a
sixteen-legged worm; in the third the progenitor of the white ape; and
in the fourth, the primeval black man of Barsoom."

*11.17 Earth inches.

"When the bud burst, the plant man remained dangling at the end of his
stem; but the three other sections fell to the ground, where the
efforts of their imprisoned occupants to escape sent them hopping about
in all directions.

"Thus, as time went on, all Barsoom, was covered by these imprisoned
creatures. For countless ages they lived their long lives within their
hard shells, hopping and skipping about the broad planet; falling into
rivers, takes, and seas to be still farther spread about the surface of
the new world.

"Countless billions died before the first black man broke through his
prison walls into the light of day. Prompted by curiosity, he broke
open other shells; and the peopling of Barsoom commenced.

"The pure strain of the blood of this first black man has remained
untainted by admixture with that of other creatures; but from the
sixteen-legged worm, the first white ape, and renegade black men has
sprung every other form of life upon Barsoom."

I hoped he was through, for I had heard all this many times before;
but, of course, I didn't dare tell him so. I wished he would go away--
not that I could do anything until after dark, but I just wanted to be
alone and re-plan every minutest detail of the night's work that lay
before me.

At last he went; and at long last night came, but I must still remain
inactive until about two hours before the time that I had told Pan Dan
Chee to be prepared to climb aboard a flier piloted by a Black Pirate.
I was betting that he was still puzzling over that.

The evening wore on. I heard sounds of revelry coming from the first
floor of the palace through the garden upon which my window opened--
the jeddak's banquet was in full swing. The zero hour was approaching--
and then malign Fate struck.

A warrior came, summoning me to the banquet hall!

I should have killed him and gone on about my business, but suddenly a
spirit of bravado possessed me. I would face them all, let them see
once more the greatest swordsman of two worlds, and let them realize,
when I had escaped them, that I was greater in all ways than the
greatest of the First Born. I knew it was foolish; but now I was
following the warrior toward the banquet hall; the die was cast, and it
was too late to turn back.

No one paid any attention to me as I entered the great room--I was
only a slave. Four tables, forming a hollow square, were filled with
men and women, gorgeously trapped. They were talking and laughing; and
wine was flowing, and a small army of slaves was bearing more food and
more wine. Some of the guests were already a little bit high, and it
was evident that Doxus was holding his own with the best of them. He
had his arm about his wife, on one side; but he was kissing another
man's wife on the other.

The warrior who had fetched me went and whispered in the jeddak's ear,
and Doxus banged a huge gong for silence. When they had quieted down,
he spoke to them:

"For long the First Born of the Valley Dor have boasted of their
swordsmanship; and, in contests, I admit that they have proved that
they possess some slight superiority over us; but I have in my palace a
slave, a common slave, who can best the best swordsman from Dor. He is
here now to give an exhibition of his marvellous ability in a contest
with one of my nobles; not to the death, but for first blood only--
unless there be one from Dor who believes that he can best this slave
of mine."

A noble arose. "It is a challenge," he said. "Dator Zithad is the best
swordsman here from Dor tonight; but if he will not meet a slave, I
will for the honor of Dor. We have heard of this slave since we arrived
in Kamtol, how he bested your best swordsmen; and I for one shall be
glad to draw his blood."

Then Zithad arose, haughty and arrogant. "I have never sullied my sword
with the blood of a slave," he said, "but I shall be glad to expunge
the shame of Kamtol. Where is the knave?"

Zithad! He had been Dator of the Guards of Issus at the time of the
revolt of the slaves and the overthrow of Issus. He had good reason to
remember me and to hate me.

When we faced each other in the center of that hollow square in the
banquet hall of Doxus, Jeddak of the First Born of Kamtol, he looked
puzzled for a moment, and then stepped back. He opened his mouth to
speak.

"So, you are afraid to meet a slave!" I taunted him. "Come! they want
to see you spill my blood; let's not disappoint them." I touched him
lightly with my point.

"Calot!" he growled, and came for me.

He was a better swordsman than Nolat, but I made a monkey of him. I
backed him around the square, keeping him always on the defensive; but
I drew no blood--yet. He was furious--and he was afraid. The audience
sat in breathless silence.

Suddenly he screamed: "Fools! Don't you know who this slave is? He is-"
Then I ran him through the heart.

Instantly pandemonium reigned. A hundred swords sprang from their
scabbards, but I waited to see no more--I'd seen plenty! With drawn
sword, I ran straight for the center of one of the tables; a woman
screamed. In a single bound I cleared the table and the diners, and
bolted through the door behind them into the garden.

Of course, they were after me instantly; but I dodged into the
shrubbery, and made my way to a point beneath my window at the lower
end of the garden. It was scarcely a fifteen-foot jump to the sill; and
a second later I had passed through my room and down a ramp to the
floor below.

It was dark, but I knew every inch of the way to my goal. I had
prepared for just some such eventuality. I reached the room in which
Doxus had first interviewed me, and passed through the doorway behind
the desk and down the ramp to the secret chamber below.

I knew that no one would guess where I had gone; and as Myr-lo was
doubtless at the banquet, I should be able to accomplish with ease that
which I had come here to do.

As I opened the door into the larger room, Myr-lo arose from the couch
and faced me.

"What are you doing here, slave?" he demanded.


Here was a pretty pass! Everything seemed to be going wrong; first, the
summons to the banquet hall; then Zithad; and now Myr-lo. I hated to do
it, but there was no other way.

"Draw!" I said. I am no murderer; so I couldn't kill him unless he had
a sword in his hand; but Myr-lo was not so ethical--he reached for the
radium pistol at his hip. Fatal error! I crossed the intervening space
in a single bound; and ran Myr-lo, the inventor of Kamtol, through the
heart.

Without even waiting to wipe the blood from my blade, I ran into the
smaller room. There was the master mechanism that held two hundred
thousand souls in thrall, the hideous invention that had strewn the rim
of the great rift with mouldering skeletons.

I looked about and found a heavy piece of metal; then I went for that
insensate monster with all the strength and enthusiasm that I possess.
In a few minutes it was an indescribable jumble of bent and broken
parts--a total wreck.

Quickly I ran back into the next room, stripped Myr-lo's harness and
weapons from his corpse and removed my own; then from my pocket pouch I
took the article that I had purchased in the little shop. It was a jar
of the ebony black cream with which the women of the First Born are
wont to conceal the blemishes upon their glossy skins.

In ten minutes I was as black as the blackest Black Pirate that ever
broke a shell. I donned Myr-lo's harness and weapons; and, except for
my gray eyes, I was a noble of the First Born. I was glad now that
Myr-lo had not been at the banquet, for his harness would help to pass
me through the palace and out of it, an ordeal that I had not been
looking forward to with much relish; for I had been wearing the harness
of the commonest of common warriors, and I very much doubted that they
passed in and out of the palace late at night without being questioned
--and I had no answers.

I got through the palace without encountering anyone, and when I
approached the gate I commenced to stagger. I wanted them to think that
a slightly inebriated guest was leaving early. I held my breath as I
approached the warriors on guard; but they only saluted me
respectfully, and I passed out into the avenues of Kamtol.

My plan had been to climb the facade of the hangar building, which I
could have done because of the deep carving of its ornamentation; but
that would probably have meant a fight with the guard on the roof as I
clambered over the cornice.

Now, I determined to try another, if no less hazardous, plan.

I walked straight to the entrance. There was but a single warrior on
guard there. I paid no attention to him, but strode in. He hesitated;
then he saluted, and I passed on and up the ramp. He had been impressed
by the gorgeous trappings of Myr-lo, the noble.

My greatest obstacle to overcome now was the guard on the roof, where I
had no doubt but that I should find several warriors. It might be
difficult to convince them that even a noble would go flying alone at
this time of night, but when I reached the roof there was not a single
warrior in sight.

It took me but a moment to find the flier I had selected for the
adventure when I had been there before, and but another moment to climb
to its controls and start the smooth, silent motor.

The night was dark; neither moon was in the sky, and for that I was
thankful. I rose in a steep spiral until I was high above the city;
then I headed for the tower of Nastor's palace where Llana of Gathol
was imprisoned.

The black hull of the flier rendered me invisible, I was sure, from the
avenues below on a dark night such as this; and I came to the tower
with every assurance that my whole plan had worked out with amazing
success, even in spite of the untoward incidents that had seemed about
to wreck it in its initial stages.

As I drew slowly closer to the windows of Llana's apartment, I heard a
woman's muffled scream and a man's voice raised in anger. A moment
later the prow of my ship touched the wall just below the window; and,
seizing the bow line, I leaped across the sill into the chamber,
Myr-lo's sword in my hand.

Across the room, a man was forcing Llana of Gathol back upon a couch.
She was striking at him, and he was cursing her.

"Enough!" I cried, and the man dropped Llana and turned toward me. It
was Nastor, the dator.

"Who are you?" he demanded. "What are you doing here?"

"I am John Carter, Prince of Helium," I replied; "and I am here to kill
you."

He had already drawn, and our swords crossed even as I spoke.

"Perhaps you will recall me better as Dotar Sojat, the slave who cost
you one hundred thousand tanpi," I said; "the prince who is going to
cost you your life."

He commenced to shout for the guard, and I heard the sound of running
footsteps which seemed to be coming up a ramp outside the door. I saw
that I must finish Nastor quickly; but he proved a better swordsman
than I had expected, although the encounter quickly developed into a
foot race about the chamber.

The guard was coming closer when Llana darted to the door and pushed a
heavy bolt into place; and not a moment too soon, for almost
immediately I heard pounding on the door and the shouts of the warriors
outside; and then I tripped upon a fur that had fallen from the couch
during the struggle between Llana and Nastor, and I went down upon my
back. Instantly Nastor leaped for me to run me through the heart. My
sword was pointed up toward him, but he had all the advantage. I was
about to die.

Only Llana's quick wit saved me. She leaped for Nastor from the rear
and seized him about the ankles. He pitched forward on top of me, and
my sword went through his heart, two feet of the blade protruding from
his back. It took all my strength to wrest it free.

"Come, Llana!" I said.

"Where to?" she asked. "The corridor is full of warriors."

"The window," I said. "Come!"

As I turned toward the window, I saw the end of my line, that I had
dropped during the fight, disappear over the edge of the sill. My ship
had drifted away, and we were trapped.

I ran to the window. Twenty-five feet away, and a few feet below the
level of the sill, floated escape and freedom, floated life for Llana
of Gathol, for Pan Dan Chee, for Jad-han, and for me.

There was but a single hope. I stepped to the sill, measured the
distance again with my eyes--and jumped. That I am narrating this
adventure must assure you that I landed on the deck of that flier. A
moment later it was beside the sill again, and Llana was aboard.

"Pan Dan Chee!" she said. "What has become of him? It seems cruel to
abandon him to his fate."

Pan Dan Chee would have been the happiest man in the world could he
have known that her first thought was for him, but I knew that the
chances were that she would snub or insult him the first opportunity
she had--women are peculiar that way.

I dropped swiftly toward the plaza. "Where are you going?" demanded
Llana.

"Aren't you afraid we'll be captured down there?"

"I am going for Pan Dan Chee," I said, and a moment later I landed
close to Nastor's palace, and two men dashed from the shadows toward
the ship. They were Pan Dan Chee and Jad-han.

As soon as they were aboard, I rose swiftly; and headed for Gathol. I
could feel Pan Dan Chee looking at me. Finally he could contain himself
no longer. "Who are you?" he demanded; "and where is John Carter?"

"I am now Myr-lo, the inventor," I said; "a short time ago I was Dotar
Sojat the slave; but always I am John Carter."

"We are all together again," he said, "and alive; but for how long?
Have you forgotten the skeletons on the rim of the rift?"

"You need not worry," I assured him. "The mechanism that laid them
there has been destroyed."

He turned to Llana. "Llana of Gathol," he said, "we have been through
much together; and there is no telling what the future holds for us.
Once again I lay my heart at your feet."

"You may pick it up," said Llana of Gathol; "I am tired and wish to
sleep."


There were four of us aboard the flier I had stolen from the hangar at
Kamtol to effect our escape from The Valley of the First Born: Llana of
Gathol; Pan Dan Chee of Horz; Jad-han, the brother of Janai of Amhor;
and I, John Carter, Prince of Helium and Warlord of Barsoom.

It was one of those startlingly gorgeous Martian nights that fairly
take one's breath away. In the thin air of the dying planet, every star
stands out in scintillant magnificence against the velvet blackness of
the firmament in splendor inconceivable to an inhabitant of Earth.

As we rose above the great rift valley, both of Mars' moons were
visible, and Earth and Venus were in conjunction, affording us a
spectacle of incomparable beauty. Cluros, the farther moon, moved in
stately dignity across the vault of heaven but fourteen thousand miles
away, while Thuria, but four thousand miles distant, hurtled through
the night from horizon to horizon in less than four hours, casting ever
changing shadows on the ground below us which produced the illusion of
constant movement, as though the surface of Mars was covered by
countless myriads of creeping, crawling things. I wish that I might
convey to you some conception of the weird and startling strangeness of
the scene and of its beauty; but, unfortunately, my powers of
description are wholly inadequate.

But perhaps some day you, too, will visit Mars.

As we rose above the rim of the mighty escarpment which bounds the
valley, I set our course for Gathol and opened the throttle wide, for I
anticipated possible pursuit; but, knowing the possibilities for speed
of this type of flier, I was confident that, with the start we had,
nothing in Kamtol could overhaul us if we had no bad luck.

Gathol is supposed by many to be the oldest inhabited city on Mars, and
is one of the few that has retained its freedom; and that despite the
fact that its ancient diamond mines are the richest known and, unlike
practically all the other diamond fields, are today apparently as
inexhaustible as ever.

In ancient times the city was built upon an island in Throxeus,
mightiest of the five oceans of old Barsoom. As the ocean receded,
Gathol crept down the sides of the mountain, the summit of which was
the island on which she had been built, until today she covers the
slopes from summit to base, while the bowels of the great hill are
honeycombed with the galleries of her mines.

Entirely surrounding Gathol is a great salt marsh, which protects it
from invasion by land, while the rugged and ofttimes vertical
topography of the mountain renders the landing of hostile airships a
precarious undertaking.

Gahan, the father of Llana, is jed of Gathol, which is very much more
than just a single city, comprising, as it does, some one hundred forty
thousand square miles, much of which is fine grazing land where run
their great herds of thoats and zitidars. It was to return Llana to her
father and mother, Tara of Helium, that we had passed through so many
harrowing adventures since we had left Horz.

And now Llana was almost home; and I should soon be on my way to Helium
and my incomparable Dejah Thoris, who must long since have given me up
for dead.

Jad-han sat beside me at the controls, Llana slept, and Pan Dan Chee
moped.

Moping seems to be the natural state of all lovers. I felt sorry for
Pan Dan Chee; and I could have relieved his depression by telling him
that Llana's first words after I had rescued her from the tower of
Nastor's palace had been of him--inquiring as to his welfare--but I
didn't. I wished the man who won Llana of Gathol to win her by himself.
If he gave up in despair while they both lived and she remained
unmated; then he did not deserve her; so I let poor Pan Dan Chee suffer
from the latest rebuff that Llana had inflicted upon him.

We approached Gathol shortly before dawn. Neither moon was in the sky,
and it was comparatively dark. The city was dark, too; I saw not a
single light. That was strange, and might forebode ill; for Martian
cities are not ordinarily darkened except in times of war when they may
be threatened by an enemy.

Llana came out of the tiny cabin and crouched on the deck beside me.
"That looks ominous," she said.

"It does to me, too," I agreed; "and I'm going to stand off until
daylight. I want to see what's going on before I attempt to land."

"Look over there," said Llana, pointing to the right of the black mass
of the mountain; "see all those lights."

"The camp fires of the herdsmen, possibly," I suggested.

"There are too many of them," said Llana.

"They might also be the camp fires of warriors," said Jad-han.

"Here comes a flier," said Pan Dan Chee; "they have discovered us."

From below, a flier was approaching us rapidly. "A patrol flier
doubtless," I said, but I opened the throttle and turned the flier's
nose in the opposite direction. I didn't like the looks of things, and
I wasn't going to let any ship approach until I could see its insigne.
Then came a hail: "Who are you?"

"Who are you?" I demanded in return.

"Stop!" came the order, but I didn't stop; I was pulling away from him
rapidly, as my ship was much the faster.

He fired then, but the shot went wide. Jad-han was at the stern gun.
"Shall I let him have it?" he asked.

"No," I replied; "he may be Gatholian. Turn the searchlight on him, Pan
Dan Chee; let's see if we can see his insigne."

Pan Dan Chee had never been on a ship before, nor ever seen a
searchlight. The little remnant of the almost extinct race of Orovars,
of which he was one, that hides away in ancient Horz, has neither ships
nor searchlights; so Llana of Gathol came to his rescue, and presently
the bow of the pursuing flier was brightly illuminated.

"I can't make out the insigne," said Llana, "but that is no ship of
Gathol."

Another shot went wide of us, and I told Jad-han that he might fire. He
did and missed. The enemy fired again; and I felt the projectile strike
us, but it didn't explode. He had our range, so I started to zig-zag,
and his next two shots missed us. Jad-Han's also missed, and then we
were struck again.

"Take the controls," I said to Llana, and I went back to the gun. "Hold
her just as she is, Llana," I called, as I took careful aim. I was
firing an explosive shell detonated by impact. It struck her full in
the bow entered the hull, and exploded. It tore open the whole front of
the ship, which burst into flame and commenced to go down by the bow.
At first she went slowly; and then she took the last long, swift dive--
a flaming meteor that crashed into the salt marsh and was extinguished.

"That's that," said Llana of Gathol.

"I don't think it's all of that as far as we are concerned," I
retorted; "we are losing altitude rapidly; one of his shots must have
ripped open a buoyancy tank."

I took the controls and tried to keep her up; as, with throttle wide
open, I sought to pass that ring of camp fires before we were finally
forced down.

That was a good little ship--staunch and swift, as are all the ships
of the Black Pirates of Barsoom--and it carried us past the farthest
camp fires before it finally settled to the ground just at dawn. We
were close to a small forest of sorapus trees, and I thought it best to
take shelter there until we could reconnoiter a bit.

"What luck"' exclaimed Llana, disgustedly, "and just when I was so sure
that we were practically safe and sound in Gathol."

"What do we do now?" asked Pan Dan Chee.

"Our fate is in the hands of our ancestors," said Jad-han.

"But we won't leave it there," I assured them; "I feel that I am much
more competent to direct my own fate than are my ancestors, who have
been dead for many years. Furthermore, I am much more interested in it
than they."

"I think perhaps you are on the right track there," said Llana,
laughing, "although I wouldn't mind leaving my fate in the hands of my
living ancestors--and now, just what is one of them going to do about
it?"

"First I am going to find something to eat," I replied, "and then I am
going to try to find out who were warming themselves at those fires
last night; they might be friends, you know."

"I doubt it," said Llana; "but if they are friends, then Gathol is in
the hands of enemies."

"We should know very shortly; and now you three remain here while I go
and see if anything edible grows in this forest. Keep a good lookout."

I walked into the forest, looking for roots or herbs and that life-giving
 plant, the mantalia, the milk-like sap of which has saved me from
death by thirst or starvation on many an occasion. But that forest
seemed to be peculiarly barren of all forms of edible things, and I
passed all the way through it and out upon the other side without
finding anything that even a starving man would try to eat.

Beyond the forest, I saw some low hills; and that gave me renewed hope,
as in some little ravine, where moisture might be held longest, I
should doubtless find something worth taking back to my companions.

I had crossed about half the distance from the forest to the hills when
I heard the unmistakable clank of metal and creaking of leather behind
me; and, turning, saw some twenty red men mounted on riding thoats
approaching me at a gallop, the nailless, padded feet of their mounts
making no sound on the soft vegetation which covered the ground.

Facing them, I drew my sword; and they drew rein a few yards from me.
"Are you men of Gathol?" I asked.

"Yes," replied one of them.

"Then I am a friend," I said.

The fellow laughed. "No Black Pirate of Barsoom is any friend of ours,"
he shot back.

For the moment I had forgotten the black pigment with which I had
covered every inch of my face and body as a disguise to assist me in
effecting my escape from the Black Pirates of the Valley of the First
Born.

"I am not a Black Pirate," I said.

"Oh, no!" he cried; "then I suppose you are a white ape." At that they
all laughed. "Come on now, sheathe your sword and come along with us.
We'll let Gan Hor decide what is to be done with you, and I can tell
you right now that Gan Hor doesn't like Black Pirates."

"Don't be a fool," I said; "I tell you I am no Black Pirate--this is
just a disguise."

"Well," said the fellow, who thought he was something of a wit, "isn't
it strange that you and I should meet?--I'm really a Black Pirate
disguised as a red man." This simply convulsed his companions. When he
could stop laughing at his own joke, he said, "Come on now, no more
foolishness! Or do you want us to come and take you?"

"Come and take me!" I replied. In that, I made a mistake; but I was a
little sore at being laughed at by these stupid fools.

They started circling me at a gallop; and as they did so, they uncoiled
the ropes they use to catch thoats. They were whirling them about their
heads now and shouting. Suddenly a dozen loops spun through the air at
me simultaneously.

It was a beautiful demonstration of roping, but I didn't really
appreciate it at the moment. Those nooses settled around me from my
neck to my heels, rendering me absolutely helpless as they yanked them
taut; then the dozen whose ropes had ensnared me rode away all in the
same direction, jerking me to the ground; nor did they stop there--
they kept on going, dragging me along the ground.

My body rolled over and over in the soft ocher vegetation, and my
captors kept riding faster and faster until their mounts were at a full
run. It was a most undignified situation for a fighting man; it is like
me that I thought first of the injury to my pride, rather than to the
injury to my body--or the fact that much more of this would leave me
but a bloody corpse at the ends of twelve rawhide ropes.

They must have dragged me half a mile before they finally stopped, and
only the fact that the mosslike vegetation which carpets most of Mars
is soft found me alive at the end of that experience.

The leader rode back to me, followed by the others. He took one look at
me, and his eyes were wide. "By my first ancestor!" he exclaimed; "he
is no Black Pirate--the black has rubbed off!"

I glanced at myself; sure enough, much of the pigment had been rubbed
off against the vegetation through which I had been dragged, and my
skin was now a mixture of black and white streaks smeared with blood.

The man dismounted; and, after disarming me, took the nooses from about
me. "He isn't a Black Pirate and isn't even a red man," he said to his
companions; "he's white and he has gray eyes. By my first ancestor, I
don't believe he's a man at all. Can you stand up?"

I came to my feet. I was a little bit groggy, but I could stand. "I can
stand," I said, "and if you want to find out whether or not I'm a man, give me
back my sword and draw yours," and with that I slapped him in the face
so hard that he fell down. I was so mad that I didn't care whether he
killed me or not. He came to his feet cursing like a true pirate from
the Spanish main.

"Give him his sword!" he shouted. "I was going to take him back to Gan
Hor alive, but now I'll leave him here dead."

"You'd better take him back alive, Kor-an," advised one of his fellows.
"We may have captured a spy; and if you kill him before Gan Hor can
question him, it won't go so well for you."

"No man can strike me and live," shouted Kor-an; "where is his sword?"

One of them handed me my long-sword, and I faced Kor-an. "To the
death?" I asked.

"To the death!" replied Kor-an.

"I shall not kill you, Kor-an," I said; "and you cannot kill me, but I
shall teach you a lesson that you will not soon forget." I spoke in a
loud tone of voice, that the others might hear.

One of them laughed, and said, "You don't know who you're talking to,
fellow. Kor-an is one of the finest swordsmen in Gathol. You will be dead
in five minutes."

"In one," said Kor-an, and came for me.

I went to work on Kor-an then, after trying to estimate roughly how
many bleeding cuts and scratches I had on my body. He was a furious but
clumsy fighter. In the first second I drew blood from his right breast;
then I cut a long gash in his right thigh. Again and again I touched
him, drawing blood from cuts or scratches. I could have killed him at
any time, and he could touch me nowhere.

"It has been more than a minute, Kor-an," I said.

He did not reply; he was breathing heavily, and I could tell from his
eyes that he was afraid. His companions sat in silence, watching every
move.

Finally, after I had cut his body from forehead to toe, I stepped back,
lowering my point. "Have you had enough, Kor-an," I asked, "or do you
want me to kill you?"

"I chose to fight to the death," he said, courageously; "it is your
right to kill me--and I know that you can. I know that you could have
killed me any time from the moment we crossed swords."

"I have no wish to kill a brave man," I said.

"Call the whole thing off," said one of the others; "you are up against
the greatest swordsman anyone ever saw, Kor-an."

"No," said Kor-an, "I should be disgraced, if I stopped before I killed
him or he killed me. Come!" He raised his point.

I dropped my sword to the ground and faced him. "You now have your
chance to kill me," I told him.

"But that would be murder," he said; "I am no assassin."

"Neither am I, Kor-an; and if I ran you through, even while you carried
your sword, I should be as much a murderer as you, were you to kill me
now; for even with a sword in your hand you are as much unarmed against
me as I am now against you."

"The man is right," spoke up one of the Gatholians. "Sheathe your
sword, Kor-an; no one will hold it against you."

Kor-an looked at the others, and they all urged him to quit. He rammed
his sword into its scabbard and mounted his thoat. "Get up behind me,"
he said to me. I mounted and they were off at a gallop.

After about half an hour they entered another grove of sorapus, and
presently came to a cluster of the rude huts used by the
warrior-herdsmen of Gathol. Here was the remainder of the troop to
which my captors belonged. These herdsmen are the warriors of Gathol,
being divided into regular military units. This one was a utan of a
hundred men commanded by a dwar, with two padwars, or lieutenants under
him. They remain on this duty for one month, which is equivalent to
about seventy days of Earth time; then they are relieved and return to
Gathol city.

Gan Hor, the dwar, was sitting in front of one of the shelters playing
jetan with a padwar when I was taken before him by Kor-an. He looked us
both up and down for a full minute. "In the name of Issus!" he
exclaimed, "what have you two been doing--playing with a herd of
banths or a tribe of white apes? And who is this? He is neither red nor
black."

"A prisoner," said Kor-an; then he explained quite honestly why we were
in the condition we were.

Gan Hor scowled. "I'll take this matter up with you later, Kor-an," he
said; then he turned to me.

"I am the father of Tara of Helium," I said, "the princess of your
jed."

Gan Hor leaped to his feet, and Kor-an staggered as though he had been
struck; I thought he was going to fall.

"John Carter!" exclaimed Gan Hor. "The white skin, the gray eyes, the
swordsmanship of which Kor-an has told me. I have never seen John
Carter, but you could be no other;" then he wheeled upon Kor-an. "And
you dragged the Prince of Helium, Warlord of Barsoom for half a mile at
the ends of your ropes!" He was almost screaming. "For that, you die!"

"No," I said. "Kor-an and I have settled that between us; he is to be
punished no further."

These warrior-herdsmen of Gathol live much like our own desert nomads,
moving from place to place as the requirements of pasturage and the
presence of water dictate. There is no surface water in Gathol other
than the moisture in the salt marsh that encircles the city; but in
certain places water may be found by sinking wells, and in these spots
they make their camps, as here in the sorapus grove to which I had been
brought.

Gan Hor had water brought for me; and while I was washing away the
black pigment, the dirt, and the blood, I told him that Llana of Gathol
and two companions were not far from the spot where Kor-an had captured
me; and he sent one of his padwars with a number of warriors and three
extra thoats to bring them in.

"And now," I said, "tell me what is happening to Gathol. The fact that
we were attacked last night, coupled with the ring of camp fires
encircling the city, suggests that Gathol is besieged by an enemy."

"You are right," replied Gan Hor; "Gathol is surrounded by the troops
of Hin Abtol who styles himself Jeddak of Jeddaks of the North. He came
here some time ago in an ancient and obsolete flier, but as he came in
peace he was treated as an honored guest by Gahan. They say that he
proved himself an egotistical braggart and an insufferable boor, and
ended by demanding that Gaban give him Llana as a wife--he already had
seven, he boasted.

"Of course, Gahan told him that Llana of Gathol would choose her own
mate; and when Llana refused his proposition, he threatened to come
back and take her by force. Then he went away, and the next day our
Princess started out for Helium on a ship with twenty-five members of
her personal guard. She never reached Helium, nor has she been seen or
heard of since, until you just told me that she is alive and has
returned to Gathol.

"But we soon heard from Hin Abtol. He came back with a large fleet of
the most ancient and obsolete fliers that I have ever seen; some of his
ships must be over a hundred years old. Hin Abtol came back, and he
demanded the surrender of Gathol.

"His ships were crammed with warriors, thousands of whom leaped
overboard and descended upon the city with equilibrimotors. There was
fighting in the avenues and upon the roofs of buildings all of one day,
but we eventually destroyed or made prisoners of all of them; so,
finding that he could not take the city by storm, Hin Abtol laid siege
to it.

"He has sent all but a few of his ships away, and we believe that they
have returned to the frozen north for reinforcements. We who were on
herd duty at the beginning of the investment are unable to return to
the city, but we are continually harassing the warriors of Hin Abtol
who are encamped upon the plain."

"So they are using equilibrimotors," I said; "it seems strange that any
peoples from the frozen north should have these. They were absolutely
unknown in Okar when I was there."

The equilibrimotor is an ingenious device for individual flying. It
consists of a broad belt, not unlike the life belt used aboard
passenger ships on Earth; the belt is filled with the eighth Barsoomian
ray, or ray of propulsion, to a sufficient degree to equalize the pull
of gravity and thus to maintain a person in equilibrium between that
force and the opposite force exerted by the eighth ray. Attached to the
back of the belt is a small radium motor, the controls for which are on
the front of the belt; while rigidly attached to and projecting from
the upper rim of the belt is a strong, light wing with small hand
levers for quickly altering its position. I could understand that they
might prove very effective for landing troops in an enemy city by
night.

I had listened to Gan Hor with feelings of the deepest concern, for I
knew that Gathol was not a powerful country and that a long and
persistent siege must assuredly reduce it unless outside help came.
Gathol depends for its food supplies upon the plains which comprise
practically all of its territory. The far northwest corner of the
country is cut by one of Barsoom's famous canals; and here the grains,
and vegetables, and fruits which supply the city are raised; while upon
her plains graze the herds that supply her with meat. An enemy
surrounding the city would cut off all these supplies; and while Gahan
doubtless had reserves stored in the city, they could not last
indefinitely.

In discussing this with Gan Hor, I remarked that if I could get hold of
a flier I'd return to Helium and bring a fleet of her mighty war ships
and transports with guns and men enough to wipe Hin Abtol and his
Panars off the face of Barsoom.

"Well," said Gan Hor, "your flier is here; it came with Hin Abtol's
fleet. One of my men recognized it and your insigne upon it the moment
he saw it; and we have all been wondering how Hin Abtol acquired it;
but then, he has ships from a score of different nations, and has not
bothered to remove their insignia."

"He found it in a courtyard in the deserted city of Horz," I explained;
"and when he was attacked by green men, he made off in it with a couple
of his warriors, leaving the others to be killed."

Just then the padwar who had gone to fetch Llana, Pan Dan Chee, and
Jad-han returned with his detachment--and three riderless thoats!

"They were not there," he said; "though we searched everywhere, we
could not find them; but there was blood on the ground where they had
been."

So Llana of Gathol was lost to me again! That she had been captured by
Hin Abtol's warriors, there seemed little doubt. I asked Gan Hor for a
thoat, that I might ride out and examine the spot at which the party
had been taken; and he not only acceded to my request, but accompanied
me with a detachment of his warriors.

There had evidently been a fight at the place that I had left them; the
vegetation was trampled, and there was blood upon it; but so resilient
is this mosslike carpeting of the dead sea bottoms of Mars, that,
except for the blood, the last traces of the encounter were fast
disappearing; and there was no indication of the direction taken by
Llana's captors.

"How far are their lines from here?" I asked Gan Hor.

"About nine haads," he replied--that is not quite three Earth miles.

"We might as well return to your camp," I said; "we haven't a
sufficiently strong force to accomplish anything now. I shall return
after dark."

"We can make a little raid on one of their encampments tonight,"
suggested Gan Hor.

"I shall go alone," I told him; "I have a plan.

"But it won't be safe," he objected. "I have a hundred men with whom I
am constantly harassing them; we should be glad to ride with you."

"I am going only for information, Gan Hor; I can get that better
alone."

We returned to camp, and with the help of one of Gan Hor's warriors I
applied to my face and body the red pigment that I always carry with me
for use when I find it necessary to disguise myself as a native born
red man--a copper-colored ointment such as had first been given me by
the Ptor brothers of Zodanga many years ago.

After dark I set out on thoatback, accompanied by Gan Hor and a couple
of his warriors; as I had accepted his offer of transportation to a
point much nearer the Panar lines. Fortunately the heavens were
temporarily moonless, and we came quite close to the enemy's first
fires before I dismounted and bid my new friends goodby.

"Good luck!" said Gan Hor; "and you'll need it."

Kor-an was one of the warriors who had accompanied us. "I'd like to go
with you, Prince," he said; "thus I might atone for the thing I did."

"If I could take anyone, I'd take you, Kor-an," I assured him. "Anyway,
you have nothing to atone for; but if you want to do something for me,
promise that you will fight always for Tara of Helium and Llana of
Gathol."

"On my sword, I swear it," he said; and then I left them and made my
way cautiously toward the Panar camp.

Once again, as upon so many other occasions, I used the tactics of
another race of red warriors--the Apaches of our own Southwest--
worming my way upon my belly closer and closer toward the lines of the
enemy. I could see the forms of warriors clustered about their fires,
and I could hear their voices and their rough laughter; and, as I drew
nearer, the oaths and obscenities which seem to issue most naturally
from the mouths of fighting men; and when a gust of wind blew from the
camp toward me, I could even smell the sweat and the leather mingling
with the acrid fumes of the smoke of their fires.

A sentry paced his post between me and the fires; when he came closest
to me, I flattened myself upon the ground. I heard him yawn. When he
was almost on top of me, I rose up before him; and before he could
voice a warning cry, I seized him by the throat. Three times I drove my
dagger into his heart. I hate to kill like that; but now there was no
other way, and it was not for myself that I killed him--it was for
Llana of Gathol, for Tara of Helium, and for Dejah Thoris, my beloved
princess.

Just as I lowered his body to the ground, a warrior at a nearby fire
arose and looked out toward us. "What was that?" he asked his fellows.

"The sentry," one of them replied; "there he is now." I was slowly
pacing the post of the departed, hoping none would come to investigate.

"I could have sworn I saw two men scuffling there," said the first
speaker.

"You are always seeing things," said a third.

I walked the post until they had ceased to discuss the matter and had
turned their attention elsewhere; then I knelt beside the dead man and
removed his harness and weapons, which I immediately donned. Now I was,
to outward appearances anyway, a soldier of Hin Abtol, a Panar from
some glazed, hothouse city of the frozen north.

Walking to the far end of my post, I left it and entered the camp at
some distance from the group which included the warrior whose
suspicions I had aroused. Although I passed close to another group of
warriors, no one paid any attention to me. Other individuals were
wandering around from fire to fire, and so my movements attracted no
notice.

I must have walked fully a haad inside the lines away from my point of
entry before I felt that it would be safe to stop and mix with the
warriors. Finally I saw a lone warrior sitting beside a fire, and
approached him.

"Kaor!" I said, using the universal greeting of Barsoom.

"Kaor!" he replied. "Sit down. I am a stranger here and have no friends
in this dar." A dar is a unit of a thousand men, analogous to our
Earthly regiment. "I just came down today with a fresh contingent from
Pankor. It is good to move about and see the world again, after having
been frozen in for fifty years."

"You haven't been away from Pankor for fifty years!" I exclaimed,
guessing that Pankor was the name of the Arctic city from which he
hailed, and hoping that I was guessing right.

"No," he said; "and you! How long were you frozen in?"

"I have never been to Pankor," I said; "I am a panthan who has just
joined up with Hin Abtol's forces since they came south." I thought
this the safest position to take, since I should be sure to arouse
suspicion were I to claim familiarity with Pankor, when I had never
been there.

"Well," said my companion, "you must be crazy."

"Why?" I asked.

"Nobody but a crazy man would put himself in the power of Hin Abtol.
Well, you've done it; and now you'll be taken to Pankor after this war
is over, unless you're lucky enough to be killed; and you'll be frozen
in there until Hin Abtol needs you for another campaign. What's your
name?"

"Dotor Sojat," I replied, falling back on that old time name the green
Martian horde of Thark had given me so many years before.

"Mine is Em-tar; I am from Kobol."

"I thought you said you were from Pankor."

"I'm a Kobolian by birth," he explained. "Where are you from?"

"We panthans have no country," I reminded him.

"But you must have been born somewhere," he insisted.

"Perhaps the less said about that the better," I said, attempting a sly
wink.

He laughed. "Sorry I asked," he said.

Sometimes, when a man has committed a political crime, a huge reward is
offered for information concerning his whereabouts; so, as well as
changing his name, he never divulges the name of his country. I let
Em-tar think that I was a fugitive from justice.

"How do you think this campaign is going?" I asked.

"If Hin Abtol can starve them out, he may win," replied Em-tar; "but
from what I have heard he could never take the city by storm. These
Gatholians are great fighters, which is more than can be said for those
who fight under Hin Abtol--our hearts aren't in it; we have no feeling
of loyalty for Hin Abtol; but these Gatholians now, they're fighting
for their homes and their jed; and they love 'em both. They say that
Gahan's Princess is a daughter of The Warlord of Barsoom. Say, if he
hears about this and brings a fleet and an army from Helium, we might
just as well start digging our graves."

"Are we taking many prisoners?" I asked.

"Not many. Three were taken this morning; one of them was the daughter
of Gahan, the Jed of Gathol; the other two were men."

"That's interesting," I said; "I wonder what Hin Abtol will do with the
daughter of Gahan."

"That I wouldn't know," replied Em-tar, "but they say he's sent her off
to Pankor already. You hear a lot of rumors in an army, though; and
most of them are wrong."

"I suppose Hin Abtol has a big fleet of fliers," I said.

"He's got a lot of old junk, and not many men capable of flying what he
has got."

"I'm a flier," I said.

"You'd better not let 'em know it, or they'll have you on board some
old wreck," advised Em-tar.

"Where's their landing field here?"

"Down that way about a haad;" he pointed in the direction I had been
going when I stopped to talk with him.

"Well, goodby, Em-tar," I said, rising.

"Where are you going?"

"To fly for Hin Abtol of Pankor," I said.


I made my way through the camp to where a number of fliers were lined
up; it was an extremely ragged, unmilitary line, suggesting
inefficiency; and the ships were the most surprising aggregation of
obsolete relics I have ever seen; most of them were museum pieces.

Some warriors were sitting around fires nearby; and, assuming that they
were attached to the flying service, I approached them.

"Where is the flying officer in command?" I asked.

"Over there," said one of the men, pointing at the largest ship on the
line.

"Why--do you want to see him?"

"Yes."

"Well, he's probably drunk."

"He is drunk," said another.

"What's his name?" I asked.

"Odwar Phor San," replied my informant. Odwar is about the same as
general, or brigadier general. He commands ten thousand men in the army
and a fleet in the navy.

"Thanks," I said; "I'll go over and see him."

"You wouldn't, if you knew him; he's as mean as an ulsio."

I walked over to the big ship. It was battered and weatherbeaten, and
must have been at least fifty years old. A boarding ladder hung down
amidships, and at its foot stood a warrior with drawn sword.

"What do you want?" he demanded

"I have a message for Odwar Phor San," I said.

"Who is it from?"

"That is none of your business," I told him', "send word to the odwar
that Dotor Sojat wishes to see him on an important matter."

The fellow saluted with mock elaborateness. "I didn't know we had a
jedwar among us," he said. "Why didn't you tell me?"

Now, jedwar is the highest rank in a Barsoomian army or navy, other
than that of jed or jeddak or Warlord, a rank created especially for me
by the jeddaks of five empires. That warrior would have been surprised
could he have known that he had conferred upon me a title far inferior
to my own.

I laughed at his little joke, and said, "One never knows whom one is
entertaining."

"If you really have a message for the old ulsio, I'll call the deck
watch; but, by Issus, you'd better have a message of importance."

"I have," I assured him; and I spoke the truth, for it was of
tremendous importance to me; so he hailed the deck watch and told him
to tell the odwar that Dotor Sojat had come with an important message
for him.

I waited about five minutes, and then I was summoned aboard and
conducted to one of the cabins. A gross, slovenly man sat before a
table on which was a large tankard and several heavy, metal goblets. He
looked at me scowlingly out of bleary eyes.

"What does that son of a calot want now?" he demanded.

I guessed that he referred to a superior officer, and probably to Hin
Abtol.

Well, if he thought I bore a message from Hin Abtol, so much the
better.

"I am to report to you as an experienced flier," I said.

"He sent you at this time of night to report to me as a flier?" he
almost shouted at me.

"You have few experienced fliers," I said. "I am a panthan who has
flown every type of ship in the navy of Helium. I gathered that you
would be glad to get me before some other commander snapped me up. I am
a navigator, and familiar with all modern instruments, but if you don't
want me I shall then be free to attach myself elsewhere."

He was befuddled by strong drink, or I'd probably never have gotten
away with such a bluff. He pretended to be considering the matter
seriously; and while he considered it, he poured himself another drink,
which he swallowed in two or three gulps--what didn't run down his
front. Then he filled another goblet and pushed it across the table
toward me, slopping most of its contents on the table top.

"Have drink!" he said.

"Not now," I said; "I never drink when I am on duty."

"You're not on duty."

"I am always on duty; I may have to take a ship up at any moment."

He pondered this for several minutes with the assistance of another
drink; then he filled another goblet and pushed it across the table
toward me. "Have drink," he said.

I now had two full goblets in front of me; it was evident that Phor San
had not noticed that I had failed to drink the first one.

"What ship shall I command?" I asked; I was promoting myself rapidly.
Phor San paid no attention to my question, being engaged in what was
now becoming a delicate and difficult operation--the pouring of
another drink; most of it went on the table, from where it ran down
into his lap.

"What ship did you say I was to command?" I demanded.

He looked bewildered for a moment; then he tried to draw himself
together with military dignity. "You will command the Dusar, Dwar," he
said; then he filled another goblet and pushed it toward me. "Have
drink, Dwar," he said. My promotion was confirmed.

I walked over to a desk covered with an untidy litter of papers, and
searched until I found an official blank; on it I wrote:


  To Dwar Dotor Sojat:

  You will immediately take over command of ship Dusar.


  By order of

  Odwar Commanding


After finding a cloth and wiping the liquor from the table in front of
him, I laid the order down and handed him a pen.

"You forgot to sign this, Odwar," I said. He was commencing to weave,
and I saw that I must hurry.

"Sign what?" he demanded, reaching for the tankard.

I pushed it away from him, took his hand, and placed the pen point at
the right place on the order blank. "Sign here," I ordered.

"Sign here," he repeated, and laboriously scrawled his name; then he
fell forward on the table, asleep. I had been just in time.

I went on deck; both moons were now in the sky, Cluros just above the
horizon, Thuria a little higher; by the time Cluros approached zenith,
Thuria would have completed her orbit around Barsoom and passed him, so
swift her flight through the heavens.

The deck watch approached me. "Where lies the Dusar?" I asked.

He pointed down the line. "About the fifth or sixth ship, I think," he
said.

I went overside; and as I reached the ground, the sentry there asked,
"Was the old ulsio as drunk as ever?"

"He was perfectly sober," I replied.

"Then some one had better send for the doctor," he said, "for he must
be sick."

I walked along the line, and at the fifth ship I approached the sentry
at the foot of its ladder. "Is this the Dusar?" I asked.

"Can't you read?" he demanded, impudently.

I look up then at the insigne on the ship's bow; it was the Dusar. "Can
you read?" I asked, and held the order up in front of him.

He snapped to attention and saluted. "I couldn't tell by your metal,"
he said, sullenly. He was quite right; I was wearing the metal of a
common warrior.

I looked the ship over. From the ground it hadn't a very promising
appearance--just a disreputable, obsolete old hulk. Then I climbed the
ladder and stepped to the deck of my new command; there was no
boatswain's call to pipe the side; there was only one man on watch; and
he was curled up on the deck, fast asleep.

I walked over and poked him with the toe of a sandal. "Wake up, there!"
I ordered.

He opened an eye and looked up at me; then he leaped to his feet. "Who
are you?" he demanded. "What are you doing here? What do you mean by
kicking me in the ribs and waking me up?"

"One question at a time, my man," I said. "I shall answer your first
question, and that will answer the others also." I held the order out
to him.

As he took it, he said, "Don't call me �my man,� you--" But he stopped
there; he had read the order. He saluted and handed the order back to
me, but I noticed just the suggestion of a grin on his face.

"Why did you smile?" I asked.

"I was thinking that you probably got the softest job in Hin Abtol's
navy," he said.

"What do you mean?"

"You won't have anything to do; the Dusar is out of commission--she
won't fly."

So! Perhaps Odwar Phor San was not as drunk as I had thought him.

The deck of the Dusar was weatherbeaten and filthy; everything was in
disorder, but what difference did that make if the ship wouldn't fly?

"How many officers and men comprise her complement?" I asked.

The fellow grinned and pointed to himself. "One," he said, "or, rather,
two, now that you are here."

I asked him his name, and he said that it was Fo-nar. In the United
States he would have been known as an ordinary seaman, but the Martian
words for seaman and sailor are now as obsolete as the oceans with
which they died, almost from the memory of man. All sailors and
soldiers are known as thans, which I have always translated as
warriors.

"Well, Fo-nar," I said; "let's have a look at our ship. What's wrong
with her? Why won't she fly?"

"It's the engine, sir," he said; "it won't start any more."

"I'll have a look over the ship," I said, "and then we'll see if we
can't do something about the engine."

I took Fo-nar with me and went below. Everything there was filthy and
in disorder. "How long has she been out of commission?" I asked.

"About a month."

"You certainly couldn't have made all this mess by yourself in a
month," I said.

"No, sir; she was always like this even when she was flying," he said.

"Who commanded her? Whoever he was, he should be cashiered for
permitting a ship to get in this condition."

"He won't ever be cashiered, sir," said Fo-nar.

"Why?" I asked.

"Because he got drunk and fell overboard on our last flight," Fo-nar
explained, with a grin.

I inspected the guns, there were eight of them, four on a side beside
smaller bow and stern guns on deck; they all seemed to be in pretty
fair condition, and there was plenty of ammunition. The bomb racks in
the bilge were full, and there was a bomb trap forward and another aft.

There were quarters for twenty-five men and three officers, a good
galley, and plenty of provisions. If I had not seen Odwar Phor San, I
could not have understood why all this materiel--guns, ammunition,
provisions, and tackle--should have been left on a ship permanently
out of commission. The ship appeared to me to be about ten years old--
that is, after a careful inspection; superficially, it looked a
hundred.

I told Fo-nar to go back on deck and go to sleep, if he wished to; and
then I went into the dwar's cabin and lay down; I hadn't had much sleep
the night before, and I was tired. It was daylight when I awoke, and I
found Fo-nar in the galley getting his breakfast. I told him to prepare
mine, and after we had both eaten I went to have a look at the engine.

It hurt me to go through that ship and see the condition its drunken
skipper had permitted it to get into. I love these Barsoomian fliers,
and I have been in the navy of Helium for so many years that ships have
acquired almost human personalities for me. I have designed them; I
have superintended their construction; I have developed new ideas in
equipment, engines, and armament; and several standard flying and
navigating instruments are of my invention. If there is anything I
don't know about a modern Martian flier; then nobody else knows it.

I found tools and practically dismantled the engine, checking every
part. While I was doing this, I had Fo-nar start cleaning up the ship.
I told him to start with my cabin and then tackle the galley next. It
would have taken one man a month or more to put the Dusar in even fair
condition, but at least we would make a start.

I hadn't been working on the engine half an hour before I found what
was wrong with it--just dirt! Every feed line was clogged; and that
marvellous, concentrated, Martian fuel could not reach the motor.

I was appalled by the evidence of such stupidity and inefficiency,
though not entirely surprised; drunken commanders and Barsoomian fliers
just don't go together. In the navy of Helium, no officer drinks while
on board ship or on duty; and not one of them drinks to excess at any
time.

If an officer were ever drunk on board his ship, the crew would see to
it that he was never drunk again; they know that their lives are in the
hands of their officers, and they don't purpose trusting them to a
drunken man--they simply push the officer overboard. It is such a 
well-established custom, or used to be before drinking on the part of
officers practically ceased, that no action was ever taken against the
warrior who took discipline into his own hands, even though the act
were witnessed by officers. I rather surmised that this time-honored
custom had had something to do with the deplorable accident that had
robbed the Dusar of her former commander.

The day was practically gone by the time I had cleaned every part of
the engine thoroughly and reassembled it; then I started it; and the
sweet, almost noiseless and vibrationless, hum of it was music to my
ears. I had a ship--a ship that would fly!

One man can operate such a ship, but of course he can't fight with it.
Where, however, could I get men? I didn't want just any men; I wanted
good fighting men who would just as lief fight against Hin Abtol as
not.

Pondering this problem I went to my cabin to clean up; it looked
spick-and-span.

Fo-nar had done a good job; he had also laid out the harness and metal
of a dwar--doubtless the property of the late commander. Bathed and
properly garbed, I felt like a new man as I stepped out onto the upper
deck. Fo-nar snapped to attention and saluted.

"Fo-nar," I said, "are you a Panar?"

"I should say not," he replied with some asperity. "I am from Jahar
originally, but now I have no country--I am a panthan."

"You were there during the reign of Tul Axtar?" I asked.

"Yes," he replied; "it was on his account that I became an exile--I
tried to kill him, and I got caught; I just barely escaped with my
life. I cannot go back so long as he is alive."

"You can go back, then," I said; "Tul Axtar is dead."

How do you know, sir?"

"I know the man who killed him."

"Just my luck!" exclaimed Fo-nar; "now that I might go back, I can't."

"Why can't you?"

"For the same reason, sir, that where ever you are from you'll never go
back, unless you are from Panar, which I doubt."

"No, I am not from Panar," I said; "but what makes you think I won't go
back to my own country?"

"Because no one upon whom Hin Abtol gets his hands ever escapes, other
than through death."

"Oh, come, Fo-nar," I said; "that is ridiculous. What is to prevent
either one of us from deserting?"

"If we deserted here," he replied, "we would immediately be picked up
by the Gatholians and killed; after this campaign is over, we will not
make a landing until we reach Panar; and from Panar there is no escape.
Hin Abtol's ships never stop at a friendly city, where one might find
an opportunity to escape; for there are no cities friendly to Hin
Abtol. He attacks every city that he believes he can take, sacks it,
and flies away with all the loot he can gather and with as many
prisoners as his ships will carry--mostly men; they say he has a
million now, and that he plans eventually to conquer Helium and then
all of Barsoom. He took me prisoner when he sacked Raxar on his way
down from Panar to Gathol; I was serving there in the army of the jed."

"You would like to return to Jahar?" I asked.

"Certainly," he replied. "My mate is there, if she still lives; I have
been gone twenty years."

"You feel no loyalty toward Hin Abtol?"

"Absolutely none," he replied; "why?"

"I think I can tell you. I have the same power that all Barsoomians
have of being able to read the mind of another when he happens to be
off guard; and a couple of times, Fo-nar, your subconscious mind has
dropped its guard and permitted me to read your thoughts; I have
learned several things about you. One is that you are constantly
wondering about me--who I am and whether I am to be trusted. For
another thing, I have learned that you despise the Panars. I also
discovered that you were no common warrior in Jahar, but a dwar in the
jeddak's service--you were thinking about that when you first saw me
in the metal and harness of a dwar."

Fo-nar smiled. "You read well," he said; "I must be more careful. You
read much better than I do, or else you guard your thoughts more
jealously than I; for I have not been able to obtain even the slightest
inkling of what is passing in your mind."

"No man has ever been able to read my mind," I said, and that is very
strange, too, and quite inexplicable. The Martians have developed mind
reading to a point where it is a fine art, but none has ever been able
to read my mind. Perhaps that is because it is the mind of an Earth
man, and may account for the fact that telepathy has not advanced far
on our planet.

"You are fortunate," said Fo-nar; "but please go on and tell me what
you started to."

"Well," I said, "in the first place, I have repaired the engine--the
Dusar can now fly."

"Good!" exclaimed Fo-nar. "I said you were no Panar; they are the
stupidest people in the world. No Panar could ever have repaired it;
all they can do is let things go to wrack and ruin. Go on."

"Now we need a crew. Can we find from fifteen to twenty-five men whom
we can trust and who can fight--men who will follow me anywhere I lead
them to win their freedom from Hin Abtol?"

"I can find you all the men you need," replied Fo-nar.

"Get busy then," I said; "you are now First Padwar of the Dusar."

"I am getting up in the world again," said Fo-nar, laughing. "I'll
start out immediately, but don't expect a miracle--it may take a
little time to find the right men."

"Have them report to the ship after dark, and tell them to be sure that
no one sees them. What can we do about that sentry at the foot of the
ladder?"

"The one who was on duty when you came aboard is all right," said
Fo-nar; "he'll come with us. He's on from the eighth to the ninth
zodes, and I'll tell the men to come at that time."

"Good luck, padwar!" I said, as he went overside.

The remainder of the day dragged slowly. I spent some time in my cabin
looking through the ship's papers. Barsoomian ships keep a log just as
Earth ships do, and I occupied several hours looking through the log of
the Dusar. The ship had been captured four years before while on a
scientific expedition to the Arctic, since then, under Panar
commanders, the log had been very poorly kept. Some times there were no
entries for a week, and those that were made were unprofessional and
sloppy; the more I learned about the Panars the less I liked them--and
to think that the creature who ruled them aspired to conquer a world!

About the end of the seventh zode Fo-nar returned. "I had much better
luck than I anticipated," he said; "every man I approached knew three
or four he could vouch for; so it didn't take long to get twenty-five.
I think, too, that I have just the man for Second Padwar. He was a
padwar in the army of Helium, and has served on many of her ships."

"What is his name?" I asked. I have known many men from Helium."

"He is Tan Hadron of Hastor," replied Fo-nar.

Tan Hadron of Hastor! Why, he was one of my finest officers. What ill
luck could have brought him to the navy of Hin Abtol?

"Tan Hadron of Hastor," I said aloud; "the name sounds a little
familiar; it is possible that I knew him." I did not wish anyone to
know that I was John Carter, Prince of Helium; for if it became known,
and I was captured, Hin Abtol could have wrested an enormous ransom
from Tardos Mors, Jeddak of Helium and grandfather of my mate, Dejah
Thoris.

Immediately after the eighth zode, warriors commenced to come aboard
the Dusar.

I had instructed Fo-nar to immediately send them below to their
quarters, for I feared that too much life on the deck of the Dusar
might attract attention; I had also told him to send Tan Hadron to my
cabin as soon as he came aboard.

About half after the eighth zode someone scratched on my door; and when
I bade him enter, Tan Hadron stepped into the cabin. My red skin and
Panar harness deceived him, and he did not recognize me.

"I am Tan Hadron of Hastor," he said; "Padwar Fo-nar instructed me to
report to you."

"You are not a Panar?" I asked.

He stiffened. "I am a Heliumite from the city of Hastor," he said,
proudly.

"Where is Hastor?" I asked.

He looked surprised at such ignorance. "It lies directly south of
Greater Helium sir; about five hundred haads. You will pardon me," he
added, "but I understood from Padwar Fo-nar that you knew many men from
Helium, and so I imagined that you had visited the empire; in fact he
gave me to understand that you had served in our navy."

"That is neither here nor there," I said. "Fo-nar has recommended you
for the post of Second Padwar aboard the Dusar. You will have to serve
me faithfully and follow where ever I lead; your reward will consist of
your freedom from Hin Abtol."

I could see that he was a little bit skeptical about the whole
proposition now that he had met me--a man who had never heard of
Hastor couldn't amount to much; but he touched the hilt of his sword
and said that he would follow me loyally.

"Is that all, sir?" he asked.

"Yes," I said; "for the time being. After the men are all aboard I
shall have them mustered below deck, and at that time I shall name the
officers; please be there."

He saluted, and turned to go.

"Oh, by the way," I called to him, "how is Tavia?"

At that he wheeled about as though he had been shot, and his eyes went
wide.

"What do you know of Tavia, sir?" he demanded. Tavia is his mate.

"I know that she is a very lovely girl, and that I can't understand why
you are not back in Hastor with her; or are you stationed in Helium
now?"

He came a little closer, and looked at me intently. As a matter of
fact, the light was not very good in my cabin, or he would have
recognized me sooner.

Finally his jaw dropped, and then he unbuckled his sword and threw it
at my feet. "John Carter!" he exclaimed.

"Not so loud, Hadron," I cautioned; "no one here knows who I am; and no
one must, but you."

"You had a good time with me, didn't you, sir?" he laughed.

"It has been some time since I have had anything to laugh about," I
said; "so I hope you will forgive me; now tell me about yourself and
how you got into this predicament."

"Perhaps half the navy of Helium is looking for Llana of Gathol and
you," he said. "Rumors of the whereabouts of one or the other of you
have come from all parts of Barsoom. Like many another officer I was
scouting for you or Llana in a one man flier. I had bad luck, sir; and
here I am. One of Hin Abtol's ships shot me down, and then landed and
captured me."

"Llana of Gathol and I, with two companions, were also shot down by one
of Hin Abtol's ships," I told him. "While I was searching for food,
they were captured, presumably by some of Hin Abtol's warriors, as we
landed behind their lines. We must try to ascertain, if possible, where
Llana is; then we can plan intelligently. Possibly some of our recruits
may have information; see what you can find out."

He saluted and left my cabin. It was good to know that I had such a man
as Tan Hadron of Hastor as one of my lieutenants.


Shortly after Tan Hadron left my cabin, Fo-nar entered to report that
all but one of the recruits had reported and that he had the men
putting the flier in shipshape condition. He seemed a little bit
worried about something, and I asked him what it was.

"It's about this warrior who hasn't reported," he replied. "The man who
persuaded him to join up is worried, too. He said he hadn't known him
long, but since he came aboard the Dusar he's met a couple of men who
know the fellow well; and they say he's an ulsio."

"Well, there's nothing we can do about it now," I said. "If this man
talks and arouses suspicion, we may have to take off in a hurry. Have
you assigned each man to his station?"

"Tan Hadron is doing that now," he replied. "I think we have found a
splendid officer in that man."

"I am sure of it," I agreed. "Be sure that four men are detailed to cut
the cables instantly, if it becomes necessary for us to make a quick
getaway."

When on the ground, the larger Martian fliers are moored to four
deadmen, one on either side at the bow and one on either side at the
stern. Unless a ship is to return to the same anchorage, these deadmen
are dug up and taken aboard before she takes off. In the event of
forced departure, such as I anticipated might be necessary in our case,
the cables attached to the deadmen are often cut.

Fo-nar hadn't been gone from my cabin five minutes before he came
hurrying in again. "I guess we're in for it, sir," he said; "Odwar Phor
San is coming aboard! That missing recruit is with him; he must have
reported all he knew to Phor San."

"When the odwar comes aboard, bring him down to my cabin; and then
order the men to their stations; see that the four men you have
detailed for that duty stand by the mooring cables with axes; ask Tan
Hadron to start the engine and stand by to take off; post a man outside
my cabin door to pass the word to take off when I give the signal; I'll
clap my hands twice."

Fo-nar was gone only a couple of minutes before he returned. "He won't
come below," he reported; "he's storming around up there like a mad
thoat, demanding to have the man brought on deck who gave orders to
recruit a crew for the Dusar."

"Is Tan Hadron at the controls ready to start the engine?" I asked.

"He is," replied Fo-nar.

"He will start them, then, as soon as I come on deck; at the same time
post your men at the mooring cables; tell them what the signal will
be."

I waited a couple of minutes after Fo-nar had left; then I went on
deck. Phor San was stamping up and down, evidently in a terrible rage;
he was also a little drunk.

I walked up to him and saluted. "Did you send for me, sir?" I asked.

"Who are you?" he demanded.

"Dwar commanding the Dusar, sir," I replied.

"Who said so?" he yelled. "Who assigned you to this ship? Who assigned
you to any ship?"

"You did, sir."

"I?" he screamed. "I never saw you before. You are under arrest. Arrest
him!" He turned to a warrior at his elbow--my missing recruit, as I
suspected--and started to speak to him again.

"Wait a minute," I said; "look at this; here's a written order over
your own signature assigning me to the command of the Dusar." I held
the order up where he could read it in the bright light of Mars' two
moons.

He looked surprised and a little crestfallen for just a moment; then he
blustered, "It's a forgery! Anyway, it didn't give you authority to
recruit warriors for the ship." He was weakening.

"What good is a fighting ship without warriors?" I demanded.

"You don't need warriors on a ship that won't fly, you idiot," he came
back.

"You thought you were pretty cute, getting me to sign that order; but I
was a little cuter--I knew the Dusar wouldn't fly."

"Well, then, why all the fuss, sir?" I asked.

"Because you're plotting something; I don't know what, but I'm going to
find out--getting men aboard this ship secretly at night! I rescind
that order, and I place you under arrest."

I had hoped to get him off the ship peaceably, for I wanted to make
sure of Llana's whereabouts before taking off. One man had told me that
he had heard that she was on a ship bound for Pankor, but that was not
definite. I also wished to know if Hin Abtol was with her.

"Very well, Phor San," I said; "now let me tell you something. I am in
command of this ship, and I intend to stay in command. I'll give you
and this rat here three seconds to get over the side, for the Dusar
will take off in three seconds," and then I clapped my hands twice.

Phor San laughed a sneering laugh. "I told you it wouldn't fly," he
said; "now come along! If you won't come quietly, you'll be taken;" he
pointed overside. I looked, and saw a strong detachment of warriors
marching toward the Dusar; at the same time, the Dusar rose from the
ground.

Phor San stood in front of me, gloating. "What are you going to do
now?" he demanded.

"Take you for a little ride, Phor San," I replied, and pointed
overside.

He took one look, and then ran to the rail. His warriors were looking
up at him in futile bewilderment. Phor San shouted to the padwar
commanding them, "Order the Okar to pursue and take this ship!" The
Okar was his flagship.

"Perhaps you'd like to come down to my cabin and have a little drink,"
I suggested, the liquor of the former commander being still there. "You
go with him," I ordered the recruit who had betrayed us; "you will find
liquor in one of the cabinets;" then I went to the bridge. On the way,
I sent a warrior to summon Fo-nar. I told Tan Hadron to circle above
the line of ships; and when Fo-nar reported, I gave him his orders, and
he went below.

"We can't let them take to the air," I told Tan Hadron; "this is not a
fast ship, and if several of them overhauled us we wouldn't have a
chance."

Following my orders, Tan Hadron flew low toward the first ship on the
line; it was the Okar, and she was about to take off. I signalled down
to Fo-nar, and an instant later there was a terrific explosion aboard
the Okar--our first bomb had made a clean hit! Slowly we moved down
the line, dropping our bombs; but before we had reached the middle of
it, ships at the lower end were taking off and projectiles were
bursting around us from the ground batteries.

"It's time we got out of here," I said to Tan Hadron. He opened the
throttle wide then, and the Dusar rose rapidly in a zig-zag course.

Our own guns were answering the ground batteries, and evidently very
effectively, for we were not hit once. I felt that we had come out of
the affair so far very fortunately. We hadn't disabled as many ships as
I had hoped that we I might, and there were already several in the air
which would doubtless pursue us; I could see one ship on our tail
already, but she was out of range and apparently not gaining on us
rapidly, if at all.

I told Tan Hadron to set his course due north, and then I sent for
Fo-nar and told him to muster all hands on deck; I wanted a chance to
look over my crew and explain what our expedition involved. There was
time for this now, while no ships were within range of us, which might
not be true in a short time.

The men came piling up from below and from their stations on deck. They
were, for the most part, a hardbitten lot, veterans, I should say, of
many a campaign.

As I looked them over I could see that they were sizing me up; they
were probably wondering more about me than I was about them, for I was
quite sure what they would do if they thought they could get the upper
hand of me--I'd "fall" overboard, and they would take over the ship,
then they'd quarrel among themselves as to what they would do with it
and where they would fly it; in the end, half a dozen of the hardiest
would survive, make for the nearest city, sell the Dusar, and have a
wild orgy--if they didn't wreck her before.

I asked each man his name and his past experience; there were, among
the twenty-three, eleven panthans and twelve assassins; and they had
fought all over the world. Seven of the panthans were from Helium, or
had served in the Helium navy. I knew that these men were accustomed to
discipline. The assassins were from various cities, scattered all over
Barsoom. I didn't need to ask them, to be quite sure that each had
incurred the wrath of his Guild and been forced to flee in order to
escape assassination himself; they were a tough lot.

"We are flying to Pankor," I told them, "in search of the daughter of
the jed of Gathol, who has been abducted by Hin Abtol. There may be a
great deal of fighting before we get her; if we succeed and live, we
will fly to Helium; there I shall turn the ship over to you, and you
can do what you please with it."

"You're not flying me to Pankor," said one of the assassins; "I've been
there for twenty-five years, and I'm not going back."

This was insubordination verging on mutiny. In a well-disciplined navy,
it would have been a very simple thing to handle; but here, where there
was no higher authority than I, I had to take a very different course
from a commander with a powerful government behind him. I stepped up to
the man and slapped him as I had slapped Kor-an; and, like Kor-an, he
went down.

"You're flying wherever I fly you," I said; "I'll have no
insubordination on this ship."

He leaped to his feet and whipped out his sword, and there was nothing
for me to do but draw also.

"The penalty for this, you understand, is death," I said, "--unless you
sheathe your sword immediately."

"I'll sheathe it in your belly, you calot!" he cried, making a terrific
lunge at me, which I parried easily and then ran him through the right
shoulder. I knew that I would have to kill him, for the discipline of
the ship and perhaps the fate of Llana of Gathol might hinge on this
question of my supremacy and my authority; but first I must give an
exhibition of swordplay that would definitely assure the other members
of the crew that the lethal thrust was no accident, as they might have
thought had I killed him at once.

So I played with him as a cat plays with a mouse, until the other
members of the crew, who had stood silent and scowling at first,
commenced to ridicule him.

"I thought you were going to sheathe your sword in his belly," taunted
one.

"Why don't you kill him, Gan-ho?" demanded another. "I thought you were
such a great swordsman."

"I can tell you one thing," said a third: "you are not going to fly to
Pankor, or anywhere else. Goodby, Gan-ho! you are dead."

Just to show the other men how easily I could do it, I disarmed Gan-ho,
sending his blade rattling across the deck. He stood for a moment
glaring at me like a mad beast; then he turned and ran across the deck
and dove over the rail. I was glad that I did not have to kill him.

I turned to the men gathered before me. "Is there any other who will
not fly to Pankor?" I asked, and waited for a reply.

Several of them grinned sheepishly; and there was much scuffing of
sandals on the deck, but no one replied.

"I had you mustered here to tell where we were flying and why; also
that Fo-nar is First Padwar, Tan Hadron is Second Padwar, and I am your
Dwar--we are to be obeyed. Return to your stations."

Shortly after the men dispersed, Phor San and his satellite appeared on
deck; they were both drunk. Phor San came toward me and stopped in
front of me waving an erratic finger at me. He stunk of the liquor he
had been drinking.

"In the name of Hin Abtol, Jeddak of Jeddaks of the North," he
declaimed, "I order you to turn over the command of this ship to me, or
suffer the full consequences of your crime of mutiny."

I saw the men on deck eyeing the two banefully. "You'd better go
below," I said; "you might fall overboard."

Phor San turned to some of the crew members. "I am Odwar Phor San," he
announced, "commander of the fleet; put this man in irons and return
the ship to the air field!"

"I think you have gone far enough, Phor San," I said; "if you continue,
I shall have to assume that you are attempting to incite my crew to
mutiny, and act accordingly. Go below!"

"You trying to give me orders on one of my ships?" he demanded. "I'll
have you understand that I am Phor San--"

"Commander of the fleet," I finished for him. "Here," I said to a
couple of warriors standing near, "take these two below, and if they
don't behave themselves, tie them up."

Fuming and blustering, Phor San was dragged below. His companion went
quietly; I guess he knew what was good for him.

The one ship was still hanging onto our tail and not gaining
perceptibly, but there were two just behind her which were overhauling
both of us.

"That doesn't look so good," I said to Tan Hadron, who was standing at
my side.

"Let's show them something," he said.

"What, for instance?" I asked.

"Do you remember that maneuver of yours the last time Helium was
attacked by an enemy fleet, where you got the flagship and two other
ships that thought you were running from them?"

"All right," I said, "we'll try it." Then I sent for Fo-nar and gave
him full instructions. While we were talking, I heard a series of
piercing screams, gradually diminishing in the distance; but my mind
was so occupied with this other matter, that I scarcely gave them a
thought. Presently I got an "all's ready" report from Fo-nar, and told
Tan Hadron to go ahead with the maneuver.

The Dusar was going full speed ahead against a strong headwind, and
when he brought her about she sped toward the oncoming ships like a
racing thoat. Two of them were in position to open up on us when we
came within range; however, they commenced firing too soon. We quite
properly held our fire until it was effective. We were all firing our
bow guns--the only ones that could be brought to bear; and no one was
doing much damage.

As we drew closer to the leading ship, I saw considerable confusion on
her deck; I imagine they thought we were going to ram them. Just then
our gunner succeeded in putting her bow gun out of commission, which
was fortunate indeed for us; then Tan Hadron elevated the Dusar's nose,
and we rose above the leading ship.

As we passed over her, there was a terrific explosion on her deck and
she burst into flame. Tan Hadron turned to port so fast that the Dusar
lay over on her side, and we on deck had to hang to anything we could
get hold of to keep from going overboard; by this maneuver, he crossed
over the second ship; and the bombers in the bilge of the Dusar dropped
a heavy bomb on her deck. With the detonation of the bomb, she turned
completely over, and then plummeted toward the ground, four thousand
feet below. The explosion must have burst all her buoyancy tanks.

Only one ship now remained in our immediate vicinity; and as we made
for her, she turned tail and ran, followed by the cheers of our men. We
now resumed our course toward the north, the enemy having abandoned the
chase.

The first ship was still burning, and I directed Tan Hadron to approach
her to learn if any of the crew remained alive. As we came closer, I
saw that she was hanging bow down, the whole after part of the ship
being in flames. The bow was not burning, and I saw a number of men
clinging to holds upon the tilted deck.

My bow gunner thought that I was going to finish them off, and trained
his piece on them; but I stopped him just in time; then I hailed them.
"Can you get at your boarding harness?" I shouted.

"Yes," came back the answer.

"I'll pull in below you and take you off," I called, and in about
fifteen minutes we had taken off the five survivors one of which was a
Panar padwar.

They were surprised that I hadn't either finished them off when I had
them at such a disadvantage, or let them hang there and burn. The
padwar was sure that we had some ulterior motive in taking them off the
burning ship, and asked me how I intended to have them killed.

"I don't intend to kill you at all," I said, "unless I have to."

My own men were quite as surprised as the prisoners; but I heard one of
them say, "The Dwar's been in the Helium navy--they don't kill
prisoners of war in Helium." Well, they don't kill them in all Martian
countries, except that most do kill their prisoners if they find it
difficult or impossible to take them home into slavery without
endangering their own ships.

"What are you going to do with us?" asked the padwar.

"I'll either land as soon as it is convenient, and set you free; or
I'll let you enlist and come with us. You must understand, however,
that I am at war with Hin Abtol."

All five decided to cast their lot with us, and I turned them over to
Fo-nar to assign them to watches and prescribe their duties. My men
were gathered amidships discussing the engagement; they were as proud
as peacocks.

"We destroyed two ships and put a third to flight without suffering a
casualty," one was saying.

"That's the kind of a Dwar to fly under," said another. "I knew he was
all right when I saw him handle Gan-ho. I tell you there's a man to
fight for."

After overhearing this conversation and a lot more like it, I felt much
more assured as to the possible success of the venture, for with a
disloyal crew anything may happen except success.

A little later, as I was crossing the deck, I saw one of the warriors
who had taken Phor San and his companion below; and I hailed him and
asked him if the prisoners were all right.

"I am sorry to report, sir," he said, "that they both fell overboard."

"How could they fall overboard when they were below?" I demanded.

"They fell through the after bomb trap, sir," he said, without cracking
a smile.

Naturally I was a little suspicious of the dependability of Gor-don,
the Panar padwar we had taken off the disabled Panar ship. He was the
only Panar aboard the Dusar, and the only person aboard who might
conceivably owe any allegiance to Hin Abtol. I cautioned Fo-nar and Tan
Hadron to keep an eye on the fellow, although I really couldn't imagine
how he could harm us.

As we approached the North Polar region, it was necessary to issue the
warm fur clothing which the Dusar carried in her stores--the white fur
of apts for the warriors, and the black and yellow striped fur of
orluks for the three officers; and to issue additional sleeping furs to
all.

I was quite restless that night with a perfectly baseless premonition
of impending disaster, and about the 9th zode (1:12 A.M. E.T.) I arose
and went on deck. Fo-nar was at the wheel, for as yet I didn't know any
of the common warriors of the crew well enough to trust them with this
important duty.

There was a group of men amidships, whispering among themselves. As
they were not members of the watch, they had no business there at that
time of night; and I was walking toward them to order them below, when
I saw three men scuffling farther aft. This infraction of discipline
requiring more immediate attention than the gathering on the deck, I
walked quickly toward the three men, arriving just as two of them were
about to hurl the third over the rail.

I seized the two by their collars and dragged them back; they dropped
their victim and turned on me; but when they recognized me, they
hesitated.

"The Panar was falling overboard," said one of the men, rather
impudently.

Sure enough, the third man was Gor-don, the Panar. He had had a mighty
close call. "Go below, to my cabin," I told him; "I will talk with you
there later."

"He won't talk too much, if he knows what's good for him," one of the
men who had tried to throw him overboard shouted after him as he walked
away.

"What is the meaning of this?" I demanded of the two men, whom I
recognized as assassins.

"It means that we don't want any Panars aboard this ship," replied one.

"Go to your quarters," I ordered; "I'll attend to you later." It was my
intention to immediately have them put in irons.

They hesitated; one of them moved closer to me. There is only one way
to handle a situation like that--be first. I swung a right to the
fellow's chin, and as he went down I whipped out my sword and faced
them.

"I'll run you both through if you lay a hand on a weapon," I told them,
and they knew that I meant it. I made them stand against the rail then,
with their backs toward me, and disarmed them. "Now go below," I said.

As they walked away, I saw the men in the group amidships watching
us, and as I approached them they moved away and went below before I
could order them to do so. I went forward and told Fo-nar of what had
happened, cautioning him to be constantly on the lookout for trouble.

"I am going below to talk to Panar," I said; "I have an idea that there
was more to this than just the wish to throw him overboard; then I'll
have a talk with some of the men. I'm going to rouse Tan Hadron first
and instruct him to have those two assassins put in irons at once. I'll
be back on deck shortly; the three of us will have to keep a close
watch from now on. Those men weren't on deck at this hour in the night
just to get fresh air."

I went below then and awakened Tan Hadron, telling him what had
occurred on deck and ordering him to take a detail of men and put the
two assassins in irons; after that, I went to my cabin. Gor-don arose
from a bench and saluted as I entered.

"May I thank you, sir," he said, "for saving my life."

"Was it because you are a Panar that they were going to throw you
overboard?" I asked.

"No, sir, it was not," he replied. "The men are planning to take over
the ship--they are afraid to go to Pankor--and they tried to get me
to join with them, as none of them can navigate a ship and I can; they
intended killing you and the two padwars. I refused to join them, and
tried to dissuade them; then they became afraid that I would report
their plans to you, as I intended doing; so they were going to throw me
overboard. You saved my life, sir, when you took me off that burning
ship; and I am glad to offer it in the defense of yours--and you're
going to need all the defense you can get; the men are determined to
take over the ship, though they are divided on the question of killing
you."

"They seemed very contented to serve under me immediately after our
engagement with your three ships," I said; "I wonder what could have
changed them."

"Fear of Hin Abtol as the ship drew nearer to Pankor," replied Gor-don;
"they are terrified at the thought that they might be frozen in there
again for years."

"Pankor must be a terrible place," I said.

"For them, it would be," he replied.

I saw to it that he was armed, and then I told him to follow me on
deck. There would be at least four of us, and I hoped that some of the
crew might be loyal.

Tan Hadron of Hastor and I could give a good account of ourselves; as
to Fo-nar and Gor-don, I did not know.

"Come," I said to the Panar, and then I opened my cabin door and
stepped into the arms of a dozen men, waiting there, who fell upon me
and bore me to the deck before I could strike a blow in defense; they
disarmed both the Panar and me and bound our hands behind our backs. It
was all done very expeditiously and quietly; the plan had been
admirably worked out, and it won my approbation--anyone who can take
John Carter as easily as that deserves praise.

They took us on deck, and I could not but notice that many of them
still treated me with deference. Those who immediately surrounded me
were all panthans. On deck, I saw that both Fo-nar and Tan Hadron were
prisoners.

The men surrounded us, and discussed our fate. "Overboard with the four
of them!" cried an assassin, "Don't be a fool," said one of the
panthans; "we can't navigate the ship without at least one of them."

"Keep one of them, then; and throw the others over the rail--over with
the dwar first!"

"No!" said another panthan; "he is a great fighting man, a good
commander who led us to victory; I will fight before I will see him
killed."

"And I!" shouted several others in unison.

"What do you want to do with them, then?" demanded still another
assassin. "Do you want to take them along so that we'll all have our
heads lopped off at the first city we stop at where they can report us
to the authorities?"

"Keep two to pilot the ship," said a man who had not spoken before;
"and ground the other two, if you don't want to kill them."

Several of the assassins were still for killing us; but the others
prevailed, and they had Tan Hadron bring the Dusar to ground. Here, as
they put us off the ship, Gor-don and I, they gave us back our weapons
over the protest of several of the assassins.

As I stood there on the snow and ice of the Arctic and saw the Dusar
rise in the air and head toward the south, I thought that it might have
been kinder had they killed us.

North of us rose a range of rocky hills, their wind-swept granite
summits, flecked with patches of snow and ice, showed above their snow
covered slopes like the backbone of some dead monster. To the south
stretched rough, snow-covered terrain as far as the eye could reach--
to the north, a frozen wilderness and death; to the south, a frozen
wilderness and death. There seemed no alternative.

But it was the south that called me. I could struggle on until death
claimed me, but I would never give up while life remained.

"I suppose we might as well be moving," I said to Gordon, as I started
toward the south.

"Where are you going?" he asked; "only death lies in that direction for
a man on foot."

"I know that," I replied; "death lies in any direction we may go."

The Panar smiled. "Pankor lies just beyond those hills," he said. "I
have hunted here many times on this side of them; we can be in Pankor
in a couple of hours."

I shrugged. "It doesn't make much difference to me," I said, "as I
shall probably be killed in Pankor;" and I started off again, but this
time toward the north.

"You can come into Pankor safely," said Gor-don, "but you will have to
come as my slave. It is not as I would have it, sir; but it is the only
way in which you will be safe."

"I understand," I said, "and I thank you."

"We shall have to say that I took you prisoner; that the crew of my
ship mutinied and grounded us," he explained.

"It is a good story, and at least founded on fact," I said. "But, tell
me: Will I ever be able to escape from Pankor?"

"If I get another ship, you will," he promised. "I am allowed a slave
on board, and I'll take you along; the rest we shall have to leave to
fate; though I can assure you that it is no easy thing to escape from
Hin Abtol's navy."

"You are being very generous," I said.

"I owe you my life, sir."

Life is strange. How could I have guessed a few hours before that my
life would be in the hands of one of Hin Abtol's officers, and safe? If
ever a man was quickly rewarded for a good deed, it was I now for the
rescuing of those poor devils from the burning ship.

Gor-don led the way with confidence over that trackless waste to a
narrow gorge that split the hills. One unfamiliar with its location
could have passed along the foot of the hills within a hundred yards of
its mouth without ever seeing it, for its ice- and snow-covered walls
blended with the surrounding snow to hide it most effectively.

It was rough going in that gorge. Snow covered broken ice and rocks, so
that we were constantly stumbling and often falling. Transverse
fissures crossing the gorge formed a labyrinth of corridors in which a
man might be quickly lost.

Gor-don told me this was the only pass through the hills, and that if
an enemy ever got into it he would freeze to death before he found his
way out again.

We had plodded on for about half an hour, when, at a turn, our way was
blocked by one of the most terrible creatures that inhabit Mars. It was
an apt, a huge, white-furred creature with six limbs, four of which
short and heavy, carry it swiftly over the snow and ice; while the
other two, growing forward from its shoulders on either side of its
long, powerful neck, terminate in white, hairless hands, with which it
seizes and holds its prey.

Its head and mouth are more nearly similar in appearance to those of a
hippopotamus than to any other Earthly animal, except that from the
sides of the upper jawbone two mighty horns curve slightly downward
toward the front.

Its two huge eyes inspire one's greatest curiosity. They extend in two
vast oval patches from the center of the top of the cranium down either
side of the head to below the roots of the horns, so that these weapons
really protrude from the lower part of the eyes, which are composed of
several thousand ocelli each.

This eye structure has always seemed remarkable to me in a beast whose
haunts were on a glaring field of ice and snow, and though I found upon
minute examination of the eyes of several that Thuvan Dihn and I
killed, that time that we passed through the carrion caves, that each
ocellus is furnished with its own lid, and that the animal can, at
will, close as many of the facets of its huge eyes as it wishes, yet I
am sure that nature has thus equipped him because much of his life is
spent in dark, subterranean recesses.

The moment that the creature saw us, it charged; and Gor-don and I
whipped out our radium pistols simultaneously, and commenced firing. We
could hear the bullets exploding in its carcass and see great chunks of
flesh and bone being torn away, but still it came on. One of my bullets
found a thousand-faceted eye and exploded there, tearing the eye away.
For just a moment the creature hesitated and wavered; then it came on
again. It was right on top of us now, and our bullets were tearing into
its vitals. How it could continue to live, I cannot understand; but it
did, and it reached out and seized Gor-don with its two horrible,
white, hairless hands and dragged him toward its massive jaws.

I was on its blind side; and realizing that our bullets would not bring
death in time to save Gor-don, I drew my long-sword; and, grasping the
hilt in both hands, swung it from low behind my right shoulder and
brought the keen blade down onto the beast's long neck. Just as the
jaws were about to close on Gor-don, the apt's head rolled upon the icy
floor of the gorge; but its mighty fingers still clung to the Panar,
and I had to hack them off with my short-sword before the man was
freed.

"That was a close call," I said.

"Once again you have saved my life," said Gor-don; "how can I ever
repay you?"

"By helping me find Llana of Gathol, if she is in Pankor," I told him.

"If she is in Pankor, I'll not only help you find her; but I'll help
you get her away, if it is humanly possible to do so," he replied. "I
am an officer in Hin Abtol's navy," he continued, "but I feel no
loyalty toward him. He is a tyrant, hated by all; how he has been able
to rule us for more than a hundred years, without being found by the
assassin's dagger or poison, is a miracle."

As we talked, we continued on through the gorge; and presently came out
upon a snow covered plain upon which rose one of those amazing, glass
covered, hothouse cities of Barsoom's North Polar region.

"Pankor," said Gor-don; presently he turned and looked at me and
commenced to laugh.

"What is it?" I asked.

"Your metal," he said; "you are wearing the insigne of a dwar in Hin
Abtol's service; it might appear strange that you, a dwar, are the
prisoner and slave of a padwar."

"That might be difficult to explain," I said, as I removed the insigne
and threw it aside.

At the city gate, it was our good fortune to find one of Gor-don's
acquaintances in command of the guard. He heard Gor-don's story with
interest and permitted us to enter, paying no attention whatever to me.

Pankor was much like Kadabra, the capital city of Okar, only much
smaller.

Though the country around it and up to its walls was clothed in snow
and ice, none lay upon the great crystal dome which roofed the entire
city; and beneath the dome a pleasant, springlike atmosphere prevailed.
Its avenues were covered with the sod of the mosslike ocher vegetation
which clothes the dead sea bottoms of the red planet, and bordered by
well kept lawns of crimson Barsoomian grass.

Along these avenues sped the noiseless traffic of light and airy ground
fliers with which I had become familiar in Marentina and Kadabra long
years before.

The broad tires of these unique fliers are but rubberlike gas bags
filled with the eighth Barsoomian ray, or ray of propulsion--that
remarkable discovery of the Martians that has made possible the great
fleets of mighty airships that render the red man of the outer world
supreme. It is this ray which propels the inherent and reflected light
of suns and planets off into space, and when confined gives to Martian
craft their airy buoyancy.

Hailing a public flier, Gor-don and I were driven to his home, I
sitting with the driver, as befitted a slave. Here he was warmly
greeted by his mother, father, and sister; and I was conducted to the
slaves' quarters by a servant. It was not long, however, before Gor-don
sent for me; and when the servant who had brought me had departed,
Gor-don explained to me that he had told his parents and his sister
that I had saved his life, and that they wished to express their
gratitude. They were most appreciative.

"You shall be my son's personal guard," said the father, "and we shall
not look upon you here in this home as a slave. He tells me that in
your own country you are a noble." Gor-don had either guessed at that,
or made up the story for effect; as I certainly had told him nothing of
my status at home. I wondered how much more he had told them; I did not
wish too many people to know of my search for Llana. When next we were
alone, I asked him; and he assured me that he had told them nothing.

"I trust them perfectly," he said, "but the affair is not mine to speak
of." At least there was one decent Panar; I presume that I had come to
judge them all by Hin Abtol.

Gor-don furnished me with harness and insigne which definitely marked
me as a slave of his household and rendered it safe for me to go about
the city, which I was anxious to do on the chance that I might pick up
some word regarding Llana; for Gor-don had told me that in the market
place, where slaves gathered to buy and sell for their owners, all the
gossip of the city was discussed daily.

"If it has happened or is going to happen, the market place knows it,
is an old saying here," he told me; and I found this to be true.

As Gor-don's bodyguard, I was permitted to wear weapons, the insigne
on my harness so denoting. I was glad of this, as I feel lost without
arms--much as an Earth man would feel walking down the street without
his pants.

The day after we arrived, I went alone to the market place.


I got into conversations with a number of slaves, but I didn't learn
anything of value to me; however, being there, put me in the way of
learning something that was of value to me. I was talking with another
slave, when we saw an officer coming through the market place, touching
first one slave and then another, who immediately fell in behind him.

"If he touches you, don't ask any questions; but go along," said the
slave with whom I was talking and whom I had told I was a newcomer to
Pankor.

Well, the officer did tap me on the shoulder as he passed; and I fell
in behind him with fifteen or twenty other slaves. He led us out of the
market place and along an avenue of poorer shops, to the city wall.
Here, beside a small gate, was a shed in which was a stock of apt-fur
suits. After we had each donned one of these, in accordance with the
officer's instructions, he unlocked the small gate and led us out of
the city into the bitter cold of the Arctic, where such a sight met my
eyes as I hope I may never see again. On row after row of racks which
extended as far as I could see hung frozen human corpses, thousands
upon thousands of them hanging by their feet, swinging in the biting
wind.

Each corpse was encased in ice, a transparent shroud through which
their dead eyes stared pleadingly, reproachfully, accusingly, horribly.
Some faces wore frozen grins, mocking Fate with bared teeth.

The officer had us cut down twenty of the bodies, and the thought of
the purpose for which they seemed obviously intended almost nauseated
me. As I looked upon those endless lines of corpses hanging heads down,
I was reminded of winter scenes before the butcher shops of northern
cities in my native country, where the bodies of ox and bear and deer
hung, frozen, for the gourmet to inspect.

It took the combined strength of two red men to lift and carry one of
these ice-encrusted bodies; and as the officer had tapped an odd number
of slaves, I was left without a partner to carry a corpse with me; so I
waited for orders.

The officer saw me standing idle, and called to me. "Hey, you!" he
cried; "don't loaf around doing nothing; drag one of them over to the
gate."

I stooped and lifted one of the bodies to my shoulder, carrying it
alone to the gate. I could see that the officer was astounded, for what
I had done would have been an impossible feat of strength for a
Martian. As a matter of fact, it was not at all remarkable that I was
able to do it; because my unusually great strength, combined with the
lesser gravity of Mars, made it relatively easy for me.

All the time I was carrying my grisly burden, I was thinking of the
roast we had had at the meal I had eaten at Gordon's house--and
wondering! Was it possible that civilized human beings could be so
depraved? It seemed incredible of such people as Gordon and his family.
His sister was a really beautiful girl. Could she--? I shuddered at the
implication.

We carried the corpses into a large building across the avenue from the
little gate. Here were row upon row and tier upon tier of ersite-topped
tables; and when, at the officer's direction, we laid the bodies upon
some of them, the place looked like a morgue.

Presently a number of men entered the room; they carried heavy knives.
These are the butchers, I thought. They attached hoses to hydrants, and
each one of them stood over a corpse and sprayed it with warm water, at
the same time chipping away the ice with his knife. It took some little
time.

When the first corpse was entirely released from its icy winding sheet
I wanted to look away, but I couldn't--I was fascinated by the horror
of it as I waited to see the butcher wield his knife; but he didn't.
Instead, he kept on spraying the body with warm water, occasionally
massaging it. Finally, he took a hypodermic syringe from his pocket
pouch and injected something into the arm of the cadaver; then the most
horrifying thing of all occurred: the corpse rolled its head to and fro
and opened its eyes!

"Stand by, slaves!" commanded the officer; "some of them may be a
little wild at first--be ready to seize them."

The first corpse sat up and looked around, as others of them showed
signs of life. Soon they were all either sitting up or standing staring
about them in a confused sort of way. Now they were each given the
harness of a slave; and when a detachment of warriors came to take
charge of them, we other slaves were dismissed. Now I recalled and
understood that oft repeated reference of the warriors of Hin Abtol to
being "frozen in." I had thought that they merely meant being confined
in an Arctic city surrounded by ice and snow.

As I was leaving the building, the officer accosted me. "Who are you,
slave?" he demanded.

"I am the slave and bodyguard of Padwar Gor-don," I replied.

"You are a very strong man," he said; "what country are you from?"

"Virginia," I replied.

"I never heard of it; where is it?"

"Just south of Maryland."

"Well, never mind--let's see how strong you are; can you lift one end
of that ersite table alone?"

"I don't know."

"Try it," he ordered.

I picked up the entire table and held it above my head. "Incredible!"
exclaimed the officer. The warriors were standing looking at me in open
mouthed astonishment.

"What is your name?" demanded the officer.

"Dotor Sojat."

"Very good," he said; "you may go now."

When I returned to Gor-don's home, he told me that he had become
apprehensive because of my long absence. "Where have you been all this
time?" he asked. "I was worried."

"Thawing out corpses," I told him, laughing. "Before I saw them start
coming to life, I thought you Panars ate them. Tell me; what is the
idea?"

"It is a part of Hin Abtol's mad scheme to conquer all of Barsoom and
make himself Jeddak of Jeddaks and Warlord of Barsoom. He has heard of
the famous John Carter, who holds these titles; and he is envious. He
has been at the preserving of human beings by freezing for fully a
hundred years. At first it was only a plan by which he might have great
numbers of slaves available at any time without the expense of feeding
them while they were idle. After he heard of John Carter and the
enormous wealth of Helium and several other empires, this grandiose
scheme of conquest commenced taking form.

"He had to have a fleet; and as no one in Pankor knew how to build
airships, he had to acquire them by trickery and theft. A few crossed
the ice barrier from some of the northern cities; these were lured to
land by signals of friendship and welcome; then their crews were
captured and all but one or two of them frozen in. Those who were not
had promised to train Panars in the handling of the ships. It has been
a very slow process of acquiring a navy; but he has supplemented it by
visiting several of the northern cities, pretending friendship, and
then stealing a ship or two, just as he pretended friendship for Gahan
of Gathol and then stole his daughter.

"His present attack on Gathol is merely a practice campaign to give his
officers and warriors experience and perhaps at the same time acquire a
few more ships."

"How many of those frozen men has he?" I asked.

"He has accumulated fully a million in the last hundred years," replied
Gor-don; "a very formidable army, if he had the ships to transport
them."

On this dying planet, the population of which has been steadily
decreasing for probably a million years, an army of a million warriors
would indeed be formidable; but led by Hin Abtol and officered by
Panars, two million disloyal warriors would be no great menace to such
a power as Helium.

"I am afraid Hin Abtol's dream will never come true," I said.

"I hope not. Very few Panars are in sympathy with it. Life here is
easy, and we are content to be left alone and leave others alone. By
the way, did you learn anything about the whereabouts of Llana of
Gathol while you were away?"

"Not a thing; did you?"

"No," he replied; "But I haven't made any direct inquiries yet. I am
waiting until I can talk with some of my friends who are stationed in
the palace. I do know, however, that Hin Abtol has returned from Gathol
and is in his palace."

As we talked, a slave came to announce that an officer had come from
the Jeddak and wished to speak to Gor-don.

"Bring him here," said my master; and a moment later a gorgeously
trapped man entered the room, by which time I was standing behind
Gor-don's chair, as a well-trained slave and bodyguard should do.

The two men greeted each other by name and title; and then the visitor
said, "You have a slave named Dotor Sojat?"

"Yes," replied Gor-don; "my personal bodyguard, here."

The officer looked at me. "You are the slave who lifted the ersite
table alone today in the resuscitating house?" he inquired.

"Yes."

He turned again to Gor-don. "The jeddak will honor you by accepting
this slave as a gift," he said.

Gor-don bowed. "It is a great pleasure as well as an honor to present
the slave, Dotor Sojat, to my jeddak," he said; and then, as the
officer looked away from him to glance again at me, Gor-don winked at
me. He knew how anxious I had been to get into the palace of Hin Abtol.

Like a dutiful slave, I left the home of Gor-don, the padwar, and
followed the jeddak's officer to the palace of the jeddak.

A high wall encloses the grounds where stands the palace of Hin Abtol
in the city of Pankor at the top of the world, and guards pace this
wall night and day.

At the gates are a full utan of a hundred men; and within, at the grand
entrance to the palace itself, is another utan. No wonder that it has
been difficult to assassinate Hin Abtol, self-styled Jeddak of Jeddaks
of the North.

At one side of the palace, on an open scarlet sward, I saw something
which made me start with astonishment--it was my own flier! It was the
flier that Hin Abtol had stolen from me in the deserted city of Horz;
and now, as I learned later, he had it on exhibition here as proof of
his great courage and ability.

He bragged that he had taken it single handed from The Warlord of
Barsoom after defeating him in a duel. The fact that there could be no
doubt but that it was my personal flier lent color to the story; my
insigne was there for everyone to read, plain upon the bow. They must
have towed it through one of the gates; and then flown it to its
present resting place; as, of course, no airship could land inside
Pankor's great dome.

I was left in the guardroom just inside the entrance to the palace,
where some of the warriors of the guard were loafing; two of them were
playing Jetan, the Martian chess game, while others played Yano. They
had all risen when the officer entered the room with me; and when he
left I sat down on a bench at one side, as the others seated themselves
and resumed their games.

One of them looked over at me, and scowled. "Stand up, slave!" he
ordered.

"Don't you know better than to sit in the presence of Panar warriors?"

"If you can prove that you are a better man than I," I said, "I'll
stand." I was in no mood to take anything like that meekly; as a matter
of fact, I was pretty well fed up an being a slave.

The warrior leaped to his feet. "Oh, insolent, too!" he said; "well,
I'll teach you a lesson."

"You'd better go slow there, Ul-to," warned one of his companions; "I
think this fellow was sent for by the jeddak. If you muss him up, Hin
Abtol may not like it."

"Well, he's got to be taught a lesson," snarled Ul-to; "if there's one
thing I can't stand, its an impudent slave," and he came toward me. I
did not rise, and he grabbed me by the harness and attempted to drag me
to my feet; at the same time, he struck at me.

I parried his blow, and seized hold of his harness; then I stood up and
lifted him above my head. I held him there for a moment, and then I
tossed him across the room. "That will teach you," I called to him, "to
be more respectful to your betters."

Some of the other guardsmen were scowling at me angrily; but many were
laughing at Ul-to, who now scrambled to his feet, whipped out his
long-sword, and came for me. They had not yet disarmed me; and I drew
mine; but before we could engage, a couple of Ul-to's companions seized
him and held him. He was cursing and struggling to free himself and get
at me, when the officer of the guard, evidently attracted by the
disturbance, entered the room.

When he heard what had happened, he turned angrily on me. "You ought to
be flogged," he said, "for insulting and attacking a Panar warrior."

"Perhaps you would like to try to flog me," I said.

At that, he turned purple and almost jumped up and down, he was so
furious.

"Seize him!" he shouted to the warriors, "and give him a good beating."

They all started toward me, and I drew my sword. I was standing with my
back to a wall, and there would have been several dead Panars scattered
about that room in a few minutes if the officer who had brought me
there had not come in just then.

"What's the meaning of this?" he demanded.

The guard officer explained, making me appear wholly in the wrong.

"He lies," I said to the officer; "I was attacked without provocation."

He turned to the guard officer. "I don't know who started this," he
said, "but it's a good thing for your neck that nothing happened to
this man;" then he disarmed me and told me to follow him.

He led me out of the palace again and to the side of the building where
my flier stood. I noticed that it was not moored, there being no danger
of winds beneath that great dome; and I wished that it were out in the
open so that I could fly it away if I were able to find Llana of
Gathol; it would have been a Heaven-sent opportunity for escape had it
not been for that enclosing dome.

He took me out to the center of an expanse of well-kept lawn, facing a
number of people who had gathered beside the building. There were both
men and women, and more were coming from the palace. At last there was
a fanfare of trumpets; and the jeddak came, accompanied by courtiers
and women.

In the meantime, a large man had come out on the lawn beside me; he was
a warrior wearing metal that denoted him a member of Hin Abtol's
bodyguard.

"The jeddak has heard tales of your great strength," said the officer
who had brought me there, "and he wishes to see a demonstration of it.
Rab-zov, here, is supposed to be the strongest man in Pankor-"

"I am the strongest man in Pankor, sir," interrupted Rab-zov; "I am the
strongest man on Barsoom."

"He must be pretty strong," I said. "What is he going to do to me?"

"You are going to wrestle to amuse the jeddak and his court. Rab-zov
will demonstrate how easily he can throw you to the ground and hold you
there. Are you ready, Rab-zov?"

Rab-zov said he was ready, and the officer signed us to start. Rab-zov
swaggered toward me, taking occasional quick glances at the audience to
see if all were looking at him. They were; looking at him and admiring
his great bulk.

"Come on, fellow!" said Rab-zov; "put up the best fight you can; I want
to make it interesting for the jeddak,"

"I shall hope to make it interesting for you, Rab-zov," I said.

He laughed loudly at that. "You won't feel so much like joking when I'm
through with you," he said.

"Come on, wind bag!" I cried; "you talk too much."

He was leaning forward, reaching for a hold, when I seized one of his
wrists, turned quickly and threw him over my shoulder. I purposely let
him fall hard, and he was still a little groggy when he came to his
feet. I was waiting, very close; and I seized him by the harness and
lifted him over my head; then I commenced to whirl with him. He was
absolutely helpless; and when I thought he was befuddled enough, I
carried him over and threw him down heavily in front of Hin Abtol.
Rab-zov was down--and out.

"Have you no strong men in Pankor?" I asked him, and then I saw Llana
of Gathol standing beside the jeddak. Almost with the suddenness of a
revelation a mad scheme came to me.

"Perhaps I had better send two men against you," said Hin Abtol, rather
good-naturedly; he had evidently enjoyed the spectacle.

"Why not a swordsman?" I asked. "I am quite good with a sword," and I
wanted a sword very much right then--I needed a sword to carry out my
plan.

"Do you want to be killed, slave?" demanded Hin Abtol; "I have the best
swordsmen in the world in my guard."

"Bring out your best, then," I said; "I may surprise him--and somebody
else," and I looked straight at Llana of Gathol, and winked. Then, for the
first time, she recognized me through my disguise.

"Who were you winking at?" demanded Hin Abtol, looking around.

"Something got in my eye," I said.

Hin Abtol spoke to an officer standing near him. "Who is the best
swordsman in the guard?" he asked.

"There is none better than Ul-to," replied the officer.

"Fetch him!"

So! I was to cross swords with my old friend, Ul-to. That would please
him--for a few moments.

They brought Ul-to; and when he found that he was to fight me, he
beamed all over. "Now, slave," he said, "I will teach you that lesson
that I promised you."

"Again?" I asked.

"It will be different this time," he said.

We crossed swords.

"To the death!" I said.

"To the death, slave!" replied Ul-to.

I fought on the defensive mostly at first, seeking to work my man
around in the position in which I wanted him; and when I had him there,
I pressed him; and he fell back. I kept backing him toward the
audience, and to make him more amenable to my directions, I started
carving him--just a little. I wanted him to acquire respect for my
point and my ability. Soon he was covered with blood, and I was forcing
him to go wherever I wished him.

I backed him into the crowd, which fell back; and then I caught Llana's
eye, and motioned her with my head to step to one side; then I pressed
close to her. "At the kill," I whispered, "run for the flier and start
the engine."

I backed Ul-to away from the crowd then, and I saw Llana following, as
though she was so much interested in the duel that she did not realize
what she was doing.

"Now! Llana!" I whispered, and I saw her walking slowly backward toward
the flier.

In order to attract the crowd's attention from Llana, I pressed Ul-to
to one side with such an exhibition of swordplay as I knew would hold
every eye; then I turned him around and had him almost running
backward, carrying me nearer my ship.

Suddenly I heard Hin Abtol cry, "The girl! Get her! She's gone aboard
that flier!"

As they started forward, I ran Ul-to through the heart and turned and
ran for my ship. At my heels came a dozen warriors with drawn swords.
The one who started first, and who was faster than the others, overtook
me just as I had to pause a moment at the side of the flier to make
doubly sure that she was not moored in any way. I wheeled and
parried a vicious cut; my blade moved once more with the swiftness of
light, and the warrior's head rolled from his shoulders.

"Let her go!" I cried to Llana, as I leaped to the deck.

As the ship rose, I hastened to the controls, and took over.

"Where are we going, John Carter?" asked Llana.

"To Gathol," I replied.

She looked up at the dome above us. "How--?" she started, but she saw
that I had turned the nose of the flier upward at an angle of
forty-five degrees and opened the throttle--that was her answer.

The little ship, as sweet and fast a flier as I have ever flown, was
streaking through the warm air of Pankor at tremendous speed. We both
huddled close to the deck of the little cockpit--and hoped.

The flier shuddered to the terrific impact; broken glass showered in
every direction--and then we were out in the cold, clear air of the
Arctic.

I levelled off then, and headed for Gathol at full speed; there was
danger of our freezing to death if we didn't get into a warmer climate
soon, for we had no furs.

"What became of Pan Dan Chee and Jad-han?" I asked.

"I haven't seen them since we were all captured in Gathol," replied
Llana. "Poor Pan Dan Chee; he fought for me, and he was badly wounded;
I am afraid that I shall never see him again," and there were tears in
her voice.

I greatly deplored the probable fate of Pan Dan Chee and Jad-han, but
at least Llana of Gathol was at last safe. Or was this a masterpiece of
overstatement?

She was at least safe from Hin Abtol, but what lay in the future?
Immediately she was in danger of freezing to death should any mishap
delay our flight before we reached a warmer latitude, and there were
innumerable other hazards in the crossing of the wastelands of this
dying planet.

But, being an incorrigible optimist, I still felt that Llana was safe;
and so did she. Perhaps because no conceivable danger could have been
greater than that which had threatened her while she lay in the power
of Hin Abtol.

Presently I noticed that she was laughing, and I asked her what amused
her.

"More than any other man on Barsoom, Hin Abtol feared you," she said,
"and he had you in his power and did not know it. And he pitted against
you, the greatest swordsman of two worlds, a clumsy oaf, when he might
have loosed upon you a full utan and destroyed you. Though he would
doubtless have lost half his utan. I only pray that some day he may
know the opportunity he missed when he permitted John Carter, Warlord
of Barsoom to escape him."

"Yes," I said, "it is amusing. So is that hole we left in the roof of
his hothouse city; but I am afraid that Hin Abtol's sense of humor will
not be equal to the task of appreciating it."

We sped swiftly toward the south and warmer climes, happy in our
miraculous escape from the tyrant of Panar; and, fortunately, unaware
of what lay in our future.

Llana of Gathol was safe--but for how long? When would we see Gathol
again, or Helium?


Yes, Llana of Gathol was safe at last. I had brought her from captivity
in the Arctic city of Pankor, stolen her from under the very nose of
Hin Abtol, the self-styled Jeddak of Jeddaks of the North; and we were
speeding through the thin air of dying Mars in my own fast flier toward
Gathol. I was very contented with what I had achieved, but I was also
very cold.

"You said that you were taking me to Gathol," said Llana, after we had
left Pankor far behind. "Nothing would make me happier than to return
to my father, my mother, and my native city; but how may we hope to
make a landing there while Gathol is surrounded by the warriors of Hin
Abtol?"

"The Panars are a stupid, inefficient lot," I replied; "most of Hin
Abtol's warriors are unwilling conscripts who have no heart in waging
war for their tyrannical master. These poor frozen men only endure it
because they know there is no escape and prefer life and consciousness
to being returned to Pankor and frozen in again until Hin Abtol needs
their swords for a future war."

"'Frozen men'!" ejaculated Llana; "what do you mean by that?"

"You heard nothing of them while you were a prisoner in Pankor?" I
asked, surprised.

"Nothing," Llana assured me; "tell me about them."

"Just outside the walls of the hothouse city there are rows upon rows
of racks in the biting cold and bitter wind of the North Polar region.
On these racks, like beef in a cold storage warehouse, thousands of
warriors hang by their feet, frozen solid and in a state of suspended
animation. They are captives whom he had taken on numerous raids during
a period of fully a hundred years. I have talked with some who had been
frozen in over fifty years.

"I was in the resuscitating room when a number of them were thawed out;
after a few minutes they don't seem to be any worse for their
experience, but the whole idea is revolting."

"Why does he do it?" demanded Llana. "Why thousands of them?"

"Better say thousands upon thousands," I said; "one slave told me that
there were at least a million. Hin Abtol dreams of conquering all of
Barsoom with them."

"How grotesque!" exclaimed Llana.

"Were it not for the navy of Helium, he might go far along the road
toward the goal of his grandiose ambition; and you may thank your
revered ancestors, Llana, that there is a navy of Helium. After I
return you to Gathol, I shall fly to Helium and organize an expedition
to write finis to Hin Abtol's dreams."

"I wish that before you do that we might try to find out what has
become of Pan Dan Chee and Jad-han," said Llana; "the Panars separated
us shortly after we were captured."

"They may have been taken to Pankor and frozen in", I suggested.

"Oh, no!" exclaimed Llana; "that would be too terrible."

"You are very fond of Pan Dan Chee, aren't you?" I asked.

"He has been a very good friend," she replied, a little stiffly. The
stubborn minx wouldn't admit that she was in love with him--and
possibly she wasn't; you never can tell anything about a woman. She had
treated him abominably when they were together; but when they were
separated and he was in danger, she had evinced the greatest, concern
for his safety.

"I don't know how we can learn anything about his fate," I said,
"unless we can inquire directly of the Panars; and that might prove
rather dangerous. I should like to know what has become of them and Tan
Hadron of Hastor as well."

"Tan Hadron of Hastor? Where is he?"

"The last I saw of him, he was on board the Dusar, the Panar ship I
stole from their line outside Gathol; and he was the prisoner of the
mutinous crew that took it from me. There were a lot of assassins among
them, and these were determined to kill Tan Hadron as soon as he had
taken the ship to whatever destination they had decided upon; you see,
none of the crew knew anything about navigation."

"Tan Hadron of Hastor," said Llana again; "his mother was a royal
princess of Gathol and Tan Hadron himself one of the greatest fighting
men of Barsoom."

"A splendid officer," I added.

"Steps must be taken to save him, too."

"If it is not too late," I said; "and the only chance of saving any of
them lies in my reaching Helium in time to bring a fleet to Gathol
before Hin Abtol succeeds in reducing it, and then on to Pankor, if we
do not find these three among Hin Abtol's prisoners at Gathol."

"Perhaps we had better fly direct to Helium," suggested Llana. "A fleet
from Helium could accomplish something, while we two, alone, might
accomplish no more than getting ourselves captured again by the Panars
--and it would go hard with you, John Carter, if Hin Abtol ever got his
hands on you again, after what you did in Pankor today." She laughed.
"I shall never forget what you did to Rab-zov, 'the strongest man in
Pankor.'"

"Neither will Rab-zov," I said.

"Nor Hin Abtol. And the hole you made in the glass dome covering the
city, when you drove the flier right through it! I'll wager they all
had chills before they got that patched up. No, Hin Abtol will never
forget you."

"But he never knew who I really was," I reminded Llana; "with my
disguise removed, I was no longer a red man; and he might never guess
that he had once had John Carter in his power."

"The results would be the same as far as you are concerned," said
Llana; "I think it would be death in either event."

Before we had come far from Pankor I decided that our wisest course
would be to proceed directly to Helium and enlist the aid of Tardos
Mors, the jeddak. While I hold the titles of Jeddak of Jeddaks and
Warlord of Barsoom, conferred upon me by the jeddaks of five nations, I
have always considered them largely honorary, and have never presumed
to exercise the authority implicit in them, except in times of war when
even the great Jeddak of Helium has graciously served under me.

Having reached the decision to fly to Helium rather than Gathol, I
turned toward the southeast. Before us lay a journey half the distance
around the planet, and we were absolutely without water or provisions.
Soon the towers and stately ruins of Horz were visible, reminding us
both of the circumstances under which we had met Pan Dan Chee, and I
thought that Llana looked down a little sadly on that long-dead city
from which her lost lover had been self-exiled because of us. It was
here that she had escaped from Hin Abtol, and it was here that Hin
Abtol had stolen this very flier of mine that I had found and recovered
in his polar capital. Yes, Horz held many memories for both of us; and
I was glad when it lay behind us, this dead monument to a dead past.

Far ahead lay Dusar where water and provisions might be obtained, but
the friendliness of Dusar was open to question. It had not been so many
years since Carthoris, the Prince of Helium, had almost been done to
death there by Astok, son of Nutus, the jeddak of Dusar; and there had
been no intercourse between Helium and Dusar since that time. Beyond
Dusar was no friendly city all the way to Helium.

I decided to give Dusar a wide berth, and in doing so we flew over
country with which I was entirely unfamiliar. It was a hilly country;
and in the long, deep valley I saw one of those rarest of all sights on
Mars, a splendid forest. Now, to me a forest means fruits and nuts and,
perhaps, game animals; and we were hungry. There would doubtless be
mantilia plants too, the sap of which would quench our thirst; and so I
decided to land. My best judgment told me that it was a risky thing to
do, and subsequent events proved that my judgment was wholly correct.

I landed on level ground close to the forest, and telling Llana to
remain aboard the flier ready to take off at a moment's notice, I went
in search of food. The forest consisted principally of skeel, sorapus,
and sompus trees. The first two are hardwood trees bearing large,
delicious nuts, while the sompus trees were loaded with a citrus-like
fruit with a thin red rind. The pulp of this fruit, called somp, is not
unlike grapefruit, though much sweeter. It is considered a great
delicacy among Barsoomians, and is cultivated along many of the canals.
I had never seen any, however, as large as these, growing wild; nor had
I ever seen trees on Mars of the size of many of those growing in this
hidden forest.

I had gathered as much of the fruit and as many nuts as I could carry,
when I heard Llana calling me. There was a note of excitement and
urgency in her voice, and I dropped all that I had gathered and ran in
the direction of the flier.

Just before I came out of the forest I heard her scream; and as I
emerged, the flier rose from the ground. I ran toward it as fast as I
can run, and that is extremely fast under the conditions of lesser
gravity which prevail on Mars. I took forty or fifty feet in a leap,
and then I sprang fully thirty feet into the air in an effort to seize
the rail of the flier. One hand touched the gunwale; but my fingers
didn't quite close over the rail, and I slipped back and fell to the
ground. However, I had had a glimpse of the deck of the flier, and what
I saw there filled me with astonishment and, for some reason, imparted
that strange sensation to my scalp as though each separate hair were
standing erect--Llana lay on the deck absolutely alone, and there was
no one at the controls!

"A noble endeavor," said a voice behind me; "you can certainly jump."

I wheeled about, my hand flying to the hilt of my sword. There was no
one there!

I looked toward the forest; there was no sign of living thing about me.
From behind me came a laugh--a taunting, provocative laugh. Again I
wheeled. As far as I could see there was only the peaceful Martian
landscape. Above me, the flier circled and disappeared beyond the
forest--flown with no human hand at the controls by some sinister
force which I could not fathom.

"Well," said a voice, again behind me, "we might as well be on our way.
You realize, I presume, that you are our prisoner."

"I realize nothing of the sort," I retorted. "If you want to take me,
come and get me--come out in the open like men; if you are men."

"Resistance will be futile," said the voice; "there are twenty of us
and only one of you."

"Who are you?" I demanded.

"Oh, pardon me," said the voice, "I should have introduced myself. I am
Pnoxus, son of Ptantus, jeddak of Invak; and whom have I had the honor
of capturing?"

"You haven't had the honor of capturing me yet," I said. I didn't like
that voice--it was too oily and polite.

"You are most unco-operative," said the voice named Pnoxus. "I should
hate to have to adopt unpleasant methods with you." The voice was not
so sweet now; there was just a faint ring of steel in it.

"I don't know where you're hiding," I said; "but if you'll come out,
all twenty of you, I'll give you a taste of steel. I have had enough of
this foolishness."

"And I've had enough," snapped the voice. Somehow it sounded like a
bear trap to me--all the oily sweetness had gone out of it. "Take him,
men!"

I looked quickly around for the men, but I was still alone--just I and
a voice were there. At least that is what I thought until hands seized
my ankles and jerked my feet from beneath me. I fell flat on my face,
and what felt like half a dozen heavy men leaped on my back and half a
dozen hands ripped my sword from my grasp and more hands relieved me of
my other weapons. Then unseen hands tied my own behind my back and
others fastened a rope around my neck, and the voice said, "Get up!"

I got up. "If you come without resistance," said the voice named
Pnoxus, "it will be much easier for you and for my men. Some of them
are quite short tempered, and if you make it difficult for them you may
not get to Invak alive."

"I will come," I said, "but where? For the rest, I can wait."

"You will be led," said Pnoxus, "and see that you follow where you're
led. You've already given me enough trouble."

"You won't know what trouble is until I can see you," I retorted.

"Don't threaten; you have already stored up enough trouble for yourself."

"What became of the girl who was with me?" I demanded.

"I took a fancy to her," said Pnoxus, "and had one of my men, who can
fly a ship, take her on to Invak."

I cannot tell you what an eerie experience it was being led through
that forest by men that I could not see and being talked to by a voice
that had no body; but when I realized that I was probably being taken
to the place that Llana of Gathol had been taken, I was content, nay,
anxious, to follow docilely where I was led.

I could see the rope leading from my neck out in front of me; it fell
away in a gentle curve as a rule and then gradually vanished,
vignette-like; sometimes it straightened out suddenly, and then I would
feel a jerk at the back of my neck; but by following that ghostly
rope-end as it wound among the trees of the forest and watching the
bight carefully, so as to anticipate a forthcoming jerk by the
straightening of the curve, I learned to avoid trouble.

In front of me and behind I continually heard voices berating other
voices:

"Sense where you're going, you blundering idiot," or, "Stop stepping on
my heels, you fool," or "Who do you think you're bumping into,
son-of-a-calot!" The voices seemed to be constantly getting in one
another's way. Serious as I felt my situation might be, I could not
help but be amused.

Presently I felt an arm brush against mine, or at least it felt like an
arm, the warm flesh of a bare arm; it would touch me for an instant
only to be taken away immediately, and then it would touch me again in
a measured cadence, as might the arms of two men walking out of step
side by side; and then a voice spoke close beside me, and I knew that a
voice was walking with me.

"We are coming to a bad place," said the voice; "you had better take my
arm."

I groped out with my right hand and found an arm that I could not see.
I grasped what felt like an upper arm, and as I did so my right hand
disappeared! Now, my right arm ended at the wrist, or at least it
appeared to do so; but I could feel my fingers clutching that arm that
I could not see. It was a most eerie sensation. I do not like
situations that I cannot understand.

Almost immediately we came to an open place in the forest, where no
trees grew.

The ground was covered with tiny hummocks, and when I stepped on it it
sank down a few inches. It was like walking on coil springs covered
with turf.

"I'll guide you," said the voice at my side. "If you should get off the
trail here alone you'd be swallowed up. The worst that can happen to
you now would be to get one leg in it, for I can pull you out before it
gets a good hold on you."

"Thank you," I said; "it is very decent of you."

"Think nothing of it," replied the voice. "I feel sorry for you; I am
always sorry for strangers whom Fate misguides into the forest of
Invak. We have another name for it which, I think, better describes it
--The Forest of Lost Men."

"It is really so bad to fall into the hands of your people?" I asked.

"I am afraid that it is," replied the voice; "there is no escape."

I had heard that one before; so it didn't impress me greatly. The
lesser peoples of Barsoom are great braggarts; they always have the
best swordsmen, the finest cities, the most outstanding culture; and
once you fall into their hands, you are always doomed to death or a
life of slavery--you can never escape them.

"May I ask you a question?" I inquired.

"Certainly," said the voice.

"Are you always only a voice?"

A hand, I suppose it was his right hand, seized my arm and squeezed it
with powerful, though invisible, fingers; and whatever it was that
walked beside me chuckled. "Does that feel like only a voice?" it
asked.

"A stentorian voice," I said. "You seem to have the physical attributes
of a flesh-and-blood man; have you a name?"

"Most assuredly; it is Kandus; and yours?" he asked politely.

"Dotar Sojat," I told him, falling back upon my well-worn pseudonym.

We had now successfully crossed the bog, or whatever it was; and I
removed my hand from Kandus's arm. Immediately I was wholly visible
again, but Kandus remained only a voice. Again I walked alone, I and a
rope sticking out in front of me and apparently defying the law of
gravity. Even the fact that I surmised that the other end of it was
fastened to a voice did not serve to make it seem right; it was a most
indecent way for a rope to behave.

"'Dotar Sojat,'" repeated Kandus; "it sounds more like a green man's
name."

"You are familiar with the green men?" I asked.

"Oh, yes; there is a horde which occasionally frequents the dead sea
bottoms beyond the forest; but they have learned to give us a wide
berth. Notwithstanding their great size and strength, we have a distinct
advantage over them. As a matter of fact, I believe that they are very
much afraid of us."

"I can well imagine so; it is not easy to fight voices; there is
nothing one may get one's sword into."

Kandus laughed. "I suppose you would like to get your sword into me,"
he said.

"Absolutely not," I said; "you have been very decent to me, but I don't
like that voice which calls itself Pnoxus. I wouldn't mind crossing
swords with it."

"Not so loud," cautioned Kandus. "You must remember that he is the
jeddak's son. We all have to be very nice to Pnoxus--no matter what we may
privately think of him."

I judged from that that Pnoxus was not popular. It is really amazing
how quickly one may judge a person by his voice; this had never been so
forcibly impressed upon me before. Now, I had disliked the Pnoxus voice
from the first, even when it was soft and oily, perhaps because of
that; but I had liked the voice named Kandus--it was the voice of a
man's man, open and without guile; a good voice.

"Where are you from, Dotar Sojat?" asked, Kandus.

"From Virginia," I said.

"That is a city of which I have never heard. In what country is it?"

"It is in the United States of America," I replied, "but you never
heard of that either."

"No," he admitted; "that must be a far country."

"It is a far country," I assured him, "some forty-three million miles
from here."

"You can talk as tall as you jump," he said. "I don't mind your joking
with me," he added, "but I wouldn't get funny with Pnoxus, nor with
Ptantus, the jeddak, if I were you; neither one of them has a sense of
humor."

"But I was not joking," I insisted. "You have seen Jasoom in the
heavens at night?"

"Of course," he replied.

"Well, that is the world I come from; it is called Earth there, and
Barsoom is known as Mars."

"You look and talk like an honorable man," said Kandus; "and, while I
don't understand, I am inclined to believe; however, you'd better pick
out some place on Barsoom as your home when anyone else in Invak
questions you; and you may soon be questioned--here we are at the
gates of the city now."

Invak! The city in the Forest of Lost Men. At first only a gate was
visible, so thickly set were the trees that hid the city wall--the
trees and the vines that covered the wall.

I heard a voice challenge as we approached the gate, and I heard
Pnoxus's voice reply, "It is Pnoxus, the prince, with twenty warriors
and a prisoner."

"Let one advance and give the countersign," said the voice.

I was astonished that the guard at the gate couldn't recognize the
jeddak's son, nor any of the twenty warriors with him. I suppose that
one of the voices advanced and whispered the countersign, for presently
a voice said, "Enter, Pnoxus, with your twenty warriors and your
prisoner."

Immediately the gates swung open, and beyond I saw a lighted corridor
and people moving about within it; then my rope tightened and I moved
forward toward the gate; and ahead of me, one by one, armed men
suddenly appeared just beyond the threshold of the gateway; one after
another they appeared as though materialized from thin air and
continued on along the lighted corridor. I approached the gate
apparently alone, but as I stepped across the threshold there was a
warrior at my side where the voice of Kandus had walked.

I looked at the warrior, and my evident amazement must have been
written large upon my face, for the warrior grinned. I glanced behind
me and saw warrior after warrior materialize into a flesh-and-blood man
the moment that he crossed the threshold. I had walked through the
forest accompanied only by voices, but now ten warriors walked ahead of
me and nine behind and one at my side.

"Are you Kandus?" I asked this one.

"Certainly," he said.

"How do you do it?" I exclaimed.

"It is very simple, but it is the secret of the Invaks," he replied. "I
may tell you, however, that we are invisible in daylight, or rather
when we are not illuminated by these special lamps which light our
city. If you will notice the construction of the city as we proceed,
you will see that we take full advantage of our only opportunity for
visibility."

"Why should you care whether other people can see you or not?" I asked.
"Is it not sufficient that you can see them and yourselves?"

"Unfortunately, there is the hitch," he said. "We can see you, but we
can't see each other any more than you can see us."

So that accounted for the grumbling and cursing I had heard upon the
march through the forest--the warriors had been getting in each
other's way because they couldn't see one another any more than I could
see them.

"You have certainly achieved invisibility," I said, "or are you hatched
invisible from invisible eggs?"

"No," he replied, "we are quite normal people; but we have learned to
make ourselves invisible."

Just then I saw an open courtyard ahead of us, and as the warriors
passed out of the lighted corridor into it they disappeared. When
Kandus and I stepped out, I was walking alone again. It was most
uncanny.

The city was spotted with these courtyards which gave ventilation to
the city which was, otherwise, entirely roofed and artificially lighted
by the amazing lights which gave complete visibility to its
inhabitants. In every courtyard grew spreading trees, and upon the
city's roof vines had been trained to grow; so that, built as it was in
the center of the Forest of Lost Men, it was almost as invisible from
either the ground or the air as were its people themselves.

Finally we halted in a large courtyard in which were many trees wherein
iron rings were set with chains attached to them, and here invisible
hands snapped around one of my ankles a shackle that was fastened to the
end of one of these chains.

Presently a voice whispered in my ear, "I will try to help you, for I
have rather taken a liking to you--you've got to admire a man who can
jump thirty feet into the air; and you've got to be interested in a man
who says he comes from another world forty-three million miles from
Barsoom."

It was Kandus. I felt that I was fortunate in having even the
suggestion of a friend here, but I wondered what good it would do me.
After all, Kandus was not the jeddak; and my fate would probably rest
in the hands of Ptantus.

I could hear voices crossing and recrossing the courtyard. I could see
people come down the corridors or streets and then fade into
nothingness as they stepped out into the courtyard. I could see the
backs of men and women appear quite as suddenly in the entrances to the
streets as they left the courtyard. On several occasions voices stopped
beside my tree and discussed me. They commented upon my light skin and
gray eyes. One voice mentioned the great leap into the air that one of
my captors had recounted to its owner.

Once a delicate perfume stopped near me, and a sweet voice said, "The
poor man, and he is so handsome!"

"Don't be a fool, Rojas," growled a masculine voice. "He is an enemy,
and anyway he's not very good-looking."

"I think he is very good-looking," insisted the sweet voice, "and how do
you know he's an enemy?"

"I was not an enemy when I brought my ship down beside the forest," I
said, "but the treatment I have received is fast making one of me."

"There, you see," said the sweet voice; "he was not an enemy. What is
your name, poor man?"

"My name is Dotar Sojat, but I am not a 'poor man,'" I replied with a
laugh.

"That may be what you think," said the masculine voice. "Come on,
Rojas, before you make any bigger fool of yourself."

"If you'll give me a sword and come out of your cowardly invisibility,
I'll make a fool of you, calot," I said.

An invisible, but very material, toe kicked me in the groin. "Keep your
place, slave!" growled the voice.

I lunged forward and, by chance, got my hands on the fellow; and then I
held him by his harness for just long enough to feel for his face, and
when I had located it I handed him a right upper-cut that must have
knocked him half way across the courtyard.

"That," I said, "will teach you not to kick a man who can't see you."

"Did Motus kick you?" cried the sweet voice, only it wasn't so sweet
now; it was an angry voice, a shocked voice. "You looked as though you
were hitting him--I hope you did."

"I did," I said, "and you had better see if there is a doctor in the
house."

"Where are you, Motus?" cried the girl.

There was no response; Motus must have gone out like a light. Pretty
soon I heard some lurid profanity, and a man's voice saying, "Who are
you, lying around here in the courtyard?" Some voice had evidently
stumbled over Motus.

"That must be Motus," I said in the general direction from which the
girl's voice had last come. "You'd better have him carried in."

"He can lie there until he rots, for all I care," replied the voice as
it trailed away. Almost immediately I saw the slim figure of a girl
materialize in the entrance to one of the streets. I could tell from
her back that she was an angry girl, and if her back were any criterion
she was a beautiful girl--anyway, she had had a beautiful voice and a
good heart. Perhaps these Invaks weren't such bad people after all.


"That was a beauty that you handed Motus," said a voice behind me.

I wasn't going to bother even to turn around. What was the use of
turning around and seeing no one there? But when the voice said, "I'll
bet he's out for a week, the dirty Invak calot," I did turn around, for
I knew no Invak had made a remark like that.

Chained to a tree near me, I saw another red man (it is strange that I
should always think of myself as a red man here on Barsoom; and yet,
perhaps, not so strange after all. Except for my color, I am a red man
--a red man in thought and feeling to the marrow of my bones. I no
longer ever think of myself as a Virginian, so ingrained has become my
love for this world of my adoption.) "Well, where did you come from?" I
demanded. "Are you one of the invisibles?"

"I am not," replied the man. "I have been here all along. When you were
first brought I must have been asleep behind my tree, but the people
stopping to comment on you awoke me. I heard you tell the girl that
your name is Dotar Sojat. That is a strange name for a red man. Mine is
Ptor Fak; I am from Zodanga."

Ptor Fak! I recalled him now; he was one of the three Ptor brothers who
had befriended me that time that I had wished to enter Zodanga in
search of Dejah Thoris. At first I hesitated to tell him who I really
was; but then, knowing him to be an honorable man, I was about to when
he suddenly exclaimed, "By the mother of the nearer moon! Those eyes,
that skin!"

"S-h-h!" I cautioned. "I don't know the nature of these people yet, and
so I thought it wiser to be Dotar Sojat."

"If you're not Dotar Sojat, who are you?" demanded a voice at my elbow.
That's the trouble with this invisibility business--a man can sneak up
on you and eavesdrop, and you haven't the slightest idea that there is
anyone near you.

"I am the Sultan of Swat," I said, that being the first name that
popped into my head.

"What's a sultan?" demanded the voice.

"A jeddak of jeddaks," I replied.

"In what country?"

"In Swat."

"I never heard of Swat," said the voice.

"Well, now that it's out, you had better tell your jeddak that he's got
a sultan chained up here in his back yard."

The voice must have gone away, for I heard it no more. Ptor Fak was
laughing. "I can see that things are going to brighten up a bit now
that you are here," he said. "My deepest reverence for whichever one of
your ancestors gave you a sense of humor. This is the first laugh I
have had since they got me."

"How long have you been here?"

"Several months. I was trying out a new motor that we have developed in
Zodanga and was trying to establish a record for a circumnavigation of
Barsoom at the equator, and of course this place had to be on the
equator and right under me when my motor quit. How did you get here?"

"I had just escaped from Pankor with Llana, daughter of Gahan of
Gathol, and we were on our way to Helium to bring back a fleet to teach
Hin Abtol a lesson. We had neither food nor water on our flier; so I
landed beside this forest to get some. While I was in the forest, one
of these Invaks, invisible of course to Llana, climbed aboard the flier
and took off with her; and twenty more of them jumped on me and took me
prisoner."

"A girl was with you! That is too bad. They may kill us, but they'll
keep her."

"Pnoxus said that he had taken a fancy to her," I said, bitterly.

"Pnoxus is a calot and the son of a calot and the grandson of a calot,"
said Ptor Fak, illuminatingly. Nothing could have evaluated Pnoxus more
concisely.

"What will they do with us?" I asked. "Will we have any opportunity to
escape that might also give me an opportunity to take Llana away?"

"Well, as long as they keep you chained to a tree, you can't escape;
and that's what they've done with me ever since I've been here. I think
they intend to use us in some sort of Games, but just what they are I
don't know. Look!" he exclaimed, pointing and laughing.

I looked in the direction he indicated and saw two men carrying the
limp form of a third down one of the streets.

"That must be Motus," said Ptor Fak. "I am afraid that may get you into
trouble," he added, suddenly sobered.

"Whatever trouble it gets me into, it was worth it," I said. "Think of
kicking a blind man, and that's what it amounted to. The girl was as
mad about it as I; she must be a good sort. Rojas--that's rather a
pretty name."

"The name of a noblewoman," said Ptor Fak.

"You know her?" I asked.

"No, but you can tell by the endings of their names whether or not they
are noble and by the beginnings and endings of their names if they're
royal. The names of the noblemen end in us and the names of noblewomen
in as. The names of royalty end the same way but always begin with two
consonants, like Pnoxus and Ptantus."

"Then Motus is a nobleman," I said.

"Yes; that is what is going to make it bad for you."

"Tell me," I said; "how do they make themselves invisible?"

"They have developed something that gives them invisibility for perhaps
a day; it is something they take internally--a large pill. I
understand that they take one every morning, so as to be sure that they
will be invisible if they have to go outside the city. You see it takes
about an hour for the stuff to work, and if the city were attacked by
an enemy they'd be in a bad way if they had to go out and fight while
visible."

"What enemies can they have around here?" I asked. "Kandus told me that
even the green men are afraid of them.

"There is another city in the forest inhabited by an offshoot of this
tribe," explained Ptor Fak; "it is called Onvak, and its people also
possess the secret of invisibility. Occasionally the Onvaks come and
attack Invak, or lie in wait for the Invak hunting parties when they go
out into the forest."

"I should think it might be rather difficult to fight a battle in which
one could see neither foe nor friend," I suggested.

"Yes; I understand that there's never very much damage done, though
occasionally they capture a prisoner. The last battle they had the
Invaks took two prisoners, and when they got them into the city they
discovered that they were both their own men. They never know how many
of their own people they kill; they just go slashing about them with
their swords, and Issus help whoever gets in the way."

Just as Ptor Fak finished speaking I felt hands doing something to the
shackles about my ankles and presently they were unlocked and removed.

"Come, slave," said the voice. Then someone took me by the arm and led
me toward the entrance to one of the streets.

The moment we entered I could see a warrior at my side and there were
others in front and behind me. They conducted me along this street
through two other courtyards in which, of course, they immediately
became invisible and I seemed to be walking alone with only the
pressure of a hand upon my arm to indicate that I was not. They took me
to a large room in which a number of people were standing about in
front of and on either side of a desk at which there sat a scowling,
fierce-visaged man.

I was led up to the desk and halted there and the man behind it
surveyed me in silence for several seconds. His harness was extremely
elaborate, the leather being beautifully carved and studded with
precious stones. The hilt of his sword which I could just see above the
desk was apparently of gold and it too was studded with those rare and
beautiful gems of Barsoom which defy description in words of Earthly
origin. Encircling his brow was a diadem of carved leather upon the
front of which the Barsoomian hieroglyphs which spelled jeddak were
emblazoned in precious stones. So this was Ptantus, jeddak of Invak. I
felt that Llana and I could not have fallen into much worse hands.


Ptantus looked at me so ferociously that I was sure he was attempting
to frighten me. It seems to be a way that tyrants and bullies have of
attempting to break down the morale of a victim before they destroy
him; but I was not greatly impressed; and, impelled by a rather foolish
desire to annoy him, I stopped looking at him. I guess that got his
goat for he thumped the desk with his fist and leaned forward across
it.

"Slave!" he almost roared at me, "pay attention to me."

"You haven't said anything yet," I reminded him. "When you say anything
worth listening to I shall listen, but you don't have to yell at me."

He turned angrily to an officer. "Don't ever dare to bring a prisoner
before me again," he said, "until he has been instructed how to behave
in the presence of a jeddak."

"I know how to behave in the presence of a jeddak," I told him, "I have
been in the presence of some of the greatest jeddaks on Barsoom, and I
treat a jeddak just as I treat any other man--as he deserves. If he is
a nobleman at heart he has my deference, if he is a boor he does not."

The inference was clear, and Ptantus colored. "Enough of your
insolence," he said. "I understand that you are a troublesome fellow,
that you gave Pnoxus, the prince, a great deal of trouble after your
capture and that you struck and badly injured one of my nobles."

"That man may have a title," I said, "but he is no noble; he kicked me
while he was invisible--it was the same as kicking a blind man."

"That is right," said a girlish voice a little way behind me and at one
side. I turned and looked. It was Rojas.

"You saw this thing done, Rojas?" demanded Ptantus.

"Yes, Motus insulted me; and this man, Dotar Sojat, berated him for it.
Then Motus kicked him."

"Is this true, Motus?" asked Ptantus, turning his head and looking past
me on the other side. I turned and glanced in that direction and saw
Motus with his face swathed in bandages; he was a sorry-looking sight.

"I gave the slave what he deserves," he growled; "he is an insolent
fellow."

"I quite agree with you," said Ptantus, "and he shall die when the time
comes. But I did not summon him here to conduct a trial. I, the jeddak,
reach my decisions without testimony or advice. I sent for him because an
officer said he could leap thirty feet into the air; and if he can do
that it may be worth keeping him a while for my amusement."

I couldn't help but smile a little at that for it had been my ability
to jump that had probably preserved my life upon my advent to Barsoom
so many years ago, when I had been captured by the green hordes of
Thark, and Tars Tarkas had ordered me to sak for the edification of
Lorquas Ptomel, the jed, and now it was going to give me at least a
short reprieve from death.

"Why do you smile?" demanded Ptantus. "Do you see anything funny in
that? Now jump, and be quick about it."

I looked up at the ceiling. It was only about fifteen feet from the
floor. "That would be only a hop," I said.

"Well hop then," said Ptantus.

I turned and looked behind me. For about twenty feet between me and the
doorway men and women were crowded thickly together. Thanking my great
agility and the lesser gravity of Mars, I easily jumped completely over
them. I could have made a bolt for the door then, leaped to the roof of
the city and made my escape; and I should have done it had it not been
that Llana of Gathol was still a prisoner here.

Exclamations of surprise filled the room at this, to them, marvelous
feat of agility; and when I leaped back again there was almost a ripple
of applause.

"What else can you do?" demanded Ptantus.

"I can make a fool out of Motus with a sword," I said, "as well as with
my fists, if he will meet me under the lights where I can see him."

Ptantus actually laughed. "I think I shall let you do that sometime
when I am through with you," he said, "for Motus will most certainly
kill you. There is probably not a better swordsman on all Barsoom than
the noble Motus."

"I shall be delighted to let him try it," I said, "and I can promise
you that I shall still be able to jump after I have killed Motus. But,
if you really want to see some jumping," I continued, "take me and the
girl who was captured with me out into the forest, and we will show you
something worthwhile." If I could only get outside the gates with Llana
I knew that we should be able to get away, for I could outdistance any
of them even if I had to carry her.

"Take him back and lock him up," said Ptantus; "I have seen and heard
enough for today;" so they took me back into the courtyard and chained
me to my tree.

"Well," said Ptor Fak, after he thought the guards had left, "how did
you get along?"

I told him all that had transpired in the jeddak's presence; and he
said he hoped that I would get a chance to meet Motus, as Ptor Fak well
knew my reputation as a swordsman.

After dark that night, a voice came out and sat down beside me. It was
Kandus.

"It's a good thing you jumped for Ptantus today," he said, "the old
devil thought Pnoxus had been lying to him and after it had been
demonstrated that you could not jump Ptantus was going to have you
destroyed immediately in a very unpleasant way he has of dealing with
those who have aroused his anger or resentment."

"I hope I can keep on amusing him for a while," I said.

"The end will be the same eventually," said Kandus, "but if there is
anything I can do to make your captivity easier for you I shall be glad
to do it."

"It would relieve my mind if you could tell me what has become of the
girl who was captured at the same time that I was.

"She is confined in the quarters of the female slaves. It's over on
that side of the city beyond the palace," and he nodded in that
direction.

"What do you think is going to happen to her?" I asked.

"Ptantus and Pnoxus are quarreling about her," he replied; "they are
always quarreling about something; they hate each other. Because Pnoxus
wants her Ptantus doesn't want him to have her; and so, for the time
being at least, she is safe. I must go now," he added a moment later,
and I could tell from the direction of his voice that he had arisen.
"If there is anything I can do for you be sure to let me know."

"If you could bring me a piece of wire," I said, "I would appreciate
it."

"What do you want of wire?" he asked.

"Just to pass the time," I said; "I bend them around in different
shapes and make little figures of them to amuse myself. I am not
accustomed to being chained to a tree, and time is going to hang very
heavy on my hands."

"Certainly," he said, "I'll be glad to bring you a piece of wire; I'll
be back with it in just a moment, and until then good-by."

"You are fortunate to have made a friend here," said Ptor Fak; "I've
been here several months and I haven't made one."

"I think it was my jumping," I said; "it has served me in good stead
before and in many ways."

It was not long before Kandus returned with the wire. I thanked him and
he left immediately.

It was night now and both moons were in the sky. Their soft light
illuminated the courtyard, while the swift flight of Thuria across the
vault of heaven swept the shadows of the trees into constantly changing
movement across the scarlet sward, turned purple now in the moonlight.

Ptor Fak's chain and mine were sufficiently long to just permit us to
sit side by side, and I could see that his curiosity was aroused by my
request for a piece of wire by the fact that he kept watching it in my
hand. Finally he could contain himself no longer. "What are you going
to do with that wire?" he asked.

"You'd be surprised," I said; and then I paused for I felt a presence
near me, "at the clever things one may do with a piece of wire."

Were I to live here in Invak the rest of my life I am sure I could
never accustom myself to these uncanny presences, or to the knowledge
that someone might always be standing close to me listening to
everything that I said to Ptor Fak.

Presently I felt a soft hand upon my arm, and then that same sweet
voice that I had heard before said, "It is Rojas."

"I am glad that you came," I said. "I wished an opportunity to thank
you for the testimony you gave in my behalf before Ptantus today."

"I'm afraid it didn't do you much good," she replied; "Ptantus doesn't
like me."

"Why should he dislike you?" I asked.

"Pnoxus wanted me as his mate and I refused him; so, though Ptantus
doesn't like Pnoxus, his pride was hurt; and he has been venting his
spleen on my family ever since." She moved closer to me, I could feel
the warmth of her arm against mine as she leaned against me. "Dotar
Sojat," she said, "I wish that you were an Invak so that you might
remain here forever in safety."

"That is very sweet of you, Rojas," I said, "but I am afraid that Fate
has ordained it otherwise."

The soft arm stole up around my shoulders. The delicate perfume which
had first announced her presence to me that afternoon, filled my
nostrils and I could feel her warm breath upon my cheek. "Would you
like to stay here, Dotar Sojat," she paused, "--with me?"

The situation was becoming embarrassing. Even Ptor Fak was embarrassed
and there were no soft invisible arms about his neck. I knew that he
was embarrassed because he had moved away from us the full length of
his chain. Of course he couldn't see Rojas any more than I could but he
must have heard her words; and, being a gentleman, he had removed
himself as far as possible; and now he sat there with his back toward
us. Being made love to by a beautiful girl in a moonlit garden may be
romantic, but if the girl is wholly invisible it is like being made
love to by a ghost; though I can assure you that Rojas didn't feel like
a ghost at all.

"You have not answered me, Dotar Sojat," she said.

I have never loved but one woman--my incomparable Dejah Thoris; nor do
I, like some men, run around pretending love for other women. So, as
you say in America, I was on the spot. They say that all is fair in
love and war; and as far as I was concerned I, personally, was
definitely at war with Invak. Here was an enemy girl whose loyalty I
could win or whose bitter hatred I could incur by my reply.

Had I had only myself to consider I should not have hesitated; but the
fate of Llana of Gathol outweighted all other considerations, and so I
temporized.

"No matter how much I should like to be with you always, Rojas," I
said, "I know that is impossible. I shall be here only subject to the
whims of your jeddak and then death will separate us forever."

"Oh, no, Dotar Sojat," she cried, drawing my cheek close to hers, "you
must not die--for I love you."

"But Rojas," I expostulated, "how can you love a man whom you have
known for only a few hours and seen but for a few minutes?"

"I knew that I loved you the moment that I set eyes upon you," she
replied, "and I've seen you for a great many more than a few minutes. I
have been almost constantly in the courtyard since I first saw you,
watching you. I know every changing expression of your face. I have
seen the light of anger, and of humor, and of friendship in your eyes.
Had I known you all my life I could not know you better. Kiss me, Dotar
Sojat," she concluded. And, then I did something for which I shall
probably always be ashamed. I took Rojas in my arms and kissed her.

Did you ever hold a ghost in your arms and kiss her? It humiliates me
to admit that it was not an unpleasant experience. But Rojas clung to
me so tightly and for so long that I was covered with confusion and
embarrassment.

"Oh, that we could be always thus," sighed Rojas.

Personally I thought that however pleasant, it might be a little
inconvenient.

However, I said, "Perhaps you will come often again, Rojas, before I
die."

"Oh, don't speak of death," she cried.

"But you know yourself that Ptantus will have me killed--unless I
escape."

"Escape!" She scarcely breathed the word.

"But I suppose there will be no escape for me," I added, and I tried
not to sound too hopeful.

"Escape," she said again. "Escape! ah if I could but go with you."

"Why not?" I asked. I had gone this far and I felt that I might as well
go all the way if by so doing I could release Llana of Gathol from
captivity.

"Yes, why not?" repeated Rojas, "but how?"

"If I could become invisible," I suggested.

She thought that over for a moment and then said, "It would be treason.
It would mean death, a horrible death, were I apprehended."

"I couldn't ask that of you," I said, and I felt like a hypocrite for
that I knew that I could ask it of her if I thought that she would do
it. I would willingly have sacrificed the life of every person in
Invak, including my own, if thereby I could have liberated Llana of
Gathol. I was desperate, and when a man is desperate he will resort to
any means to win his point.

"I am most unhappy here," said Rojas, in a quite natural and human
attempt at self-justification. "Of course, if we were successful,"
continued Rojas, "it wouldn't make any difference who knew what I had
done because they could never find us again. We would both be
invisible, and together we could make our way to your country." She was
planning it all out splendidly.

"Do you know where the flier is that brought the girl prisoner?" I
asked.

"Yes, it was landed on the roof of the city."

"That will simplify matters greatly," I said. "If we all become
invisible we can reach it and escape with ease."

"What do you mean 'all'?" she demanded.

"Why I want to take Ptor Fak with me," I said, "and Llana of Gathol who
was captured the same time I was."

Rojas froze instantly and her arms dropped from about me. "Not the
girl," she said.

"But, Rojas, I must save her," I insisted. There was no reply. I waited
a moment and then I said, "Rojas!" but she did not answer, and a moment
later I saw her slim back materialize in the entrance to one of the
streets opposite me. A slim back surmounted by a defiantly held head.
That back radiated feminine fury.

After Rojas left I was plunged almost into the depths of despair. Had
she but waited I could have explained everything and the four of us
might have escaped.

I will admit that I have never been able to fathom the ways of women,
but I felt that Rojas would never return. I presume that my conviction
was influenced by those lines from The Mourning Bride, "Heaven has no
rage like love to hatred turned, nor hell a fury like a woman scorned."

However, I did not give up hope entirely--I never do. Instead of
repining, I went to work on the lock of my shackle with the bit of wire
that Kandus had brought me. Ptor Fak moved over to watch me. I sat
facing my tree, close to it, and bending over my work; and Ptor Fak
leaned close and bent over it too. We were trying to hide from prying
eyes the thing that I was attempting to do; and as it was now late at
night we hoped that there would be no one in the courtyard other than
ourselves.

At last I found the combination and after that it took me only a few
seconds to unlock Ptor Fak's shackle. Then a voice behind us spoke.

"What are you doing?" it demanded; "why are you not asleep?"

"How can we sleep with people constantly annoying us?" I asked, hiding
the wire beneath me.

"Stand up," said the voice, and as we stood up the shackles fell away
from our ankles.

"I thought so," said the voice. Then I saw the piece of wire rise from
the ground and disappear. "You are very clever, but I don't think
Ptantus will appreciate your cleverness when he hears about this. I
shall set a guard to watch you two constantly hereafter."

"Everything is going wrong," I said to Ptor Fak a moment later, after I
saw a warrior enter one of the streets, hoping that it was he who had
spoken to us and that there were no others around.

"It seems hopeless, doesn't it?" said Ptor Fak.

"No," I snapped, "not while I still live."

The following afternoon Kandus's voice came and sat down beside me. "How
goes it?" he asked.

"Terrible," I said.

"How is that?" he asked.

"I can't tell you," I said, "because there is probably a guard standing
right here listening to everything that I say."

"There is no one here but us," said Kandus.

"How do you know?" I asked; "your people are as invisible to you as
they are to me."

"We learn to sense the presence of others," he explained; "just how, I
can't tell you."

"How you do it is immaterial," I said, "as long as you are sure there
is no one here listening to us. I will be perfectly frank with you, I
succeeded in removing Ptor Fak's shackle and my own. Someone caught me
at it and took the piece of wire away from me." I did not tell Kandus
that I had broken the wire he had given me in two and that I still had
the other half of it in my pocket pouch. There is no use in telling
even a friend everything that you know.

"How in the world could you have hoped to escape even if you could
remove your shackles?" he asked.

"It was only the first step," I told him. "We really had no plan, but
we knew that we certainly could not escape as long as we were
shackled."

Kandus laughed. "There is something in that," he said, and then he was
silent for a moment. "The girl who was captured with you," he said
presently.

"What of her?" I asked.

"Ptanus has given her to Motus," he replies; "it was all done very
suddenly. Why, no one seems to know, because Ptantus hasn't any particular
love for Motus."

If Kandus didn't know why, I thought that I did. I saw Rojas's hand and
a green-eyed devil in it--jealousy is a heartless monster. "Will you
do something more for me, Kandus?" I asked.

"Gladly, if I can," he replied.

"It may seem like a very silly request," I said, "but please don't ask
me to explain. I want you to go to Rojas and tell her that Llana of
Gathol, the girl that Ptantus has given to Motus, is the daughter of my
daughter." It may seem strange to you denizens of Earth that Rojas
could have become infatuated with a grandfather, but you must remember
that Mars is not Earth and that I am unlike all other Earth men. I do
not know how old I am. I recall no childhood. It seems to me that have
just always been, and I have always been the same. I look now as I did
when I fought with the Confederate army during the Civil War--a man of
about thirty. And here on Barsoom, where the natural span of life is
around a thousand years and people do not commence to show the ravages
of old age until just shortly before dissolution, differences in age do
not count. You might fall in love with a beautiful girl on Barsoom;
and, as far as appearances were concerned, she might be seventeen or
she might be seven hundred.

"Of course I don't understand," said Kandus, "but I'll do what you ask."

"And now another favor," I said. "Ptantus half promised me that he
would let me duel with Motus and he assured me that Motus would kill
me. Is there any possible way of arranging for that duel to be fought
today?"

"He will kill you," said Kandus.

"That is not what I asked," I said.

"I don't know how it could be done," said Kandus.

"Now if Ptantus has any sporting blood," I suggested, "and likes to lay
a wager now and then, you bet him that if Motus will fight me while
Motus is still visible, that he cannot kill me but that I can kill him
whenever I choose."

"But you can't do it," said Kandus. "Motus is the best swordsman on
Barsoom. You would be killed and I should lose my money."

"How can I convince you?" I said. "I know that I can kill Motus in a
fight. If I had anything of value, I would give it to you as security
for your wager."

"I have something of value," said Ptor Fak, "and I would wager it and
everything that I could scrape together on Dotar Sojat." He reached
into his pocket pouch and drew froth a gorgeous jewelled medallion.
"This," he said to Kandus, "is worth a jeddak's ransom--take it as
security and place its value on Dotar Sojat."

A second later the medallion disappeared in thin air, and we knew that
Kandus had reached out his hand and taken it.

"I'll have to go inside and examine it," said Kandus' voice, "for of
course I cannot see it now that it has become invisible. I'll not be
gone long."

"That is very decent of you, Ptor Fak," I said, "that medallion must be
almost invaluable."

"One of my remote ancestors was a jeddak," explained Ptor Fak; "that
medallion belonged to him, and it has been in the family for thousands
of years."

"You must be quite certain of my swordsmanship," I said.

"I am," he replied; "but even had I been less certain, I should have
done the same."

"That is friendship," I said, "and I appreciate it."

"It is priceless," said a voice at my side, and I knew that Kandus had
returned.

"I will go at once and see what can be done about the duel."

"Don't forget what I asked you to tell Rojas," I reminded him.

After Kandus left us, time dragged heavily. The afternoon wore on and
it became so late that I was positive that he had failed in his
mission. I was sitting dejectedly thinking of the fate that was so soon
to overtake Llana of Gathol. I knew that she would destroy herself, and
I was helpless to avert the tragedy.

And, while I was thus sunk in the depths of despair, a hand was placed
on mine.

A soft hand; and a voice said, "Why didn't you tell me?"

"You didn't give me a chance," I said; "you just ran out on me without
giving me a chance to explain."

"I am sorry," said the voice, "and I am sorry for the harm I have done
Llana of Gathol; and now I have condemned you to death."

"What do you mean?" I asked.

"Ptantus has commanded Motus to fight you and kill you."

I threw my arms around Rojas and kissed her. I couldn't help it, I was
so happy.

"Good!" I exclaimed. "Though neither of us realized it at the time, you
have done me a great favor."

"What do you mean?" she demanded.

"You have given me the chance to meet Motus in a fair fight; and now I
know that Llana of Gathol will be safe--as far as Motus is concerned."

"Motus will kill you," insisted Rojas.

"Will you be there to see the duel?" I asked.

"I do not wish to see you killed," she said, and clung to me tightly.

"You haven't a thing to worry about, I shall not be killed; and Motus
will never have Llana of Gathol or any other woman."

"You can tell his friends to start digging his grave immediately," said
Ptor Fak.

"You are that sure?" said Rojas.

"We have the princess," said Ptor Fak, which is the same as saying in
America "It is in the bag." The expression derives from the Barsoomian
chess game, Jetan, in which the taking of a princess decides the winner
and ends the game.

"I hope you are right," said Rojas. "At least you have encouraged me to
believe, and it is not so difficult to believe anything of Dotar
Sojat."

"Do you know when I am to fight Motus?" I asked.

"This evening," replied Rojas, "before the whole Court in the throne
room of the palace."

"And after I have killed him?" I asked.

"That is to be feared, too," said Rojas, "for Ptantus will be furious.
He will not only have lost a fighting man but all the money he has
wagered on the duel."

"But it will soon be time," she added, "and I must go now." I saw her
open my pocket pouch and drop something into it, and then she was gone.

I knew from the surreptitious manner in which she had done it that she
did not wish anyone to know what she had put in my pocket pouch, or in
fact that she had put anything into it; and so I did not investigate
immediately, fearing that someone may have been watching and had their
suspicions aroused. The constant strain of feeling that unseen eyes may
be upon you, and that unseen ears may be listening to your every word
was commencing to tell upon me; and I was becoming as nervous as a cat
with seven kittens.

After a long silence Ptor Fak said, "What are you going to do with
her?"

I knew what he meant; because the same question had been worrying me.
"If we succeed in getting out of this," I said, "I am going to take her
back to Helium with me and let Dejah Thoris convince her that there are
a great many more charming men that I there." I had had other women
fall in love with me and this would not be the first time that Dejah
Thoris had unscrambled things for me. For she knew that no matter how
many women loved me, she was the only woman whom I loved.

"You are a brave man," said Ptor Fak.

"You say that because you do not know Dejah Thoris," I replied; "it is
not that I am a brave man, it is that she is a wise woman."

That started me off again thinking about her, although I must confess
that she is seldom absent from my thoughts. I could picture her now in
our marble palace in Helium, surrounded by the brilliant men and women
who crowd her salons. I could feel her hand in mine as we trod the
stately Barsoomian dances she loves so well. I could see her as though
she were standing before me this minute, and I could see Thuvia of
Ptarth, and Carthoris, and Tara of Helium, and Gahan of Gathol. That
magnificent coterie of handsome men and beautiful women bound together
by ties of love and marriage. What memories they evoked!

A soft hand caressed my cheek and a voice, tense with nervousness said,
"Live! Live for me! I shall return at midnight and you must be here;"
then she was gone.

For some reason or other which I cannot explain, her words quieted my
nerves.

They gave me confidence that at midnight I should be free. Her presence
reminded me that she had dropped something into my pocket pouch and I
opened it casually and put my hand into it. My fingers came in contact
with a number of spheres, about the size of marbles, and I knew that
the secret of invisibility was mine.

I moved close to Ptor Fak; and once again with the remaining bit of
wire I picked the lock of his shackle, and then I handed him one of the
spheres that Rojas had given me.

I leaned very close to his ear. "Take this," I whispered; "in an hour
you will be invisible. Go to the far end of the courtyard and wait.
When I return I too shall be invisible and when I whistle thus, answer
me." I whistled a few of the opening notes of the national anthem of
Helium, a signal that Dejah Thoris and I had often used.

"I understand," said Ptor Fak.

"What do you understand?" demanded a voice.

Doggonit! there was that invisibility nemesis again and now all our
plans might be knocked into a cocked hat. How much had the fellow
heard? What had he seen? I trembled inwardly, fearing the answer. Then
I felt hands at my ankle and saw my shackle fall open.

"Well," repeated the voice peremptorily, "what was it that you
understood?"

"I was just telling Ptor Fak," I said, "how I was going to kill Motus,
and he said he understood perfectly."

"So you think you are going to kill Motus, do you?" demanded the voice.
"Well, you are going to be very much surprised for a few minutes, and
after that you will be dead. Come along with me; the duel is about to
take place."

I breathed a sigh of relief. The fellow had evidently seen or heard
nothing of any importance.

"I'll see you later, Ptor Fak," I said.

"Good-by and good luck," he replied. And then, accompanied by the
warrior, I entered a city street on my way to the throne room of
Ptantus, jeddak of Invak.

"So you think you're pretty good with the sword," said the warrior
walking at my side and who was now visible to me.

"Yes," I replied.

"Well, you're going to get a lesson in swordsmanship tonight. Of course
it won't do you much good because after it is all over you will be
dead."

"You are very encouraging," I said, "but if you are fond of Motus, I
suggest that you save your encouragement for him. He is going to need
it."

"I am not fond of Motus," said the warrior; "no one is fond of Motus.
He is a calot and I apologize to calots for the comparison. I hope that
you kill him but of course you won't. He always kills his man, but he
is tricky. Watch out for that."

"You mean he doesn't fight fair?" I asked.

"No one ever taught him the word," said the warrior.

"Well, thank you for warning me," I said; "I hope you stay to see the
fight, maybe you will be surprised."

"I shall certainly stay to see it," he said. "I wouldn't miss it for
the world. But I am not going to be surprised; I know just what will
happen. He will play with you for about five minutes and then he'll run
you through; and that won't please Ptantus for he likes a long drawn out
duel."

"Oh, he does does he?" I said. "Well, he shall have it." That fitted in
perfectly with my plans. I had swallowed one of the invisibility
spheres just before the warrior unshackled me, and I knew that it would
take about an hour for it to effect perfect invisibility. It might be
difficult to drag the duel out for an hour, but I hoped to gain a
little time by stalling up to the moment that we crossed swords. And I
accomplished it now by walking slowly to kill as much time as possible,
and twice I stopped to tighten the fastenings of my sandals.

"What's the matter?" demanded the warrior. "Why do you walk so slow?
Are you afraid?"

"Terrified," I replied. "Everyone has told me how easily Motus is going
to kill me. Do you think that a man wants to run to his death?"

"Well, I don't blame you much," said the warrior, "and I won't hurry
you."

"A lot of you Invaks are pretty good fellows," I remarked.

"Of course we are," he said. "What made you think anything different?"

"Pnoxus, Motus, and Ptantus," I replied.

The warrior grinned. "I guess you are a pretty shrewd fellow," he said,
"to have sized them up this quickly."

"Everybody seems to hate them," I said; "why don't you get rid of them?
I'll start you off by getting rid of Motus tonight."

"You may be a good swordsman," said the warrior, "but you are bragging
too much; I never knew a braggart yet who could 'take the princess.'"

"I am not bragging," I said; "I only state facts." As a matter of fact,
I often realize that in speaking of my swordsmanship, it may sound to
others as though I were bragging but really I do not feel that I am
bragging. I know that I am the greatest swordsman of two worlds. It
would be foolish for me to simper, and suck my finger, and say that I
was not. I am, and everyone who has seen me fight knows that I am. Is
it braggadocio to state a simple fact? It has saved a number of lives,
for it has kept no end of brash young men from challenging me.

Fighting has been, you might say, my life's work. There is not a lethal
weapon in the use of which I do not excel, but the sword is my
favorite. I love a good blade and I love a good fight and I hoped that
tonight I should have them both.

I hoped that Motus was all that they thought him. The thought might
have obtruded on the consciousness of some men that perhaps he was, but
no such idea ever entered my head. They say that overconfidence often
leads to defeat, but I do not think that I am ever overconfident. I am
merely wholly confident, and I maintain that there is all the
difference in the world there.

At last we came to the throne room. It was not the same room in which I
had first seen Ptantus; it was a much larger room, a more ornate room;
and at one side of it was a raised dais on which were two thrones. They
were empty now, for the jeddak and the jeddara had not yet appeared.
The floor of the room was crowded with nobles and their women. Along
three sides of the room were several tiers of benches, temporary
affairs, which had evidently been brought in for the occasion. They
were covered with gay cloths and cushions; but they were still empty,
for, of course, no one could sit until the jeddak came and was seated.

As I was brought into the room, a number of people called attention to
me and soon many eyes were upon me.

In my well-worn fighting harness, I looked rather drab in the midst of
this brilliant company with their carved-leather harness studded with
jewels. The Invaks, like most of the red nations of Barsoom, are a
handsome people and those in the throne room of this tiny nation,
hidden away in The Forest of Lost Men, made a brave appearance beneath
the strange and beautiful lights which gave them visibility.

I heard many comments concerning me. One woman said, "He does not look
like a Barsoomian at all."

"He is very handsome," said a sweet voice, which I immediately
recognized; and for the second time I looked Rojas in the face. As our
eyes met I could see her tremble. She was a beautiful girl, by far the
most beautiful of all the women in the room, I am sure.

"Let's talk with him," she said to a woman and two men standing with her.

"That would be interesting," said the woman, and the four of them
walked toward me.

Rojas looked me square in the eye. "What is your name?" she asked,
without a flicker of recognition.

"Dotar Sojat," I replied.

"The Sultan of Swat," said one of the men, "whatever a sultan is and
wherever Swat may be." I could scarcely repress a smile.

"Where is Swat?" inquired the woman.

"In India," I replied.

"I think the fellow is trying to make fools of us," snapped one of the
men. "He is just making up those names. There are no such places on
Barsoom."

"I didn't say they were on Barsoom," I retorted. "They are forty-three
million miles from Barsoom."

"If they're not on Barsoom, where are they?" demanded the man.

"On Jasoom," I replied.

"Come," said the man, "I have had enough of this slave's insolence."

"I find him very interesting," said the woman.

"So do I," said Rojas.

"Well, enjoy it while you may," said the man, "for in a few minutes he
will be dead."

"Have you laid a wager on that?" I asked.

"I couldn't find anyone to bet against Motus," he growled. "Kandus was
the only fool to do that and the jeddak covered his entire wager."

"That is too bad," I said; "someone is losing an opportunity to make
some money."

"Do you think you will win?" asked Rojas, trying to conceal the
eagerness in her voice.

"Of course I shall win," I replied. "I always do. You look like a very
intelligent girl," I said, "if I may speak to you alone I will tell you
a little secret."

She saw that I had something that I wished to say to her in private,
but I will admit that I had put her in rather an embarrassing position.
However, the other woman helped me out."

"Go ahead, Rojas," she urged. "I think it would be fun to hear what he
has to say."

Thus encouraged Rojas took me to one side. "What is it?" she asked.

"Llana of Gathol," I said. "How are we to get her?"

She caught her breath. "I never thought of that," she said.

"Could you get one of those invisibility spheres to her right away?" I
asked.

"For you, yes," she said. "For you I would do anything."

"Good; and tell her to come out into the courtyard by the quarters of
the slave women. A little after midnight she will hear me whistle. She
will recognize the air. She must answer and then wait for me. Will you
do that for me, Rojas?"

"Yes, but what excuse am I to make for leaving my friends?"

"Tell them you are going to get some money to wager on me," I said.

Rojas smiled. "That is a splendid idea," she said. And a moment later
she had made her explanations to her friends and I saw her leave the
throne room.

The crowd was growing restless waiting for the jeddak, but I was more
than pleased by this delay as it would shorten the time that I should
have to wait before I could achieve invisibility.

It seemed now that everything had been nicely arranged; and when I saw
Rojas return to the throne room and she gave me a quick fleeting smile,
I was convinced that almost the last of my worries were over. There was
really only one doubt remaining in my mind, and that was as to what
might happen to me after I had killed Motus. I had no doubt but that
Ptantus would be furious; and being a tyrant with the reactions of a
tyrant, he might order my immediate death.

Anticipating this, however, I had decided to make a run for the nearest
courtyard; and if sufficient time had elapsed since I had taken the
invisibility sphere, I would only have to step out into the open to
elude them. And, once in one of the courtyards, and invisible, I knew
that I could escape.

Suddenly trumpets blared and the people fell back to each side of the
throne room. Then, preceded by the trumpeters, Ptantus and his jeddara
entered the throne room accompanied by a band of gorgeously trapped
courtiers.

I glanced at the great clock on the wall. It was exactly the 8th zode
which is the equivalent of 10:48 P.M. Earth time. By midnight Llana of
Gathol would have achieved invisibility--if Rojas had given her the
sphere. That was the question. Yet I felt that Rojas had not failed me.
I firmly believed that she had done her part.

The royal pair made their way slowly across the room to the dais and
seated themselves upon their thrones, whereat the nobles and their
women found their places on the benches.

From somewhere Motus had appeared; and he, and a noble who accompanied
him, and I, and my warrior guard, were alone upon the floor. A fifth
man then appeared who I later discovered was what you might call a
referee, or umpire. He summoned me forward, and the five of us advanced
and stopped before the throne.

"I bring you the noble Motus," he said addressing Ptantus, "and Dotar
Sojat, the Sultan of Swat, who are to duel to the death with
long-swords."

The jeddak nodded. "Let them fight," he said, "and see that you fight
fair," he added, glaring directly at me.

"And, I suppose that Motus does not have to fight fair," I said; "but
that is immaterial to me. I shall kill him however he fights."

The referee was almost beside himself with embarrassment. "Silence,
slave!" he whispered. He carried an extra sword which he handed to me
and then motioned us to cross swords.

Instead of adhering to this honorable custom, Motus lunged for my
heart.

"That was unwise, Motus," I said, as I parried the thrust; "I am going
to make you suffer a little more for that."

"Silence, slave," demanded the referee.

"Silence yourself, calot," I replied, "and get out of my way. I am not
supposed to be fighting two men," I pricked Motus on the right breast
and brought blood, "but I shall be glad too if you will draw."

Motus came at me again, but he was wary and he was a good swordsman.

"Your face is all black and swollen, Motus," I said; "it looks as if
someone had hit you, for that is what a son-of-a-calot is apt to get
when he kicks a blind man."

"Silence," screamed the referee.

I fought on the defensive at first with one eye on the great clock. It
had been over half an hour since I had taken the invisibility sphere,
and I planned on letting Motus live another half hour so as to be quite
sure that I had gained potential invisibility before I finished him
off.

By fighting on the defensive, I compelled Motus to do all the work; and
by repeatedly side-stepping his most vicious lunges, letting them slip
off my blade so that he had to leap quickly back, I subjected him to
considerable nervous as well as physical strain, so that presently the
sweat was streaming down his body. And, now I commenced to touch him
here and there; and blood mixed with the sweat until he was a sorry-looking
 spectacle, although nowhere had he received a severe wound.

The crowd was all on Motus's side; that is, all who were vocal. I knew
of two at least who hoped that I would win, and I guess that there were
many others who disliked Motus but who dared not cheer on an alien and
a slave.

"You are tiring, Motus," I said to him; "hadn't you better finish me
off now before you become wholly exhausted?"

"I'll finish you off all right, slave," he came back, "if you'll stand
still and fight."

"It is not time to kill you yet, Motus," I said, glancing up at the
clock, "when the hand points to eleven xats past the 8th zode, I shall
kill you."

"Silence," screeched the referee.

"What is the slave saying?" demanded Ptantus in stentorian tones.

"I said," I shouted back at him, "that I should kill Motus at exactly 8
zodes, 11 xats. Watch the clock, Ptantus, for at that instant you are
going to lose your wager, and Motus his life."

"Silence," commanded the jeddak.

"Now, Motus," I whispered, "I am going to show you how easily I can
kill you when the time comes," and with that I disarmed him and, sent
his sword clattering across the floor.

A mighty gasp arose from the audience, for now under the rules of a
duel of this nature, I was at liberty to run Motus through the heart;
but instead I rested my point upon the floor and turned to the referee.

"Go and fetch Motus's sword," I said, "and return it to him."

Motus was trembling a little. I could see his knees shake though almost
imperceptibly. I knew then what I had suspected before--Motus was
yellow.

While the referee was retrieving Motus's sword, a little ripple of
applause ran through the stands. But Ptantus only sat and scowled more
fiercely; I fear that Ptantus did not like me.

When Motus's sword was returned to him, he came for me furiously; and I
knew perfectly well what was in his mind; he was going to finish me off
immediately.

I disarmed him again; and again I lowered my point, while the referee
without waiting to be told ran after the blade.
[truncated: 34,313 more chars]
