# Supplementary material for: Detection of changes in literary writing style using N-grams as style markers and supervised machine learning
Source: PLoS One. 2022 Jul 20;17(7):e0267590. doi: 10.1371/journal.pone.0267590 (PMC9299308; doi:10.1371/journal.pone.0267590)
Supplement: S1 File — (ZIP) [file pone.0267590.s001.zip › Corpus11authors/FrederickMarryat/1830_1_FMarryat_KingsOwn.txt]

  however boldly their warm blood was spilt,  their life was shame, their epitaph was guilt;  and this they knew and felt, at least the one,  the leader of the hand he had undone--  who, born for better things, had madly set  his life upon a cast, which linger'd yet.
there is perhaps no event in the annals of our history which excitedmore alarm at the time of its occurrence, or has since been the subjectof more general interest, than the mutiny at the nore, in the year 1797.forty thousand men, to whom the nation looked for defence from itssurrounding enemies, and in steadfast reliance upon whose bravery it laydown every night in tranquillity,--men who had dared everything fortheir king and country, and in whose breasts patriotism, althoughsuppressed for the time, could never be extinguished,--irritated byungrateful neglect on the one hand, and by seditious advisers on theother, turned the guns which they had so often manned in defence of theenglish flag against their own countrymen and their own home, and, withall the acrimony of feeling ever attending family quarrels, seemeddetermined to sacrifice the nation and themselves, rather than listen tothe dictates of reason and of conscience.
doubtless there is a point at which endurance of oppression ceases to bea virtue, and rebellion can no longer be considered as a crime; but itis a dangerous and intricate problem, the solution of which had betternot be attempted.
it must, however, be acknowledged, that the seamen,on the occasion of the first mutiny, had just grounds of complaint, andthat they did not proceed to acts of violence until repeated and humbleremonstrance had been made in vain.
whether we act in a body or individually, such is the infirmity andselfishness of human nature, that we often surrender to importunity thatwhich we refuse to the dictates of gratitude,--yielding for our owncomfort, to the demands of turbulence, while quiet unpretending merit isoverlooked and oppressed, until, roused by neglect, it demands, as aright, what policy alone should have granted as a favour.
such was the behaviour, on the part of government, which produced themutiny at the nore.
what mechanism is more complex than the mind of man?
and as, in allmachinery, there are wheels and springs of action not apparent withoutclose examination of the interior, so pride, ambition, avarice, love,play alternately or conjointly upon the human mind, which, under theirinfluence, is whirled round like the weathercock in the hurricane, onlypointing for a short time in one direction, but for that timesteadfastly.
how difficult, then, to analyse the motives andinducements which actuated the several ringleaders in this dreadfulcrisis!
let us, therefore, confine ourselves to what we do really know to havebeen the origin of discontent in one of these men, whose unfortunatecareer is intimately connected with this history.
edward peters was a man of talent and education.
he had entered onboard the --- in a fit of desperation, to obtain the bounty for apresent support, and his pay as a future provision for his wife, and anonly child, the fruit of a hasty and unfortunate marriage.
he was soondistinguished as a person of superior attainments; and instead of beingemployed, as a landsman usually is, in the afterguard, or waist, of theship, he was placed under the orders of the purser and captain's clerkas an amanuensis.
in this capacity he remained two or three years,approved of and treated with unusual respect by the officers, for hisgentlemanlike appearance and behaviour: but unfortunately a theft hadbeen committed,--a watch, of trifling value, had been purloined from thepurser's cabin; and, as he was the only person, with the exception ofthe servant, who had free ingress and egress, suspicion fell upon him--the more so as, after every search that could be made had provedineffectual, it was supposed that the purloined property had been senton shore to be disposed of by his wife, who, with his child, hadfrequently been permitted to visit him on board.
summoned on the quarter-deck--cross-examined, and harshly interrogated--called a scoundrel by the captain before conviction,--the proud bloodmantled in the cheeks of one who, at that period, was incapable ofcrime.
the blush of virtuous indignation was construed into presumptiveevidence of guilt.
the captain,--a superficial, presuming, pompous, yetcowardly creature, whose conduct assisted in no small degree to excitethe mutiny on board of his own ship,--declared himself quite convincedof peters's guilt, because he blushed at the bare idea of beingsuspected; and punishment ensued, with all the degradation allotted toan offence which is never forgiven on board of a man-of-war.
there is, perhaps, no crime that is attended with such seriousconsequences on board a ship as theft.
a succession of theftsundiscovered will disintegrate a ship's company, break up the messes,destroy all confidence and harmony, and occasion those who have been thedearest friends to become the greatest enemies: for whom can a personsuspect, when he has lost his property, in so confined a space, butthose who were acquainted with its being in his possession, and with theplace in which it was deposited?--and who are these but his ownmessmates, or those in whom he most confided?
after positiveconviction, no punishment can be too severe for a crime that producessuch mischief; but to degrade a man by corporal punishment, to ruin hischaracter, and render him an object of abhorrence and contempt, in theabsence of even bare presumptive evidence, was an act of cruelty andinjustice, which could excite but one feeling; and, from that day, theman who would have gloried in dying for his country, became adiscontented, gloomy, and dangerous subject.
the above effect would have been produced in any man; but to peters,whose previous history we have yet to narrate, death itself would havebeen preferable.
his heart did not break, but it swelled withcontending passions, till it was burst and riven with wounds never to becicatrised.
suffering under the most painful burthen that can oppress aman who values reputation, writhing with the injustice of accusationwhen innocent, of conviction without proof, and of punishment unmerited,it is not to be wondered at that peters took the earliest opportunity ofdeserting from the ship.
there is a particular feeling pervading animal nature, from which manhimself is not exempt.
indeed, with all his boasted reason, man stillinherits too many of the propensities of the brute creation.
i refer tothat disposition which not only inclines us to feel satisfaction atfinding we have companions in misfortune, but too often stimulates us toincrease the number by our own exertions.
from the stupendous elephant,down to the smallest of the feathered tribe, all will act as a decoy totheir own species, when in captivity themselves; and, in all compulsoryservice, which may be considered a species of captivity, man proves thathe is imbued with the same propensity.
seamen that have been pressedthemselves into the navy, are invariably the most active in pressingothers; and both soldiers and sailors have a secret pleasure inrecapturing a deserter, even at the very time when they are watching anopportunity to desert themselves.
the bonds of friendship seem destroyed when this powerful and brutalfeeling is called into action; and, as has frequently occurred in theservice, before and since, the man who was selected by peters as hismost intimate friend, the man with whom he had consulted, and to whom hehad confided his plans for desertion, gave information of the retreat ofhis wife and child, from which place peters was not likely to be verydistant; and thus, with the assistance of this, his dearest friend, themaster-at-arms and party in quest of him succeeded in his capture.
it so happened, that on the very day on which peters was brought onboard and put into irons, the purser's servant was discovered to have inhis possession the watch that had been lost.
thus far the character ofpeters was reinstated; and as he had declared, at the time of hiscapture, that the unjust punishment which he had received had been themotive of his desertion, the captain was strongly urged by the officersto overlook an offence which had everything to be offered in itsextenuation.
but captain a--- was fond of courts-martial; he imaginedthat they added to his consequence, which certainly required to beupheld by adventitious aid.
moreover, the feeling, too often pervadinglittle minds, that of a dislike taken to a person because you haveinjured him, and the preferring to accumulate injustice rather than toacknowledge error, had more than due weight with this weak man.
acourt-martial was held, and peters was sentenced to death; but, inconsideration of circumstances, the sentence was mitigated to that ofbeing "flogged round the fleet."
strange vanity in men, that they should imagine their ownfeelings to be more sensible and acute than those of others; that theyshould consider that a mitigation in favour of the prisoner, which, hadthey been placed in his situation, they would have declared an_accumulation_ of the punishment.
not a captain who sat upon thatcourt-martial but would have considered, as peters did, that death wasby far the more lenient sentence of the two.
yet they meant well--theyfelt kindly towards him, and acknowledged his provocations; but theyfell into the too common error of supposing that the finer feelings,which induce a man to prefer death to dishonour, are only to berecognised among the higher classes; and that, because circumstances mayhave placed a man before the mast, he will undergo punishment, howeversevere, however degrading,--in short, every "ill that flesh is heirto,"--in preference to death.
as the reader may not, perhaps, be acquainted with the nature of thepunishment to which peters was sentenced, and the ceremonies by which itis attended, i shall enter into a short description of it.
a man sentenced to be flogged round the fleet receives an equal part ofthe whole number of lashes awarded, alongside each ship composing thatfleet.
for instance, if sentenced to three hundred lashes, in a fleetcomposed of ten sail, he will receive thirty alongside of each ship.
a launch is fitted up with a platform and shears.
it is occupied by theunfortunate individual, the provost-marshal, the boatswain, and hismates, with their implements of office, and armed marines stationed atthe bow and stern.
when the signal is made for punishment, all theships in the fleet send one or two boats each, with crews cleanlydressed, the officers in full uniform, and marines under arms.
theseboats collect at the side of the ship where the launch is lying, thehands are turned up, and the ship's company are ordered to mount therigging, to witness that portion of the whole punishment which, afterthe sentence has been read, is inflicted upon the prisoner.
when he hasreceived the allotted number of lashes, he is, for the time, released,and permitted to sit down, with a blanket over his shoulders, while theboats, which attend the execution of the sentence, make fast to thelaunch, and tow it to the next ship in the fleet, where the same numberof lashes are inflicted with corresponding ceremonies;--and thus he istowed from one ship to another until he has received the whole of hispunishment.
the severity of this punishment consists not only in the number oflashes, but in the peculiar manner in which they are inflicted; as,after the unfortunate wretch has received the first part of his sentencealongside of one ship, the blood is allowed to congeal, and the woundspartially to close, during the interval which takes place previously tohis arrival alongside of the next, when the cat again subjects him torenewed and increased torture.
during the latter part of thepunishment, the suffering is dreadful; and a man who has undergone thissentence is generally broken down in constitution, if not in spirits,for the remainder of his life.
such was the punishment inflicted upon the unfortunate peters; and itwould be difficult to decide, at the moment when it was completed, andthe blanket thrown over his shoulders, whether the heart or the back ofthe fainting man were the more lacerated of the two.
time can heal the wounds of the body, over which it holds its empire;but those of the soul, like the soul itself, spurn his transitory sway.
peters, from that moment, was a desperate man.
a short time after hehad undergone his sentence, the news of the mutiny at spithead wascommunicated; and the vacillation and apprehensions of the admiralty,and of the nation at large, were not to be concealed.
this mutiny wasapparently quelled by conciliation; but conciliation is but a halfmeasure, and ineffectual when offered from superiors to inferiors.
in this world, i know not why, there seems to be but one seal binding inall contracts of magnitude--and that seal is blood.
without referringto the jewish types, proclaiming that "all things were purified byblood, and without shedding of blood there was no remission,"--withoutreferring to that sublime mystery by which these types have beenfulfilled,--it appears as if, in all ages and all countries, blood hadbeen the only seal of security.
examine the records of history, the revolution of opinion, the publictumults, the warfare for religious ascendency--it will be found that,without this seal, these were only lulled for the moment, and invariablyrecommenced until _blood_ had made its appearance as witness to "the actand deed."
this is a long description, but applies  to scarce five minutes past before the eyes  but yet what minutes!
moments like to these  rend men's lives into immortalities.
the mutiny at spithead was soon followed up by that at the nore; and theringleader, parker, like a meteor darting through the firmament, sprungfrom nothing, corruscated, dazzled, and disappeared.
the texel fleetjoined, except a few ships, which the courage and conduct of the gallantold admiral duncan preserved from the contagion.
let me here digress alittle, to introduce to my readers the speech made by this officer tohis ship's company on the first symptoms of disaffection.
it issupposed that sailors are not eloquent.
i assert that, with theexception of the north american indians, who have to perfection the artof saying much in few words, there are few people more eloquent thansailors.
the general object looked for, in this world, is to obtain thegreatest possible effect with the smallest power; if so, the more simplethe language, the more matter is condensed, the nearer we approach toperfection.
flourishes and flowers of rhetoric may be compared to extrawheels applied to a carriage, increasing the rattling and complexity ofthe machine, without adding to either the strength of its fabric or therapidity of its course.
it was on the 6th of june that the fleet at the nore was joined by the_agamemnon, leopard, ardent_, and other ships which had separated fromadmiral duncan's fleet.
when the admiral found himself deserted by partof his own fleet, he called his own ship's crew together, and addressedthem in the following speech:--"my lads!
i once more call you together with a sorrowful heart, owingto what i have lately seen, the disaffection of the fleets: i call itdisaffection, for the crews have no grievances.
to be deserted by myfleet, in the face of the enemy, is a disgrace which, i believe, neverbefore happened to a british admiral; nor could i have supposed itpossible.
my greatest comfort under god is, that i have been supportedby the officers, seamen, and marines of this ship, for which, with aheart overflowing with gratitude, i request you to accept my sincerethanks.
i flatter myself much good may result from your example, bybringing those deluded people to a sense of the duty which they owe, notonly to their king and country, but to themselves.
"the british navy has ever been the support of that liberty which hasbeen handed down to us by our ancestors, and which i trust we shallmaintain to the latest posterity--and that can only be done by unanimityand obedience.
this ship's company, and others, who have distinguishedthemselves by loyalty and good order, deserve to be, and doubtless willbe, the favourites of a grateful nation.
they will also have, fromtheir inward feelings, a comfort which will be lasting, and not like thefloating and false confidence of those who have swerved from their duty.
"it has often been my pride with you to look into the texel, and see afoe which dreaded coming out to meet us.
my pride is now humbledindeed!
our cup has overflowed, and made us wanton--the all-wiseprovidence has given us this check as a warning, and i hope we shallimprove by it.
on him, then, let us trust, where our only security isto be found.
i find there are many good men among us: for my own part,i have had full confidence of all in this ship; and once more i beg toexpress my approbation of your conduct.
"may god, who has thus far conducted you, continue to do so; and may thebritish navy, the glory and support of our country, be restored to itswonted splendour, and be not only the bulwark of britain, but the terrorof the world.
"but this can only be effected by a strict adherence to our duty andobedience; and let us pray that the almighty god may keep us in theright way of thinking.
"god bless you all."
at an address so unassuming, and so calculated, from its simplicity andtruth, to touch the human heart, the whole ship's crew were melted intotears, and declared their resolution to adhere to their admiral in lifeor death.
had all the ships in the fleet been commanded by such men asadmiral duncan, the mutiny at spithead would not have been succeeded bythat at the nore: but the seamen had no confidence, either in theirofficers, or in those who presided at the board of admiralty; anddistrust of their promises, which were considered to be given merely togain time, was the occasion of the second and more alarming rebellion ofthe two.
the irritated mind of peters was stimulated to join the disaffectedparties.
his pride, his superior education, and the acknowledgmentamong his shipmates that he was an injured man, all conspired to placehim in the dangerous situation of ringleader on board of his own ship,the crew of which, although it had not actually joined in the mutiny,now showed open signs of discontent.
but the mine was soon exploded by the behaviour of the captain.
alarmedat the mutinous condition of the other ships which were anchored near tohim, and the symptoms of dissatisfaction in his own, he proceeded to anact of unjustifiable severity, evidently impelled by fear and not byresolution.
he ordered several of the petty officers and leading men ofthe ship to be thrown into irons, because they were seen to be earnestlytalking together on the forecastle,--and recollecting that his conducttowards peters had been such as to warrant disaffection, he added him tothe number.
the effect of this injudicious step was immediate.
the mencame aft in a body on the quarter-deck, and requested to know thegrounds upon which peters and the other men had been placed inconfinement; and perceiving alarm in the countenance of the captain,notwithstanding the resolute bearing of the officers, they insisted uponthe immediate release of their shipmates.
thus the first overt act ofmutiny was brought on by the misconduct of the captain.
the officers expostulated and threatened in vain.
three cheers werecalled for by a voice in the crowd, and three cheers were immediatelygiven.
the marines, who still remained true to their allegiance, hadbeen ordered under arms; the first lieutenant of the ship--for thecaptain, trembling and confused, stood a mere cipher--gave the order forthe ship's company to go below, threatening to fire upon them if theorder was not instantaneously obeyed.
the captain of marines broughthis men to the "make ready," and they were about to present, when thefirst lieutenant waved his hand to stop the decided measure, until hehad first ascertained how far the mutiny was general.
he stepped a fewpaces forward, and requested that every "blue jacket" who was inclinedto remain faithful to his king and country, would walk over from thatside of the quarter-deck upon which the ship's company were assembled,to the one which was occupied by the officers and marines.
a pause and silence ensued--when, after some pushing and elbowingthrough the crowd, william adams, an elderly quartermaster, made hisappearance in the front, and passed over to the side where the officersstood, while the hisses of the rest of the ship's company expressedtheir disapprobation of his conduct.
the old man just reached the otherside of the deck, when turning round like a lion at bay, with one footon the _coamings of_ the hatchway, and his arm raised in the air tocommand attention, he addressed them in these few words:--"my lads, i have fought for my king five-and-thirty years, and have beentoo long in his service to turn a rebel in my old age."
would it be credited that, after the mutiny had been quelled, norepresentation of this conduct was made to government by his captain?
yet such was the case, and such was the gratitude of captain a---.
the example shown by adams was not followed--the ship's crew againcheered, and ran down the hatchways, leaving the officers and marines ondeck.
they first disarmed the sentry under the half-deck, and releasedthe prisoners, and then went forward to consult upon further operations.
they were not long in deciding.
a boatswain's mate, who was one of theringleaders, piped, "stand by hammocks!"
the men ran on deck, eachseizing a hammock, and jumping with it down below on the main deck.
theobject of this manoeuvre not being comprehended, they were suffered toexecute it without interruption.
in a few minutes they sent up themarine, whom they had disarmed when sentry over the prisoners, to statethat they wished to speak to the captain and officers, who, after somediscussion, agreed that they would descend and hear the proposals whichthe ship's company should make.
indeed, even with the aid of themarines, many of whom were wavering, resistance would now have beenuseless, and could only have cost them their lives; for they weresurrounded by other ships who had hoisted the flag of insubordination,and whose guns were trained ready to pour in a destructive fire on theleast sign of an attempt to purchase their anchor.
to the main deckthey consequently repaired.
the scene which here presented itself was as striking as it was novel.
the after-part of the main-deck was occupied by the captain andofficers, who had come down with the few marines who still continuedsteadfast to their duty, and one sailor only, adams, who had so noblystated his determination on the quarter-deck.
the foremost part of thedeck was tenanted by a noisy and tumultuous throng of seamen, whoseheads only appeared above a barricade of hammocks, which they had formedacross the deck, and out of which at two embrasures, admirablyconstructed, two long twenty-four pounders, loaded up to the muzzle withgrape and canister shot, were pointed aft in the direction where theofficers and marines were standing--a man at the breech of each gun,with a match in his hand (which he occasionally blew, that the primingpowder might be more rapidly ignited), stood ready for the signal tofire.
the captain, aghast at the sight, would have retreated, but theofficers, formed of sterner materials, persuaded him to stay, althoughhe showed such evident signs of fear and perturbation as seriously toinjure a cause in which resolution and presence of mind alone couldavail.
the mutineers, at the suggestion of peters, had already sent afttheir preliminary proposals, which were, that the officers and marinesshould surrender up their arms, and consider themselves under an arrest,intimating at the same time that the first step in advance made by anyone of their party would be the signal for applying the match to thetouch-holes of the guns.
there was a pause and dead silence, as if it were a calm, although everypassion was roused and on the alert; every bosom heaved tumultuously,and every pulse was trebled in its action.
the same feeling which sopowerfully affects the truant schoolboy--who, aware of his offence, anddreading the punishment in perspective, can scarce enjoy the rapture ofmomentary emancipation--acted upon the mutineers, in an increased ratio,proportioned to the magnitude of their stake.
some hearts beat withremembrance of injuries and hopes of vengeance and retaliation; otherswith ambition, long dormant, bursting from its concealed recess; andmany were actuated by that restlessness which induced them to considerany change to be preferable to the monotony of existence in compulsoryservitude.
among the officers, some were oppressed with anxious forebodings ofevil--those peculiar sensations which, when death approaches nearly tothe outward senses, alarm the heart; others experienced no feeling butthat of manly fortitude and determination to die, if necessary, likemen; in others, alas;--in which party, small as it was, the captain waspre-eminent--fear and trepidation amounted almost to the loss of reason.
such was the state of the main-deck of the ship at the moment in whichwe are now describing it to the reader.
and yet, in the very centre of all this tumult, there was one who,although not indifferent to the scene around him, felt interestedwithout being anxious; astonished without being alarmed.
between thecontending and divided parties, stood a little boy, about six years old.
he was the perfection of childish beauty; chestnut hair waved in curlson his forehead, health glowed on his rosy cheeks, dimples sported overhis face as he altered the expression of his countenance, and his largedark eyes flashed with intelligence and animation.
he was dressed inmimic imitation of a man-of-war's man--loose trousers, tightened at thehips, to preclude the necessity of suspenders--and a white duck frock,with long sleeves and blue collar--while a knife, attached to a lanyard,was suspended round his neck: a light and narrow-brimmed straw hat onhis head completed his attire.
at times he looked aft at the officersand marines; at others he turned his eyes forward to the hammocks,behind which the ship's company were assembled.
the sight was new tohim, but he was already accustomed to reflect much, and to ask fewquestions.
go to the officers he did not, for the presence of thecaptain restrained him.
go to the ship's company he could not, for thebarricade of hammocks prevented him.
there he stood, in wonderment, butnot in fear.
there was something beautiful and affecting in the situation of the boy;calm, when all around him was anxious tumult; thoughtless, when thebrains of others were oppressed with the accumulation of ideas;contented, where all was discontent; peaceful, where each party that hestood between was thirsting for each other's blood:--there he stood, theonly happy, the only innocent one, amongst hundreds swayed by jarringinterests and contending passions.
and yet he was in keeping, although in such strong contrast, with therest of the picture; for where is the instance of the human mind beingso thoroughly depraved as not to have one good feeling left?
nothingexists so base and vile as not to have one redeeming quality.
there isno poison without some antidote--no precipice, however barren, withoutsome trace of verdure, no desert, however vast, without some spring torefresh the parched traveller, some oasis, some green spot, which, fromits situation, in comparison with surrounding objects, appears almostheavenly; and thus did the boy look almost angelic, standing as he didbetween the angry exasperated parties on the main-deck of thedisorganised ship.
after some little time he walked forward, and leaned against one of thetwenty-four pounders that was pointed out of the embrasure, the muzzleof which was on a level with, and intercepted by, his little head.
adams, the quarter-master, observing the dangerous situation of thechild, stepped forward.
this was against the stipulations laid down bythe mutineers, and peters cried out to him--"heave-to, adams, or wefire!"
adams waved his hand in expostulation, and continued to advance.
"keep back," again cried peters, "or, by god, we fire!"
"not upon one old man, peters, and he unarmed," replied adams; "i'm notworth so much powder and shot."
the man at the gun blew his match.
"for god's sake, for your own sake, as you value your happiness andpeace of mind, do not fire, peters!"
cried adams, with energy, "oryou'll never forgive yourself."
"hold fast the match," said peters; "we need not fear our man," and ashe said this, adams had come up to the muzzle of the gun, and seized theboy, whom he snatched up in his arms.
"i only came forward, peters, to save your own boy, whose head wouldhave been blown to atoms if you had chanced to have fired the gun," saidadams, turning short round, and walking aft with the boy in his arms.
"god in heaven bless you, adams!"
cried peters, with a faltering voice,and casting a look of fond affection at the child.
the heart of themutineer was at that moment softened by parental feelings, and he blewthe priming off the touch-hole of the gun, lest an accidental sparkshould risk the life of his child, who was now aft with the officers andtheir party.
reader, this little boy will be the hero of our tale.
roused discipline alone proclaims their cause,  and injured navies urge their broken laws.
pursue we in his track the mutineer.
man, like all other animals of a gregarious nature, is more inclined tofollow than to lead.
there are few who are endued with that impetus ofsoul which prompts them to stand foremost as leaders in the storming ofthe breach, whether it be of a fortress of stone or the more dangerousone of public opinion, when failure in the one case may precipitate themon the sword, and in the other consign them to the scaffold.
in this mutiny there were but few of the rare class referred to above:in the ship whose movements we have been describing not one, perhaps,except peters.
there were many boisterous, many threatening, but noone, except him, who was equal to the command, or to whom the commandcould have been confided.
he was, on board of his own ship, the verylife and soul of the mutiny.
at the moment described at the end of thelast chapter, all the better feelings of his still virtuous heart werein action; and, by a captain possessing resolution and a knowledge ofhuman nature, the mutiny might have been suppressed; but captain a---,who perceived the anxiety of peters, thought the child a prize of nosmall value, and, as adams brought him aft, snatched the boy from hisarms, and desired two of the party of marines to turn their loadedmuskets at his young heart--thus intimating to the mutineers that hewould shoot the child at the first sign of hostility on their part.
the two marines who had received this order looked at each other insilence, and did not obey.
it was repeated by the captain, whoconsidered that he had hit upon a masterpiece of diplomacy.
theofficers expostulated; the officer commanding the party of marinesturned away in disgust; but in vain: the brutal order was reiteratedwith threats.
the whole party of marines now murmured, and consultedtogether in a low tone.
willy peters was the idol and plaything of the whole crew.
he hadalways been accustomed to remain on board with his father, and there wasnot a man in the ship who would not have risked his life to have savedthat of the child.
the effect of this impolitic and cruel order wasdecisive.
the marines, with the sergeant at their head, and littlewilly placed in security in the centre, their bayonets directed on thedefensive, towards the captain and officers, retreated to the mutineers,whom they joined with three cheers, as the child was lifted over thebarricade of hammocks, and received into his father's arms.
"we must now submit to their terms, sir," said the first lieutenant.
"any terms, any terms," answered the terrified captain: "tell them so,for god's sake, or they will fire.
adams, go forward and tell them wesubmit."
this order was, however, unnecessary; for the mutineers, aware of theimpossibility of any further resistance, had thrown down the barricadeof hammocks, and, with peters at their head, were coming aft.
"you consent, gentlemen, to consider yourselves under an arrest?"
inquired peters of the first lieutenant and officers, without paying anyattention to the captain.
"we do, we do," cried captain a---.
"i hope you will not stain yourhands with blood.
mr peters, i meant the child no harm."
"if you had murdered him, captain a---, you could not have injured himso much as you have injured his father," retorted peters; "but fear notfor your life, sir: that is safe; and you will meet all the respect andattention to your wants that circumstances will permit.
we war not withindividuals."
it was a proud moment for peters to see this man cringing before him,and receiving with thanks the promise of his life from one whom he hadso cruelly treated.
there was a glorious revenge in it, the full forceof which could only be felt by the granting, not the receiving party:for it could only be appreciated by one who possessed those fine andhonourable feelings, of which captain a--- was wholly destitute.
if the reader will consult the various records of the times which we arenow describing, he will find that every respect was personally paid tothe officers, although they were deprived of their arms.
some of themost obnoxious were sent on shore, and the intemperate conduct of othersproduced effects for which they had only to thank themselves; but, onthe whole, the remark made by peters was strictly correct: "they warrednot with individuals,"--they demanded justice from an ungratefulcountry.
it is true that the demands in this mutiny were not so reasonable as inthe preceding; but where is the _man_ who can confine himself to theexact balance of justice when his own feelings are unwittingly throwninto the scale?
as i before stated, it is not my intention to follow up the details ofthis national disgrace, but merely to confine myself to that part whichis connected with the present history.
peters, as delegate from hisship, met the others, who were daily assembled, by parker's directions,on board of the _queen charlotte_, and took a leading and decided partin the arrangements of the disaffected fleet.
but parker, the ringleader, although a man of talent, was not equal tothe task he had undertaken.
he lost sight of several important featuresnecessary to insure success in all civil commotions: such as rapidityand decision of action, constant employment being found, and continualexcitement being kept up amongst his followers, to afford no time forreflection.
those who serve under an established government knowexactly their present weight in the scale of worldly rank, and theextent of their future expectations; they have accustomed themselves tobound their ambition accordingly: and feeling conscious that passiveobedience is the surest road to advancement, are led quietly, here orthere, to be slaughtered at the will and caprice of their superiors.
but the leader of the disaffected against an established government hasa difficult task.
he has nothing to offer to his followers butpromises.
there is nothing on hand--all is expectation.
if allowedtime for reflection, they soon perceive that they are acting an humblepart in a dangerous game; and that even though it be attended withsuccess, in all probability they will receive no share of theadvantages, although certain of incurring a large proportion of therisk.
the leader of a connected force of the above description rises toa dangerous height when borne up by the excitement of the time; but letit once be permitted to subside, and, like the aeronaut in his balloon,from which the gas escapes while it is soaring in the clouds, he isprecipitated from his lofty station, and gravitates to his owndestruction.
he must be a wonderful man who can collect all the resources of apopular commotion, and bring it to a successful issue.
the reason isobvious--everything depends upon the leader alone.
his followers arebut as the stones composing the arch of the bridge by which the gulf isto be crossed between them and their nominal superiors; he is thekeystone, upon which the whole depends--if completely fitted, renderingthe arch durable and capable of bearing any pressure; but if too smallin dimensions, or imperfect in conformation, rendering the whole labourfutile, and occasioning all the fabric previously raised to beprecipitated by its own weight, and dispersed in ruin and confusion.
this latter was the fate of the mutiny at the nore.
the insurrectionwas quelled, and the ringleaders were doomed to undergo the utmostpenalty of martial law.
among the rest, peters was sentenced to death.
in the foremost part of the main-deck of a line-of-battle ship, in asquare room, strongly bulk-headed, and receiving light from one of theports, as firmly secured with an iron grating--with no other furniturethan a long wooden form--his legs in shackles, that ran upon a heavyiron bar lying on the deck--sat the unfortunate prisoner, in companywith three other individuals--his wife, his child, and old adams, thequartermaster.
peters was seated on the deck, supporting himself byleaning against the bulkhead.
his wife was lying beside him, with herface hidden in his lap.
adams occupied the form, and the child stoodbetween his knees.
all were silent, and the eyes of the three weredirected towards one of the sad company, who appeared more wretched anddisconsolate than the rest.
"my dear, dear ellen!"
said peters, mournfully, as a fresh burst ofgrief convulsed her attenuated frame.
"why, then, refuse my solicitations, edward?
if not for yourself,listen to me for the sake of your wife and child.
irritated as yourfather still may be, his dormant affection will be awakened, when he isacquainted with the dreadful situation of his only son; nay, his familypride will never permit that you should perish by so ignominious adeath; and your assumed name will enable him, without blushing, to exerthis interest, and obtain your reprieve."
"do not put me to the pain of again refusing you, my dearest ellen.
idesire to die, and my fate must be a warning to others.
when i reflectwhat dreadful consequences might have ensued to the country from ourrebellious proceedings, i am thankful, truly thankful, to god, that wedid not succeed.
i know what you would urge--my wrongs, my undeservedstripes.
i, too, would urge them; and when my conscience has pressed mehard, have urged them in palliation; but i feel that it is only inpalliation, not in justification, that they can be brought forward.
they are no more in comparison with my crime than the happiness of oneindividual is to that of the nation which i assisted to endanger,because one constituting a part of it had, unauthorised, oppressed me.
no, no, ellen, i should not be happy if i were not to atone for myfaults; and this wretched life is the only atonement i can offer.
butfor you, and that poor child, my dearest and kindest, i should go to thescaffold rejoicing; but the thoughts--o god, strengthen and support me!"
cried the unhappy man, hiding his face in his hands.
"fear not for me, edward.
i feel here," said ellen, laying her hand onher heart, "a conviction that we shall soon meet again.
i will urge youno more love.
but the boy--the boy--oh, edward!
what will become ofthat dear boy when we are both gone?"
"please god to spare my life, he'll never want a father," said oldadams, as the tears found a devious passage down the furrows of hisweather-beaten face.
"what will become of him?"
cried peters with energy.
"why, he shallretrieve his father's faults--wash out the stain in his father'scharacter.
he shall prove as liege a subject as i have been arebellious one.
he shall as faithfully serve his country as i haveshamefully deserted it.
he shall be as honest as i have been false; andoh, may he be as prosperous as i have been unfortunate--as happy as ihave been miserable.
come hither, boy.
by the fond hopes i entertainof pardon and peace above--by the almighty, in whose presence i mustshortly tremble, i here devote thee to thy country--serve her bravelyand faithfully.
tell me, willy, do you understand me, and will youpromise me this?"
the boy laid his head upon his father's shoulder, and answered in a lowtone--"i will;" and then, after a short pause, added, "but what are theygoing to do with you, father?"
"i am going to die for my country's good, my child.
if god wills it,may you do the same, but in a more honourable manner."
the boy seemed lost in thought, and, after a short time, quitted hisfather's side, and sat down on the deck by his mother, without speaking.
adams rose, and taking him up, said, "mayhap you have that to talk ofwhich wants no listeners.
i will take willy with me, and give him alittle air before i put him in his hammock.
it's but a close hole,this.
good night to you both, though i'm afeard that's but a wish."
but a wish indeed!--and it was the last that was ever to close upon theunhappy peters.
the next morning was appointed for his execution.
there are scenes of such consummate misery, that they cannot beportrayed without harrowing up the feelings of the reader,--and of thesethe climax may be found in a fond wife, lying at the feet of her husbandduring the last twelve hours of his mortal career.
we must draw thecurtain.
and now, reader, the title of this work, which may have puzzled you,will be explained: for, intelligible as it may be to our profession, itmay be a mystery to those who are not in his majesty's service.
thebroad-headed arrow was a mark assumed at the time of the edwards (whenit was considered the most powerful weapon of attack), as distinguishingthe property of the king; and this mark has been continued down to thepresent day.
every article supplied to his majesty's service from thearsenals and dockyards is thickly studded with this mark; and to befound in possession of any property so marked is a capital offence, asit designates that property to be the _king's own_.
when adams left the condemned cell with willy, he thought upon what hadpassed, and as peters had devoted the boy to his king and country, hefelt an irresistible desire to mark him.
the practice of tatooing isvery common in the navy; and you will see a sailor's arm covered withemblems from the shoulder to the wrist; his own initials, that of hissweetheart, the crucifix, neptune, and mermaids being huddled together,as if mythology and scripture were one and the same thing.
adams wasnot long in deciding, and telling our little hero that his father wishedit--he easily persuaded him to undergo the pain of the operation, whichwas performed on the forecastle, by pricking the shape of the figurerequired with the points of needles, and rubbing the bleeding parts withwet gunpowder and ink.
by these simple means the form of a broad-headedarrow, or the king's mark, was, in the course of an hour, indeliblyengraved upon the left shoulder of little willy, who was then consignedto his hammock.
the strife was o'er, the vanquish'd had their doom;  the mutineers were crush'd, dispersed, or ta'en,  or lived to deem the happiest were the slain.
the day broke serenely but brightly, and poured in a stream of lightthrough the iron grating of the cell where peters and his wife layclasped in each other's arms, not asleep, but torpid, and worn out withextreme suffering.
peters was the first to break the silence, andgently moved ellen, as he called her by her name.
she had not for sometime lifted up her head, which was buried in his bosom; and she was notaware that the darkness had been dispelled.
she raised her head at hissummons, and as the dazzling light burst upon her sunken eyes, so didthe recollection that this was the fatal morning flash upon her memory.
with a shriek, she again buried her face in the bosom of her husband.
"ellen, as you love me," said peters, "do not distress me in my lasthour.
i have yet much to do before i die, and require your assistanceand support.
rise, my love, and let me write to my father; i must notneglect the interest of our child."
she rose tremblingly, and, turning back from her face her beautifulhair, which had been for so many days neglected, and was now moistenedwith her tears, reached the materials required by her husband, who,drawing towards him the wooden form to serve him as a table, wrote thefollowing letter, while his wife sat by him with a countenance ofidiotic apathy and despair:--  "dear father,--yes, still _dear_ father,--before you cast your eyes  upon these characters, you will be childless.
your eldest boy  perished nobly in the field of honour: your youngest and last will  this morning meet an ignominious, but deserved death on the scaffold.
thus will you be childless; but if your son does meet the fate of a  traitor, still the secret is confined to you alone, and none will  imagine that the unhappy peters, ringleader of a mutinous ship, was  the scion of a race who have so long preserved an unblemished name.
fain would i have spared you this shock to your feelings, and have  allowed you to remain in ignorance of my disgrace; but i have an act  of duty to perform to you and to my child--towards you, that your  estates may not be claimed, and pass away to distant and collateral  branches;--towards my child, that he may eventually reclaim his  rights.
father, i forgive you, i might say--but no--let all now be  buried in oblivion; and as you peruse these lines, and think on my  unhappy fate, shed a tear in memory of the once happy child you  fondled on your knee, and say to your heart, `i forgive him.'
"i have dedicated my boy to his king and country.
if you forgive me,  and mean to protect your grandchild, do not change the career in life  marked out for him:--it is a solemn compact between my god and me; and  you must fulfil this last earnest request of a dying man, as you hope  for future pardon and bliss.
"his distracted mother sits by me; i would entreat you to extend your  kindness towards her, but i fear she will soon require no earthly aid.
still, soothe her last moments with a promise to protect the orphan,  and may god bless you for your kindness.
"your affectionate son, edward."
peters had scarcely finished this letter when adams, with the boy in hisarms, was admitted.
"i come for final orders, peters, and to tell youwhat i did last night to this boy.
he is real stuff,--never winced.
you said he was to be the king's, and i thought you would like that heshould be marked as such.
there is no mistaking this mark, peters,"continued adams, baring the boy's shoulder, and showing the impressionof the broad-headed arrow, which now appeared angry and inflamed, as italways is for some days after the operation.
"i did not mention that iwas going to do it, because ellen then might not have liked it: but ihope you do."
"many, many thanks," answered peters; and opening his letter, which wasfolded, but not sealed, he added a postscript, pointing out the mark bywhich the boy would be identified.
"you could not have done me agreater favour, adams; and now you must promise me one more, which is tolook after my poor ellen when--""i understand, my good fellow, and i will," replied adams.
"there isthe chaplain outside, who is all ready for service if you would like tosee him," continued the old man, passing his hands over his humid eyes.
"ask him to come in, adams; he is a good man, and an honour to hisprofession.
i shall be glad to see him."
adams went to the door, and soon returned with the chaplain.
he salutedpeters, who respectfully bowed to him, and said: "i have long made mypeace with god and man, sir, and am as well prepared to die, as sinfulmortal can be in faith and charity with all men.
many thanks to you,sir, for your kindness; but, sir, you may be of use here yet.
canyou,"--and his voice faltered,--"can you, sir, help that poor youngwoman?
cannot you reason her into some kind of tranquillity, somedegree of submission to god's will?
oh, do that, sir, and you willconfer a favour on me indeed."
the chaplain approached ellen, who lay on the deck in a state of mentalstupefaction, and, addressing her in mild accents, persuaded her to riseand take a seat on the form; he kindly contrived to bring it forward tothe iron-grated port, so that she could not witness the motions ofpeters, and, with a low, yet energetic and persuasive voice, attemptedto reason her into patience and resignation.
his efforts were in vain.
she occasionally looked upon him with a vacant stare, but her thoughtswere elsewhere.
during the period, peters had time to shave himself,and dress in clean attire, preparatory to being summoned to his fate.
the time was approaching fast; one bell after eight o'clock, designatingthe half hour, had struck; at two bells (nine o'clock) he was to besummoned to his doom.
the clergyman rose from his uselessendeavours--"let us pray," said he, and sank upon his knees,--peters,adams, and the child followed his example; and, last of all, poor ellen,who seemed to recover her recollection, sank on her knees, but, unableto keep her position, fell towards the clergyman, who, as he supportedher in his arms, poured forth a fervent and eloquent appeal in behalf ofthe one who was about to appear in the presence of his maker, and ofthose who were left in tribulation behind.
it was scarcely over whenthe door opened, and the provost-marshal claimed his prisoner.
the prayer of the chaplain seemed to ring in ellen's ears, and sheremained supported by the worthy man, muttering parts of it atintervals, during which time the limbs of her husband were freed fromthe shackles.
all was ready; and peters, straining the child to hisbosom in silence, and casting one look at his dear ellen, who stillremained in a state of stupefaction, denied himself a last embrace(though the effort wrung his heart), rather than awaken her to hermisery.
he quitted the cell, and the chaplain, quietly placing ellen inthe arms of adams, followed, that he might attend and support peters inhis last moments.
the prisoner was conducted on the quarter-deck previously to being sentforward to execution.
his sentence was read by captain a---; and theremark may perhaps be considered uncharitable, but there certainlyappeared to be an ill-concealed satisfaction in his countenance as hecame to that part where it stated that the prisoner was to "sufferdeath."
peters heard it read with firmness, and asked permission toaddress the ship's company.
this was at first refused by the captain;but, at the request of the officers, and the assurance of the chaplainthat he would vouch for the language of peters being such as would havea proper tendency to future subordination on the part of the ship'scompany, it was assented to.
bowing first to the captain and officers,peters turned to the ship's company who were assembled on the booms andgangway, and addressed them as follows:--"shipmates, the time may come when our country shall be at peace, andyour services no longer be required.
then, when you narrate to yourchildren the events of this unhappy mutiny, do not forget to addinstruction to amusement, by pointing out to them that it ended in thedisgrace and death of the ringleaders.
tell them that, in yourpresence, one of them acknowledged on the quarter-deck the justice ofhis sentence, and returned thanks to his majesty for his kindness inpardoning others who had been led into the same error.
tell them to dotheir duty, to fight nobly for their king and country, and warn them byour example--"at this moment willy, who had eluded the vigilance of old adams, who wasoccupied in supporting the inanimate ellen, pushed his way between thelegs of the marines, who were drawn up in ranks on the quarter-deck,and, running to his father, laid hold of the loose sailor's trousers inwhich he was attired, and looked anxiously and inquisitively in hisface.
peters's voice faltered; he attempted to continue his address tothe men, but could not; and waiving his hand, and pointing to the child,in mute explanation of the cause, after struggling in vain against theoverflowings of a father's heart, he bent over the boy and burst intotears.
the effect was electrical.
the shock was communicated to all; not aneye but was dimmed; sobs were heard in the crowd; the oldest officersturned away to conceal their emotions; the younger, and more fresh inheart, covered their faces, and leant against the bulwarks; the marinesforgot their discipline, and raised their hands from their sides to wipetheir eyes.
many a source, long supposed to be hermetically sealed, wasre-opened, many a spring long dry reflowed rapidly; even captaina--- was moved.
by a singular coincidence, the grouping of the parties at this momentwas nearly the same as when we first introduced our little hero to thereader,--the officers and marines on the after part of the deck, theship's company forward, and little willy standing between the two.
again he appears in the same position;--but what a change of feeling hadtaken place!
as if he had been a little spirit of good, waving hisfairy talisman, evil passions, which in the former scene were let loose,had retired to their darkest recesses, and all the better feelings ofhumanity were called forth and displayed in one universal, spontaneous,and unfeigned tribute to the melancholy and affecting scene.
the silence was first broken by willy--"where are you going, father; andwhy do you wear that night-cap?"
"i am going to sleep, child,--to an eternal sleep!
god bless andprotect you," said peters, taking him up and kissing him.
"and now,sir, i am ready," continued peters, who had recovered hisself-possession; "captain a---, i forgive you, as i trust to be forgivenmyself.
mr ---," said he, addressing the first-lieutenant, "take thischild by the hand, and do not permit him to come forward--remember, heis the `king's own.'"
then, bowing to the chaplain, who had scarcelyrecovered from the effects that the scene had produced upon him, andlooking significantly at the provost-marshal, peters bent his stepsforward by the gangway--the noose was fastened--the gun fired, and, in amoment, all was over.
loud as was the report of the gun, those who were appointed to theunpleasant duty of running aft with the rope on the main-deck, whichswung peters to the yard-arm, heard a shriek that even that deafeningnoise could not overpower.
it was the soul of ellen joining that of herhusband--and, before the day closed, their bodies were consigned to thesame grave--  "where the wicked cease from troubling, and the weary are at rest."
lord of himself, that heritage of woe.
our novel may, to a certain degree, be compared to one of the pantomimeswhich rival theatres annually bring forth for the amusement of theholiday children.
we open with dark and solemn scenes, introducingoccasionally a bright image which appears with the greater lustre fromthe contrast around it; and thus we proceed, until harlequin is fairlyprovided with his wand, and despatched to seek his adventures by landand by sea.
to complete the parallel, the whole should wind up with ablaze of light and beauty, till our dazzled eyes are relieved, and theillusion disappears, at the fall of the green curtain, which, like the"finis" at the end of the third volume, tells us that all is over.
we must, however, be allowed to recapitulate a little in this chapter,previously to launching our hero upon the uncertain and boisterous seaof human life.
it will be necessary, for the correct development of thepiece, that the attention of the reader should be called to the historyof the grandfather of our hero.
admiral de courcy was the lineal descendant of an ancient and wealthyfamily, of high aristocratic connection.
he had the misfortune, at anearly age, to lose his father, to be an only child, and to have a veryweak and doting mother.
add to all these, that he was the heir to alarge entailed property, and the reader will acknowledge that even thebest disposed child stood a fair chance of being spoiled.
but young de courcy was not a well-disposed child; he was of a violent,headstrong, and selfish disposition, and was not easily to be checked bythe firmest hand.
he advanced to man's estate, the cruel tyrant of afond and foolish mother, and the dislike of all around him.
hisrestless disposition, backed by the persuasions of his mother to thecontrary, induced him to enter into the naval service.
at the time weare now describing, the name of the boy often appeared on the books of aman-of-war when the boy himself was at school or at home with hisfriends; if there were any regulations to the contrary, they were easilysurmounted by interest.
the consequence was that,--without anyknowledge of his profession, without having commenced his career bylearning to obey before he was permitted to command,--at the early ageof eighteen years, young de courcy was appointed captain of a finefrigate; and, as the power of a captain of a man-of-war was at that timealmost without limit, and his conduct without scrutiny, he had but toofavourable an opportunity of indulging his tyrannical propensities.
hiscaprice and violence were unbounded, his cruelty odious, and his shipwas designated by the sobriquet of _the hell afloat_.
there are, however, limits to the longest tether; and as no officerwould remain in the ship, and the desertion of the men became soextensive, that a fine frigate lay useless and unmanned, the governmentat last perceived the absolute necessity of depriving of command one whocould not command himself.
the ship was paid off, and even the interestof captain de courcy, powerful as it was, could not obtain furtheremployment for him.
having for some time been in possession of hislarge property, captain de courcy retired to the hall of his ancestors,with feelings of anger against the government, which his vindictivetemper prompted him to indulge by the annoyance of all around him; and,instead of diffusing joy and comfort by the expenditure of his wealth,he rendered himself odious by avarice,--a vice the more contemptible, asit was unexpected at so early an age.
but, much as he was an object of abhorrence, he was more an object ofpity.
with a handsome exterior, and with fascinating manners, of highbirth and connections, with a splendid fortune,--in short, with everysupposed advantage that the world could give,--he was, through theinjudicious conduct of a fond mother, whose heart he had broken, themost miserable of beings.
he was without society, for he was shunned bythe resident gentlemen in the neighbourhood.
even match-making mothers,with hearts indurated by interest, and with a string of tall daughtersto provide for, thought the sacrifice too great, and shuddered at analliance with captain de courcy.
avoided by the tenants of his largeestates, whose misfortunes met with no compassion, and whose inabilityto answer the demands of the rent-day were followed up with immediatedistress and seizure,--abhorred by his own household, who, if theirservices were not required, vanished at his approach, or, if summoned,entered the door of his room trembling,--he was an isolated and unhappybeing, a torment to himself and to others.
wise, indeed, was solomon,when he wrote, that "he who spared the rod spoiled the child."
the monotony of a life whose sole negative enjoyment consisted in thepersecution of others, induced captain de courcy to make occasionalexcursions to the different watering-places; and whether that, to acertain degree, he was schooled by banishment from society at home, orthat he had no opportunity of displaying his diabolical temper, hisprepossessing appearance and well-known riches made him a greatfavourite in these marts for beauty.
an amiable girl was unfortunateenough to fix his attention; and a hasty proposal was as hastilyaccepted by her friends, and quietly acquiesced in by herself.
shemarried, and was miserable, until released from her heedless engagementby death.
there are those who excuse a violent temper in a man, and consider it noobstacle to happiness in the marriage life.
alas, may they neverdiscover the fatal error in their own union!
even with the best-heartedand most fondly attached, with those who will lavish every endearment,acknowledge their fault, and make every subsequent effort to compensatefor the irritation of the moment, violence of temper must prove the baneof marriage bliss.
bitter and insulting expressions have escaped,unheeded at the time, and forgotten by the offending party; but,although forgiven, never to be forgotten by the other.
like barbedarrows, they have entered into the heart of her whom he had promisedbefore god to love and to cherish, and remain there they must, for theycannot be extracted.
affection may pour balm into the wounds and soothethem for a time, and, while love fans them with his soft wings, the heatand pain may be unperceived; but passion again asserts his empire, andupon his rude attack these ministering angels are forced from theiroffice of charity, and woman--kind, devoted woman--looks inwardly withdespair upon her wounded and festering heart.
hurried as she was to an early tomb, the unfortunate wife of captain decourcy had still time to present him with two fine boys, whose infantineendearments soothed his violence; and, as long as they showed no spiritof resistance, they were alternately fondled and frightened.
butchildren are not blind, and the scenes which continually occurredbetween their parents, the tears of their mother, and the remarks madein their presence by the domestics,--soon taught them to view theirfather with dread.
captain de courcy perceived that he was shunned byhis children, the only beings whom he had endeavoured (as far as histemper would permit) to attach to him.
they were dismissed to school ata very early age, and were soon treated by their father in the sameharsh manner as all those who had the misfortune to be under his banefulprotection.
they returned home at holiday time with regret, and therecommencement of their scholastic duties was a source of delight.
themother died, and all at home was desolate.
the violence of their fatherseemed to increase from indulgence; and the youths, who were verginginto manhood, proved that no small portion of the parent's fierydisposition had been transmitted to them, and showed a spirit ofresistance which ended in their ruin.
william, the eldest of the boys, was, as it were, by birthright, thefirst to fall a victim to his father's temper.
struck senseless andbleeding to the ground for some trifling indiscretion, as he layconfined to his bed for many subsequent days, he formed the resolutionof seeking his own fortune rather than submit to hourly degradation.
atthe period at which this occurred, many years previously to the one ofwhich we are now writing, the east india company had but a short timereceived its charter, and its directors were not the proud rulers whichthey have since become.
it never was calculated that a company,originally consisting of a few enterprising merchants, could ever haveestablished themselves (even by the most successful of mischievous arts)the controllers of an immense empire, independent of, and anomalous to,the constitution of england; or that privileges, granted to stimulatethe enterprise of individuals, would have been the ground of a monopoly,which, like an enormous incubus, should oppress the nation from thethrone to the cottage.
they gladly accepted the offers of alladventurers; and at that period there was as much eagerness on theirpart to secure the services of individuals, as there is now on the partof applicants to be enrolled on the books of the company.
william, without acquainting his father, entered into an engagement withthe company, signed it, and was shipped off, with many others, who, lessfortunate, had been nefariously kidnapped for the same destination.
hearrived in india, rose to the rank of captain, and fell in one of theactions that were fought at this time.
the letter which william left onthe table, directed to his father, informing him of the step he had beeninduced to take, was torn to atoms, and stamped upon with rage; and thebitter malediction of the parent was launched with dreadful vehemenceupon the truant son, in the presence of the one who remained.
and yet there was one man, before whom this haughty and vindictivespirit quailed, and who had the power to soften, although not wholly tocurb, his impetuosity, one who dared to tell him the truth, expose tohim the folly and wickedness of his conduct, and meet the angry flash ofhis eye with composure,--one whose character and office secured him frominsult, and who was neither to be frightened nor diverted from hispurpose of doing good.
it was the vicar of the parish, who, much as hedisliked the admiral (for captain de courcy had latterly obtained therank by seniority on the list), continued his visits to the hall, thathe might appeal for the unfortunate.
the admiral would willingly haveshaken him off, but his attempts were in vain.
the vicar was firm athis post, and often successfully pleaded the cause of his parishioners,who were most of them tenants of the admiral.
he was unassisted in hisparochial duties by the curate, a worthy, but infirm and elderly man,fast sinking into his grave, and whom, out of christian charity, hewould not remove from his situation, as it would have deprived him ofthe means of support.
edward, the younger brother, naturally sought that happiness abroadwhich was denied him at home.
the house of the curate was one of hismost favourite resorts, for the old man had a beautiful and onlydaughter,--poor ellen, whose fate we have just recorded.
it issufficient for the present narrative to state that these two youngpeople loved and plighted their troth; that for two years they met withjoy and parted with regret, until the approaching dissolution of the oldcurate opened their eyes to the dangerous position in which they wereplaced.
he died; and edward, who beheld her whom he loved thrownunprotected and penniless on the world, mustered up the courage ofdesperation to state to his father the wishes of his heart.
a peremptory order to leave the house, or abandon ellen, was theimmediate result; and the indignant young man quitted the roof, andpersuaded the unhappy and fond girl to unite herself to him byindissoluble ties, in a neighbouring parish, before the vicar hadpossession of the facts, or the opportunity to dissuade him from soimprudent a step.
he immediately proceeded to the hall, with a fainthope of appeasing the irritated parent; but his endeavours werefruitless, and the admiral poured forth his anathema against his onlychild.
edward now took his wife to a village some miles distant, where, bytheir mutual exertions, they contrived for some time to live upon theirearnings; but the birth of their first child, the hero of this tale, andthe expenses attending her sickness, forced him at last (when allappeals to his father proved in vain) to accept the high bounty that wasoffered for men to enter into his majesty's service, which he did underthe assumed name of edward peters.
i disclaim all my paternal care,  propinquity and property of blood.
the barbarous scythian,  or he that makes his generation messes  to gorge his appetite, shall to my bosom  be as well neighbour'd, pitied, and relieved,  as him.
in a lofty room, the wainscoting of which was of dark oak, with a highmantelpiece, elaborately carved in the same wood, with groups of deadgame and flowers, and a few choice pictures let into the panels,--uponan easy-chair, that once had been splendid with morocco and gold, sat aman of about fifty years of age; but his hair was grey, and his face wasindented with deep lines and furrows.
he was listening with impatienceto the expostulations of one who stood before him, and shifted hisposition from time to time, when more than usually annoyed with thesubject.
it was admiral de courcy, and the vicar of the parish, who waspersuading him to be merciful.
the subject of this discourse was, however, dismissed by the entrance ofa servant, who presented to the admiral, upon a large and massivesalver, a letter, brought, as he stated, by a seafaring man.
theadmiral lifted up his glasses to examine the superscription.
"from myworthless vagabond of a son!"
exclaimed he, and he jerked the letterinto the fire without breaking the seal.
"surely, sir," rejoined the vicar, "it would be but justice to hear whathe has to offer in extenuation of a fault, too severely punishedalready.
he is your only son, sir, and why not forgive one rash act?
recollect, sir, that he is the heir to this property, which, beingentailed, must of necessity devolve upon him."
"curses on the bare thought," answered the admiral, with vehemence.
"ihope to starve him first."
"may the almighty show more mercy to you, sir, when you are called toyour account, than you have shown to an imprudent and hasty child.
weare told that we are to forgive, if we hope to be forgiven.
admiral decourcy, it is my duty to ask you, do you expect (and if so, upon whatgrounds), to be forgiven yourself?"
the admiral looked towards the window, and made no reply.
the letter, which had been thrown into the grate, was not yet consumed.
it had lit upon a mass of not yet ignited coal, and lay there blackeningin the smoke.
the vicar perceived it, and, walking to the fireplace,recovered the letter from its perilous situation.
"if you do not choose to read it yourself, admiral--if you refuse tolisten to the solicitations of an only child, have you any objectionthat i should open the letter, and be acquainted with the presentcondition of a young man who, as you know, was always dear to me?"
"none, none," replied the admiral, sarcastically.
"you may read it, andkeep it too, if you please."
the vicar, without any answer to this remark, opened the letter, which,as the reader may probably imagine, was the one written by edward peterson the morning of his execution.
exclaimed the man of religion, as he sat down torecover from the shock he had received.--"unfortunate boy!"
the admiral turned round, astonished at the demeanour of the clergyman,and (it would appear) as if his conscience had pressed him hard, andthat he was fearful that his cruel wish, expressed but a few minutesbefore, had been realised.
he turned pale, but asked no questions.
after a short time the vicar rose, and, with a countenance of moreindignation than the admiral or others had ever seen, thus addressedhim:--"the time may come, sir,--nay, i prophesy that it _will_ come, when thecontents of this letter will cause you bitterly to repent your cruel andunnatural conduct to your son.
the letter itself, sir, i cannot intrustyou with.
in justice to others, it must not be put into your hands; andafter your attempt to commit it to the flames, and your observation thati might read and _keep it too_, i feel justified in retaining it.
acopy of it, if you please, i will send you, sir."
"i want neither copy nor original, nor shall i read them if you sendthem, good sir," answered the admiral, pale with anger.
"fare you well, then, sir.
may god turn your heart!"
so saying, the vicar left the room with a determination not to enter itagain.
his first inquiry was for the person who had brought the letter,and he was informed that he still waited in the hall.
it was old adams,who had obtained leave of absence for a few days, that he might fulfilthe last request of peters.
the clergyman here received a second shock,from the news of the death of poor ellen, and listened with the deepestinterest to adams's straightforward account of the whole catastrophe.
the first plan that occurred to the vicar was to send for the child, andtake charge of him himself; but this was negatived, not only by peters'sletter, but also by old adams, who stated his determination to retainthe child until claimed by legal authority.
after mature deliberation,he considered that the child would be as much under an allseeing eye onthe water as on the land, and that, at so early an age, he was probablyas well under the charge of a trustworthy old man like adams, as hewould be elsewhere.
he therefore requested adams to let him haveconstant accounts of the boy's welfare, and to apply to him for anyfunds that he might require for his maintenance; and, wishing the oldman farewell he set off for the vicarage, communing with himself as tothe propriety of keeping the circumstance of the boy's birth a secret,or divulging it to his grandfather, in the hopes of eventually inducinghim to acknowledge and to protect him.
to the seas presentlye went our lord admiral,  with knights couragious and captains full good;  the brave earl of essex, a prosperous general,  with him prepared to pass the salt flood.
at plymouth speedilye took they ship valiantlye,  braver ships never were seen under sayle,  with their fair colours spread, and streamers o'er their head:  now, bragging foemen, take heed of your tayle.
old ballad, 1596.many and various were the questions that were put by our little hero toadams and others, relative to the fate of his parents.
that they wereboth dead was all the information that he could obtain; for, to thehonour of human nature, there was not one man in a ship's companycomposed of several hundred, who had the cruelty to tell the child thathis father had been hanged.
it may, at first, appear strange to thereader, that the child himself was not aware of the fact, from what hehad witnessed on the morning of execution; but it must be recollectedthat he had never seen an execution before, and had therefore nothingfrom which to draw such an inference.
all he knew was, that his fatherwas on the quarter-deck, with a night-cap on, and that he told him thathe was going to sleep.
the death of his mother, whose body he was notpermitted to see, was quite as unintelligible, and the mystery whichenveloped the whole transaction added no little to the bereavement ofthe child, who, as i have before stated, from his natural talent andpeculiar education was far more reflective and advanced than childrenusually are.
adams returned to his little charge with pleasure: he had now a right toadopt the child, and consider him as his own.
in the ship, the boy wassuch an object of general sympathy, that not only many of the men, butsome of the officers, would gladly have taken him, and have brought himup.
the name of his father was, by general consent, never mentioned,especially as adams informed the officers and men that peters had been a"_purser's name_," adopted by the child's father, and that, although theclergyman had stated this, he had not intrusted him with the real namethat the child was entitled to bear.
as, therefore, our little hero wasnot only without parents, but without name, he was re-christened byadams by the cognomen of the "king's own," and by that title, or hischristian name, willy, was ever afterwards addressed, both by officersand men.
there is an elasticity supplied to the human mind by unerring wisdom,that enables us, however broken down by the pressure of misfortune, torecover our cheerfulness after a while, and resign ourselves to thedecrees of heaven.
it consoles the widow--it supports the bereavedlover, who had long dwelt upon anticipated bliss--it almost reconcilesto her lot the fond and forsaken girl, whose heart is breaking.
unusually oppressed as willy was, with the loss of those to whom he hadso fondly clung from his birth, in a few months he recovered his wontedspirits, and his cheeks again played with dimples, as his flashing eyebeamed from under his long eyelashes.
he attached himself to the oldquarter-master, and seldom quitted him--he slept in his hammock, hestood by his side when he was on deck, at his duty, steering the ship,and he listened to the stories of the good old man, who soon taught himto read and write.
for three years thus passed his life; at the end ofwhich period he had arrived at the age of nine years.
after a long monotony of blockade service, the ship was ordered to hoistthe flag of a commodore, who was appointed to the command of anexpedition against the western coast of france, to create a diversion infavour of the vendean chiefs.
captain a---, whether it was that he didnot like to receive a superior officer on board of his ship, or that hedid not admire the service upon which she was to be employed, obtainedpermission to leave his ship for a few months, for the restoration ofhis health, to the great joy of the officers and crew; and an actingcaptain of well-known merit, was appointed in his stead.
the squadron of men-of-war and transports was collected, the commodore'sflag hoisted, and the expedition sailed with _most secret_ orders,which, as usual, were as well known to the enemy, and everybody inengland, as they were to those by whom they were given.
it is thecharacteristic of our nation, that we scorn to take any unfairadvantage, or reap any benefit, by keeping our intentions a secret.
weimitate the conduct of that english tar, who, having entered a fort, andmeeting a spanish officer without his sword, being providentiallysupplied with two cut-lasses himself, immediately offered him one, thatthey might engage on fair terms.
the idea is generous, but not wise.
but i rather imagine that this wantof secrecy arises from all matters of importance being arranged bycabinet councils.
in the multitude of counsellors there may be wisdom,but there certainly is not secrecy.
twenty men have probably twentywives, and it is therefore twenty to one but the secret transpiresthrough that channel.
further, twenty men have twenty tongues; and muchas we complain of women not keeping secrets, i suspect that men deservethe odium of the charge quite as much, if not more, than women do.
onthe whole, it is forty to one against secrecy, which, it must beacknowledged, are long odds.
on the arrival of the squadron at the point of attack, a few more dayswere thrown away,--probably upon the same generous principle of allowingthe enemy sufficient time for preparation.
troops had been embarked,with the intention of landing them, to make a simultaneous attack withthe shipping.
combined expeditions are invariably attended with delay,if not with disagreement.
an officer commanding troops, who if oncelanded, would be as decided in his movements as lord wellington himself,does not display the same decision when out of his own element.
fromhis peculiar situation on board,--his officers and men distributed indifferent ships,--the apparent difficulties of debarkation, easilyremedied, and despised by sailors, but magnified by landsmen,--from thegreat responsibility naturally felt in a situation where he must trustto the resources of others, and where his own, however great, cannot becalled into action,--he will not decide without much demur upon thesteps to be taken; although it generally happens, that the adviceoriginally offered by the naval commandant has been acceded to.
unlessthe military force required is very large, marines should invariably beemployed, and placed under the direction of the naval commander.
after three or four days of _pros_ and _cons_, the enemy had completedhis last battery, and as there was then no rational excuse left forlonger delay, the debarkation took place, without any serious loss onour side, except that of one launch, full of the --- regiment, which wascut in halves by the enemy's shot.
the soldiers, as they sank in thewater, obeyed the orders of the sergeant, and held up theircartouch-boxes, that they might not be wetted two seconds sooner thannecessary,--held fast their muskets,--and, without stirring from thegunnels of the boat, round which they had been stationed, went down inas good order as could be expected, each man at his post, with hisbayonet fixed.
the sailors, not being either so heavily caparisoned orso well drilled, were guilty of a _sauve qui peut_, and were picked upby other boats.
the officer of the regiment stuck to his men, and it isto be hoped that he marched the whole of his brave detachment to heaven,as he often had before to church.
but we must leave the troops to formon the beach as well as they can, and the enemy's shot will permit, andretire on board.
the commodore's arrangement had been punctually complied with.
theships that were directed to cover the landing of the troops, knockeddown many of the enemy, and not a great many more of our own men.
thestations of the other ships were taken with a precision deserving of thehighest encomiums; and there is no doubt, that, had not the enemy hadthe advantage of stone walls, they must have had the worst of it, andwould have been well beaten.
the commodore himself, of course, took the post of honour.
anchoredwith springs on his cables, he alternately engaged a heavy battery onhis starboard bows, a much heavier, backed by a citadel, throwingshells, on his beam, and a masked battery on his quarter, which he hadnot reckoned upon.
the latter was rather annoying, and the citadelthrew shells with most disagreeable precision.
he had almost as much todo as lord exmouth at algiers, although the result was not so fortunate.
a ship engaging at anchor, with very little wind, and that wind lulledby the percussion of the air from the report of the guns, as it alwaysis, has the disadvantage of not being able to disengage herself of thesmoke, which rapidly accumulates and stagnates as it were between thedecks.
under these circumstances you repeatedly hear the order passedupon the main and lower deck of a line-of-battle ship, to point the gunstwo points abaft the beam, point-blank, and so on.
in fact, they are asmuch in the dark as to the external objects, as if they wereblindfolded; and the only comfort to be derived from this seriousinconvenience, is, that every man is so isolated from his neighbour thathe is not put in mind of his own danger by witnessing the death of thosearound him, for they may fall three or four feet from him without hisperceiving it:--so they continued to fire as directed, until they areeither sent down to the cock-pit themselves, or have a momentary respitefrom their exertions, when, choked with smoke and gunpowder, they go aftto the scuttle-butt, to remove their parching thirst.
so much for thelower and main deck.
we will now ascend to the quarter-deck, where weshall find old adams at the conn, and little willy standing behind him.
the smoke is not so thick here, but that you may perceive the commodoreon the poop, walking a step or two to star-board, and then turning shortround to port.
he is looking anxiously through his glass at theposition of the troops, who are ashore to storm the batteries, hoping tosee a diversion in our favour made by them, as the affair becomesserious.
by a singular coincidence, the commandant of the troops onshore is, with his telescope, looking anxiously at the shipping, hopingthe same thing from the exertions of the navy.
the captain of marineslies dead upon the poop; both his legs have been shot off by a spentshot--he is left there, as no surgeon can help him; and there are twosignalmen lying dead alongside him.
on the hammock-nettings of the quarter-deck stands the acting captain ofthe ship, erect, and proud in bearing, with an eye of defiance and scornas he turns towards the enemy.
his advice was disregarded; but he doeshis duty proudly and cheerfully.
he is as cool and unconcerned as if hewere watching the flying fish as they rise from the bows of the ship,when running down the tropics, instead of the enemy's shot, as theysplash in the water alongside, or tear open the timbers of the vessel,and the bodies of his crew.
the men still ply their half-manned guns;but they are exhausted with fatigue, and the bloody deck proves thatmany have been dismissed from their duty.
the first-lieutenant ismissing; you will find him in the cock-pit--they have just finishedtaking up the arteries of his right arm, which has been amputated; andthe scotch surgeon's assistant, who for many months bewailed the want ofpractice, and who, for having openly expressed his wishes on thatsubject, had received a sound thrashing from the exasperated midshipmen,is now complimenting the fainting man upon the excellent stump that theyhave made for him: while fifty others, dying or wounded, with as muchvariety as homer's heroes, whose blood, trickling from them in severalrivulets, pours into one general lake at the lowest level of the deck,are anxiously waiting their turn, and distract the purser's steward bytheir loud calls, in every direction at the same time for the tin-pot ofwater, with which he is relieving their agonising thirst.
a large shark is under the counter; he is so gorged with human flesh,that he can scarcely move his tail in the tinged water; and he now hearsthe sullen plunges of the bodies, as they are launched through thelower-deck port, with perfect indifference.
what a gloriousthing's a battle!"
but to return to our particular narrative.
as we mentioned before, thecitadel threw shells with remarkable precision, and every man who hadbeen killed on the quarter-deck of the commodore's ship, towards whichthe attention of the enemy was particularly directed, had been laid lowby these horrible engines of modern warfare.
the action stillcontinued, although the fire on both sides had evidently slackened, andthe commodore's glass had at several intervals been fruitlessly directedtowards the troops on shore, when accident brought about a change infavour of our countrymen.
through some unknown cause, the magazine ofthe enemy's largest battery exploded, and buried the fabric with itstenants in one mass of ruin.
the enemy were panic-struck with theirmisfortune--our troops and sailors inspired with fresh courage--and thefire was recommenced with three cheers and redoubled vigour.
the troopspushed on, and succeeded in taking possession of the masked battery,which had so long and so effectually raked the commodore.
a few minutes after this had occurred, the citadel recommenced its fire,and a shell, descending with that terrific hissing peculiar to itselfalone, struck the main-bitts on the quarter deck, and, rolling aft,exploded.
its fragments scattered death around, and one piece took thehat off the head of little willy, who was standing before adams, andthen buried itself in the old man's side.
he staggered forward, andfell on the coils of rope, near the companion-hatch; and when the mencame to assist him below, the pain of moving was so intense, that herequested to be left where he was, that he might quietly breathe hislast.
willy sat down beside his old friend, holding his hand.--"a littlewater, boy--quick, quick!"
it was soon procured by the active andaffectionate child; who, indifferent to the scene around him, thoughtonly of administering to the wants, and alleviating the misfortune, ofhis dearest friend.
adams, after he had drunk, turned his head round,apparently revived, and said, in a low and catching voice, as if hispowers were fast escaping, "willy, your father's name was not peters--ido not know what it was; but there is a person who does, and who takesan interest in your welfare--he lives in--"at this moment another shell bounded through the rigging, and fellwithin a few feet of the spot where willy and old adams were speaking.
willy, who was seated on a coil of rope, supporting the head of hisbenefactor, no sooner perceived the shell as it rolled towards the side,with its fuse pouring out a volume of smoke, than, recollecting theeffects of the former explosion, rather than the danger of the attempt;he ran towards it, and not being able to lift it, sank down on hisknees, and, with astonishing agility, succeeded in rolling it overboard,out of the larboard entering-port, to which it was near.
the shellplunged into the water, and, before it had descended many feet, explodedwith a concussion that was communicated to the ship fore and aft.
ourhero then resumed his station by the side of adams, who had witnessedwhat had taken place.
"you have begun well, my boy," said the old man, faintly.
"there'sne'er a man in the ship would have done it.
kiss me, boy."
the child leaned over the old man, and kissed his cheek, clammy with thedews of death.
adams turned a little on one side, uttered a low groan,and expired.
now dash'd upon the billow,  our opening timbers creak,  each fears a watery pillow.
...  to cling to slippery shrouds  each breathless seaman crowds,  as she lay  till the day  in the bay of biscay o!
as it will only detain the narrative, without being at all necessary forits development, i shall not dwell upon the results of the engagement,which was soon after decided, with very indifferent success on our side.
the soldiers were re-embarked, the ships hauled out of reach of theenemy's guns, and a council of war summoned--on which it was agreed,_nem con_, that no more was to be done.
the despatches were sent home--they certainly differed a little, but that was of no consequence.
thesum total of killed and wounded was excessively gratifying to thenation, as it proved that there had been hard fighting.
by-the-bye,john bull is rather annoying in this respect: he imagines that no actioncan be well fought unless there is a considerable loss.
having no othermethod of judging of the merits of an action, he appreciates itaccording to the list of killed and wounded.
a merchant _in toto_, hecomputes the value of an object by what it has cost him, and imaginesthat what is easily and cheaply obtained cannot be of much value.
theknowledge of this peculiar mode of reasoning on his part, has very ofteninduced officers to put down very trifling _contusions_, such as aprize-fighter would despise, to swell up the sum total of the loss tothe aggregate of the honest man's expectations.
as usual in cases of defeat, a small degree of accusationand recrimination took place.
the army thought that the navy might havebeaten down stone ramparts, ten feet thick; and the navy wondered whythe army had not walked up the same ramparts, which were thirty feetperpendicular.
some of the ships accused others of not having had asufficient number of men killed and wounded; and the boats' crews,whenever they met on shore, fought each other desperately, as if it wereabsolutely necessary, for the honour of the country, that more bloodshould be spilt.
but this only lasted three weeks, when a moresuccessful attempt made them all shake hands, and wonder what they hadbeen squabbling about.
there was, however, one circumstance, which occurred during the action,that had not been forgotten.
it had been witnessed by the actingcaptain of the ship, and had been the theme of much comment andadmiration among the officers and men.
this was the daring feat of ourlittle hero, in rolling the shell over the side.
captain m--- (the newcommander), as soon as his more important avocations would permit, madeinquiries among the officers (being himself a stranger in the ship),relative to willy.
his short but melancholy history was soon told; andthe disconsolate boy was summoned from under the half-deck, where he satby the body of adams, which, with many more, lay sewed up in hishammock, and covered over with the union-jack, waiting for the evening,to receive the rites of christian burial, before being committed to thedeep.
knowing that adams had been his only protector, a feeling of compassionfor the bereaved and orphan boy, and admiration of his early tokens ofbravery, induced captain m---, who never formed a resolution in haste,or abandoned it if once formed, to take the boy under his ownprotection, and to place him as an officer on that quarter-deck uponwhich he had so distinguished himself.
willy, in obedience to ordersreceived, stood by the captain, with his hat in his hand.
"what is your name, my boy?"
said the captain, passing a scrutinisingglance over his upright and well-proportioned figure.
"and what's your other name?"
"king's own, sir."
this part of the boy's history was now explained by thesecond-lieutenant, who was in command, in consequence of thefirst-lieutenant being wounded.
"he must have a name," replied the captain.
"william king's own willnot do.
is he on the books?"
"no, sir, he is not; shall i put him down as william jones, or williamsmith?"
"no, no, those are too common.
the boy has neither father, mother, norname, that we know of: as we may, therefore, have a choice of the latterfor him, let it be a good one.
i have known a good name make a man'sfortune with a novel reading girl.
there is a romance in the boy'shistory; let him have a name somewhat romantic also."
"ay, ay, sir," replied the lieutenant--"here, marine, tell my boy tobring up one of the volumes of the novel in my cabin."
the book made its appearance on the quarter-deck.
"perhaps, sir, we mayfind one here," said the lieutenant, presenting the book to the captain.
the captain smiled as he took the book.
"let us see," said he, turningover the leaves--"`delamere!'
that's too puppyish.
yes, that will do.
it's not too fine, yetaristocratic and pretty.
desire mr hinchen, the clerk, to enter him onthe books as mr william seymour, midshipman.
and now, youngster, iwill pay for your outfit, and first year's mess: after which i hope yourpay and prize-money will be sufficient to enable you to supportyourself.
be that as it may, as long as you do credit to my patronage,i shall not forget you."
willy, with his straw hat in one hand, and a supererogatory touch of hiscurly hair with the other, made a scrape with his left leg, after themanner and custom of seafaring people--in short, he made the best bowthat he could, observing the receipt that had been given him by hisdeparted friend adams.
d'egville might have turned up his nose at it;but captain m--- was perfectly satisfied; for, if not an elegant, itcertainly was a grateful bow.
our young officer was not sent down to mess in the berth of themidshipmen.
his kind and considerate captain was aware, that a lad whocreeps in at the hawse-holes--i.e., is promoted from before the mast,was not likely to be favourably received in the midshipmen's mess,especially by that part of the community who, from their obscureparentage, would have had least reason to complain.
he was thereforeconsigned to the charge of the gunner.
sincere as were the congratulations of the officers and men, willy wasso much affected with the loss of his fond guardian, that he receivedthem with apathy, and listened to the applause bestowed upon his couragewith tears that flowed from the remembrance of the cause which hadstimulated him to the deed.
at the close of the day, he saw the body ofhis old friend committed to the deep, with quivering lips and achingbrow,--and, as it plunged into the clear wave, felt as if he was leftalone in the world, and had no one to love and to cling to.
we do not give children credit for the feelings which they possess,because they have not, at their early age, acquired the power oflanguage to express them correctly.
treat a child as you would anequal, and, in a few months, you will find that the reason of his havinguntil then remained childish, was because he had heretofore been treatedas a being of inferior capacity and feelings.
true it is, that at anearly age, the feelings of children are called forth by what we consideras trifles; but we must recollect, in humility, that our own pursuitsare as vain, as trifling, and as selfish--"we are but children of alarger growth."
the squadron continued to hover on the french coast, with a view ofalarming the enemy, and of making a more fortunate attempt, ifopportunity occurred.
early in the morning of the fourth day afterwilly had been promoted to the quarter-deck, a large convoy of_chasse-marees_ (small coasting vessels, lugger-rigged) were discoveredrounding a low point, not three miles from the squadron.
a generalsignal to chase was immediately thrown out, and in half an hour theenglish men-of-war were in the midst of them, pouring broadside afterbroadside upon the devoted vessels, whose sails were lowered in everydirection, in token of submission.
the english men-of-war reminded youof so many hawks, pouncing upon a flight of small birds; and thevessels, with their lowered sails just flapping with the breeze, seemedlike so many victims of their rapacity, who lay fluttering on theground, disabled, or paralysed with terror.
many escaped into shoalwater, others ran ashore, some were sunk, and about twenty takenpossession of by the ships of the squadron.
they proved to be part of aconvoy, laden with wine, and bound to the garonne.
one of the _chasse-marees_, being a larger vessel than the rest, andladen with wine of a better quality, was directed by the commodore to besent to england; the casks of wine on board of the others were hoistedinto the different ships, and distributed occasionally to the crews.
captain m--- thought that the departure of the prize to england would bea favourable opportunity to send our hero to receive his outfit, as hecould not well appear on the quarter-deck as an officer without hisuniform.
he therefore directed the master's mate, to whose charge theprize was about to be confided, to take william with him, and wrote tohis friends at portsmouth, whither the vessel was directed to proceed,to fit him out with the requisite articles, and send him back by thefirst ship that was directed to join the squadron.
the prize wasvictualled, the officer received his written orders, was put on boardwith our hero and three men, and parted company with the squadron.
the master's-mate, who was directed to take the vessel to portsmouth,was the spurious progeny of the first-lieutenant of a line-of-battleship, and a young woman who attended the bum-boat, which supplied theship's company with necessaries and luxuries, if they could afford topay for them.
the class of people who obtain their livelihood by thesemeans, and who are entirely dependent upon the navy for theirsubsistence, are naturally anxious to secure the good-will of thecommanding officers of the ships, and usually contrive to have on theirestablishment a pretty-looking girl, who, although very reserved to thejunior officers of the ship, is all smiles to the first-lieutenant, andwill not stand upon trifles for the benefit of her employer.
beauty formen--gold for women!
such are the glittering baits employed, in thisworld, to entice either sex from the paths of duty or discretion.
the service was indebted to this species of bribery for the officer inquestion.
the interest of his supposed father was sufficient to put himon the quarter-deck; and the profits of his mother, who, having dulyserved her apprenticeship, had arrived to the dignity of bumboat womanherself, and was a fat, comely matron of about forty years of age, weremore than sufficient to support him in his inferior rank.
his educationand natural abilities were not, however, of that class to procure himeither friends or advancement; and he remained in the capacity ofmaster's-mate, and was likely long to continue so, unless some suchevent as a general action should include him in a promotion which wouldbe regulated by seniority.
he was a mean-looking, vulgar little man,with a sharp face and nose--the latter very red, from the constantpotations of not only his own allowance, but of that of every youngsterin the ship whom he could bully or cajole.
his greatest pride and his constant study was "slang," in which he wasno mean proficient.
he always carried in his pocket a colt (i.e.
a footand a half of rope, knotted at one end, and whipped at the other), forthe benefit of the youngsters, to whom he was a most inordinate tyrant.
he could judge a day's work, which he sent in with the rest of themidshipmen, and which proofs of theoretical knowledge of theirprofession were in those days little attended to; but he was veryignorant, and quite unfit to take charge of any vessel.
captain m---,who, as we before stated, had joined the ship as acting captain, and hadnot had time to ascertain the merits or demerits of the officers, hadgiven the prize to his charge because he was the senior mate of theship.
the prize had scarcely trimmed her sails and shaped her course, when mrbullock, the master's-mate, called our hero to him, and addressed him inthe following elegant phraseology:--"now, you rebellious spawn--touch your hat, you young whelp,"--(knockingoff poor willy's only hat, which flew to leeward, and wentoverboard)--"mind what i say, for i mean to be as good as a father toyou.
you're not an officer yet--and if you were, it would be all thesame--so no capers, no airs.
you see i've only three men in the vesselbesides myself; they are in three watches; so your duty will be toattend to me in the cabin.
you'll mull my claret--i always drinks anoggin every half-hour to keep the wind out, and if it an't ready andan't good--do you see this?"
--(taking the colt out of his pocket.)
"stop, you'd better feel it at once, and then, when you knows what thetaste of it is, you'll take care how you're slack in stays."
so saying,he administered three or four hearty cuts on the back and shoulders ofour hero, who had been sufficiently drilled into the manners and customsof a man-of-war, to know the value of the proverb, "the least said, thesoonest mended."
a spigot had been already inserted into one of the casks of claret whichwere lashed on deck; and, as the small vessel was very uneasy in theheavy swell of the bay of biscay, our hero had sufficient employment inwatching the pot of claret, and preventing it from being upset by themotion of the vessel, as it was constantly heating on the stove in thecabin.
this potation was regularly presented by willy every half-hour,as directed, to his commanding officer, who, if it was too sweet, or notsweet enough, or if he could not drink the whole, invariably, and muchto the annoyance of our hero, threw the remainder into his face, tellinghim that was his share of it.
this arrangement continued in full force for three days and threenights--for willy was roused up five or six times every night toadminister the doses of mulled claret which mr bullock had prescribedfor himself, who seemed, thin and meagre as he was, to be somewhat likea bamboo in his structure (i.e.
hollow from top to bottom), as if toenable him to carry the quantity of fluid that he poured down his throatduring the twenty-four hours.
as for intoxicating him, that appeared tobe impossible: from long habit, he seemed to be like a stiff ship thatcareened to her bearings, and would sooner part company with her maststhan heel any further.
on the fourth day, a strong gale sprang up from the north-west, and thesea ran very high.
the _chasse-maree_, never intended to encounter thehuge waves of the bay of biscay, but to crawl along the coast and seekprotection from them on the first indication of their fury,--labouringwith a heavy cargo, not only stowed below, but on the decks,--was notsufficiently buoyant to rise on the summits of the waves, which made aclean breach over her, and the men became exhausted with the wet and theinclemency of the season.
on the third day of the gale, and seventhsince they had parted company with the fleet, a squall brought themainmast by the board; the foresail was lowered to close-reef, when aheavy sea struck the vessel, and pouring a torrent over her decks, sweptoverboard the three men who were forward reefing the sail.
mr bullock,the master's mate, was at the helm--willy, as usual, down below,attending the mulled claret, which had been more than ever in requestsince the bad weather had come on.
the mate quitted the helm, and ran forward to throw a rope to the seamenwho were struggling in the water with the wreck to leeward.
he threwone, which was seized by two of them (the other had sunk); and as soonas they had hold of it and it became _taut_ from their holding on, heperceived to his dismay that he had stood in the remaining part of thecoil, and that it had encircled itself several times round his body, sothat the men were hauling him overboard.
"let go, let go, or i'moverboard!"
was a useless exclamation to drowning men; they held on, andthe mate too held on by the rigging for his life,--the efforts of thedrowning men dragging him at last from off his legs, and keeping hisbody in a horizontal position, as they hauled at his feet, and he clungin desperation to the lee-shrouds.
"willy, willy, a knife--quick,quick!"
roared the mate in his agony.
willy, who, hearing his namecalled, and followed up by the "quick, quick," had no idea that anythingbut the mulled claret could demand such unusual haste, stopped a fewseconds to throw in the sugar and stir it round before he answered thesummons.
he then started up the hatchway with the pot in his hand.
but these few seconds had decided the fate of mr bullock, and aswilly's head appeared up the hatchway, so did that of mr bullockdisappear as he sank into a grave so dissonant to his habits.
he hadbeen unable to resist any longer the united force of the drowning men,and willy was just in time to witness his submersion, and find himselfmore destitute than ever.
holding on by the shroud with one hand, withthe pot of mulled claret in the other, willy long fixed his eyes on thespot where his tyrannical shipmate had disappeared from his sight, and,forgetting his persecution, felt nothing but sorrow for his loss.
another sea, which poured over the decks of the unguided vessel, rousedhim from his melancholy reverie, and he let go the pot, to cling withboth hands to the rigging as the water washed over his knees,--then,seizing a favourable opportunity, he succeeded in regaining the cabin ofthe vessel, where he sat down and wept bitterly--bitterly for the lossof the master's mate and men, for he had an affectionate and kindheart--bitterly for his own forlorn and destitute situation.
old adamshad not forgotten to teach him to say his prayers, and willy had beenaccustomed to read the bible, which the old man explained to the best ofhis ability.
the vessel laboured and groaned as she was buffeted by thewaves--the wind howled, and the sea struck her trembling sides andpoured over her deck.
in the midst of this wild discord of theelements, the small voice of the kneeling child, isolated from the restof the world, and threatened soon to be removed from it, was not unheardor unheeded by an omniscient and omnipotent god, who has said that not asparrow should fall to the ground without his knowledge, and has pointedout of how much more value are we than many sparrows.
willy ended his devotions and his tears; and, feeling wet and cold,recollected that what would warm his departed friend the mate, wouldprobably have the same effect upon him.
he crawled up thecompanion-hatch with another tin pot, and having succeeded in obtainingsome wine from the cask, returned to the cabin.
having warmed it overthe fire, and sugared it according to the well-practised receipt of mrbullock, he drank more of it than, perhaps, in any other situation, hewould have done, and, lying down in the standing bed-place at the sideof the cabin, soon fell into a sound sleep.
and there he went ashore without delay,  having no custom-house nor quarantine  to ask him awkward questions on the way,  about the time and place where he had been:  he left his ship to be hove down next day.
the prize vessel, at the time when she carried away her masts, hadgained considerably to the northward of ushant, although the master'smate, from his ignorance of his profession, was not aware of the fact.
the wind, which now blew strongly from the north west, drove theshattered bark up the channel, at the same time gradually nearing her tothe french coast.
after twenty-four hours' driving before the storm,during which willy never once awoke from his torpor, the vessel was notmany leagues from the port of cherbourg.
it was broad daylight when ourhero awoke; and after some little time necessary to chase away the vivideffects of a dream, in which he fancied himself to be on shore, walkingin the fields with his dear mother, he recollected where he was, and howhe was situated.
he ascended the companion-ladder, and looked aroundhim.
the wind had nearly spent its fury, and was subsiding fast; butthe prospect was cheerless--a dark wintry sky and rolling sea, andnothing living in view except the sea-bird that screamed as it skimmedover the white tops of the waves.
the mizen of the vessel was stillhoisted up, but the sheet had disengaged itself from the belaying-pin,and the sail had been rent from the bolt-rope by the storm.
part of itwas blown away, and the rest, jagged and tattered at its extremities,from constant buffeting, flapped "mournfully to and fro" with the heavyrolling of the vessel.
willy, holding only the companion-hatch, scanned the horizon in everypoint of the compass, in hopes of succour, but for a long while in vain.
at last his keen eye detected a small vessel, under a singleclose-reefed sail, now rising on the tops of the waves, now disappearingin the deep trough of the sea.
she was sloop-rigged, and running downtowards him.
in a quarter of an hour she had neared to within a mile, and willyperceived, with delight, that the people were on deck, and occasionallypointing towards him.
he ran down below, and opening the chest of mrbullock, which was not locked, took a liberty which he would never havedared to contemplate during that worthy officer's lifetime, viz., thatof putting forth one of his two best white shirts, reserved for specialoccasions.
this he took on deck, made it fast to a boat-hook staff, andhoisted as a signal of distress.
he did also mechanically lift his handto his head with the intention of waving his hat, but he was reminded,by not finding it there, that it had been the first votive offeringwhich had been made to appease the implacable deities presiding over thewinds and waves.
the vessel closed with him, hove-to to windward, and,after some demur, a small boat, capable of holding three persons, washoisted over the gunnel, and two hands, jumping into her, rowed underthe stern of the wreck.
"you must jump, my lad--there's no going alongside a craft, without anysail to steady her, in such a sea as this.
don't be afraid.
we'll pickyou up."
willy, who had little fear in his composition, although he could notswim, leaped from the taffrail of the vessel into the boiling surge, andimmediately that he rose to the surface was rescued by the men, who,seizing him by the waistband of the trousers, hauled him into the boat,and threw him down in the bottom under the thwarts.
then, withoutspeaking, they resumed their oars, and pulled to the other vessel, onboard of which they succeeded in establishing our hero and themselves,although the boat was stove in the attempt, and cast adrift as useless.
willy's teeth chattered, and his whole frame trembled with the cold, ashe went aft to the captain of the sloop, who was sitting on deck wrappedup in a rough white great-coat, with his pipe in his mouth.
the captainwas a middle-sized, slightly-made young man, apparently not more thantwenty-five years old.
his face was oval, with a remarkably pleasingexpression; his eye small and brilliant; and, notwithstanding theroughness of his outward attire, there was a degree of precision in thearrangement of his hair and whiskers, which proved that with himneatness was habitual.
he had a worsted mitten on his left hand; theright, which held his pipe, was bare, and remarkably white and small.
perceiving the situation of the boy, he called to one of the men--"here,phillips, take this poor devil down, and put something dry on him, andgive him a glass of brandy; when he's all right again, we'll find outfrom him how he happened to be adrift all by himself, like a bear in awashing-tub.
there, go along with phillips, boy."
"he's of the right sort," said one of the men who had brought him onboard, casting his eyes in the direction of our hero, who was descendingthe companion: "i thought so when i see'd him have his wits about him tohoist the signal.
he made no more of jumping overboard than anewfoundland dog--never stopped two seconds to think on't."
"we shall soon see what he is made of;" replied the captain, relightinghis pipe, which had been allowed to go out during the time that theywere rescuing willy and the men from the boat when she returned.
willy was soon provided with more comfortable clothing; and whether itwas or was not from a whim of phillips's, who had been commissioned torig him out, he appeared on deck the very picture of the animal which hehad been compared to by the sailor.
thick woollen stockings, which werelonger than both his legs and thighs, a pair of fisherman's well-greasedboots, a dark guernsey frock that reached below his knees, and a roughpea-jacket that descended to his heels, made him appear much broaderthan he was high.
a red woollen nightcap completed his attire, which,although anything but elegant, was admirably calculated to assist thebrandy in restoring the circulation.
"here he is, captain, _all a-tanto_, but not very neat," said phillips,shoving willy up the hatchway, for he was so encumbered with the weightof his new apparel that he never could have ascended withoutassistance--"i have stowed away some spirits in his hold, and he nolonger beats the devil's tattoo with his grinders."
"now, my lad," said the captain, taking his pipe out of his mouth, "tellme what's your name, what you are, and how you came to be adrift in thatbarky?
tell me the truth--be honest, always be honest, it's the bestpolicy."
now, it rather unfortunately happened for willy, that these two firstquestions were rather difficult for him to answer.
he told his storywith considerable hesitation--believed his name was seymour--believed hewas a midshipman.
he was listened to without interruption by thecaptain and crew of the vessel, who had gathered round to hear him "spinhis yarn."
when he had finished, the captain, looking willy very hardin the face, thus addressed him:--"my little friend, excuse me, but ihave some slight knowledge of the world, and i therefore wish that youhad not forgotten the little advice i gave you, as a caution, before youcommenced your narrative.
did not i say _be honest_?
you _believe_ youare an officer, _believe_ your name to be seymour.
i tell you, my lad,in return, that i don't believe a word that you say; but, however,that's of no consequence.
it requires reflection to tell a lie, and ihave no objection to a little invention, or a little caution withstrangers.
all that about the battle was very clever; but still, dependupon it honesty's the best policy.
when we are better acquainted, isuppose we shall have the truth from you.
i see the land on thelee-bow--we shall be into cherbourg in an hour, when i expect we shallcome to a better understanding."
the _sainte vierge_, for such was the name of the vessel, which smeltmost insufferably of gin, and, as our readers may probably haveanticipated, was a smuggler, running between cherbourg and the englishcoast, soon entered the port, and, having been boarded by the officersof the douane (who made a very proper distinction between smuggling fromand to their own territories) came to an anchor close to the mole.
assoon as the vessel was secured, the captain went below, and in a fewminutes reappearing, dressed in much better taste than one-half of thesaunterers in bond-street, went on shore to the cabaret where he usuallytook up his quarters, taking with him our hero, whose strange attire, sopeculiarly contrasted with that of the captain's, was a source of greatamusement to the sailors and other people who were assembled on thequay.
"_ah, mon capitaine, charme de vous revoir.
buvons un coup, n'est-cepas_?"
said the proprietor of the cabaret, presenting a bottle of primefrench brandy, and a liquor glass, to the captain, as he entered.
"_heureux voyage, n'est-ce pas, monsieur_?"
"_ca va bien_," replied the captain, throwing the glass of liquor downhis throat.
"my apartments, if you please, and a bed for this lad.
tell mr beaujou, the slopseller, to come here directly with someclothes for him.
is captain debriseau here?"
"he is, sir,--lost all his last cargo--obliged to throw over in deepwater."
"never mind: he ran the two before--he can afford it."
"ah, but captain debriseau is in a very bad humour, nevertheless.
hecalled me an old cheat this morning--_c'est incroyable_."
"well, present my compliments to him, and say that i request the honourof his company, if he is not otherwise engaged.
the landlord of the cabaret ushered the captain of the sloop and ourhero, with many profound bows, into a low dark room, with only onewindow, the light from which was intercepted by a high wall, not fourfeet distant.
the floor was paved with tiles, the table was deal, notvery clean, and the whitewashed walls were hung around with stiffdrawings of several smuggling vessels, whose superior sailing andconsequent good fortune had rendered them celebrated in the port ofcherbourg.
the straw had been lighted under some logs of wood on thehearth, which as yet emitted more smoke than flame: a few chairs, an oldbattered sofa, and an upright press, completed the furniture.
"i knew your beautiful sloop long before she came in--there's nomistaking her; and i ordered the apartment _de monsieur_ to be prepared.
_c'est un joli apartement, n'est-ce pas, monsieur_?
withsome forbearance, but with great judgment, the beauty of the prospectwas not expatiated upon by the obsequious landlord.
"it will do to smoke and eat in, monsieur picardon, and that is all thati require.
now bring pipes and tobacco, and take my message to captaindebriseau."
the latter gentlemen and the pipes were ushered in at the same moment.
"mcelvina, my dear fellow, i am glad to see that you have had betterluck than i have had this last trip.
curses on the cutter.
_sacristie_," continued captain debriseau, who was a native of guernsey,"the wind favoured her three points after we were about, or i shouldhave doubled him--ay, and have doubled the weight of the leathern bagtoo.
_sacre nom de dieu_," continued he, grinding his teeth, andpulling a handful of hair out of his rough head, which could have sparedas much as absalom used to poll--"_que ca me fait bisquer_."
laissez aller, mon ami_--sit down and take a pipe," rejoined ourcaptain.
"this is but pettifogging work at the best: it won't pay forthe means of resistance.
my lugger will be ready in may, and then i'llsee what a revenue cutter is made of.
i was at ostend last christmas,and saw her.
by jove, she's a beauty!
she was planked above thewatermark then, and must be nearly ready for launching by this time.
i'll pass through the race but once more; then adieu to dark nights andsouth-west gales--and huzza for a row of teeth, with the will, as wellas the power, to bite.
sixteen long nines, my boy!"
"quick returns, though, quick returns, messmate," answered debriseau,referring to the cherbourg system of smuggling, which, being his ownmeans of livelihood, he did not like to hear disparaged.
for the benefit of those who have no objection to unite a littleinformation with amusement, i shall here enter into a few remarksrelative to the smuggling carried on between the port of cherbourg andour own coast,--premising that my readers have my entire approbation toskip over a page or two, if they are not anxious to know anything aboutthese nefarious transactions.
the port of cherbourg, from its central situation, is better adaptedthan any other in france for carrying on this trade with the southerncoast of england.
the nearest port to it, and at which, therefore, thesmuggling is principally carried on, is the bill of portland, near tothe fashionable watering-place of weymouth.
the vessels employed in this contraband trade, of which gin is thestaple commodity, are generally small luggers or sloops, from forty tosixty tons burthen.
in fine summer weather, row-boats are occasionallyemployed; but as the _run_ is only of twenty-four hours' duration, thedark nights and south-west gales are what are chiefly depended upon.
these vessels are not armed with an intention to resist; if they areperceived by the cruisers or revenue vessels before they arrive on theenglish coast, and are pursued, they are obliged (if not able to escape,from superior sailing) to throw over their cargo in "deep water," and itis lost.
the cargo is thrown overboard to avoid the penalty andimprisonment to which it would subject the crew, as well as theconfiscation of the vessel and cargo.
if they reach the english coast,and are chased by the revenue vessels, or have notice by signals fromtheir agents on shore that they are discovered, and cannot land theircargoes, they take the exact bearings and distances of several points ofland, and with heavy stones sink their tubs of spirits, which are alwaysstrung upon a hawser like a row of beads.
there the cargo is left,until they have an opportunity of going off in boats to creep for it,which is by dragging large hooks at the bottom until they catch thehawser, and regain possession of their tubs.
such is the precision withwhich their marks are taken, and their dexterity from continualpractice, that they seldom fail to recover their cargo.
the profits ofthis contraband trade are so great, that if two cargoes are lost, athird safely landed will indemnify the owners.
i must now observe, much to the discredit of the parties who areconcerned, that this contraband trade is not carried on by individuals,but by a company; one hundred pounds shares are taken of "_aspeculation_," the profits of which are divided yearly: and manyindividuals residing on the coast, who would be thought incapable oflending themselves to such transactions are known to be deeplyinterested.
the smuggling from havre and ostend, etcetera, is confined to the coastof ireland and the northern shores of england; the cargoes are assortedand of great value; and as the voyage and risk are greater, they aregenerally fast-sailing vessels, well manned and armed, to enable them tooffer resistance, when the disparity of force is not too great on theirside.
captain mcelvina had taken up the smuggling trade between cherbourg andportland to keep himself employed until a fine lugger of sixteen guns,the command of which had been promised to him, and which was intended torun between havre and the coast of ireland, should be ready; whereascaptain debriseau had been all his life employed in the cherbourg trade,and had no intention of quitting it.
"but what have you got there, mac?"
said debriseau, pointing with hispipe to our hero, who sat on the leathern sofa, rolled up in his uncouthattire; "is it a bear, or a boy?"
"a boy, that i picked up from a wreck.
i am thinking what i shall dowith him--he is a smart, bold lad."
"by jupiter," rejoined debriseau, "i'll make him my ganymede, till hegrows older."
had willy been as learned in mythology as captain debriseau, he mighthave informed him that he had served in that capacity in his lastsituation under mr bullock; but although the names, as appertaining toa ship, were not unknown to him, yet the attributes of the respectiveparties were a part of his education that old adams had omitted.
"he will be fit for anything," rejoined our captain, "if he will only behonest."
"mcelvina," said debriseau, "you always have these words in your mouth,`be honest.'
now, as, between ourselves, i do not think that either youor i are leading very honest lives, allow me to ask you why youcontinually harp upon honesty when we are alone?
i can easilyunderstand the propriety of shamming a little before the world."
"debriseau, had any other man said half as much, i would have started mygrog in his face.
it's no humbug on my part.
i mean it sincerely; and,to prove it, i will now give you a short sketch of my life; and afteryou have heard it, i have no doubt but that you will acknowledge, withme, the truth of the old adage, that `honesty is the best policy.'"
but captain mcelvina must have a chapter to himself.
he hath as fine a hand at picking a pocket as a woman, and is as  nimble-fingered as a juggler.
if an unlucky session does not cut the  rope of his life, i pronounce he will be a great man in history.
"it is an old proverb that `one half of the world do not know _how_ theother half live.'
add to it, nor _where_ they live, and it will be astrue.
there is a class of people, of whose existence the public are toowell aware; but of whose resorts, and manners, and customs, among theirown fraternity, they are quite as ignorant now as they were one hundredyears back.
like the chinese and the castes of the east, they neverchange their profession, but bequeath it from father to son, as anentailed estate from which they are to derive their subsistence.
theclass to which i refer, consists of those members of the community atlarge, who gain their livelihood by inserting their hands into thepockets of other people,--not but that all the world are doing the samething, and have, since the creation; but then it is only as _amateurs_--the class that i refer to, do it _professionally_, which, you mustobserve, makes a wide difference.
from this class i am lineallydescended; and, at an early age, was duly initiated into all themysteries of my profession.
i could filch a handkerchief as soon as iwas high enough to reach a pocket, and was declared to be a mostpromising child.
"i must do my father and mother the justice to acknowledge, that whilethey initiated me in the mysteries of my future profession, they did notattempt to conceal that there were certain disagreeable penaltiesattached to `greatness;' but, when prepared from our earliest years, welook forward to our fate with resignation: and, as i was invariablytold, after my return from some daring feat, that my life would be ashort and a merry one, i was not dismayed at the words of my propheticmother, who observed, `patrick, my boy, if you don't wish to bring mygrey hairs with sorrow to the grave, promise me to confine yourself topicking pockets; you will then only be transported: but if you try yourhand at higher work, you'll be hung before you're twenty.'
my father,when i returned with a full assorted cargo, and emptied my pockets intohis hands, with as much rapidity as i had transferred the contents ofothers into my own, used to look at me with a smile of pride andsatisfaction, and, shaking his head, would exclaim--`pat, you'llcertainly be hung.'
"accustomed, therefore, from my infancy, to consider twenty summers,instead of threescore years and ten, as the allotted space of myexistence, i looked forward to my exit from this world, by the new drop,with the same placidity as the nobleman awaits the time appointed forthe entrance of his body into the vault containing the dust of hisancestors.
at the age of eleven years, i considered myself a full-grownman, dared all that man could do, and was a constant, but unwillingattendant upon the police office, where my youth, and the promises of mymother that i should be reformed, assisted by showers of tears on herpart, and by apparent ingenuousness on mine, frequently pleaded in myfavour with the prosecutors.
"i often lamented, when at that early age, that my want of educationprevented me from attempting the higher walks of our profession; butthis object of my ambition was gained at last.
i had taken apocket-book from a worthy quaker, and, unfortunately, was perceived by aman at a shop window, who came out, collared, and delivered me into thehands of the prim gentleman.
having first secured his property, he thenwalked with me and a police officer to bow-street.
my innocent face,and my tears, induced the old gentleman, who was a member of thephilanthropic society, not only not to prefer the charge against me, butto send me to the institution at blackfriars-road.
"i made rapid progress under their tuition, and after three years' closeapplication on my part, and continual inculcation, on the part of myinstructors, of the distinction between _meum_ and _tuum_, i wasconsidered not only a very clever boy, but a reformed character.
thequaker gentleman, who had placed me in the institution, and who wasdelighted with the successful results of his own penetration, selectedme as his servant, and took me home."
"well, i'm glad you were so soon reformed," said debriseau.
"where thedevil's my handkerchief?"
"oh, i've not got it," answered mcelvina, laughing.
"but you are asmuch mistaken now as the quaker was at that time.
a wild beast may betamed, and will remain so, provided he be not permitted again to tasteblood.
then all his ferocious propensities will reappear, and provethat his education has been thrown away.
so it was with me.
at first,i felt no desire to return to my old employment; and had not my mastertrusted me too much, i might have remained honest.
you often hearmasters exclaiming against the dishonesty of servants.
i know it to bea fact, that most of them have been made dishonest by the carelessnessof their employers, in having allowed temptations to lie in their way,which were too strong to be resisted.
my master used to send me up tohis bureau, for small sums which he required, out of a yellow canvasbag, full of gold and silver.
i am convinced that he frequently used togive me the key, when in company with his friends, in order that, afteri had left the room, he might tell my history, and prove the beneficialeffects of the society.
one day the yellow bag and i both disappeared.
"i threw off the modest grey coat in which i was equipped, and soonprocured more fashionable attire.
i looked in the glass, and scarcelyknew myself; i had, therefore, no fear of being recognised by my formermaster.
not wishing to be idle, i hired myself out as tiger and valetto a young nobleman, who was spending ten thousand pounds a year upon anallowance of seven hundred.
he was a complete _roue_, and i mustgratefully own that i learnt a great deal from him, independently of thesecret of tying my neckcloth correctly;--but we soon parted."
"how was that?"
said debriseau, knocking the ashes out of his pipe.
"why, he had several diamond rings, and as he only wore two or three ata time, i sported the others at our parties.
a malicious fellow, whowas envious of the dash i cut, observed in my hearing that it wasimpossible to tell real stones from good paste.
i took the hint, andone by one the diamonds vanished, and paste usurped their places.
shortly after, the creditors, not being able to touch my master's moneyor his person, seized his effects, and the diamond rings were almost theonly articles which escaped.
my master, who always looked out for arainy day, had collected these rings as a sort of stand-by, to `raisethe wind' when required.
by ill luck, he took them to the same jewellerwho had been employed by me to substitute the paste, and to whom i hadsold the real stones.
he came home in a great rage, accused me ofdishonesty, and sent for a constable.
i told him that i did notconsider his conduct to be that of a gentleman, and wished him goodmorning.
i had indeed intended to quit him, as he was _done up_, andonly waited his return to tell him so.
i had moved my trunks,accordingly, before he was out of bed.
i believe a few of his suits,and some of his linen, were put in with mine, in my extreme haste; butthen he owed me wages.
"when i wished his lordship good morning, i certainly imagined that ihad little more to learn; but i must acknowledge that i was mistaken.
iknew that there was a club established for servants out of place, andhad been a subscriber for two years,--as there were many advantagesarising from it, independently of economy.
i was now a member by right,which, as long as i was in place, i was not.
to this club i repaired,and i soon found that i, who fancied myself perfect, was but a _tyro_ inthe profession.
it was a grand school certainly, and well organised.
we had our president, vice-president, auditors of accounts,corresponding members, and our secretary.
our seal was a bunch of greenpoplar rods, with `_service is no inheritance_' as a motto.
"but not to weary you with a life of adventures which would fillvolumes, i shall merely state, that i was in place, out of place,following up my profession in every way, with great credit among ourfraternity, until, one day, i found myself, after a tedious confinementin newgate, decorated with a yellow jacket, and pair of fetters, onboard of a vessel of three hundred tons burthen, bound to new southwales.
we sailed for sydney, where i had been recommended, by thegentleman in a large wig, to remain seven years for change of air.
thesame night that the vessel came into the cove, having more liberty thanthe rest of my shipmates (from my good behaviour during the passage), ievaded the sentry, and slipping down by the cable into the water, swamto a ship lying near, which, i had been informed, was to sail on theensuing day for india.
"the captain being very short of hands, headed me up in a cask; and,although the vessel was not permitted to sail until very strict searchhad been made for me, i was not discovered, and it was supposed that ihad been drowned in making the attempt.
aware that it would not be goodfor my health to return previously to the expiration of the seven years,i determined to learn a new _profession_--that of a sailor, for which ialways had a predilection; besides, it quieted my conscience as to theimpropriety of not submitting to the just punishment of the law, as youwill acknowledge that seven years at sea, and seven years'transportation, are one and the same thing.
from batavia i went tocalcutta, and worked before the mast in the country vessels to bombayand the persian gulf, for four years, when i thought myself capable oftaking higher rank in the service, if i could get it; especially as ihad picked up sufficient navigation to be able to work the ship'sreckoning.
"at calcutta, i obtained a situation as second mate of a fast-sailingschooner employed in the smuggling of opium into china, and, after threevoyages, rose to the office of chief mate.
had i remained anothervoyage i should have been captain of the vessel; but my seven years wereout, and i was anxious to return to england, and look the _robin redbreasts_ boldly in the face.
i had saved enough money to pay mypassage, and was determined to go home like a gentleman, if i had notexactly gone out in that character.
what little cash remained after mypassage was paid, i lost at play to an army officer, who was returningin the same ship.
"when i landed at portsmouth, i retained a suit of `long togs,' as wecall them, and, disposing of all the rest of my stock to the jews, istarted for london.
on my arrival i found that my father and motherwere both dead, and i was meditating upon my future course of _life_,when an accident determined me.
i picked up a pocket-book,"--(herecaptain debriseau eyed him hard)--"i know what you mean, continuedmcelvina, but it _was_ on the pavement, and not _in a pocket_, as youwould imply by your looks.
it was full of slips and scraps of paper ofall sorts, which i did not take the trouble to read.
the only availablearticles it contained, were three one-pound notes.
the owner's name andaddress were written on the first blank leaf.
i cannot tell whatpossessed me, but i had an irresistible desire to be honest once in mylife, and the temptation to be otherwise not being very great, i tookthe pocket-book to the address, and arrived at the house, just as theold gentleman to whom it belonged was giving _directions_ to have itadvertised.
he was in evident perturbation at his loss--and i came justat the fortunate moment.
he seized his book with rapture, examined allthe papers, and counted over the bills and notes.
"`honesty is a scarce commodity, young man,' said he, as he passed theleathern tongue of the book through the strap.
`you have brought me mybook without waiting till a reward was offered.
i desired my clerk tooffer twenty guineas in the advertisement--i will now give you a largersum.'
he sat down, opened a cheque-book, and wrote me a draft on hisbanker.
it was for one hundred pounds!
i was profuse in myacknowledgments, while he replaced his book in his inside-pocket, andbuttoned up his coat.
`honesty is a scarce commodity, young man,'repeated he; `call here to-morrow at one o'clock, and i will see if ican be of any further service to you.'
"i returned to my lodgings in a very thoughtful mood.
i was astonishedat the old man's generosity, and still more at my having honestlyobtained so large a sum.
i went to bed, and reflected on what hadpassed.
the words of the old gentleman still rang in my ears--`honestyis a scarce commodity.'
i communed with myself.
here have i beennearly all my life, exercising all my talents, exerting all my energiesin dishonest practices, and when did i, even at the most successful hit,obtain as much money as i have by an honest act?
i recalled the manydays of anxious waiting that i had found necessary to accomplish ascheme of fraud--the doubtful success--the necessity of satisfying myassociates--the inability of turning into ready money the articlespurloined until the hue and cry was over--the trifling sum which i wasobliged to take from the purchasers of stolen articles, who knew that iwas at their mercy--the destitute condition i occasionally was in--andthe life of constant anxiety that i had led.
these reflections forcedthe truth upon my mind, that there was more, in the end, to be gained byhonesty than by roguery.
"once convinced, i determined to lead a new life, and from that moment iassumed as my motto, `honesty is the best policy.'
do you hear,youngster?--`always be honest.'"
through tattered clothes small vices do appear; robes and furred gowns  hide all.
willy, who was tired out with the extreme mental and bodily exertionthat he had undergone, gave no answer to mcelvina's injunction, except aloud snore, which satisfied the captain that his caution in thisinstance was not heard.
"well," said debriseau, after a short pause, "how long did this honestfit last?"
"what do you mean?--how long did it last?
why, it has lasted,--captaindebriseau,--it has lasted until now; and shall last, too, as long asthis frame of mine shall hold together.
but to proceed.
the nextmorning i called upon the old gentleman according to his request.
heagain told me, `honesty was a scarce commodity.'
i could have informedhim that it had always been so with me, but i kept my own counsel.
hethen asked me what were my profession and pursuits?
now, as i had twoprofessions to choose between, and as my last was considered to be justas abundant in the commodity he prized so much, as my former one wasknown to be deficient, i replied that i was a seafaring man.
`then imay find some employment for you,' replied the old gentleman; and havingput several questions to me as to the nature of the service i had seen,he desired me to take a walk till three o'clock, when he would be happyto see me at dinner:--`we'll then be able to have a little conversationtogether, without being over-heard.'
"i was exact to my appointment, and my old friend, who was punctualityitself, did not allow me to remain in the parlour two minutes beforedinner was on the table.
as soon as it was over, he dismissed theservant girl who attended, and turned the key in the door.
aftersounding me on many points, during a rapid discussion of the firstbottle of port, he proceeded to inform me, that a friend of his wanted asmart fellow as captain of a vessel, if i would like the employment.
this suited me; and he then observed that i must have some notion of howofficers were managed, as i had been in the china trade, and that he_thought_ that the vessel was to be employed in the contraband trade onthe english coast.
"this startled me a little, for i was afraid that the old gentleman waslaying a trap for my newly-acquired commodity; and i was about to refusewith some slight show of indignation, when i perceived a change in hiscountenance, indicative of disappointment--so i only demurred until hehad sufficient time to prove that there was no dishonesty in thetransaction, when, being convinced that he was in earnest, i consented.
before the second bottle was finished, i found out that it was not for a_friend_, but for himself, and for one of his own vessels, that he wasanxious to procure a smart captain; and that he had a large capitalembarked in the concern, which was very profitable.
the pocket-bookwhich i had returned was of no little importance: had it fallen intoother hands, it might have told tales.
"i have now been three years in the old gentleman's employ, and agenerous good master he has been: and his daughter is a sweet prettygirl.
i lost my last vessel, but not until she had cleared him 10,000pounds; and now the old gentleman is building me another at havre.
notto be quite idle, i have in the meantime taken command of one of theirsloops: for the old gentleman has a good many shares in the_speculation_, and his recommendations are always attended to.
"_voici, monsieur beaujou, avec les habits_," said the maitre d'aubergeopening the door and ushering in the marchand des modes _maritimes_,with a huge bundle.
"now, then, boy, rouse out," said mcelvina, shaking our hero for a longwhile, without any symptoms of recovering him from his lethargy.
"try him on the other tack," said the captain, lifting him off the sofa,and placing him upright on his legs.
"there's no sugar in it yet," said willy, who was dreaming that he wassupplying the mulled claret to the old master's mate.
"ah," said debriseau, laughing, "he thinks his mamma is giving him histea."
"the lying little rascal told me this morning that he had no mother.
come, mr william seymour, i _believe_" (mimicking)--"officer, i_believe_--oh, you're a nice honest boy.
have you a mother, or do youtell fibs in your sleep as well as awake?
the last words that willy had heard repeated so often during the day notonly unsealed his eyes, but recalled to his recollection where he was.
"now, my youngster, let us rig you out; you recollect you stated thatyou were going home for your outfit, and now i'll give you one, that youmay have one fib less on your conscience."
by the generosity of mcelvina, willy was soon fitted with two suits ofclothes, requiring little alteration, and mr beaujou, having received afurther order for a supply of shirts, and other articles necessary tocomplete, made his bow and disappeared.
the two captains resumed their chairs, and our hero again coiled himselfon the sofa, and in one minute was as sound asleep as before.
"and now, mcelvina," resumed debriseau, "i should like to know by whatarguments your employer contrived to reconcile your present vocationwith your punctilious regard for honesty?
for i must confess, for myown part, that although i have followed smuggling as a livelihood, ihave never defended it as an honest calling, and have looked forwardwith occasional impatience to the time when i should be able to leave itoff."
why i'll just repeat to you the arguments used by the oldgentleman.
they convinced me.
as i said before, i am always open toconviction.
captain debriseau, you will acknowledge, i trust, that lawsare made for the benefit of all parties, high and low, rich and poor?"
"you'll allow also, that law-makers should not be lawbreakers; and thatif they are so, they cannot expect that others will regard what theydisregard themselves."
"once more--by the laws of our country, the receiver is as bad as thethief, and they who instigate others to commit an offence are equallyguilty with the offending party."
"it cannot be denied," replied debriseau.
"then you have acceded to all the propositions that i wish, and we shallcome to an undeniable and mathematical conclusion.
observe, law-makersshould not be law-breakers.
who enacted these laws?--the aristocracy ofthe nation, seated in their respective houses, the lords and thecommons.
go, any night you please, to the opera, or any other place ofpublic resort, in which you can have a view of their wives and daughter.
i'll stake my existence that every female there shall be disened out insome contraband article of dress--not one but shall prove to be areceiver of smuggled goods, and, therefore, as bad as those whom theyhave instigated to _infringe_ the laws of their country.
if there wereno demand there would be no supply."
"surely they don't _all_ drink gin?"
you're thinking of your damned cherbourg trade,--your ideasare confined.
is there nothing smuggled besides gin?
now, if thehusbands and fathers of these ladies,--those who have themselves enactedthe laws,--wink at their _infringement_, why should not others do so?
the only distinction between the equally offending parties is, thatthose who are in power,--who possess all the comforts and luxuries whichthis world can afford,--who offend the laws from vanity and caprice, andentice the needy to administer to their love of display, are protectedand unpunished; while the adventurous seaman, whose means of supportinghis family depend upon his administering to their wishes, or the poordevil who is unfortunately detected with a gallon of spirits, is throwninto gaol as if he were a _felon_.
there cannot be one law for the richand another for the poor, debriseau.
when i hear that the wives of thearistocracy have been seized by the revenue officers, and the contrabandarticles which they wear have been taken off their backs, and that theyhave been sentenced to twelve months' imprisonment, by a committal fromthe magistrate, then--and not till then--will i acknowledge ourprofession to be _dishonest_."
"very true," said debriseau; "it shows the folly of men attempting tomake laws for their _masters_."
"is it not shocking," continued mcelvina, "to reflect upon the conductof the magistrate, who has just sentenced perhaps four or five unhappywretches to a dungeon for an offence against these laws?
he leaves theseat of justice, and returns to the bosom of his family.
here hiswife," (mimicking)--"`well, my dear, you're come at last--dinner hasbeen put back this half-hour.
i thought you would never have finishedwith those odious smugglers.'
`why, my love, it was a very difficultcase to prove; but we managed it at last, and i have signed the warrantfor their committal to the county gaol.
they're sad, troublesomefellows, these smugglers.'
--now look at the lady: `what dress is thatyou put on to greet your husband?'
`gros de naples de lyon.'
--`the laceit is trimmed with?'
`valenciennes,'--`your gloves, madam?'
--`your ribands, your shoes, your handkerchief?'
all, allcontraband.--worthy magistrate, if you would hold the scales of justicewith an even hand, make out _one more_ mittimus before you sit down totable.
send your wife to languish a twelvemonth in company with thepoor smugglers, and then `to dinner with what appetite you may.'
andnow, debriseau, have i convinced you that i may follow my presentcalling, and still say--`_be honest_?'"
"why, yes, i think we both may; but would not this evil be removed byfree trade?"
replied mcelvina, laughing; "then there would be no_smuggling_."
love me, love my dog.
it is the misfortune of those who have been in constant habits of deceitthat they always imagine others are attempting the same dishonestpractices.
for some time mcelvina felt convinced that our little herohad swerved from truth in the account which he gave of himself; and itwas not until after repeated catechisings, in which he found that,strange and improbable as the narrative appeared, willy never alteredfrom or contradicted his original statement, that he believed the boy tobe as honest and ingenuous as might have been inferred from hisprepossessing countenance.
to this conviction, how ever, did he arrive at last; and our hero--whoseemed no sooner to have lost one protector than to have the goodfortune to find another--became the favourite and companion of his newcaptain, instead of his domestic, as had been originally contemplated.
a lad of willy's age, who is treated with kindness and consideration, issoon attached, and becomes reconciled to any change of circumstances.
it was a matter of indifference to our hero whether he was on thequarter-deck of a man-of-war or in the cabin of a smuggling sloop.
contented with his present lot,--with the happy thoughtlessness ofyouth, he never permitted the future to disturb his repose or affect hisdigestion.
willy had been nearly a month at cherbourg when mcelvina's sloop took inanother cargo.
"willy," said mcelvina, one evening as they sat togetherin the apartment at the cabaret, "to-morrow i shall, in all probability,sail for the english coast.
i have been thinking what i shall do withyou.
i do not much like parting with you; but, on reflection, i thinkit will be better that i should leave you behind.
you can be of no use,and may be in the way if we should be obliged to take to our boat."
willy pleaded hard against this arrangement.
"i never have a friend buti lose him directly," said the boy, and the tears started into his eyes.
"i trust you will not lose me, my dear fellow," replied mcelvina, movedat this proof of affection; "but i must explain to you why i leave you.
in the first place," added he, laughing, "with that mark on yourshoulder, it would be felony without benefit of clergy for you to befound in my possession; but of that i would run the risk.
my seriousreasons are as follow:--if this trip proves fortunate, i shall notreturn to cherbourg.
i have business of importance in london, which mayrequire my presence for some weeks in that metropolis and its vicinity.
i told you before, that i am about to take the command of a verydifferent vessel from this paltry sloop, and upon a more dangerousservice.
in four or five months she will be ready to sail, and duringthat time i shall be constantly on the move, and shall hardly know whatto do with you.
now, willy, you are not aware of the advantages ofeducation--i am: and as mine was given to me by strangers, so will i inreturn bestow as much upon you as i can afford.
you must, therefore, goto school until my return.
you will at least acquire the frenchlanguage, and you will find that of no little use to you hereafter."
willy, accustomed to discipline and to breathe the air of passiveobedience, submitted without raising any more objections.
debriseaujoined, and they all three sallied forth to make arrangements forplacing our hero "_en pension_," where they had been recommended.
having effected this, they agreed to lounge on the _place d'armes_ tillsunset, when they took possession of one of the benches.
mcelvina anddebriseau lighted their cigars, and puffed away in silence, while willyamused himself with watching the promenaders as they passed in reviewbefore him.
they had not remained there many minutes when a poodle-dog, _bientondu_, and white as a sheep from the river before the day of shearing,walked up to them with an air of sagacious curiosity, and lookedmcelvina steadfastly in the face.
mcelvina, taking his cigar from hismouth, held it to the dog, who ran up to it, as if to smell it; thelighted end coming in contact with his cold nose, induced the animal toset up a loud yell, and retreat to his master much faster than he came,passing first one fore-paw and then the other over his nose, to wipeaway the pain, in such a ridiculous manner as to excite loud merriment,not only from our party on the bench, but also from others who hadwitnessed the scene.
"so much for curiosity," said mcelvina, continuing his mirth.
theproprietor of the dog, a young frenchman, dressed very much "_encalicot_," did not, however, seem quite so much amused with thispractical joke; he cocked his hat fiercely on one side, raised hisfigure to the utmost of its height, and walking up, _en grand militaire_addressed mcelvina, with "_comment, monsieur, vous avez fait une grandebetise-la--vous m'insultez_--""i think i had better not understand french," said mcelvina, aside todebriseau; then turning to the frenchman, with a grave face, and air ofincomprehension,--"what did you say, sir?"
you are inglishman.
you not speak french?"
--mcelvina shook hishead, and began to puff away his cigar.
"den, sare, if you not speak de french language, i speak de englis likevon natif; and i tell you, sare, _que vous m'avez insulte_.
got fordam!--you burnt my dog nose; vat you mean, sare?"
"the dog burnt his own nose," answered mcelvina, mildly.
"vat you mean?
de dog burnt his own nose!
how is a dog capable to burnhis own nose?
sare, you put de cigar to my dog nose.
i must have de_satisfaction_ or de apology _tout de suite_."
"but, sir, i have not insulted you."
"sare, you insult my dog--he is von and de same ting--_mon chien est unchien de sentiment_.
he feel de affront all de same vid me--i feel deaffront all de same vid him.
_vous n'avez qu'a choisir, monsieur_."
"between you and your dog," answered mcelvina--"well, then, i'd ratherfight the dog."
fight de dog--de dog cannot fight, sare: _mais je suis son maitreet son ami_ and i vill fight for him."
"well, then, monsieur, i did insult your dog, i must acknowledge, and iwill give him the satisfaction which you require."
"and how vill you give de satisfaction to de dog?"
"why, sir, you said just now that he was _un chien de beaucoup desentiment_:--if he is so, he will accept and properly appreciate myapology."
"ah, sare," replied the frenchman, relaxing the stern wrinkles of hisbrow, "_c'est bien dit_; you will make de apology to de dog.
_sansdoute_, he is de principal, i am only de second.
_c'est une affairearrangee.
moustache, viens ici moustache_" (the dog came up to hismaster).
_monsieur est tres fache de t'avoir brule le nez_.
"monsieur moustache," said mcelvina, taking off his hat with mockgravity to the dog, who seemed determined to keep at a respectfuldistance, "_je vous demande mille excuses_."
que c'est charmant_!"
cried some of the fair sex, who, as well asthe men, had been attracted by, and were listening to the dispute.
"_que monsieur l'anglais est drole: et voyez moustache, comme il a l'aircontent--vraiment c'est un chien d'esprit_."
"_allez, moustache_," said his master, who was now all smiles, "_donnezla patte a monsieur--donnez donc_.
ah, sare, he forgive you, i am verysure--_il n'a pas de malice_, but he is afraid of de cigar.
de burntshild dred de _vater_, as your great shakespeare say."
"_c'est un chien de talent: il a beaucoup de sentiment.
je suis bienfache de t'avoir blesse, monsieur_."
"_et monsieur parle francais_?"
"i should esteem myself fortunate, if i spoke your language as well asyou do mine," replied mcelvina, in french.
this compliment, before so many bystanders, completely won the heart ofthe vain and choleric frenchman.
"ah, sare, you are too complaisant.
i hope i shall have de pleasure tomake your acquaintance.
_je m'appelle monsieur auguste de poivre.
j'ail'honneur de vous presenter une carte d'adresse_.
i live on de topof my mother's,--_sur l'entresol_.
my mother live on deground--_rez-de-chaussee_.
madame _ma mere_ will be delighted toreceive a monsieur of so much vit and adresse."
so saying, away wentmonsieur auguste de poivre, followed by moustache, who was "_all von andde same ting_."
"well, we live and learn," said mcelvina, laughing, as soon as thefrenchman was at a little distance; "i never thought that i should havemade an apology to a dog."
"oh, but," replied debriseau, "you forget that he was _un chien desentiment_."
"you may imagine, from my behaviour, that i consider him a wiser puppythan his master, for he ran away from fire, whereas his master tried allhe could to get into it.
some of our countrymen would have humouredhim, and turned a comedy into a tragedy--i set a proper value on mylife, and do not choose to risk it about trifles."
"there has been more than one valuable life thrown away about a dog, inmy remembrance," said debriseau.
"i think you behaved in a sensiblemanner to get rid of the affair as you did; but you would have donebetter not to have burnt the dog's nose."
"granted," replied mcelvina; "the more so, as i have often remarked,that there is no object in the world, except your children or your ownself; in which the _meum_ is so powerful, and the _tuum_ so weak.
youcaress your own dog, and kick a strange one; you are pleased with theclamorous barking of your own cur, and you curse the same noise fromanother.
the feeling is as powerful, almost, as that of a mother, whothinks her own ugly cub a cherub compared to others, and its squallingsthe music of the spheres.
it is because there is no being thatadministers so much to the self-love of his master.
he submits, withhumility, to the blows inflicted in the moment of irritation, and licksthe hand that corrects.
he bears no revengeful feelings, and is readyto fondle and caress you the moment that your good humour returns.
heis, what man looks in vain for among his kind, a faithful friend,without contradiction--the _very perfection of a slave_.
the abjectsubmission on his part, which would induce you to despise him, becomes amerit, when you consider his courage, his fidelity, and his gratitude.
i cannot think what mahomet was about when he pronounced his fiatagainst them, as _unclean_."
"well," said debriseau, "i agree with mahomet that they are _not clean_,especially puppies.
there's that little beast at monsieur picardon's, ideclare--""pooh," interrupted mcelvina, laughing, "i don't mean it in that sense--i mean that, in a despotic country, the conduct of a dog towards hismaster should be held up as an example for imitation; and i think thatthe banner of the moslem should have borne the dog, instead of thecrescent, as an emblem of blind fidelity and tacit submission."
"that's very true," said debriseau; "but, nevertheless, i wishmademoiselle's puppy were either taught manners or thrown over thequay."
"_ce n'est pas un chien de sentiment_," replied mcelvina, laughing.
"but it is nearly dark.
_allons au cabaret_."
they returned to the inn; and the wind, on the ensuing morning, blowingstrong from a favourable quarter, willy and debriseau accompaniedmcelvina down to the mole, from whence he embarked on board of thesloop, which was already under way, and in the course of an hour was outof sight.
on the following day, captain debriseau accompanied willy to the_pension_, where our hero remained nearly five months, occasionallyvisited by the guernsey captain, when he returned from his smugglingtrips, and more rarely receiving a letter from mcelvina, who had safelylanded his cargo, and was latterly at havre, superintending the fittingout of his new vessel.
our hero made good progress during the fewmonths that he remained at the _pension_, and when mcelvina returned totake him away, not only could speak the french language with fluency,but had also made considerable progress in what sir w. c--- used todesignate in his toast as "the three r's,"--viz., "reading, 'riting, and'rithmetic."
the lugger which had been built for mcelvina by his employer was nowready, and, bidding farewell to debriseau, who continued in thecherbourg trade, our hero and his protector journeyed _en diligence_ tohavre.
through the haze of the night a bright flash now appearing,  "oh, ho!"
cried will watch, "the philistines bear down;  bear a hand, my tight lads, ere we think about sheering,  one broadside pour in, should we swim, boys, or drown."
"now, willy, what do you think of _la belle susanne_?"
said mcelvina, asthey stood on the pier, about a stone's throw from the vessel, which laywith her broadside towards them.
not that mcelvina had any opinion ofwilly's judgment, but, from the affectionate feeling which every sailorimbibes for his own ship, he expected gratification even in theadmiration of a child.
the lugger was certainly as beautiful a model ofthat description of vessel as had ever been launched from a slip.
atthe distance of a mile, with the sea running, it was but occasionallythat you could perceive her long black hull--so low was she in thewater, and so completely were her bulwarks pared down; yet her breadthof beam was very great, and her tonnage considerable, as may be inferredwhen it is stated that she mounted sixteen long brass nine-pounders, andwas manned with one hundred and thirty men.
but now that she was lyingat anchor in smooth water, you had an opportunity of examining, with theseverest scrutiny, the beautiful run of the vessel, as she sat gracefulas a diver, and appeared, like that aquatic bird, ready to plunge in ata moment, and disappear under the wave cleft by her sharp forefoot, andrippling under her bows.
"when shall we sail?"
inquired willy, after bestowing more judiciousencomiums upon the vessel than might be expected.
"to-morrow night, if the wind holds to the southward.
we took in ourpowder this morning.
where were you stationed at quarters on board the---?"
i was not on the ship's books until a day or two before ileft her."
"then you must be a powder-monkey with me; you can hand powder up, ifyou can do nothing else."
"i can do more," replied willy, proudly; "i can roll shells overboard."
"ay, ay, so you can: i forgot that.
i suppose i must put you on thequarter-deck, and make an officer of you, as captain m--- intended todo."
"i mean to stand by you when we fight," said willy, taking mcelvina'shand.
"thank you--that may not be so lucky.
i'm rather superstitious; and, ifi recollect right, your old friend adams had that honour when he waskilled."
the name of old adams being mentioned, made willy silent and unhappy.
mcelvina perceived it; the conversation was dropped, and they returnedhome.
a few days afterwards, _la belle susanne_ sailed, amidst the shouts andvivas of the multitude collected on the pier, and a thousand wishes for"_succes_," and "_bon voyage_"--the builder clapping his hands, andskipping with all the simial ecstasy of a frenchman, at the encomiumslavished upon his vessel, as she cleaved through the water with theundeviating rapidity of a barracouta.
but the _vivas_, and the shouts,and the builder, and the pier that he capered on, were soon out ofsight; and our hero was once more confiding in the trackless andtreacherous ocean.
"well, she _does_ walk," said phillips, who had followed the fortunes ofhis captain, and was now looking over the quarter of the vessel.
"shemust be a clipper as catches us with the tacks on board!
right in thewind's eye too; clean full.
by the powers, i believe if you were tolift her, she would lay a point on the other side of the wind."
"get another pull of the fore-halyards, my lads," cried mcelvina.
"these new ropes stretch most confoundedly.
there, belay all that; takea _severe_ turn, and don't come up an inch."
the breeze freshened, and the lugger flew through the water, dashing thewhite spray from her bows into the air, where it formed little rainbows,as it was pierced by the beams of the setting sun.
"we shall have a fine night, and light weather towards the morning, ithink," said the first mate, addressing mcelvina.
"i think so too.
turn the hands up to muster by the quarter-bell.
we'll load the guns as soon as the lights are out; let the gunner fillforty rounds, and desire the carpenter to nail up the hatchway-screens.
let them be rolled up and stopped.
we'll keep them up for a _full due_,till we return to havre."
the crew of the lugger were now summoned on deck by the call of theboatswain, and having been addressed by captain mcelvina upon theabsolute necessity of activity and preparation, in a service of suchpeculiar risk, they loaded the guns, and secured them for the night.
the crew consisted of about eighty or ninety englishmen, out of the fullcomplement of one hundred and thirty men; the remainder was composed offrenchmen, and other continental adventurers.
although the respectivecountries were at variance, the subjects of each had shaken hands, thatthey might assist each other in violating the laws.
the quiet andsubordination of a king's ship were not to be expected here,--loud andobstreperous mirth, occasional quarrelling, as one party, by accident orintention, wounded the national pride of the other.
french, english,and irish, spoken alternately, or at the same moment--created a degreeof confusion which proved that the reins of government were held lightlyby the captain in matters of small importance; but, although there was ageneral freedom of manner, and independence of address, still hisauthority was acknowledged, and his orders implicitly obeyed.
it was aship's company which _pulled every way_, as the saying is, when therewas nothing to demand union; but, let difficulty or danger appear, andall their squabbling was forgotten, or reserved for a more seasonableopportunity: then they all _pulled together_, those of each nation vyingin taking the lead and setting an example to the other.
such was the crew of the lugger which mcelvina commanded, all of whomwere picked men, remarkable for their strength and activity.
as the first mate had predicted, the wind fell light after midnight, andat dawn of day the lugger was gliding through the smooth water, at therate of three or four miles an hour, shrouded in a thick fog.
the sunrose, and had gained about twenty degrees of altitude, when mcelvinabeat to quarters, that he might accustom his men to the exercise of theguns.
the rays of the sun had not power to pierce through the fog; and,shorn of his beams, he had more the appearance of an overgrown moon, orwas, as phillips quaintly observed, "like a man disguised in woman'sattire."
the exercise of the guns had not long continued, when the breezefreshened up, and the fog began partially to disperse.
willy, who wasperched on the round-house abaft, observed a dark mass looming throughthe mist on the weather beam.
"is that a vessel?"
said willy, pointingit out to the first mate, who was standing near mcelvina.
"indeed it is, my boy," replied the mate; "you've a sharp eye of yourown."
mcelvina's glass was already on the object.
"a cutter, right before thewind, coming down to us; a government vessel, of some sort or another,i'll swear.
i trust she's a revenue cruiser--i have an account tosettle with those gentlemen.
stay at your quarters, my lads--hand upshot, and open the magazine!"
the powerful rays of the sun, assisted by the increasing wind, nowrolled away the fog from around the vessels, which had a perfect view ofeach other.
they were distant about two miles, and the blue water wasstrongly rippled by the breeze which had sprung up.
the luggercontinued her course on a wind, while the cutter bore down towards her,with all the sail that she could throw out.
the fog continued to clearaway, until there was an open space of about three or four miles indiameter.
but it still remained folded up in deep masses, forming awall on every side, which obscured the horizon from their sight.
itappeared as if nature had gratuitously cleared away a sufficient portionof the mist, and had thus arranged a little amphitheatre for theapproaching combat between the two vessels.
"his colours are up, sir.
revenue stripes, by the lord!"
"then all's right," replied mcelvina.
the cutter had now run down within half a mile of the lugger, who hadcontinued her course with the most perfect _nonchalance_--when sherounded-to.
the commander of the vessel, aware, at the first discoveryof the lugger, that she could be no other than an enemy, who would mostprobably give him some trouble, had made every preparation for theengagement.
"shall we hoist any colours, sir?"
said the first mate to mcelvina.
"no--if we hoist english, he will not commence action until he has madethe private signal, and all manner of parleying which is quiteunnecessary.
he knows what we are well enough."
"shall we hoist a french ensign, sir?"
"no; i'll fight under no other colours than those of old england, evenwhen i resist her authority."
a long column of white smoke now rolled along the surface of the water,as the cutter, who had waited in vain for the colours being hoisted,fired the first gun at her antagonist.
the shot whizzed between themasts of the lugger, and plunged into the water a quarter of a mile toleeward.
"_a vous, monsieur_!"
roared out a french quarter-master on board of thelugger, in imitation of the compliments which take place previously toan _assaut d'armes_, at the same time taking off his hat, and bowing tothe cutter.
"too high, too high, good mr searcher," said mcelvina, laughing;"depress your guns to her waterline, my lads, and do not fire until iorder you."
the remainder of the cutter's broadside was now discharged at thelugger, but the elevation being too great, the shot whizzed over,without any injury to her crew; the main-halyards were, however, shotaway, and the yard and sail fell thundering down on the deck.
"be smart, my lads, and bend on again; it's quite long enough.
up withthe sail, and we'll return the compliment."
in less than a minute the tie of the halyards, which had been dividedclose to the yard, was hitched round it, and the sail again expanded tothe breeze.
"now my lads, remember, don't throw a shot away--fire whenyou're ready."
the broadside of the lugger was poured into the cutter, with what effectupon the crew could not be ascertained; but the main-boom was cut inhalf, and the outer part of it fell over the cutter's quarter, and wasdragged astern by the clew of the sail.
"it's all over with her already," said the first-mate to mcelvina; and,as the cutter payed off before the wind, another broadside from herwell-manned antagonist raked her fore and aft.
the cutter hauled downher jib, eased off her fore-sheet, and succeeded in again bringing herbroadside to bear.
the action was now maintained with spirit, but muchto the disadvantage of the cutter, who was not only inferior in force,but completely disabled, from the loss of her main-boom.
after an exchange of a dozen broadsides, mcelvina shot the lugger ahead,and, tacking under his adversary's bows, raked him a second time.
thecommander of the revenue vessel, to avoid a repetition of a similardisaster, payed his vessel off before the wind, and returned the fire asthey came abreast of each other; but in these manoeuvres, the luggerobtained the weather-gage.
it was, however, a point of littleconsequence as matters then stood.
in a few more broadsides the cutterwas a complete wreck, and unable to return the fire of her opponent.
her fore-stay and halyards had been cut away, her fore-sail was down ondeck, and her jib lying overboard, under her bows.
"i think that will do," said mcelvina to the first-mate.
"we had betterbe off now, for our guns will be sure to bring down some of thecruisers; and if she surrendered, i could not take possession of her.
let's give her a parting broadside, and three cheers."
mcelvina's orders were obeyed; but not one gun was returned by thecutter--"starboard a little; keep her away now, and we'll close andstand ahead of her, that she may read our name on the stern.
it's apity they should not know to whom they are indebted.
they'll not forget_la belle susanne_."
the cutter had not been left a mile astern before the breeze freshened,and the fog began rapidly to disperse; and phillips, who continued atthe conn, perceived, through the haze, a large vessel bearing downtowards them.
"high time that we were off; indeed, captain; for there's a cruiser, ifi mistake not.
a gun here is the same to the cruiser, as a splash inthe water is to the ground sharks at antigua; up they all come to seewhat's to be had.
we shall have a dozen of them above the horizonbefore two hours are above our heads."
mcelvina, who had his glass fixed upon the vessel, soon made her out tobe a frigate, coming down under a press of sail, attracted, as phillipshad remarked, by the reports of the guns.
what made the affair moreserious was, that she was evidently bringing down a strong breeze, whichthe lugger, although steering large, had not yet obtained.
moreover,the fog had dispersed in all directions, and the frigate neared themfast.
"blast the cutter!"
said the first-mate: "we shall pay dearly for our`lark'."
"this is confoundedly unlucky," replied mcelvina; "she brings the winddown with her, and won't part with a breath of it.
however `faint heartnever won fair lady.'
keep her away two points more.
clap everythingon her.
we'll _weather_ her yet."
the breeze that ran along the water in advance of the frigate now beganto be felt by the lugger, who again dashed the foaming water from herbows, as she darted through the wave; but it was a point of sailing atwhich a frigate has always an advantage over a small vessel; andmcelvina having gradually edged away, so as to bring the three masts ofhis pursuer apparently into one, perceived that the frigate was rapidlyclosing with him.
the crew of the lugger, who had been all merriment at the successfultermination of the late combat (for not one man had been killed orseverely wounded), now paced the deck, or looked over the bulwark withserious and foreboding aspects; the foreigners, particularly, began tocurse their fate, and considered their voyage and anticipated profits atan end.
mcelvina, perceiving their discontent, ordered the men aft, andaddressed them:--"my lads, i have often been in a worse scrape, and have weathered it;nor do i know but what we may yet manage to get out of this, if you willpay strict attention to my orders, and behave in that cool and bravemanner which i have reason to expect from you.
much, if not all,depends upon whether the captain of that frigate is a `_new hand_' ornot: if he is an old channel groper, we shall have some difficulty; but,however, we will try for it, and if we do not succeed, at least we shallhave the satisfaction of knowing, that we did our best both forourselves and our employers."
mcelvina then proceeded to explain to his crew the manoeuvre that heintended to practise, to obtain the weather-gage of the frigate, uponwhich their only chance of escape would depend, and the men returned totheir stations, if not contented, at least with increased confidence intheir captain, and strong hopes of success.
as the day closed, the frigate was within a mile of the lugger, andcoming up with him hand over hand.
the breeze was strong, and the waterwas no longer in ripples, but curled over in short waves to theinfluence of the blast.
the frigate yawed a little--the smoke from herbow-chaser was followed by an instantaneous report, and the shot dashedinto the water close under the stern of the lugger.
"sit down under thebulwarks; sit down, my lads, and keep all fast," said mcelvina.
"he'llsoon be tired of that; he has lost more than a cable's length already."
mcelvina was correct in his supposition; the commander of the frigateperceived that he had lost too much ground by deviating from his course,and the evening was closing in.
he fired no more.
both vesselscontinued their course--the smuggler particularly attentive in keepingthe three masts of her pursuer in one, to prevent her from firing intoher, or to oblige her to drop astern if she did.
half an hour more, and as the sun's lower limb touched the horizon, thefrigate was within musket-shot of the lugger, and the marines, who hadbeen ordered forward, commenced a heavy fire upon her, to induce her tolower her sails and surrender; but in vain.
by the directions of theircaptain, the men sheltered themselves under the bulwarks, and the vesselcontinued her course, with all her sails expanded to the breeze.
a few minutes more and she was right under the bows of the frigate, whonow prepared to round-to, and pour a broadside into her for hertemerity.
mcelvina watched their motions attentively, and as thefrigate yawed-to with all her sails set, he gave the order to loweraway; and the sails of the lugger were in an instant down on the deck,in token of submission.
"helm hard a-lee, now--keep a little bit of the mizen up, phillips--theywon't observe it."
"marines, cease firing-hands, shorten sail, and clear away the firstcutter," were the orders given on board the frigate, and distinctlyheard by the smugglers; but the heavy press of sail that the frigate wasobliged to carry to come up with the chase, was not so soon to bereduced as that of a small vessel--and, as she rounded-to withstudding-sails below and aloft, she shot past the lugger, and left heron her quarter.
"now's your time, my men.
hoist away the jib-sheet to windward."
thelugger payed off as the wind caught the sail.
up withthe lugs."
the order was obeyed as an order generally is by men working for theirescape from what they most dreaded, poverty and imprisonment; and,before the frigate could reduce her sails, which were more than shecould carry on a wind, the lugger had shot away on her weather quarter,and was a quarter of a mile in advance.
the frigate tacked after her,firing gun after gun, but without success.
fortune favoured mcelvina;and the shades of night soon hid the lugger from the sight of herirritated and disappointed pursuers.
a long career was before _la bellesusanne_: she was not to be taken that time.
a fisherman he had been in his youth;  but other speculations were, in sooth,  added to his connection with the sea,  perhaps not so respectable, in truth,  ...  he had an only daughter.
not possessing a prompter's whistle, we must use, as a substitute, theboatswain's call, and, at his shrill pipe, we change the scene to a backparlour in one of the most confined streets at the east end of england'sproud and wealthy metropolis.
the _dramatis personae_ are an elderlyand corpulent personage, with as little of fashion in his appearance asin his residence; and a young female of about twenty years of age, withexpressive and beautiful features, but wanting "the damask on thecheek," the true value of which the fair sex so well appreciate, that,if not indebted for it to nature, they are too apt to resort to art foran unworthy imitation.
the first-mentioned of these two personages was busy examining, throughhis spectacles, some papers which lay on the table before him--occasionally diverted from his task by the pertinacity of some flies,which seemed to have taken a particular fancy to his bald forehead andscalp, which, in spite of his constant brushing off, they thought properto consider as a pleasant and smooth sort of coursing-plain, placedthere (probably in their ideas) solely for their amusement.
part of adecanter of wine, and the remains of a dessert, crowded the small tableat which he sat, and added to the general air of confinement whichpervaded the whole.
"it's very hot, my dear.
open the window, and let us have a littleair."
"oh, father," replied the young woman, who rose to throw up the sash,"you don't know how i pine for fresh air.
how long do you intend tocontinue this life of constant toil and privation?"
"how long, my dear?
why, i presume you do not wish to starve--you wouldnot be very well pleased if, when you applied for money, as you do,every week _at least_, i were to tell you that the bag was empty."
"oh, nonsense--i know better, father; don't think so poorly of me as toattempt to deceive me in that way."
"and pray, miss susan, what do you know?"
said the old gentleman,looking up at her through his spectacles, as she stood by the side ofhis chair.
"i know what you have taught me, sir.
do you recollect explaining to methe nature of the funds--what was the meaning of the national debt--allthe varieties of stock, and what interest they all bore?"
"well, and what then?"
"why, then, father, i have often seen the amounts of the dividends whichyou have received every half-year, and have heard your orders to wilmottto re-invest in the funds.
now, your last half-year's dividend in thethree per cents was--let me see--oh--841 pounds, 14 shillings, 6 pence,which, you know, doubled, makes itself an income of--""and pray, miss susan, what business have you with all this?"
retortedher father, half pleased, half angry.
"why, father, you taught me yourself; and thought me very stupid becausei did not comprehend it as soon as you expected," answered susan,leaning over and kissing him; "and now you ask me what business i haveto know it."
"well, well, girl, it's very true," said the old man, smiling, "butallowing that you are correct, what then?"
"why then, father, don't be angry if i say that it appears to me thatyou have more money now than you can spend while you live, or know towhom to leave when you die.
what, then, is the use of confiningyourself in a dirty, narrow street, and toiling all day for no earthlyadvantage?"
"but how do you know that i have nobody to leave my money to, susan?"
"have you not repeatedly said that you have no relations or kin, thatyou are aware of; except me; that you were once a sailor before themast--an orphan, bound apprentice by the parish?
whom, then, have youexcept _me_?--and if you continue here much longer, father, i feelconvinced that you will not have me--you will have no one.
if you knewhow tired i am of looking out at this horrid brick wall--how i long forthe country, to be running among the violets and primroses--how i pinefor relief from this little dungeon.
what would i give to be flyingbefore the breeze in the lugger with mcelvina!"
replied old hornblow, whom the reader may recognise asthe patron of our smuggling captain.
"well, father, there's no harm in saying so.
i want freedom.
i feel asif i could not be too free; i should like to be blown about in aballoon.
oh, why don't you give up business, go down to the sea-side,take a pretty little cottage, and make yourself and me happy?
i fancythe sea-breeze is blowing in my face, and all my ringlets out of curl.
i shall die if i stay here much longer--i shall indeed, father."
repeated attacks of this nature had already sapped the foundation; and alovely and only daughter had the influence over her father's heart, towhich she was entitled.
"well, well, susan, let mcelvina wind up the accounts of this vessel,and then i will do as you wish; but i cannot turn him adrift, you know."
"turn captain mcelvina adrift!
no--if you did, father--""i presume that you would be very much inclined to take him in tow--eh,miss?"
"i shall never act without attending to your advice, and consulting yourwishes, my dear father," answered susan, the suffusion of her unusuallypale cheeks proving that she required but colour to be perfectlybeautiful.
and here the conversation dropped.
old hornblow had long perceived thegrowing attachment between his daughter and mcelvina; and the faithfuland valuable services of the latter, added to the high opinion which theold man had of his honesty--which, to do mcelvina justice, had been mostscrupulous--had determined him to let things take their own course.
indeed, there was no one with whom old hornblow was acquainted to whomhe would have entrusted his daughter's happiness with so much confidenceas to our reformed captain.
a sharp double tap at the street door announced the post, and in a fewminutes after this conversation the clerk appeared with a letter for oldhornblow, who, pursuant to the prudent custom of those days, had hiscounting-house on the ground floor of his own residence, which enabledhim to go to his dinner, and return to his business in the evening.
nowadays we are all above our business, and live above our means (whichis in itself sufficient to account for the general distress that iscomplained of); and the counting-house is deserted before dusk, that wemay arrive at our residences in russell-square, or the regent's-park, intime to dress for a turtle dinner at six o'clock, instead of a muttonchop, or single joint, _en famille_, at two.
but to return.
old hornblow put on his spectacles (which were on thetable since they had been removed from his nose by susan when she kissedhim), and examined the post-mark, seal, and superscription, as if hewished to tax his ingenuity with a guess previously to opening theletter, which would have saved him all that trouble, and have decidedthe point of scrutiny--viz., from whom it came?
"mcelvina, i rather think," said he, musing; "but the postmark isplymouth.
how the deuce--!"
the two first lines of the letter wereread, and the old man's countenance fell.
susan, who had been all aliveat the mention of mcelvina's name, perceived the alteration in herfather's looks.
"no bad news, i hope, my dear father?"
"bad enough," replied the old man, with a deep sigh; "the lugger istaken by a frigate, and sent into plymouth."
"and captain mcelvina--he's not hurt, i hope?"
"no, i presume not, as he has written the letter, and says nothing aboutit."
satisfied upon this point, susan, who recollected her father's promise,was undutiful enough, we are sorry to say, to allow her heart to boundwith joy at the circumstance.
all her fond hopes were about to berealised, and she could hardly refrain from carolling the words ofariel, "where the bee sucks, there lurk i;" but fortunately sheremembered that other parties might not exactly participate in herdelight.
out of respect for her father's feelings, she therefore put ona grave countenance, in sad contrast with her eyes, which joy hadbrilliantly lighted up.
"well, it's a bad business," continued old hornblow.
(theclerk heard his master's voice, and came in.)
"bring me the ledger.
letme see--_belle susanne_--i wonder why the fool called her by that name,as if i had not one already to take money out of my pocket.
here itis--folio 59 continued, folio 100, 129, 147,--not balanced since aprillast year.
be quick, and strike me out a rough balance-sheet of thelugger."
"but what does captain mcelvina say, father?"
"what does he say?
why, that he is taken.
haven't i told you soalready, girl?"
replied old hornblow, in evident ill-humour.
"yes, but the particulars, my dear father!"
"oh, there's only the fact, without particulars--says he will write morefully in a day or two."
"i'll answer for him, that it was not his fault, father--he has alwaysdone you justice."
"i did not say that he had not; i'm only afraid that success has madehim careless--it's always the case."
"yes," replied susan, taking up the right cue; "as you say, father, hehas been very successful."
"he has," replied the old man, recovering his serenity a little, "verysuccessful indeed.
i dare say it was not his fault."
the clerk soon made his appearance with the rough balance-sheetrequired.
it did more to restore the good humour of the old man thaneven the soothing of his daughter.
here we are--_la belle susanne_--debtor to ---.
total, 14,864pounds, 14 shillings, 3 pence.
27,986 pounds, 16shillings, 8 pence.
balance to profit and loss, 13,122 pounds, 2shillings, 5 pence.
well, that's not so very bad in less than threeyears.
i think i may afford to lose her."
"why, father," replied susan, leaning over his shoulder, and lookingarchly at him, "'tis a fortune in itself; to a contented person."
but as, independently of mcelvina's letter not being sufficientlyexplicit, there are other circumstances connected with his capture thatare important to our history, we shall ourselves narrate theparticulars.
for more than two years, mcelvina, by his dexterity and courage, and thefast sailing of his vessel, had escaped all his pursuers, and regularlylanded his cargoes.
during this time, willy had made rapid progressunder his instruction, not only in his general education, but also inthat of his profession.
one morning the lugger was off cape clear, onthe coast of ireland, when she discovered a frigate to windward,--thewind, weather, and relative situations of the two vessels being much thesame as on the former occasion, when mcelvina, by his daring andjudicious manoeuvre, had effected his escape.
the frigate chased, andsoon closed-to within a quarter of a mile of the lugger, when sherounded-to, and poured in a broadside of grape, which brought herfore-yard down on deck.
from that moment such an incessant fire ofmusketry was poured in from the frigate, that every man on board ofmcelvina's vessel, who endeavoured to repair the mischief; wasimmediately struck down.
any attempt at escape was now hopeless.
whenwithin two cables' length, the frigate hove to the wind, keeping thelugger under her lee, and continued a fire of grape and musketry intoher, until the rest of her sails were lowered down.
the crew of the smuggler, perceiving all chance in their favour to beover, ran down below to avoid the fire, and secure their own effects.
the boats of the frigate were soon on board of the lugger, anddespatched back to her with mcelvina and the chief officers.
willyjumped into the boat, and was taken on board with his patron.
the captain of the frigate was on the quarter-deck; and as he turnedround, it occurred to willy that he had seen his face before, but whenor where he could not exactly call to mind; and he continued toscrutinise him, as he paced up and down the quarter-deck, revolving inhis mind where it was that he had encountered that peculiar countenance.
his eye, so fixed upon the captain that it followed him up and down ashe moved, at last was met by that of the latter, who, surprised atfinding so small a lad among the prisoners, walked over to the lee-sideof the quarter-deck, and addressed him with--"you're but a youngsmuggler, my lad; are you the captain's son?"
the voice immediately recalled to willy's recollection everycircumstance attending their last meeting, and who the captain was.
heanswered in the negative, with a smile.
"you've a light heart, youngster.
pray, what's your name?"
"_you_ said that my name was to be seymour, sir," replied willy,touching his hat.
"said his name was to be seymour!
what does the boy mean?--goodheavens!
i recollect," observed captain m---, for it was he.
"are youthe boy that i sent home in the _chasse-maree_, to be fitted out for thequarter-deck?"
"and how long have you been on this praiseworthy service?"
"ever since, sir," replied our hero, who had little idea of itsimpropriety.
_la belle susanne_ was as renowned for her fast sailing, and repeatedescapes from the cruisers, as captain mcelvina and his crew were fortheir courage and success.
the capture of the vessel had long been adesideratum of the english government; and captain m---, althoughgratified at her falling into his hands, was not very well pleased tofind that a lad, whom he had intended to bring forward in the serviceshould, as he supposed, have voluntarily joined a party, who had so longbid defiance to the laws and naval force of the country.
hiscountenance assumed an air of displeasure, and he was about to turnaway, without any further remarks, when mcelvina, who perceived howmatters stood, and felt aware that willy's future prospects were atstake, stepped forward, and respectfully addressing the captain,narrated in few words the rescue of willy from the wreck, and added thatthe boy had been detained by him, and had had no opportunity of leavingthe vessel, which had never anchored but in the french port of havre.
he also stated, what was indeed true, that he had always evadedexplaining to the boy the real nature of the service upon which thelugger was employed; from which it may be inferred that, notwithstandingmcelvina's defence of smuggling in our former chapters, he was not quiteso well convinced, in his own mind, of its propriety as he would haveinduced debriseau to suppose.
the assertions of mcelvina turned the scale again in willy's favour;and, after he had answered the interrogatories of the captain, relativeto the fate of mr bullock and the rest of the men in the prize, captainm---, who, although severe, was not only just, but kind-hearted,determined that his former good intentions relative to our hero shouldstill remain in force.
"well, mr seymour, you have seen a little service, and your captaingives you a high character, as an active and clever lad.
as you havebeen detained against your will, i think we may recover your time andpay.
i trust, however, that you will, in future, be employed in a morehonourable manner.
we shall, in all probability, be soon in port, andtill then you must remain as you are, for i cannot trust you again in aprize."
as our hero was in a new ship, the officers and ship's company of whichwere not acquainted with his history, except that he had been promoted,for an act of gallantry, by captain m---, he was favourably received byhis messmates.
the crew of the lugger were detained as prisoners onboard of the frigate, and the vessel in charge of one of the officerswas ordered to keep company, captain m--- having determined to returninto port, and not wishing to lose sight of his valuable prize.
"you have a very fine ship's company, captain mcelvina," observedcaptain m---.
"how many of them are english?"
"about eighty; and as good seamen as ever walked a plank."
captain m--- ordered the crew of the lugger aft of the quarter-deck, andput the question to them whether they would not prefer entering hismajesty's service to the confinement of a prison: but, at the moment,they felt too indignant at having been captured by the frigate to listento the proposal, and refused to a man.
captain m--- turned awaydisappointed, surveying the fine body of men with a covetous eye, asthey were ranged in a line on his quarter-deck.
he felt what a prizethey would be to him, if he could have added them to his own ship'scompany; for at that time it was almost impossible to man the number ofships which were employed in an effective manner.
"will you allow me to try what i can do for you, sir?"
said mcelvina, asthe men disappeared from the quarter-deck, to their former station asprisoners.
having received the nod of assent on the part of captainm---, mcelvina went down to the men, who gathered round him.
heforcibly pointed out to them the advantages of the proposal, and thegood chance they had of enriching themselves by the prize-money theywould make in a frigate which could capture such a fast-sailing vesselas the lugger.
he also dwelt upon the misery of the prison whichawaited them: but what decided them was the observation that, in allprobability, they would not be permitted (now that seamen were in suchrequest) to remain in prison, but would be drafted in several ships, andbe separated; whereas, by now entering for captain m---, they would allremain shipmates as before.
having obtained their unanimous consent, mcelvina, with a pleasedcountenance, came aft, followed by his men, and informed captainm--- that they had agreed to enter for his ship.
"allow me tocongratulate you, sir, on your good fortune, as you will yourselfacknowledge it to be, when you find out what an addition they will be toyour ship's company."
"i am indebted to you for your interference, sir," replied captain m---,"and shall not prove ungrateful.
your conduct in this affair makes meinclined to ask another favour.
i believe you can give me some valuableinformation, if you choose.
whether you are inclined to do so, i am notyet sure; but i now think that you will."
"you will find me an englishman, body and soul, sir and although i have,in defence of my profession, been occasionally necessitated to choosebetween capture and resistance, i can most conscientiously say, thatevery shot i have fired against my own countrymen has smitten me to theheart;" (and this assertion was true, although we have no time toanalyse mcelvina's feelings at present).
"i am not bound by honour, norhave i the least inclination, to conceal any information i may haveobtained, when in the french ports.
i went there to serve my purposes,and they allowed me to do so to serve their own.
i never would(although repeatedly offered bribes) bring them any information relativeto the proceedings of our own country, and i shall most cheerfullyanswer your questions; indeed, i have information which i would havegiven you before now, had i not felt that it might be supposed i wasactuated more by a view of serving myself than my country.
i only wish,captain m---, that you may fall in with a french frigate before i leaveyour ship, that i may prove to you that i can fight as well for oldengland as i have done in defence of property entrusted to my charge."
"then do me the favour to step down into the cabin," said captain m---.
captain m--- and mcelvina were shut up in the after-cabin for some time;and the information received by captain m--- was so important, that hedetermined not to anchor.
he put all the french prisoners on board ofthe lugger at the entrance of the sound, and, sending in a boat to takeout the major part of the men who had charge of her, he retainedmcelvina on board of the frigate, and made all sail for the frenchcoast.
that which should accompany old age,  as honour, love, obedience, troops of friends,  i must not look to have.
but we must return on shore, that we may not lose sight of thegrandfather of our hero, who had no idea that there was a being inexistence who was so nearly connected with him.
the time had come when that information was to be given; for, about sixweeks previous to the action we have described, in which adams thequarter-master was killed, admiral de courcy was attacked by a painfuland mortal disease.
as long as he was able to move about, hisirritability of temper, increased by suffering, rendered him moreinsupportable than ever; but he was soon confined to his room, and theprogress of the disease became so rapid, that the medical attendantsconsidered it their duty to apprise him that all hopes of recovery mustnow be abandoned, and that he must prepare himself for the worst.
the admiral received the intelligence with apparent composure, and bowedhis head to the physicians as they quitted his room.
he was alone, andleft to his own reflections, which were not of the most enviable nature.
he was seated, propped up in an easy chair, opposite the large frenchwindow, which commanded a view of the park.
the sun was setting, andthe long-extended shadows of the magnificent trees which adorned hisextensive domain were in beautiful contrast with the gleams of radiantlight, darting in long streaks between them on the luxuriant herbage.
the cattle, quietly standing in the lake, were refreshing themselvesafter the heat of the day, and the deer lay in groups under the shade,or crouching in their lairs, partly concealed by the underwood and fern.
all was in repose and beauty, and the dying man watched the sun, as itfast descended to the horizon, as emblematical of his race, so shortlyto be sped.
he surveyed the groups before him--he envied even thebeasts of the field, and the reclaimed tenants of the forest, for theyat least had of their kind, with whom they could associate; but he,their lord and master, was alone--alone in the world, without one wholoved or cared for him, without one to sympathise in his sufferings andadminister to his wants, except from interested motives--without one tosoothe his anguish, and soften the pillow of affliction and disease--without one to close his eyes, or shed a tear, now that he was dying.
his thoughts naturally reverted to his wife and children.
he knew thattwo of these individuals, out of three, were in the cold grave--andwhere was the other?
the certain approach of death had alreadyhumanised and softened his flinty heart.
the veil that had been drawnby passion between his conscience and his guilt was torn away.
the pastrushed upon his memory with dreadful rapidity and truth, and horribleconviction flashed upon his soul, as he unwillingly acknowledged himselfto be the murderer of his wife and child.
remorse, as usual, followed,treading upon the heels of conviction--such remorse, that, in a shortspace, the agony became insupportable.
after an ineffectual struggle of pride, he seized the line which wasattached to the bell-rope, and, when his summons was obeyed, desiredthat the vicar might be immediately requested to come to him.
acquainted with the admiral's situation, the vicar had anxiously waitedthe summons which he was but too well aware would come, for he knew thehuman heart, and the cry for aid which the sinner in his fear sendsforth.
he was soon in the presence of the admiral, for the first timesince the day that he quitted the house with the letter of theunfortunate peters in his possession.
the conversation which ensuedbetween the agitated man, who had existed only for this world, and theplacid teacher, who had considered it (as he inculcated) as only, apreparation for a better, was too long to be here inserted.
it will besufficient to say, that the humbled and terrified wretch, the suffererfrom disease, and greater sufferer from remorse, never could have beenidentified with the once proud and over-bearing mortal who had so longspurned at the precepts of religion, and turned a deaf ear to the mildpersuasions of its apostle.
"but that letter!"
continued the admiral, in a faltering voice--"whatwas it?
i have yet one child alive--oh, send immediately for him, andlet me implore his forgiveness for my cruelty."
"that letter, sir, was written but one hour previously to his death."
cried the admiral, turning his eyes up to the ceiling.
"god have mercy on me!
then i have murdered him also.
and how did hedie?
did he starve, as i expressed in my horrid--horrid wish?"
"no, sir; his life was forfeited to the offended laws of his country."
"good god, sir!"
hastily replied the admiral, whose ruling passion--pride--returned for the moment, "you do not mean to say that he washanged?"
"even so; but here is the letter which he wrote--read it."
the admiral seized the letter in his tremulous hand, and devoured everyword as he perused it.
he let it fall on his knees, and said, in asubdued voice, "my god!--my god!--and he asked forgiveness, and forgivesme!"
then, with frantic exclamation, he continued: "wretch that i am,--would that i had died for thee, my son--my son!"
and clasping his handsover his head, he fell back in a state of insensibility.
the vicar, much affected with the scene, rang the bell for assistance,which was obtained; but the wretched man had received a shock whichhastened his dissolution.
he was too much exhausted to sit upright, andthey were obliged to carry him to the bed, from which he never roseagain.
as soon as he was sufficiently recovered to be able to converse,he waved the servants from the room, and resumed in a faltering voice--"but, sir, he mentions his child--my grandchild.
where is he?
can isee him?"
"i am afraid not, sir," replied the vicar, who then entered into arecital of the arrangements which had taken place, and the name of theship on board of which our hero had been permitted to remain, under thecharge of adams, the quartermaster.
the admiral listened to the recital of the vicar without interruption,and, as soon as it was finished, to the great joy of the worthy pastor,expressed the most anxious wish to make every reparation in his power.
aware that difficulties might arise, from the circumstance of our hero'sexistence not being suspected by his collateral heirs, who had for sometime considered as certain their ultimate possession of his largeentailed property, he directed a will to be immediately drawn up,acknowledging his grandchild, and leaving to him all his personalproperty, which was very considerable; and praying the vicar to takeupon himself the office of guardian to the boy--a request which wascheerfully complied with.
the admiral would not listen to the repeatedrequests of the vicar, to take the repose which his excited and sinkingframe required, until the necessary document had been drawn out, signed,and duly witnessed.
when all was complete he fell back on the pillow,in such a state of exhaustion as threatened immediately to terminate hiscareer.
it was late when the vicar took his leave, after havingadministered some little consolation to the repentant and dying man, andpromised to call upon him early on the ensuing morning.
but the vicar had other duties to perform, which induced him to deferhis visit until the following noon.
others were sick, others weredying, and needed spiritual consolation; and he made no distinctionbetween the rich and the poor.
the physicians had expressed theiropinion that the admiral might linger for many days, and the vicarthought that advantage might be derived from his being left for a shorttime to his own reflections, and to recover from the state of exhaustionarising from the communications of the preceding evening.
when hearrived at the hall the windows were closed--admiral de courcy was nomore.
reader, you shall hear how he died.
it was about two o'clock in themorning that he awoke from an uneasy slumber, and felt his endapproaching.
the old crone who had been hired as a nurse to watch atnight, was fast asleep in her chair.
the rushlight had burned low downin the socket, and, through the interstices of its pierced shade, threwa feeble and alternate light and shadow over the room.
the mouth of thedying man was glued together from internal heat, and he suffered fromagonising thirst.
he murmured for relief, but no one answered.
againand again he attempted to make his careless attendant acquainted withhis wants, but in vain.
he stretched out his arm and moved the curtainsof the bed, that the noise of the curtain-rings upon the iron rods mighthave the effect, and then fell back with exhaustion, arising from theeffort which he had made.
the old beldame, who, for money, was willing to undertake the mostrevolting offices, and who, without remuneration, was so hardened, byher constant familiarity with disease and death, that she was callousand insensible to the most earnest supplication, woke up at the noisewhich the curtain-rings had made, and opened the curtain to ascertainwhat was required.
long experience told her at once that all would soonbe over, and she was convinced that her charge would never rise or speakagain.
this was true; but the suffering man (his arm lying outside of thebedclothes, and his elbow bent upwards) still pointed with his finger tohis parched mouth, with a look of entreaty from his sinking eyes.
theold fiend shut the curtains, and the admiral waited with impatience forthem to reopen with the drop of water "to cool his parched tongue"--butin vain.
leaving him to his fate, she hobbled about the room to securea golden harvest, before others should make their appearance and shareit with her.
his purse was on the table: she removed the gold which itcontained, and left the silver; she chose that which she imagined to bethe most valuable of the three rings on the dressing table; she detachedone seal from the chain of his watch.
she then repaired to the wardrobeand examined its contents.
one of her capacious pockets was soon filledwith the finest cambric handkerchiefs, all of which she first took theprecaution to open and hold up to the light, rejecting those which werenot of the finest texture.
the silk stockings were the next articlesthat were coveted; they were unfolded one by one, and her skinny armpassed up, that the feet might be extended by her shrivelled hands, toascertain whether they were darned or not--if so, they were rejected.
the wardrobe was on the opposite side of the bed, and on that side thecurtains had not been closed.
the dying man had still enough sight leftto perceive the employment of his attendant.
what must have been hisfeelings!
he uttered a deep groan, which startled the old hag, and sherepaired to the bedside, to examine the state of her charge.
again he pointed with his finger to his mouth, and again she returned toher employment, without having rendered the assistance which herequired.
his eyes followed, and his finger still pointed.
havingransacked every drawer, and secured all that she dared take, or that herpockets could contain, she rang the bell for the servants of the house;then pulling out her handkerchief, ready to put to her eyes in token ofsympathy, she sat down on her easy chair to await their coming.
in the meanwhile, the eyes of the unfortunate man gradually turnedupward; his vision was gone, but his agonising thirst continued to thelast; and when the retainers of the family came in, he was found dead,with his finger still pointing in the same direction.
with ordinary minds, there is something so terrible in death, somethingso awful in the dissolution of the elements of our frame, something sohorrible in the leap into the dark abyss, that it requires all thepowers of a fortified spirit, all the encouragement of a goodconscience, and all the consolations of religion and of faith, to enableus to muster any degree of resolution for the awful change.
but ifaught can smooth the pillow--can chase away from the terrified spiritthe doubt and depression by which it is overwhelmed, it is the beingsurrounded and attended by those who are devoted and endeared to us.
when love, and duty, and charity, and sympathy hover round the couch ofthe departing, fainting hope is supported by their presence, and thefleeting spirit, directed by them, looks upward to the realms from whichthese heaven-born passions have been permitted to descend on earth, tocheer us through our weary pilgrimage.
what, then, had admiral de courcy to support him in his last moments?--agood conscience?--faith?--hope?--love?--duty?--or even sympathy?--wanting all, he breathed his last.
but, let us--  forbear to judge, for we are sinners all;  close up his eyes, and draw the curtains  close.
and let us all to meditation.
the vicar affixed seals upon the drawers, to secure the remainder of theproperty (for the example of the old nurse had been followed by manyothers), and, having given directions for the funeral, returned to hisown home.
the second day after the admiral's death, a carriage and four drovefuriously up the avenue and stopped at the entrance door.
the occupantsdescended, and rang the bells with an air of authority; the summons wasanswered by several of the male domestics, who were anxiously lookingout for the new proprietor of the domain.
a tall man, of verygentlemanlike appearance, followed by a mean-looking personage in black,walked in, the latter as he followed, proclaiming the other to theservants as the heir-at-law, and present owner of the property.
by thistime the whole household were assembled, lining the hall for thevisitors to pass, and bowing and curtseying to the ground.
the vicar,who had expected the appearance of these parties, had left directionsthat he might be immediately acquainted with their arrival.
on receiptof the information, he proceeded to the hall, and was ushered into thelibrary, where he found them anxiously awaiting his arrival, that theseals might be withdrawn which had been placed upon the drawers.
"whom have i the honour of addressing, sir?"
said the vicar to thetaller of the two, whom he presumed, by his appearance, to be thesuperior.
"sir," replied the little man, in a pompous manner, "you are speaking tomr rainscourt, the heir-at-law, of this entailed property."
"i am sorry, truly sorry, sir," replied the vicar, "that from not havingbeen well informed, you should be subjected to such severedisappointment.
i am afraid, sir, that, the grandchild of admiral decourcy will have a prior claim."
the two parties started from their chairs and looked at each other inamazement.
replied the little man--"never even heard that therewas such a person."
"very probably, sir; but i have long known it, and so did admiral decourcy, as you will perceive when you read his will, which is in mypossession, as guardian to the child--and upon the strength of whichoffice i have put seals upon the property."
the parties looked aghast.
"we must inquire into this," replied the legal adviser, for such he was.
"i am ready to give you any information you may require," replied thevicar.
"i have here copies of the marriage certificate of the parents,and the register of baptism of the child, the originals of which youwill find in the parish church of ---, not five miles distant; and i canmost satisfactorily prove his identity, should that be necessary."
"and where is the grandchild?"
"at sea, on board a man-of-war, at the dying request of his father, whodetermined that he should be brought up for the service.
would you liketo see the late admiral's will?"
the tall gentleman bowed assent, and it was read.
having been carefullyexamined by the lawyer, as well as the other documents in the vicar'spossession, all appeared so clear and conclusive, that he unwillinglyacknowledged to his employer, in a whisper, that there was no chance ofsetting the will aside.
pallid with the revulsion of feelings from hopeto despair, the pretender to the estates ordered the horses to bebrought out, and, on their being announced, with a slight bow to thevicar, retired from the library.
but outside, the state of affairs was altered, by the servants havingoverheard the conversation.
no one was attentive enough to open thedoor to let out those whom they had so obsequiously admitted: and one ofthe postilions was obliged to dismount, to shut up the chaise after theyhad entered it.
such is the deference shown respectively to those whoare, or are not, the real heirs-at-law.
on deck five hundred men did dance,  the stoutest they could find in france.
we with two hundred did advance,  on board of the _arethusa_.
our captain hailed the frenchman "ho!"
the frenchman then cried out "hallo!"
"bear down, d'ye see,  to our admiral's lee."
"no, no," says the frenchman, "that can't be;"  "then i must lug you along with me,"  says the saucy _arethusa_.
the information received from mcelvina, which induced captain m--- notto anchor, was relative to a french frigate of the largest class, thathe had great hopes of falling in with.
she was lying in the harbour ofbrest, waiting for a detachment of troops which had been ordered toembark, when she was to sail for rochefort, to join a squadron intendedto make a descent upon some of our colonies.
previously to mcelvina'ssailing from the port of havre, the prefect of that arrondissement hadissued directions for certain detachments to march on a stated day tocomplete the number of troops ordered on board.
mcelvina had sure data from which to calculate as to the exact period ofembarkation, and was also aware that the frigate had orders to sail tothe port of rendezvous the first favourable wind after the embarkationhad taken place.
in two days the _aspasia_, for that was the name ofthe frigate commanded by captain m---, was off ushant, and the captain,taking the precaution to keep well off the land during the day-time,only running in to make the lights after dark, retained his position offthat island until the wind shifted to the northward: he then shaped acourse so as to fall in with the french coast about thirty miles to thesouthward of the harbour of brest.
it was still dark, when captainm---, having run his distance, shortened sail, and hove-to in thecruising ground which mcelvina had recommended; and so correct was thecalculation, as well as the information of the captain of the smugglers,that at day-break, as the frigate lay with her head in-shore, with thewind at nor'-nor'-west, a large vessel was descried under the land, alittle on her weather-bow.
after severely scrutinising the stranger forsome minutes with his glass, which he now handed to mcelvina--"that's she, indeed, i believe," said captain m---.
"a large frigate, with studding-sails set, standing across our bows,"cried out the first-lieutenant, from the mast-head.
"she'll try for the passage du raz; we must cut her off; if we can.
hands, make sail."
the hands were summoned up by the shrill pipe of the boatswain and hismates; but it was quite unnecessary, as the men had already crowded ondeck upon the first report which had been communicated below, and werein clusters on the forecastle and gangways.
loose top-gallant sails and royals--clear away theflying-jib," were orders that were hardly out of the mouth of thefirst-lieutenant, breathless with his rapid descent from aloft, when thegaskets were off; and the sails hung fluttering from the yards.
inanother minute the sheets were home, the sails hoisted and trimmed, andthe _aspasia_ darted through the yielding waves, as if the eagerness ofpursuit which quickened the pulses of her crew had been communicatedfrom them like an electric shock to her own frame, and she wereconscious that her country demanded her best exertions.
"pipe the hammocks up, mr hardy," said captain m--- to thefirst-lieutenant; "when they are stowed we will beat to quarters."
"ay, ay, sir.
shall we order the fire out in the galley?"
"when the cocoa is ready, not before--there will be plenty of time forthe people to get their breakfast.
how does the land bear, mr pearce?"
"saint island about south east by south, eight or nine miles, sir,"replied the master.
"if so, i think we shall cut him off; and then `fight he must.'"
both frigates had hoisted their colours in defiance, and as they weresteering for the same point, they neared each other fast; the frenchvessel, with his starboard studding-sails, running for the entrance ofthe narrow passage, which he hoped to gain, and the _aspasia_close-hauled to intercept him, and at the same time to avoid thedangerous rocks to leeward, far extending from saint island, whose namethey bore.
"have the men had their breakfasts, mr hardy?"
said the captain.
"the cocoa was in the tub, sir," answered the first-lieutenant, "readyfor serving out; but they started it all in the lee-scuppers.
theywanted the tub to fill it with shot."
captain m--- smiled at the enthusiasm of his crew; but the smile wassuddenly checked, as he reflected that probably many of the fine fellowswould never breakfast again.
"if not contrary to your regulations, captain m---," said mcelvina, "asthe crew of the _susanne_ have not yet been incorporated with yourship's company, may i request that they may be stationed together, andthat i may be permitted to be with them?"
"your suggestion is good," replied the captain, "and i am obliged to youfor the offer.
they shall assist to work the quarter-deck carronades,and act as boarders and sail trimmers.
mr hardy, let the new men beprovided with cutlasses, and fill up any vacancies in the main-deckquarters, from some of our own men who are at present stationed at thequarter-deck guns."
the frigates were now within gunshot of each other, and it wasimpossible to say which vessel would first attain the desired goal.
theforemost guns of the respective ships which had been trained forwardwere reported to bear upon the enemy, and both commanders were awarethat "knocking away a stick"--i.e., the shots striking the masts oryards of her opponent, so as to occasion them to fall--would decide thepoint.
at the very time that captain m--- was giving directions to firethe main-deck guns as they would bear, the first shot from hisantagonist whizzed over his head, and the action commenced, each partyattempting to cripple his opponent by firing high at his masts andrigging.
the frigates continued to engage, until they had closed-towithin half a mile of each other, when the main-topmast of the frenchmanfell over the side.
this decided the point as to his escape through the passage, which hehad made his utmost exertions to effect, in pursuance of the peremptoryorders which he had received.
he now hauled his wind on the same tackas the _aspasia_, pouring in his starboard broadside as he rounded-to.
the manoeuvre was good, as he thereby retained his weather-gage--and thewreck of his top-mast having fallen over his larboard side, he had hisstarboard broadside, which was all clear, and directed towards hisopponent; moreover, he forced the _aspasia_ to follow him into the bayformed between the bec du raz and the bec du chevre, where she would inall probability receive considerable damage from the batteries whichlined the coast.
captain m--- was aware of all this; but his only fear was that his enemyshould run on shore, and prevent his carrying him into port.
the_aspasia_ was soon abreast of her opponent, and their broadsides wereexchanged, when captain m---, who wished to bring the action to a speedyconclusion, shot his vessel ahead, which he was enabled to do, from hissuperiority of sailing, after the main-topmast of the french frigate hadbeen shot away.
it was his intention not to have tacked until he couldhave fetched his antagonist, but the galling fire of the batteries,which now hulled him every time, induced him to go about, and, as he wasin stays, a raking shot entered the cabin windows, and, in its passagealong the main-deck, added ten men to his list of killed and wounded.
again the frigates, on opposite tacks, poured in their broadsides--thefore-yard of the frenchman was divided in the slings, and fell, hangingby the topsail sheets and lifts, and tearing the sails, which fell overthe forecastle guns, and caught fire as they were discharged at the samemoment.
nor did the _aspasia_ suffer less, for her mizen-topmast wasshot through, and her starboard anchor, cut from her bows, fell underher bottom and tore away the cable (a short range of which captainm--- had had the precaution to have on deck, as they fought so close inshore).
this threw the men at the guns into confusion, and brought theship up in the wind.
the cable was at last separated, and flew out ofthe hawse-hole after the anchor, which plunged to the bottom but thiswas not effected, until, like an enormous serpent, it had enfolded inits embraces three or four hapless men, who were carried with dreadfulvelocity to the hawse-hole, where their crushed bodies for a timestopped it from running out, and gave their shipmates an opportunity ofdividing it with their axes.
order was eventually restored, and the _aspasia_, who had been raked byher active opponent during the time that she was thrown up in the wind,continued her course, and as she passed the stern of the french frigate,luffed up and returned the compliment.
the latter, anxious in hiscrippled state for the support of the batteries, which had alreadyseriously injured his opponent, continued to forge inshore.
"we shall weather her now;--'bout ship, mr pearce.
recollect, mylads," said captain m---, when the ship was about, "you'll reserve yourfire till we touch her sides; then all hands to board."
the _aspasia_ ranged up on the weather quarter of her antagonist--pearce, the master, conning her by the captain's directions, so that thefore-chains of the french vessel should be hooked by the spare anchor ofthe _aspasia_.
the enemy, who, in his disabled state, was not in asituation to choose whether he would be boarded or not, poured in adouble-shotted and destructive broadside; and it was well for captainm--- that his ship's company had received the reinforcement which theyhad from the _susanne_, for the french frigate was crowded with men, andbeing now within pistol-shot, the troops, who were so thick on deck asto impede the motions of each other, kept up an incessant fire ofmusketry, cutting the _aspasia's_ running rigging, riddling her sails,and disabling her men.
"hard a-port now!"
cried pearce, and the vessels came in collision, thespare anchor in the _aspasia's_ fore-chains catching and tearing awaythe backstays and lanyards of the enemy's fore-rigging, and, with aviolent jerk, bringing down the fore-topmast to windward.
at thismoment the reserved broadside of the _aspasia_ was discharged, and thetwo frigates heeled over opposite ways, from the violent concussion ofthe air in the confined space between them.
while yet enveloped in thesmoke, the men flew up on deck, as they had been previously directed bycaptain m---, who leaped upon the quarter-deck hammocks of his ownfrigate, and, holding with one hand by the mizen-topmast backstay, withhis sword in the other, waving to encourage his men, waited a second ortwo for the closing of the after-parts of the vessels, before he led onhis boarders.
the smoke rolled away through the masts of the french frigate, anddiscovered her captain, with equal disregard to his safety, in nearly asimilar position on the hammock rails of his own vessel.
the rivalcommanders were not six feet apart, when the main-chains of the twovessels crashed as they came in collision.
the french captain drew apistol from his belt and levelled it at captain m---, whose fateappeared to be certain; when, at the critical moment, a hat, thrown fromthe quarter-deck of the _aspasia_, right into the face of the frenchman,blinded him for a minute, and his pistol went off without taking effect.
"capital shot, that, willy!"
cried mcelvina, as he sprang from thehammocks with his sword, "giving point" in advance, and, while stilldarting through the air with the impetus of his spring, passing itthrough the body of the french captain, who fell back on his ownquarter-deck, while mcelvina, fortunately for himself, dropped into thechains, for, had he a hundred lives, they would have fallen a sacrificeto the exasperated frenchman: but the smugglers had followed mcelvina;and captain m---, with the rest of his ship's company, were thronging,like bees, in the rigging, hammocks, and chains of their opponent.
fromthe destructive fire of the french troops, many an english seaman felldead, or, severely wounded, was reserved for a worse fate--that offalling overboard between the ships, and, at the heave of the sea, beingcrushed between their sides.
many a gallant spirit was separated fromits body by this horrid death as the strife continued.
possession was at length gained of the quarter-deck; but the carnage wasnot to cease.
the french troops stationed in the boats on the booms,formed a sort of pyramid, vomiting incessant fire; and the commandanthad had the sagacity to draw up three lines of his men, with theirbayonets fixed, from one side of the vessel to the other, abreast of thegangways, forming a barrier, behind which the crew of the french hadretreated, and which was impenetrable to the gallant crew of the_aspasia_, who were only provided with short cutlasses.
captain m---, as he saw his men falling on every side, and every attemptto force a passage unsuccessful, although accompanied with heavy loss oflives, found himself, as it were, in a trap.
to force his way throughappeared impossible--to retreat was against his nature.
mcelvina, whohad been fighting by his side, perceived the awkward and dangerouspredicament they were in, and his ready talent suggested a remedy.
calling out loudly, "susannes!
away there!--follow me!"
an orderinstantly obeyed by his men, he disappeared with them over the hammocks,leaping back upon the quarter-deck of the _aspasia_.
"curses on the smuggler, he has run for it.
at them again, my britonsnever mind," cried the first-lieutenant, leading on the men against thephalanx of bayonets.
but it was not as the first-lieutenant hadsupposed; for before the cutlasses of the seamen had time again tostrike fire upon the steel points which opposed their passage, mcelvinareappeared in the fore-rigging of the french vessel, followed by hissmugglers, who attacked the french troops in the rear, with a loud yell,and an impetuosity that was irresistible.
the diversion was announcedby a cheer from captain m--- and his party abaft, who, rushing upon thebayonets of the frenchman, already in confusion from the attack ofmcelvina, forced them down on the main-deck, and in a few minutes thehatches were secured over the remainder of the crew, and the tricolouredensign disappeared from the gaff; and announced to the spectators in thebatteries on shore, that "_britannia ruled the waves_."
to britain's pride  once so faithful and so true,  on the deck of fame that died  with the gallant, good riou--  soft sigh the winds of heaven o'er their grave!
while the billow mournful rolls,  and the mermaid's song condoles,  singing glory to the souls  of the brave!
hasty congratulations between the survivors of the victorious party wereexchanged as they proceeded to obey the orders which were issued bycaptain m--- who directed their attention to the relief of the wounded,lying in heaps upon the deck, in many instances nearly smothered withthe dead bodies which had fallen upon them, and which their ownexhausted powers would not permit them to remove.
the task ofseparation of those who were past all mortal aid from those who mightstill derive benefit from surgical assistance, was as tedious as it wasafflicting.
no distinction was made between the rival sufferers, but,as they came to hand, english or french, they were carefully conveyed tothe half-decks of the respective ships, the surgeons of which were inreadiness to receive them, their shirt-sleeves turned up to the elbows,and hands and arms stained with blood, proving that they had alreadybeen actively employed in the duties of their profession.
on the foremost part of the larboard side of the french frigate'squarter-deck, where captain m--- and his crew had boarded, the dead anddying lay in a heap, the summit of which was level with the tops of thecarronades that they were between; and an occasional low groan fromunder the mass, intimated that some were there who were dying more fromthe pressure of the other bodies, than from the extent of their ownwounds.
captain m---, although he had lost much blood, and was still bleedingprofusely, would not leave the deck until he had collected a party toseparate the pile; and many were relieved, who, in a few minutes more,would have been suffocated.
at the bottom of the heap was the body of the gallant french captain;and captain m--- was giving directions to the first-lieutenant to haveit carried below, when willy, who was earnestly looking about the deck,brushed up against the latter, who said to him--"come, youngster, out of the way, you're no use here."
"has any one seen my hat?"
interrogated the boy, as he obeyed the order,and removed to a short distance.
"here it is, my bantam," said one of the boatswain's mates, who haddiscovered it as they removed the body of the french captain, underwhich it had lain, jammed as flat as a pancake.
"then it was to you that i was indebted for that well-timed assistance;"said captain m---, taking the hat from the boatswain's mate, andrestoring it as well as he could to its former shape before he put it onwilly's head.
willy looked up in the captain's face, and smiled assent as he walkedaway.
"a good turn is never lost," observed captain m---; "and the old fableof the mouse and the lion is constantly recurring to make us humble.
ifi had not put that boy on the quarter-deck, i should in all probabilityhave made a vacancy.
it was remarkable presence of mind on his part."
we have not broken in upon our narrative to state, that during the scenewe have described mr pearce, the master, had succeeded in putting bothvessels before the wind, although they still were hugged in each other'sembraces, as if they had always been the best friends in the world, andthey were now out of the reach of the enemy's batteries, which (as soonas they perceived the unfavourable results of the action) had commencedfiring with red-hot balls, emblematical of their wrath.
when the wounded had been carried below, and placed in comparativecomfort on board of their respective ships, the dead bodies were nextexamined.
those of the french (with the exception of that of thecaptain) were launched overboard; while those of the english were thenremoved, and the french officers, having delivered up their swords, werepermitted to remain on deck upon parole, while the men were secured downbelow in the fore and main holds of the _aspasia_, the hatchways beingcovered over with a strong splinter-netting, that they might not bedeprived of fresh air in their crowded situation.
the charge of theprize having been confided to the first-lieutenant and fifty men, thetwo ships were separated, and laid to, to repair the damages sustainedin the conflict.
captain m---, whose wounds were not serious, had descended for a shorttime to have them washed and dressed.
his anxiety to put his ship in anefficient state, and get clear of the bay, previous to bad weathercoming on, had induced him to return on deck as soon as he had taken alittle refreshment.
mcelvina had also cleansed himself from the gore with which he had beenbegrimed, and having applied to the surgeon to assuage the pain of asevere cut which he had received on his shoulder, came upon thequarter-deck with his arm in a sling, dressed with his usual precisionand neatness.
he touched his hat to captain m---, with whom he had notcommunicated since he had quitted him on the quarter-deck of the frenchfrigate, to create the fortunate diversion in favour of the boarders.
"captain mcelvina," said captain m---, taking his hand, and shaking itwarmly, "i can hardly express how much i am obliged to you for yourconduct this day.
you may be assured that, upon my return, i shall notfail to make a proper representation of it to government.
i only wishthat there was any situation in my ship that could induce you toremain."
"thank you, captain m---," replied mcelvina, smiling; "but, although ona smaller scale, i have long been accustomed to command; and i should bevery sorry that a vacancy should occur in the only situation i wouldaccept."
"i expected an answer to that effect," replied captain m---.
"however,you have this day nobly redeemed your character, and silenced anyimputations of hostility to your country that might be thrown upon youin consequence of your late employment; and i sincerely congratulateyou."
"captain m---, as you are kind enough to express friendly feelingstowards me, may i request that they may be shown by the interest youtake in young seymour?
i cannot but approve his following thehonourable career marked out for him; and my regret at parting with onewho has so entwined himself round my heart will be considerably lessenedby the assurance that you will be his friend and protector.
anyexpenses--""not one word upon that score," replied captain m---; "the boy saved mylife this day by his unusual presence of mind, and i shall watch overhim as if he were my own child."
"shall be attended to.
i pledge you my honour to do him every justice."
mcelvina bowed and walked away to the other side of the quarter-deck;the idea of parting with willy was always painful to him, and, weak withthe loss of blood, he was afraid that the emotion would be perceived,which he now felt less able to control.
thus it is with proud man.
he struggles to conceal effects arising fromfeeling which do honour to his nature; but feels no shame when hedisgraces himself by allowing his passions to get the better of hisreason--and all because he would not be thought _womanish_!
i'mparticularly fond of crying myself.
the list of killed and wounded was brought up by the second-lieutenant(the duty of the first, who was in charge of the prize, having devolvedupon him)--the former having been ascertained by mustering the ship'scompany, the latter from the report of the surgeon.
a deep sigh escaped from the breast of the captain as he looked own atthe total.
"forty-four killed--sixty-seven wounded!
this is heavyindeed.
poor stevenson, i thought he was only wounded."
"since dead, sir," replied the second-lieutenant; "we have lost apleasant messmate."
"and his majesty a valuable officer," replied the captain.
"i am afraidhis mother will feel it in more ways than one--he supported her, ithink."
"he did, sir: will you not give an acting order to one of the younggentlemen?"
(it was the third-lieutenant over whom they werelamenting.)
"yes, make it out for mr robertson."
"he's in the list, sir."
so he is, poor fellow!
well, then--mr wheatley--let itbe made out for him."
"ay, ay, sir."
it was not until the ensuing day that the loss of the enemy could beascertained.
crowded as were her decks with troops, it was enormous.
not only the first and second captains, second-lieutenant, and sevenjunior officers of the frigate had fallen, but eleven officers of thedetachment of soldiers sent on board of her.
the total loss appeared tobe one hundred and forty-seven killed, and one hundred and eighty-fourwounded, out of an aggregate of nearly nine hundred men.
in a few days the _aspasia_ and her prize arrived at plymouth, theenglish colours proudly waving over the tricoloured flag of her lateopponent, and both vessels ran into hamoaze amidst the cheers ofthousands of spectators assembled upon mount wise and mount edgecomb togreet their gallant and successful defenders.
captain m--- immediatelyproceeded to london, where the representation which he made ofmcelvina's conduct was followed by an order for his immediate release,and mcelvina, taking an affectionate leave of willy, with a partinginjunction to "_be honest_," set off to report to old hornblow, and hisdaughter susan all the circumstances attending the capture of hislugger, and the events which had subsequently ensued.
so; poverty at home, and debts abroad,  my present fortune bad; my hopes yet worse!
what will become of me?
the gentleman who had supposed himself the next heir to the entailedproperty, vacant by the demise of admiral de courcy, and whose hastyvisit and departure from hall we have mentioned in a previous chapter,was a third cousin of the deceased.
his history is short.
he hadsquandered away the personal property left him by his father; and hisfamily estate, which was of greater extent than value, was mortgaged foreven more than it was worth.
he had lately subsisted by borrowing largesums of money at exorbitant interest, upon the expectancy of succeedingto the property of admiral de courcy.
the result of his visit to thehall was, therefore, unsatisfactory in more ways than one; and before hehad arrived at his own residence, his obsequious little friend in blackhad reminded him of certain bonds which were in his possession, andassumed a tone and demeanour towards his client very different from thatin which he had addressed the supposed inheritor of the large propertyof d---; intimating in very plain terms that some speedy arrangementmust be made.
rainscourt, who had nothing left except the old castle on his propertyat galway, his manorial rights, and the unbounded attachment anddevotion of the wild tenants, who looked upon him as their feudalchieftain, felt convinced that he had no resource but to escape from hisnumerous creditors, who would not hesitate to put him in durance, andwhose impatience had been with difficulty restrained until the death ofthe admiral.
the _speedy arrangement_ upon which he determined was, toset off immediately for ireland, and, by regaining his castle, defylegal authority,--if there could be found any that would be rash enoughto attempt his person, when encircled by his lawless retainers.
as he descended from the chaise, at the handsomely furnished lodgings,in the west end of the metropolis, which he had engaged, his companioninformed him, with a haughty air, that he would have the honour ofpaying his respects on the ensuing noon; while rainscourt, with hisusual indifference to money, dismissed the post boys with a handsomegratuity, although there were not many guineas left in his purse; andthen proceeded up to the drawing room, on the first-floor, where hiswife and only daughter were anxiously awaiting his arrival.
mrs rainscourt, still a fine and elegant woman, had, in her youth, beenremarkable for her great personal attractions; and for two seasons, hadbeen considered as the belle of the irish metropolis.
she was, at thatperiod, a high-spirited and generous-minded girl, easily provoked, andas easily appeased--proud of her beauty and her accomplishments, whichher worldly-minded parents were in hopes would be bartered for acoronet.
rainscourt was also, at that time, one of the handsomest, ifnot the handsomest man in ireland, with the advantage of polishedmanners, talent, and ancient birth.
received and courted in everysociety, he was as indefatigable in squandering away his property as theparents of mrs rainscourt were in trying to obtain an advantageousestablishment for their daughter.
rainscourt was proud and overbearingin disposition: vain, to excess, of his personal advantages, heconsidered himself irresistible with the other sex.
he had seen andadmired his future spouse; but still, as he required an alliance whichwould enable him to indulge in his extravagance, and as her parents wereaware that rainscourt was, or would soon be, a ruined man, in allprobability they would never have come in contact, but have rolled indifferent orbits, more consonant to their views and their happiness, hadit not occurred that, at a large and convivial party, rainscourt'svanity had been piqued by his companions, who told him that he nevercould obtain the hand of miss ---, whose parents aspired to a higherconnection.
piqued at this remark, and flushed with the wine that hadbeen freely circulated, he offered to stake a considerable sum that hewould succeed before a certain allotted time.
the wager was accepted.
rainscourt courted without affection: and, by his assiduities andfeigned attachment, ultimately succeeded in persuading the fond girl todestroy all the golden visions of her parent, and resign herself to hisarms, where he assured her that competence and love would be found morethan commensurate to a coronet and neglect.
they eloped; all dublin was in an uproar for three days.
rainscourtreceived the amount of his bet, and the congratulations of his friends,and for a short time he and his wife lived together without any seriousfracas.
the first that occurred proceeded from an anonymous letter,evidently written by some envious and disappointed female, acquaintingmrs rainscourt with all the circumstances attending the bet, to whichshe had been sacrificed.
this mortifying news was received with showersof tears, and some upbraiding; for mrs rainscourt really loved herhusband; and although patched up by rainscourt's protestations, as tothe falsehood of the accusation, it sunk deep into her heart, and wasbut the forerunner of future misery.
rainscourt soon became tired of a woman whom he had never loved; cursedhis own vanity, that had induced him to saddle himself with such anencumbrance as a wife; and by alternate violence and moroseness,irritated her feelings, and roused her spirit.
neglect on his partproduced indifference on her side; and as the means of gaiety andexpense melted away, so did all respect and esteem for each other.
an extravagant man seldom makes a good husband; he becomes embarrassed,and his circumstances prey upon his mind, and sour his temper.
a womanwho has, before marriage, been the admiration of the metropolis, is notvery likely to prove a good wife.
she still sighs for the adulationthat she received, and which, from habit, has become necessary to her,and would exact from the man for whom she has given up the world, allthe attention that she has lost by the sacrifice.
mr and mrs rainscourt were joined--but they were not one.
like manyothers in this world of error, their marriage might be typified by avial, of which one half had been filled with oil, and the other withwater, having a cork in its mouth, which confined them, and forced themto remain in contact, although they refused to unite.
the fruit of thismarriage was one daughter, now about six years old.
"well, mr rainscourt, all is well, i hope; and may i not kiss mydaughter, and congratulate her upon being one of the largest heiressesin the kingdom."
"you may, if you please, madam."
"may, if i please?
why, is it not so, mr rainscourt?"
replied thelady, startled at the moody brow of her husband, as he threw himself onthe sofa.
now, rainscourt would not have so immediately answered the question, buthe was determined that his spouse should participate in those pangs ofdisappointment which swelled his own breast; as a partner of all hisjoys, she was, of course, fully entitles to an equal proportion of hiscares.
"no, madam--it is not so."
"surely you are trifling with me, mr rainscourt: is not the admiraldead?"
"yes, madam, and his grandchild is alive."
cried the lady in _alto_, pallid with vexation anddisappointment.
"well, mr rainscourt, this is another specimen of yourusual prudence and foresight.
what man in his senses would not haveascertained such a fact, previous to squandering away his wholeproperty, and leaving his daughter a beggar?"
"i think, madam, if the property has been squandered, as you term it,that you have assisted me in so doing; at all events, the property wasmy own; for i cannot exactly recollect that you increased it oneshilling when i married you."
"certainly, not much, mr rainscourt, except, indeed, the amount of thebet.
i consider that as my marriage portion," replied the lady with asneer.
"never made a worse bet in my life," replied the gentleman, throwing hislegs upon the sofa.
"perhaps not," replied his wife, with offended seriousness; "butrecollect, mr rainscourt, that _you_ have no one to blame butyourself--_you_ were not deceived.
i might have been happy--might havemet with sincerity and reciprocal affection.
your conduct towards mewas an act of cruelty, which would have called forth some compunction inthe breast of my bitterest enemy; and yet, unoffending, i washeartlessly sacrificed to your vanity."
"say, rather, to your own, which blinded you, or you would have beenable to discriminate better."
mrs rainscourt burst into tears.
before her emotion could becontrolled, her husband, who was hardened to these scenes of alternateanger and grief, either was, or pretended to be, in a sound sleep.
the little girl had nestled close to her mother at the ebullition of herfeelings, and waited in silence until it was exhausted.
"why, mamma, i thought you said we should be so happy now."
"did i, my dear?"
replied mrs rainscourt, mournfully.
"yes, you did, and told me that we should have a fine house in london,and that we should not go back to the old castle again.
i was sorry forthat, though.
where shall we go now, mamma?"
"god knows, my child; you must ask your father."
"papa's asleep, and i must not wake him.
i do hope we shall go back tothe castle."
"then you'll have your wish, my love," replied mr rainscourt, rousingup, "for i start this very evening."
"are we to go with you, mr rainscourt?"
asked mrs rainscourt, calmly;"or are we to be left here?"
"as you please; but i must be off, for that little scoundrel t---,threatened me with a visit to-morrow morning as i got out of the chaise,and i am aware that he will not come without a companion or two."
your friend t---!
that you brought from dublin withyou, and who professes so much admiration and esteem--your ownfactotum?"
"yes, my own factotum--snivelling little scoundrel.
but, however,there's not time to be lost.
you have some jewels, my dear, and otherarticles of value; you had better pack them up, and consign them to meas soon as possible.
you may then take your choice,--go with me now, orfollow me in a day or two.
they cannot arrest _you_."
"i am aware of that, mr rainscourt," replied the lady; "but as i maynot have the means of following, my daughter and i will, if you please,become a part of your travelling incumbrance, as well as the jewels and_other_ articles of value."
"be it so," replied the gentleman, who perfectly understood hersarcastic meaning, but did not think it advisable to retort at themoment; "one post-chaise will carry us all; but we must leave town attwelve o'clock this night.
if i recollect right, we are asked to a routat lady g---'s?"
"we are; but pray, mr rainscourt, how am i to get ready so soon?
theservants must be paid--all the bills must be called in."
"if you wait until i can pay all the bills, you must wait till eternity,perhaps.
pack up everything that is portable, without the knowledge ofthe servants; your jewels you can have upon your own person, or in apocket, if you ever wear one.
order the carriage--dress, and we willboth go to the rout.
i shall leave word with roberts to bring me anyletters which may be sent, telling him that the admiral is not dead yet,although hourly expected--nothing has transpired to the contrary.
i canslip away from the rout, and write the letter myself, which i will sendby a porter.
when i go home, and the chaise which i shall order is atthe door, i will put emily in it, and call for you at lady g's.
theservants may suspect something, but it will then be too late."
danger will unite those who are at variance.
mrs r entered readilyinto the proposed arrangements, which necessity imposed upon them, andin a few hours, father, mother, and daughter were on their way toireland, leaving the house-rent, butcher's, baker's, chandler's and allother bills, of no trifling sum total, to be paid at some morefavourable opportunity.
the servants indemnified themselves as well asthey could, by seizing what was left, and cursing the elopers; and theobsequious little gentleman in black vowed vengeance as he quitted thedeserted mansion, to which he had paid his promised visit in themorning, with a particular friend or two, to enforce his arguments withmr rainscourt.
have you provided me here half a dozen sufficient men?
marry have we, sir.
let me see them, i beseech you.
where's the roll!
where's the roll!
let them appear as i call.
as the reader will have a more intimate acquaintance with themhereafter, i must now enter into some description of the characters ofthe captain and officers, with whom our hero was fated to be a shipmate.
to begin with the captain, who has already made his appearance in thecourse of these pages:--captain m--- was the son of a north-country gentleman--one of thenumerous class still existing in this world, who have inherited largeideas and small fortunes.
as usual, the latter were got rid of muchsooner than the former.
the consequence was, that although youngm--- was an only son, it was considered advisable that he should bebrought up to some profession.
the naval service was selected byhimself, and approved of by his father, who, although he had no money,had some interest, that is to say, he had powerful and wealthyconnections, who, for their own sakes, rather than have to support theiryoung relation, would exert themselves to make him independent.
m--- rose to the rank of post-captain as fast as his friends could wish,and did credit to their patronage.
having once obtained for him thehighest rank that the profession could offer, until he became an admiralfrom seniority, they thought that they had done enough; and had it notbeen that captain m---, by his zeal and abilities, had secured apersonal interest at the board, he might have languished on half-pay;but his services were appreciated, and he was too good an officer not tobe employed.
his father was dead, and the payment of debts which he hadcontracted, and the purchase of an annuity for his mother, had swallowedup almost all the prize-money which captain m---, who had been verysuccessful, had realised; but he was single from choice, and frugal fromhabit.
his pay, and the interest of the small remains of prize-money inthe funds, were more than adequate to his wants.
he was enthusiastic inhis profession, and had the bad taste to prefer a fine ship to a finelady.
having entered the service at a later period than was usual, he had theadvantage of an excellent education, which being naturally of a seriousdisposition, and fond of reading, he had very much improved by study.
as an officer he was a perfect master of his profession, both in theoryand practice, and was what is termed afloat, "all for the service."
indeed, this feeling was so powerful in him, that, like aaron's rod, itswallowed up all the rest.
if there was any blemish in his character,it was in this point.
correct himself, he made no allowance forindiscretion; inflexibly severe, but always just, he in no instance everspared himself, nor would he ever be persuaded to spare others.
therules and regulations of the service, as laid down by the board ofadmiralty, and the articles of war, were as rigidly observed by him, andextracted from others, as if they had been added to the decalogue; andany deviation or neglect was sure to bring down reprimand or punishmentupon the offender, whether it happened to be the senior lieutenant, orthe smallest boy in the ship's company.
but, with all his severity, so determined was captain m--- to be just,that he never would exercise the power without due reflection.
on oneoccasion, in which the conduct of a sailor had been very offensive, thefirst lieutenant observed that summary punishment would have a verybeneficial effect upon the ship's company in general.
"perhaps itmight, mr h---," replied he; "but it is against a rule which i havelaid down, and from which i never deviate.
irritated as i am at thismoment with the man's conduct, i may perhaps consider it in a moreheinous light than it deserves, and be guilty of too great severity.
iam liable to error,--subject, as others, to be led away by the feelingsof the moment--and have therefore made a compact with myself never topunish until twenty-four hours after the offence has been committed; andso repeatedly, when at the time i have settled in my mind the quantum ofpunishment that the offender should receive, have i found, uponreflection, which delay has given time for, reasons to mitigate theseverity, that i wish, for the benefit of the service, that theadmiralty would give a standing order to that effect."
such was the character of captain m---.
it hardly need be added, afterthe events already narrated of this history, that he was a man ofundaunted bravery.
in his person he was tall, and rather slight infigure.
his features were regular, but there was a sternness in hiscountenance, and lines of deep thought on his brow, which rendered theexpression unpleasing.
it was only when he smiled that you would havepronounced him handsome; then he was more than handsome, he wasfascinating.
mr bully, the first-lieutenant (who was the second-lieutenant in theship in the action with the french frigate), was an officer who wellunderstood his duty.
he had the merit of implicitly obeying all orders;and, considering the well-known fact, that a first lieutenant has alwayssufficient cause to be put out of temper at least twenty times duringthe twelve hours, he was as good-tempered as a first-lieutenant couldpossibly be.
he had entered the service when very young, and, being ofhumble extraction, had not had any advantage of education.
in person hewas short and thick-set, and having suffered severely from the small-poxduring his infancy, was by no means prepossessing in his outwardappearance.
the second-lieutenant, whose name was price, was a good-looking youngman, who kept his watch and read shakespeare.
he was constantlyattempting to quote his favourite author; but, fortunately for those whowere not fond of quotations, his memory was very defective.
mr courtenay, the third-lieutenant, was a little, bilious-lookingpersonage, who, to use the master's phraseology, was never quite happyunless he was damned miserable.
he was full of misfortunes andgrievances, and always complaining or laughing, at his real or imaginarydisasters; but his complaint would often end in a laugh, or his mirthterminate in a whine.
you never could exactly say whether he was injoke or in earnest.
there was such a serio-comic humour about him thatone side of his countenance would express pleasure, while the otherindicated vexation.
there seemed to be a perpetual war, in hiscomposition, of good-humour _versus_ bile, both of which were mostunaccountably blended in the same temperament.
according to seniority, mr pearce, the master, is the next to beintroduced to the reader: in external appearance, a rough, hard-headednorth-countryman; but, with an unpromising exterior, he was a man withsense and feeling.
he had every requisite for his situation: his nerveswere like a chain-cable; he was correct and zealous in his duty; and agreat favourite of the captain's, who was his countryman.
he was aboutfifty years of age, a married man, with a large family.
the surgeon, whose name was macallan, was also most deservedly a greatfavourite with captain m---; indeed, there was a friendship betweenthem, grown out of long acquaintance with each other's worth,inconsistent with, and unusual, in a service where the almost despoticpower of the superior renders the intimacy of the inferior similar tothe smoothing with your hand the paw of a lion, whose fangs, in a momentof caprice, may be darted into your flesh.
he was a slight-made, spareman, of about thirty-five years of age, and had graduated and receivedhis diploma at edinburgh,--an unusual circumstance at that period,although the education in the service was so defective, that the medicalofficers were generally the best informed in the ship.
but he was morethan the above: he was a naturalist, a man of profound research, andwell informed upon most points--of an amiable and gentle disposition,and a sincere christian.
it would naturally be inferred that those whose profession it is toinvestigate the human frame, and constantly have before their eyes thetruth that we are fearfully and wonderfully made, would be more inclinedthan others to acknowledge the infinite wisdom and power.
but this istoo often found not to be the case, and it would appear as if the oldscholium, that "too much familiarity breeds contempt," may be found toact upon the human mind even when in communion with the deity.
withwhat awe does the first acquaintance with death impress us!
what athrill passes through the living, as it bends over the inanimate body,from which the spirit has departed!
the clay that returns to the dustfrom which it sprung, the tenement that was lately endued with volitionand life, the frame that exhibited a perfection of mechanism, deridingall human power, and confounding all human imagination, now an inanimatemass, rapidly decomposing, and soon to become a heap of corruption.
strong as the feeling is, how evanescent it becomes, when oncefamiliarised!
it has no longer power over the senses, and the soldierand sailor pillow themselves on the corpse with perfect indifference, ifnot with a jest.
so it is with those who are accustomed to post-mortemarrangements, who wash and lay out the body previous to interment.
yet, although we acknowledge that habit will remove the firstimpressions of awe, how is it that the minute investigation upon whichconviction ought to be founded, should too often have the contraryeffect from that which it should produce?
is it because mystery, theparent of awe, is in a certain degree removed?
faith, says the apostle, is the evidence of things not seen.
therewould be no merit in believing what is perfectly evident to the senses.
yet some would argue that the evidence ought to be more clear andpalpable.
if so, would not the awe be also removed, and would religiongain by it?
we have enough imparted to convince us that all is right;and is not that which is hidden or secret purposely intended to producethat awe, without which the proud mind of man would spurn at infinitewisdom?
the above digression had nearly caused me to omit that macallan had onepeculiar failing.
his language, from long study, had been borrowed frombooks, more than from men and when he entered upon his favourite scienceof natural history, his enthusiasm made him more pedantic in his styleand pompous in his phraseology than ever.
but who is perfect?
the purser, o'keefe, was an elderly man, very careful of the pounds,shillings, and pence.
he was affected with an incurable deafness, whichhe never thought proper to acknowledge, but catching at a word or two inthe sentence, would frame his answer accordingly, occasioning frequentmirth to his mess-mates, whom he imagined were laughing with, and not athim.
for the present i shall pass over the rest of the officers, withthe exception of the boatswain, whose character was of a very peculiarnature.
he was a man who had long been considered as one of the best boatswainsin the service, and had been applied for by captain m---.
he used hiscane with severity, but had always some jest at hand to soften down thesmart of the blow, and was very active in his own person, setting anexample to the men.
it had, however, happened, that about a year beforehe joined, mr hardsett had been induced by his wife to go with her to aconventicle, which the rising sect of methodists had established at theport where she resided; and whether it was that his former life smotehis conscience, or that the preacher was unusually powerful, he soonbecame one of the most zealous of his converts.
he read nothing but hisbible, which employed all his leisure hours, and he was continuallyquoting it in his conversation.
but he was not exactly a methodist,taking the cognomen in the worst or the best interpretation: he was anenthusiast and a fanatic--notwithstanding which, he contrived that hisduty towards his maker should not interfere with that of boatswain ofthe ship.
captain m--- regretted the man's bigotry: but as he nevertried to make any converts, and did his duty in his situation, thecaptain did not attempt to interfere with his religious opinions, themore so, as he was convinced that hardsett was sincere.
the _aspasia_ was but a short time in harbour, for the captain wasanxious to add to the laurels which he had already won: and havingreported the ship ready for sea, received an order to proceed to thewest india station.
the frigate was unmoored, the blue-peter hoisted,and the fore-topsail loosened as the signal for departure: and afterlying a short time with her anchor "short stay apeak," captain m--- cameon board, the anchor was run up to the bows, and once more the frigatestarted, like an armed knight in search of battle and adventure.
it was two o'clock in the afternoon, and the tenants of the gun-room hadassembled to their repast.
"now all my misery is about to commence,"cried courtenay, as he took his seat at the gun-room table, on which thedinner was smoking in all the variety of pea-soup, irish stew, andboiled mutton with caper sauce.
said the master.
"pray, then, what is it that you have beengrumbling about, ever since you have joined the ship?"
they were only petty vexations, but now we are at sea.
i shallbe sea-sick.
i am always obliged to throw off the accumulation of bilewhenever i go out of harbour."
"i say, doctor," replied pearce, "can you stop up the leak in thatlittle gentleman's liver?
he's not content to keep a hand-pump going toget rid of his bile when in harbour, but it seems that he requires thechain-pumps to be manned when he goes to sea."
exclaimed courtenay, shuddering, and drawing back hishead with a grimace at the idea of such a forcible discharge, and thenlooking round at his messmates with one of his serio-comic faces.
ay," said price; "you remember shakespeare in the `tempest'--hesays--dear me,--i--""come, price," said courtenay, "don't make me sick before my time,--it'sunkind.
you don't know what an analogy there is between spouting andsea-sickness.
in both cases you throw up what is nauseous, because yourhead or you stomach is too weak to retain it.
spare me, then, aquotation, my dear fellow, till you see me in the agony of nature`aback,' and then one will be of service in assisting her efforts to`box off.'
i say, billy pitt, did you stow away the two jars of pickledcabbage in my cabin?"
we must here break off the conversation to introduce this personage tothe reader.
he was a black, who ran away, when quite a lad, from hismaster at barbadoes, and entered on board of a man-of-war.
macallan,the surgeon, had taken a fancy to him, and he had been his servant forsome years, following him into different ships.
he was a veryintelligent and singular character.
macallan had taught him to read andwrite, and he was not a little proud of his acquirements.
he wasexcessively good-humoured, and a general favourite of the officers andship's company, who used to amuse themselves with his peculiarities, andallow him a greater freedom than usual.
but billy's grand _forte_, inhis own opinion, was a lexicographer.
he had a small entick'sdictionary, which he always carried in his jacket-pocket, and nothinggave him so much pleasure as any one referring to him for the meaning ofa hard word, which, although he could not always explain correctly, hecertainly did most readily.
moreover, he was, as may be supposed, veryfond of interlarding his conversation with high-sounding phraseology,without much regard as to the context.
although billy pitt was the doctor's servant, courtenay, who had taken agreat fancy to him, used to employ him as his own, to which, as thedoctor was not a man who required much attendance himself, and was verygood-natured, no objection had been raised.
we must repeat the question--"i say, billy pitt, did you stow away the two jars of pickled cabbage inmy cabin?"
"no, sar, i no hab'em to stow.
woman say, that mr kartney not pay forthe pickled onun--say quite incongrous send any more."
"not pay for the onions!
no, to be sure i didn't; but i gave her afresh order, which is the same thing."
(price laid down the potatowhich he was in the act of peeling, and stared at courtenay withastonishment.)
"well, to a london tradesman, it is, i can assure you."
"it may be, but i cannot conceive how.
if you owe me ten shillings, ican't consider borrowing ten more the same thing as paying the first."
you do not understand these things."
"i do not, most certainly," replied the master, resuming his potato.
"and so you haven't got them?"
resumed courtenay to the servant.
she say massa kartney owe nine shillings for onuns, and say iowe farteen for 'baccy, and not trust us any more.
i tell just as shesay, sir.
gentleman never pay for anything.
she call me damned nigger,and say, like massa like man.
i tell her not give any more_rhoromantade_, and walk out of shop."
"well, how cursed annoying!
now, i never set my mind upon anything buti'm disappointed.
one might as well be sancho in the isle of barataria.
i think i'll go up to the captain, and ask him to heave-to, while isend for them.
do you think he would, master, eh?"
said courtenay, inaffected simplicity of interrogation.
"you had better try him," replied pearce, laughing.
"well, it would be very considerate of him, and pickled cabbage is theonly thing that cures my sea-sickness."
--(perceiving price about tospeak)--"stop now--it's no use--there's not a word about pickled cabbagein shakespeare."
"i did not say that there was," retorted price; "but there's `beefwithout mustard,' and that will be your case now."
"and there's `write me down an ass,'" replied courtenay, who was not alittle vexed at the loss of his favourite condiment.
"did you hear what courtenay said of you, o'keefe?"
continued price,turning to the purser.
"yes--yes--i know--hand him over a glass; but this is not a clane one.
steward, will you bring a clane wine-glass?"
the rest laughed, while courtenay proceeded.
"why, o'keefe, you hear better than ever.
i say, doctor, you must putme in the sick list--i'm not fit to take charge of a watch."
"if you'll prove that to me," replied macallan, "i certainly will reportyou."
"well, i'll prove it to you in five seconds.
i'm just in that state,that if everything in the ship was to go overboard to the devil, ishouldn't care.
now, with such a feeling of indifference, a person isnot fit to be trusted with the charge of a watch."
"that you're not fit to be trusted with the charge of a watch, as youstate it yourself, i shall not deny," replied macallan; "but i considerthat to be a complaint for which you ought rather to be put _off_ thelist that on it."
i say, courtenay, you know what shakespeare says, `'tisthe curse of service,' that--that--""all hands, 'bout ship!"
now resounded through the ship as it wasrepeated in the variety of basses of the boatswain and his mates, ateither hatchway--one of the youngsters of the watch running down at thesame time to acquaint the officers, in his shrill falsetto, with thatwhich had been roared out loud enough to startle even the deaf purser.
the first-lieutenant, followed by the master, brushed by him, and was upthe ladder before his supererogatory communication could be delivered.
"how cursed annoying!"
"i was just feeling a littlebetter, and now i shall be worse than ever."
"you recollect in the `tempest,'" said price, "where shakespeare says--""forecastle, there!"
roared out captain m---, from the quarter-deck, ina voice that was distinctly heard below.
"by jove, you'd better skip for it, or you'll have what captainm--- says.
he's hailing your station," said courtenay, laughing--apiece of advice immediately acted upon by price, who was up the ladderand on the forecastle in a few seconds.--"and i must go up too.
howcursed annoying to be stationed in the waist!
nothing to do, except tostop my ears against the infernal stamp-and-go of the marines andafter-guards, over my head; sweet music to a first-lieutenant, but to mediscord most horrible.
i could _stamp_ with vexation."
"had you not better _go_ first and _stamp_ afterwards?"
observed thesurgeon, drily.
"i think i had, indeed," replied courtenay, as he bolted out of thegun-room door.--"cursed annoying!
but the captain's such a bilioussubject."
this chair shall be my state, this dagger my sceptre, and this cushion  my crown.
part i.we must now descend to the steerage, where our hero is seated in theberth, in company with a dozen more (as they designated themselves, fromthe extreme heat of their domicile) _perspiring_ young heroes, who wereamusing themselves with crunching hard biscuits, and at the same time adue proportion of those little animals of the scaribee tribe,denominated weevils, who had located themselves in the _unleavenedbread_, and which the midshipmen declared to be the only fresh meatwhich they had tasted for some time.
captain m---'s character stood so high at the admiralty, that the majorpart of the young _aspirants_ who had been committed to his charge wereof good family and connections.
at that time few of the aristocracy orgentry ventured to send their sons into the navy; whereas, at present,none but those classes can obtain admission.
a better school for training young officers could not have beenselected; and the midshipmen's berth of the _aspasia_ was as superior tothose in other ships, as captain m--- was himself to the generality ofhis contemporary captains in the service.
but i cannot pay these youngmen the compliment to introduce them one by one, as i did the gun-roomofficers.
it would be an anomaly unheard of.
i shall, therefore, withevery respect for them, describe them just as i want them.
it was onebell after eight o'clock--a bottle of ship's rum, a black jack of putridwater, and a tin bread-basket, are on the table, which is lighted with atallow candle of about thirteen to the pound.
"i say, mr jerry sneak, what are you after there--what are you foragingfor in that locker?"
said one of the oldsters of the berth to ahalf-starved, weak-looking object of a youngster, whose friends had senthim to sea with the hopes of improving his stamina.
"what for?--why, for my supper if you must know.
d'ye think i _look toofat_?
i stowed it away before i went on deck, that it might not fallinto your ravenous maw."
"mind your stops, my jack of the bonehouse, or i shall shy a biscuit atyour head."
"do, and prove your bravery; it will be so very courageous.
i supposeyou will expect to be gazetted for it."
the youngster who had been dignified with the above sobriquet, and whomade these replies, was certainly a most miserable-looking object, andlooked as if a top-gallant breeze would have blown him to atoms.
but ifhis body was weak, his tongue was most powerful.
he resorted to noother weapon, and used that skilfully.
he was a species of thersites,and no dread of punishment could control his railing.
he offered noresistance, but bent down like the reed, and resumed his former positionas soon as the storm was over.
his keen and sarcastic remarks, althoughthey occasionally subjected him to chastisement, to a certain degreeserved him as a defence, for he could always raise a laugh at theexpense of the individual whom he attacked, with the formidable weaponwhich he had inherited direct from his mother.
the oldster before mentioned put his hand into the breadbasket, andseized a handful of the biscuit.
"now i'll bet you a glass of grog thatyou don't throw a biscuit at my head," cried jerry, with a sneer.
"done," replied the oldster, throwing the contents of his hand at jerrywith all his force.
"i'll just trouble you for that glass of grog, for you've lost," saidthe youngster, taking it up from the table where it stood, before theoldster; "you've only thrown some pieces, and not a biscuit;" andfollowing up his words with deeds, he swallowed down the whole contentsof the tumbler, which he replaced very coolly before his opponent.
"fair bet, and fairly lost," cried the rest of the berth, laughing.
you're not worth thrashing," said the oldster, angrily.
"why, that's exactly what i have been trying to impress upon your memoryever since i have joined the ship.
there's no credit to be gained bylicking a half-starved wretch like i am; but there's bruce, now,"(pointing to one of the oldsters, between whom and his opponent ajealousy subsisted), "why don't you lick him?
there would be somecredit in that.
but you know better than to try it."
retorted the oldster, forgetting himself in the heat of themoment.
"yes, you do," replied bruce, jumping up in defiance; and there wasevery appearance of a disturbance, much to the delight of jerry, who,provided that they fought, was quite indifferent which party was thevictor.
but a fortunate interruption took place, by the appearance ofthe master-at-arms.
"nine o'clock, gentlemen, if you please--the lights must be put out."
"very well, master-at-arms," replied one of the oldsters.
the master-at-arms took his seat on a chest close to the door of theberth, aware that a second summons, if not a third, would be requisite,before his object was obtained.
in a few minutes he again put his headinto the berth.
"nine o'clock, gentlemen, if you please.
i must reportyou to the first-lieutenant."
"very well, byfield--it shall be out in a minute."
the master-at-arms resumes his station on the chest outside.
"why, it's saturday night," cried bruce.
"sweethearts and wives, myboys, though i believe none of us are troubled with the latter.
forster, pass the rum."
"i'll pass the bottle, and you may make a bull of it, if you choose."
"confound it, no more grog--and saturday night.
i must drink `auld langsyne,' by heavens."
the master-at-arms again made his appearance.
"gentlemen, you must putthe light out."
"stop one minute, byfield.
let us see whether we can get any more rum."
the excuse appeared reasonable to the jack in office, and hedisappeared.
"boy, tell billy pitt i want him."
billy pitt had turned in, but was soon roused out of his hammock, andmade his appearance at the berth door, with only his shirt on that hewas sleeping in.
"you want me, massa bruce?"
"billy, my beau, you know everything.
we sent for you to tell us what'sthe meaning of a repartee?"
"repartee, sir--repartee!--stop a bit--eh--i tell you, sir.
suppose youcall me dam nigger--then i call you one dam dirty white-livered son of ab---; dat a repartee, sir."
"capital, billy--you shall be a bishop.
but billy, has your master gotany rum in his cabin?"
"which massa, sir?
massa courtenay, or massa doctor?"
courtenay, to be sure.
the surgeon never has any."
"yes, sar, i tink he have a little."
"be quick, billy; and fetch it.
i will give it you back at the tubto-morrow."
"suppose you forget, sar, you put me in very fine _predicalament_.
massa courtenay look dam blue--no, he not look blue, but he look damyellow," replied billy, showing his white teeth as he grinned.
"but i won't forget, billy, upon my honour."
"well, honour quite enough between two gentlemen.
i go fetch thebottle."
billy soon reappeared with a quart bottle of rum, just as three bellswere struck.
"by gad, i rattle the bottle as i take him out--wake mrcourtenay--he say, dam black fellow he make everything adrift--cursedannoying, he say, and go to sleep again."
"really, gentlemen, i cannot wait any longer," resumed themaster-at-arms; "the lights must be reported or i shall be in disgrace."
"very true, byfield; you are only doing your duty.
will you take aglass of grog?"
"if you please," replied mr byfield, taking off his hat, "your health,gentlemen."
"thank you," replied the midshipmen.
"tank you, sir," replied also billy pitt.
what's the last word you read in your dictionary?"
let me see--oh!
you know dat word?"
we all know what that is, billy, and shall be glad to getit too, by-and-bye."
"yes, sar; but there are two kind of commission.
one you want, obligedto wait for; one i want, always have at once,--commission as agent,sar."
"oh, i understand," replied bruce; "five per cent on the bottle, eh?"
"five per cent not make a tiff glass of grog, massa bruce."
"well, then, billy, you shall have ten per cent," replied themidshipman, pouring him out a _north-wester_.
"will that do?"
the black had the politeness to drink the health of all the gentlemen ofthe berth separately, before he poured the liquor down his throat.
"massa bruce, i tink doctor got a little rum in his cabin."
"go and fetch it, billy; you shall have it back to-morrow."
"honour, mr bruce."
"honour, mr pitt."
"ten per cent, massa bruce," continued billy, grinning.
"ten per cent is the bargain."
"i go see."
another quart bottle made its appearance; and the agent having receivedhis commission, made his bow, and returned to his hammock.
"i do--really--think--upon--my--word--that that--black--scoundrel--would--sell--his--own--mother--for--a--stiff--glass--of--grog," observeda youngster, of the name of prose, a cockney, who drawled out his words,which, "like a wounded snake, dragged their slow length along."
"the lights, gentlemen, if you please," resumed the master-at-arms,putting his head again into the door.
"another commission," said jerry: "a tax upon light.
billy pitt has thebest right to it."
a second glass of grog was poured out, and the bribe disappeared downmr byfield's gullet.
"now we'll put the light out," said one of the oldsters, covering thecandlestick with a hat.
"if you will put your candle into my lantern," observed the obsequiousmaster-at-arms, "i can then report the lights out.
of course you willallow it to remain there?"
the suggestion was adopted; and the light was reported _out_ to thefirst-lieutenant, at the very moment that it was taken _out_ of thelantern again, and replaced in the candlestick.
the duplicate supplybegan to have its effect upon our incipient heroes, who commencedtalking _of their friends_.
bruce, a fine manly, honourable scotchman,had the peculiarity of always allying himself, when half drunk, to theroyal house who formerly sat upon the throne of england; but, when quiteintoxicated, he was so treasonable as to declare himself the lawful kingof great britain.
glass after glass increased his propinquity to thethrone, till at last he seated himself on it, and the uproar of thewhole party rose to that height, that the first-lieutenant sent out,desiring the midshipmen immediately to retire to their hammocks.
"send me to bed!
`proud man, dressed in a little brief authority.'
ifthe lord's anointed had been respected, he, with millions, would be nowbending the knee to me.
well, if i can't be king of all england, atleast i'll be king in this berth.
tell me," cried bruce, seizing theunfortunate prose by the collar, "am i not king?"
"why--according--to--the--best--of--my--belief," said prose, "i--should--rather--be--inclined--to--think--that--you are--not--the--king."
"am not, base slave!"
cried bruce, throwing him on the deck, and puttinghis foot on his chest.
"no--if--i die for it--i don't care--but if you are--not king--i mustown--that--you--are one of--my thirty tyrants," drawled out prose, halfsuffocated with the pressure.
"i--do--declare," cried jerry, imitating prose's drawl, "that--he--has--squeezed--a pun--out--of--you."
"am not i king?"
resumed bruce, seizing jerry, who had advanced withinreach, to laugh at prose.
"i feel that you ought to be," replied jerry: "and i don't doubt yourlineal descent: for you have all the dispositions of the race from whichyou claim descent.
a boon, your gracious majesty," continued jerry,bending on one knee.
"thou shalt have it, my loyal subject," replied bruce, who was delightedwith the homage, "even (as ahasuerus said to esther) to the half of mykingdom."
"god forbid that i should deprive your majesty of that," replied jerry,smiling at the idea of _halving nothing_.
"it is only to request that imay not keep the middle watch to-night."
"rise, jerry, you shall not keep a night-watch for a fortnight."
"i humbly thank your most gracious majesty," replied the astute boy, whowas a youngster of the watch of which bruce was mate.
as the reader may be amused with the result of this promise, he mustknow, that bruce, who did not recollect what had passed, when heperceived jerry not to be on deck, sent down for him.
the youngster, onhis appearance, claimed his promise; and his claim was allowed by bruce,rather than he would acknowledge himself to have been intoxicated.
jerry, upon the strength of the agreement, continued, for more than theprescribed time, to sleep in every night-watch, until, aware that he wasno longer safe, he thought of an expedient which would probably insurehim one night longer, and prevent a disagreeable interruption of hisdreams.
prose, whose hammock was hung up next the hatchway, had a badcold, and jerry thought it prudent to shift his berth, that he might notbe found.
"it's the draught from the hatchway that makes your cold so bad, prose;you'll never get well while you sleep there.
i will give you my insideberth until it is better--'tis really quite distressing to hear youcough."
"well, now, jerry, that's what i call very good-natured of you.
i havenot had such a friendly act done towards me since i joined the ship, andi do assure you, jerry, that i shall not be ungrateful--i shall notforget it."
it happened that, on the very night that prose exchanged berths withjerry, bruce made his calculation that the fortnight had elapsed threedays back: and although he felt himself bound in honour to keep hispromise, yet feeling rather sore at being over-reached, he now orderedthe quarter-master to cut jerry's hammock down by the head.
this wassupposed to be done, and poor prose, who had just fallen asleep afterkeeping the previous watch, awoke with a stunning sensation, and foundhis feet up at the beams and his head on the deck; while jerry, who hadbeen awakened by the noise, was obliged to cram the sheets into hismouth, that his laughter might be unperceived.
"well, now, i do declare, this is too bad--i most certainly willcomplain to the captain, to-morrow morning--as sure as my name is prose.
sentry, bring me a light, and assist me to get my hammock up again--iwill not put up with this treatment--i do declare;" and so saying, proseonce more resumed his position in his precarious dormitory.
but, during our digression, the berth has become empty--some walking,and others, particularly his majesty, reeling to bed.
so we shall closethis chapter, from which the reader may perceive, that, even in thebest-regulated ships, there is more going on in a midshipmen's berththan a captain is acquainted with, or that comes between heaven and hisphilosophy.
with leave, bassanio, i am half yourself, and i must freely have the  half of anything that this same paper brings you.
the castle which had been built by the ancestors of mr rainscourt, andwhich, in feudal times, had been one of strength and importance, wasabout two miles from the town of ---, in the county of galway, on thewest coast of ireland; and, as mr rainscourt had correctly surmised,when he returned to it, no officer could be found who was bold enough toventure his life by an attempt at caption, surrounded as he was by asavage and devoted peasantry, who had no scruples at bloodshed.
immuredwithin its walls, with little to interest, and no temptation to expendmoney, mr and mrs rainscourt lived for nearly two years, indulgingtheir spleen and discontent in mutual upbraidings,--their feelingstowards each other, from incessant irritation, being now rather those ofhatred than any other term that could be applied.
the jewels of mrsrainscourt, and every other article that could be dispensed with, hadbeen sold, and the purse was empty.
the good-will of the tenants of themortgaged property had for some time supplied the ill-assorted couplewith the necessaries of life; every day added to their wants, to theirhatred, and their despair.
they were seated at the table, having finished a dinner off some gamewhich mr rainscourt had procured with his gun, and which had been theirfare, with little variety, ever since the shooting season had commenced,when the old nurse, the only domestic they retained,--probably the onlyone who would remain with them without receiving wages,--made herappearance.
"and sure there's a letter for the master; barney, thepost-boy, is just bringing it."
"well, where is it?"
"he says that it's two thirteens that must be paid for it, and the dirtyspalpeen of a postmaster told him not to give you the letter without themoney for it in his fist."
"tell barney to step in here--have you two shillings, mrs rainscourt?"
"not one, mr rainscourt," replied the lady, gloomily.
the nurse reappeared with barney.
"well, barney, where's the letter?"
said mr rainscourt; "let me look atit."
"sure, your honour, it's not me that's refusing it ye.
but the mastertould me--`barney,' says he, `if you give his honour the letter withoutthe two thirteens in your fist, it's a good bating that i'll give yewhen ye come back.'"
"well, but, barney, let me look at it, and see by the postmark whereit's from.
i shall know, directly, whether i will take it up or not."
"and suppose that your honour should wish to open the letter!
it's notfor gentlemen like ye to be standing against the temptation;--and then,the two thirteens, your honour."
"well, barney, since you won't trust me, and i have no money, you musttake the letter back.
it might bring me good news--i have had nothingbut bad of late."
"and sure enough it might bring you good news.
then, your honour shalltake the letter and i'll take the _bating_;" and the good-natured ladpulled out the letter from his pocket, and gave it to rainscourt.
rainscourt, who first wished to ascertain whether it was one of hisusual dunning correspondents, examined the post-mark and handwriting ofthe superscription, that he might return it unopened, and save poorbarney from the beating which he had volunteered to receive for hissake, but the hand was unknown to him, and the post-mark was so faintand illegible that he could not decipher it.
he looked into the sidesof the letter, and the few words which he could read whetted hiscuriosity.
"i'm afraid, barney, that i must open it."
"good luck to your honour, then, and may it prove so."
the letter was opened, and the contents threw a gleam of pleasure, whichhad been rarely seen of late on the brow of the reader.
his wife hadwatched his countenance.
"barney," cried rainscourt, with delight,"call to-morrow, and i'll give you a guinea."
"sure your honour's in luck, and me too," replied barney, grinning, andbacking out of the room.
"i'll go take my bating at once."
but, to explain the contents of this letter, we must narrate events ofwhich we have lost sight in following up the naval career of our hero.
about three weeks after the death of admiral de courcy, theline-of-battle ship in which old adams had sailed with our hero underhis protection, returned into port.
the vicar, who anxiously awaitedher arrival, immediately proceeded there, that he might claim willy inthe capacity of his guardian.
having obtained the address of captainm---, he called upon him, and opened his case by requesting that the boymight be permitted to come on shore.
he was proceeding to narrate thechange which had taken place in his ward's prospects, when he wasinterrupted by captain m---, who, first detailing the death of oldadams, and the conduct of willy, stated that he had sent the boy home inthe prize for an outfit.
it was with great feeling that captainm--- was forced to add the apparent certainty, that the vessel, whichhad never been heard of, had foundered at sea.
shocked at theintelligence, which was communicated at a moment when his heart wasexpanded, at the idea of having been instrumental in repairing theinjustice and neglect which had been shown towards his _protege_, thevicar, not caring to mention to a stranger the family particulars uponwhich his request had been grounded, withdrew, without even giving hisname or address.
three years afterwards, when, as we have narrated, ourhero again made his appearance, captain m--- had no clue to guide him,by which he might communicate the intelligence of his recovery to onewhom he naturally concluded did not make such inquiries without havingsome interest in our hero's welfare.
the vicar, in the mean time, although he had every reason to believethat willy was no more, resorted to every means that his prudence couldsuggest to ascertain the positive fact.
for many months the most strictinquiries were set afloat by his agents, whether a captured vessel hadbeen wrecked on the french coast.
the prisoners at verdun and otherdepots were examined--rewards were offered, by emissaries in france, forthe discovery of the boy, but without success.
having waited two years,all hope became extinct, and the letter now received by mr rainscourtwas from the vicar, acquainting him with the circumstances, andsurrendering up the property to him, as next of kin.
"pray, mr rainscourt, may i ask the contents of a letter, the perusalof which not only makes you so generous, but implies that you expect tohave the means of being so?"
when happy ourselves, especially when unexpectedly so, we feel kindlydisposed towards others.
for a moment rainscourt seemed to haveforgotten all his differences with his wife; and he as readily impartedto her his good fortune as he had, on a previous occasion, hisdisappointment.
"my dear clara, the grandchild is dead, and we have possession of theproperty."
"my dear clara!"
such an epithet had never been used since the firstweek of their marriage.
overcome by the joyful intelligence, but moreovercome by the kind expression of her husband, which recalled the dayswhen she fondly loved.
mrs rainscourt burst into tears, and throwingherself down with her face on his knees, poured out, in sobs, hergratitude to heaven, and her revived affection for her husband.
their daughter emily, now ten years old, astonished at so unusual ascene, ran up, impelled as it were by instinct, and completed the familygroup, by clinging to her father.
rainscourt, who was affected, kissedthe brow of the child, and congratulated her on becoming an heiress.
"i never knew before that money would do so much good," observed thechild, referring to the apparent reconciliation of her parents.
mrs rainscourt rose from her position, and sat down at the table,leaning her face upon her hands.
"i am afraid that it has come toolate," said she, mournfully, as she recalled the years of indifferenceand hostility which had preceded.
mrs rainscourt was correct in her supposition.
respect and esteem hadlong departed, and without their aid, truant love was not to bereclaimed.
the feeling of renewed attachment was as transient as it wassudden.
"i must be off to england immediately," observed the husband.
"ipresume that i shall have no difficulty in obtaining money from the bankwhen i show this letter.
old --- will be ready enough to thrust hisnotes into my hands now."
"shall we not go with you, mr rainscourt?"
"no; you had better remain here till i have arranged matters a little.
i must settle with three cursed money-lenders, and take up the bondsfrom j---.
he'll be civil enough."
"well, mr rainscourt, it must, i suppose, be as you decide: but neitheremily nor i are very well equipped in our wardrobes and you will not beexactly competent to execute our commissions."
"and therefore shall execute none."
"do you, then, mean to leave us here in rags and beggary, while you areamusing yourself in london?"
replied mrs rainscourt, with asperity.
"with your altered circumstances, you will have no want of society,either male or _female_," continued the lady, with an emphasis upon thelast word--"and a wife will probably be an encumbrance."
"certainly not such a kind and affectionate one as you have proved, mydear," replied the gentleman, sarcastically; "nevertheless i mustdecline the pleasure of your company till i have time to look about me alittle."
"perhaps, mr rainscourt, now that you will be able to afford it, youwill prefer a separate establishment?
if so, i am willing to accede toany proposition you may be inclined to make."
"that's a very sensible remark of yours, my dear, and shall receive dueconsideration."
"the sooner the better, sir," replied the piqued lady, as mr rainscourtquitted the room.
"my dear child," said mrs rainscourt to her daughter, "you see howcruelly your father treats me.
he is a bad man, and you must never payattention to what he says."
"papa told me just the same of you, mamma," replied the girl, "yesterdaymorning, when you were walking in the garden."
the wretch, to set my own child against me!"
cried mrsrainscourt, who had just been guilty of the very same offence which hadraised her choler against her husband.
the queen of night, whose vast command  rules all the sea, and half the land;  and over moist and crazy brains,  in high spring-tides at midnight reigns.
among the millions who, on the hallowed and appointed day, lay asidetheir worldly occupations to bow the knee to the giver of all good,directing their orisons and their thoughts to one mercy-beaming power,like so many rays of light concentrated into one focus, i know no classof people in whose breasts the feeling of religion is more deeplyimplanted than the occupants of that glorious specimen of daringingenuity--a man-of-war.
it is through his works that the almighty ismost sincerely reverenced, through them that his infinite power is withdeepest humility acknowledged.
the most forcible arguments, the mostpathetic eloquence from the pulpit, will not affect so powerfully themind of man, as the investigation of a blade of grass, or the mechanismof the almost imperceptible insect.
if, then, such is the effect uponmankind in general, how strong must be the impressions of those whooccupy their business in the great waters!
these men "see the works ofthe lord, and his wonders in the deep."
they behold him in all hismagnificence, in all his beauty, in all his wrath, in all his vastness,in all his variety.
unassisted by theory, they practically feel thatgod is great, and their worship, although dumb, is sincere.
i am aware that it is the idea of many that sailors have little or noreligion: and their dissolute conduct, when thrown on shore, iscertainly a strong argument in support of this opinion; but they mustnot be so partially judged.
those who are constantly mixed with theworld, and exposed to its allurements, are subject to a continualstruggle against their passions, which they are more enabled torestrain, as temptation so rapidly succeeds temptation that one destroysthe other--effacing it from their recollection before they have had timeto mature their embryo guilt.
but in our floating monasteries, whererigid discipline and active duties allow only the thoughts to ramble tothat society which never has been intended to be abandoned, the passionsare naturally impelled towards that world, whose temptations are so muchincreased by long and unnatural seclusion.
in the mountain lake, whose waters are daily increasing, all isunruffled till their own weight has forced its boundaries, and theroaring cataract sweeps everything before it.
such is the licentiousand impetuous behaviour of the sailor on shore.
but on board he is adifferent being, and appears as if he were without sin and withoutguile.
let those, then, who turn away at his occasional intemperance,be careful how they judge.
they may "thank god that they are not asthat publican," and yet be less justified, when weighed in that balance,where, although justice eyes the beam, mercy is permitted to stand by,and throw into the scale her thousand little grains to counter-poise themass of guilt.
religion in a sailor (i mean by the term, a common seaman) is more of anactive than a passive feeling.
it does not consist in reflection orself-examination.
it is in externals that his respect to the deity ismanifest.
witness the sunday on board of a man-of-war.
the care withwhich the decks are washed, the hauling taut, and neat coiling down ofthe ropes, the studied cleanliness of person, most of which duties areperformed on other days, but on this day are executed with an extraprecision and attention on the part of the seamen, because it is_sunday_.
then the quiet decorum voluntarily observed; the attention todivine service, which would be a pattern to a congregation on shore; thelittle knots of men collected, in the afternoon, between the guns,listening to one who reads some serious book; or the solitaryquarter-master, poring over his thumbed testament, as he communes withhimself--all prove that sailors have a deep-rooted feeling of religion.
i once knew a first-lieutenant receive a severe rebuke from a ship'scompany.
this officer, observing the men scattered listlessly about theforecastle and waist of the frigate, on a fine sunday evening, orderedthe fiddler up, that they might dance.
the ship's company thanked himfor his kindness, but stated that they had not been accustomed to danceon that day, and requested that the music might be sent below.
the sunday on board a man-of-war has another advantage over the sabbathon shore: it is hallowed throughout.
it commences with respect andreverence, and it ends with the same.
there is no alehouse to resortto, where the men may become intoxicated; no allurements of the sensesto disturb the calm repose of the mind, the practical veneration of theday, which bestows upon it a moral beauty.
it was on the evening of such a day of serenity, after the hammocks hadbeen piped down and the watch mustered, that captain m--- was standingon the gangway of the _aspasia_, in conversation with macallan, thesurgeon.
it was almost a calm: the sails were not _asleep_ with thelight airs that occasionally distended them, but flapped against thelofty masts with the motion communicated to the vessel by the undulatingwave.
the moon, nearly at her full, was high in the heavens, steeringfor the zenith in all her beauty, without one envious cloud to obscurethe refulgence of her beams, which were reflected upon the water inbroad and wavering lines of silver.
the blue wave was of a deeperblue--so clear and so transparent that you fancied you could piercethrough a fathomless perspective, and so refreshing, so void of allimpurity, that it invited you to glide into its bosom.
"how clear the moon shines to-night!
to-morrow, i think, will be fullmoon."
"it would be well," observed the surgeon in reply to remark of thecaptain, "to request the officer of the watch to permit the men to sleepon the upper deck.
we shall have many of them moon-blind."
"i have often heard that effect of the moon in the tropics mentioned,but have never seen it.
in what manner does it affect the eyes?"
"the moon can act but in one way, sir," replied macallan,--"byattraction.
the men who are affected see perfectly well in broaddaylight; but as soon as it is dusk, their powers of vision are gonealtogether.
at the usual time at which the hammocks are piped down theywill not be able to distinguish the numbers.
i have had sixty men inone ship in the situation i have described."
"we ridicule the opinion of the ancients, relative to the powers of thisplanet," observed the captain; "but, at the same time, i have oftenheard more ascribed to her influence than the world in general areinclined to credit.
that she regulates the tides is, i believe, theonly point upon which there is now no scepticism."
"there has been scepticism even upon that, sir.
did you ever read awork entitled `theory of the tides'?
i can, however, state some otherpoints, from observation, in which the moon has power."
"over lunatics, i presume?"
"most certainly; and why not, therefore, over those who are rational?
we observe the effect more clearly in the lunatic, because his mind isin a state of feverish excitement; but if the moon can act upon thediseased brain, it must also have power, although less perceptible, overthe mind which is in health.
i believe that there is an ebb and flow ofpower in our internal mechanism, corresponding to the phases of themoon.
i mean, that the blood flows more rapidly, and the powers ofnature are more stimulated, at the flood and full, than at the ebb andneap, when a reaction takes place in proportion to the previousacceleration.
dr mead has observed, that of those who are at the pointof death, nine out of ten quit this world at the ebb of the tide.
doesnot this observation suggest the idea, that nature has relaxed herefforts during that period, after having been stimulated during theflood?
shakespeare, who was a true observer of nature, has not omittedthis circumstance; speaking of the death of falstaff, mrs quicklyobserves, `it was just at the turn of the tide.'"
"well, but, mr macallan, laying aside hypothesis, what have youascertained, from actual observation, besides that which we termmoon-blindness?"
"the effect of the moon upon fish, and other animal matter, hung up inits rays at night.
if under the half-deck, they would remain perfectlysweet and eatable; but if exposed to the moon's rays, in the tropics,they will, in the course of one night, become putrid and unwholesome.
they emit no smell; but when eaten will produce diarrhoea, almost asviolent as if you had taken poison."
"i have heard that stated, also, by seamen," said the captain; "but havenever witnessed it."
"a remarkable and corroborative instance occurred, when i was in the bayof annapolis," resumed the surgeon.
"i was becalmed in a small vessel,and amused myself with fishing.
i pulled up several herrings; but, tomy astonishment, they were putrid and sodden an hour or two after theywere dead.
i observed the circumstance to one of the fishermen, who informed me that several hundred barrels, taken at a fishery a few milesoff, had all been spoiled in the same manner.
i asked the reason, andthe answer was, `that they had been spawned at the full of the moon.'
how far the man was correct, i know not; but he stated that thecircumstance had occurred before, and was well known to the olderfishermen."
"very singular," replied captain m---.
"we are too apt to reject thewhole, because we have found a part to be erroneous.
that the moon isnot the hecate formerly supposed, i believe; but she seems to have morepower than is usually ascribed to her.
is that seven bells striking?"
"it is, sir; the time has slipped rapidly away.
i shall wish you goodnight."
"good night," replied captain m---, who, for some time after thedeparture of the surgeon, continued leaning over the rail of theentering-port, in silent contemplation of the glassy wave, until theworking of his mind was expressed in the following apostrophe:--"yes--placid and beautiful as thou art, there is foul treachery in thysmile.
who knows, but that, one day, thou mayest, in thy fury, demandas a victim the form which thou so peaceably reflectest?
thou must be fed with the healthy and the brave.
thegluttonous earth preys indiscriminately upon the diseased carcases ofage, infancy, and manhood; but thou must be more daintily supplied.
health and vigour--prime of life and joyous heart--high-beating pulseand energy of soul--active bodies, and more active minds--such is thefood in which thou delightest: and with such dainty fare wilt thou everbe supplied, until the power that created thee, with the other elements,shall order thee to pass away."
the bell struck eight, and its sharp peals, followed by the hoarsesummoning of the watch below, by the boatswain's-mates, disturbed hisreverie, and captain m--- descended to his cabin.
and now, reader, i shall finish this chapter.
you may, perhaps, imaginethat i have the scene before me, and am describing from nature: if so,you are in error.
i am seated in the after-cabin of a vessel, endowedwith as liberal a share of motion as any in his majesty's service:whilst i write i am holding on by the table, my legs entwined in thelashings underneath, and i can barely manage to keep my position beforemy manuscript.
the sea is high, the gale fresh, the sky dirty, andthreatening a continuance of what our transatlantic descendants wouldterm a pretty-considerable-tarnation-strong blast of wind.
thetop-gallant-yards are on deck, the masts are struck, the gunsdouble-breeched, and the bulwarks creaking and grinding in mostdetestable regularity of dissonance as the vessel scuds and lurchesthrough a cross and heavy sea.
the main-deck is afloat: and, from thecareless fitting of the half-ports at the dockyard, and neglect ofcaulking in the cants, my fore-cabin is in the same predicament.
abubbling brook changing its course, ebbing and flowing as it were withthe rolling of the ship, is dashing with mimic fury against the trunkssecured on each side of the cabin.
i have just been summoned from my task, in consequence of one of thebattens which secured my little library having given way to theimmoderate weight of learning that pressed upon it; and as my books havebeen washed to and fro, i have snatched them from their first attemptsat natation.
smith's wealth of nations i picked up first, not worth _afig_; don juan i have just rescued from a second shipwreck, with noother _hey-day_ (haidee) to console him, than the melancholy oneextracted from me with a deep sigh, as i received his shattered frame.
here's burton's "anatomy of melancholy," in a very melancholy plightindeed, and (what a fashionable watering-place my cabin has turned to!)
here's burke's "peerage," with all the royal family and aristocracy ofthe kingdom, taking a dip, and a captain of a man-of-war, like anothersally gunn, pulling them out.
so, you perceive, my description has beenall moonshine.
"my wishes have been fathers to my thoughts."
my bones are sore with rocking.
horace says, that he had a soul ofbrass who first ventured to sea; i think a body of iron very necessaryto the outfit.
my cot is swinging and jerking up to the beams, as ifthe lively scoundrel was some metamorphosed imp mocking at me.
"sarveyou right--what did you _list_ for?"
--very true--why did i?--well,anxious as i am to close this chapter, and to close my eyes, i will tellyou, reader, what it was that induced me to go to sea.
it was not toescape the drudgery and confinement of a school, or the admonitionsreceived at home.
the battle of trafalgar had been fought--i recollectthe news being brought down by the dancing-master when i was at school;but although i knew that eighteen or twenty sail of the line had beencaptured, yet never having seen a vessel larger than a merchant ship atlondon bridge, i had very imperfect ideas on the subject--except that itmust have been a very glorious affair, as we had a whole holiday inconsequence.
but when i returned home, i witnessed the funeralprocession of lord nelson; and, as the triumphal car upon which hisearthly remains were borne disappeared from my aching eye, i felt thatdeath could have no terrors, if followed by such a funeral; and idetermined that i would be buried in the same manner.
this is the fact;but i am not now exactly of the same opinion.
i had no idea at thattime, that it was such a terrible roundabout way to st. paul's.
here ihave been tossed about in every quarter of the globe, for between twentyand five-and-twenty years, and the dome is almost as distant as ever.
i mean to put up with the family vault; but i should like very much tohave engraved on my coffin--"many years commissioner," or "lord of theadmiralty," or "governor of greenwich hospital," "ambassador," "privycouncillor," or, in fact, anything but captain: for, though acknowledgedto be a good travelling name, it is a very insignificant title at theend of our journey.
moreover, as the author of "pelham" says, "i wishsomebody would adopt me."
when his pockets were lined, why his life should be mended,  the laws he had broken he'd never break more.
on his return to london, mcelvina immediately repaired to the residenceof his patron, that he might enter into the necessary explanationsrelative to the capture of the vessel, and the circumstances which hadproduced his release from the penalties and imprisonment to which he hadbeen subjected by his lawless career.
previous, however, to narratingthe events which occurred upon his arrival, it will be advisable tooffer some remarks relative to mcelvina, which, when they have beensuggested to the reader, will serve to remove much of the apparentinconsistency of his character.
that a person who, from his earliestchildhood, had been brought up to fraud and deceit, should, of his ownaccord, and so suddenly, return to honesty, may at first appearproblematical.
but let it be remembered, that mcelvina was not in thesituation of those who, having their choice of good and evil, hadpreferred the latter.
from infancy he had been brought up to, and hadheard every encomium upon dishonesty, without having one friend to pointout to him the advantages of pursuing another course.
the same spiritof emulation which would have made him strenuous in the right path,urged him forward in his career of error.
if, after his discharge fromthe philanthropic school, he had had time to observe the advantages, inpractice, of those maxims which had only been inculcated in theory, itis not improbable that he might have reformed: this, however, wasprevented by the injudicious conduct of his master.
but although the principles which had been instilled were notsufficiently powerful, unassisted by reflection, to resist the force ofhabit, the germ, smothered as it was for the time, was not destroyed;and after mcelvina's seven years' servitude in a profession remarkablefor candour and sincerity, and in which he had neither temptation noropportunity to return to his evil courses, habit had been counteractedby habit.
the tares and wheat were of equal growth.
this issubstantiated by the single fact of his inclination to be honest when hefound the pocket-book.
a confirmed rogue would never have thought ofreturning it, even if it had not been worth five shillings.
it is true,if it had contained hundreds, that, in his distressed circumstances, thetemptation might have been too strong; but this remark by no meansdisproves the assertion, that he had the inclination to be honest.
"there is a tide in the affairs of men," and it was on this decisionbetween retaining or returning the pocket-book that depended the futuremisery or welfare of mcelvina.
fortunately, the sum was not sufficientto turn the nicely balanced scale, and the generosity of old hornblowconfirmed the victory on the side of virtue.
i do not mean to assertthat, for some time subsequent to this transaction, mcelvina wasinfluenced by a religious, or even a moral feeling.
it was rather byinterested motives that he was convinced; but convinced he was; andwhether he was proud of his return to comparative virtue, or found itnecessary to refresh his memory, his constant injunctions to others tobe honest (upon the same principle that a man who tells a storyrepeatedly eventually believes it to be true) assisted to keep himsteadfast in his good resolutions.
upon the other points of his character it will be unnecessary to dilate.
for his gentlemanly appearance and address he was indebted to nature,who does not always choose to acknowledge the claims which aristocracythinks proper to assert, and occasionally mocks the idea, by bestowinggraces on a cottager which might be envied by the inhabitants of apalace.
of mcelvina it may with justice be asserted, that his faultswere those of education--his courage, generosity, and many goodqualities were his own.
mcelvina, who knew exactly at what hour of the day his patron would beabroad, took the precaution of not going to the house until the time atwhich he would be certain to find susan, as usual, in the littleparlour, alone, and occupied with her needle or her book.
thestreet-door had just been opened by the maid to receive some articles ofdomestic use, which a tradesman had sent home; and mcelvina, putting hisfinger to his lips to ensure the silence of the girl, who would have runto communicate the welcome intelligence of his arrival, stepped past herinto the passage, and found the door of the little parlour.
gentlyadmitting himself, he discovered susan, whom he had not disturbed,sitting opposite to the window, with her back towards him.
he crept insoftly behind her chair.
she was in deep thought; one hand rested onher cheek, and the other held the pen with which she had been arrangingthe accounts of the former week, to submit them, as usual, to her fatheron the monday evening.
of whom and what she was thinking was, however,soon manifested to mcelvina; for she commenced scribbling and drawingwith her pen on the blotting-paper before her, until she at last wroteseveral times, as if she were practising to see how it would look as asignature:  "susan mcelvina."
although delighted at this proof that he was occupying her thoughts,mcelvina had the delicacy to retire unperceived, and susan, as ifrecollecting herself, slightly coloured, as she twisted up the paper andthrew it under the grate; in doing which, she perceived mcelvina, whostill remained at the door.
a cry of surprise, a deep blush of pleasureover her pale face, and a hand frankly extended, which mcelvina couldwith difficulty resist the impulse to raise to his lips, were followedup by the hasty interrogation of--"why, your arm is in a sling?
you didnot say that you were hurt when you wrote from plymouth?"
"it was not worth mentioning, susan--it's almost well; but tell me, howdid your father bear the loss of the vessel?"
but, captain mcelvina, you could not have done me agreater favour, or my father a greater kindness.
he has now wound uphis affairs, and intends to retire from all speculation.
he haspurchased a house in the country, and i hope, when we go there, that ishall be more happy, and have better health than i have had of late."
"and what is to become of me?"
observed mcelvina, gravely.
"oh, i don't know; you are the best judge of that."
"well, then, i will confess to you, susan, that i am just as wellpleased that all this has taken place as you are; for i am not sorry togive up a profession respecting which, between ourselves, i have latelyhad many scruples of conscience.
i have not saved much, it is true; buti have enough to live upon, as long as i have no one to take care ofexcept myself."
"you raise yourself in my opinion by saying so," replied susan;"although it is painful to me to condemn a practice which impeaches myfather.
your courage and talents may be better applied.
thank god,that it is all over."
"but, susan, you said that you hoped to have better health.
have younot been well?"
"not very ill," replied susan; "but i have had a good deal of anxiety.
the loss of the vessel,--your capture,--has affected my father, and, ofcourse, has worried me."
the discourse was now interrupted by old hornblow, who had returned hometo his dinner.
he received mcelvina in the most friendly manner, andthey sat down to table.
after dinner, mcelvina entered into a minute detail of all that hadoccurred, and, as far as he was concerned, with a modesty which enhancedhis meritorious conduct.
susan listened to the narrative with intense interest; and as soon as itwas over, retired to her room, leaving old hornblow and mcelvina overtheir bottle.
"well, mcelvina, what do you mean to do with yourself?"
said the oldman.
"you know that susan has at last persuaded me into retiring frombusiness.
i have just concluded the purchase of a little property nearthe seaside, about seven miles from the village of --- in norfolk--itadjoins the great rainscourt estate.
you know that part of the coast."
"very well, sir; there is a famous landing-place there, on therainscourt estate.
it was formerly the property of admiral de courcy."
we don't mean to smuggle any more, so that's no use.
i should nothave known that it was near the rainscourt property, only they insertedit in the particulars of sale, as an advantage; though i confess i donot see any particular advantage in a poor man living too near a richone.
but answer my question--what are you going to do with yourself?
if i can assist you, mcelvina, i will."
"i do not intend to go to sea any more."
i suppose you would like to marry, and settle on shore?
well, if i can assist you, mcelvina, i will."
"you could, indeed, assist me there, sir."
susan, i suppose.
nay, don't colour up; i've seen it long enough,and if i had not meant that it should be so, i should have put an end toit before.
you are an honest man, mcelvina, and i know nobody to whom iwould give my girl sooner than to you."
"you have, indeed, removed a weight from my mind, sir, and i hardly knowhow to express my thanks to you for your good wishes; but i have yet toobtain your daughter's consent."
"i know you have; you cannot expect that she will anticipate your wishesas i have done.
but as i wish this business to be decided at once, ishall send her down to you, and i'll take a walk in the mean time.
alli can say is, that if she says she has no mind to you, don't you believeher, for i know better."
said old hornblow, going to the door.
"come down, my dear, and stay with captain mcelvina.
i am obliged to goout."
old hornblow reached down his hat, put on his spencer, and departed;while susan, whose heart told her that so unusual a movement on herfather's part was not without some good reason, descended to the parlourwith a quickened pulse.
said mcelvina, who had risen from his chair to receive her, assoon as he heard her footsteps, "i have much to say to you, and i mustbe as brief as i can, for my mind is in too agitated a state to bearwith much temporising.
do me the favour to take a chair, and listenwhile i make you acquainted with what you do not know."
susan trembled; and the colour flew from her cheeks, as she sat down onthe chair which mcelvina handed to her.
"your father, susan, took me by the hand at the time that i was in greatdistress, in consequence of my having pleased him by an act of commonhonesty.
you know how kind and considerate a patron he has been to mesince, and i have now been in his employ some years.
this evening hehas overpowered me with a weight of gratitude, by allowing me to aspireto that which i most covet on earth, and has consented to my robbinghim, if i can, of his greatest treasure.
you cannot mistake what imean.
but, previous to my requesting an answer on a point in which myfuture happiness is involved, i have an act of justice to performtowards you, and of conscience towards myself, which must be fulfilled.
it is to be candid, and not allow you to be entrapped into an alliancewith a person of whose life you, at present, know but the fair side.
"first, let me state to you, susan, that my parentage is as obscure asit well can be; and secondly, that the early part of my life was asvicious.
i may, indeed, extenuate it when i enter into an explanation,and with great justice: but i have now only stated the facts generally.
if you wish me to enter into particulars, much as i shall blush at theexposure, and painful as the task assigned will be, i shall not refuse,even at the risk of losing all i covet by the confession; for, much asmy happiness is at stake, i have too sincere a regard for you to allowyou to contract any engagement with me without making this candidavowal.
now, susan, answer me frankly--whether, in the first place, youwish me to discover the particulars of my early life; in the next place(if you decline hearing them), whether, after this general avowal, youwill listen to any solicitations, on my part, to induce you to uniteyour future destiny with mine?"
"captain mcelvina, i thank you for your candour," replied susan, "andwill imitate you in my answer.
your obscure parentage cannot be amatter of consideration to one who has no descent to boast of.
that youhave not always been leading a creditable life, i am sorry for; moresorry because i am sure it must be a source of repentance andmortification to you; but i have not an idle curiosity to wish you toimpart that which would not tend to my happiness to divulge.
i did oncehear an old gentlewoman, who had been conversant with the world, declarethat if every man was obliged to confess the secrets of his life beforemarriage, few young women would be persuaded to go up to the altar.
ihope it is not true; but whether it is or not, it does not exactly bearupon the subject in agitation.
i again thank you for your candour, anddisclaim all wish to know any further.
i believe i have now answeredyour question."
"not yet, susan,--you have not yet answered the latter part of it."
"what was it?--i don't recollect."
"it was," said mcelvina, picking up the piece of twisted paper whichsusan had thrown under the grate, "whether you would listen to myentreaties to sign your name in future as on this paper?"
"oh, mcelvina," cried susan,--"how unfair--how ungenerous!
now i detestyou!"
"i'll not believe that.
i have your own handwriting to the contrary,and i'll appeal to your father."
"nay, rather than that--you have set me an example of candour, and shallprofit by it.
promise me, mcelvina, always to treat me as you have thisday,--and here is my hand."
"who would not be _honest_, to be so rewarded?"
replied mcelvina, as heembraced the blushing girl.
"ah,--all's right, i perceive," cried old hornblow, who had opened thedoor unperceived.
"come, my children, take my blessing--long may youlive happy and united."
he was a shrewd philosopher,  and had read every text and gloss over,  whatever sceptic could inquire for,  for every _why_ he had a _wherefore_.
he could reduce all things to acts,  and knew their nature by abstracts.
captain m--- was not unmindful of the promise which he had made tomcelvina relative to our hero; and when he returned to the ship he sentfor macallan, the surgeon, and requested as a personal favour that hewould superintend willy's education, and direct his studies.
macallan was too partial to captain m--- to refuse, and fortunately hadimbibed a strong regard for willy, whose romantic history, earlycourage, and amiability of disposition, had made him a generalfavourite.
macallan, therefore, willingly undertook the tuition of aboy who combined energy or mind with docility of disposition andsweetness of temper.
there could not have been selected a person betterqualified than the surgeon for imparting that general knowledge sovaluable in after-life; and, under his guidance, willy soon proved thatstrong intellectual powers were among the other advantages which he hadreceived from nature.
the _aspasia_ flew before the trade winds, and in a few weeks arrived atbarbadoes, where captain m--- found orders left by the admiral of thestation, directing him to survey a dangerous reef of rocks to thenorthward of porto rico, and to continue to cruise for some weeks inthat quarter, after the service had been performed.
in three days thefrigate was revictualled and watered; and the officers had barely timeto have their sea arrangements completed, before the frigate againexpanded her canvas to a favourable breeze.
in a few hours the islandwas left so far astern as to appear like the blue mist which so oftendeceives the expectant scanner of the horizon.
"you billy pitt!
is all my linen come on board?"
"yes, sar," replied billy, who was in courtenay's cabin; "i make billout; just now cast up multerpication of whole."
"i'm afraid you very often use multiplication in your addition, mrbilly."
"true bill, sar," replied billy, coming out of the cabin, and handing apaper to courtenay.
"what's this?--nineteen tarts!
why, you black thief, i never had anytarts."
"please let me see, sar," said billy, peering over his shoulder.
"yes,sar, all right--i count em.
tell washerwoman put plenty of tarch incollar."
"shirts, you _nigger_--why don't you learn to spell with that dictionaryof yours?"
"know how to spell very well, sar," replied billy, haughtily; "that myway spell `_tarts_.'"
"`fourteen tockin, seventeen toul.'
--you do know how to spell to a t.""massa courtenay, doctor not write same way you write."
"well, mr billy."
"you not write same way me--ebery gentleman write different hand.
now,if ebery gentleman write his own way, why not ebery gentleman spell hisown way?
dat my way to spell, sar," continued billy, very muchaffronted.
"i can't argue with you now, mr billy--there's one bell after fourstriking, and i have hardly had a glass of wine, from your bothering me.
upon my soul, its excessively annoying."
"one bell, mr courtenay!"
cried jerry at the gun-room door; "mr pricewill thank you to relieve him."
"i say, mr prose," continued jerry, as he passed through the steerageto return on deck, "i'll just trouble you to hand your carcase up assoon as convenient."
"directly, jerry,--i--will--but my tea--is so hot."
"well, then leave it, and i'll drink it for you," replied jerry,ascending the ladder.
"well, mr g---, did you tell mr courtenay?"
"yes, sir," replied jerry.
"what did he say?"
"he said, `pass the bottle, sir,'" replied jerry, touching his hat, andnot changing a muscle of his countenance, although delighted with thevexation that appeared in that of the tired lieutenant, as he walkedaway forward.
for two or three days the frigate sailed between the islands, whichreared their lofty crests abruptly from the ocean, like theembattlements of some vast castle which had been submerged to thewater's edge.
her progress was slow, as she was only indebted to theland or sea breezes as they alternately blew, and was becalmed at theclose of the day, during the pause between their relieving each otherfrom their never-ceasing duty.
such was the situation of the _aspasia_on the evening of the third day.
the scene was one of those splendidpanoramas which are only to be gazed upon in tropical climes.
the sunwas near setting: and as he passed through the horizontal streaks ofvapour, fringed their narrow edges with a blaze of glory, strongly incontrast with the deep blue of the zenith, reflected by the still wavein every quarter, except where the descending orb poured down his volumeof rays, which changed the sea into an element of molten gold.
thefrigate was lying motionless in the narrow channel between two of theislands, the high mountains of which, in deep and solemn shade, werereflected in lengthened shadows, extending to the vessel's sides, and,looking downwards, you beheld the "mountains bowed."
many of theofficers were standing abaft admiring the beauty of the scene; but notgiving vent to their feelings, from an inward consciousness of inabilityto do justice to it in their expressions.
macallan first broke the silence.
"who would imagine, courtenay, that,ere yonder sun shall rise again, a hurricane may exhaust its rage upon aspot so calm, so beautiful, as this, where all now seems to whisperpeace?"
the remark was followed by a noise like that proceeding from a distantgun.
"is it pace you mane, doctor?"
said one of the midshipmen, fromthe sister kingdom.
"by the powers, there's `war to the knife,'already.
look," continued he, pointing with his finger in a directionunder the land, "there's a battle between the whale and the thrasher."
the remark of the midshipman was correct, and the whole partycongregated on the taffrail to witness the struggle which had alreadycommenced.
the blows of the thrasher, a large fish, of the same speciesas the whale, given with incredible force and noise on the back of thewhale, were now answered by his more unwieldy antagonist, who lashed thesea with fury in his attempts to retaliate upon his more activeassailant; and while the contention lasted, the water was in a foam.
in a few minutes, the whale plunged, and disappeared.
"he has had enough of it," observed the master; "but the thrasher willnot let him off so easily.
he must come up to breathe directly, andyou'll find the thrasher yard-arm and yard-arm with him again."
as the master observed, the whale soon reappeared, and the thrasher, whohad closely pursued him, as if determined to make up for lost time,threw himself out of the water, and came down upon the whale, strikinghim with tremendous force upon the shoulder.
the whale plunged soperpendicularly, that his broad tail was many feet upraised in the air,and the persecuted animal was seen no more.
"that last broadside settled him," said courtenay.
"_sunk_ him too, i think," cried jerry.
"strange," observed courtenay, addressing macallan, "that there shouldbe such an antipathy between the animals.
the west indians assert, thatat the same time the thrasher attacks him above, the sword-fish pierceshim underneath--if so, it must be very annoying."
"i have heard the same story, but have never myself seen thesword-fish," replied macallan: "it is, however, very possible, as thereis no animal in the creation that has so many enemies as the whale."
"a tax on greatness," observed jerry; "i'm glad it goes by _bulk_.
mrmacallan," continued he, "you're a philosopher, and i have heard youargue that whatever is, is right--will you explain to my consummateignorance, upon what just grounds the thrasher attacks that unoffendingmass of blubber?"
"i'll explain it to you," said courtenay, laughing.
"the whale, who hasjust come from the northward, finds himself in very comfortable quartershere, and has no wish to heave up his anchor, and proceed on his voyageround cape horn.
the thrasher is the port-admiral of the station, andhis blows are so many guns to enforce his orders to sail forthwith."
"thank you, sir," answered jerry, sarcastically, "for your veryingenious explanation; but i do not see why his guns should be shotted.
perhaps mr macallan will now oblige me by his ideas on the subject."
"how far these islands may be the capua to the whale, which mrcourtenay presumes, i cannot say," answered the surgeon, pompously; "buti have observed that all the cetaceous tribe are very much annoyed byvermin, which adhere to their skins.
you often see the porpoises, andsmaller fish of this class, throw themselves into the air, and fall flaton the water, to detach the barnacles and other parasitical insects,which distress them.
may it not be that the whale, being so enormous ananimal, and not able to employ the same means of relief, receives itfrom the blows of the thrasher?"
why, then, the thrasher may be considered as a medicalattendant to the whale; and, from the specimen we have witnessed of hishumanity, a naval practitioner, i have no doubt," added jerry.
"very well, mr jerry; if ever you come under my hands, you shall smartfor that."
"very little chance, doctor: i'm such a miserable object, that evendisease passes by me with contempt.
if i ever am in your list, ipresume it will be for a case of plethora," replied jerry, spanning histhin waist.
"young gentlemen, get down directly.
what are you all doing there onthe taffrail?"
bawled out the first-lieutenant, who had just come up theladder.
"we've been looking at a sea-bully," said jerry in a tone of voicesufficiently loud to excite the merriment of those about him, withoutbeing heard by the first-lieutenant.
"what's the joke?"
observed mr bully, coming aft, as the midshipmenwere dispersing.
"some of mr j---'s nonsense," replied the surgeon.
this answer not being satisfactory, the first-lieutenant took it forgranted, as people usually do, that the laugh was against himself, andhis choler was raised against the offending party.
ay, that young man thinks of anything but his duty.
therehe is, playing with the captain's dog; and his watch, i'll answer forit, or he would not be on deck.
mr j---," continued thefirst-lieutenant to jerry, who was walking up and down to leeward,followed by a large newfoundland dog, "is it your watch?"
"yes, sir," replied jerry, touching his hat.
"then why are you skylarking with that dog?"
"i am not skylarking with the dog, sir.
he follows me up and down.
ibelieve he takes me for a _bone_."
"i am not surprised at it," replied the first-lieutenant, laughing.
the surgeon, who remained abaft, was now accosted by willy, who had beenamusing himself, leaning over the side of a boat which had been lowereddown, by the first-lieutenant, to examine the staying of the masts, andcatching in a tin pot the various minute objects of natural historywhich passed by, as the frigate glided slowly along.
"what shell is this, mr macallan, which i have picked up?
it floatedon the surface of the water by means of these air-bladders, which areattached to it."
"that shell, willy," replied macallan, who, mounting his favouritehobby, immediately spouted his pompous truths, "is called by naturaliststhe ianthina fragilis, perhaps the weakest and most delicate in itstexture which exists, and yet the _only one_ [see note 1] which venturesto contend with the stormy ocean.
the varieties of the nautili have thesame property of floating on the surface of the water, but they seldomare found many miles from land.
they are only coasters in comparisonwith this adventurous little navigator, which alone braves the atlantic,and floats about in the same fathomless deep which is ranged by thedevouring shark, and lashed by the stupendous whale.
i have picked upthese little sailors nearly one thousand miles from the land.
yetobserve, it is his security--his tenement, of such thin texture toenable him to float with greater ease, would not be able to encounterthe rippling of the wave upon the smoothest beach."
"what use are they of?"
"of no direct use that i know of, william; but if it has no other usethan to induce you to reflect a little, it has not been made in vain.
all created things are not applicable to the wants or the enjoyment ofman; but their examination will always tend to his improvement.
whenyou analyse this little creature in its domicile, and see howwonderfully it is provided with all means necessary for its existence,--when you compare it with the thousand varieties upon the beach, in allof which you will perceive the same master-hand visible, the sameattention in providing for their wants, the same minute and endlessbeauty of colour and of form,--you cannot but acknowledge the vastnessand the magnificence of the maker.
in the same manner the flowers andshrubs, which embellish, as they cover the earth, are not all so muchfor use, as they are for ornament.
what human ingenuity can approach tothe perfection of the meanest effort of the almighty hand?
has it notbeen pointed out in the scriptures, `consider the lilies of the field,how they grow; they toil not, neither do they spin: and yet i say untoyou, that even solomon, in all his glory, was not arrayed like one ofthese.'
never debate in your mind, willy, of what use are these thingswhich god has made--for of what _use_, then, is man, the most endowedand the most perverse of all creation, except to show the goodness andthe forbearance of the almighty!
you may, hereafter, be inclined todebate why noxious reptiles and ferocious beasts, that not only areuseless to man, but a source of dread and of danger, have been created.
they have their inheritance upon earth, as well as man, and combine withthe rest of animated nature to show the power, and the wisdom, and theendless variety of the creator.
it is true that all animals were madefor our use; but recollect, that when man fell from his perfect state,it was declared, `in the sweat of thy brow thou shalt eat bread.'
aretrackless forests and yet unexplored regions to remain without livingcreatures to enjoy them, until they shall be required by man?
and isman, in his fallen state, to possess all the earth and its advantages,without labour,--without fulfilling his destiny?
ferocious andnoxious animals disappear only before cultivation.
it is part of thelabour to which he has been sentenced, that he should rend them out asthe `thistle and the thorn;' or drive them to those regions, which arenot yet required by him, and of which they may continue to havepossession undisturbed."
such was the language of macallan to our hero, whose thirst forknowledge constantly made fresh demands upon the surgeon's fund ofinformation; and, pedantic as his language may appear, it containedimportant truths, which were treasured up by the retentive memory of hispupil.
------------------------------------------------------------------------note 1.  i am aware that there are two or three other pelagic shells,but at the time of this narrative they were not known.
how frail, how cowardly is woman's mind!
yet when strong jealousy inflames the soul,  the weak will roar, and calms to tempests roll.
lee's rival queens.
but we must now follow up the motions of mr rainscourt, who quitted thecastle, and travelling with great diligence, once more trod the pavementof the metropolis, which he had quitted in equal haste, but under verydifferent circumstances.
the news of his good fortune had preceded him,and he received all that homage which is invariably shown to a man whohas many creditors, and the means of satisfying all their demands.
ashe had prophesied, the little gentleman in black was as obsequious ascould be desired, and threw out many indirect hints of the pleasure heshould have in superintending mr rainscourt's future arrangements; andby way of reinstating himself in his good graces, acquainted him with aplan for reducing the amount of the demands that were made upon him.
rainscourt, who never forgave, so far acceded to the lawyer's wishes, asto permit him to take that part of the arrangements into his hands; andafter mr j--- had succeeded in bringing the usurers to reasonableterms--when all had been duly signed and sealed, not only were hisservices declined for the future, but the servants were desired to showhim the street-door.
as his wife had remarked, rainscourt found no difficulty in makingfriends of all sorts, and of both sexes--and he had launched into aroutine of gaiety and dissipation, in which he continued for severalmonths, without allowing his wife and daughter to interrupt hisamusements, or to enter his thoughts.
he had enclosed an order upon thebanker at --- soon after his arrival in london, and he considered thathe had done all that was requisite.
such was not, however, the opinionof his wife--to be immured in a lonely castle in ireland, was neitherher intention nor her taste.
finding that repeated letters wereunanswered, in which she requested permission to join him, and pointedout the necessity that emily, who was now nearly twelve years old,should have the advantages of tuition which his fortune could command,she packed up a slender wardrobe, and in a week arrived in london withemily, and drove up to the door of the hotel, to which rainscourt haddirected that his letters should be addressed.
rainscourt was not at home when she arrived; announcing herself as hiswife, she was shown upstairs into his apartments, a minute survey ofwhich, with their contents, was immediately made; and the notes andletters, which were carelessly strewed upon the tables, and all of whichshe took the liberty to peruse, had the effect of throwing mrsrainscourt into a transport of jealousy and indignation.
the minutesappeared hours, and the hours months, until he made his appearance,which he at last did, accompanied by two fashionable _roues_ with whomhe associated.
the waiters, who happened not to be in the way as he ascended thestairs, had not announced to him the arrival of his wife, who wassitting on the sofa in her bonnet and shawl, one hand full of notes andletters, the superscriptions of which were evidently in a female hand--and the other holding her handkerchief, as if prepared for a scene.
oneleg was crossed over the other, and the foot of the one that was aboveworked in the air, up and down, with the force of a piston of asteam-engine, indicative of the propelling power within--whenrainscourt, whose voice was heard all the way upstairs, arrived at thelanding-place, and, in answer to a question of one of his companions,replied--"go and see her!
not i--i'm quite tired of her--by jove, i'd as soonsee my wife;" and as he finished the sentence, entered the apartment,where the unexpected appearance of mrs rainscourt made himinvoluntarily exclaim, "talk of the devil--""and she appears, sir," replied the lady, rising, and making a profoundcourtesy.
"pooh, my dear," replied rainscourt, embarrassed, and unwilling that ascene should take place before his companions--"i was only joking."
"good morning, rainscourt," said one of his friends--"i'm afraid that ishall be _de trop_."
"and i'm off too, my dear fellow, for there's no saying how the joke maybe taken," added the other, following his companion out of the room.
emily ran up to her father, and took his hand; and rainscourt, who wasas much attached to his daughter as his selfish character would permit,kissed her forehead.
both parties were for a short time silent.
bothpreferred to await the attack, rather than commence it; but in a trialof forbearance of this description, it may easily be supposed that thegentleman gained the victory.
mrs rainscourt waited until she foundthat she must either give vent to her feelings by words, or that herwhole frame would explode; and the action commenced on her side with ashower of tears, which ended in violent hysterics.
the first wereunheeded by her husband, who always considered them as a kind of scalingher guns previous to an engagement; but the hysterics rather baffledhim.
in his own house, he would have rung for the servants and leftthem to repair damages; but at an hotel, an eclat was to be avoided, ifpossible.
"emily, my dear, go to your mother--you know how to help her."
"no, i do not, papa," said the child, crying; "but norah used to openher hands."
rainscourt's eyes were naturally directed to the fingers of his wife, inwhich he perceived a collection of notes and letters.
he thought itmight be advisable to open her hand, if it were only to recover theseout of her possession.
what affection would not have induced him to do,interest accomplished.
he advanced to the sofa, and attempted to openher clenched hands; but whether mrs rainscourt's hysterics were onlyfeigned, or of such violence as to defy the strength of her husband, allhis efforts to extract the letters proved ineffectual, and, afterseveral unavailing attempts, he desisted from his exertions.
"what else is good for her, emily?"
"water, papa, thrown in her face--shall i ring for some?"
"no, my dear--is there nothing else we can do?"
"oh, yes, papa, unlace her stays."
rainscourt, who was not very expert as a lady's maid, had somedifficulty in arriving at the stays through the folds of the gown, _etcetera_, the more so as mrs rainscourt was very violent in hermovements, and he was not a little irritated by sundry pricks which hereceived from those indispensable articles of dress, which the fair sexare necessitated to use, pointing out to us that there are no roseswithout thorns.
when he did arrive at the desired encasement, he wasjust as much puzzled to find an end to what appeared, like the gordianknot, to have neither beginning nor end.
giving way to the naturalimpatience of his temper, he seized a penknife from the table, to divideit _a l'alexandre_.
unfortunately, in his hurry, instead of insertingthe knife on the inside of the lace, so as to cut _to_ him, he cut downupon it, and not meeting with the resistance which he expected, thepoint of the knife entered with no trifling force into the back of mrsrainscourt, who, to his astonishment, immediately started on her legs,crying, "would you murder me, mr rainscourt?--help, help!"
"it was quite accidental, my dear," said rainscourt, in a soothing tone,for he was afraid of her bringing the whole house about her ears.
"ireally am quite shocked at my own awkwardness."
"it quite recovered you though, mamma," observed emily, with greatsimplicity, and for which remark, to her astonishment, she was salutedwith a smart box on the ear.
"why should you be shocked, mr rainscourt?"
said the lady, who, as herdaughter had remarked, seemed wonderfully recovered from thephle-_back_-omy which had been administered,--"why should you be shockedat stabbing me in the back?
have i not wherewithal in my hand to stabme a thousand times in the heart?
look at these letters, all of which ihave read!
you had, indeed, reason to leave me in galway; but i willsubmit to it no longer.
mr rainscourt, i insist upon an immediateseparation."
"why should we quarrel, then, my dear, when we are both of one mind?
now do me the favour to sit down, and talk the matter over quietly.
what is it that you require?"
"first, then, mr rainscourt, an acknowledgment on your part, that i ama most injured, and most ill-treated woman."
"granted, my dear, if that will add to your happiness; i certainly havenever known your value."
"don't sneer, sir, if you please.
secondly, a handsome allowance,commensurate with your fortune."
"granted, with pleasure, mrs rainscourt."
"thirdly, mr rainscourt, an extra allowance for the education andexpenses of my daughter, who will remain under my care."
"further, mr rainscourt, to keep up appearances, i wish one of themansions on your different estates in england to be appropriated for ouruse.
your daughter ought to be known, and reside on the property ofwhich she is the future heiress."
"a reasonable demand, which i accede to.
is there anything further?"
"nothing of moment; but, for emily's sake, i should wish that you shouldpay us an occasional visit, and, generally speaking, keep up appearancesbefore the world."
"that i shall be most happy to do, my dear, and shall always speak ofyou, as i feel, with respect and esteem.
is there anything more, mrsrainscourt?"
"there is not; but i believe that if i had been ten times moreexorbitant in my demands," replied the lady, with pique, "that you wouldhave granted them--for the pleasure of getting rid of me."
"i would, indeed, my dear," replied rainscourt; "you may command me inanything, except my own person."
"i require no _other_ partition, sir, than that of your fortune."
"and of that, my dear, you shall, as i have declared, have a liberalshare.
so now, mrs rainscourt, i think we can have no further occasionfor disagreement.
the property in norfolk, where admiral de courcyresided, is a beautiful spot, and i request you will consider it as yourhead-quarters.
of course you will be your own mistress when you feelinclined to change the scene.
and now, as all may be considered assettled, let us shake hands, and henceforward be good friends."
mrs rainscourt gave her hand and sealed the new contract, but,ill-treated as she had been,--at variance with her husband for years,--and now convinced that she had been outraged in the tenderest point,still her heart leaned towards the father of her child.
the hand thatnow was extended in earnest of future separation, reminded her of theday when she had offered it in pledge of future fidelity and love, andhad listened with rapture to his reciprocal obligation.
she covered herface with her handkerchief, which was soon moistened with her tears.
such is woman!
to the last moment she cherishes her love, pure as anemanation from the deity.
in the happy days of confidence and truth, itsheds a halo round her existence;--in those of sorrow and desertion,memory, guided by its resistless power, like the gnomon of the dial,marks but those hours which were sunny and serene.
however, mrs rainscourt soon found out that an unlimited credit uponthe banker was no bad substitute for a worthless husband; and, assistedby her pride, she enjoyed more real happiness and peace of mind than shehad done for many years.
during her stay in london, rainscourtoccasionally paid his respects, behaved with great kindness andpropriety, and appeared not a little proud of the expanding beauty ofhis daughter.
mrs rainscourt not only recovered her spirits, but herpersonal attractions; and their numerous acquaintance wondered whatcould possess mr rainscourt to be indifferent to so lively and socharming a woman.
in a few weeks the mansion was ready to receive them,and mrs rainscourt, with emily, and a numerous establishment, quittedthe metropolis, to take up their abode in it for the ensuing summer.
that's your superstition.
pardon us, sir.
with us at sea it still hath been  observed, and we are strong in earnest.
the weather was fine, and the water smooth, on the morning when the_aspasia_ arrived at the reef, which, although well known to exist, hadbeen very incorrectly laid down; and captain m--- thought it advisableto drop his anchor in preference to lying off and on so near to dangerswhich might extend much farther than he was aware.
the frigate was,therefore, brought up in eighteen fathoms, about two miles from thatpart of the reef which discovered itself above water.
the captain and master undertook the survey; but any officers, whovolunteered their assistance, or midshipmen, who wished to profit by theopportunity of gaining a practical knowledge of maritime surveying, werepermitted to join the party, another boat having been lowered down fortheir accommodation.
hector, the captain's newfoundland dog, was flyingabout the decks, mad with delight, as he always was when a boat waslowered down, as he anticipated the pleasure of a swim.
captain m---,who had breakfasted, and whose boat was manned alongside, came on deck;when the dog fawning on him, he desired that his broad leather collar,with the ship's name in large brass letters riveted round it, should betaken off; that it might not be injured by the salt water.
jerry, whowas on deck, and received the order, asked the captain for the key ofthe padlock which secured it, and captain m--- handed him his bunch ofkeys, to which it had been affixed, and desiring him to take the collaroff and return the keys to him, descended again to his cabin.
jerry soon dispossessed the dog of his collar, and, ripe for mischief,went down to the midshipmen's berth, where he found prose alone, therest being all on deck, or scattered about the ship.
prose was theperson that he wanted, being the only one upon whom he could venture apractical joke, without incurring more risk than was agreeable.
jerrycommenced by fixing the collar round his own neck, and said, "i wish icould get _promotion_.
now, if the situation of _captain's dog_ wasonly vacant, i should like the rating amazingly.
i should soon get fatthen, and i think i should look well up in this collar."
"why, jerry, that collar certainly does look as if it was made for you;it's rather ornamental, i do declare."
"i wish i had a glass, to see how it looks.
i would try it on you,prose, but you've such a bull neck, that it wouldn't go half round it."
"bull neck, jerry--why, i'll lay you sixpence that my neck's almost assmall as yours; and i'll lay you a shilling that the collar will goround my neck."
"done; now let's see--recollect the staple must go into the hole, or youlose," said jerry, fixing the collar round prose's neck, and pretendingthat the staple was not into the hole of the collar until he hadinserted the padlock, turned and taken out the key.
"well, i do declare i've lost, prose.
i must go and get you theshilling," continued jerry, making his escape out of the berth, andleaving prose with the collar so tight under his chin, that he couldscarcely open his mouth.
jerry arrived on the quarter-deck, just as thecaptain was stepping into the boat, and he went up to him, and touchinghis hat, presented him with the bunch of keys.
"oh, thank you, mr jerry; i had forgotten them," said captain m---,descending the side, and shoving off.
"whose clothes are these hanging on the davit-guys?"
said mr bully, whohad given order that no clothes were to be drying after eight o'clock inthe morning.
"i believe that they are mr prose's, sir, though i am not sure,"answered jerry, who knew very well that they were not, but wished thatprose should be sent for.
"quarter-master, tell mr prose to come up to me directly."
jerryimmediately ran down to the berth.
"well, now, jerry, this is too bad, i do declare.
come, take it offagain, that's a good fellow."
"mr prose," said the quarter-master, "the first-lieutenant wants you ondeck directly."
"there now, jerry, what a mess i might have been in!
where's the key?"
"i have not got it," replied jerry; "the captain saw me on thequarter-deck, and took the bunch of keys away with him."
is the captain gone away?
i do declare,--now, this is too bad,"cried prose, in a rage.
"too bad!--why, man, don't be angry--it's a distinction.
between me andthe first-lieutenant, you are created a knight of the _grand cross_.
igave you the _collar_, and he has given you the _order_, which irecommend you to comply with, without you wish further elevation to themast-head."
"mr prose, the first-lieutenant wants you, immediately," said thequarter-master, who had been despatched to him again.
"why, how can i go up with a dog's collar round my neck?"
"i'm sorry, very sorry indeed, prose.
never mind--say it was me."
"say it was you!
why, so it was you.
i'd better say that i'm sick."
"yes, that will do.
what shall your complaint be?--a _lockjaw_?
i'llgo up and tell mr bully--shall i?"
"do--tell him i'm not well."
jerry went up accordingly.
"mr prose is not well, sir--he has a sortof lock-jaw."
"i wish to god you had the same complaint, sir," replied thefirst-lieutenant, who owed him one.
"macallan, is mr prose ill?"
"not that i know of; he has not applied to me.
i'll go down and see himbefore i go on shore."
macallan came up laughing, but he recovered his seriousness before bullyperceived it.
"mr prose is certainly not very fit to come on deck in his presentstate," said macallan, who then descended the side, and the boat, whichhad been waiting for him, shoved off.
but, this time, jerry was caughtin his own trap.
"mr j---, where is the dog's collar?--it must be oiled and cleaned,"said the first-lieutenant.
"shall i give it to the armourer, sir?"
"no, bring it up to me."
jerry went down, and returned in a few minutes.
"i cannot find it, sir;i left it in the berth when i came on deck."
"that's just like your usual carelessness, mr j---.
now go up to themast-head, and stay there till i call you down."
jerry, who did not like the turn which the joke had taken, moved up witha very reluctant step--at the rate of about one ratline in ten seconds.
"come, sir, what are you about?--_start up_."
"i'm no _up-start_, sir," replied jerry to the first-lieutenant--asarcasm which hit so hard, that jerry was not called down till dark; andlong after prose had, by making interest with the captain's steward,obtained the keys, and released his neck from its enthralment.
the party in the second boat were landed on the reef, and while the restwere attending to the survey, macallan was employed in examining thecrevices of the rocks, and collecting the different objects of naturalhistory which presented themselves.
the boat was sent on board, as itwas not required until the afternoon, when the gun-room officers were toreturn to dinner.
the captain's gig remained on shore, and the coxswainwas employed by macallan in receiving from him the different shells andvarieties of coral, with which the rocks were covered.
"take particular care of this specimen," said the surgeon, as hedelivered a bunch of corallines into the hands of marshall, thecoxswain.
"i ax your pardon, mr macallan,--but what's the good of picking up allthis rubbish?"
replied the surgeon, laughing--"why you don't know what itis.
what do you think those are which i just gave you?"
"why, weeds are rubbish, and these be only pieces of seaweed."
"they happen to be _animals_."
cried the coxswain, with an incredulous smile; "well, sir, ialways took 'em to be _weggitables_.
we live and larn, sure enough.
are cabbage and _hingions hanimals_ too?"
"no," replied the surgeon, much amused, "they are not, marshall; butthese are.
now take them to the boat, and put them in a safe place; andthen come back."
"i say, bill, look ye here," said the coxswain to one of the sailors,who was lying down on the thwarts of the boat, holding up the coral tohim in a contemptuous manner--"what the hell d'ye think this is?
why,it's a hanimal!"
"i'll be blow'd if the doctor don't say it's a hanimal!"
"no more a hanimal than i am," replied the sailor, laying his head downagain on the thwarts, and shutting his eyes.
in a few minutes marshall returned to the surgeon, who, tired withclambering over the rocks, was sitting down to rest himself a little.
"well, marshall, i hope you have not hurt what i gave into your charge."
"hurt 'em!--why, sir, a'ter what you told me, i'd as soon have hurt acat."
"what, you are superstitious on that point, as seamen generally are."
"super-what, mr macallan?
i only knows, that they who ill-treats acat, comes worst off.
i've proof positive of that since i have been inthe service.
i could spin you a yarn."
"well now, marshall, pray do.
come, sit down here--i am fond of proofpositive.
now, let me hear what you have to say, and i'll listenwithout interrupting you."
the coxswain took his seat, as macallan desired, and, taking the quid oftobacco out of his cheek, and laying it down on the rock beside him,commenced as follows:--"well now, d'ye see, mr macallan, i'll just exactly tell you how itwas, and then i leaves you to judge whether a cat's to be sarved in thatway.
it was when i belonged to the _survellanty_ frigate, that we werelaying in cawsand bay, awaiting for sailing orders.
we hadn't droppedthe anchor more than a week, and there was no liberty ashore.
well,sir, the purser found out that his steward was a bit of a rascal, andturns him adrift.
the ship's company knew that long afore; for it wasnot a few that he had cheated, and we were all glad to see him and histraps handed down the side.
now, sir, this here fellow had a blackcat--but it warn't at all like other cats.
when it was a kitten, theyhad cut off his tail close to its starn, and his ears had been shavedoff just as close to his figure-head, and the hanimal used to set up onhis hind legs and fight like a rabbit.
it had quite lost its natur, asit were, and looked, for all the world, like a little imp of darkness.
it always lived in the purser's steward's room, and we never seed himbut when we went down for the biscuit and flour as was sarving out.
"well, sir, when this rascal of a steward leaves the ship, he had nonatural affection for his cat, and he leaves him on board, belonging tonobody; and the steward as comes in his place turns him out of thesteward's room; so the poor jury-rigged little devil had to take care ofitself.
"we all tried to coax it into one berth or the other, but the poor brutewouldn't take to nobody.
you know, sir, a cat doesn't like to change sohe wandered about the ship, mewing all day, and thieving all night.
atlast, he takes to the master's cabin, and makes a dirt there, and themaster gets very savage, and swears that he'll kill him, if ever hecomes athwart him.
"now, sir, you knows it's the natur of cats always to make a dirt in thesame place,--reason why, god only knows; and so this poor black devilalways returns to the master's cabin, and makes it, as it were, hishead-quarters.
at last the master, who was as even-tempered an officeras ever i sailed with, finds one day that his sextant case is all of asmudge: so being touched in a sore place, he gets into a great rage, andorders all the boys of the ship to catch the cat; and after much ado,the poor cat was catched, and brought aft into the gun-room.
`now,then, p---,' said the master to the first-lieutenant, `will you helpkill the dirty beast?'
--and the first-lieutenant, who cared more abouthis lower deck being clean than fifty human beings' lives, said hewould; so they called the sargant o' marines, and orders him to bring uptwo ship's muskets and some ball cartridge, and they goes on deck withthe cat in their arms.
"well, sir, when the men saw the cat brought up on deck, and hears thathe was to be hove overboard, they all congregates together upon the leegangway, and gives their opinions on the subject,--and one says, `let'sgo and speak to the first-lieutenant;' and another says, `he'll put youon the black list;' and so they don't do nothing--all except jenkins,the boatswain's mate, who calls to a waterman out of the main-deck port,and says, `waterman,' says he, `when they heaves that cat overboard, doyou pick him up, and i'll give you a shilling;' and the waterman says ashow he would, for you see, sir, the men didn't know that the muskets hadbeen ordered up to shoot the poor beast.
"well, sir, the waterman laid off on his oars, and the men, knowing whatjenkins had done, were content.
but when the sargant o' marines comesup, and loads the muskets with ball cartridges, then the men begins togrumble; howsomever, the master throws the cat overboard off thelee-quarter, and the waterman, as soon as he sees her splash in thewater, backs astarn to take her into the boat, but the first-lieutenanttells him to get out of the way, if he doesn't want a bullet through hisboat--so he pulls ahead again.
the master fires first, and hits the cata clip on the neck, which turns her half over, and the first-lieutenantfires his musket, and cuts the poor hanimal right in half by thebackbone, and she sprawls a bit, and then goes down to the bottom.
`capital shots both,' says the first-lieutenant; `he'll never take anobservation of your sextant again, master;' and they both laughsheartily, and goes down the ladder to get their dinner.
"well, sir, i never seed a ship's company in such a farmant, or such anitty kicked up 'tween decks, in my life: it was almost as bad as amutiny; but they piped to grog soon a'ter, and the men goes to theirberths and talks the matter over more coolly, and they all agrees thatno good would come to the ship a'ter that, and very melancholy theywere, and couldn't forget it.
"well, sir; our sailing orders comes down the next day, and the firstcutter is sent on shore for the captain, and six men out of ten leavesthe boat, and i'm sure that it warn't for desartion, but all along ofthat cat being hove overboard and butchered in that way--for three on'em were messmates of mine--for you know, sir, we talks them mattersover, and if they had had a mind to quit the sarvice, i should haveknow'd it.
the captain was as savage as a bear with a sore head, anddid nothing but growl for three days afterwards, and it was well to keepclear on him, for he snapped right and left, like a mad dog.
i neverseed him in such a humour afore, except once when he had a fortnight'sfoul wind.
"well, sir, we had been out a week, when we falls in with a largefrigate, and beats to quarters.
we expected her to be a frenchman; butas soon as she comes within gunshot, she hoists the private signal, andproves to be the _semiramus_, and our senior officer.
the next morning,cruising together, we sees a vessel in-shore, and the _semiramus_ standsin on the larboard tack, and orders us by signal to keep away, andprevent his running along the coast.
the vessel, finding that shecouldn't go no way, comes to an anchor under a battery of two guns--andthen the commodore makes the signal for boats manned and armed, to cuther out.
"well, sir, our first-lieutenant was in his cot, on his beam ends, withthe rheumatiz, and couldn't go on sarvice; so the second and thirdlieutenants, and master, and one of the midshipmen, had command of ourfour boats, and the commodore sent seven of his'n.
the boats pulled in,and carried the vessel in good style, and there never was a man hurt.
as many boats as could clap on her took her in tow, and out she came atthe rate of four knots an hour.
i was coaxswain of the pinnace, whichwas under the charge of the master, and we were pulling on board, as allthe boats weren't wanted to tow--and we were about three cables' lengthahead of the vessel, when i sees her aground upon a rock, that nobodyknows nothing about, on the starboard side of the entrance of theharbour; and i said that she were grounded to the master, who orders usto pull back to the vessel to assist 'em in getting her off again.
"well, sir, we gets alongside of her, and finds that she was off again,having only grazed the rock, and the boats towed her out again with arally.
now the frenchmen were firing at us with muskets, for we hadshut in the battery, and as we were almost out of the musket-shot, theballs only pitted in the water, without doing any harm--and i wasa-standing with the master on the starn-sheets, my body being justbetween him and the beach where they were a-firing from.
it seemedmortally impossible to hit him, except through me.
howsomever, a bulletpasses between my arm--just here, and my side, and striked him dead uponthe spot.
there warn't another man hit out of nine boats' crews, andi'll leave you to guess whether the sailors didn't declare that he gothis death all along of murdering the cat.
"well, sir, the men thought, as he had _fired first_, that now all wasover; only jenkins, the boatswain's-mate, said, `that he warn't quitesure of that.'
we parts company with the commodore the next day, andthe day a'ter, as it turned out, we falls in with a french frigate.
shehad the heels of us, and kept us at long balls, but we hoped to cut heroff from running into brest, if a slant o' wind favoured us--andobligating her to fight, whether or no.
tom collins, the firstlieutenant, was still laid up in his cot with the rheumaticks, but whenhe hears of a french frigate, he gets up, and goes on deck; but when hegets there he tips us a faint, and falls down on the carronade slide,and his hat rolled off his head into the waist.
he tried, but he was soweak that he couldn't get up on his sticks again.
"well, sir, the captain goes up to him, and says something about zeal,and all that, and tells him he must go down below again, because he'squite incapable, and orders the men at the foremost carronades to takehim to his cot.
now, sir, just as we were handing him down the ladder,for i was captain of the gun, a shot comes in at the second port, andtakes off his skull as he lays in our arms, and never hurts another man.
he was dead in no time; and what was more curious, it was the only shotthat hit the frigate.
the frenchman got into brest--so it was noaction, after all.
"so, you see, mr macallan, in two _scrummages_ only two men were killedout of hundreds, and they were the two who had killed the cat!
now,that's what i calls proof positive, for i seed it all with my own eyes;and i should like to know whether you could do the same, with regard tothat thing being a _hanimal_?"
"i will, marshall; to-morrow you shall see that with your own eyes."
"to-morrow come never!"
[see note 1] muttered the coxswain, replacingthe quid of tobacco in his cheek.
------------------------------------------------------------------------note 1.  the phraseology of sailors has been so caricatured of late,that i am afraid my story will be considered as translated into english.
seamen, however, must decide which is correct.
while he was expounding, in set terms, the most abstruse of  his pious doctrines, the head of the tub whereon the good man stood  gave way, and the preacher was lost from before the eyes of the whole  congregation.
_life of the reverend mr smith, ss_.
seymour, who was always the companion of captain m---, whenever eitherinstruction or amusement was to be gained, now quitted the surveyingparty to join macallan, who still continued seated on the rocks,reflecting upon the remarkable coincidence which the coxswain hadnarrated, sufficient in itself to confirm the superstitious ideas of thesailors for another century.
his thoughts naturally reverted to theother point, in which seafaring men are equally bigoted, the disastrousconsequences of "sailing on a friday;" the origin of which superstitioncan easily be traced to early catholicism, when out of respect for theday of universal redemption, they were directed by their pastors toawait the "morrow's sun."
"thus," mentally exclaimed macallan, "has religion degenerated intosuperstition; and that which, from the purity of its origin, would havecommanded our respect, is now only deserving of our contempt.
it is bythe motives that have produced them, that our actions must be weighed.
that which once was an offering of religious veneration and love, is nowa tribute to superstition and to fear.
well, seymour," said he,addressing his companion, "how do you like surveying?"
"not much; the sun is hot, and the glare so powerful that i am almostblind.
what a pity it is that we had not some trees here, to shade usfrom the heat!
i should like to plant some for the benefit of those whomay come after us."
"a correct feeling on your part, my boy; but no trees would grow here atpresent--there is no soil."
"there is plenty of some sort or other in the part where we have beensurveying."
"yes, the sand thrown up by the sea, and the particles of shells androck, which have been triturated by the wave, or decomposed by thealternate action of the elements; but there is no vegetable matter,without which there can be no vegetable produce.
observe, willy,--theskeleton of this earth is framed of rocks and mountains, which have beenproudly rearing their heads into the clouds, or lying in dark majestybeneath the seas, since the creation of the world, when they were fixedby the almighty architect, to remain till time shall be no more.
overthem, we find the wrecks of a former world--once as beautiful, asthickly peopled, but more thoughtless and more wicked than the present,which was hurled into one general chaos, and its component, butincongruous parts, amalgamated in awful mockery by the deluge--thattremendous evidence of the wrath of heaven.
but it has long passedaway; and o'er the relics of former creation, o'er the kneaded mass ofman in his pride, of woman in her beauty, of arts in their splendour, ofvice in her zenith, and of virtue in her tomb, we are standing uponanother, teeming with life, and yielding forth her fruits in the seasonas before.
but, willy, the supports of life are not to be found inprimeval rocks or antediluvial remains.
it is from the superficialcovering, the thin crust with which the earth is covered, composed ofthe remains of former existence, of the breccia of exhausted nature,that animal creation derives its support; and it is the grand axiom ofthe universe, that _animal life can only be supported by animalremains_.
from the meanest insect that crawls upon the ground, to manin his perfection, life is supported and continued by animal andvegetable food; and it is only the decayed matter returned to the earth,which enables the lofty cedar to extend its boughs, or the lowly violetto exhale its perfume.
this is a world of eternal reproduction anddecay--one endless cycle of the living preying on the dead--a phoenix,yearly, daily, and hourly springing from its ashes, in renewed strengthand beauty.
the blade of grass, which shoots from the soil, flowers,casts its seed, and dies, to make room for its offspring, nourished bythe relics of its parent, is a type of the never-changing law,controlling all nature, even to man himself, who must pass away to makeroom for the generation which is to come."
the boat which, returning from the ship, appeared like a black speck onthe water, indicated that the dinner-hour was at hand; and price and thepurser, who had come on shore with macallan, now joined him and willy,who were sitting down on the rocks at the water's edge.
"well, macallan," said price, "it's a fine thing to be a philosopher.
what is that which milton says?
let me see!--sweet--something--divinephilosophy--i forget the exact words.
well, what have you caught?"
"if you've caught nothing, doctor, you're better off than i am," saidthe purser, wiping his brow, "for i've caught a headache."
"i have been very well amused," replied macallan.
"ay, i suppose, like what's-his-name in the forest--you recollect?"
"no, indeed, i do not."
bless my soul--you know, sermons in stones, and good ineverything.
i forget how the lines run.
don't you recollect, o'keefe?"
continued price, speaking loud in the purser's ear.
"no, i never _collect_.
i don't understand these things," replied thepurser, taking his seat by macallan, and addressing him--"i cannot thinkwhat pleasure there can be in poking about the rocks as you do."
"it serves to amuse me, o'keefe."
"_abuse_ you, my dear fellow!
indeed i never meant it--i beg yourpardon--you mistook me."
"it was my fault.
i did not speak sufficiently loud.
make no apology."
"too _proud_ to make an apology!--no, indeed--i only asked whatamusement you could find?--that's all."
replied macallan, rising from his seat, annoyed atthese repeated attacks from all quarters upon his favourite study.
"listen to me, and i will explain to you how investigation is the parentof both amusement and instruction.
what is this rock that i am standingon?
has it remained here for ages to be dashed by the furious ocean?--or has it lately sprung from the depths, from the silent labour of theindefatigable zoophytes?
look at its sides; behold the variety ofmarine vegetation with which it is loaded.
are they of the class of theulvae, confervae, or fuci?
to be welcomed as old acquaintance, or,hitherto unnoticed, to be added to the catalogue of nature's endlessstores?
and what are those corals, that, like mimic tenants of theforest, extend their graceful boughs!
look at the variety of shellswhich are adhering to its sides.
observe the patellae--with whattenacity they cling to save themselves from being washed into the deepwater, and being devoured by the fishes that are playing in its chasms!
what a source of endless amusement, what a field for deep reflection, isthere in the investigation of this _one little rock_!
when youcontemplate the instinct of the different species, the powers given tothem, so adapted to their wants and their privations--is not the eyedelighted, is not the mind enlarged, and are not the feelingsharmonised?
study the works of the creation, and you turn a desert intoa peopled city--a barren rock into a source of admiration and delight.
nay, search into nature for a few minutes, and you rise a better man.
dive into--"what the conclusion of the doctor's rhapsody may have been is not known;for, stamping too energetically upon the seaweed on the edge of therock, his foot slipped, and he disappeared, with the perpendiculardescent and velocity of a deep-sea lead, into the water alongside of it.
marshall, the coxswain, who had been astonished at his speech, to whichhe had listened with mouth open for want of comprehension, quite forgotthe respect due to an officer, at this unexpected finale.
"watch, there, watch!"
cried the man, and then threw himself down, androlled in convulsions of laughter.
price and willy, whose mirth wasalmost as excessive, did, however, run to his assistance, and caught himby the collar as he rose again to the surface, for it was considerablyout of his depth; while the deaf purser, whose eyes had been fixed onthe ground, in deep attention to catch the doctor's words, and whoseears were not sufficiently acute to hear the splash, looked up as theywere going to his assistance, and asked, with surprise, "where's thedoctor?"
the sides of the rock were so slippery, that the united efforts of priceand seymour (whose powers were much enfeebled from extreme mirth) werenot sufficient to haul macallan upon terra firma.
"marshall, come heredirectly, sir, and help us," cried willy,--an order which the coxswain,who was sufficiently recovered, immediately obeyed.
"give me your hand, mr macallan," said the man, as the surgeon wasclinging to the seaweed; "it's no use holding on by them slippery_hanimals_.
now, then, mr price--all together."
"ay, and as soon as you please," called out the malicious boatkeeper ofthe gig--"i seed a large shark but a minute ago."
roared the surgeon, who already imagined his legencircled by the teeth of the ravenous animal.
by their united efforts, macallan was at last safely landed--and, aftermuch sputtering, blowing, and puffing, was about to address the coxswainin no very amicable manner, when the purser interrupted him.
"by the powers, doctor, but you took the right way to have a closeexamination of all those fine things which you were giving us acatalogue of; but now give us the remainder of your speech--you gave usa practical illustration of diving."
"what sort of sensation was it, doctor?"
"you recollectshakespeare--and `o, methinks what pain it was to drown'--let me see--something--""pray don't tax your memory, price; it's something like our country,--past all further taxation."
"that's the severest thing you've said since we've sailed together.
you're out of humour, doctor.
well, you know what shakespeare says:`there never yet was found a philosopher'--something about thetoothache.
i forget the words."
these attacks did not at all tend to restore the equanimity of thedoctor's temper, which, it must be acknowledged, had some excuse forbeing disturbed by the events of the morning; but he proved himself awise man, for he made no further reply.
the boat pulled in, and theparty returned on board; and when macallan had divested himself of hisuncomfortable attire, and joined his messmates at the dinner-table, hehad recovered his usual serenity of disposition, and joined himself inthe laugh which had been created at his expense.
a man must serve his time to every trade,  save censure.--critics all are ready made.
take hackneyed jokes from miller, got by rote,  with just enough of learning to misquote;  a mind well skill'd to find or forge a fault,  a turn for punning--call it attic salt:  fear not to lie, 'twill seem a lucky hit,  shrink not from blasphemy, 'twill pass for wit,  care not for feeling,--pass your proper jest,  and stand a critic!
hated, yet caress'd.
the survey was continued.
one morning, after a fatiguing walk frompoint to point, occasionally crossing from one islet to the others inthe boats, the party collected under a projecting rock, which screenedthem from the rays of the vertical sun, and the repast, which had beenbrought from the ship in the morning, was spread before them.
the partyconsisted of captain m---; pearce, the master; the surgeon, who hadaccompanied them to explore the natural productions of the reef; and theconfidential clerk of captain m---, a man of the name of collier, whohad been many years in his service, and who was now employed in notingdown the angles taken with the theodolite.
tired with the labours of the morning, captain m--- did not riseimmediately after their meal had been despatched, but entered intoconversation with the surgeon, who was looking over the memoranda whichhe had made relative to the natural history of the reef.
"do you intend to write a book, mr macallan, that you have collected somany remarks?"
"indeed i do not, sir.
i have no ambition to be an author."
the clerk, who was very taciturn in general, and seldom spoke unless onpoints connected with his duty, joined the conversation by addressingthe surgeon.
"it's a service of danger, sir, and you must be prepared to meet theattacks both of authors and reviewers."
"of reviewers i can imagine," replied macallan; "but why of authors?"
"that depends very much whether you tread over beaten ground, or strikeinto a new path.
in the latter case you will be pretty safe from both,as the authors will be _indifferent_ and the reviewers, in allprobability, _incapable_."
"and why, if i enter upon a beaten track, which, i presume, infers astyle of writing in which others have preceded me?"
"because, sir, when a new author makes his appearance, he is much in thesame situation as a strange dog entering a kennel preoccupied by manyothers.
he is immediately attacked and worried by the rest, until,either by boldly defending himself or pertinaciously refusing to quit,he eventually obtains a domiciliation, and becomes an acknowledgedmember of the fraternity."
"why, mr collier," observed the captain, "you seem to be quite _aufait_ as to literary arrangements."
"i ought to be, sir," replied the clerk, "for in the course of my life ihave attempted to become an author, and practised as a reviewer."
and did you fail in your attempt at authorship?"
"my work was never printed, sir, for no bookseller would undertake topublish it.
i tried the whole town; no man would give himself thetrouble to look over the ms.  it was said that the public taste was notthat way, and that it would not do.
at last i received a letter ofintroduction from an old acquaintance to his uncle, who was a literarycharacter.
he certainly did read some parts of my performance."
"and what then?"
"why, sir, he shook his head--told me with a sneer that, as an author, ishould never succeed; but he added, with a sort of encouraging smile,that, from some parts of the ms which he had perused, he thought that hecould find employment for me in the reviewing line, if i chose toundertake it."
"my pride was hurt, and i answered that i could not agree with him, as iconsidered that it required the ability to write a book yourself toenable you to decide upon the merits of others."
"well, i must say that i agree with you," replied the captain.
"proceedin your story, for i am interested."
"my friend answered,--`by no means, my dear sir; a _damned bad author_generally makes a _very good reviewer_.
indeed, sir, to be candid withyou, i never allow any gentleman to review for me, unless he has metwith a misfortune similar to yours.
it is one of the necessaryqualifications of a good reviewer that he should have failed as anauthor; for without the exacerbated feelings arising fromdisappointment, he would not possess gall sufficient for his task, andhis conscience would stand in his way when he was writing against it, ifhe were not spurred on by the keen probes of envy.'"
"and he convinced you?"
"my poverty did, sir, if he did not.
i worked many months for him; buti had better have earned my bread as a common labourer."
"reviews ought to pay well, too," observed macallan; "they areperiodicals in great demand."
"they are so," replied captain m---; "and the reasons are obvious.
fewpeople take the trouble to think for themselves; but, on the contrary,are very glad to find others who will think for them.
some cannot findtime to read--others will not find it.
a review removes all thesedifficulties--gives the busy world an insight into what is going on inthe literary world--and enables the lounger not to appear whollyignorant of a work, the merits of which may happen to be discussed.
butwhat is the consequence?
that seven-eighths of the town are led by thenose by this or that periodical work, having wholly lost sight of thefact, that reviews are far from being gospel.
indeed, i do not know anyset of men so likely to err as reviewers.
in the first place, there isno class of people so irascible, so full of party feeling, so disgracedby envy, as authors; hatred, malice, and all uncharitableness seem topreside over science.
their political opinions step in, and increasethe undue preponderance; and, to crown all, they are more influenced bymoney, being proverbially more in want of it than others.
how, then, isit to be expected that reviews can be impartial?
i seldom read themmyself as i consider that it is better to know nothing than to bemisled."
"and, if it is a fair question, mr collier," continued captain m---,"in what manner were you employed?"
"i am almost ashamed to tell you, sir--i was a mere automaton, amachine, in the hands of others.
a new publication was sent to me, witha private mark from my employer, directing the quantum of praise orcensure which it was to incur.
if the former were allotted to it, thebest passages were selected; if condemned to the latter, all the worst.
the connecting parts of the review were made up from a commonplace book,in which, by turning to any subject, you found the general heads andextracts from the works of others, which you were directed to alter, soas to retain the ideas, but disguise the style, that it might appearoriginal."
"are you aware of the grounds of praise or abuse?--for it appears thatthose who directed the censure did not read the publications?"
"the grounds were various.
books printed by a bookseller, to whom mymaster had a dislike, were sure to be run down; on the contrary, thosepublished by his connections or friends were as much applauded.
moreover, the influence of authors, who were afraid of a successfulrival in their own line often damned a work."
"but you do not mean to say that all reviews are conducted with suchwant of principle?"
"by no means.
there are many very impartial and clever critiques.
themisfortune is, that unless you read the work that is reviewed, youcannot distinguish one from the other."
"and pray what induced you to abandon this creditable employment?"
"a quarrel, sir.
i had reviewed a work, with the private mark ofapproval, when it was found out to be a mistake, and i was desired toreview it with censure.
i expected to be paid for the second review aswell as for the first.
my employer thought proper to consider it all asone job, and refused--so we parted."
"pretty tricks in trade, indeed!"
replied captain m---.
"why, mrcollier, you appear to have belonged to a gang of literary bravos, whosepens, like stilettoes, were always ready to stab, in the dark, theunfortunate individuals who might be pointed out to them by interest orrevenge."
"i acknowledge the justice of your remark, sir; all that i can offer inmy defence is, the excuse of the libeller to cardinal richelieu--`_ilfaut vivre, monsieur_.'"
"and i answer you, with the cardinal--`_je ne vois pas la necessite_,'"replied captain m---, with a smile, as he rose to resume his labours.
he fell, and, deadly pale,  groaned out his soul.
"do, mamma, come here," said emily, as she was looking out of the windowof an inn on the road, where they had stopped to take somerefreshment--"do come, and see what a pretty lady is in the chariotwhich has stopped at the door."
mrs rainscourt complied with her daughter's request, and acknowledgedthe justice of the remark when she saw the expressive countenance ofsusan (now mrs mcelvina), who was listening to the proposal of herhusband that they should alight and partake of some refreshment.
susanconsented, and was followed by old hornblow, who, pulling out his watchfrom his white cassimere _femoralia_, which he had continued to wearever since the day of the wedding, declared that they must stop to dine.
"this country air makes one confoundedly hungry," said the old man; "ideclare i never had such an appetite in cateaton-street.
susan, mydear, order something that won't take long in cooking--a beef-steak, ifthey have nothing down at the fire."
mrs rainscourt, who was as much prepossessed with the appearance ofmcelvina as with that of his wife, gave vent to her thoughts with "iwonder who they are!"
her maid, who was in the room, took this as ahint to obtain the gratification of her mistress's curiosity as well asher own, and proceeded accordingly on her voyage of discovery.
in a fewminutes she returned, having boarded the abigail of mrs mcelvina justas she was coming to an anchor inside the bar; and, having made aninterchange of intelligence, with a rapidity incredible to those who arenot aware of the velocity of communication between this description ofpeople, re-entered the parlour, to make a report to her commandingofficer, precisely at the same moment that susan's maid was deliveringher cargo of intelligence to her own mistress.
"they are a new-married couple, ma'am, and their name is mcelvina," saidthe one.
"the lady is a mrs rainscourt, and the young lady is her daughter, anda great heiress," whispered the other.
"they have purchased the hunting box close to the --- hall, and aregoing there now," said the first.
"they live at the great park, close to where you are going, ma'am," saidthe second.
"the old gentleman's name is hornblow.
he is the lady's father, and asrich as a jew, they say," continued mrs rainscourt's maid.
"mrs rainscourt don't live with her husband, ma'am; by all accountshe's a bad 'un," continued the abigail of susan.
the publicity of the staircase of an hotel is very convenient for makingan acquaintance; and it happened that, just after these communicationshad been made, emily was ascending the stairs as mrs mcelvina was goingdown to join her husband and father at the dinner table.
the smilingface and beaming eyes of emily, who evidently lingered to be spoken to,were so engaging that she soon found her way into the room which themcelvinas were occupying.
mrs rainscourt was not sorry to find that she was to have forneighbours a couple whose appearance had so prepossessed her in theirfavour.
as she expected that her society would be rather confined, shedid not suffer to escape the favourable opportunity which presenteditself of making their acquaintance.
as they were returning to theirvehicles, emily ran to mrs mcelvina to wish her good-bye, and mrsrainscourt expressed her thanks for the notice they had taken of herdaughter.
a few minutes' conversation ended in "hoping to have thepleasure of making their acquaintance as soon as they were settled."
the carriages drove off; and we shall follow that of the mcelvinas,which arrived at its destination late in the evening, without anyaccident.
the cottage-ornee (as all middle-sized houses with verandas and frenchwindows are now designated), which hornblow had purchased, was, for awonder, quite as complete as described in the particulars of sale.
ithad the sloping lawn in front; the three acres (more or less) ofplantation and pleasure ground, tastefully laid out, and planted withthriving young trees; the capital walled gardens, stocked with thechoicest fruit trees, in full bearing; abundant springs of the finestwater; stabling for six horses; cow-house, cart-house, farm-yard, and_complete piggery_.
the dimensions of the conservatory, and rooms inthe interior of the house were quite correct; and the land attached toit was according to "the accompanying plan," and divided into parcels,designated by the rural terms of "homestead," "lob's-pound,""eight-acre-meadow," "little-orchard field," etcetera, etcetera.
in short, it was a very eligible purchase, and a very pretty and retireddomicile; and when our party arrived, the flowers seemed to yield a moregrateful perfume, the trees appeared more umbrageous, and the verdure ofthe meadows of a more refreshing green, from the contrast with so manyhours' travelling upon a dusty road, during a sultry day.
"oh, how beautiful these roses are!
do look, my dear father."
"they are, indeed," replied old hornblow, delighted at the happy face ofhis daughter;--"but i should like some tea, susan--i am not used to somuch jumbling.
i feel tired, and shall go to bed early."
tea was accordingly prepared; soon after which, the old gentleman roseto retire.
"well," said he, as he lighted his chamber candle, "i suppose i amsettled here for life; but i hardly know what to do with myself.
i mustmake acquaintance with all the flowers and all the trees: the budding ofthe spring will make me think of grandchildren; the tree, clothed in itsbeauty, of you; and the fall of the leaf, of myself.
i must count thepoultry, and look after the pigs, and see the cows milked.
i was fondof the little parlour in cateaton-street, because i had sat in it solong; and i suppose that i shall get fond of this place too, if i findenough to employ and amuse me.
but you must be quick and give me agrandchild, susan, and then i shall nurse him all day long.
goodnight--god bless you, my dear, good night."
"good night, my dear sir," replied susan, who had coloured deeply at therequest which he had made.
"good night, mcelvina, my boy; this is the first night we pass underthis roof; may we live many happy years in it;" and old hornblow leftthe room, and ascended the stairs.
mcelvina had encircled susan's waistwith his arm, and was probably about to utter some wish in unison withthat of her father, when the noise of a heavy fall sounded in theirears.
cried susan, "it is my father who has fallen downstairs."
mcelvina rushed out; it was but too true.
the stair-carpet had not yetbeen laid down, and his foot had slipped at the uppermost step.
he wastaken up senseless, and when medical advice was procured, his head andhis spine were found to be seriously injured.
in a few days, duringwhich he never spoke, old hornblow was no more.
thus the old man, likethe prophet of old, after all his toiling, was but permitted to see thepromised land; and thus are our days cut short at the very moment ofrealising our most sanguine expectations.
reader, let us look at home.
shall i, now thoughtlessly riding upon theagitated billow, with but one thin plank between me and death, and yetso busy with this futile work, be permitted to bring it to a close?
thehand which guides the flowing pen may to-morrow be stiff; the head nowteeming with its subject may be past all thought ere to-morrow's sun isset--ay, sooner!
and you, reader, who may so far have had the courageto proceed in the volumes without throwing them away, shall you bepermitted to finish your more trifling task?--or, before its close, behurried from this transitory scene where fiction ends, and the spirit,re-endowed, will be enabled to raise its eyes upon the lightning beamsof unveiled truth?
and if you chance his shipp to borde,  this counsel i must give withall.
ballad of sir andrew barton, 1560.  discretion  and hardy valour are the twins of honour,  and, nursed together, make a conqueror!
divided, but a talker.
beaumont and fletcher.
the survey having been completed, captain m---, in pursuance of theorders which he had received, weighed his anchor, and proceeded tocruise until the want of provisions and water should compel him toreturn into port.
for many days the look-out men at the mastheads weredisappointed in their hopes of reporting a strange sail, the chase orcapture of which would relieve the monotony of constant sky and water,until, one sunday forenoon, as captain m--- was performing divineservice, the man at the masthead hailed the deck with "a strange sail onthe weather-bow!"
the puritan may be shocked to hear that the service was speedily,although decorously closed; but captain m--- was aware from thefidgeting of the ship's company, upon the capstan bars, on which theywere seated, that it would be impossible to regain their attention tothe service, even if he had felt inclined to proceed: and he well knew,that any worship of god in which the mind and heart were not engaged,was but an idle ceremony, if not a solemn mockery.
the hands wereturned up--all sail was made--and in an hour, the stranger was to beseen with the naked eye from the fore-yard.
"what do you make of her, mr stewart?"
said the first-lieutenant tohim, as he sat aloft with his glass directed towards the vessel.
"a merchant ship, sir, in ballast."
"what did he say, jerry?"
inquired prose, who stood by him on thegangway.
"a french vessel, deeply laden, prose."
said prose, rubbing his hands.
"we shall get someprize-money, i do declare."
"to be sure we shall.
it will give us twenty pounds at least for amidshipman's share, for her cargo must be sugar and coffee.
only,confound it, one has to wait so long for it.
i'll sell mine, dog-cheap,if any one will buy it.
will you, prose?"
"why, jerry, i don't much like speculation: but, now, what would youreally sell your chance for?"
"i'll take ten pounds for it.
we're certain to come up with her."
no, jerry, that is too much.
i'll tell you what, i'llgive you five pounds."
"done," replied jerry, who was aware that a vessel in ballast would notgive him thirty shillings, if captain m--- sent her in, which was veryunlikely.
"where's the money?"
"oh, you must trust to my honour; the first port we go into, i pledgeyou my word that you shall have it."
"i don't doubt your word, or your honour, the least, prose; but still ishould like to have the money in my hand.
could you not borrow it?
never mind--it's a bargain."
in two hours the frigate had neared the stranger so as to distinguishher water-line from the deck, and on hoisting her ensign and pendant,the vessel bore down to her.
"she has hoisted english colours, sir," reported stewart to the captain.
did you say that she had hoisted english colours?"
inquired prose, with an anxious face.
"yes, you booby, i did."
"well, now, i do declare," cried prose, with dismay, "if i haven't lostfive pounds."
the vessel ran under the stern of the frigate, and requested a boat tobe sent on board, as she had intelligence to communicate.
the boatreturned, and acquainted captain m--- that the vessel had been boardedand plundered by a french privateer schooner, which had committed greatdepredation in that quarter, and that it was not above eight hours thatshe had left her, and made sail towards porto rico, taking out twomerchants, who were passengers.
the boat was immediately hoisted up,and all sail made in the direction of the island, which was not abovefifteen leagues distant.
as the day closed in, their eyes weregratified by the sight of the schooner, becalmed close in under theland.
perceiving the frigate in pursuit of her, and unable to escape,she came to an anchor in a small and shallow bay, within a cable'slength of the beach.
captain m---, having run his ship as close in asthe depth of water would permit, which was between two and three milesof her, so as to render her escape impossible, came to an anchor,signifying to his officers his determination to cut her out with hisboats on the ensuing day.
the officers who were to be intrusted with the command of the boats, andthe crews which were to be employed on the service, were selected, andmustered on the quarter-deck, previous to the hammocks being piped down,that the former might hold themselves in readiness, and that the lattermight remain in their hammocks during the night.
all was anxiety forthe sun to rise again upon those who were about to venture in thelottery, where the prizes would be honour, and the blanks--death.
therewere but few whose souls were of that decided brute composition thatthey could sleep through the whole of the tedious night.
they woke and"swore a prayer or two, then slept again."
[truncated: 440,227 more chars]
