# Supplementary material for: Detection of changes in literary writing style using N-grams as style markers and supervised machine learning
Source: PLoS One. 2022 Jul 20;17(7):e0267590. doi: 10.1371/journal.pone.0267590 (PMC9299308; doi:10.1371/journal.pone.0267590)
Supplement: S1 File — (ZIP) [file pone.0267590.s001.zip › Corpus11authors/FrederickMarryat/1834_1_FMarryat_Faithful.txt]

my birth, parentage, and family pretensions--unfortunately i prove to bea detrimental or younger son, which is remedied by a trifling accident--i hardly receive the first elements of science from my father, when theelements conspire against me, and i am left an orphan.
gentle reader, i was born upon the water--not upon the salt and angryocean, but upon the fresh and rapid-flowing river.
it was in a floatingsort of box, called a lighter, and upon the river thames, at low water,when i first smelt the mud.
this lighter was manned (an expressionamounting to bullism, if not construed _kind_-ly) by my father, mymother, and your humble servant.
my father had the sole charge--he wasmonarch of the deck: my mother, of course, was queen, and i was theheir-apparent.
before i say one word about myself, allow me dutifully to describe myparents.
first, then, i will portray my queen mother.
report says,that when she first came on board of the lighter, a lighter figure and alighter step never pressed a plank; but as far as i can tax myrecollection, she was always a fat, unwieldy woman.
locomotion was notto her taste--gin was.
she seldom quitted the cabin--never quitted thelighter: a pair of shoes may have lasted her for five years for the wearand tear she took out of them.
being of this domestic habit, as allmarried women ought to be, she was always to be found when wanted; butalthough always at hand, she was not always on her feet.
towards theclose of the day, she lay down upon her bed--a wise precaution when aperson can no longer stand.
the fact was, that my honoured mother,although her virtue was unimpeachable, was frequently seduced by liquor;and although constant to my father, was debauched and to be found in bedwith that insidious assailer of female uprightness--_gin_.
the lighter,which might have been compared to another garden of eden, of which mymother was the eve, and my father the adam to consort with, was enteredby this serpent who tempted her; and if she did not eat, she drank,which was even worse.
at first, indeed--and i may mention it to provehow the enemy always gains admittance under a specious form--she drankit only to keep the cold out of her stomach, which the humid atmospherefrom the surrounding water appeared to warrant.
my father took his pipefor the same reason; but, at the time that i was born, he smoked and shedrank from morning to night, because habit had rendered it almostnecessary to their existence.
the pipe was always to his lip, the glassincessantly to hers.
i would have defied any cold ever to havepenetrated into their stomachs;--but i have said enough of my mother forthe present; i will now pass on to my father.
my father was a puffy, round-bellied, long-armed, little man, admirablycalculated for his station in, or rather out of, society.
he couldmanage a lighter as well as anybody; but he could do no more.
he hadbeen brought up to it from his infancy.
he went on shore for my mother,and came on board again--the only remarkable event in his life.
hiswhole amusement was his pipe; and, as there is a certain indefinablelink between smoking and philosophy, my father, by dint of smoking, hadbecome a perfect philosopher.
it is no less strange than true, that wecan puff away our cares with tobacco, when, without it, they remain aburden to existence.
there is no composing draught like the draughtthrough the tube of a pipe.
the savage warriors of north americaenjoyed the blessing before we did; and to the pipe is to be ascribedthe wisdom of their councils and the laconic delivery of theirsentiments.
it would be well introduced into our own legislativeassembly.
ladies, indeed, would no longer peep down through theventilator; but we should have more sense and fewer words.
it is alsoto tobacco that is to be ascribed the stoical firmness of those americanwarriors, who, satisfied with the pipes in their mouths, submitted withperfect indifference to the torture of their enemies.
from thewell-known virtues of this weed arose that peculiar expression when youirritate another, that you "put his pipe out."
my father's pipe, literally and metaphorically, was never put out.
hehad a few apophthegms which brought every disaster to a happyconclusion; and as he seldom or never indulged in words, these sayingswere deeply impressed upon my infant memory.
one was, "_it's no usecrying; what's done can't be helped_."
when once these words escapedhis lips, the subject was never renewed.
nothing appeared to move him:the abjurations of those employed in the other lighters, barges,vessels, and boats of every description, who were contending with us forthe extra foot of water, as we drifted up or down with the tide,affected him not, further than an extra column or two of smoke risingfrom the bowl of his pipe.
to my mother he used but one expression,"_take it coolly_;" but it always had the contrary effect with mymother, as it put her more in a passion.
it was like pouring oil uponflame; nevertheless, the advice was good, had it ever been followed.
another favourite expression of my father's when anything went wrong,and which was of the same pattern as the rest of his philosophy, was,"_better luck next time_."
these aphorisms were deeply impressed uponmy memory; i continually recalled them to mind, and thus i became aphilosopher long before my wise teeth were in embryo, or i had even shedthe first set with which kind nature presents us, that in the petticoatage we may fearlessly indulge in lollipop.
my father's education had been neglected.
he could neither write norread; but although he did not exactly, like cadmus, invent letters, hehad accustomed himself to certain hieroglyphics, generally speakingsufficient for his purposes, and which might be considered as anartificial memory.
"i can't write nor read, jacob," he would say; "iwish i could; but look, boy, i means this mark for three quarters of abushel.
mind you recollects it when i axes you, or i'll be blowed if idon't wallop you."
but it was only a case of peculiar difficulty whichwould require a new hieroglyphic, or extract such a long speech from myfather.
i was well acquainted with his usual scratches and dots, andhaving a good memory, could put him right when he was puzzled with somemisshapen _x_ or _z_, representing some unknown quantity, like the sameletters in algebra.
i have said that i was heir-apparent, but i did not say that i was theonly child born to my father in his wedlock.
my honoured mother had hadtwo more children; but the first, who was a girl, had been provided forby a fit of the measles; and the second, my elder brother, by stumblingover the stern of the lighter when he was three years old.
at the timeof the accident my mother had retired to her bed, a little the worse forliquor; my father was on deck forward, leaning against the windlass,soberly smoking his evening pipe.
"what was that?"
exclaimed my father,taking his pipe out of his mouth, and listening; "i shouldn't wonder ifthat wasn't joe."
and my father put in his pipe again, and smoked awayas before.
my father was correct in his surmises.
it _was_ joe who had made thesplash which roused him from his meditations, for the next morning joewas nowhere to be found.
he was, however, found some days afterwards;but, as the newspapers say, and as may well be imagined, the vital sparkwas extinct; and, moreover, the eels and chubs had eaten off his noseand a portion of his chubby face, so that, as my father said, "he was ofno use to nobody."
the morning after the accident my father was upearly, and had missed poor little joe.
he went into the cabin, smokedhis pipe, and said nothing.
as my brother did not appear as usual forhis breakfast, my mother called out for him in a harsh voice; but joewas out of hearing, and as mute as a fish.
joe opened not his mouth inreply, neither did my father.
my mother then quitted the cabin, andwalked round the lighter, looked into the dog-kennel to ascertain if hewas asleep with the great mastiff--but joe was nowhere to be found.
"why, what can have become of joe?"
cried my mother, with maternal alarmin her countenance, appealing to my father, as she hastened back to thecabin.
my father spoke not, but taking the pipe out of his mouth,dropped the bowl of it in a perpendicular direction till it landedsoftly on the deck, then put it into his mouth again, and puffedmournfully.
"why, you don't mean to say he is overboard?"
my father nodded his head, and puffed away at an accumulated rate.
atorrent of tears, exclamations, and revilings succeeded to thischaracteristic announcement.
my father allowed my mother to exhaustherself.
by the time when she had finished, so was his pipe; he thenknocked out the ashes, and quietly observed, "it's no use crying; what'sdone can't be helped," and proceeded to refill the bowl.
"can't be helped!"
cried my mother; "but it might have been helped."
"take it coolly," replied my father.
"take it coolly!"
replied my mother in a rage--"take it coolly!
yes,you're for taking everything coolly: i presume, if i fell overboard youwould be taking it coolly."
"you would be taking it coolly, at all events," replied my imperturbablefather.
cried my poor mother; "two poor children, and lostthem both!"
"better luck next time," rejoined my father; "so, sall, say no moreabout it."
my father continued for some time to smoke his pipe, and my mother topipe her eye, until at last my father, who was really a kind-heartedman, rose from the chest upon which he was seated, went to the cupboard,poured out a teacupful of _gin_, and handed it to my mother.
it waskindly done of him, and my mother was to be won by kindness.
it was apure offering in the spirit, and taken in the spirit in which it wasoffered.
after a few repetitions, which were rendered necessary fromits potency being diluted with her tears, grief and recollection weredrowned together, and disappeared like two lovers who sink down entwinedin each other's arms.
with this beautiful metaphor, i shall wind up the episode of myunfortunate brother joe.
it was about a year after the loss of my brother that i was ushered intothe world, without any other assistants or spectators than my father anddame nature, who i believe to be a very clever midwife if not interferedwith.
my father, who had some faint ideas of christianity, performedthe baptismal rites by crossing me on the forehead with the end of hispipe, and calling me jacob: as for my mother being churched, she hadnever been but once to church in her life.
in fact, my father andmother never quitted the lighter, unless when the former was called outby the superintendent or proprietor, at the delivery or shipment of acargo, or was once a month for a few minutes on shore to purchasenecessaries.
i cannot recall much of my infancy; but i recollect thatthe lighter was often very brilliant with blue and red paint, and thatmy mother used to point it out to me as "so pretty," to keep me quiet.
i shall therefore pass it over, and commence at the age of five years,at which early period i was of some little use to my father.
indeed iwas almost as forward as some boys at ten.
this may appear strange; butthe fact is, that my ideas although bounded, were concentrated.
thelighter, its equipments, and its destination were the microcosm of myinfant imagination; and my ideas and thoughts being directed to so fewobjects, these objects were deeply impressed, and their value fullyunderstood.
up to the time that i quitted the lighter, at eleven yearsold, the banks of the river were the boundaries of my speculations.
icertainly comprehended something of the nature of trees and houses; buti do not think that i was aware that the former _grew_.
from the timethat i could recollect them on the banks of the river, they appeared tobe exactly of the same size as they were when first i saw them, and iasked no questions.
but by the time that i was ten years old, i knewthe name of the reach of the river, and every point--the depth of water,and the shallows, the drift of the current, and the ebb and flow of thetide itself.
i was able to manage the lighter as it floated down withthe tide; for what i lacked in strength i made up with dexterity arisingfrom constant practice.
it was at the age of eleven years that a catastrophe took place whichchanged my prospects in life, and i must, therefore, say a little moreabout my father and mother, bringing up their history to that period.
the propensity of my mother to ardent spirits had, as always is thecase, greatly increased upon her, and her corpulence had increased inthe same ratio.
she was now a most unwieldy, bloated mountain of flesh,such a form as i have never since beheld, although, at the time, she didnot appear to me to be disgusting, accustomed to witness imperceptiblyher increase, and not seeing any other females, except at a distance.
for the last two years she had seldom quitted her bed--certainly she didnot crawl out of the cabin more than five minutes during the week--indeed, her obesity and habitual intoxication rendered her incapable.
my father went on shore for a quarter of an hour once a month, topurchase gin, tobacco, red herrings, and decayed ship-biscuits;--thelatter was my principal fare, except when i could catch a fish over thesides, as we lay at anchor.
i was, therefore, a great water-drinker,not altogether from choice, but from the salt nature of my food, andbecause my mother had still sense enough left to discern that "ginwasn't good for little boys."
but a great change had taken place in myfather.
i was now left almost altogether in charge of the deck, myfather seldom coming up except to assist me in shooting the bridges, orwhen it required more than my exertions to steer clear of the crowds ofvessels which we encountered when between them.
in fact, as i grew morecapable, my father became more incapable, and passed most of his time inthe cabin, assisting my mother in emptying the great stone bottle.
thewoman had prevailed upon the man, and now both were guilty in partakingof the forbidden fruit of the juniper tree.
such was the state ofaffairs in our little kingdom when the catastrophe occurred which i amnow about to relate.
one fine summer's evening we were floating up with the tide, deeplyladen with coals, to be delivered at the proprietor's wharf, somedistance above putney bridge; a strong breeze sprang up and checked ourprogress, and we could not, as we expected, gain the wharf that night.
we were about a mile and a half above the bridge when the tide turnedagainst us, and we dropped our anchor.
my father who, expecting toarrive that evening, had very unwillingly remained sober, waiting untilthe lighter had swung to the stream, and then saying to me, "remember,jacob, we must be at the wharf early tomorrow morning, so keep alive,"went into the cabin to indulge in his potations, leaving me inpossession of the deck, and also of my supper, which i never ate below,the little cabin being so unpleasantly close.
indeed, i took all mymeals _al fresco_, and, unless the nights were intensely cold, slept ondeck, in the capacious dog-kennel abaft, which had once been tenanted bythe large mastiff; but he had been dead some years, was thrownoverboard, and, in all probability, had been converted into savourysausages at 1 shilling per pound weight.
some time after his decease, ihad taken possession of his apartment and had performed his duty.
i hadfinished my supper, which was washed down with a considerable portion ofthames water, for i always drank more when above the bridges, having anidea that it tasted more pure and fresh.
i had walked forward andlooked at the cable to see if all was right, and then, having nothingmore to do, i lay down on the deck, and indulged in the profoundspeculations of a boy of eleven years old.
i was watching the starsabove me, which twinkled faintly, and appeared to me ever and anon to beextinguished and then relighted.
i was wondering what they could bemade of, and how they came there, when of a sudden i was interrupted inmy reveries by a loud shriek, and perceived a strong smell of somethingburning.
the shrieks were renewed again and again, and i had hardlytime to get upon my legs when my father burst up from the cabin, rushedover the side of the lighter, and disappeared under the water.
i caughta glimpse of his features as he passed me, and observed fright andintoxication blended together.
i ran to the side where he haddisappeared, but could see nothing but a few eddying circles as the tiderushed quickly past.
for a few seconds i remained staggered andstupefied at his sudden disappearance and evident death, but i wasrecalled to recollection by the smoke which encompassed me, and theshrieks of my mother, which were now fainter and fainter, and i hastenedto her assistance.
a strong, empyreumatic, thick smoke ascended from the hatchway of thecabin, and, as it had now fallen calm, it mounted straight up the air ina dense column.
i attempted to go in, but so soon as i encountered thesmoke i found that it was impossible; it would have suffocated me inhalf a minute.
i did what most children would have done in such asituation of excitement and distress--i sat down and cried bitterly.
inabout ten minutes i moved my hands, with which i had covered up my face,and looked at the cabin hatch.
the smoke had disappeared, and all wassilent.
i went to the hatchway, and although the smell was stilloverpowering, i found that i could bear it.
i descended the littleladder of three steps, and called "mother!"
but there was no answer.
the lamp fixed against the after bulk-head, with a glass before it, wasstill alight, and i could see plainly to every corner of the cabin.
nothing was burning--not even the curtains to my mother's bed appearedto be singed.
i was astonished--breathless with fear, with a tremblingvoice, i again called out "mother!"
i remained more than a minutepanting for breath, and then ventured to draw back the curtains of thebed--my mother was not there!
but there appeared to be a black mass inthe centre of the bed.
i put my hand fearfully upon it--it was a sortof unctuous, pitchy cinder.
i screamed with horror--my little sensesreeled--i staggered from the cabin and fell down on the deck in a stateamounting almost to insanity: it was followed by a sort of stupor, whichlasted for many hours.
as the reader may be in some doubt as to the occasion of my mother'sdeath, i must inform him that she perished in that very peculiar anddreadful manner, which does sometimes, although rarely, occur, to thosewho indulge in an immoderate use of spirituous liquors.
cases of thiskind do, indeed, present themselves but once in a century, but theoccurrence of them is too well authenticated.
she perished from what istermed _spontaneous combustion_, an inflammation of the gases generatedfrom the spirits absorbed into the system.
it is to be presumed thatthe flames issuing from my mother's body completely frightened out ofhis senses my father, who had been drinking freely; and thus did i loseboth my parents, one by fire and the other by water, at one and the sametime.
i fulfil the last injunctions of my father, and i am embarked upon a newelement--first bargain in my life very profitable--first parting withold friends very painful--first introduction into civilised life veryunsatisfactory to all parties.
it was broad daylight when i awoke from my state of bodily and mentalimbecility.
for some time i could not recall to my mind all that hadhappened: the weight which pressed upon my feelings told me that it wassomething dreadful.
at length, the cabin hatch, still open, caught myeye; i recalled all the horrors of the preceding evening, andrecollected that i was left alone in the lighter.
i got up and stood onmy feet in mute despair.
i looked around me--the mist of the morningwas hanging over the river, and the objects on shore were withdifficulty to be distinguished.
i was chilled from lying all night inthe heavy dew, and, perhaps, still more from previous and extraordinaryexcitement.
venture to go down into the cabin i dare not.
i had anindescribable awe, a degree of horror at what i had seen, that made itimpossible; still i was unsatisfied, and would have given worlds, if ihad had them, to explain the mystery.
i turned my eyes from the cabinhatch to the water, thought of my father, and then, for more than halfan hour, watched the tide as it ran up--my mind in a state of vacancy.
as the sun rose, the mist gradually cleared away; trees, houses, andgreen fields, other barges coming up with the tide, boats passing andrepassing, the barking of dogs, the smoke issuing from the variouschimneys, all broke upon me by degrees; and i was recalled to the sensethat i was in a busy world, and had my own task to perform.
the lastwords of my father--and his injunctions had ever been a law to me--were,"mind, jacob, we must be up at the wharf early to-morrow morning."
iprepared to obey him.
purchase the anchor i could not; i thereforeslipped the cable, lashing a broken sweep to the end of it, as abuoy-rope, and once more the lighter was at the mercy of the stream,guided by a boy of eleven years old.
in about two hours i was within ahundred yards of the wharf, and well in-shore, i hailed for assistance,and two men, who were on board of the lighters moored at the wharf,pushed off in a skiff to know what it was that i wanted.
i told themthat i was alone in the lighter, without anchor or cable, and requestedthem to secure her.
they came on board, and in a few minutes thelighter was safe alongside of the others.
as soon as the lashings werepassed, they interrogated me as to what had happened, but although thefulfilling of my father's last injunctions had borne up my spirits, nowthat they were obeyed a reaction took place.
i could not answer them; ithrew myself down on the deck in a paroxysm of grief, and cried as if myheart would break.
the men, who were astonished, not only at my conduct but at finding mealone in the lighter, went on shore to the clerk, and stated thecircumstances.
he returned with them, and would have interrogated me,but my paroxysm was not yet over, and my replies, broken my sobs, wereunintelligible.
the clerk and the two men went down into the cabin,returned hastily, and quitted the lighter.
in about a quarter of anhour i was sent for, and conducted to the house of the proprietor--thefirst time in my life that i had ever put my foot on _terra firma_.
iwas led into the parlour, where i found the proprietor at breakfast withhis wife and his daughter, a little girl nine years old.
by this time ihad recovered myself, and on being interrogated, told my story clearlyand succinctly, while the big tears coursed each other down my dirtyface.
"how strange and how horrible!"
said the lady to her husband; "i cannotunderstand it even now."
"nor can i; but still it is true, from what johnson the clerk haswitnessed."
in the meantime my eyes were directed to every part of the room, whichappeared to my ignorance as a golcondo of wealth and luxury.
there werefew things which i had seen before, but i had an innate idea that theywere of value.
the silver tea-pot, the hissing urn, the spoons, thepictures in their frames, every article of furniture caught my wonderingeye, and for a short time i had forgotten my father and my mother; but iwas recalled from my musing speculations by the proprietor inquiring howfar i had brought the lighter without assistance.
"have you any friends, my poor boy?"
inquired the lady.
no relations onshore?"
"i never was on shore before in my life."
"do you know that you are a destitute orphan?"
"that you have no father or mother," said the little girl.
"well," replied i, in my father's words, having no answer moreappropriate, "it's no use crying; what's done can't be helped."
"but what do you intend to do now?"
inquired the proprietor, lookinghard at me after my previous answer.
"don't know, i'm sure.
take, it coolly," replied i, whimpering.
"what a very odd child!"
observed the lady.
"is he aware of the extentof his misfortune?"
"better luck next time, missus," repled i, wiping my eyes with the backof my hand.
"what strange answers from a child who has shown so much feeling,"observed the proprietor to his wife.
"what is your name."
"can you write or read?"
"no," replied i, again using my father's words: "no, i can't--i wish icould."
"very well, my poor boy, we'll see what's to be done," said theproprietor.
"i know what's to be done," rejoined i; "you must send a couple of handsto get the anchor and cable, afore they cut the buoy adrift."
"you are right, my lad, that must be done immediately," said theproprietor; "but now you had better go down with sarah into the kitchen;cook will take care of you.
sarah, my love, take him down to cook."
the little girl beckoned me to follow her.
i was astonished at thelength and variety of the _companion-ladders_, for such i considered thestairs, and was at last landed below, when little sarah, giving cook theinjunction to take care of me, again tripped lightly up to her mother.
i found the signification of "take care of any one" very different onshore from what it was on the river, where taking care of you meansgetting out of your way, and giving you a wide berth; and i found theshore reading much more agreeable.
cook did take care of me; she was akind-hearted, fat woman who melted at a tale of woe, although the firemade no impression on her.
i not only beheld, but i devoured, suchthings as never before entered into my mouth or my imagination.
griefhad not taken away my appetite.
i stopped occasionally to cry a little,wiped my eyes, and sat down again.
it was more than two hours before ilaid down my knife, and not until strong symptoms of suffocation playedround the regions of my trachea did i cry out, "hold, enough."
somebodyhas made an epigram about the vast ideas which a miser's horse must havehad of corn.
i doubt, if such ideas were existent, whether they were atall equal to my astonishment at a leg of mutton.
i never had seen sucha piece of meat before, and wondered if it were fresh or otherwise.
after such reflection i naturally felt inclined to sleep; in a fewminutes i was snoring upon two chairs, cook having covered me up withher apron to keep away the flies.
thus was i fairly embarked upon a newelement to me--my mother earth; and it may be just as well to examinenow into the capital i possessed for my novel enterprise.
in person iwas well-looking; i was well-made, strong, and active.
of myhabiliments the less said the better; i had a pair of trousers with noseat to them; but this defect, when i stood up, was hid by my jacket,composed of an old waistcoat of my father's, which reached down as lowas the morning frocks worn in those days.
a shirt of coarse duck, and afur cap, which was as rough and ragged as if it had been the hide of acat pulled to pieces by dogs, completed my attire.
shoes and stockingsi had none; these supernumerary appendages had never confined the actionof my feet.
my mental acquisitions were not much more valuable; theyconsisted of a tolerable knowledge of the depth of water, names ofpoints and reaches in the river thames, all of which was not veryavailable on dry land--of a few hieroglyphics of my father's, which, asthe crier says sometimes, winding up his oration, were of "no use tonobody but the owner."
add to the above the three favourite maxims ofmy taciturn father, which were indelibly imprinted upon my memory, andyou have the whole inventory of my stock-in-trade.
these three maximswere, i may say, incorporated into my very system, so continually hadthey been quoted to me during my life; and before i went to sleep thatnight they were again conned over.
"what's done can't be helped,"consoled me for the mishaps of my life; "better luck next time," made melook forward with hope and, "take it coolly," was a subject of greatreflection, until i feel into a deep sleep; for i had sufficientpenetration to observe that my father had lost his life by not adheringto his own principles; and this perception only rendered my belief inthe infallibility of these maxims to be even still more steadfast.
i have stated what was my father's legacy, and the reader will supposethat from the maternal side the acquisition was _nil_.
directly suchwas the case, but indirectly she proved a very good mother to me, andthat was by the very extraordinary way in which she had quitted theworld.
had she met with a common death, she would have been worthnothing.
burke himself would not have been able to dispose of her; butdying as she did, her ashes were the source of wealth.
the bed, withher remains lying in the centre, even the curtains of the bed, were allbrought on shore, and locked up in an outhouse.
the coroner came downin a post-chaise and four, charged to the country; the jury wasempanelled, my evidence was taken, surgeons and apothecaries attendedfrom far and near to give their opinions, and after much examination,much arguing, and much disagreement, the verdict was brought in that shedied through "the visitation of god."
as this, in other phraseology,implies that "god only knows how she died," it was agreed to _neminecontradicente_, and gave universal satisfaction.
but the extraordinarycircumstance was spread everywhere, with all due amplifications, andthousands flocked to the wharfinger's yard to witness the effects ofspontaneous combustion.
the proprietor immediately perceived that hecould avail himself of the public curiosity to my advantage.
a plate,with some silver and gold, was placed at the foot of my poor mother'sflock mattress, with, "for the benefit of the orphan," in capital text,placarded above it; and many were the shillings, half-crowns, and evenlarger sums which were dropped into it by the spectators, who shudderedas they turned away from this awful specimen of the effects of habitualintoxication.
for many days did the exhibition continue, during whichtime i was domiciled with the cook, who employed me in scouring hersaucepans, and any other employment in which my slender services mightbe useful, little thinking at the time that my poor mother was holdingher levee for my advantage.
on the eleventh day the exhibition wasclosed, and i was summoned upstairs by the proprietor, whom i found incompany with a little gentleman in black.
this was a surgeon who hadoffered a sum of money for my mother's remains, bed and curtains, in alot.
the proprietor was willing to get rid of them in so advantageous amanner, but did not conceive that he was justified in taking this step,although for my benefit, without first consulting me, as heir-at-law.
"jacob," said he, "this gentleman offers 20 pounds, which is a greatdeal of money, for the ashes of your poor mother.
have you anyobjection to let him have them?"
"what do you want 'em for?"
"i wish to keep them, and take great care of them," answered he.
"well," replied i, after a little consideration, "if you'll take care ofthe old woman, you may have her,"--and the bargain was concluded.
singular that the first bargain i ever made in my life should be that ofselling my own mother.
the proceeds of the exhibition and sale amountedto 47 pounds odd, which the worthy proprietor of the lighter, afterdeducting for a suit of clothes, laid up for my use.
thus ends thehistory of my mother's remains, which proved more valuable to me thanever she did when living.
in her career she somewhat reversed the caseof semele, who was first visited in a shower of gold, and eventuallyperished in the fiery embraces of the god: whereas my poor motherperished first by the same element, and the shower of gold descended toher only son.
but this is easily explained.
semele was very lovely anddid not drink gin--my mother was her complete antithesis.
when i was summoned to my master's presence to arrange the contract withthe surgeon, i had taken off the waistcoat which i wore as a garmentover all, that i might be more at my ease in chopping some wood for thecook, and the servant led me up at once, without giving me time to putit on.
after i had given my consent, i turned away to go downstairsagain, when having, as i before observed, no seat to my trousers, thesolution of continuity was observed by a little spaniel, who jumped fromthe sofa, and arriving at a certain distance, stood at bay, and barkedmost furiously at the exposure.
he had been bred among respectablepeople, and had never seen such an expose.
mr drummond, theproprietor, observed the defect pointed out by the dog, and forthwith iwas ordered to be suited with a new suit--certainly not before they wererequired.
in twenty-four hours i was thrust into a new garment by abandy-legged tailor, assisted by my friend the cook, and turn or twistwhichever way i pleased, decency was never violated.
a new suit ofclothes is generally an object of ambition, and flatters the vanity ofyoung and old; but with me it was far otherwise.
encumbered with mynovel apparel, i experienced at once feelings of restraint and sorrow.
my shoes hurt me, my worsted stockings irritated the skin, and as i hadbeen accustomed to hereditarily succeed to my father's cast-off skins,which were a world too wide for my shanks, having but few ideas, itappeared to me as if i had swelled out to the size of the clothes whichi had been accustomed to wear, not that they had been reduced to mydimensions.
i fancied myself a man, but was very much embarrassed withmy manhood.
every step that i took i felt as if i was checked back bystrings.
i could not swing my arms as i was wont to do, and tottered inmy shoes like a rickety child.
my old apparel had been consigned to thedust-hole by cook, and often during the day would i pass, casting alonging eye at it, wishing that i dare recover it, and exchange it forthat which i wore.
i knew the value of it, and, like the magician inaladdin's tale, would have offered new lamps for old ones, cheerfullysubmitting to ridicule, that i might have repossessed my treasure.
with the kitchen and its apparatus i was now quite at home: but at everyother part of the house and furniture i was completely puzzled.
everything appeared to me foreign, strange, and unnatural, and prince leboo, or any other savage, never stared or wondered more than i did.
ofmost things i knew not the use, of many not even the names.
i wasliterally a savage, but still a kind and docile one.
the day after mynew clothes had been put on, i was summoned into the parlour.
mrdrummond and his wife surveyed me in my altered habiliments, and amusedthemselves at my awkwardness, at the same time that they admired mywell-knit, compact, and straight figure, set off by a fit, in my opinionmuch too straight.
their little daughter sarah, who often spoke to me,went up and whispered to her mother.
"you must ask papa," was thereply.
another whisper, and a kiss, and mr drummond told me i shoulddine with them.
in a few minutes i followed them into the dining-roomand for the first time i was seated to a repast which could boast ofsome of the supernumerary comforts of civilised life.
there i sat,perched on a chair with my feet swinging close to the carpet, glowingwith heat from the compression of my clothes and the novelty of mysituation, and all that was around me.
mr drummond helped me to somescalding soup, a silver spoon was put into my hand, which i twistedround and round, looking at my face reflected in miniature on itspolish.
"now, jacob, you must eat the soup with the spoon," said little sarah,laughing; "we shall all be done.
"take it coolly," replied i, digging my spoon into the burningpreparation, and tossing it into my mouth.
it burst forth from mytortured throat in a diverging shower, accompanied with a howl of pain.
"the poor boy has scalded his mouth," cried the lady, pouring out atumbler of water.
"it's no use crying," replied i, blubbering with all my might; "what'sdone can't be helped."
"better that you had not been helped," observed mr drummond, wiping offhis share of my liberal spargification from his coat and waistcoat.
"the poor boy has been shamefully neglected," observed the good-naturedmrs drummond.
"come, jacob, sit down and try it again; it will notburn you now."
"better luck next time," said i, shoving in a portion of it, with agreat deal of tremulous hesitation, and spilling one-half of it in itstransit.
it was now cool, but i did not get on very fast; i held myspoon awry, and soiled my clothes.
mrs drummond interfered, and kindly showed me how to proceed; when mrdrummond said, "let the boy eat it after his own fashion, my dear--onlybe quick, jacob, for we are waiting."
"then i see no good losing so much of it, taking it in tale," observedi, "when i can ship it all in bulk in a minute."
i laid down my spoon,and stooping my head, applied my mouth to the edge of the plate, andsucked the remainder down my throat without spilling a drop.
i lookedup for approbation, and was very much astonished to hear mrs drummondquietly observe, "that is not the way to eat soup."
i made so many blunders during the meal that little sarah was in acontinued roar of laughter; and i felt so miserable, that i heartilywished myself again in my dog-kennel on board of the lighter, gnawingbiscuit in all the happiness of content and dignity of simplicity.
forthe first time i felt the pangs of humiliation.
ignorance is not alwaysdebasing.
on board of the lighter, i was sufficient for myself, mycompany, and my duties.
i felt an elasticity of mind, a respect formyself, and a consciousness of power, as the immense mass was guidedthrough the waters by my single arm.
there, without being able toanalyse my feelings, i was a spirit guiding a little world; and now, atthis table, and in company with rational and well-informed beings, ifelt humiliated and degraded; my heart was overflowing with shame, andat one unusual loud laugh of the little sarah, the heaped up measure ofmy anguish overflowed, and i burst into a passion of tears.
as i laywith my head upon the table-cloth, regardless of those decencies i hadso much feared, and awake only to a deep sense of wounded pride, eachsob coming from the very core of my heart, i felt a soft breathing warmupon my cheek, that caused me to look up timidly, and i beheld theglowing and beautiful face of little sarah, her eyes filled with tears,looking so softly and beseechingly at me, that i felt at once i was ofsome value, and panted to be of more.
"i won't laugh at you any more," said she; "so don't cry, jacob."
"no more i will," replied i, cheering up.
she remained standing by me,and i felt grateful.
"the first time i get a piece of wood," whisperedi, "i'll cut you out a barge."
"that boy has a heart," said mr drummond to his wife.
"but will it swim, jacob?"
inquired the little girl.
"yes, and if it's _lopsided_, call me a lubber."
"what's lopsided, and what's a lubber?"
"why, don't you know?"
cried i; and i felt my confidence return when ifound that in this little instance i knew more than she did.
i am sent to a charity school, where the boys do not consider charity asa part of their education--the peculiarities of the master, and themagical effect of a blow of the nose--a disquisition upon the letter a,from which i find all my previous learning thrown away.
before i quitted the room, sarah and i were in deep converse at thewindow, and mr and mrs drummond employed likewise at the table.
theresult of the conversation between sarah and me was the intimacy ofchildren; that of mr and mrs drummond, that the sooner i was disposedof, the more it would be for my own advantage.
having some interestwith the governors of a charity school near brentford, mr drummond lostno time in procuring me admission; and before i had quite spoiled my newclothes, having worn them nearly three weeks, i was suited afresh in aformal attire--a long coat of pepper and salt, yellow leather breechestied at the knees, a worsted cap with a tuft on the top of it, stockingsand shoes to match, and a large pewter plate upon my breast, marked withnumber 63, which, as i was the last entered boy, indicated the sum totalof the school.
it was with regret that i left the abode of thedrummonds, who did not think it advisable to wait for the completion ofthe barge, much to the annoyance of miss drummond, and before we arrivedmet them all out walking.
i was put into the ranks, received a littlegood advice from my worthy patron, who then walked away one way, whilewe walked another, looking like a regiment of yellow-thighed field-faresstraightened in human perpendiculars.
behold, then, the last scion ofthe faithfuls, peppered, salted, and plated, that all the world mightknow that he was a charity-boy, and that there was charity in thisworld.
but if heroes, kings, great and grave men, must yield todestiny, lighter-boys cannot be expected to escape; and i was doomed toreceive an education, board, lodging, raiment, etcetera, free, gratis,and for nothing.
every society has it chief; and i was about to observe that every circlehas it centre, which certainly would have been true enough, but thecomparison is of no use to me, as our circle had two centres, or, tofollow up the first idea, had two chiefs--the chief schoolmaster and thechief domestic--the chief masculine and the chief feminine--the chiefwith the ferula, and the chief with the brimstone and treacle--themaster and the matron, each of whom had their appendages--the one in theusher, the other in the assistant housemaid.
but of this quartette, themaster was not only the most important, but the most worthy ofdescription; and as he will often appear in the pages of my narrative,long after my education was complete, i shall be very particular in mydescription of dominie dobiensis, as he delighted to be called, ordreary dobs, as his dutiful scholars delighted to call him.
as in ourschool it was necessary that we should be instructed in reading,writing, and ciphering, the governors had selected the dominie as themost fitting person that had offered for the employment, because he had,in the first place, written a work that nobody could understand upon thegreek particles; secondly, he had proved himself a great mathematician,having, it is said, squared the circle by algebraical false quantities,but would never show the operation for fear of losing the honour bytreachery.
he had also discovered as many errors in the demonstrationsof euclid as ever did joey hume in army and navy estimates, and with asmuch benefit to the country at large.
he was a man who breathedcertainly in the present age, but the half of his life was spent inantiquity or algebra.
once carried away by a problem, or a greekreminiscence, he passed away, as it were, from his present existence,and everything was unheeded.
his body remained, and breathed on hisdesk, but his soul was absent.
this peculiarity was well known to theboys, who used to say, "dominie is in his dreams, and talks in hissleep."
dominie dobiensis left reading and writing to the usher, contrary to theregulations of the school, putting the boys, if possible, intomathematics, latin, and greek.
the usher was not over competent toteach the two first; the boys not over willing to learn the latter.
themaster was too clever, the usher too ignorant; hence the scholarsprofited little.
the dominie was grave and irascible, but he possesseda fund of drollery and the kindest heart.
his features could not laugh,but his trachea did.
the chuckle rose no higher than the rings of thewind-pipe, and then it was vigorously thrust back again by the impulseof gravity into the region of his heart, and gladdened it with hiddenmirth in its dark centre.
the dominie loved a pun; whether it was letoff in english, greek, or latin.
the last two were made by nobody buthimself, and not being understood, were, of course, relished by himselfalone.
but his love of a pun was a serious attachment: he loved it witha solemn affection--with him it was no laughing matter.
in person dominie dobiensis was above six feet, all bone and sinews.
his face was long and his lineaments large; but his predominant featurewas his nose, which, large as were the others, bore them down intoinsignificance.
it was a prodigy--a ridicule; but he consoled himself--ovid was called naso.
it was not an aquiline nose, nor was it anaquiline nose reversed.
it was not a nose snubbed at the extremity,gross, heavy, or carbuncled, or fluting.
in all its magnitude ofproportions, it was an intellectual nose.
it was thin, horny,transparent, and sonorous.
its snuffle was consequential and its sneezeoracular.
the very sight of it was impressive; its sound, when blown inschool hours, was ominous.
but the scholars loved the nose for thewarning which it gave: like the rattle of the dreaded snake, whichannounces its presence, so did the nose indicate to the scholars thatthey were to be on their guard.
the dominie would attend to this worldand its duties for an hour or two, and then forget his scholars and hisschool-room, while he took a journey into the world of greek or algebra.
then, when he marked _x_, _y_, and _z_, in his calculations, the boysknew that he was safe, and their studies were neglected.
reader, did you ever witness the magic effects of a drum in a smallvillage, when the recruiting party, with many-coloured ribbons, rouse itup with a spirit-stirring tattoo?
matrons leave their domestic cares,and run to the cottage door: peeping over their shoulders, the maidensadmire and fear.
the shuffling clowns raise up their heads gradually,until they stand erect and proud; the slouch in the back is taken out,their heavy walk is changed to a firm yet elastic tread, every muscleappears more braced, every nerve, by degrees, new strung; the bloodcirculates rapidly: pulses quicken, hearts throb, eyes brighten, and asthe martial sound pervades their rustic frames, the cimons of the ploughare converted, as if by magic, into incipient heroes for the field;--andall this is produced by beating the skin of the most gentle, mostharmless animal of creation.
not having at hand the simile synthetical, we have resorted to theantithetical.
the blowing of the dominie's nose produced the verycontrary effects.
it was a signal that he had returned from hisintellectual journal, and was once more in his school-room--that themaster had finished with his _x_, _y_, _z_'s, and it was time forscholars to mind their _p_'s and _q_'s.
at this note of warning, likethe minute-roll among the troops, every one fell into his place;half-munched apples were thrust into the first pocket--popgunsdisappeared--battles were left to be decided elsewhere--books wereopened, and eyes directed to them--forms that were fidgeting andtwisting in all directions, now took one regimental inclined positionover the desk--silence was restored, order resumed her reign, and mrknapps, the usher, who always availed himself of these interregnums, aswell as the scholars, by deserting to the matron's room, warned by thewell-known sound, hastened to the desk of toil; such were theastonishing effects of a blow from dominie dobiensis' sonorous andpeace-restoring nose.
"jacob faithful, draw near," were the first words which struck upon mytympanum the next morning, when i had taken my seat at the further endof the school-room.
i rose and threaded my way through two lines ofboys, who put out their legs to trip me up in my passage through theirranks; and surmounting all difficulties, found myself within three feetof the master's high desk, or pulpit, from which he looked down upon melike the olympian jupiter upon mortals, in ancient time.
"jacob faithful, canst thou read?"
"no, i can't," replied i; "i wish i could."
"a well-disposed answer, jacob; thy wishes shall be gratified.
knowestthou thine alphabet?"
"i don't know what that is."
"then thou knowest it not.
mr knapps shall forthwith instruct thee.
thou shall forthwith go to mr knapps, who inculcateth the rudiments.
_levior puer_, lighter-boy, thou hast a _crafty_ look."
and then iheard a noise in his throat that resembled the "cluck, cluck" when mypoor mother poured the gin out of the great stone bottle.
"my little navilculator," continued he, "thou art a weed washed onshore, one of father thames' cast-up wrecks.
`_fluviorum rexeridanus_,' [chuck, cluck.]
to thy studies; be thyself--that is, befaithful.
mr knapps, let the cadmean art proceed forthwith."
sosaying, dominie dobiensis thrust his large hand into his right coatpocket, in which he kept his snuff loose, and taking a large pinch (themajor part of which, the stock being low, was composed of hair andcotton abrasions which had collected in the corners of his pocket), hecalled up the first class, while mr knapps called me to my firstlesson.
mr knapps was a thin, hectic-looking young man, apparently nineteen ortwenty years of age, very small in all his proportions, red ferret eyes,and without the least sign of incipient manhood; but he was very savage,nevertheless.
not being permitted to pummel the boys when the dominiewas in the school-room, he played the tyrant most effectually when hewas left commanding officer.
the noise and hubbub certainly warrantedhis interference--the respect paid to him was positively _nil_.
hispractice was to select the most glaring delinquent, and let fly hisruler at him, with immediate orders to bring it back.
these orders werecomplied with for more than one reason; in the first place, was theoffender hit, he was glad that another should have his turn; in thesecond, mr knapps being a very bad shot (never having drove akamschatdale team of dogs), he generally missed the one he aimed at, andhit some other, who, if he did not exactly deserve it at that moment,certainly did for previous, or would for subsequent, delinquencies.
inthe latter case, the ruler was brought back to him because there was noinjury inflicted, although intended.
however, be it as it may, theruler was always returned to him; and thus did mr knapps pelt the boysas if they were cocks on shrove tuesday, to the great risk of theirheads and limbs.
i have little further to say of mr knapps, exceptthat he wore a black shalloon loose coat; on the left sleeve of which hewiped his pen, and upon the right, but too often, his ever-snivellingnose.
"what is that, boy?"
said mr knapps, pointing to the letter a.i looked attentively, and recognising, as i thought, one of my father'shieroglyphics, replied, "that's half-a-bushel;" and i was certainlywarranted in my supposition.
you're more than half a fool.
that's the letter _a_."
"no; it's half-a-bushel; father told me so."
"then your father was as big a fool as yourself."
"father knew what half-a-bushel was, and so do i: that's half-a-bushel."
"i tell you it's the letter a," cried mr knapps, in a rage.
"it's half-a-bushel," replied i, doggedly.
i persisted in my assertion:and mr knapps, who dared not punish me while the dominie was present,descended his throne of one step, and led me up to the master.
"i can do nothing with this boy, sir," said he, red as fire; "he deniesthe first letter in the alphabet, and insists upon it that the letter ais not a, but half-a-bushel."
"dost thou, in thine ignorance, pretend to teach when thou comest hereto learn, jacob faithful?"
"father always told me that that thing there meant half-a-bushel."
"thy father might, perhaps, have used that letter to signify the measurewhich thou speakest of, in the same way as i, in my mathematics, usedivers letters for known and unknown quantities; but thou must forgetthat which thy father taught thee, and commence _de novo_.
"no, i don't."
"then, little jacob, that represents the letter a, and whatever else mrknapps may tell thee, thou wilt believe.
return, jacob, and be docile."
sleight-of-hand at the expense of my feet--filling a man's pockets asgreat an offence as picking them, and punished accordingly--a turn out,a turn up, and a turn in--early impressions removed, and redundancy offeeling corrected by a spell of the rattan.
i did not quit mr knapps until i had run through the alphabet, and thenreturned to my place, that i might con it over at my leisure, puzzlingmyself with the strange complexity of forms of which the alphabet wascomposed.
i felt heated and annoyed by the constraint of my shoes,always an object of aversion from the time i had put them on.
i drew myfoot out of one, then out of the other, and thought no more of them forsome time.
in the meanwhile the boys next me had passed them on withtheir feet to the others, and thus were they shuffled along until theywere right up to the master's desk.
i missed them, and perceiving thatthere was mirth at my expense, i narrowly and quietly watched up anddown till i perceived one of the head boys of the school, who satnearest the dominie, catch up one of my shoes, and the dominie beingthen in an absent fit, drop it into his coat-pocket.
a short timeafterwards he got up, went to mr knapps, put a question to him, andwhile it was being answered, he dropped the other into the pocket of theusher, and tittering to the other boys, returned to his seat.
i saidnothing; but when the hours of school were over, the dominie looked athis watch, blew his nose, which made the whole of the boys pop up theirheads, like the clansmen of roderick dhu, when summoned by his horn,folded up his large pocket-hankerchief slowly and reverently, as if itwere a banner, put it into his pocket, and uttered in a solemn tone,"_tempus est ludendi_."
as this latin phrase was used every day at thesame hour, every boy in the school understood so much latin.
a rushfrom all the desks ensured, and amidst shouting, yelling, and leapingevery soul disappeared except myself, who remained fixed to my form.
the dominie rose from his pulpit and descended, the usher did the same,and both approached me on their way to their respective apartments.
"jacob faithful, why still porest thou over thy book--didst thou notunderstand that the hours of recreation had arrived?
why risest thounot upon thy feet like the others?"
"'cause i've got no shoes."
"and where are thy shoes, jacob?"
"one's in your pocket," replied i "and t'other's in his'n."
each party placed their hands behind, and felt the truth of theassertion.
"expound, jacob," said the dominie, "who hath done this?"
"the big boy with the red hair, and a face picked all over with holeslike the strainers in master's kitchen," replied i.
"mr knapps, it would be _infra dig_ on my part, and also on yours, tosuffer this disrespect to pass unnoticed.
ring in the boys."
the boys were rung in, and i was desired to point out the offender,which i immediately did, and who as stoutly denied the offence; but hehad abstracted my shoe-strings, and put them into his own shoes.
irecognised them and it was sufficient.
"barnaby bracegirdle," said the dominie, "thou art convicted, not onlyof disrespect towards me and mr knapps, but further of the grievous sinof lying.
simon swapps, let him be hoisted."
he was hoisted: his nether garments descended, and then the birchdescend with all the vigour of the dominie's muscular arm.
barnabybracegirdle showed every symptom of his disapproval of the measurestaken; but simon swapps held fast, and the dominie flogged fast.
aftera minute's flagellation, barnaby was let down, his yellow tights pulledup, and the boys dismissed.
barnaby's face was red, but the antipodeswere redder.
the dominie departed, leaving us together,--he adjustinghis inexpressibles, i putting in my shoe-strings.
by the time barnabyhad buttoned up and wiped his eyes, i had succeeded in standing in myshoes.
there we were _tete-a-tete_.
"now, then," said barnaby, holding one fist to my face, while, with theother open hand he rubbed behind, "come out in the play-ground, mr_cinderella_, and see if i won't drub you within an inch of your life."
"it's no use crying," said i, soothingly: for i had not wished him to beflogged.
"what's done can't be helped.
did it hurt you much?"
this intended consolation was taken for sarcasm.
"take it coolly," observed i.barnaby waxed even more wroth.
"better luck next time," continued i, trying to soothe him.
barnaby was outrageous--he shook his fist and ran into the play-ground,daring me to follow him.
his threats had no weight with me; not wishingto remain indoors, i followed him in a minute or two, when i found himsurrounded by the other boys, to whom he was in loud and vehementharangue.
"cinderella, where's your glass slippers?"
cried the boys, as i made myappearance.
"come out, you water-rat," cried barnaby, "you son of a cinder!"
"come out and fight him, or else you're a coward!"
exclaimed the wholehost, from number 1 to number 62, inclusive.
"he has had beating enough already to my mind," replied i; "but he hadbetter not touch me--i can use my arms."
a ring was formed, in the centre of which i found barnaby and myself.
he took off his clothes, and i did the same.
he was much older andstronger than i, and knew something about fighting.
one boy cameforward as my second.
barnaby advanced and held out his hand, which ishook heartily, thinking it was all over: but immediately received aright and left on the face, which sent me reeling backwards.
this was acomplete mystery, but it raised my bile, and i returned it withinterest.
i was very strong in my arms, as may be supposed; and i threwthem about like sails of a windmill, never hitting straight out, butwith semicircular blows, which descended on or about his ears.
on thecontrary, his blows were all received straightforward, and my nose andface were soon covered with blood.
as i warmed with pain and rage iflung out my arms at random, and barnaby gave me a knock-down blow.
iwas picked up and sat upon my second's knee, who whispered to me as ispat the blood out of my mouth, "take it coolly, and make sure when youhit."
my own--my father's maxim--coming from another, it struck with doubleforce, and i never forgot it during the remainder of the fight.
againwe were standing up face to face; again i received it right and left,and returned it upon his right and left ears.
barnaby rushed in--i wasdown again.
"better luck next time," said i to my second, as cool as a cucumber.
a third and a fourth round succeeded, all apparently in barnaby'sfavour, but really in mine.
my face was beat to a mummy, but he waswhat is termed groggy, from the constant return of blows on the side ofthe head.
again we stood up panting and exhausted.
barnaby rushed atme, and i avoided him: before he could return to the attack i had againplanted two severe blows upon his ears, and he reeled.
he shook hishead, and with his fists in the attitude of defence, asked me whether ihad had enough.
"_he_ has," said my second; "stick to him now, jacob, and you'll beathim."
i did stick to him; three or four more blows applied to the same partfinished him, and he fell senseless on the ground.
"you've settled him," cried my second.
"what's done can't be helped," replied i.
"is he dead?"
"what's all this?"
cried mr knapps, pressing his way through the crowd,followed by the matron.
"barnaby and cinderella having it out, sir," said one of the elder boys.
the matron, who had already taken a liking for me, because i wasgood-looking, and because i had been recommended to her care by mrsdrummond, ran to me.
"well," says she, "if the dominie don't punish that big brute for this,i'll see whether i'm anybody or not;" and taking me by the hand, she ledme away.
in the meantime mr knapps surveyed barnaby, who was stillsenseless; and desired the other boys to bring him in and lay him on hisbed.
he breathed hard, but still remained senseless, and a surgeon wassent for, who found it necessary to bleed him copiously.
he then, atthe request of the matron, came to me; my features wereindistinguishable, but elsewhere i was all right.
as i stripped heexamined my arms.
"it seemed strange," observed he, "that the bigger boy should be soseverely punished; but this boy's arms are like little _sledge-hammers_.
i recommend you," said he to the other boys, "not to fight with him,for some day or other he'll kill one of you."
this piece of advice was not forgotten by the other boys, and from thatday i was the cock of the school.
the name of cinderella, given me bybarnaby, in ridicule of my mother's death, was immediately abandoned,and i suffered no more persecution.
it was the custom of the dominie,whenever two boys fought, to flog them both; but in this instance it wasnot followed up, because i was not the aggressor, and my adversarynarrowly escaped with his life.
i was under the matron's care for aweek, and barnaby under the surgeon's hands for about the same time.
neither was i less successful in my studies.
i learnt rapidly, after ihad conquered the first rudiments; but i had another difficulty toconquer, which was my habit of construing everything according to myrefined ideas; the force of association had become so strong that icould not overcome it for a considerable length of time.
mr knappscontinually complained of my being obstinate, when, in fact, i wasanxious to please as well as to learn.
for instance, in spelling, thefirst syllable always produced the association with something connectedwith my former way of life.
i recollect the dominie once, and onlyonce, gave me a caning, about a fortnight after i went to the school.
i had been brought up by mr knapps as contumelious.
"jacob faithful, how is this?
thine head is good yet wilt thou refuselearning.
tell me now, what does _c-a-t_ spell?"
it was the pitch-pipe to _cat-head_, and answered i accordingly.
"nay, jacob, it spells _cat_; take care of thy head on the next reply.
understand me, head is not understood.
jacob, thy head is in jeopardy.
now, jacob, what does _m-a-t_ spell?"
"_chafing-mat_," replied i.
"it spells mat only, silly boy; the chafing will be on my part directly.
now, jacob, what does _d-o-g_ spell?"
"dog, jacob, without the kennel.
thou art very contumelious, anddeservest to be rolled in the kennel.
now, jacob, this is the last timethat thou triflest with me; what does _h-a-t_ spell?"
"fur cap," replied i, after some hesitation.
"jacob, i feel the wrath rising within me, yet would i fain spare thee;if _h-a-t_ spell fur-cap, pray advise me, what doth _c-a-p_ spell,then?"
"indeed, jacob, thy stern as well as thy head are in danger; and isuppose, then, _w-i-n-d_ spells windlass, does it not?"
"yes, sir," replied i, pleased to find that he agreed with me.
"upon the same principle, what does _r-a-t_ spell?"
"_rat_, sir," replied i.
"nay, jacob, _r-a-t_ must spell _rattan_, and as thou hast missed thineown mode of spelling, thou shalt not miss the cane."
the dominie thenapplied it to my shoulders with considerable unction, much to thedelight of mr knapps, who thought the punishment was much too small forthe offence.
but i soon extricated myself from these associations as myideas extended, and was considered by the dominie as the cleverest boyin the school.
whether it were from natural intellect, or from my brainhaving lain fallow, as it were, for so many years, or probably from thetwo causes combined, i certainly learned almost by instinct.
i read mylessons once over and laid my book aside, for i knew it all.
i had notbeen six months at the school before i discovered that, in a thousandinstances, the affection of a father appeared towards me under the roughcrust of the dominie.
i think it was on the third day of the seventhmonth that i afforded him a day of triumph and warming of his heart,when he took me for the first time into his little study, and put thelatin accidence into my hands.
i learnt my first lesson in a quarter ofan hour; and i remember well how that unsmiling, grave man looked intomy smiling eyes, parting the chestnut curls, which the matron would notcut off, from my brows, and saying, "_bene fecisti, jacobe_."
manytimes afterwards, when the lesson was over, he would fix his eyes uponme, fall back on his chair, and make me recount all i could remember ofmy former life, which was really nothing but a record of perceptions andfeelings.
he _could_ attend to _me_, and as i related some early andsingular impression, some conjecture of what i saw, yet could notcomprehend, on the shore which i had never touched, he would rub hishands with enthusiasm, and exclaim, "i have found a new book--an album,whereon i may write the deeds of heroes and the words of sages.
how happy shall we be when we get into virgil!"
ihardly need say that i loved him--i did so from my heart, and learnedwith avidity to please him.
i felt that i was of consequence--myconfidence in myself was unbounded.
i walked proudly, yet i was notvain.
my school-fellows hated me, but they feared me as much for my ownprowess as my interest with the master; but still many were the bittergibes and innuendoes which i was obliged to hear as i sat down with themto our meals.
at other times i held communion with the dominie, theworthy old matron, and my books.
we walked out every day, at firstattended by mr knapps the usher.
the boys would not walk with mewithout they were ordered, and if ordered, most unwillingly.
yet i hadgiven no cause of offence.
the matron found it out, told the dominie,and after that the dominie attended the boys and led me by the hand.
this was of the greatest advantage to me, as he answered all myquestions, which were not few, and each day i advanced in every varietyof knowledge.
before i had been eighteen months at school, the dominiewas unhappy without my company, and i was equally anxious for hispresence.
he was a father to me, and i loved him as a son should love afather, and as it will hereafter prove, he was my guide through life.
but although the victory over barnaby bracegirdle, and the idea of myprowess procured me an enforced respect, still the dominie's goodwilltowards me was the occasion of a settled hostility.
affront me, orattack me openly, they dare not; but supported as the boys were by mrknapps the usher, who was equally jealous of my favour, and equally meanin spirit, they caballed to ruin me, if possible, in the good opinion ofmy master.
barnaby bracegirdle had a talent for caricature, which waswell-known to all but the dominie.
his first attempt against me was acaricature of my mother's death, in which she was represented as a lampsupplied from a gin-bottle, and giving flame out of her mouth.
this wastold to me, but i did not see it.
it was given by barnaby to mrknapps, who highly commended it, and put it into his desk.
after which,barnaby made an oft-repeated caricature of the dominie, with a vastnose, which he shewed to the usher as _my_ performance.
the usherunderstood what barnaby was at, and put it into his desk withoutcomment.
several other ludicrous caricatures were made of the dominieand of the matron, all of which were consigned to mr knapps by the boysas being the productions of my pencil; but this was not sufficient--itwas necessary i should be more clearly identified.
it so happened thatone evening, when sitting with the dominie at my latin, the matron andmr knapps being in the adjoining room, the light, which had burnedclose down, fell in the socket and went out.
the dominie rose to getanother; the matron also got up to fetch away the candlestick with thesame intent.
they met in the dark, and ran their heads together prettyhard.
as this event was only known to mr knapps and myself, hecommunicated it to barnaby, wondering whether i should not make it asubject of one of my caricatures.
barnaby took the hint; in the courseof a few hours this caricature was added to the others.
mr knapps, tofurther his views, took an opportunity to mention with encomium mytalent for drawing, added that he had seen several of my performances.
"the boy hath talent," replied the dominie; "he is a rich mine, fromwhich much precious metal is to be obtained."
"i hear that thou hast the talent for drawing, jacob," said he to me, aday or two afterwards.
"i never had in my life, sir," replied i.
"nay, jacob; i like modesty but modesty should never lead to a denial ofthe truth.
remember, jacob, that thou do not repeat the fault."
i made no answer, as i felt convinced that i was not in fault; but thatevening i requested the dominie to lend me a pencil, as i wished to tryand draw.
for some days, various scraps of my performances wereproduced, and received commendation.
"the boy draweth well," observedthe dominie to mr knapps, as he examined my performance through hisspectacles.
"why should he have denied his being able to draw?"
observed the usher.
"it was a fault arising from modesty or want of confidence--even avirtue, carried to excess, may lead us into error."
the next attempt of barnaby was to obtain the cornelius nepos which ithen studied.
this was effected by mr knapps, who took it out of thedominie's study, and put it into barnaby's possession, who drew on thefly-leaf, on which was my name, a caricature head of the dominie; andunder my own name, which i had written on the leaf, added, in my hand,_fecit_, so that it appeared, jacob faithful _fecit_.
having done this,the leaf was torn out of the book, and consigned to the usher with therest.
the plot was now ripe; and the explosion soon ensued.
mr knappstold the dominie that i drew caricatures of my school-fellows.
thedominie taxed me, and i denied it.
"so you denied drawing," observedthe usher.
a few days passed away, when mr knapps informed the dominie that i hadbeen caricaturing him and mrs bately, the matron, and that he hadproofs of it.
i had then gone to bed; the dominie was much surprised,and thought it impossible that i could be so ungrateful.
mr knappssaid that should make the charge openly, and prove it the next morningin the school-room; and wound up the wrong by describing me in severalpoints, as a cunning, good-for-nothing, although clever boy.
mr. knapps thinks to catch me napping, but the plot is discovered, andbarnaby bracegirdle is obliged to loosen his braces for the second timeon my account--drawing caricatures ends in drawing blood--the usher isushered out of the school, and i am nearly ushered into the next world,but instead of being bound on so long a journey, i am bound "'prenticeto a waterman."
ignorant of what had passed, i slept soundly; and the next morning foundthe matron very grave with me, which i did not comprehend.
the dominiealso took no notice of my morning salute: but supposing him to be wraptin euclid at the time, i thought little of it.
the breakfast passedover, and the bell rang for school.
we were all assembled; the dominiewalked in with a very magisterial air, followed by mr knapps, who,instead of parting company when he arrived at his own desk, continuedhis course with the dominie to his pulpit.
we all knew that there wassomething in the wind; but of all, perhaps, i was the least alarmed.
the dominie unfolded his large handkerchief, waved it, and blew hisnose, and the school was into profound silence.
"jacob faithful, drawnear," said he, in a tone which proved that the affair was serious.
idrew near, wondering.
"thou hast been accused by mr knapps ofcaricaturing, and holding up to the ridicule of the school, me--thymaster.
upon any other boy such disrespect should be visited severely;but from thee, jacob, i must add in the words of caesar, `_et tubrute_,' i expected, i had a right to expect, otherwise.
_in se animiingrati crimen vitia omnia condit_.
thou understandest me, jacob--guilty or not guilty?"
"not guilty, sir," replied i, firmly.
"he pleadeth net guilty, mr knapps; proceed, then, to prove thycharge."
mr knapps then went to his desk, and brought out the drawings withwhich he had been supplied by barnaby bracegirdle and the other boys.
"these drawings, sir, which you will please to look over, have all beengiven up to me as the performance of jacob faithful.
at first i couldnot believe it to be true; but you will perceive, at once, that they areall by the same hand."
"that i acknowledge," said the dominie; "and all reflect upon my nose.
it is true that my nose is of large dimensions, but it was the will ofheaven that i should be so endowed; yet are the noses of these figureseven larger than mine own could warrant, if the limner were correct, andnot malicious.
still have they merit," continued the dominie, lookingat some of them; and i heard a gentle _cluck, cluck_, in his throat, ashe laughed at his own mis-representations.
"_artis adumbratae meruitcum sedula laudem_, as prudentius hath it.
i have no time to finish thequotation."
"here is one drawing, sir," continued mr knapps, "which proves to methat jacob faithful is the party; in which you and mrs bately are shownup to ridicule.
who would have been aware that the candle went out inyour study, except jacob faithful?"
"i perceive," replied the dominie, looking at it through his spectacles,when put into his hand, "the arcana of the study have been violated."
"but, sir," continued mr knapps, "here is a more convincing proof.
youobserve this caricature of yourself, with his own name put to it--hisown handwriting.
i recognised it immediately; and happening to turnover his cornelius nepos, observed the first blank leaf torn out.
hereit is, sir, and you will observe that it fits on to the remainder of theleaf in the book exactly."
"i perceive that it doth; and am grieved to find that such is the case.
jacob faithful, thou are convicted of disrespect and of falsehood.
where is simon swapps?"
"if you please, sir, may i not defend myself?"
"am i to beflogged unheard?"
"nay, that were an injustice," replied the dominie; "but what defencecanst thou offer?
_o puer infelix et sceleratus_!"
"may i look at those caricatures, sir?"
said i.the dominie handed them to me in silence.
i looked them all over, andimmediately knew them to be drawn by barnaby bracegirdle.
the lastparticularly struck me.
i had felt confounded and frightened with thestrong evidence brought against me; but this re-assured me, and i spokeboldly.
"these drawings are by barnaby bracegirdle, sir, and not by me.
i never drew a caricature in my life."
"so didst thou assert that thou couldst not draw, and afterwardsprovedst by thy pencil to the contrary, jacob faithful."
"i knew not that i was able to draw when i said so; but i wished to drawwhen you supposed i was able--i did not like that you should give mecredit for what i could not do.
it was to please you, sir, that i askedfor the pencil."
"i wish it were as thou statest, jacob--i wish from my inmost soul thatthou wert not guilty."
"will you ask mr knapps from whom he had these drawings, and at whattime?
there are a great many of them."
"answer, mr knapps, to the questions of jacob faithful."
"they have been given to me by the boys at different times during thislast month."
"well, mr knapps, point out the boys who gave them."
mr knapps called out eight or ten boys, who came forward.
"did barnabybracegirdle give you none of them, mr knapps?"
said i, perceiving thatbarnaby was not summoned.
"no," replied mr knapps.
"if you please, sir," said i to the dominie, "with respect to the leafout of my nepos, the jacob faithful was written on it by me on the daythat you gave it to me; but the _fecit_, and the caricature of yourself,is not mine.
how it came there i don't know."
"thou hast disproved nothing, jacob," replied the dominie.
"but i have proved something, sir.
on what day was it that i asked youfor the pencil to draw with?
was it not on a saturday?"
"last saturday week, i think it was."
"well, then, sir, mr knapps told you the day before that i could draw?"
"he did; and thou deniedst it."
"how, then, does mr knapps account for not producing those caricaturesof mine, which he says he has collected for a whole month?
why didn'the give them to you before?"
"thou puttest it shrewdly," replied the dominie.
"answer, mr knapps,why didst thou, for a fortnight at the least, conceal thy knowledge ofhis offence?"
"i wished to have more proofs," replied the usher.
"thou hearest, jacob faithful."
"pray, sir, did you ever hear me speak of my poor mother but withkindness?"
"never, jacob, thou hast ever appeared dutiful."
"please, sir, to call up john williams."
"john, number 37, draw near."
"williams," said i, "did you not tell me that barnaby bracegirdle haddrawn my mother flaming at the mouth?"
"yes, i did."
my indignation now found vent in a torrent of tears.
"now, sir," criedi, "if you believe that i drew the caricatures of you and mrs bately--did i draw this, which is by the same person?"
and i handed up to thedominie the caricature of my mother, which mr knapps had inadvertentlyproduced at the bottom of the rest.
mr knapps turned white as a sheet.
the dominie looked at the caricature, and was silent for some time.
atlast he turned to the usher.
"from whom didst thou obtain this, mr knapps?"
mr knapps replied in his confusion, "from barnaby bracegirdle."
"it was but this moment thou didst state that thou hadst received nonefrom barnaby bracegirdle.
thou hast contradicted thyself, mr knapps.
jacob did not draw his mother; and the pencil is the same as that whichdrew the rest--ergo, he did not, i really believe, draw one of them.
_ite procul fraudes_.
god, i thank thee, that the innocent have beenprotected.
narrowly hast thou escaped these toils, o jacob--_cum populoet duce fraudulento_.
and now for punishment.
barnaby bracegirdle,thou gavest this caricature to mr knapps; from whence hadst thou it?
barnaby turned red and white, and then acknowledged that the drawing washis own.
"you boys," cried the dominie, waving his rod which he had seized, "yougave these drawings to mr knapps; tell me from whom they came."
the boys, frightened at the dominie's looks, immediately replied in abreath, "from barnaby bracegirdle."
"then, barnaby bracegirdle, from whom didst thou receive them?"
barnaby was dumbfounded.
"tell the truth; didst thou not draw them thyself, since thou didst notreceive them from other people?"
barnaby fell upon his knees, and related the whole circumstances,particularly the way in which the cornelius nepos had been obtainedthrough the medium of mr knapps.
the indignation of the dominie wasnow beyond all bounds.
i never had seen him so moved before.
heappeared to rise at least a foot more in stature, his eyes sparkled, hisgreat nose turned red, his nostrils dilated, and his mouth was more thanhalf open, to give vent to the ponderous breathing from his chest.
hiswhole appearance was withering to the culprits.
"for thee, thou base, degraded, empty-headed, and venomous littleabortion of a man, i have no words to signify my contempt.
by thegovernors of this charity i leave thy conduct to be judged; but untilthey meet, thou shalt not pollute and contaminate the air of this schoolby thy presence.
if thou hast one spark of good feeling in thy pettyframe, beg pardon of this poor boy, whom thou wouldst have ruined by thytreachery.
if not, hasten to depart, lest in my wrath i apply to theteacher the punishment intended for the scholar, but of which thou artmore deserving than even barnaby bracegirdle."
mr knapps said nothing, hastened out of the school, and that eveningquitted his domicile.
when the governors met he was expelled withignominy.
"simon swapps, hoist up barnaby bracegirdle."
moststrenuously and most indefatigably was the birch applied to barnaby, asecond time, through me.
barnaby howled and kicked, howled and kicked,and kicked again.
at last the dominie was tired.
"_consonat omne nemusstrepitu_" (for _nemus_ read schoolroom), exclaimed the dominie, layingdown the rod, and pulling out his handkerchief to wipe his face.
"_calcitrat, ardescunt germani coede bimembres_, that last quotation ishappy."
he then blew his nose, addressed the boys in along oration--paid me a handsome compliment upon my able defence--provedto all those who chose to listen to him that innocence would alwaysconfound guilt--intimated to barnaby that he must leave the school, andthen finding himself worn out with exhaustion, gave the boys a holiday,that they might reflect upon what had passed, and which they dulyprofited by in playing at marbles and peg in the ring.
he thendismissed the school, took me by the hand, and led me into his study,where he gave vent to his strong and affectionate feelings towards me,until the matron came to tell us that dinner was ready.
after this everything went on well.
the dominie's kindness andattention were unremitting, and no one ever thought of caballing againstme.
my progress became most rapid; i had conquered virgil, takentacitus by storm, and was reading the odes of horace.
i had passedtriumphantly through decimals, and was busily employed in mensuration ofsolids, when one evening i was seized with a giddiness in my head.
icomplained to the matron; she felt my hands, pronounced me feverish, andordered me to bed.
i passed a restless night the next morning iattempted to rise, but a heavy burning ball rolled as it were in myhead, and i fell back on my pillow.
the matron came, was alarmed at mystate, and sent for the surgeon, who pronounced that i had caught thetyphus fever, then raging through the vicinity.
this was the first timein my life that i had known a day's sickness--it was a lesson i had yetto learn.
the surgeon bled me, and giving directions to the matron,promised to call again.
in a few hours i was quite delirious--my sensesran wild.
one moment i thought i was with little sarah drummond,walking in green fields, holding her by the hand.
i turned round, andshe was no longer there, but i was in the lighter, and my hand graspedthe cinders of my mother; my father stood before me, again jumpedoverboard and disappeared; again the dark black column ascended from thecabin, and i was prostrate on the deck.
then i was once more alone onthe placid and noble thames, the moon shining bright, and the sweep inmy hand, tiding up the reach, and admiring the foliage which hung indark shadows over the banks.
i saw the slopes of green, so pure and sofresh by that sweet light, and in the distance counted the numerousspires of the great monster city, and beheld the various bridgesspanning over the water.
the faint ripple of the tide was harmony, thereflection of the moon, beauty; i felt happiness in my heart; i was nolonger the charity-boy, but the pilot of the barge.
then, as i wouldsurvey the scene, there was something that invariably presented itselfbetween my eyes and the object of my scrutiny; whichever way i looked,it stood in my way, and i could not remove it.
it was like a cloud, yettransparent, and with a certain undefined shape.
i tried for some time,but in vain, to decipher it, but could not.
at last it appeared tocohere into a form--it was the dominie's great nose, magnified into thatof the scripture, "as the tower which looketh towards damascus."
mytemples throbbed with agony--i burned all over.
i had no exact notionsof death in bed, except that of my poor mother, and i thought that i wasto die like her; the horrible fear seized me that all this burning wasbut prefatory to bursting out into flame and consuming into ashes.
thedread hung about my young heart and turned that to ice, while the restof my body was on fire.
this was my last recollection, and then all wasblank.
for many days i lay unconscious of either pain or existence:when i awoke from my stupor, my wandering senses gradually returning, iopened my eyes, and dimly perceived something before me that cut acrossmy vision in a diagonal line.
as the mist cleared away, and i recoveredmyself, i made out that it was the nose of dominie dobiensis, who waskneeling at the bed-side, his nose adumbrating the coverlid of my bed,his spectacles dimmed with tears, and his long grey locks falling oneach side, and shadowing his eyes.
i was not frightened, but i was tooweak to stir or speak.
his prayer-book was in his hand, and he stillremained on his knees.
he had been praying for me.
supposing me stillinsensible, he broke out in the following soliloquy:--"_naviculator larvus pallidus_--how beautiful even in death!
my poorlighter-boy, that hath mastered the rudiments, and triumphed over theaccidence--but to die!
_levior puer_, a puerile conceit, yet i love it,as i do thee.
how my heart bleeds for thee!
the icy breath of deathhath whitened thee, as the hoar-frost whitens the autumnal rose.
whywert thou transplanted from thine own element?
young prince of thestream--lord of the lighter--`_ratis rex et magister_'--heir apparent tothe tiller--betrothed to the sweep--wedded to the deck--how art thoulaid low!
where is the blooming cheek, ruddy with the browning air?
where the bright and swimming eye?
`_tum breviter diraemortis aperta via est_,' as sweet tibullus hath it;" and the dominiesobbed anew.
"had this stroke fallen upon me, the aged, the ridiculed,the little regarded, the ripe one for the sickle, it would have beenwell--yet fain would i have instructed thee still more before i quittedthe scene--fain have left thee the mantle of learning.
thou knowest,lord, that i walk wearily, as in the desert, that i am heavily burdened,and that my infirmities are many.
must i then mourn over thee, thoupromising one--must i say with the epigrammatist--  "`hoc jacet in tumulo, raptus puerilibus annis,  jacob faithful domini cura, doloroque sui?'
"true, most true.
thou hast quitted the element thou so joyouslycontrolledst, thou hast come upon the terra firma for thy grave?
"`sis licet inde sibi tellus placata, levisque,  artifices levior non potes esse manu.'
"earth, lay light upon the lighter-boy--the lotus, the water-lily, thathath been cast on shore to die.
hadst thou lived, jacob, i would havetaught thee the humanities; we would have conferred pleasantly together.
i would have poured out my learning to thee, my absalom, my son!"
he rose and stood over me; the tears coursed down his long nose fromboth his eyes, and from the point of it poured out like a littlerain-gutter upon the coverlid.
i understood not all his words, but iunderstood the spirit of them--it was love.
i feebly stretched forth myarms, and articulated "dominie!"
the old man clasped his hands, looked upwards, and said, "o god, i thankthee--he will live.
hush, hush, my sweet one, thou must not prate;" andhe retired on tiptoe, and i heard him mutter triumphantly, as he walkedaway, "he called me `dominie!'"
from that hour i rapidly recovered, and in three weeks was again at myduties.
i was now within six months of being fourteen years old, andmr drummond, who had occasionally called to ascertain my progress, cameto confer with the dominie upon my future prospects.
"all that i can dofor him, mr dobbs," said my former master, "is to bind him apprenticeto serve his time on the river thames, and that cannot be done until heis fourteen.
will the rules of the school permit his remaining?"
"the regulations do not exactly, but i will," replied the dominie.
"ihave asked nothing for my long services, and the governors will notrefuse me such a slight favour; should they, i will charge myself withhim, that he may not lose his precious time.
what sayest thou, jacob,dost thou feel inclined to return to thy father thames?"
i replied in the affirmative, for the recollections of my former lifewere those of independence and activity.
"thou hast decided well, jacob--the tailor at his needle, the shoemakerat his last, the serving boy to an exacting mistress, and all thoseapprenticed to the various trades, have no time for improvement; butafloat there are moments of quiet and peace--the still night forreflection, the watch for meditation; and even the adverse wind or tideleaves moments of leisure which may be employed to advantage.
then wiltthou call to mind the stores of learning which i have laid up in thygarner, and wilt add to them by perseverance and industry.
thou hastyet six months to profit by, and, with the blessing of god, those sixmonths shall not be thrown away."
mr drummond having received my consent to be bound apprentice, wishedme farewell, and departed.
during the six months the dominie pressed mehard, almost too hard, but i worked for _love_, and to please him i wasmost diligent.
at last the time had flown away, the six months had morethan expired, and mr drummond made his appearance, with a servantcarrying a bundle under his arm.
i slipped off my pepper-and-salt, myyellows and badge, dressed myself in a neat blue jacket and trousers,and with many exhortations from the dominie, and kind wishes from thematron, i bade farewell to them and to the charity-school, and in anhour was once more under the roof of the kind mrs drummond.
but how different were my sensations to those which oppressed me when ihad before entered.
i was no longer a little savage, uneducated andconfused in my ideas.
on the contrary, i was full of imagination,confident in myself, and in my own powers, cultivated in mind, and proudof my success.
the finer feelings of my nature had been called intoplay.
i felt gratitude, humility, and love, at the same time that i wasaware of my own capabilities.
in person i had much improved, as well asmuch increased in stature.
i walked confident and elastic, joying inthe world, hoping, anticipating, and kindly disposed towards myfellow-creatures.
i knew, i felt my improvement, my total change ofcharacter, and it was with sparkling eyes that i looked up at thewindow, where i saw mrs drummond and little sarah watching my returnand reappearance after an absence of three years.
mrs drummond had been prepared by her husband to find a great change;but still she looked for a second or two with wonder as i entered thedoor, with my hat in my hand, and paid my obeisance.
she extended herhand to me, which i took respectfully.
"i should not have known you, jacob; you have grown quite a man," saidshe, smiling.
sarah held back, looking at me with pleased astonishment;but i went up to her, and she timidly accepted my hand.
i had left heras my superior--i returned, and she soon perceived that i had alegitimate right to the command.
it was some time before she wouldconverse, and much longer before she would become intimate; but when shedid so, it was no longer the little girl encouraging the untutored boyby kindness, or laughing at his absurdities, but looking up to him withrespect and affection, and taking his opinion as a guide for her own.
ihad gained the _power of knowledge_.
by the regulations of the waterman's company, it is necessary that everyone who wishes to ply on the river on his own account should serve as anapprentice from the age of fourteen to twenty-one; at all events, hemust serve an apprenticeship for seven years, and be fourteen years oldbefore he signs the articles.
this apprenticeship may be served in anydescription of vessel which sails or works on the river, whether it bebarge, lighter, fishing smack, or a boat of larger dimensions, and it isnot until that apprenticeship is served that he can work on his ownaccount, either in a wherry or any other craft.
mr drummond offered toarticle me on board of one of his own lighters free of all expense,leaving me at liberty to change into any other vessel that i might thinkproper.
i gratefully accepted the proposal, went with him to watermen'shall, signed the papers, and thus was, at the age of fourteen, "_bound'prentice to a waterman_."
i am recommended to learn to swim, and i take a friendly advice--heavysuspicion on board of the lighter, and a mystery, out of which mrs.radcliffe would have made a romance.
"jacob, this is marables, who has charge of the polly barge," said mrdrummond, who had sent for me into his office, a few days after myarrival at his house.
"marables," continued my protector, addressingthe man, "i have told you that this lad is bound 'prentice to the polly;i expect you will look after him, and treat him kindly.
no blows or illtreatment.
if he does not conduct himself well (but well i'm sure hewill), let me know when you come back from your trip."
during this speech i was scrutinising the outward man of my futurecontroller.
he was stout and well-built, inclining to corpulence, hisfeatures remarkably good, although his eyes were not large.
his mouthwas very small, and there was a good-natured smile on his lips as heanswered, "i never treated a cat ill, master."
"i believe not," replied mr drummond; "but i am anxious that jacobshould do well in the world, and therefore let you know that he willalways have my protection, so long as he conducts himself properly."
"we shall be very good friends, sir, i'll answer for it, if i may judgefrom the cut of his jib," replied marables, extending to me an immensehand, as broad as it was long.
after this introduction, mr drummond gave him some directions, and leftus together.
"come and see the craft, boy," said marables and i followed him to thebarge, which was one of those fitted with a mast which lowered down andhauled up again, as required.
she plied up and down the river as far asthe nore, sometimes extending her voyage still farther: but that wasonly in the summer months.
she had a large cabin abaft, and a cuddyforward.
the cabin was locked, and i could not examine it.
"this will be your berth," said marables, pointing to the cuddy-hatchforward; "you will have it all to yourself.
the other man and i sleepabaft."
"have you another man, then?"
"yes, i have, jacob," replied he; and then muttering to himself, "i wishi had not--i wish the barge was only between us, jacob, or that you hadnot been sent on board," continued he, gravely.
"it would have beenbetter--much better."
and he walked aft, whistling in a low tone,looking down sadly on the deck.
"is your cabin large?"
inquired i, as he came forward.
"yes, large enough; but i cannot show it to you now--he has the key."
"what, the other man under you?"
"yes," replied marables, hastily.
"i've been thinking, jacob, that youmay as well remain on shore till we start.
you can be of no use here."
to this i had no objection; but i often went on board during thefortnight that the barge remained, and soon became very partial tomarables.
there was a kindness about him that won me, and i wasdistressed to perceive that he was often very melancholy.
whatsurprised me most was to find that during the first week the cabin wasconstantly locked, and that marables had not the key; it appeared sostrange that he, as master of the barge, should be locked out of his owncabin by his inferior.
one day i went early on board, and found not only the cabin doors open,but the other man belonging to her walking up and down the deck withmarables.
he was a well-looking, tall, active young man, apparently notthirty, with a general boldness of countenance strongly contrasted witha furtive glance of the eye.
he had a sort of blue smock-frockover-all, and the trousers which appeared below were of a finer texturethan those usually worn by people of his condition.
"this is the lad who is bound to the barge," said marables.
"jacob,this is fleming."
"so, younker," said fleming, after casting an inquiring eye upon me,"you are to sail with us, are you?
it's my opinion that your room wouldbe better than your company.
however, if you keep your eyes open, i'dadvise you to keep your mouth shut.
when i don't like people's company,i sometimes give them a hoist into the stream--so keep a sharp look out,my joker."
not very well pleased with this address, i answered, "i thought marableshad charge of the craft, and that i was to look to him for orders."
"did you, indeed!"
replied fleming, with a sneer.
"i say, my lad, canyou swim?"
"no, i can't," replied i--"i wish i could."
"well, then, take my advice--learn to swim as fast as you can for i havea strong notion that one day or other i shall take you by the scruff ofthe neck, and send you to look after your father."
pray be quiet!"
said marables, who had several timespulled him by the sleeve.
"he's only joking, jacob," continued marablesto me, as, indignant at the mention of my father's death, i was walkingaway to the shore, over the other lighters.
"well," replied i, turning round, "if i am to be tossed overboard, it'sjust as well to let mr drummond know, that if i'm missing he may guesswhat's become of me."
said fleming, immediately altering his manner, andcoming to me where i stood in the barge next to them.
"give us yourhand, my boy; i was only trying what stuff you were made of.
come,shake hands; i wasn't in earnest."
i took the proffered hand, and went on shore.
"nevertheless," thoughti, "i'll learn to swim; for i rather think he was in earnest."
and itook my first lesson that day; and by dint of practice soon acquiredthat very necessary art.
had it not been for the threat of fleming, iprobably should not have thought of it; but it occurred to me that imight tumble, even if i were not thrown overboard, and that a knowledgeof swimming would do no harm.
the day before the barge was to proceed down the river to sheerness,with a cargo of bricks, i called upon my worthy old master, dominiedobiensis.
cried the old man, who was sitting in his study.
"verily, jacob, thou art come in good time.
i am at leisure, and willgive thee a lesson.
sit down, my child."
the dominie opened the aeneid of virgil, and commenced forthwith.
i wasfortunate enough to please him with my off-hand translation; and as heclosed the book, i told him that i had called to bid him farewell, as westarted at daylight the next morning.
"jacob," said he, "thou hast profited well by the lessons which i havebestowed upon thee: now take heed of that advice which i am now about tooffer to thee.
there are many who will tell thee that thy knowledge isof no use, for what avail can the latin tongue be to a boy on board of alighter.
others may think that i have done wrong thus to instruct thee,as thy knowledge may render thee vain--_nil exactius eruditiusque est_--or discontented with thy situation in life.
such is too often the case,i grant; but it is because education is not as general as it ought tobe.
were all educated, the superiority acquired or presumed upon byeducation would be lost, and the nation would not only be wiser buthappier.
it would judge more rightly, would not condemn the measures ofits rulers, which at present it cannot understand, and would not be ledaway by the clamour and misrepresentation of the disaffected.
but imust not digress, as time is short.
jacob, i feel that thou wilt not bespoilt by the knowledge instilled into thee; but mark me, parade it not,for it will be vanity, and make thee enemies.
cultivate thyself as muchas thou canst, but in due season--thy duties to thy employer must befirst attended to--but treasure up what thou hast, and lay up more whenthou canst.
consider it as hidden wealth, which may hereafter beadvantageously employed.
thou art now but an apprentice in a barge; butwhat mayest thou not be, jacob, if thou art diligent--if thou fear god,and be honest?
i will now call to my mind some examples to stimulatethee in thy career."
here the dominie brought forward about forty or fifty instances fromhistory, in which people from nothing had risen to the highest rank andconsideration; but although i listened to them very attentively, thereader will probably not regret the omission of the dominie's catalogue.
having concluded, the dominie gave me a latin testament, the whole dutyof man, and his blessing.
the matron added to them a large slice ofseed-cake and by the time that i had returned to mr drummond's, boththe dominie's precepts and the matron's considerate addition had beenwell digested.
it was six o'clock the next morning that we cast off our fastenings andpulled into the stream.
the day was lovely, the sun had risen above thetrees, which feathered their boughs down on the sloping lawns in frontof the many beautiful retreats of the nobility and gentry which borderthe river; and the lamp of day poured a flood of light upon the smoothand rapidly ebbing river.
the heavy dew which had fallen during thenight studded the sides of the barge, and glittered like necklaces ofdiamonds; the mist and the fog had ascended, except here and there,where it partially concealed the landscape; boats laden with the produceof the market-gardens in the vicinity were hastening down with the tideto supply the metropolis; the watermen were in their wherries, cleaningand mopping them out, ready for their fares; the smoke of the chimneysascended in a straight line to heaven; and the distant chirping of thebirds in the trees added to the hilarity and lightness of heart withwhich i now commenced my career as an apprentice.
i was forward, looking down the river, when marables called me to takethe helm, while they went to breakfast.
he commenced giving meinstructions; but i cut them short by proving to him that i knew theriver as well as he did.
pleased at the information, he joined fleming,who was preparing the breakfast in the cabin, and i was left on the deckby myself.
there, as we glided by every object which for years i hadnot seen, but which was immediately recognised and welcomed as an oldfriend, with what rapidity did former scenes connected with them flashinto my memory!
there was the inn at the water-side, where my fatherused to replenish the stone bottle; it was just where the barge now wasthat i had hooked and pulled up the largest chub i had ever caught.
nowi arrived at the spot where we had ran foul of another craft; and myfather, with his pipe in his mouth and his "take it coolly," which soexasperated the other parties, stood as alive before me.
here--yes, itwas here--exactly here--where we anchored on that fatal night when i wasleft an orphan--it was here that my father disappeared; and as i lookeddown at the water, i almost thought i could perceive it again close overhim, as it eddied by: and it was here that the black smoke--the wholescene came fresh to my memory, my eyes filled with tears, and, for alittle while, i could not see to steer.
but i soon recovered myself;the freshness of the air, the bright sky overhead, the busy scene beforeme, and the necessity of attending to my duty, chased away my painfulremembrances; and when i had passed the spot i was again cheerful andcontent.
in half-an-hour i had shot putney bridge, and was sweeping clear of theshallows on the reach below, when marables and fleming came up.
exclaimed marables; "have we passed the bridge?
why did you not callus?"
"i have shot it without help many and many a time," replied i, "when iwas but ten years old.
why should i call you from your breakfast?
butthe tides are high now, and the stream rapid; you had better get a sweepout on the bow, or we may tail on the bank."
replied fleming, with astonishment; "i had no idea that he wouldhave been any help to us; but so much the better."
he then spoke in alow tone to marables.
marables shook his head.
"don't try it fleming, it will never do."
"so you said once about yourself," replied fleming, laughing.
"i did--i did!"
replied marables, clenching both his hands, which at thetime were crossed on his breast, with a look of painful emotion; "but isay again, don't try it; nay, i say more, you _shall_ not."
replied fleming, haughtily.
"yes," replied marables, coolly; "i say shall not, and i'll stand by mywords.
now, jacob, give me the helm, and get your breakfast."
i gave up the helm to marables, and was about to enter the cabin, whenfleming caught me by the arm, and _slewed_ me round.
"i say, my joker,we may just as well begin as we leave off.
understand me, that intothat cabin you never enter; and understand further, that if ever i findyou in that cabin, by day or night, i'll break every bone in your body.
your berth is forward; and as for your meals, you may either take themdown there or you may eat them on deck."
from what i had already witnessed, i knew that for some reason or other,fleming had the control over marables; nevertheless i replied, "if mrmarables says it is to be so, well and good; but he has charge of thisbarge."
marables made no reply; he coloured up, seemed very muchannoyed, and then looked up to the sky.
"you'll find," continued fleming, addressing me in a low voice, "that icommand here--so be wise.
perhaps the day may come when you may walk inand out the cabin as you please, but that depends upon yourself.
by-and-by, when we know more of each other--""never, fleming, never!"
interrupted marables, in a firm and loud tone.
"it _shall_ not be."
fleming muttered what i could not hear, and going into the cabin,brought me out my breakfast which i despatched with good appetite; andsoon afterwards i offered to take the helm; which offer was accepted bymarables, who retired to the cabin with fleming, where i heard themconverse for a long while in a low tone.
the tide was about three-quarters ebb when the barge arrived abreast ofmillbank.
marables came on deck, and taking the helm, desired me to goforward and see the anchor clear for letting go.
"why, we have a good hour more before we meetthe flood."
"i know that, jacob, as well as you do; but we shall not go fartherto-night.
be smart, and see all clear."
whether fleming thought that it was necessary to blind me, or whether itwas true that they were only obeying their orders, he said to marablesin my hearing, "will you go on shore and give the letters to mrdrummond's correspondent, or shall i go for you?"
"you had better go," replied marables, carelessly; and shortly afterthey went to dinner in the cabin, fleming bringing me mine out on deck.
the flood tide now made, and we rode to the stream.
having nothing todo, and marables as well as fleming appearing to avoid me, i brought thedominie's latin testament, and amused myself with reading it.
about aquarter of an hour before dusk, fleming made his appearance to go onshore.
he was genteelly, i may say fashionably, dressed in a suit ofblack, with a white neckcloth.
at first i did not recognise him, sosurprised was i at his alteration; and my thoughts, as soon as mysurprise was over, naturally turned upon the singularity of a man whoworked in a barge under another now assuming the dress and appearance ofa gentleman.
marables hauled up the little skiff which lay astern.
fleming jumped in and shoved off.
i watched him till i perceived himland at the stairs, and then turned round to marables: "i can'tunderstand all this," observed i.
"i don't suppose you can," replied marables: "but still i could explainit if you will promise me faithfully not to say a word about it."
"i will make that promise if you satisfy me that all is right," answeredi.
"as to all being right, jacob, that's as may be; but if i prove to youthat there is no harm done to our master, i suppose you will keep thesecret.
however, i must not allow you to think worse of it than itreally is; no, i'll trust to your good nature.
you wouldn't harm me,jacob?"
marables then told me that fleming had once been well-to-do inthe world, and during the long illness and subsequent death of marables'wife, had lent him money; that fleming had been very imprudent, and hadrun up a great many debts, and that the bailiffs were after him.
onthis emergency he had applied to marables to help him, and that, inconsequence, he had received him on board of the barge, where they neverwould think of looking for him; that fleming had friends, and contrivedto go on shore at night to see them, and get what assistance he couldfrom them in money: in the meantime his relations were trying what theycould do to arrange with his creditors.
"now," said marables, afterthis narration, "how could i help assisting one who has been so kind tome?
and what harm does it do mr drummond?
if fleming can't do hiswork, or won't, when we unload, he pays another man himself; so mrdrummond is not hurt by it."
"that may be all true," replied i; "but i cannot imagine why i am not toenter the cabin, and why he orders about here as master."
"why, you see, jacob, i owe him money, and he allows me so much per weekfor the cabin, by which means i pay it off.
do you understand now?"
"yes, i understand what you have said," replied i.
"well, then, jacob, i hope you'll say nothing about it.
it would onlyharm me, and do no good."
"that depends upon fleming's behaviour towards me," replied i.
"i willnot be bullied and made uncomfortable by him, depend upon it; he has nobusiness on board the barge, that's clear, and i am bound 'prentice toher.
i don't wish to hurt you; and as i suppose fleming won't be longon board, i shall say nothing unless he treats me ill."marables then left me, and i reflected upon what he had said.
itappeared all very probable; but still i was not satisfied.
i resolvedto watch narrowly, and if anything occurred which excited moresuspicions, to inform mr drummond upon our return.
shortly afterwardsmarables came out again, and told me i might go to bed, and he wouldkeep the deck till fleming's return.
i assented, and went down to thecuddy; but i did not much like this permission.
it appeared to me as ifhe wanted to get rid of me, and i laid awake, turning over in my mindall that i had heard and seen.
about two o'clock in the morning i heardthe sound of oars, and the skiff strike the side of the barge.
i didnot go up, but i put my head up the scuttle to see what was going on.
it was broad moonlight, and almost as clear as day.
fleming threw upthe painter of the skiff to marables, and, as he held it, lifted out ofthe boat a blue bag, apparently well filled.
the contents jingled as itwas landed on the deck.
he then put out a yellow silk handkerchief fullof something else, and having gained the deck, marables walked aft withthe painter in his hand until the skiff had dropped astern, where hemade it fast, and returned to fleming, who stood close to the blue bag.
i heard fleming ask marables, in a low voice, if i were in bed, and ananswer given in the affirmative.
i dropped my head immediately, that imight not be discovered, and turned into my bed-place.
i was restlessfor a long while; thought upon thought, surmise upon surmise, conjectureupon conjecture, and doubt upon doubt, occupied my brain, until at lasti went fast asleep--so fast, that i did not wake until summoned byfleming.
i rose, and when i came on deck found that the anchor had beenweighed more than two hours, and that we were past all the bridges.
"why, jacob, my man, you've had a famous nap," said fleming, withapparent good humour; "now go aft, and get your breakfast, it has beenwaiting for you this half-hour."
by the manner of fleming i took it forgranted that marables had acquainted him with our conversation, and,indeed, from that time, during our whole trip, fleming treated me withkindness and familiarity.
the veto had not, however, been taken off thecabin, which i never attempted to enter.
the mystery becomes more and more interesting, and i determine to findit out.--prying after things locked up, i am locked up myself.--flemingproves to me that his advice was good when he recommended me to learn toswim.
on our arrival off the medway, i had just gone down to bed and wasundressing, when i heard fleming come on deck and haul up the boat.
ilooked up the hatchway; it was very dark, but i could perceive marableshand him the bag and handkerchief, with which he pulled on shore.
hedid not return until the next morning at daylight, when i met him as hecame up the side.
"well, jacob," said he, "you've caught me, i've beenon shore to see my sweetheart; but you boys ought to know nothing aboutthese things.
make the boat fast, there's a good lad."
when we were one night discharging our cargo, which was for government,i heard voices alongside.
from habit, the least noise now awoke me: aboat striking the side was certain so to do.
it was then about twelveo'clock.
i looked up the hatchway, perceived two men come on board andenter the cabin with packages.
they remained there about ten minutes,and then, escorted to the side by fleming, left the barge.
when thebarge was cleared, we hauled off to return, and in three days were againalongside of mr drummond's wharf.
the kindness both of marables and offleming had been very great.
they lived in a style very superior towhat they could be expected to do, and i fared well in consequence.
on our arrival at the wharf, marables came up to me, and said, "now,jacob, as i have honestly told you the secret, i hope you won't ruin meby saying a word to mr drummond."
i had before made up my mind to saynothing to my master until my suspicions were confirmed, and i thereforegave my promise; but i had also resolved to impart my suspicions, aswell as what i had seen, to the old dominie.
on the third day after ourarrival i walked out to the school, and acquainted him with all that hadpassed, and asked him for his advice.
"jacob," said he, "thou hast done well, but thou mightest have donebetter; hadst thou not given thy promise, which is sacred, i would havetaken thee to mr drummond, that thou mightest impart the whole,instanter.
i like it not.
evil deeds are done in darkness.
_noctempeccatis et fraudibus objice nubem_.
still, as thou sayest, nought isyet proved.
watch, therefore, jacob--watch carefully over thy master'sinterests, and the interests of society at large.
it is thy duty, i maysay, _vigilare noctesque diesque_.
it may be as marables hath said--andall may be accounted for; still, i say, be careful, and be honest."
i followed the suggestions of the dominie: we were soon laden withanother cargo of bricks, to be delivered at the same place, andproceeded on our voyage.
marables and fleming, finding that i had notsaid a word to mr drummond, treated me with every kindness.
flemingonce offered me money, which i refused, saying that i had no use for it.
i was on the best terms with them, at the same time that i took noticeof all that passed, without offering a remark to excite theirsuspicions.
but not to be too prolix, it will suffice to say that wemade many trips during several months, and that during that time i madethe following observations:--that fleming went on shore at night atcertain places, taking with him bags and bundles; that he generallyreturned with others, which were taken into the cabin; that sometimespeople came off at night, and remained some time in the cabin with him;and that all this took place when it was supposed that i was asleep.
the cabin was invariably locked when the barge was lying at the wharfs,if fleming was on shore, and at no time was i permitted to enter it.
marables was a complete cipher in fleming's hands, who orderedeverything as he pleased; and in the conversations which took placebefore me, with much less restraint than at first, there appeared to beno idea of fleming's leaving us.
as i felt convinced that there was nochance of discovery without further efforts on my part, and mysuspicions increasing daily, i resolved upon running some hazard.
mychief wish was to get into the cabin and examine its contents; but thiswas not easy, and would, in all probability, be a dangerous attempt.
one night i came on deck in my shirt.
we were at anchor offrotherhithe: it was a dark night, with a drizzling rain.
i washastening below, when i perceived a light still burning in the cabin,and heard the voices of marables and fleming.
i thought this a goodopportunity, and having no shoes, walked softly on the wet deck to thecabin-door, which opened forward, and peeped through the crevices.
marables and fleming were sitting opposite each other at the littletable.
there were some papers before them, and they were dividing somemoney.
marables expostulated at his share not being sufficient, andfleming laughed and told him he had earned no more.
fearful of beingdiscovered, i made a silent retreat, and gained my bed.
it was wellthat i had made the resolution; for just as i was putting my head belowthe hatch, and drawing it over the scuttle, the door was thrown open andfleming came out, i pondered over this circumstance, and the remark offleming that marables had not earned any more, and i felt convinced thatthe story told me by marables relative to fleming was all false.
thisconviction stimulated me more than ever to discover the secret, and manyand many a night did i watch, with a hope of being able to examine thecabin; but it was to no purpose, either fleming or marables was alwayson board.
i continued to report to the dominie all i had discovered,and he agreed at last that it was better that i should not say anythingto mr drummond until there was the fullest proof of the nature of theirproceedings.
the cabin was now the sole object of my thoughts, and many were theschemes resolved in my mind to obtain an entrance.
fatima never covetedadmission to the dreadful chamber of bluebeard as i did to ascertain thesecrets of this hidden receptacle.
one night fleming had quitted thebarge, and i ascended from my dormitory.
marables was on deck, sittingupon the water-cask, with his elbow resting on the gunwale, his handsupporting his head, as if in deep thought.
the cabin-doors wereclosed, but the light still remained in it.
i watched for some time,and perceiving that marables did not move, walked gently up to him.
hewas fast asleep; i waited for some little time alongside of him.
atlast he snored.
it was an opportunity not to be lost.
i crept to thecabin-door; it was not locked.
although i did not fear the wrath ofmarables, in case of discovery, as i did that of fleming, it was stillwith a beating heart and a tremulous hand that i gently opened the door,pausing before i entered, to ascertain if marables were disturbed.
hemoved not, and i entered, closing the door after me.
i caught up thelight, and held it in my hand as i hung over the table.
on each sidewere the two bed-places of marables and fleming, which i had before thenhad many a partial glimpse of.
in front of the two bed-places were twolockers to sit down upon.
i tried them--they were not fast--theycontained their clothes.
at the after part of the cabin were threecupboards; i opened the centre one; it contained crockery, glass, andknives and forks.
i tried the one on the starboard side; it was locked,but the key was in it.
i turned it gently, but being a good lock, itsnapped loud.
i paused in fear--but marables still slept.
the cupboardhad three shelves, and every shelf was loaded with silver spoons, forks,and every variety of plate, mixed with watches, bracelets, and ornamentsof every description.
there was, i perceived, a label on each, with apeculiar mark.
wishing to have an accurate survey, and encouraged by mydiscovery, i turned to the cupboard opposite, on the larboard side, andi opened it.
it contained silk handkerchiefs in every variety, laceveils, and various other articles of value; on the lower shelf were laidthree pairs of pistols.
i was now satisfied, and closing the lastcupboard, which had not been locked, was about to retreat, when irecollected that i had not re-locked the first cupboard, and that theymight not, by finding it open, suspect my visit, i turned the key.
itmade a louder snap than before.
i heard marables start from his slumberon deck; in a moment i blew out the lamp, and remained quiet.
marablesgot up, took a turn or two, looked at the cabin doors, which were shut,and opened them a little.
perceiving that the lamp had, as he thought,gone out, he shut them again, and, to my consternation, turned the key.
there i was, locked up, until the arrival of fleming--then to be left tohis mercy.
i hardly knew how to act: at last i resolved upon calling tomarables, as i dreaded his anger less than fleming's.
then it occurredto me that marables might come in, feel for the lamp to re-light it, andthat, as he came in on one side of the cabin, i might, in the dark,escape by the other.
this all but forlorn hope prevented me for sometime from applying to him.
at last i made up my mind that i would, andran from the locker to call through the door, when i heard the sound ofoars.
i paused again--loitered--the boat was alongside, and i heardfleming jump upon the deck.
"quick," said he to marables, as he came to the cabin-door, and tried toopen it; "we've no time to lose--we must get up the sacks and sinkeverything.
two of them have 'peached, and the fence will bediscovered."
he took the keys from marables and opened the door; i had replaced thelamp upon the table.
fleming entered, took a seat on the locker on thelarboard side, and felt for the lamp.
marables followed him, and satdown on the starboard locker;--escape was impossible.
with a throbbingheart i sat in silence, watching my fate.
in the meantime, fleming hadtaken out of his pocket his phosphorus match box.
i heard the tin toppulled open--even the slight rustling of the one match selected wasperceived.
another second it was withdrawn from the bottle, and a wildflame of light illumined the deck cabin, and discovered me to theirview.
staggered at my appearance, the match fell from fleming's hand,and all was dark as before; but there was no more to be gained bydarkness--i had been discovered.
"will not live to tell the tale," added fleming, with a firm voice, ashe put another match into the bottle, and then relighted the lamp.
"come," said fleming, fiercely; "out of the cabin immediately."
i prepared to obey him.
fleming went out, and i was following him roundhis side of the table, when marables interposed.
"stop: fleming, what is that you mean to do?"
"but not murder him, surely?"
cried marables, trembling from head tofoot.
"you will not, dare not, do that."
"what is it that i dare not do, marables?
but it is useless to talk; itis now his life or mine.
one must be sacrificed, and i will not die yetto please him."
"you shall not--by god, fleming, you shall not!"
cried marables, seizinghold of my other arm, and holding me tight.
i added my resistance to that of marables; when fleming, perceiving thatwe should be masters, took a pistol from his pocket, and struck marablesa blow on the head, which rendered him senseless.
throwing away thepistol, he dragged me out of the cabin.
i was strong, but he was verypowerful; my resistance availed me nothing: by degrees he forced me tothe side of the barge, and lifting me in his arms, dashed me into thedark and rapidly flowing water.
it was fortunate for me that the threatof fleming, upon our first meeting, had induced me to practise swimming,and still more fortunate that i was not encumbered with any otherclothes than my shirt, in which i had come on deck.
as it was, i wascarried away by the tide for some time before i could rise, and at sucha distance that fleming, who probably watched, did not perceive that icame up again.
still, i had but little hopes of saving myself in a darknight, and at nearly a quarter of a mile from shore.
i struggled tokeep myself afloat, when i heard the sound of oars; a second or two moreand i saw them over my head.
i grasped at and seized the last, as theothers passed me, crying "help!"
"what the devil!
oars, my men; here's somebody overboard," cried theman, whose oar i had seized.
they stopped pulling; he dragged in his oar till he could lay hold ofme, and then they hauled me into the boat.
i was exhausted with coldand my energetic struggles in the water; and it was not until they hadwrapped me up in a great-coat, and poured some spirits down my throat;that i could speak.
they inquired to which of the craft i belonged.
"the folly barge."
"the very one we are searching for.
where about is she, my lad?"
i directed them: the boat was a large wherry, pulling six oars,belonging to the river police.
the officer in the stern sheets, whosteered her, then said, "how came you overboard?"
"i was thrown overboard," replied i, "by a man called fleming."
"the name he goes by," cried the officer.
"give way, my lads.
there'smurder, it appears, as well as other charges."
in a quarter of an hour we were alongside--the officer and four mensprang out of the boat, leaving the other two with directions for me toremain in the boat.
cold and miserable as i was, i was too muchinterested in the scene not to rise up from the stern sheets, and payattention to what passed.
when the officer and his men gained the deck,they were met by fleming in the advance, and marables about a yard ortwo behind.
"what's all this?"
cried fleming, boldly.
"are you river pirates, cometo plunder us?"
"not exactly," replied the officer; "but we are just come to overhaulyou.
deliver up the key of your cabin," continued he, after trying thedoor and finding it locked.
"with all my heart, if you prove yourselves authorised to search,"replied fleming; "but you'll find no smuggled spirits here, i can tellyou.
marables, hand them the key; i see that they belong to the riverguard."
marables, who had never spoken, handed the key to the officer, who,opening a dark lanthorn, went down into the cabin and proceeded in hissearch, leaving two of the men to take charge of fleming and marables.
but his search was in vain; he could find nothing, and he came out ondeck.
"well," said fleming, sarcastically, "have you made a seizure?"
"wait a little," said the officer; "how many men have you in thisbarge?"
"you see them," replied fleming.
"yes; but you have a boy; where is he?"
"we have no boy," replied fleming; "two men are quite enough for thiscraft."
"still i ask you, what has become of the boy?
for a boy was on yourdecks this afternoon."
"if there was one, i presume he has gone on shore again."
"answer me another question; which of you threw him overboard?"
at this query of the officer, fleming started, while marables cried out,"it was not i; i would have saved him.
o that the boy were here toprove it!"
"i am here, marables," said i, coming on deck, "and i am witness thatyou tried to save me, until you were struck senseless by that ruffian,fleming, who threw me overboard, that i might not give evidence as tothe silver and gold which i found in the cabin; and which i overheardhim tell you must be put into sacks and sunk, as two of the men had'peached."
fleming, when he saw me, turned round, as if not to look at me.
hisface i could not see; but after remaining a few seconds in thatposition, he held out his hands in silence for the handcuffs, which theofficer had already taken out of his pocket.
marables, on the contrary,sprang forward as soon as i had finished speaking, and caught me in hisarms.
"my fine, honest boy!
i thank god--i thank god!
all that he has saidis true, sir.
you will find the goods sunk astern, and the buoy-rope tothem fastened to the lower pintle of the rudder.
jacob, thank god, youare safe!
i little thought to see you again.
there, sir," continued heto the officer, holding out his hands, "i deserve it all.
i had notstrength of mind enough to be honest."
the handcuffs were put on marables as well as on fleming, and theofficer, allowing me time to go down and put on my clothes, hauled upthe sacks containing the valuables, and leaving two hands in charge ofthe barge, rowed ashore with us all in the boat.
it was then aboutthree o'clock in the morning, and i was very glad when we arrived at thereceiving-house, and i was permitted to warm myself before the fire.
assoon as i was comfortable, i laid down on the bench and fell fastasleep.
one of the ups and downs of life.--up before the magistrates, then downthe river again in the lighter.--the toms.--a light heart upon twosticks.--receive my first lesson in singing.--our lighter well-mannedwith two boys and a fraction.
i did not awake the next morning till roused by the police, who broughtus up before the magistrates.
the crowd that followed appeared to makeno distinction between the prisoners and the witness, and remarks notvery complimentary, and to me very annoying, were liberally made.
"he'sa young hand for such work," cried one.
"there's gallows marked in hisface," observed another, to whom, when i turned round to look at him, icertainly could have returned the compliment.
the station was not farfrom the magistrates' office, and we soon arrived.
the principalofficer went into the inner room, and communicated with the magistratesbefore they came out and took their seats on the bench.
"where is jacob faithful?
my lad, do you know the nature of an oath?"
i answered in the affirmative; the oath was administered, and myevidence taken down.
it was then read over to the prisoners, who wereasked if they had anything to say in their defence.
fleming, who hadsent for his lawyer, was advised to make no answer.
marables quietlyreplied, that all the boy had said was quite true.
"recollect," said the magistrate, "we cannot accept you as king'sevidence; that of the boy is considered sufficient."
"i did not intend that you should," replied marables.
"i only want toease my conscience, not to try for my pardon."
they were then committed for trial, and led away to prison.
i could nothelp going up to marables and shaking his hand, before he was led away.
he lifted up his two arms, for he was still handcuffed, and wiped hiseyes, saying, "let this be a warning to you, jacob--not that i think youneed it; but still i once was honest as yourself--and look at me now."
and he cast his eyes down sorrowfully upon his fettered wrists.
theyquitted the room, fleming giving me a look which was very significant ofwhat my chance would be if ever i fell into his clutches.
"we must detain you, my lad," observed one of the magistrates, "withoutyou can procure a sufficient bail for your appearance as witness on thetrial."
i replied that i knew of no one except my master, mr drummond, and myschoolmaster; and had no means of letting them know of my situation.
the magistrate then directed the officer to go down by the firstbrentford coach, acquaint mr drummond with what had passed, and thatthe lighter would remain in charge of the river police until he couldsend hands on board of her; and i was allowed to sit down on the benchbehind the bar.
it was not until past noon that mr drummond,accompanied by the dominie, made his appearance.
to save time, themagistrates gave them my deposition to read; they put in bail, and i waspermitted to leave the court.
we went down by the coach, but as theywent inside and i was out, i had not many questions asked until myarrival at mr drummond's house, when i gave them a detailed account ofall that had happened.
exclaimed the dominie, when i had finished my story.
"what an escape!
how narrowly, as propertius hath it femininely,`_eripitur nobis jumpridem carus puer_.'
well was it that thou hadstlearnt to swim--verily thou must have struggled lustily.
_`pugnat inadversas ire natator aquas_,' yea, lustily for thy life, child.
now,god be praised!"
but mr drummond was anxious that the lighter should be brought back tothe wharf; he therefore gave me my dinner, for i had eaten nothing thatday, and then despatched me in a boat with two men, to bring her up theriver.
the next morning we arrived; and mr drummond, not having yetselected any other person to take her in charge, i was again some dayson shore, dividing my time between the dominie and mr drummond's, wherei was always kindly treated, not only by him, but also by his wife andhis little daughter sarah.
a master for the lighter was soon found; and as i passed a considerabletime under his orders, i must describe him particularly.
he had servedthe best part of his life on board a man-of-war, had been in manygeneral and single actions, and, at the battle of trafalgar, had woundup his servitude with the loss of both his legs and an out-pension fromthe greenwich hospital, which he preferred to being received upon theestablishment, as he had a wife and child.
since that time he hadworked on the river.
he was very active, and broad-shouldered, and hadprobably, before he lost his legs, been a man of at least five feeteleven or six feet high; but as he found that he could keep his balancebetter upon short stumps than long ones, he had reduced his wooden legsto about eight inches in length, which, with his square body, gave himthe appearance of a huge dwarf.
he bore, and i will say mostdeservedly, an excellent character.
his temper was always cheerful, andhe was a little inclined to drink: but the principal feature in him waslightness of heart; he was always singing.
his voice was very fine andpowerful.
when in the service he used to be summoned to sing to thecaptain and officers, and was the delight of the forecastle.
his memorywas retentive, and his stock of songs incredible, at the same time, heseldom or ever sang more than one or two stanzas of a song in the way ofquotation, or if apt to what was going on, often altering the words tosuit the occasion.
he was accompanied by his son tom, a lad of my ownage, as merry as his father, and who had a good treble voice and a gooddeal of humour; he would often take the song up from his father, withwords of his own putting in, with ready wit and good tune.
we threecomposed the crew of the lighter; and, as there had already beenconsiderable loss from demurrage, were embarked as soon as they arrived.
the name of the father was tom beazeley, but he was always known on theriver as "old tom" or, as some more learned wag had christened him, "the_merman on two sticks_."
as soon as we had put our traps on board, asold tom called them, he received his orders, and we cast off from thewharf.
the wind was favourable.
young tom was as active as a monkey,and as full of tricks.
his father took the helm, while we two, assistedby a dog of the small newfoundland breed, which tom had taught to take arope in his teeth, and be of no small service to two boys in bowsing ona tackle, made sail upon the lighter, and away we went, while old tom'sstrain might be heard from either shore.
"loose, loose every sail to the breeze,  the course of the vessel improve,  i've done with the toil of the seas,  ye sailors, i'm bound to my love.
"tom, you beggar, is the bundle ready for your mother?
we must drop theskiff, jacob, at battersea reach, and send the clothes on shore for theold woman to wash, or there'll be no clean shirts for sunday.
shove inyour shirts, jacob; the old woman won't mind that.
she used to wash forthe mess.
clap on, both of you, and get another pull at thosehaulyards.
that'll do, my bantams.
"hoist, hoist, every sail to the breeze,  come, shipmates, and join in the song,  let's drink while the barge cuts the seas,  to the gale that may drive her along.
"tom, where's my pot of tea?
come, my boy, we must pipe to breakfast.
jacob, there's a rope towing overboard.
now, tom, hand me my tea, andi'll steer her with one hand, drink with the other, and as for the legs,the less we say about them the better.
"no glory i covet, no riches i want,  ambition is nothing to me.
but one thing i beg of kind heaven to grant--"tom's treble chimed in, handing him the pot--  "for _breakfast a good cup of tea_.
"silence, you sea-cook!
how dare you shove in your penny whistle!
"three quarters ebb."
"no, it a'n't, you thief; how is it jacob?"
"about half, i think."
"and you're right."
"what water have we down here on the side?"
"you must give the point a wide berth," replied i; "the shoals runsout."
"thanky, boy, so i thought, but wasn't sure:" and then old tom burst outin a beautiful air:  "trust not too much your own opinion,  when your vessel's under weigh,  let good advice still bear dominion;  that's a compass will not stray."
"old tom, is that you?"
hallooed a man from another barge.
"yes; what's left of me, my hearty."
"you'll not fetch the bridges this tide--there's a strong breeze rightup the reaches below."
"never mind, we'll do all we can.
"if unassailed by squall or shower,  wafted by the gentle gales  let's not lose the favouring hour,  while success attends our sails."
"bravo, old tom!
why don't the boys get the lines out, for all thefishes are listening for you," cried the man, as the barges were partedby the wind and tide.
"i did once belong to a small craft called the anon," observed old tom,"and they say as how the story was, that that chap could make the fishfollow him just when he pleased.
i know that when we were in the northsea the shoals of seals would follow the ship if you whistled; but thesebrutes have ears--now fish hav'n't got none.
"oh well do i remember that cold dreary land,  here the northern light,  in the winter's night,  shone bright on its snowy strand.
"jacob, have you finished your breakfast?
here, take the helm, while iand tom put the craft a little into apple-pie order."
old tom then stumped forward, followed by his son and the newfoundlanddog, who appeared to consider himself as one of the most usefulpersonages on board.
after coiling down the ropes, and sweeping thedecks, they went into the cabin to make their little arrangements.
"a good lock that, tom," cried the father, turning the key of thecupboard.
(i recollected it, and that its snapping so loud was theoccasion of my being tossed overboard.)
old tom continued: "i say, tom,you won't be able to open that cupboard, so i'll put the sugar and thegrog into it, you scamp.
it goes too fast when you're purser's steward.
"for grog is our larboard and starboard,  our main-mast, our mizzen, our log,  on shore, or at sea, or when harbour'd,  the mariner's compass is grog."
"but it arn't a compass to steer steady by, father," replied tom.
"then don't you have nothing to do with it, tom."
"i only takes a little, father, because you mayn't take too much."
"thanky for nothing; when do i ever take too much, you scamp?"
"not too much for a man standing on his own pins, but too much for a manon two broomsticks."
"stop your jaw, mr tom, or i'll unscrew one of the broomsticks, and layit over your shoulders."
"before it's out of the socket, i'll give you _leg-bail_.
what will youdo then, father?"
"catch you when i can, tom, as the spider takes the fly."
"what's the good o' that, when you can't bear malice for ten minutes?"
"very true, tom?
then thank your stars that you have two good legs, andthat your poor father has none."
"i very often do thank my stars, and that's the truth of it; but what'sthe use of being angry about a drop of rum, or a handful of sugar?"
"because you takes more than your allowance."
"well, do you take less, then all will be right."
"and why should i take less, pray?"
"because you're only half a man; you haven't any legs to provide for, asi have."
"now, i tell you, tom, that's the very reason why i should have more tocomfort my old body for the loss of them."
"when you lost your legs you lost your ballast, father, and, therefore,you mustn't carry too much sail, or you'll topple overboard some darknight.
if i drink the grog, it's all for your good, you see."
"you're a dutiful son in that way, at all events; and a sweet child, asfar as sugar goes; but jacob is to sleep in the cabin with me, andyou'll shake your blanket forward."
"now that i consider quite unnatural; why part father and son?"
"it's not that exactly, it's only parting son and the grog bottle."
"that's just as cruel; why part two such good friends?"
"'cause, tom, he's too strong for you, and floors you sometimes."
"well, but i forgives him; it's all done in good humour."
"tom, you're a wag; but you wag your tongue to no purpose.
liquor ain'tgood for a boy like you, and it grows upon you."
"well, don't i grow too?
we grow together."
"you'll grow faster without it."
"i've no wish to be a tall man cut short, like you."
"if i hadn't been a tall man, my breath would have been cut short forever; the ball which took my legs would have cut you right in half."
"and the ball that would take your head off, would whistle over mine; sothere we are equal again."
"and there's the grog fast," replied old tom, turning the key, andputting it into his pocket.
"that's a stopper over all; so now we'll goon deck."
i have narrated this conversation, as it will give the reader a betteridea of tom, and his way of treating his father.
tom was fond of hisfather, and although mischievous, and too fond of drinking when he couldobtain liquor, was not disobedient or vicious.
we had nearly reachedbattersea fields when they returned on deck.
"do you know, jacob, how the parish of battersea came into thepossession of those fields?"
"no, i do not."
"well, then, i'll tell you; it was because the battersea people weremore humane and charitable than their neighbours.
there was a time whenthose fields were of no value; now they're worth a mint of money, theysay.
the body of a poor devil, who was drowned in the river, was washedon shore on those banks, and none of the parishes would be at theexpense of burying it.
the battersea people, though they had leastright to be called upon, would not allow the poor fellow's corpse to belying on the mud, and they went to the expense.
now, when the fieldsbecame of value, the other parishes were ready enough to claim them; butthe case was tried, and as it was proved that battersea had buried thebody, the fields were decided to belong to that parish.
so they werewell paid for their humanity, and they deserved it.
mr drummond saysyou know the river well, jacob."
"i was born on it."
"yes, so i heard, and all about your father and mother's death.
i wastelling tom of it, because he's too fond of _bowsing up his jib_."
"well, father, there's no occasion to remind jacob; the tear is in hiseye already," replied tom, with consideration.
"i wish you never had any other _drop_ in your _eye_,--but never mind,jacob, i didn't think of what i was saying.
look ye, d'ye see thatlittle house with the two chimneys--that's mine, and there's my oldwoman.--i wonder what she's about just now."
old tom paused for awhile, with his eyes fixed on the object, and then burst out:--  "i've crossed the wide waters, i've trod the lone strand,  i've triumphed in battle, i've lighted the brand,  i've borne the loud thunder of death o'er the foam;  fame, riches, ne'er found them,--yet still found a home.
"tom, boy, haul up the skiff and paddle on shore with the bundle; askthe old woman how she is, and tell her i'm hearty."
tom was in the boatin a moment, and pulling lustily for the shore.
"that makes merecollect when i returned to my mother, a'ter the first three years ofmy sea service.
i borrowed the skiff from the skipper.--i was in agreenland-man, my first ship, and pulled ashore to my mother's cottageunder the cliff.
i thought the old soul would have died with joy."
here old tom was silent, brushed a tear from his eye, and, as usual,commenced a strain, _sotto voce_:--  "why, what's that to you if my eyes i'm a wiping?
a tear is a pleasure, d'ye see, in its way.
"how, miserable," continued he, after another pause, "the poor thing waswhen i would go to sea--how she begged and prayed--boys have no feeling,that's sartin."
"o bairn, dinna leave me, to gang far away,  o bairn, dinna leave me, ye're a' that i hae,  think on a mither, the wind and the wave,  a mither set on ye, her feet in the grave.
"however, she got used to it at last, as the woman said when she skinnedthe ells.
tom's a good boy, jacob, but not steady, as they say you are.
his mother spoils him, and i can't bear to be cross to him neither; forhis heart's in the right place, after all.
there's the old womanshaking her dish-clout at us as a signal.
i wish i had gone on shoremyself, but i can't step into these paper-built little boats without mytimber toes going through at the bottom."
the two toms take to protocolling--treaty of peace ratified between thebelligerent parties--lots of songs and supper--the largest mess of roastmeat upon record.
tom then shoved off the skiff.
when half-way between the lighter andthe shore, while his mother stood watching us, he lay on his oars.
cried his mother, shaking her fist at him, as he stoopeddown his head; "if you do, tom!"
cried his father, shaking his fist also; "if you dare, tom!"
but tom was not within reach of either party; and he dragged a bottleout of the basket which his mother had entrusted to him, and putting itto his mouth, took a long swig.
"that's enough, tom!"
screamed his mother, from the shore.
"that's too much, you rascal!"
cried his father, from the barge.
neither admonition was, however, minded by tom, who took what heconsidered his allowance, and then very coolly pulled alongside, andhanded up the basket and bundle of clean clothes on deck.
tom then gavethe boat's painter to his father, who, i perceived, intended to salutehim with the end of it as soon as he came up; but tom was too knowing--he surged the boat ahead, and was on deck and forward before his fathercould stump up to him.
the main hatch was open, and tom put thatobstacle between his father and himself before he commenced his parley.
"what's the matter, father?"
said tom, smiling, and looking at me.
"matter, you scamp!
how dare you touch the bottle?"
"the bottle--the bottle's there, as good as ever."
"the grog is what i mean--how dare you drink it?"
"i was half-way between my mother and you, and so i drank success andlong life to you both.
ain't that being a very dutiful son?"
"i wish i had my legs back again, you rascal!"
"you wish you had the grog back again, you mean, father."
"you have to choose between--for if you had the grog you'd keep yourlegs."
"for the matter of drinking the grog, you scamp, you seem determined tostand in my shoes."
"well, shoes are of no use to you now, father--why shouldn't i?
whydon't you trust me?
if you hadn't locked the cupboard, i wouldn't havehelped myself."
and tom, whose bootlace was loose, stooped down to makeit fast.
old tom, who was still in wrath, thought this a good opportunity, as hisson's head was turned the other way, to step over the bricks, withwhich, as i before said, the lighter had been laden level with the mainhatchway, and take his son by surprise.
tom, who had no idea of thismanoeuvre, would certainly have been captured, but, fortunately for him,one of the upper bricks turned over, and let his father's wooden legdown between two of the piles, where it was jammed fast.
old tomattempted to extricate himself, but could not.
"tom, tom, come here,"cried he, "and pull me out."
"not i," replied tom.
"jacob, jacob, come here; tom, run and take the helm."
"not i," replied tom.
"jacob, never mind the helm, she'll drift all right for a minute," criedold tom; "come and help me."
but i had been so amused with the scene, and having a sort of feelingfor young tom, that i declared it impossible to leave the helm withouther going on the banks.
i therefore remained, wishing to see in whatway the two toms would get out of their respective scrapes.
tom, you scoundrel, am i to stick here all day?"
"no, father, i don't suppose you will.
i shall help you directly."
"well, then, why don't you do it?"
"because i must come to terms.
you don't think i'd help myself to athrashing, do you?"
"i won't thrash you, tom.
shiver my timbers if i do."
"they're in a fair way of being shivered as it is, i think.
now,father, we're both even."
"why you clapped a stopper over all on me this morning, and now you'vegot one on yourself."
"well, then, take off mine, and i'll take off yours."
"if i unlock your leg, you'll unlock the cupboard?"
"and you promise me a _stiff one_ after dinner?"
"yes, yes, as stiff as i stand here."
"no, that will be too much, for it would _set me fast_.
i only like itabout half-and-half, as i took it just now."
tom, who was aware that his father would adhere to his agreement,immediately went to his assistance, and throwing out some of the upperbricks, released him from his confinement.
when old tom was once moreon deck and on his legs, he observed, "it's an ill wind that blowsnobody good.
the _loss_ of my leg has been the _saving_ of you many atime, mr tom."
it was now time to anchor, as we were meeting the flood.
tom, whoofficiated as cook, served up the dinner, which was ready; and we wereall very pleasant; tom treating his father with perfect confidence.
aswe had not to weigh again for some hours, our repast was prolonged, andold tom, having fulfilled his promise to his son of a _stiff one_, tookone or two himself, and became very garrulous.
"come, spin us a good yarn, father; we've nothing to do, and jacob willlike to hear you."
"well, then, so i will," answered he; "what shall it be about?"
"fire and water, of course," replied tom.
"well, then, i'll tell you something about both, since you wish it; howi came into his majesty's sarvice, through _fire_, and how the officerwho pressed me went out of it through _water_.
i was still 'prentice,and wanted about three months to sarve my time, when, of course, ishould no longer be protected from sarving the king, when the ship i wasin sailed up the baltic with a cargo of bullocks.
we had at least twohundred on board, tied up on platforms on every deck, with their headsclose to the sides, and all their sterns looking in-board.
they werefat enough when they were shipped, but soon dwindled away: the weatherwas very bad, and the poor creatures rolled against each other, andslipped about in a way that it pitied you to see them.
however, theywere stowed so thick, that they held one another up, which proved ofservice to them in the heavy gales which tossed the ship about like apea in a rattle.
we had joined a large convoy, and were entering thesound, when, as usual, it fell calm, and out came the danish gunboats toattack us.
the men-of-war who had charge of the convoy behaved nobly;but still they were becalmed, and many of us were a long way astern.
our ship was pretty well up; but she was too far in-shore; and the danesmade a dash at us with the hope of making a capture.
the men-of-war,seeing what the enemy were about, sent boats to beat them off; but itwas too late to prevent them boarding, which they did.
not wishing topeep through the bars of the gaol at copenhagen, we left the ship in ourboats on one side, just as the danes boarded on the other, and pulledtowards the men-of-war's armed boats coming to our assistance.
themen-of-war's boats pulled right for the ship to retake her, which theydid, certainly, but not before the enemy had set fire to the vessel, andhad then pulled off towards another.
seeing this, the men-of-war'sboats again gave chase to the danes, leaving us to extinguish theflames, which were now bursting out fore and aft, and climbing likefiery serpents up to the main catharprings.
we soon found that it wasimpossible; we remained as long as the heat and smoke would permit us,and then we were obliged to be off, but i shall never forget the roaringand moaning of the poor animals who were then roasting alive.
it was acruel thing of the danes to fire a vessel full of these poor creatures.
some had broken loose, and were darting up and down the decks goringothers, and tumbling down the hatchways; others remained trembling, ortrying to snuff up a mouthful of fresh air amongst the smoke; but thestruggling and bellowing, as the fire caught the vessel fore and aft,and was grilling two hundred poor creatures at once, was at lastshocking, and might have been heard for a mile.
we did all we could.
icut the throats of a dozen, but they kicked and struggled so much,falling down [upon], and treading you under their feet; and one lay uponme, and i expected to be burnt with them, for it was not until i washelped that i got clear of the poor animal.
so we stayed as long as wecould, and then left them to their fate; and the smell of burnt meat, aswe shoved off, was as horrible as the cries and wailings of the poorbeasts themselves.
the men-of-war's boats returned, having chased awaythe danes, and very kindly offered us all a ship, as we had lost ourown, so that you see that by _fire_ i was forced into his majesty'ssarvice.
now, the boat that took us belonged to one of the frigates whohad charge of the convoy, and the lieutenant who commanded the boat wasa swearing, tearing sort of a chap, who lived as if his life was to lastfor ever.
"after i was taken on board, the captain asked me if i would enter, andi thought that i might as well sarve the king handsomely, so ivolunteered.
it's always the best thing to do, when you're taken, andcan't help yourself, for you are more trusted than a pressed man who isobstinate.
i liked the sarvice from the first--the captain was not aparticular man; according to some people's ideas of the sarvice, shewasn't in quite man-of-war fashion, but she was a happy ship, and themen would have followed and fought for the captain to the last drop oftheir blood.
that's the sort of ship for me.
i've seen cleaner decks,but i never saw merrier hearts.
the only one of the officers dislikedby the men was the lieutenant who pressed me; he had a foul mouth and nodiscretion; and as for swearing, it was really terrible to hear thewords which came out of his mouth.
i don't mind an oath rapped out inthe heat of the moment, but he invented his oaths when he was cool, andlet them out in his rage.
we were returning home, after having seen theconvoy safe, when we met with a gale of wind in our teeth, one of thevery worst i ever fell in with.
it had been blowing hard from the southwest, and then shifted to the north west, and made a cross sea, whichwas tremendous.
now, the frigate was a very old vessel, and althoughthey had often had her into dock and repaired her below, they had takenno notice of her upper works, which were as rotten as a medlar.
i thinkit was about three bells in the middle watch, when the wind was howlingthrough the rigging, for we had no canvas on her 'cept a staysail andtrysail, when the stay-sail sheet went, and she broached-to afore theycould prevent her.
the lieutenant i spoke of had the watch, and hisvoice was heard through the roaring of the wind swearing at the men tohaul down the staysail, that we might bend on the sheet, and set itright again; when, she having, i said, broached-to, a wave--ay, a waveas high as the maintop almost, took the frigate right on her broadside,and the bulwarks of the quarter-deck being, as i said, quite rotten, cutthem off clean level with the main chains, sweeping them, and guns, andmen, all overboard together.
the mizzenmast went, but the mainmast heldon, and i was under its lee at the time, and was saved by clinging onlike a nigger, while for a minute i was under the water, which carriedalmost all away with it to leeward.
as soon as the water passed overme, i looked up and around me--it was quite awful; the quarter-deck wascut off as with a knife--not a soul left there, that i could see; no manat the wheel--mizzen-mast gone--skylights washed away--waves making aclear breach, and no defence; boats washed away from the quarters--allsilent on deck, but plenty of noise below and on the main-deck, for theship was nearly full of water, and all below were hurrying up in theirshirts, thinking that we were going down.
at last the captain crawledup, and clung by the stancheons, followed by the first lieutenant andthe officers, and by degrees all was quiet, the ship was cleared, andthe hands were turned up to muster under the half-deck.
there wereforty-seven men who did not answer to their names--they had beensummoned to answer for their lives, poor fellows!
and there was also theswearing lieutenant not to be found.
well, at last we got the hands ondeck, and put her before the wind, scudding under bare poles.
as wewent aft to the taffrail, the bulwark of which still remained, withabout six feet of the quarter-deck bulwark on each side, we observedsomething clinging to the stern-ladder, dipping every now and then intothe sea, as it rose under her counter, and assisted the wind in drivingher before the gale.
we soon made it out to be a man, and i went down,slipped a bowling knot over the poor fellow, and with some difficulty wewere both hauled up again.
it proved to be the lieutenant, who had beenwashed under the counter, and clung to the stern-ladder, and had thusmiraculously been preserved.
it was a long while before he came to, andhe never did any duty the whole week we were out, till we got intoyarmouth roads; indeed, he hardly ever spoke a word to any one, butseemed to be always in serious thought.
when we arrived, he gave hiscommission to the captain, and went on shore; went to school again, theysay, _bore up for a parson_, and, for all i know, he'll preach somewherenext sunday.
so you see, _water_ drove him out of the sarvice, and_fire_ forced me in.
there's a yarn for you, jacob."
"i like it very much," replied i.
"and now, father, give us a whole song, and none of your little bits."
old tom broke out with the "death of nelson," in a style that made thetune and words ring in my ears for the whole evening.
the moon was up before the tide served, and we weighed our anchor; oldtom steering, while his son was preparing supper, and i remainingforward, keeping a sharp look-out that we did not run foul of anything.
it was a beautiful night; and as we passed through the several bridges,the city appeared as if it were illuminated, from the quantity of gasthrowing a sort of halo of light over the tops of the buildings whichoccasionally marked out the main streets from the general dark mass--oldtom's voice was still occasionally heard, as the scene brought to hisremembrance his variety of song.
"for the murmur of thy lip, love,  comes sweetly unto me,  as the sound of oars that dip, love,  at moonlight on the sea."
i never was more delighted than when i heard these snatches of differentsongs poured forth in such melody from old tom's lips, the notesfloating along the water during the silence of the night.
i turned aftto look at him; his face was directed upwards, looking on the moon,which glided majestically through the heavens, silvering the whole ofthe landscape.
the water was smooth as glass, and the rapid tide hadswept us clear of the ranges of ships in the pool; both banks of theriver were clear, when old tom again commenced:--  "the moon is up, her silver beam  shines bower, and grove, and mountain over;  a flood of radiance heaven doth seem  to light thee, maiden, to thy lover."
"jacob, how does the bluff-nob bear?
on the starboard bow?"
"yes--broad on the bow; you'd better keep up half a point, the tidesweeps us fast."
"very true, jacob; look out, and say when steady it is, boy.
"if o'er her orb a cloud should rest,  'tis but thy cheek's soft blush to cover.
he waits to clasp thee to his breast;  the moon is up--go, meet thy lover.
"tom, what have you got for supper, boy?
what is that frizzing in yourfrying-pan?
smells good, anyhow."
"yes, and i expect will taste good too.
however, you look after themoon, father, and leave me and the frying-pan to play our parts."
"while i sing mine, i suppose, boy.
"the moon is up, round beauty's shine,  love's pilgrims bend at vesper hour,  earth breathes to heaven, and looks divine,  and lovers' hearts confess her power."
old tom stopped and the frying-pan frizzled on, sending forth an odourwhich, if not grateful to heaven, was peculiarly so to us mortals,hungry with the fresh air.
"how do we go now, jacob?"
"steady, and all's right; but we shall be met with the wind next reach,and had better brail up the mainsail."
"go, then, tom, and help jacob."
"i can't leave the _ingons_, [onions] father, not if the lighter tumbledoverboard; it would bring more tears in my eyes to spoil them, now thatthey are frying so merrily, than they did when i was cutting them up.
besides, the liver would be as black as the bends."
"clap the frying-pan down on deck, tom, and brail the sail up withjacob, there's a good boy.
you can give it another shake or twoafterwards.
"guide on, my bark, how sweet to rove,  with such a beaming eye above!
"that's right, my boys, belay all that; now to our stations; jacob onthe look-out, tom to his frying-pan, and i to the helm--  "no sound is heard to break the spell,  except the water's gentle swell;  while midnight, like a mimic day,  shines on to guide our moonlight way.
"well, the moon's a beautiful creature--god bless her!
how often havewe longed for her in the dark winter, channel-cruising, when the waveswere flying over the eddystone, and trying in their malice to put outthe light.
i don't wonder at people making songs to the moon, nor at mysinging them.
we'll anchor when we get down the next reach."
we swept the next reach with the tide which was now slacking fast.
ouranchor was dropped and we all went to supper, and to bed.
i have beenparticular in describing the first day of my being on board with my newshipmates, as it may be taken as a sample of our every day life; tom andhis father fighting and making friends, cooking, singing, and spinningyarns.
still, i shall have more scenes to describe.
our voyage wasmade, we took in a return cargo, and arrived at the proprietor's wharf,when i found that i could not proceed with them the next voyage, as thetrial of fleming and marables was expected to come on in a few days.
the lighter, therefore, took in another cargo, and sailed without me;mr drummond, as usual, giving me the run of his house.
i help to hang my late bargemate for his attempt to drown me--one goodturn deserves another--the subject suddenly dropped at newgate--a yarnin the law line--with due precautions and preparations, the dominiemakes his first voyage--to gravesend.
it was on the 7th of november, if i recollect rightly, that fleming andmarables were called up to trial at the old bailey, and i was in thecourt, with mr drummond and the dominie, soon after ten o'clock.
afterthe judge had taken his seat, as their trial was first on the list, theywere ushered in.
they were both clean and well dressed.
in fleming icould perceive little difference; he was pale, but resolute; but when ilooked at marables i was astonished.
mr drummond did not at firstrecognise him--he had fallen away from seventeen stone to, at the most,thirteen--his clothes hung loosely about him--his ruddy cheeks hadvanished--his nose was becoming sharp, and his full round face had beenchanged to an oblong.
still there remained that natural good-humouredexpression in his countenance, and the sweet smile played upon his lips.
his eyes glanced fearfully round the court--he felt his disgracefulsituation--the colour mounted to his temples and forehead, and he thenbecame again pale as a sheet, casting down his eyes as if desirous tosee no more.
after the indictment had been read over, the prisoners were asked by theclerk whether they pleaded guilty or not guilty.
"not guilty," replied fleming, in a bold voice.
"john marables--guilty or not guilty?"
"guilty," replied marables--"guilty, my lord;" and he covered his facewith his hands.
fleming was indicted on three counts;--an assault, with intent tomurder; having stolen goods in his possession; and for a burglary in adwelling-house, on such a date; but i understand that they had nearlytwenty more charges against him, had these failed.
marables wasindicted for having been an accessary to the last charge, as receiver ofstolen goods.
the counsel for the crown, who opened the trial, statedthat fleming, _alias_ barkett, _alias_ wenn, with many more _aliases_,had for a long while been at the head of the most notorious gang ofthieves which had infested the metropolis for many years; that justicehad long been in search of him, but that he had disappeared, and it hadbeen supposed that he had quitted the kingdom to avoid the penalties ofthe law, to which he had subjected himself by his enormities.
itappeared however, that he had taken a step which not only blinded theofficers of the police, but at the same time had enabled the gang tocarry on their depredations with more impunity than ever.
he hadconcealed himself in a lighter on the river, and appearing in her as onediligently performing his duty, and earning his livelihood as an honestman had by such means been enabled to extend his influence, the numberof his associates, and his audacious schemes.
the principal means ofdetection in cases of burglary was by advertising the goods, and thegreat difficulty on the part of such miscreants was to obtain a readysale for them--the receivers of stolen goods being aware that thethieves were at their mercy, and must accept what was offered.
now, toobviate these difficulties, fleming had, as we before observed,concealed himself from justice on board of a river barge, which was madethe receptacle for stolen goods: those which had been nefariouslyobtained at one place being by him and his associates carried up anddown the river in the craft, and disposed of at a great distance, bywhich means the goods were never brought to light, so as to enable thepolice to recognise or trace them.
this system had now been carried onwith great success for upwards of twelve months, and would, in allprobability, have not been discovered even now, had it not been that aquarrel as to profits had taken place, which had induced two of hisassociates to give information to the officers; and these two associateshad also been permitted to turn king's evidence, in a case of burglary,in which fleming was a principal, provided that it was considerednecessary.
but there was a more serious charge against the prisoner,--that of having attempted the life of a boy, named jacob faithful,belonging to the lighter, and who, it appeared, had suspicions of whatwas going on, and, in duty to his master, had carefully watched theproceedings, and given notice to others of what he had discovered fromtime to time.
the lad was the chief evidence against the prisonerfleming, and also against marables, the other prisoner, of whom he couldonly observe, that circumstances would transpire, during the trial, inhis favour, which he had no doubt would be well considered by hislordship.
he would not detain the gentlemen of the jury any longer, butat once call on his witnesses.
i was then summoned, again asked the same questions as to the nature ofan oath, and the judge being satisfied with my replies, i gave myevidence as before; the judge as i perceived, carefully examining myprevious disposition, to ascertain if anything i now said was atvariance with my former assertions.
i was then cross-examined by thecounsel for fleming, but he could not make me vary in my evidence, idid, however, take the opportunity, whenever i was able, of saying all icould in favour of marables.
at last the counsel said he would ask meno more questions.
i was dismissed; and the police-officer who hadpicked me up, and other parties who identified the various property astheir own, and the manner in which they had been robbed of it, wereexamined.
the evidence was too clear to admit of doubt.
the juryimmediately returned a verdict of guilty against fleming and marables,but strongly recommended marables to the mercy of the crown.
the judgerose, put on his black cap, and addressed the prisoners as follows.
thecourt was so still, that a pin falling might have been heard:--"you, william fleming, have been tried by a jury of your countrymen,upon the charge of receiving stolen goods, to which you have added themost atrocious crime of intended murder.
you have had a fair andimpartial trial, and have been found guilty; and it appears that, evenhad you escaped in this instance, other charges, equally heavy, andwhich would equally consign you to condign punishment, were in readinessto be preferred against you.
your life has been one of guilt, not onlyin your own person, but also in abetting and stimulating others tocrime; and you have wound up your shameful career by attempting the lifeof a fellow-creature.
to hold out to you any hope of mercy isimpossible.
your life is justly forfeited to the offended laws of yourcountry; and your sentence is that you be removed from this court to theplace from whence you came, and from thence to the place of execution,there to be hanged by the neck till you are dead; and may god, in hisinfinite goodness, have mercy on your soul!
"you, john marables, have pleaded guilty to the charges brought againstyou; and it has appeared, during the evidence brought out on the trial,that, although you have been a party to these nefarious transactions,you are far from being hardened in your guilt."
"i believe sincerely that you are not, and much regret thatone who, from the evidence brought forward, appears to have been,previously to this unfortunate connection, an honest man, should nowappear in so disgraceful a situation.
a severe punishment is, however,demanded by the voice of justice, and by that sentence of the law youmust now be condemned: at the same time i trust that an appeal to themercy of your sovereign will not be made in vain."
the judge then passed the sentence upon marables, the prisoners were ledout of court, and a new trial commenced; while mr drummond and thedominie conducted me home.
about a week after the trial, flemingsuffered the penalty of the law; while marables was sentenced totransportation for life, which, however, previous to his sailing, wascommuted to seven years.
in a few days the lighter returned.
her arrival was announced to me onefine sunny morning as i lay in bed, by a voice whose well-known notespoured into my ear as i was half dozing on my pillow:--  "bright are the beams of the morning sky,  and sweet the dew the red blossoms sip,  but brighter the glances of dear woman's eye--"tom, you monkey, belay the warp, and throw the fenders over the side.
be smart, or old fuzzle will be growling about his red paint.
"and sweet is the dew on her lip."
i jumped out of my little crib, threw open the window, the panes ofwhich were crystallised with the frost in the form of little trees, andbeheld the lighter just made fast to the wharf, the sun shiningbrightly, old tom's face as cheerful as the morn, and young tomlaughing, jumping about, and blowing his fingers.
i was soon dressed,and shaking hands with my barge-mates.
"well, jacob, how do you like the old bailey?
never was in it but oncein my life, and never mean to go again if i can help it; that was whensam bowles was tried for his life, but my evidence saved him.
i'll tellyou how it was.
tom, look a'ter the breakfast; a bowl of tea this coldmorning will be worth having.
come, jump about."
"but i never heard the story of sam bowles," answered tom.
"what's that to you?
i'm telling it to jacob."
"but i want to hear it--so go on, father.
i'll start you.
well, d'yesee, sam bowles--""master tom, them as play with _bowls_ may meet with _rubbers_.
takecare i don't _rub_ down your hide.
off, you thief, and get breakfast."
"no, i won't: if i don't have your _bowles_ you shall have no _bowls_ oftea.
i've made my mind up to that."
"i tell you what, tom; i shall never get any good out of you until ihave both your legs ampitated.
i've a great mind to send for thefarrier."
"thanky, father; but i find them very useful."
"well," said i, "suppose we put off the story till breakfast time; andi'll go and help tom to get it ready."
"be it so, jacob.
i suppose tom must have his way, as i spoiled himmyself.
i made him so fond of yarns, so i was a fool to be vexed.
"oh, life is a river, and man is the boat  that over its surface is destined to float;  and joy is a cargo so easily stored,  that he is a fool who takes sorrow on board.
"now i'll go on shore to master, and find out what's to be done next.
give me my stick, boy, and i shall crawl over the planks a little safer.
a safe stool must have three legs, you know."
old tom then stumped away on shore.
in about a quarter of an hour hereturned, bringing half-a-dozen red herrings.
"here, tom, grill these sodgers.
jacob, who is that tall old chap, withsuch a devil of a cutwater, which i met just now with master?
we arebound for sheerness this trip, and i'm to land him at greenwich."
"what, the dominie?"
replied i, from old tom's description.
"his name did begin with a d, but that wasn't it."
"yes, that's nearer; he's to be a passenger on board of us, going downto see a friend who's very ill.  now, tom, my hearty, bring out thecrockery, for i want a little inside lining."
we all sat down to our breakfast, and as soon as old tom had finished,his son called for the history of sam bowles.
"well, now you shall have it.
sam bowles was a shipmate of mine onboard of the greenlandman; he was one of our best harpooners, and agood, quiet, honest messmate as ever slung a hammock.
he was spliced toas pretty a piece of flesh as ever was seen, but she wasn't as good asshe was pretty.
we were fitting out for another voyage, and his wifehad been living on board with him some weeks, for sam was devilishspoony on her, and couldn't bear her to be out of his sight.
as we'spected to sail in a few days, we were filling up our complement ofmen, and fresh hands came on board every day.
"one morning, a fine tall fellow, with a tail as thick as a hawser, cameon board and offered himself; he was taken by the skipper, and went onshore again to get his traps.
while he was still on deck i went below,and seeing sam with his little wife on his knee playing with hislove-locks, i said that there was a famous stout and good-looking fellowthat we should have as a shipmate.
sam's wife, who, like all women, wasa little curious, put her head up the hatchway to look at him.
she putit down again very quick, as i thought, and made some excuse to goforward in the eyes of her, where she remained some time, and then, whenshe came aft, told sam that she would go on shore.
now, as it had beenagreed that she should remain on board till we were clear of the river,sam couldn't think what the matter was; but she was positive, and goaway she did, very much to sam's astonishment and anger.
in theevening, sam went on shore and found her out, and what d'ye think thelittle jezebel told him?--why, that one of the men had been rude to herwhen she went forward, and that's why she wouldn't stay on board.
samwas in a devil of a passion at this, and wanted to know which was theman; but she fondled him, and wouldn't tell him, because she was afraidthat he'd be hurt.
at last she bamboozled him, and sent him on boardagain quite content.
well, we remained three days longer, and thendropped down the river to greenwich, where the captain was to come onboard, and we were to sail as soon as the wind was fair.
now, this finetall fellow was with us when we dropped down the river, and as sam wassitting down on his chest eating a basin o' soup, the other man takesout a 'baccy pouch of seal-skin;--it was a very curious one, made out ofthe white and spotted part of a young seal's belly.
`i say, shipmate,'cries sam, `hand me over my 'baccy pouch.
where did you pick it up?'
says he to him; `i killed the seal, and my fancy girlmade the pouch for me.'
"`well, if that ain't cool!
you'd swear a man out of his life, mate.
tom,' says he to me, `ain't that my pouch which my wife gave me when icame back last trip?'
"i looked at it, and knew it again, and said it was.
the tall fellowdenied it, and there was a devil of a bobbery.
sam called him a thief,and he pitched sam right down the main hatchway among the casks.
afterthat there was a regular set-to, and sam was knocked all to shivers, andobliged to give in.
when the fight was over, i took up sam's shirt forhim to put on.
`that's my shirt,' cried the tall fellow.
"`that's sam's shirt,' replied i; `i know it's his.'
"`i tell you it's mine,' replied the man; `my lass gave it to me to puton when i got up this morning.
the other is his shirt.'
"we looked at the other, and they both were sam's shirts.
now when samheard this, he put two and two together, and became very jealous anduneasy: he thought it odd that his wife was so anxious to leave the shipwhen this tall fellow came on board; and what with the pouch and theshirt he was puzzled.
his wife had promised to come down to greenwichand see him off.
when we anchored, some of the men went on shore--amongothers the tall fellow.
sam, whose head was swelled up like a pumpkin,told one of his shipmates to say to his wife that he could not come onshore, and that she must come off to him.
well, it was about nineo'clock, dark, and all the stars were twinkling, when sam says to me,`tom, let's go on shore; my black eyes can't be seen in the dark.'
aswe hauled up the boat, the second mate told sam to take his harpoon-ironon shore for him, to have the hole for the becket punched larger.
awaywe went, and the first place, of course, that sam went to, was the housewhere he knew that his wife put up at, as before.
he went upstairs toher room, and i followed him.
the door was not made fast, and in wewent.
there was his little devil of a wife, fast asleep in the arms ofthe tall fellow.
sam couldn't command his rage, and having theharpoon-iron in his hand, he drove it right through the tall fellow'sbody before i could prevent him.
it was a dreadful sight: the mangroaned, and his head fell over the side of the bed.
sam's wifescreamed, and made sam more wroth by throwing herself on the man's body,and weeping over it.
sam would have pulled out the iron to run herthrough with, but that was impossible.
the noise brought up the peopleof the house, and it was soon known that murder had been committed.
theconstable came, sam was thrown into prison, and i went on board and toldthe whole story.
well, we were just about to heave up, for we hadshipped two more men in place of sam, who was to be tried for his life,and the poor fellow he had killed, when a lawyer chap came on board withwhat they call a _suppeny_ for me; all i know is, that the lawyerpressed me into his service, and i lost my voyage.
i was taken onshore, and well fed till the trial came on.
poor sam was at the bar formurder.
the gentleman in his gown and wig began his yarn, stating thathow the late fellow, whose name was will errol, was with his own wifewhen sam harpooned him.
"`that's a lie!'
cried sam; `he was with my wife.
hereare mine;' and he pulled out his tin case, and handed them to the court.
"the judge said that this was not the way to try people and that sammust hold his tongue; so the trial went on, and at first they had it alltheir own way.
then our turn came, and i was called up to prove whathad passed, and i stated how the man was with sam's wife, and how he,having the harpoon-iron in his hand, had run it through his body.
thenthey compared the certificates, and it was proved that the littlejezebel had married them both; but she had married sam first, so he hadthe most right to her; but fancying the other man afterwards, shethought she might as well have two strings to her bow.
so the judgedeclared that she was sam's wife, and that any man, even without theharpoon in his hand, would be justified in killing a man whom he foundin bed with his own wife.
so sam went scot-free; but the judge wouldn'tlet off sam's wife, as she had caused murder by her wicked conduct; hetried her a'terwards for _biggery_, as they call it, and sent her overthe water for life.
sam never held up his head a'terwards; what withhaving killed an innocent man, and the 'haviour of his wife, he wasalways down.
he went out to the fishery, and a whale cut the boat intwo with her tail; sam was stunned, and went down like a stone.
so yousee the mischief brought about by this little jezebel, who must have twohusbands, and be damned to her."
"well, that's a good yarn, father," said tom, as soon as it wasfinished.
"i was right in saying i would hear it.
"no," replied old tom, putting out his large hand, and seizing his sonby the collar; "and now you've put me in mind of it, i'll pay you offfor old scores."
"lord love you, father, you don't owe me anything," said tom.
"yes, i do; and now i'll give you a receipt in full."
they'll be drowned," screamed tom, holding up both his handswith every symptom of terror.
old tom turned short round to look in the direction, letting go hishold.
tom made his escape, and burst out a-laughing.
i laughed also,and so at last did his father.
i went on shore, and found that old tom's report was correct--thedominie was at breakfast with mr drummond.
the new usher had charge ofthe boys, and the governors had allowed him a fortnight's holiday tovisit an old friend at greenwich.
to save expense, as well as toindulge his curiosity, the old man had obtained a passage down in thelighter.
"never yet, jacob, have i put my feet into that which floatethon the watery element," observed he to me; "nor would i now, but that itsaveth money, which thou knowest well is with me not plentiful.
manydangers i expect, many perils shall i encounter; such have i read of inbooks; and well might horace exclaim--`_ille robur et aes triplex_,'with reference to the first man who ventured afloat.
still doth mrdrummond assure me that the lighter is of that strength as to be able toresist the force of the winds and waves; and, confiding in providence, iintend to venture, jacob, `_te duce_.'"
"nay, sir," replied i, laughing at the idea which the dominie appearedto have formed of the dangers of river navigation, "old tom is the_dux_."
"old tom; where have i seen that name?
now i do recall to mind that ihave seen the name painted in large letters upon a cask at the tavernbar of the inn at brentford; but what it did intend to signify i did notinquire.
what connection is there?"
"none," replied i; "but i rather think they are very good friends.
thetide turns in half-an-hour, sir; are you ready to go on board?"
"truly am i, and well prepared, having my habiliments in a bundle, myumbrella and my great-coat, as well as my spencer for general wear.
butwhere i am to sleep hath not yet been made known to me.
peradventureone sleepeth not--`_tanto in periculo_.'"
"yes, sir, we do.
you shall have my berth, and i'll turn in with youngtom."
"hast thou, then, a young tom as well as an old tom on board?"
"yes, sir; and a dog, also, of the name of tommy."
"well, then, we will embark, and thou shalt make me known to this triadof thomases.
`_inde_ tomos _dictus locus est_.'
ovid, i thank thee."
much learning afloat--young tom is very lively upon the dead languages--the dominie, after experiencing the wonders of the mighty deep, preparesto revel upon lobscouse--though the man of learning gets many songs andsome yarns from old tom, he loses the best part of a tale withoutknowing it.
the old dominie's bundle and other paraphernalia being sent on board, hetook farewell of mr drummond and his family in so serious a manner,that i was convinced that he considered he was about to enter upon adangerous adventure, and then i led him down to the wharf where thelighter lay alongside.
it was with some trepidation that he crossed theplank, and got on board, when he recovered himself and looked round.
"my sarvice to you, old gentleman," said a voice behind the dominie.
itwas that of old tom, who had just come from the cabin.
the dominieturned round, and perceived old tom.
"this is old tom, sir," said i to the dominie, who stared withastonishment.
"art thou, indeed?
jacob, thou didst not tell me that he had beencurtailed of his fair proportions, and i was surprised.
art thou thendux?"
continued the dominie, addressing old tom.
"yes," interrupted young tom, who had come from forward, "he is _ducks_,because he waddles on his short stumps; and i won't say who be goose.
"take care you don't _buy goose_, for your imperance, sir," cried oldtom.
"a forward boy," exclaimed the dominie.
"yes," replied tom "i'm generally forward."
"art thou forward in thy learning?
canst thou tell me latin for goose?"
"to be sure," replied tom; "brandy."
exclaimed the dominie.
"nay, child, it is _anser_."
"then i was right," replied tom.
"you had your _answer_!"
"the boy is apt."
"he is apt to be devilish saucy, old gentleman; but never mind that,there's no harm in him."
"this, then, is young tom, i presume, jacob?"
said the dominie,referring to me.
"yes, sir," replied i.
"you have seen old tom, and young tom, and youhave only to see tommy."
"want to see tommy, sir?"
"here, tommy, tommy!"
but tommy, who was rather busy with a bone forward, did not immediatelyanswer to his call, and the dominie turned round to survey the river.
the scene was busy, barges and boats passing in every direction, otherslying on shore, with waggons taking out the coals and other cargoes, menat work, shouting or laughing with each other.
"`_populus in fluviis_,'as virgil hath it.
grand indeed is the vast river, `_labitur et labeturin omne volubilis aevum_,' as the generations of men are swept intoeternity," said the dominie, musing aloud.
but tommy had now made hisappearance, and tom, in his mischief, had laid hold of the tail of thedominie's coat, and shown it to the dog.
the dog, accustomed to seize arope when it was shown to him, immediately seized the dominie's coat,making three desperate tugs at it.
the dominie, who was in one of hisreveries, and probably thought it was i who wished to direct hisattention elsewhere, each time waved his hand, without turning round, asmuch as to say, "i am busy now."
"haul and hold," cried tom to the dog, splitting his sides, and thetears running down his cheeks with laughing.
tommy made one moredesperate tug, carrying away one tail of the dominie's coat; but thedominie perceived it not, he was still "_nubibus_," while the doggalloped forward with the fragment, and tom chased him to recover it.
the dominie continued in his reverie, when old tom burst out--  "o, england, dear england, bright gem of the ocean,  thy valleys and fields look fertile and gay,  the heart clings to thee with a sacred devotion,  and memory adores when in far lands away."
the song gradually called the dominie to his recollection; indeed, thestrain was so beautiful that it would have vibrated in the ears of adying man.
the dominie gradually turned round, and when old tom hadfinished, exclaimed, "truly it did delight mine ear, and from such--and," continued the dominie, looking down upon old tom--"without legstoo!"
"why, old gentleman, i don't sing with my _legs_," answered old tom.
"nay, good _dux_, i am not so deficient as not to be aware that a mansingeth from the mouth; yet is thy voice mellifluous, sweet as the honeyof hybla, strong--""as the latin for goose," finished tom.
"come, father, old _dictionary_is in the doldrums; rouse him up with another stave."
"i'll rouse you up with the stave of a cask over your shoulders, mrtom.
what have you done with the old gentleman's swallow-tail?"
"leave me to settle that affair, father: i know how to get out of ascrape."
"so you ought, you scamp, considering how many you get into; but thecraft are swinging and heaving up.
forward there, jacob, and sway upthe mast; there's tom and tommy to help you."
the mast was hoisted up, the sail set, and the lighter in the streambefore the dominie was out of his reverie.
"are there whirlpools here?"
said the dominie, talking more to himselfthan to those about him.
replied young tom, who was watching and mocking him; "yes,that there are, under the bridges.
i've watched a dozen _chips_ godown, one after the other."
"a dozen _ships_!"
exclaimed the dominie, turning to tom; "and everysoul lost?"
"never saw them afterwards," replied tom, in a mournful voice.
"how little did i dream of the dangers of those so near me," said thedominie, turning away, and communing with himself.
"`those who go downto the sea in ships, and occupy their business in great waters;'--`_etvastas aperit syrtes_;'--`these men see the works of the lord, and hiswonders in the deep.'
--`_alternante vorans vasta charybdis aqua_.'
--`forat his word the stormy wind ariseth, which lifteth up the wavesthereof.'
--`_surgens a puppi ventus.--ubi tempestas et caeli mobilishumor_.'
--`they are carried up to the heavens, and down again to thedeep.'
--`_gurgitibus miris et lactis vertice torrens_.'
--`their soulmelteth away because of their troubles.'
omnibusignoiae mortis timor, omnibus hostem_.'
--`they reel to and fro, andstagger like a drunken man.'"
"so they do, father, don't they, sometimes?"
observed tom, leering hiseye at his father.
"that's all i've understood of his speech."
"they are at their wit's end," continued the dominie.
"mind the end of your wit, master tom," answered his father, wroth atthe insinuation.
"`so when they call upon the lord in their trouble'--`_cujus juraretiment et fallere nomen_'--`he delivereth them out of their distress,for he makest the storm to cease, so that the waves thereof are still;'yea, still and smooth as the peaceful water which now floweth rapidly byour anchored vessel--yet it appeareth to me that the scene hath changed.
these fields met not mine eyes before.
`_riparumque toros et pratarecentia rivis_.'
surely we have moved from the wharf?"
--and thedominie turned round, and discovered, for the first time, that we weremore than a mile from the place at which we had embarked.
"pray, sir, what's the use of speech, sir?"
interrogated tom, who hadbeen listening to the whole of the dominie's long soliloquy.
"thou asketh a foolish question, boy.
we are endowed with the power ofspeech to enable us to communicate our ideas."
"that's exactly what i thought, sir.
then pray what's the use of yourtalking all that gibberish, that none of us could understand?"
"i crave thy pardon, child; i spoke, i presume, in the dead languages."
"if they're dead, why not let them rest in their graves?"
"good; thou hast wit."
"yet, child, know that it ispleasant to commune with the dead."
then we'll put you on shore at battersea churchyard."
he's full of his sauce, sir--you must forgive it."
"nay, it pleaseth me to hear him talk; but it would please me more tohear thee sing."
"then here goes, sir, to drown tom's impudence:--  "glide on my bark, the morning tide  is gently floating by thy side;  around thy prow the waters bright,  in circling rounds of broken light,  are glittering, as if ocean gave  her countless gems unto the wave.
"that's a pretty air, and i first heard it sung by a pretty woman; butthat's all i know of the song.
she sang another--  "i'd be a butterfly, born in a bower."
"you'd be a butterfly!"
said the dominie, taking old tom literally, andlooking at his person.
young tom roared, "yes, sir, he'd be a butterfly, and i don't see why heshouldn't very soon.
his legs are gone, and his wings aren't come: sohe's a grub now, and that, you know, is the next thing to it.
what afunny old beggar it is, father--aren't it?"
"tom, tom, go forward, sir; we must shoot the bridge."
exclaimed the dominie; "shoot what?"
"you aren't afraid of fire-arms, are ye, sir?"
"nay, i said not that i was afraid of fire-arms; but why should youshoot?"
"we never could get on without it, sir; we shall have plenty ofshooting, by-and-by.
you don't know this river."
"indeed, i thought not of such doings; or that there were other dangersbesides that of the deep waters."
"go forward, tom, and don't be playing with your betters," cried oldtom.
"never mind him, sir, he's only humbugging you."
the language of both old tom and young tom are to meas incomprehensible as would be that of the dog tommy."
"or as your latin is to them, sir."
"true, jacob, true.
i have no right to complain; nay, i do notcomplain, for i am amused, although at times much puzzled."
we now shot putney bridge, and as a wherry passed us, old tom carolledout--  "did you ever hear tell of a jolly young waterman?"
"no, i never did," said the dominie, observing old tom's eyes directedtowards him.
tom, amused by this _naivete_ on the part of the dominie,touched him by the sleeve, on the other side, and commenced with histreble--  "did you ne'er hear a tale  of a maid in the vale?"
"not that i can recollect, my child," replied the dominie.
"then, where have you been all your life?"
"my life has been employed, my lad, in teaching the young idea how toshoot."
"so, you're an old soldier, after all, and afraid of fire-arms.
whydon't you hold yourself up?
i suppose it's that enormous jib of yoursthat brings you down by the head."
"tom, tom, i'll cut you into pork pieces if you go on that gait.
go andget dinner under weigh, you scamp, and leave the gentleman alone.
here's more wind coming.
"a wet sheet and a flowing sea,  a wind that follows fast,  and fills the white and rustling sail,  and bends the gallant mast.
and bends the gallant mast, my boys,  while, like the eagle free,  away the good ship flies, and leaves  old england on the lee."
"jacob," said the dominie, "i have heard by the mouth of rumour, withher hundred tongues, how careless and indifferent are sailors untodanger; but i never could have believed that such lightness of heartcould have been shown.
yon man, although certainly not old in years,yet, what is he?--a remnant of a man resting upon unnatural andill-proportioned support.
yon lad, who is yet but a child, appears asblythe and merry as if he were in possession of all the world canafford.
i have an affection for that bold child, and would fain teachhim the rudiments, at least, of the latin tongue."
"i doubt if tom would ever learn them, sir.
he hath a will of his own."
"it grieveth me to hear thee say so, for he lacketh not talent, butinstruction; and the dux, he pleaseth me mightily--a second palinurus.
yet how that a man could venture to embark upon an element, to strugglethrough the horrors of which must occasionally demand the utmostexertion of every limb, with the want of the two most necessary for hissafety, is to me quite incomprehensible."
"he can keep his legs, sir."
"nay, jacob; how can he _keep_ what are _already gone_?
even thouspeakest strangely upon the water.
i see the dangers that surround us,jacob, yet i am calm: i feel that i have not lived a wickedlife--`_integer vitae, scelerisque purus_,' as horace truly saith, mayventure, even as i have done, upon the broad expanse of water.
what isit that the boy is providing for us?
it hath an inviting smell."
"lobscouse, master," replied old tom, "and not bad lining either."
"i recollect no such word--_unde derivatur_, friend?"
"what's that, master?"
inquired old tom.
"it's latin for lobscouse, depend upon it, father," cried tom, who wasstirring up the savoury mess with a large wooden spoon.
"he be a_deadly_ lively old gentleman, with his dead language.
are we to let go the anchor, or pipe to dinner first?"
"we may as well anchor, boys.
we have not a quarter of an hour's moreebb, and the wind is heading us."
tom and i went forward, brailed up the mainsail, cleared away, and letgo the anchor.
the lighter swung round rapidly to the stream.
thedominie, who had been in a fit of musing, with his eyes cast upon theforests of masts which we had passed below london bridge, and which werenow some way astern of us, of a sudden exclaimed, in a loud voice,"_parce precor!
the lighter, swinging short round to her anchor, had surprised thedominie with the rapid motion of the panorama, and he thought we hadfallen in with one of the whirlpools mentioned by tom.
"what hashappened, good dux?
tell me," cried the dominie to old tom, with alarmin his countenance.
"why, master, i'll tell you after my own fashion," replied old tom,smiling; and then singing, as he held the dominie by the button of hisspencer--  "now to her berth the craft draws nigh,  with slacken'd sail, she feels the tide;  `stand clear the cable!'
is the cry--  the anchor's gone, we safely ride.
"and now, master, we'll bail out the lobscouse.
we sha'n't weigh anchoragain until to-morrow morning; the wind's right in our teeth, and itwill blow fresh, i'm sartain.
look how the scud's flying; so now we'llhave a jolly time of it, and you shall have your allowance of grog onboard before you turn in."
"i have before heard of that potation," replied the dominie, sittingdown on the coaming of the hatchway, "and fain would taste it."
is a chapter of tales in a double sense--the dominie, from the naturaleffects of his single-heartedness, begins to see double--a newdefinition of philosophy, with an episode on jealousy.
we now took our seats on the deck, round the saucepan, for we did nottrouble ourselves with dishes, and the dominie appeared to enjoy thelobscouse very much.
in the course of half-an-hour all was over; thatis to say, we had eaten as much as we wished; and the newfoundland dog,who, during our repast, lay close by young tom, flapping the deck withhis tail, and sniffing the savoury smell of the compound, had justlicked all our plates quite clean, and was now finishing with his headin the saucepan; while tom was busy carrying the crockery into thecabin, and bringing out the bottle and tin pannikins, ready for thepromised carouse.
"there, now, master, there's a glass o' grog for you that would float amarline-spike.
see if that don't warm the _cockles_ of your old heart."
"ay," added tom, "and set all your _muscles_ as taut as weatherbackstays."
"master tom, with your leave, i'll mix your grog for you myself.
handme back that bottle, you rascal."
"just as you please, father," replied tom, handing the bottle; "butrecollect, none of your _water bewitched_.
only help me as you loveme."
old tom mixed a pannikin of grog for tom, and another for himself.
ihardly need say which was the _stiffer_ of the two.
"well, father, i suppose you think the grog will run short.
to be sure,one bottle aren't too much 'mong four of us."
"one bottle, you scamp!
there's another in the cupboard."
"then you must see double already, father."
old tom, who was startled at this news, and who imagined that tom musthave gained possession of the other bottle, jumped up and made for thecupboard, to ascertain whether what tom asserted was correct.
this waswhat tom wished; he immediately changed pannikins of grog with hisfather, and remained quiet.
"there _is_ another bottle, tom," said his father, coming out and takinghis seat again.
"i knew there was.
you young rascal, you don't knowhow you frightened me!"
and old tom put the pannikin to his lips.
"drowned the miller, by heavens!"
said he, "what could i have beenabout?"
ejaculated he, adding more spirit to his mixture.
"i suppose, upon the strength of another bottle in the locker, you aredoubling the strength of your grog.
come, father," and tom held out hispannikin, "do put a little drop in mine--it's seven-water grog, and i'mnot on the black-list."
"no, no, tom; your next shall be stronger.
well, master, how do youlike your liquor?"
"verily," replied the dominie, "it is a pleasant and seducing liquor.
lo and behold!
i am at the bottom of my utensil."
"stop till i fill it up again, old gentleman.
i see you are one of theright sort.
you know what the song says--  "a plague on those musty old lubbers,  who tell us to fast and to think,  and patient fall in with life's rubbers,  with nothing but _water_ to _drink_!
the only use of water i know is to mix your grog with,and float vessels up and down the world.
why was the sea made salt, butto prevent our drinking too much water.
"a can of good grog, had they swigg'd it,  t'would have set them for pleasure agog,  and in spite of the rules  of the schools,  the old fools  would have all of them swigg'd it,  and swore there was nothing like grog."
"i'm exactly of your opinion, father," said tom, holding out his emptypannikin.
"always ready for two things, master tom--grog and mischief; but,however, you shall have one more _dose_."
"it hath, then, medicinal virtues?"
inquired the dominie.
"ay, that it has, master--more than all the quacking medicines in theworld.
it cures grief and melancholy, and prevents spirits from gettinglow."
"i doubt that, father," cried tom, holding up the bottle "for the moregrog we drink, the more the _spirits become low_."
_cluck, cluck_, came from the thorax of the dominie.
"verily, friendtom, it appeareth, among other virtues, to sharpen the wits.
proceed,friend dux, in the medicinal virtues of grog."
"well, master, it cures love when it's not returned, and adds to it whenit is.
i've heard say it will cure jealousy; but that i've my doubtsof.
now i think on it, i will tell you a yarn about a jealous matchbetween a couple of fools.
jacob, aren't your pannikin empty, my boy?"
"yes," replied i, handing it up to be filled.
it was empty, for, notbeing very fond of it myself, tom, with my permission, had drunk it aswell as his own.
"there, jacob, is a good dose for you; you aren't always craving afterit, like tom."
"he isn't troubled with low spirits, as i am, father."
"how long has that been your complaint, tom?"
"ever since i heard how to cure it.
come, father, give us the yarn."
"well, then, you must mind that an old shipmate o' mine, ben leader, hada wife named poll, a pretty sort of craft in her way--neat in herrigging, swelling-bows, taking sort of figure-head, and devilish wellrounded in the counter; altogether, she was a very fancy girl, and allthe men were after her.
she'd a roguish eye, and liked to be stared at,as most pretty women do, because it flatters their vanities.
now,although she liked to be noticed so far by the other chaps, yet ben wasthe only one she ever wished to be handled by; it was `paws off,pompey!'
with all the rest.
ben leader was a good-looking, active,smart chap, and could foot it in a reel, or take a bout at single-stickwith the very best o' them; and she was mortal fond of him, and mortaljealous if he talked to any other woman, for the women liked ben as muchas the men liked she.
well, as they returned love for love, so did theyreturn jealousy for jealousy; and the lads and lasses, seeing that, hada pleasure in making them come to a misunderstanding.
so every day itbecame worse and worse between them.
now, i always says that it's astupid thing to be jealous, _'cause_ if there be _cause_, there be no_cause_ for love and if there be no _cause_, there be no _cause_ forjealousy."
"you're like a row in a rookery, father--nothing but _caws_,"interrupted tom.
"well, i suppose i am; but that's what i call chop logic--aren't it,master?"
"it was a syllogism," replied the dominie, taking the pannikin from hismouth.
"i don't know what that is, nor do i want to know," replied old tom; "soi'll just go on with my story.
well, at last they came to downrightfighting.
ben licks poll 'cause she talked and laughed with other men,and poll cries and whines all day 'cause he won't sit on her knee,instead of going on board and 'tending to his duty.
well, one night,a'ter work was over, ben goes on shore to the house where he and pollused to sleep; and when he sees the girl in the bar, he says, `where ispoll?'
now, the girl at the bar was a fresh-comer, and answers, `whatgirl?'
so ben describes her, and the bar-girl answers, `she be justgone to bed with her husband, i suppose;' for, you see, there was awoman like her who had gone up to her bed, sure enough.
when ben heardthat, he gave his trousers one hitch, and calls for a quartern, drinksit off with a sigh, and leaves the house, believing it all to be true.
a'ter ben was gone, poll makes her appearance, and when she finds benwasn't in the tap, says, `young woman, did a man go upstairs just now?'
`yes,' replied the bar-girl, `with his wife, i suppose; they be turnedin this quarter of an hour.'
when she almost turned mad with rage, andthen as white as a sheet, and then she burst into tears, and runs out ofthe house, crying out, `poor misfortunate creature that i am!'
knockingeverything down undersized, and running into the arms of every man whocame athwart her hawse."
"i understood him, but just now, that she was running on foot; yet dothhe talk about her _horse_.
"it was a nautical figure of speech, sir."
"exactly," rejoined tom; "it meant her figure-head, old gentleman; butmy yarn won't cut a figure if i'm brought up all standing in this way.
suppose, master, you hear the story first, and understand ita'terwards?"
"i will endeavour to comprehend by the context," replied the dominie.
"that is, i suppose, that you'll allow me to stick to my text.
well,then, here's coil away again.
ben, you see, what with his jealousy andwhat with a whole quartern at a draught, became _somehow nohow_, and hewalked down to the jetty with the intention of getting rid of himself,and his wife and all his trouble by giving his soul back to his creator,and his body to the fishes."
"bad philosophy," quoth the dominie.
"i agree with you, master," replied old tom.
"pray what sort of a thing is philosophy?"
"philosophy," replied old tom, "is either hanging, drowning, shootingyourself, or, in short, getting out of the world without help."
"nay," replied the dominie, "that is _felo de se_."
"well, i pronounce it quicker than you, master; but it's one and thesame thing: but to go on.
while ben was standing on the jetty, thinkingwhether he should take one more quid of 'baccy afore he dived, whoshould come down but poll, with her hair all adrift, streaming andcoach-whipping astern of her, with the same intention as ben--to commit_philo-zoffy_.
ben, who was standing at the edge of the jetty, his eyesfixed upon the water, as it eddied among the piles, looking as dismal asif he had swallowed a hearse and six, with the funeral feathers hangingout of his mouth--""a bold comparison," murmured the dominie.
"never sees her; and she was so busy with herself, that, although closeto him, she never sees he--always remembering that the night was dark.
so poll turned her eyes up, for all the world like a dying jackdaw."
"tell me, friend dux," interrupted the dominie, "doth a jackdaw die inany peculiar way?"
"yes," replied young tom; "he always dies black, master."
"then doth he die as he liveth.
proceed, good dux."
"and don't you break the thread of my yarn any more, master, if you wishto hear the end of it.
so poll begins to bludder about ben.
`o ben,ben,' cried she; `cruel, cruel man; for to come--for to go;--for to go--for to come!'
"`for to come--for to go,' cried poll.
hailed ben, again.
"`for to go--for to come,' blubbered poll; and then she couldn't bringout anything more for sobbing.
with that, ben, who thought he knew thevoice, walks up to her, and says, `be that you, poll?'
"`be that you, ben?'
replied poll, taking her hands from her face, andlooking at him.
"`i thought you were in bed with--with--oh!
"`and i thought you were in bed with--oh!
"`but i wasn't, poll?'
"`nor more wasn't i, ben.'
"`and what brought you here, poll?'
"`i wanted for to die, ben.
and what brought you here, ben?'
"`i didn't want for to live, poll, when i thought you false.'
"then polly might have answered in the words of the old song, master;but her poor heart was too full, i suppose."
and tom sang--  "your polly has never been false, she declares,  since last time we parted at wapping old stairs.
"howsomever, in the next minute they were both hugging and kissing,sobbing, shivering and shaking in each other's arms; and as soon as theyhad settled themselves a little, back they went, arm-in-arm, to thehouse, and had a good stiff glass to prevent their taking therheumatism, went to bed, and were cured of their jealously evera'terwards--which in my opinion, was a much better _philo-zoffy_ thanthe one they had both been bound on.
there, i've wound it all off atlast, master, and now we'll fill up our pannikins."
"before i consent, friend dux, pr'ythee inform me how much of thispleasant liquor may be taken without inebriating, _vulgo_, gettingtipsy."
"father can drink enough to float a jolly-boat, master," replied tom;"so you needn't fear.
i'll drink pan for pan with you all night long."
"indeed you won't, mister tom," replied the father.
"but i will, master."
i perceived that the liquor had already had some effect upon my worthypedagogue, and was not willing that he should be persuaded into excess.
i therefore pulled him by the coat as a hint; but he was again deep inthought, and he did not heed me.
tired of sitting so long, i got up,and walked forward to look at the cable.
"strange," muttered the dominie, "that jacob should thus pull me by thegarment.
what could he mean?"
"did he pull you, sir?"
"yes, many times; and then he walked away."
"it appears that you have been pulled too much, sir," replied tom,appearing to pick up the tail of his coat, which had been torn off bythe dog, and handing it to him.
jacobe--fili dilectissime--quid fecisti_?"
cried the dominie,holding up the fragment of his coat with a look of despair.
"`a long pull, a strong pull, and a pull altogether,'" sang out old tom:and then looking at tom, "now, ain't you a pretty rascal, master tom?"
"it is done," exclaimed the dominie, with a sigh, putting the fragmentinto the remaining pocket; "and it cannot be undone."
"now, i think it is undone, and can be done, master," replied tom.
"aneedle and thread will soon join the pieces of your old coat again--in_holy_ matrimony, i may safely say--""true.
my housekeeper will restore it; yet will shebe wroth, `_feminae curaeque iraeque_;' but let us think no more aboutit," cried the dominie, drinking deeply from his pannikin, and eachminute verging fast to intoxication.
"`_nunc est bibendum, nunc pedelibero pulsanda tellus_.'
i feel as if i were lifted up, and coulddance, yea, and could exalt my voice and sing."
"could you, my jolly old master?
then we will both dance and sing--  "come, let us dance and sing,  while all barbadoes bells shall ring,  mars scrapes the fiddle string  while venus plays the lute.
hymen gay, trips away,  jocund at the wedding day.
"now for chorus--  "come, let us dance and sing."
the "fun grows fast and furious"--the pedagogue does not scan correctly,and his feet become very unequal--an allegorical compliment almostworked up into a literal quarrel--at length the mighty are laid low, andthe dominie hurts his nose.
i heard tom's treble, and a creaking noise, which i recognised toproceed from the dominie, who had joined the chorus; and i went aft, ifpossible to prevent further excess; but i found that the grog hadmounted into the dominie's head, and all my hints were disregarded.
tomwas despatched for the other bottle, and the dominie's pannikin wasreplenished, old tom roaring out--  "come, sling the flowing bowl;  fond hopes arise,  the girls we prize  shall bless each jovial soul;  the can, boys, bring,  we'll dance and sing,  while foaming billows roll.
"now for the chorus again--  "come, sling the flowing bowl, etcetera.
"jacob, why don't you join?"
the chorus was given by the whole of us.
the dominie's voice was even louder, though not quite so musical, as oldtom's.
cried the dominie; "_evoe!
"_amo, amas_--i loved a lass,  for she was tall and slender;  _amas, amat_--she laid me flat,  though of the feminine gender.
"truly do i not forget the songs of my youth, and of my hilarious days:yet doth the potent spirit work upon me like the god in the cumeansybil; and i shall soon prophecy that which shall come to pass."
"so can i," said tom, giving me a nudge, and laughing.
"do thine office of ganymede, and fill up the pannikin; put not in toomuch of the element.
once more exalt thy voice, good dux."
"always ready, master," cried tom, who sang out again in praise of hisfavourite liquor--  "smiling grog is the sailor's best hope, his sheet anchor,  his compass, his cable, his log,  that gives him a heart which life's cares cannot canker.
though dangers around him,  unite to confound him,  he braves them, and tips off his grog.
'tis grog, only grog,  is his rudder, his compass, his cable, his log,  the sailor's sheet anchor is grog."
"verily, thou art an apollo--or, rather, referring to thy want of legs,half an apollo--that is, a _demi_-god.
sweet is thylyre, friend dux."
"fair words, master; i'm no liar," cried tom.
"clap a stopper on yourtongue, or you'll get into disgrace."
"_ubi lapsus quid feci_," said the dominie; "i spoke of thy musicaltongue; and, furthermore, i spoke alle-gori-cal-ly."
"i know a man lies with his tongue as well as you do, old chap; but asfor telling a _hell of a_ (something) _lie_, as you states, i say inever did," rejoined old tom, who was getting cross in his cups.
i now interfered, as there was every appearance of a fray; and in spiteof young tom, who wished, as he termed it, to _kick up a shindy_,prevailed upon them to make friends, which they did, shaking hands fornearly five minutes.
when this was ended, i again entreated the dominienot to drink any more, but to go to bed.
"_amice, jacobe_," replied the dominie; "the liquor hath mounted intothy brain, and thou wouldst rebuke thy master and thy preceptor.
betakethee to thy couch, and sleep off the effects of thy drink.
verily,jacob, thou art _plenus veteris bacchi_; or, in plain english, thou artdrunk.
canst thou conjugate, jacob?
i fear not.
canst thou decline,jacob?
i fear not.
canst thou scan, jacob?
i fear not.
nay, jacob,methinks that thou art unsteady in thy gait, and not over clear in thyvision.
canst thou hear, jacob?
if so, i will give thee an orationagainst inebriety, with which thou mayest down on thy pillow.
wilt thouhave it in latin or in greek?"
"o, damn your greek and latin!"
cried old tom; "keep that for to-morrow.
sing us a song, my old hearty; or shall i sing you one?
here goes--  "for while the grog goes round,  all sense of danger's drown'd,  we despise it to a man;  we sing a little--""sing a little," bawled the dominie.
"and laugh a little--""laugh a little," chorused young tom.
"and work a little--""work a little," cried the dominie.
"and swear a little--""swear _not_ a little," echoed tom.
"and fiddle a little--""fiddle a little," hiccuped the dominie.
"and foot it a little--""foot it a little," repeated tom.
"and swig the flowing can,  and fiddle a little,  and foot it a little,  and swig the flowing can--"roared old tom, emptying his pannikin.
"and swig the flowing can--"followed the dominie, tossing off his.
"and swig the flowing can--"cried young tom turning up his pannikin empty.
that's what i calls glorious.
let's have it over again, andthen we'll have another dose.
come, now, all together."
again was thesong repeated; and when they came to "foot it a little," old tom jumpedon his stumps, seizing hold of the dominie, who immediately rose, andthe three danced round and round for a minute or two, singing the songand chorus, till old tom, who was very far gone, tripped against thecoamings of the hatchway, pitching his head into the dominie's stomach,who fell backwards, clinging to young tom's hand; so that they allrolled on the deck together--my worthy preceptor underneath the othertwo.
"foot it _rather too much_ that time, father," said young tom, gettingup the first, and laughing.
"come, jacob, let's put father on his pinsagain; he can't rise without a purchase."
with some difficulty, wesucceeded.
as soon as he was on his legs again, old tom put a hand uponeach of our shoulders, and commenced, with a drunken leer--  "what though his timbers they are gone,  and he's a slave to tipple,  no better sailor e'er was born  than tom, the jovial cripple.
"thanky, my boys, thanky; now rouse up the old gentleman.
i suspect weknocked the wind out of him.
hollo, there, are you hard and fast?"
"the bricks are hard, and verily my senses are fast departing," quoththe dominie, rousing himself, and sitting up, staring around him.
"senses going, do you say, master?"
cried old tom.
"don't throw themoverboard till we have made a finish.
one more pannikin apiece, onemore song, and then to bed.
tom, where's the bottle?"
"drink no more, sir, i beg; you'll be ill to-morrow," said i to thedominie.
"_deprome quadrimum_," hiccuped the dominie.
"_carpe diem--quamminimum--creula postero._--sing, friend dux--_quem virum--sumescelebrare--music amicus_.--where's my pattypan?--we are notthracians--_natis in usum--laetitae scyphis pugnare_--(hiccup)--_thracumest_--therefore we--will not fight--but we will drink--_recepto dulcemihi furere est amico_--jacob, thou art drunk--sing, friend dux, orshall i sing?
"_propria quae maribus_ had a little dog,  _quae genus_ was his name--"my memory faileth me--what was the tune?"
"that tune was the one the old cow died of, i'm sure," replied tom.
"come, old nosey, strike up again."
"nosey, from _nasus_--truly, it is a fair epithet; and it remindeth methat my nose--suffered in the fall which i received just now.
yet icannot sing--having no words--""nor tune, either, master," replied old tom; "so here goes for you--  "young susan had lovers, so many that she  hardly knew upon which to decide;  they all spoke sincerely, and promised to be  all worthy of such a sweet bride.
in the morning she'd gossip with william, and then  the noon will be spent with young harry,  the evening with tom; so, amongst all the men,  she never could tell which to marry.
i am afraid  too many lovers will puzzle a maid.
"it pleaseth me--it ringeth in mine ears--yea, most pleasantly.
proceed,--the girl was as the pyrrha of horace--  "quis multa gracillis--te puer in rosa--  perfusis liquidis urgit odoribus.
grate, pyrrha--sub antro?"
"that's all high dutch to me, master; but i'll go on if i can.
mymemory box be a little out of order.
let me see--oh!
"now william grew jealous, and so went away;  harry got tired of wooing;  and tom having teased her to fix on the day,  received but a frown for so doing;  so, 'mongst all her lovers, quite left in the lurch,  she pined every night on her pillow;  and meeting one day a pair going to church,  turned away, and died under a willow.
i am afraid  too many lovers will puzzle a maid.
"now, then, old gentleman, tip off your grog.
you've got yourallowance, as i promised you."
"come, master, you're a cup too low," said tom, who, although in highspirits, was not at all intoxicated; indeed, as i afterwards found, hecould carry more than his father.
"come, shall i give you a song?"
"that's right, tom; a volunteer's worth two pressed men.
open yourmouth wide, an' let your whistle fly away with the gale.
you whistlesin tune, at all events."
tom then struck up, the dominie see-sawing as he sat, and getting verysleepy--  "luck in life, or good or bad,  ne'er could make me melancholy;  seldom rich, yet never sad,  sometimes poor, yet always jolly.
fortune's in my scale, that's poz,  of mischance put more than half in;  yet i don't know how it was,  i could never cry for laughing--  ha!
i could never cry for laughing.
"now for chorus, father--  "ha!
i could never cry for laughing.
"that's all i know; and that's enough, for it won't wake up the oldgentleman."
but it did.
"ha, ha, ha--ha, ha, ha!
i could never die for laughing,"bawled out the dominie, feeling for his pannikin; but this was his lasteffort.
he stared round him.
"verily, verily, we are in a whirlpool--how everything turneth round and round!
am i not an ancientmariner--`_qui videt mare turgidum--et infames scopulos_.'
friend dux,listen to me--_favet linguis_."
"well," hiccuped old tom, "so i will--but speak--plain english--as ido."
"that i'll be hanged if he does," said tom to me.
"in half an hour morei shall understand old nosey's latin just as well as his--plain english,as he calls it."
"i will discuss in any language--that is--in any tongue--be it in thegreek or the latin--nay, even--(hiccups)--friend dux--hast thou notpartaken too freely--of--dear me!
_quo me, bacche, rapis tui--plenum_--truly i shall be tipsy--and will but finish my pattypan--_dulcepericulum est_--jacob--can there be two jacobs?--and two old toms?--nay--_mirabile dictu_--there are two young toms, and two dog tommies--each with--two tails.
_bacche, parce--precor--precor_--jacob, where artthou?--_ego sum tu es_--thou art--_sumus_, we are--where am i?
_procumbit humi bos_--for bos--read dobbs--_amo, amas_--i loved a lass.
_tityre, tu patulae sub teg-mine_--nay--i quote wrong--then must i be--ido believe that--i'm drunk."
"and i'm cock sure of it," cried tom, laughing, as the dominie fell backin a state of insensibility.
"and i'm cock sure of it," said old tom, rolling himself along the deckto the cabin hatch "that i've as much--as i can stagger--under, at allevents--so i'll sing myself to sleep--'cause why--i'm happy.
jacob--mind you keep all the watches to-night--and tom may keep the rest."
oldtom then sat up, leaning his back against the cabin hatch, and commencedone of those doleful ditties which are sometimes heard on the forecastleof a man-of-war; he had one or two of the songs that he always reservedfor such occasions.
while tom and i dragged the dominie to bed, old tomdrawled out his ditty--  "oh!
we sailed to virgi-ni-a, and thence to fy-al,  where we water'd our shipping, and so then weigh-ed all,  full in view, on the seas--boys--seven sail we did es-py,  o!
we man-ned our capstern, and weighed spee-di-ly.
"that's right, my boys, haul and hold--stow the old dictionary away--forhe can't command the parts of speech.
"the very next morning--the engagement proved--hot,  and brave admiral benbow received a chain-shot.
o when he was wounded to his merry men--he--did--say,  take me up in your arms, boys, and car-ry me a-way.
"now, boys, come and help me--tom--none of your foolery--for your poorold father is--drunk--."
we assisted old tom into the other "bed-place" in the cabin.
"thanky,lads--one little bit more, and then i'm done--as the auctioneer says--going--going--  "o the guns they did rattle, and the bul-lets--did--fly,  when brave benbow--for help loud--did cry,  carry me down to the cock-pit--there is ease for my smarts,  if my merry men should see me--'twill sure--break--their--hearts.
"going,--old swan-hopper--as i am--going--gone."
tom and i were left on deck.
"now, jacob, if you have a mind to turn in.
i'm not sleepy--you shallkeep the morning watch."
"no, tom, you'd better sleep first.
i'll call you at four o'clock.
wecan't weigh till tide serves; and i shall have plenty of sleep beforethat."
tom went to bed, and i walked the deck till the morning, thinking overthe events of the day, and wondering what the dominie would say when hecame to his senses.
at four o'clock, as agreed, i roused tom out, andturned into his bed, and was soon as fast asleep as old tom and thedominie, whose responsive snores had rung in my ears during the wholetime that i had walked the deck.
cold water and repentance--the two toms almost moral, and myself full ofwise reflections--the chapter, being full of grave saws, is luckily veryshort; and though a very sensible one, i would not advise it to beskipped.
about half-past eight the next morning, i was called up by tom to assistin getting the lighter under weigh.
when on deck i found old tom asfresh as if he had not drunk a drop the night before, very busilystumping about the windlass, with which we hove up first the anchor, andthen the mast.
"well, jacob, my boy, had sleep enough?
not too much, idare say; but a bout like last night don't come often, jacob--only oncein a way; now, and then i do believe it's good for my health.
it's agreat comfort to me, my lad, to have you on board with me, because asyou never drinks, i may now indulge a _little_ oftener.
as for tom, ican't trust him--too much like his father--had nobody to trust to forthe look-out, except the dog tommy, till you came with us.
i can trusttommy as far as keeping off the river sharks; he'll never let them takea rope-yarn off the deck, night or day; but a dog's but a dog, afterall.
now we're brought to; so clap on, my boy, and let's heave up witha will."
"how's the old gentleman, father?"
said tom, as we paused a moment fromour labour at the windlass.
he's got a good deal more to sleep off yet.
there he lies, flat onhis back, blowing as hard as a grampus.
better leave him as long as wecan.
we'll rouse him as soon as we turn greenwich reach.
tom, didn'tyou think his nose loomed devilish large yesterday?"
"never seed such a devil of a cutwater in my life, father."
"well, then, you'll see a larger when he gets up, for it's swelledbigger than the brandy bottle.
heave and haul!
now bring to the fall,and up with the mast, boys, while i goes aft and takes the helm."
old tom went aft.
during the night the wind had veered to the north,and the frost had set in sharp, the rime covered the deck of the barge,and here and there floating ice was to be seen coming down with thetide.
the banks of the river and fields adjacent were white with hoarfrost, and would have presented but a cheerless aspect, had not the sunshone out clear and bright.
tom went aft to light the fire, while icoiled away and made all snug forward.
old tom as usual carolledforth--  "oh!
for a soft and gentle wind,  i heard a fair one cry  but give to me the roaring breeze,  and white waves beating high,  and white waves beating high, my boys,  the good ship tight and free,  the world of waters is our own,  and merry men are we."
"a nice morning this for cooling a hot head, that's sartain.
tommy, yourascal, you're like a court lady, with her velvet _gownd_, covered allover with diamonds," continued old tom, looking at the newfoundland dog,whose glossy black hair was besprinkled with little icicles, whichglittered in the sun.
"you and jacob were the only sensible ones of the party last night, foryou both were sober."
"so was i, father.
i was as sober as a judge," observed tom, who wasblowing up the fire.
"may be, tom, as a judge a'ter dinner; but a judge on the bench be onething, and a judge over a bottle be another, and not bad judges in thatway either.
at all events, if you warn't _sewed up_, it wasn't yourfault."
"and i suppose," replied tom, "it was only your misfortune that youwere."
"no, i don't say that; but still, when i look at the dog, who's but abeast by nature, and thinks of myself, who wasn't meant to be a beast,why, i blushes, that's all."
"jacob, look at father--now, does he blush?"
"i can't say that i perceive it," replied i, smiling.
"well, then, if i don't it's the fault of my having no legs.
i'm surewhen they were knocked off i lost half the blood in my body, and that'sthe reason, i suppose.
at all events, i meant to blush, so we'll takethe will for the deed."
"but do you mean to keep sober in future, father?"
"never do you mind that--mind your own business, mr tom.
at allevents, i sha'n't get tipsy till next time, and that's all i can saywith safety, 'cause, d'ye see, i knows my failing.
jacob, did you eversee that old gentleman sail too close to the wind before?"
"i never did--i do not think that he was ever tipsy before last night."
"then i pities him--his headache, and his repentance.
moreover, therebe his nose and the swallow-tail of his coat to make him unhappy.
weshall be down abreast of the hospital in half-an-hour.
suppose you goand give him a shake, jacob.
not you, tom; i won't trust you--you'll bedoing him a mischief; you haven't got no fellow-feeling, not even fordumb brutes."
"i'll thank you not to take away my character that way, father," repliedtom.
"didn't i put you to bed last night when you were speechless?"
"suppose you did--what then?"
"why, then, i had a feeling for a dumb brute.
i only say that, father,for the joke of it, you know," continued tom, going up to his father andpatting his rough cheek.
"i know that, my boy; you never were unkind, that's sartain; but youmust have your joke--  "merry thoughts are link'd with laughter,  why should we bury them?
sighs and tears may come hereafter,  no need to hurry them.
they who through a spying-glass,  view the minutes as they pass,  make the sun a gloomy mass,  but the fault's their own, tom."
in the meantime i was vainly attempting to rouse the dominie.
aftermany fruitless attempts, i put a large quantity off snuff on his upperlip, and then blew it up his nose.
but, merciful powers!
what a nose ithad become--larger than the largest pear that i ever saw in my life.
the whole weight of old tom had fallen on it, and instead of beingcrushed by the blow, it appeared as if, on the contrary, it had swelledup, indignant at the injury and affront which it had received.
the skinwas as tight as the parchment of a drum, and shining as if it had beenoiled, while the colour was a bright purple.
verily, it was thedominie's nose in a rage.
the snuff had the effect of partially awakening him from his lethargy.
"six o'clock--did you say, mrs bately?
are the boys washed--and in theschoolroom?
i will rise speedily--yet i am overcome with muchheaviness.
_delapsus somnus_ ab--" and the dominie snored again.
irenewed my attempts, and gradually succeeded.
the dominie opened hiseyes, stared at the deck and carlines above him, then at the cupboard byhis side; lastly, he looked at and recognised me.
"_eheu, jacobe_!--where am i?
and what is that which presses upon mybrain?
what is it so loadeth my cerebellum, even as if it were lead?
my memory--where is it?
let me recall my scattered senses."
here thedominie was silent for some time.
yea, and verily, i dorecollect--with pain of head and more pain of heart--that which i wouldfain forget, which is, that i did forget myself; and indeed haveforgotten all that passed the latter portion of the night.
friend duxhath proved no friend, but hath led me into the wrong path: and as orthe potation called _grog--eheu, jacobe_!
how have i fallen--fallen inmy own opinion--fallen in thine--how can i look thee in the face!
what must thou think of him who hath hitherto been thy preceptorand thy guide!"
here the dominie fell back on the pillow, and turnedaway his head.
"it is not your fault, sir," replied i, to comfort him; "you were notaware of what you were drinking--you did not know that the liquor was sostrong.
old tom deceived you."
"nay, jacob, i cannot lay that flattering unction to my wounded heart.
i ought to have known, nay, now i recall to mind, that thou wouldst havewarned me--even to the pulling off of the tail of my coat--yet i heededthee not, and i am humbled--even i, the master over seventy boys!"
"nay, sir, it was not i who pulled off the tail of your coat; it was thedog."
"jacob, i have heard of the wonderful sagacity of the canine species,yet could not i ever have believed that a dumb brute would haveperceived my folly, and warned me from intoxication.
tell me, jacob, thou who hast profited by these lessons which thy mastercould give--although he could not follow up his precept by example--tellme, what did take place?
let me know the full extent of mybacksliding."
"you fell asleep, sir, and we put you to bed."
"who did me that office, jacob?"
"young tom and i, sir; as for old tom, he was not in a state to helpanybody."
"i am humbled, jacob--""nonsense, old gentleman; why make a fuss about nothing?"
said old tom,who, overhearing our conversation came into the cabin.
"you had a_drop_ too much, that's all, and what o' that?
it's a poor heart thatnever rejoiceth.
rouse a bit, wash your face with old thames water, andin half-an-hour you'll be as fresh as a daisy."
"my head acheth!"
exclaimed the dominie, "even as if there were a ballof lead rolling from one temple to the other; but my punishment isjust."
"that is the punishment of making too free with the bottle, for sartain;but if it is an offence, then it carries its own punishment and that'squite sufficient.
every man knows that when the heart's over light atnight, that the head's over heavy in the morning.
i have known andproved it a thousand times.
well, what then?
i puts the good againstthe bad, and i takes my punishment like a man."
"friend dux, for so i will still call thee, thou lookest not at theoffence in a moral point of vision."
replied old tom.
"i would point out that intoxication is sinful."
i suppose that means that it's a sin to getdrunk.
now, master, it's my opinion that as god almighty has given usgood liquor, it was for no other purpose than to drink it; and thereforeit would be ungrateful to him, and a sin, not to get drunk--that is,with discretion."
"how canst thou reconcile getting drunk with discretion, good dux?"
"i mean, master, when there's work to be done, the work should be done;but when there's plenty of time, and everything is safe, and all readyfor a start the next morning, i can see no possible objection to ajollification.
come, master, rouse out; the lighter's abreast of thehospital almost by this time, and we must put you on shore."
the dominie, whose clothes were all on, turned out of his bed-place andwent with us on deck.
young tom, who was at the helm, as soon as wemade our appearance, wished him a good-morning very respectfully.
indeed, i always observed that tom, with all his impudence and waggery,had a great deal of consideration and kindness.
he had overheard thedominie's conversation with me, and would not further wound his feelingswith a jest.
old tom resumed his place at the helm, while his sonprepared the breakfast, and i drew a bucket of water for the dominie towash his face and hands.
of his nose not a word was said; and thedominie made no remarks to me on the subject, although i am persuaded itmust have been very painful, from the comfort he appeared to derive inbathing it with the freezing water.
a bowl of tea was a great solace tohim, and he had hardly finished it when the lighter was abreast thehospital stairs.
tom jumped into the boat and hauled it alongside.
itook the other oar, and the dominie, shaking hands with old tom, said,"thou didst mean kindly, and therefore i wish thee a kind farewell, gooddux."
"god be with you, master," replied old tom; "shall we call for you as wecome back?"
"nay, nay," replied the dominie, "the travelling by land is moreexpensive, but less dangerous.
i thank thee for thy songs, and--for allthy kindness, good dux.
are my paraphernalia in the boat, jacob?"
i replied in the affirmative.
the dominie stepped in, and we pulled himon shore.
he landed, took his bundle and umbrella under his arm, shookhands with tom and then with me, without speaking, and i perceived thetears start in his eyes as he turned and walked away.
"well, now," said tom, looking after the dominie, "i wish i had beendrunk instead of he.
he does so take it to heart, poor old gentleman!"
"he has lost his self-esteem, tom," replied i.
"it should be a warningto you.
come, get your oar to pass."
"well, some people he fashioned one way and some another.
i've beentipsy more than once, and i never lost anything but my reason, and thatcame back as soon as the grog left my head.
i can't understand thatfretting about having had a glass too much.
i only frets when i can'tget enough.
well, of all the noses i ever saw, his bests them bychalks; i did so want to laugh at it, but i knew it would pain him."
"it is very kind of you, tom, to hold your tongue, and i thank you verymuch."
"and yet that old dad of mine swears i've got no fellow-feeling, which iconsider a very undutiful thing for him to say.
what's the reason,jacob, that sons be always cleverer than their fathers?"
"i didn't know that was the case, tom."
"but it is so _now_, if it wasn't in _olden time_.
the proverb says,`young people _think_ old people to be fools, but old people _know_young people to be fools.'
we must alter that, for i says, `old people_think_ young people to be fools, but young people _know_ old people tobe fools.'"
"have it your own way, tom, that will do, rowed of all."
we tossed in our oars, made the boat fast, and gained the deck, whereold tom still remained at the helm.
"well," said he, "jacob, i neverthought i should be glad to see the old gentleman clear of the lighter,but i was--devilish glad; he was like a load on my conscience thismorning; he was trusted to my charge by mr drummond, and i had no rightto persuade him to make a fool of himself.
but, however, what's donecan't be helped, as you say sometimes; and it's no use crying; still itwas a pity, for he be, for all the world, like a child.
there's a fancykind of lass in that wherry, crossing _our_ bows; look at the streamersfrom her top-gallant.
"come o'er the sea,  maiden, to me,  mine through sunshine, storm, and snows,  seasons may roll,  but the true soul  burns the same wherever it goes  then come o'er the sea,  maiden, with me."
"see you hanged first, you underpinned old hulk!"
replied the female inthe boat, which was then close under our bows.
"well, that be civil, for certain," said old tom, laughing.
i am unshipped for a short time, in order to record shipments andengross invoices--form a new acquaintance, what is called in the world"a warm man," though he passed the best part of his life among icebergs,and one whole night within the ribs of death--his wife works hard atgentility.
we arrived at sheerness the next morning, landed the bricks, which werefor the government buildings, and returned in ballast to the wharf.
myfirst inquiry was for the dominie; but he had not yet returned; and mrdrummond further informed me that he had been obliged to send away hisunder-clerk and wished me to simply take his place until he couldprocure another.
the lighter therefore took in her cargo, and sailedwithout me, which was of consequence, as my apprenticeship still wenton.
i now lived with mr drummond as one of his own family, and wantedfor nothing.
his continual kindness to me made me strive all i could toplease him by diligence and attention, and i soon became very expert ataccounts, and, as he said, very useful.
the advantages to me, i hardlyneed observe were considerable, and i gained information every day.
still, although i was glad to be of any use to mr drummond, theconfinement at the desk was irksome, and i anxiously looked for thearrival of the new clerk to take my place and leave me free to join thelighter.
mr drummond did not appear to me to be in any hurry; indeed,i believe that he would have retained me altogether, had he notperceived that i still wished to be on the river.
"at all events, jacob, i shall keep you here until you are master ofyour work; it will be useful to you hereafter," he said to me one day;"and you do not gain much by sailing up and down the river."
this was true; and i also derived much advantage from the evenings spentwith mrs drummond, who was a very sensible good woman, and would makeme read aloud to her and little sarah as they sat at their needle.
ihad no idea, until i was employed posting up the book, that mrdrummond's concern was so extensive, or that there was so much capitalemployed in the business.
the dominie returned a few days after myarrival.
when we met his nose had resumed its former appearance, and henever brought up the subject of the evening on board of the lighter.
isaw him frequently, mostly on sundays after i had been to church withthe family; and half-an-hour, at least, was certain to be dedicated toour reading together one of the classics.
as i was on shore several months, i became acquainted with manyfamilies, one or two of which were worth noticing.
among the foremostwas captain turnbull, at least such was his appellation until within thelast two months previous to my making his acquaintance, when mrturnbull sent out his cards, _george turnbull, esquire_.
the history ofcaptain turnbull was as follows:--he had, with his twin brother, beenhung up at the knocker, and afterwards had been educated at thefoundling hospital; they had both been apprenticed to the sea; grown upthorough-bred, capital, seamen in the greenland fishery; rose to bemates then captains; had been very successful, owned part, then thewhole of the ship, afterwards two or three ships; and had wound up withhandsome fortunes.
captain turnbull was a married man without a family;his wife, fine in person, vulgar in speech, a would-be fashionable lady,against which fashion captain t had for years pleaded poverty; but hisbrother, who had remained a bachelor, died, leaving him forty thousandpounds--a fact which could not be concealed.
captain turnbull had notallowed his wife to be aware of the extent of his own fortune, more froma wish to live quietly and happily than from any motive of parsimony,for he was liberal to excess; but now he had no further excuse to plead,and mrs turnbull insisted upon _fashion_.
the house they had lived inwas given up, and a marine villa on the borders of the thames to acertain degree met the views of both parties; mrs turnbull anticipatingdinners and fetes, and the captain content to watch what was going on inthe river, and amuse himself in a wherry.
they had long beenacquaintances of mr and mrs drummond; and captain turnbull's characterwas such as always to command the respect of mr drummond, as he was anhonest, friendly man.
mrs turnbull had now set up her carriage, andshe was, in her own opinion, a very great personage.
she would have cutall her former acquaintance; but on that point the captain wasinflexible, particularly as regarded the drummonds.
as far as they wereconcerned, mrs turnbull gave way, mrs drummond being a lady-likewoman, and mr drummond universally respected as a man of talent andinformation.
captain, or rather, mr turnbull, was a constant visitorat our house, and very partial to me.
he used to scold mr drummond forkeeping me so close to my desk, and would often persuade him to give mea couple of hours' run.
when this was obtained, he would call awaterman, throw him a crown, and tell him to get out of his wherry asfast as he could.
we then embarked, and amused ourselves pulling up anddown the river, while mrs turnbull, dressed in the extremity of thefashion, rode out in the carriage and left her cards in every direction.
one day mr turnbull called upon the drummonds, and asked them to dinewith him on the following saturday; they accepted the invitation.
"by-the-by," said he, "i got what my wife calls a _remind_ in mypocket;" and he pulled out of his coat-pocket a large card, "with mrand mrs turnbull's compliments," etcetera, which card he had doubled intwo by his sitting down upon it, shortly after he came in.
mr turnbullstraightened it again as well as he could, and laid it on the table.
"and jacob," said he, "you'll come too.
you don't want a remind; but ifyou do, my wife will send you one."
i replied, "that i wanted no remind for a good dinner."
"no, i dare say not, my boy; but recollect that you come an hour or twobefore the dinner-hour, to help me; there's so much fuss with one thingor another, that i'm left in the lurch; and as for trusting the keys ofthe spirit-room to that long-togged rascal of a butler, i'll see himharpoon'd first; so do you come and help me, jacob."
this having been promised, he asked mr drummond to lend me for an houror so, as he wished to take a row up the river.
this was also consentedto; we embarked and pulled away for kew bridge.
mr turnbull was asgood a hand at a yarn as old tom, and many were the adventures henarrated to me of what had taken place during the vicissitudes of hislife, more especially when he was employed in the greenland fishery.
herelated an accident that morning, which particularly bore upon themarvellous, although i do not believe that he was at all guilty ofindulging in a traveller's licence.
"jacob," said he, "i recollect once when i was very near eaten alive byfoxes, and that in a very singular manner.
i was then mate of agreenland ship.
we had been on the fishing ground for three months, andhad twelve fish on board.
finding we were doing well, we fixed ourice-anchors upon a very large iceberg, drifting up and down with it, andtaking fish as we fell in with them.
one morning we had just cast loosethe carcass of a fish which we had cut up, when the man in the crow'snest, on the look-out for another `fall,' cried out that a large polarbear and her cub were swimming over to the iceberg, against the side ofwhich, and about half-a-mile from us, the carcass of a whale wasbeating.
as we had nothing to do, seven of us immediately started inchase we had intended to have gone after the foxes, which had gatheredthere also in hundreds, to prey upon the dead whale.
it was then quitecalm: we soon came up with the bear, who at first was for making off;but as the cub could not get on over the rough ice as well as the oldone, she at last turned round to bay.
we shot the cub to make sure ofher, and it did make sure of the dam not leaving us till either she orwe perished in the conflict.
i never shall forget her moaning over thecub, as it lay bleeding on the ice, while we fired bullet after bulletinto her.
at last she turned round, gave a roar and a gnashing snarl,which you might have heard a mile, and, with her eyes flashing fire,darted upon us.
we received her in a body, all close together, with ourlances to her breast; but she was so large and strong, that she beat usall back, and two of us fell; fortunately the others held their ground,and as she was then on end, three bullets were put into her chest, whichbrought her down.
i never saw so large a beast in my life.
i don'twish to make her out larger than she really was, but i have seen many abullock at smithfield which would not weigh two-thirds of her.
afterthat, we had some trouble in despatching her; and while we were soemployed, the wind blew up in gusts from the northward, and the snowfell heavy.
the men were for returning to the ship immediately, whichcertainly was the wisest thing for us all to do; but i thought that thesnowstorm would blow over in a short time, and not wishing to lose sofine a skin, resolved to remain and flay the beast; for i knew that ifleft there a few hours, as the foxes could not get hold of the carcassof the whale, which had not grounded, they would soon finish the bearand the cub, and the skins be worth nothing.
well, the other men wentback to the ship, and as it was, the snow-storm came on so thick thatthey lost their way, and would never have found her, if it was not thatthe bell was kept tolling for a guide to them.
i soon found that i haddone a very foolish thing; instead of the storm blowing over, the snowcame down thicker and thicker; and before i had taken a quarter of theskin off, i was becoming cold and numbed, and then i was unable toregain the ship, and with every prospect of being frozen to death beforethe storm was over.
at last, i knew what was my only chance.
i hadflayed all the belly of the bear, but had not cut her open.
i rippedher up, tore out all her inside, and then contrived to get into herbody, where i lay, and, having closed up the entrance hole, was warm andcomfortable, for the animal heat had not yet been extinguished.
thismanoeuvre, no doubt, saved my life: and i have heard that the frenchsoldiers did the same in their unfortunate russian campaign, killingtheir horses and getting inside to protect themselves from the dreadfulweather.
well, jacob, i had not lain more than half-an-hour, when iknew by sundry jerks and tugs at my newly invented hurricane-house thatthe foxes were busy--and so they were sure, enough.
there must havebeen hundreds of them, for they were at work in all directions, and somepushed their sharp noses into the opening where i had crept in; but icontrived to get out my knife and saw their noses across whenever theytouched me, otherwise i should have been eaten up in a very short time.
there were so many of them, and they were so ravenous, that they soongot through the bear's thick skin, and were tearing away at the flesh.
now i was not so much afraid of their eating me, as i thought that if ijumped up and discovered myself they would have all fled.
no saying,though; two or three hundred ravenous devils take courage when together;but i was afraid that they would devour my covering from the weather,and then i should perish with the cold; and i was also afraid of havingpieces nipped out of me, which would of course oblige me to quit myretreat.
at last daylight was made through the upper part of thecarcass, and i was only protected by the ribs of the animal, betweenwhich every now and then their noses dived and nipped my sealskinjacket.
i was just thinking of shouting to frighten them away, when iheard the report of half-a-dozen muskets, and some of the bullets struckthe carcass, but fortunately did not hit me.
i immediately halloed asloud as i could, and the men, hearing me, ceased firing.
they had firedat the foxes, little thinking that i was inside of the bear.
i crawledout; the storm was over, and the men of the ship had come back to lookfor me.
my brother, who was also a mate on board of the vessel, who hadnot been with the first party, had joined them in the search, but withlittle hopes of finding me alive.
he hugged me in his arms, covered asi was with blood, as soon as he saw me.
he's dead now, poor fellow--that's the story, jacob."
"thank you, sir," replied i; but perceiving that the memory of hisbrother affected him, i did not speak again for a few minutes.
we thenresumed our conversation, and pulling back with the tide, landed at thewharf.
on the day of the dinner party i went up to mr turnbull's at threeo'clock as he had proposed.
i found the house in a bustle; mr and mrsturnbull, with the butler and footman, in the dining-room, debating asto the propriety of _this_ and _that_ being placed _here_ and _there_,both servants giving their opinion, and arguing on a footing ofequality, contradicting and insisting, mr turnbull occasionallythrowing in a word, and each time snubbed by his wife, although theservants dare not take any liberty with him.
"do, pray, mr turnbull,leave _h_us to settle these matters.
get _h_up your wine; that is yourdepartment.
leave the room, mr turnbull, _h_if you please.
mortimerand i know what we are about, without your _h_interference."
by the lord, i don't wish to interfere; but i wish you and yourservants not to be squabbling, that's all.
if they gave me half the_cheek_--""do, pray, mr turnbull, leave the room, and allow me to regulate my own_'ouse_hold."
"come, jacob, we'll go down into the cellar," said mr turnbull; andaccordingly we went.
i assisted mr turnbull in his department as much as i could, but hegrumbled very much.
"i can't bear all this nonsense, all this fineryand foolery.
everything comes up cold, everything is out of reach.
thetable's so long, and so covered with uneatables, that my wife is hardlywithin hail and, by jingo, with her the servants are masters.
not withme, at all events; for if they spoke to me as they do to mrs turnbull,i would kick them out of the house.
however, jacob, there's no help forit.
all one asks for is quiet; and i must put up with all thissometimes, or i should have no quiet from one year's end to another.
when a woman will have her way, there's no stopping her: you know theold verse--  "a man's a fool who strives by force or skill  to stem the torrent of a woman's will;  for if she will, she will, you may depend on't,  and if she won't, she won't--and there's an end on't.
"now let's go up into my room, and we will chat while i wash my hands."
as soon as mr turnbull was dressed, we went down into the drawing-room,which was crowded with tables loaded with every variety of ornamentalarticles.
"now this is what my wife calls fashionable.
one might aswell be steering through an ice-floe as try to come to an anchor herewithout running foul of something.
it's _hard-a-port_ or_hard-a-starboard_ every minute; and if your coat-tail _jibes_, awaygoes something, and whatever it is that smashes, mrs t always swears itwas the _most valuable_ thing in the room.
i'm like a bull in achina-shop.
one comfort is, that i never come in here except whenthere's company.
indeed, i'm not allowed, thank god.
sit on a chair,jacob, one of those spider-like french things, for my wife won't allow_blacks_, as she calls them, to come to an anchor upon her sky-blue silksofas.
how stupid to have furniture that one's not to make use of!
give me comfort but it appears that's not to be bought for money."
high life above stairs, a little below the mark--fashion french, virtue,and all that.
six o'clock was now near at hand, and mrs turnbull entered thedrawing-room in full dress.
she certainly was a very handsome woman,and had every appearance of being fashionable; but it was her languagewhich exposed her.
she was like the peacock.
as long as she was silentyou could but admire the plumage, but her voice spoilt all.
"now, mrturnbull," said she, "i wish to _h_explain to you that there are certain_h_improprieties in your behaviour which i cannot put _h_up with,particularly that _h_of talking about when you were before the mast."
"well, my dear, is that anything to be ashamed of?"
"yes, mr turnbull, that _h_is--one _h_always sinks them ere particularsin fashionable society.
to wirtuperate in company a'n't pleasant, and_h_i've thought of a plan which may _h_act as an _h_impediment to yourvulgarity.
recollect, mr t, when_h_ever i say that _h_i've an'eadache, it's to be a sign for you to 'old your tongue; and, mr t,_h_oblige me by wearing kid gloves all the evening."
at dinner time, my dear?"
"yes, mr t, at dinner time; your 'ands are not fit to be touched."
"well, i recollect when you thought otherwise."
"when, mr t?
'ave i not often told you so?"
"yes, lately; but i referred to the time when one poll bacon of wappingtook my hand for better or for worse."
"really, mr t, you quite shock me.
my name was mary, and the baconsare a good old _h_inglish name.
you 'ave their _h_arms quartered on thecarriage in right o' me.
that's something, i can tell you."
"something i had to pay for pretty smartly, at all events."
"the payment, mr t, was on account of granting _h_arms to you, whonever _'ad_ any."
"and never wished for them.
what do i care for such stuff?"
"and when you did choose, mr turnbull, you might have consulted me,instead of making yourself the laughing-stock of sir george naylor andall the 'eralds.
who but a madman would have chosen three harpoons_saluims_, and three barrels _couchants_, with a spouting whale for acrest?
just to point out to everybody what should _h_ever be buried in_h_oblivion; and then your beastly motto--which i _would have_changed--_`blubber for ever_!'
_h_enough to make _h_anyone _blubber_ for ever."
"well, the heralds told me they were just what i ought to have chosen,and very apposite, as they termed it."
"they took your money and laughed at you.
two pair of griffins, a lion,half-a-dozen leopards, and a hand with a dagger, wouldn't 'ave cost afarthing more.
but what can you _h_expect from an _'og_?"
"but if i was _cured_, i should be what you _were--bacon_."
"i won't _demean_ myself, mr turnbull."
"that's right, my dear, don't; there's no curing you.
recollect themotto you chose in preference to mine."
"well, and a very proper one--`_too much familiarity breeds contempt_'--is it not so, master faithful?"
"yes, madam, it was one of our copies at school."
"i beg your pardon, sir, it was my _h_own _h_invention."
rap, tap, rap, tap, tap, tap, tap.
"mr and mrs peters, of petercumb hall," announced the butler.
entermrs peters first, a very diminutive lady, and followed by mr peters,six feet four inches without his shoes, deduct for stooping and curvedshoulders seven inches.
mr peters had retired from the stock exchangewith a competence, bought a place, named it petercumb hall, and set uphis carriage.
another knock, and mr and mrs drummond were announced.
compliments exchanged, and a pastile lighted by mrs turnbull.
"well, drummond," said mr turnbull, "what are coals worth now?"
"mr turnbull, i've got such an _'eadache_."
this was of course a matter of condolence from all present, and astopper upon mr turnbull's tongue.
another sounding rap, and a pause.
"monsieur and madame de tagliabuecoming up."
enter monsieur and madame de tagliabue.
the former, adapper little frenchman, with a neat pair of legs, and stomach as roundas a pea.
madame sailing in like an outward-bound east indiaman, withstudding sails below and aloft; so large in her dimensions, that herhusband might be compared to the pilot-boat plying about her stern.
"charmee de vous voir, madame tom-bulle.
vous vous portez bien;n'est-ce pas?"
"_ve_," replied mrs turnbull, who thus exhausted her knowledge of thefrench language while the monsieur tried in vain, first on one side, andthen on the other, to get from under the lee of his wife and make hisbow.
this was not accomplished until the lady had taken possession of asofa, which she filled most comfortably.
who these people were, and how they lived, i never could find out: theycame in a fly from brentford.
"my lord babbleton and mr smith coming up."
"mr t, pray go down and receive his lordship.
(there are two waxcandles for you to light on the hall table, and you must walk up withthem before his lordship," said the lady aside.)
"i'll be hanged if i do," replied mr turnbull; "let the servants lighthim."
"o, mr t, i've such an 'eadache?"
"so you may have," replied mr t, sitting down doggedly.
in the meantime mr smith entered, leading lord babbleton, a boy oftwelve or thirteen years old, shy, awkward, red-haired, and ugly, towhom mr smith was tutor.
mrs t had found out mr smith, who wasresiding near brentford with his charge, and made his acquaintance onpurpose to have a lord on her visiting list, and, to her delight, theleader had not forgotten to bring his bear with him.
mrs turnbullsprang to the door to receive them, making a prepared courtesy to thearistocratical cub, and then shaking him respectfully by the hand.
"won't your lordship walk to the fire?
isn't your lordship cold?
ihope your lordship's sty is better in your lordship's eye.
allow me tointroduce to your lordship's notice mr and mrs peters--madame andmounsheer tagleebue--mr and mrs drummond, the right honourable lordviscount babbleton."
as for mr turnbull and myself, we were left outas unworthy of introduction.
"we are ready for dinner, mr turnbull."
"snobbs, get dinner dressed up," said mr t to the butler.
"o, mr t, i've such an 'eadache."
this last headache was produced by mr t forgetting himself, and callingthe butler by his real name, which was snobbs; but mrs turnbull hadresolved that it should be changed to _mortimer_--or rather, to mrmortimer, as the household were directed to call him, on pain ofexpulsion.
dinner was announced.
madame tagliabue, upon what pretence i know not,was considered the first lady in the room, and lord babbleton wasrequested by mrs turnbull to hand her down.
madame rose, took hislordship's hand, and led him away.
before they were out of the room,his lordship had disappeared among the ample folds of madame's gown, andwas seen no more until she pulled him out, on their arrival at thedinner-table.
at last we were all arranged according to mrs turnbull'swishes, although there were several chops and changes about, until theorder of precedence could be correctly observed.
a french cook had beensent for by mrs turnbull; and not being mistress of the language, shehad a card with the names of the dishes to refresh her memory, mrmortimer having informed her that such was always the custom among greatpeople, who, not ordering their own dinners, of course they could nottell what there was to eat.
"mrs turnbull, what soup have you there?"
"_consummy_ soup, my lord.
will your lordship _make use_ of that or ofthis here, which is _o'juss_."
his lordship stared, made no answer; looked foolish; and mr mortimerplaced some soup before him.
"lord babbleton takes soup," said mr smith, pompously; and the littleright honourable supped soup, much to mrs turnbull's satisfaction.
"madame, do you soup?
or do you fish?"
"merci, no soup--_poisson_."
"don't be afraid, madame; we've a french cook: you won't be _poisoned_here," replied mrs turnbull, rather annoyed.
"comment, my chere madame, i meant to say dat i prefer de cod."
"mr t, some soup for madame.
john, a _clean_ plate for lord babbleton.
what will your lordship condescend to _make use_ of now?"
(mrsturnbull thought the phrase, _make use_, excessively refined andelegant.)
"ah, madame, votre cuisine est superbe," exclaimed monsieur tagliabue,tucking the corner of his napkin into his button-hole, and makingpreparations for well filling his little rotundity.
"_ve_," replied mrs turnbull.
"mrs peters, will you try the dish nextmr turnbull?
what is it?"
(_looking at her card_)--"_agno roty_.
will you, my lord?
if your lordship has not yet got into your french--it means roast quarter of lamb."
"his lordship is very partial to lamb," said mr smith, with emphasis.
"mr turnbull, some lamb for lord babbleton, and for mr peters."
"directly, my dear.--well, jacob, you see, when i was first mate--""dear!
mr turnbull--i've such an 'eadache.
do, pray, cut the lamb.
mr mortimer, do go and whisper to mr turnbull that i beghe will put on his gloves."
"mrs peters, you're doing nothing.
mr mortimer, 'and round the sidedishes, and let john serve out the champagne."
"mrs peters, there's a _wolley went o' weaters_.
will you make use ofsome?
mrs drummond, will you try the dish coming round?
it is--let mesee--_chew farsy_.
my lord babbleton, i 'ope the lamb's _to yourliking_?
monshere tagliabue--william, give monshere a clean plate.
what will you take next?"
"vraiment, madame, tout est excellent, superbe!
je voudrais embrasservotre cuisinier--c'est un artiste comme il n'y a pas?"
"_ve_," replied mrs turnbull.
the first course was removed; and the second, after some delay, made itsappearance.
in the interim, mr mortimer handed round one or twovarieties of wine.
"drummond, will you take a glass of wine with me?"
said mr turnbull.
"i hate your sour french wines.
will you take madeira?
i was on shoreat madeira once for a few hours, when i was before the mast, in the--""mr turnbull, i've such an 'eadache," cried his lady, in an angry tone.
"my lord, will you take some of this?--it is _ding dong o' turf_--aturkey, my lord."
"his lordship is fond of turkey," said mr smith, dictatorially.
monsieur tagliabue, who sat on the other side of mrs t, found that theturkey was in request--it was some time before he could help himself.
said monsieur, thrusting a truffle into his mouth.
"apparemment, madame, n'aime pas la cuisine anglaise?"
"_ve_," replied mrs turnbull.
"madame, what will you be _h_assistedto?"
continued mrs t."tout de bon, madame."
"_ve_; what are those by you, mr peters?"
inquired the lady incontinuation.
"i really cannot exactly say; but they are fritters of some sort."
"let me see--hoh!
bidet du poms.
madame, will you eat some _bidet dupoms_?"
"comment, madame, je ne vous comprends pas--""_ve_."
"monsieur tagliabue, expliquez donc;" said the foreign lady, red as aquarter of beef.
"permettez," said monsieur, looking at the card.
"ah, c'est impossible,ma chere," continued he, laughing.
"madame turnbull se trompait; ellevoudrait dire _beignets de pommes_."
"vous trouvez notre langue fort difficile, n'est-ce pas?"
continuedmadame, who recovered her good humour, and smiled graciously at mrs t."_ve_," replied mrs turnbull, who perceived that she had made somemistake, and was anxiously awaiting the issue of the dialogue.
it had,however, the effect of checking mrs t, who said little more during thedinner and dessert.
at last the ladies rose from the dessert, and left the gentlemen at thetable; but we were not permitted to remain long before coffee wasannounced, and we went up stairs.
a variety of french liqueurs werehanded about, and praised by most of the company.
mr turnbull,however, ordered a glass of brandy as a _settler_.
mr turnbull, i've such an 'eadache!"
after that the party became very dull.
lord babbleton fell asleep onthe sofa.
mr peters walked round the room, admiring the pictures, andasking the names of the masters.
"i really quite forget; but, mr drummond, you are a judge of paintingsi hear.
who do you think this is painted by?"
said the lady, pointingto a very inferior performance.
"i am not quite sure; but i think it isvan--van _daub_."
"i should think so too," replied mr drummond, drily; "we have a greatmany pictures in england by the same hand."
the french gentleman proposed _ecarte_, but no one knew how to play itexcept his wife; who sat down with him to pass away the time.
theladies sauntered about the room, looking at the contents of the tables,mrs peters occasionally talking of petercumb hall; mr smith played atpatience in one corner; while mr turnbull and mr drummond sat inanother in close conversation; and the lady of the house divided herattentions, running from one to the other, and requesting them not totalk so loud as to awake the right honourable lord viscount babbleton.
at last the vehicles were announced, and the fashionable party broke up,much to the satisfaction of everybody, and to none more than myself.
i ought to observe that all the peculiar absurdities i have narrated didnot strike me so much at the time; but it was an event to me to dineout, and the scene was well impressed upon my memory.
after whatoccurred to me in my after life, and when i became better able to judgeof fashionable pretensions, the whole was vividly brought back to myrecollection.
the tomkinses' fete champetre and fete dansante--lights among thegooseberry-bushes--all went off well, excepting the lights, they wentout--a winding up that had nearly proved a catastrophe--old tom provesthat danger makes friends by a yarn, young tom by a fact.
i remained with mr drummond about eight months, when at last the newclerk made his appearance--a little fat fellow, about twenty, with aface as round as a full moon, thick lips, and red cheeks.
during thistime i frequently had the pleasure of meeting with old and young tom,who appeared very anxious that i should rejoin them; and i must say thati was equally willing to return to the lighter.
still mr drummond puthis veto on it, and mrs drummond was also constantly pointing out thevery desirable situation i might have on shore as a clerk in the office;but i could not bear it--seated nearly the whole day--perched up on ahigh stool--turning over debtors, contra creditors, and onlyoccasionally interrupted by the head clerk, with his attempt to makerhymes.
the new clerk came, i expected my release, but i wasdisappointed.
mr drummond discovered him to be so awkward, and thehead clerk declared that the time was so busy, that he could not spareme.
this was true; mr drummond had just come to a final arrangement,which had been some time pending, by which he purchased a wharf andlarge warehouses, with a house adjoining, in lower thames street--a verylarge concern, for which he had paid a considerable sum of money.
whatwith the valuations, winding up of the brentford concern on the oldaccount, etcetera, there was much to do, and i toiled at the desk untilthe removal took place; and when the family were removed, i was stilldetained, as there was no warehouseman to superintend the unloading andhoisting up of goods.
mr tomkins, the head clerk, who had been manyyears a faithful servant to mr drummond, was admitted a partner, andhad charge of the brentford wharf, a species of promotion which he andhis wife resolved to celebrate with a party.
after a long debate, itwas resolved that they should give a ball, and mrs tomkins exerted allher taste and ingenuity on the occasion.
my friend tomkins lived at ashort distance from the premises, in a small house, surrounded with halfan acre of garden, chiefly filled with gooseberry-bushes, andperambulated by means of four straight gravel walks.
mr and mrsdrummond were invited, and accepted the invitation, which was consideredby the tomkinses as a great mark of condescension.
as a specimen of mrtomkins's poetical talents, i shall give his invitation to mr drummond,written in the very best german text:--  "mr and mrs t---  sincerely hope to see  mr and mrs drum-  mond, to a very hum-  ble party that they in-  tend to ask their kin  to, on the saturday  of the week ensuing:  when fiddles they will play,  and other things be doing."
_belle vue house_.
to which _jeu d'esprit_ mr drummond answered with a pencil on a card--  "mr and mrs drum-  mond intend to come."
"here, give tomkins that, jacob; it will please him better than anyformal acceptation."
mr and mrs turnbull were also asked; the formeraccepted, but the latter indignantly refused.
when i arrived with mr and mrs drummond many of the company werethere; the garden was what they called illuminated, that is, everygooseberry-bush had one variegated lamp suspended above the centre; and,as mr tomkins told me afterwards, the lamps were red and yellow,according to the fruit they bore.
it was a cold, frosty, clear night,and the lamps twinkled as brightly among the bare boughs of thegooseberry trees as the stars did in the heavens.
the company ingeneral were quite charmed with the novelty.
"quite a _minorwauxhall_," cried one lady, whose exuberance of fat kept her warm enoughto allow her to stare about in the open air.
the entrance porch had adozen little lamps, backed with laurel twigs, and looked very imposing.
mrs tomkins received her company upon the steps outside, that she mighthave the pleasure of hearing their praises of her external arrangements;still it was freezing, and she shivered not a little.
the drawing-room,fourteen feet by ten, was fitted up as a ballroom, with two fiddlers anda fifer sitting in a corner and a country-dance was performing when wearrived.
over the mantle-piece was a square of laurel twigs, inclosingas a frame this couplet from the poetical brain of the master of thehouse, cut out in red paper, and bespangled with blue and yellowtinsel--  "here we are to dance so gay,  while the fiddlers play away."
other appropriate distichs, which i have now forgotten, were framed inthe same way on each of the other compartments.
but the dining-room wasthe _chef d'oeuvre_.
it was formed into a bower, with evergreens, andon the evergreen boughs were stuck real apples and oranges in alldirections, so that you could help yourself.
"vell, i do declare, this is a paradise!"
exclaimed the fat lady whoentered with me.
"in all but one thing, ma'am," replied mr turnbull, who, with his coatoff, was squeezing lemons for the punch--"there's no _forbidden_ fruit.
you may help yourself."
the bon-mot was repeated by mr tomkins to the end of his existence, notonly for its own sake, but because it gave him an opportunity ofentering into a detail of the whole _fete_--the first he had ever givenin his life.
"ah, jacob, my boy, glad to see you--come and help here--they'll soon be thirsty, i'll warrant," said mr turnbull, who was inhis glory.
the company, although not so very select, were very happy;they danced, drank punch, laughed, and danced again; and it was not tilla late hour, long after mr and mrs drummond had gone home, that iquitted the "festive scene;" mr turnbull, who walked away with me,declaring that it was worth a dozen of his party, although they had notsuch grand people as mrs tagliabue, or the right honourable lordviscount babbleton.
i thought so too; every one was happy, and everyone at their ease; and i do believe they would have stayed much longer,but the musicians took so much punch that one fiddler broke his fiddle,the other broke his head in going down the steps into the garden, andthe fifer swore he could blow no longer; so, as there was an end to themusic, clogs, pattens, and lanterns were called for, the shawls werebrought out of the kitchen, and every one went away.
nothing could _gooff better_.
mrs tomkins had a cold and rheumatism the next day; butthat was not surprising, a _minor wauxhall_ not being seasonable in themonth of december.
a week after this party we removed to thames street, and i performed theduty of warehouseman.
our quantity of lighters was now much increased,and employed in carrying dry goods, etcetera.
one morning old tom cameunder the crane to discharge his lighter, and wishing to see me, whenthe fall had been overhauled down to heave up the casks with which thelighter was laden, instead of hooking on a cask, held on by his hands,crying, "hoist away," intending to be hoisting himself up to the door ofthe warehouse where i was presiding.
now, there was nothing unusual inthis whim of old tom's, but still he ran a very narrow chance, inconsequence of an extra whim of young tom's, who, as soon as his fatherwas suspended in the air, caught hold of his two wooden stumps, to behoisted up also; and as he caught hold of them, standing on tiptoe, theyboth swung clear of the lighter, which could not approach to within fivefeet of the buildings.
the crane was on the third story of thewarehouse, and very high up.
"tom, tom, you rascal, what the devil areyou about?"
cried the old man, when he felt the weight of his son's bodyhanging to him.
"going up along with you, father--hope we shall go to heaven the sameway."
"more likely to go to the devil together, you little fool; i never canbear your weight.
hoist away, there, quick."
hearing the voices, i looked out of the door, and perceiving theirsituation, ordered the men to hoist as fast as they could, before oldtom's strength should be exhausted; but it was a compound moving crane,and we could not hoist very fast, although we could hoist very greatweights.
at last, as they were wound up higher and higher, old tom'sstrength was going fast.
"o tom, tom, what must be done?
i can't--ican't hold on but a little longer, and we shall be both dashed topieces.
my poor boy?"
"well, then, i'll let go, father; it was all my folly, and i'll be thesufferer."
cried old tom; "no, no, tom--don't let go, my boy; i'll try alittle longer.
don't let go, my dear boy--don't let go!"
"well, father, how much longer can you hold on?"
"a little--very little longer," replied the old man, struggling.
"well,hold fast now," cried young tom, who, raising his head above his arms,with great exertion shifted one of his hands to his father's thigh, thenthe other; raising himself as before, he then caught at the seat of hisfather's trousers with his teeth; old tom groaned, for his son had takenhold of more than the garments; he then shifted his hands round hisfather's body--from thence he gained the collar of his jacket--from thecollar he climbed on his father's shoulders, from thence he seized holdof the fall above, and relieved his father of the weight.
"now, father,are you all right?"
cried tom, panting as he clung to the fall abovehim.
"i can't hold on ten seconds more, tom--no longer--my clutch is goingnow."
"hang on by your eyelids, father, if you love me," cried young tom, inagony.
it was indeed an awful moment; they were now at least sixty feet abovethe lighter, suspended in the air; the men whirled round the wheel, andi had at last the pleasure of hauling them both in on the floor of thewarehouse; the old man so exhausted that he could not speak for morethan a minute.
young tom, as soon as all was safe, laughedimmoderately.
old tom sat upright.
"it might have been no laughingmatter, mr tom," said he, looking at his son.
"what's done can't be helped, father, as jacob says.
after all, you'remore frightened than hurt."
"i don't know that, you young scamp," replied the old man, putting hishand behind him, and rubbing softly; "you've bit a piece clean out of my_starn_.
now, let this be a warning to you, tom.
jacob, my boy,couldn't you say that i've met with an _accident_, and get a drop ofsomething from mr drummond?"
i thought, after his last observation, i might honestly say that he hadmet with an accident, and i soon returned with a glass of brandy, whichold tom was drinking off when his son interrupted him for a share.
"you know, father, i shared the danger."
"yes, tom, i know you did," replied the father; "but this was sent to meon account of my _accident_, and as i had that all to myself, i shallhave all this too."
"but, father, you ought to give me a drop, if it were only to _take thetaste out of my mouth_."
"your own flesh and blood, tom," replied his father, emptying his glass.
"well, i always heard it was quite unnatural not to like your own fleshand blood," replied tom; "but i see now that there may be reasons forit."
"be content, tom," replied his father, putting down the glass; "we'renow just square.
you've had your _raw nip_, and i've had mine."
mr drummond now came up, and asked what had been the matter.
"nothing,sir--only an accident.
tom and i had a bit of a _hoist_."
as this last word had a double meaning, mr drummond thought that a caskhad surged, when coming out of the lighter, and struck them down.
hedesired old tom to be more careful, and walked away, while we proceededto unload the lighter.
the new clerk was a very heavy, simple youngman, plodding and attentive certainly, but he had no other merit; he wassent into the lighter to rake the marks and numbers of the casks as theywere hoisted up, and soon became a butt to young tom, who gave him thewrong marks and numbers of all the casks, to his interrogations.
"what's that, boy?"
cried the pudding-faced fellow, with his pencil inone hand and his book in the other.
"pea soup, 13," replied tom; "ladies' bonnets, 24.  now, then, master,chalk again, pipe-clay for sodgers, 3; red herrings, 26."
all of whichwere carefully noted down by mr grubbins who, when the lighter wascleared, took the memoranda to mr drummond.
fortunately, we had checked the number of the casks as they werereceived above--their contents were flour.
mr drummond sent for youngtom, and asked him how he dared play such a trick.
tom replied veryboldly, "that it was meant as a good lesson to the young man, that infuture he did his own work, and did not trust to others."
to this mrdrummond agreed, and master tom was dismissed without punishment.
as the men had all gone to dinner, i went down into the lighter to havea little chat with my old shipmates.
"well, jacob," said old tom,"tom's not a bit wiser than he was before--two scrapes to-day, already."
"well, father, if i prove my folly by getting into scrapes, i prove mywit by getting out of them."
"yes, that may be true, tom; but suppose we had both come down with arun, what would you have thought then?"
"i suspect, father, that i should have been past thinking."
"i once did see a thing of that kind happen," said old tom, calling tomind former scenes in his life; "and i'll tell you a yarn about it,boys, because they say danger makes friends."
we sat down by old tom, who narrated as follows "when i was captain ofthe main-top in the _la minerve_, forty-four gun frigate, we were thesmartest ship up the mediterranean; and many's the exercise we were themeans of giving to other ship's companies, because they could not beatus--no, not even hold a candle to us.
in both fore and main-top we hadeight-and-twenty as smart chaps as ever put their foot to a rattling, orslid down by an a'ter backstay.
now, the two captains of the foretopwere both prime young men, active as monkeys, and bold as lions.
onewas named tom herbert, from north shields, a dark, good-looking chap,with teeth as white as a nigger's, and a merry chap he was, alwaysa-showing them.
the other was a cockney chap.
your lunnuners arn'toften good seamen; but when they are seamen, there's no better; theynever allow any one to show them the way, that's for sartin, beingnaturally spunky sort of chaps, and full of tricks and fun.
thisfellow's name was bill wiggins, and between him and herbert there wasalways a jealousy who should be the smartest man.
i've seen both ofthem run out on the yard, in fine weather, without holding on nothing,seize the lift, and down to their station, haul up the earing, in notime; up by the lift again, and down on deck, by the backstay, beforehalf the men had time to get clear of the top.
in fact, they oftenrisked their lives in bad weather, when there was no occasion for it,that one might outdo the other.
now, this was all very well, and a goodexample to the other men: the captain and officers appeared to likethese contests for superiority, but it ended in their hating each other,and not being even on speaking terms, which, as the two captains of thetop, was bad.
they had quarrelled often, and fought five times, neitherproving the better man; either both done up, or parted by themaster-at-arms, and reported to the first lieutenant, so that at lastthey were not so much countenanced by the officers, and were out offavour with the captain, who threatened to disrate them both if everthey fought again.
we were cruising off the gulf of lyons, wheresometimes it blows hard enought to blew the devil's horns off, thoughthe gales never last very long.
we were under close reefed fore- andmain-top sails, storm stay-sail and trysail, when there was a fresh handat the bellows, and the captain desired the officers of the watch, justbefore dinner to take in the fore-top sail.
not to disturb the watchbelow, the main-top men were ordered up forward to help the fore-top menof the watch; and i was of course aloft, ready to lie out on the leeyard-arm--when wiggins, who had the watch below, came up in the top, notliking that herbert should be at work in such weather without he beingthere too.
"`tom,' says to me, `i'll take the yard-arm.'
"`very well,' say i, `with all my heart; then i'll look to the bunt.'
"just at that time there came on a squall with rain, which almostblinded us; the sail was taken in very neatly, the clew-lines,chock-a-block, bunt-lines and leech-lines well up, reef-tacklesoverhauled, rolling-tackles taut, and all as it should be.
the men liedout on the yard, the squall wore worse and worse, but they were handingin the leech of the sail, when snap went one bunt-line, then the other;the sail flapped and flagged, till away went the leech-lines, and themen clung to the yards for their lives; for the sail mastered them, andthey could do nothing.
at last it split like thunder, buffeting the menon the yard-arms till they were almost senseless, until to windward itwore away into long coach whips, and the whole of the canvas left was atthe lee yard-arm.
the men laid in at last with great difficulty, quiteworn out by fatigue and clinging for their existence; all but wiggins,who was barred by the sail to leeward from making his footing good onthe horse, and there he was, poor fellow, completely in irons, and sobeaten by the canvas that he could hardly be said to be sensible.
ittakes a long while to tell all this, but it wasn't the work of a minute.
at last he made an attempt to get up by the lift, but was struck down,and would have been hurled overboard if it hadn't been that his leg fellover the horse, and there he was, head downwards, hanging over a ragingsea, ready to swallow him up as soon as he dropt into it.
as every oneexpected he would be beat off before any assistance could be given, youmay guess that it was an awful moment to those below who were looking upat him, watching for his fall and the roll of the ship, to see if hefell clear into the sea, or was dashed to pieces in the fore-chains.
"i couldn't bear to see a fellow-creature, and good seaman in thebargain, in that state, and although the captain dare not _order_ anyone to help him, yet there were one or two midshipmen hastening up thefore-rigging, with the intent, i have no doubt, of trying to save him(for midshipmen don't value their lives at a quid of tobacco), so iseizes the studding sail halyards, and runs up the topmast rigging,intending to go down by the lift, and pass a bowling knot round himbefore he fell, when who should i meet at the cross-trees but tomherbert, who snatched the rope out of my hand, bawling to me through thegale, `this is my business, tom.'
"down he goes by the lift, the remainder of the canvas flapped over him,and i seed no more until i heard a cry from all below, and away wentherbert and wiggins, both together, flying to leeward just as the shipwas taking her recovery to windward.
fortunately they both fell clearof the ship about two feet, not more, and as their fall was expected,they had prepared below.
a master's mate, of the name of simmonds, andthe captain of the forecastle, both went overboard in bowling knots,with another in their hands, and in a minute or two they were all fouron board again; but herbert and were both senseless, and a long whilecoming to again.
well, now, what do you think was the upshot of it?
why, they were the best friends in the world ever afterwards, and wouldhave died for one another; and if one had a glass of grog from theofficers for any little job, instead of touching his forelock anddrinking it off to the officer's health, he always took it out of thegun-room, that he might give half of it to the other.
so, d'ye see myboys, as i said before i began my yarn, that danger makes friends.
"'tis said we vent'rous die hard,  when we leave the shore,  our friends may mourn, lest we return  to bless their sight no more.
but this is all a notion  bold jack can't understand;  some die upon the ocean.
and some die upon dry land."
"and if we had tumbled, father, we should have just died betwixt andbetween, not water enough to float us.
it would have been _woolez wousparlez wous_, plump in the mud, as you say sometimes."
"why, yes, tom.
i've a notion that i should have been planted too deepever to have struck," replied the old man, looking at his wooden stumps.
"why, yes, father, _legs_ are _legs_, when you tumble into six foot ofmud.
how you would have _dibbled_ down, if your _daddles_ hadn't heldon."
"well then, tom, recollect that you never _sell_ your father for a_lark_ again."
tom laughed, and catching at the word, although used in a differentsense, sung--  "just like the _lark_ high poised in air.
"and so were you, father, only you didn't sing as he does, and youdidn't leave your young one below in the nest."
"ay, it is the young uns which prevent the old ones from rising in theworld--that's very true, tom.
holla, who have we got here?
my serviceto you, at all events."
the art of hard lying made easy, though i am made very uneasy by hardlying--i send my ruler as a missive, to let the parties concerned knowthat i am a rebel to tyrannical rule--i am arraigned, tried, andcondemned without a hearing--what i lose in speech is made up infeeling, the whole wound up with magnanimous resolves, and a littlesobbing.
it was the captain of the american schooner, from out of which we werethen taking the casks of flour.
"we've no _sarvice_ in our country, i've a notion, my old bobtailroarer," said he.
"when do you come alongside of my schooner, fortother lading with this raft of yours?
not to-night, i guess."
"well, you've guessed right this time," replied old tom; "we shall lieon the mud till to-morrow morning, with your permission."
"yes, for all the world like a louisiana alligator.
you take thingscoolly, i've a notion, in the old country.
i don't want to be hanginghead and starn in this little bit of a river of your'n.
i must be backto new york afore fever time."
"she be a pretty craft, that little thing of yours," observed old tom;"how long may she take to make the run?"
i expect in just no time; and she'd go as fast again, onlyshe won't wait for the breeze to come up with her."
"why don't you heave-to for it?"
said young tom.
"lose too much time, i guess.
i have been chased by an easterly windall the way from your land's end to our narrows, and it never couldoverhaul me."
"and i presume the porpoises give it up in despair, don't they?"
repliedold tom, with a leer; "and yet i've seen the creatures playing acrossthe bows of an english frigate at her speed, and laughing at her."
"they never play their tricks with me, old snapper; if they do, i cutsthem in halves, and a-starn they go, head part floating on one side, andtail part on the other."
"but don't they join together again when they meet in your wake?"
"shouldn't wonder," replied the american captain.
"pray, captain, what may be that vessel they talk so much about at newyork?"
old tom referred to the first steam vessel, whose qualities atthat time had been tried, and an exaggerated report of which had beencopied from the american papers.
"that ship, or whatever she may be,that sails without masts, yards, or canvas; it is quite above mycomprehension."
"old country heads can't take it in.
i'll tell you what--she goes slickthrough the water, a-head or a-starn, broadside on, or up or down, orany way; and all you have to do is to poke the fire and warm yourfingers; and the more you poke, the faster she goes 'gainst wind andtide."
"well, i must see that to believe it, though," replied old tom.
"no fear of a capsize, i calculate.
my little craft did upset with meone night, in a pretty comfortable heavy _gal_; but she's _smart_, andcame up again on the other side in a moment, all right as before.
nevershould have known anything about it, if the man at the wheel had notfound his jacket wet, and the men below had a round turn in all theclews of their hammocks."
"after that round turn, you may belay," cried young tom, laughing.
"yes, but don't let's have a stopper over all, tom," replied his father.
"i consider all this excessively _divarting_.
pray, captain, doeseverything else go fast in the new country."
"everything with us _clean slick_, i guess."
"what sort of horses have you in america?"
"our kentucky horses, i've a notion, would surprise you.
they'realmighty goers; at a trot, beat a _north west gal_ of wind.
i once tookan englishman with me in a gig up allibama country, and he says, `what'sthis great churchyard we are passing through?'
`and stranger,' says i,`i calculate it's nothing but the milestones we are passing so _slick_.'
but i once had a horse, who, i expect, was a deal quicker than that.
ionce seed a flash of lightning chase him for half-an-hour round theclearance, and i guess it couldn't catch him.
but i can't wait nolonger.
i expect you'll come alongside to-morrow afore meridian."
"ay, ay, master," replied old tom, tuning up--  "'twas post meridian, half-past four,  by signal i from nancy parted,  at five she lingered on the shore,  with uplift eyes and broken-hearted."
"i calculate you are no fool of a screamer," said the american, shovingoff his boat from the barge, and pulling to his vessel.
"and i calculate you're no fool of a liar," said young tom.
"well, so he is; but i do like a good lie, jacob, there's some fun init.
but what the devil does the fellow mean by calling a gale ofwind--_a gal_?"
"i don't know," replied tom, "unless for the same reason that we call agirl _a blowing_."
our conversation was here interrupted by mr hodgson, the new headclerk, of whom i have hitherto said nothing.
he came into theestablishment in the place of mr tomkins, when we quitted the batterseawharf, and had taken an evident dislike to me, which appeared toincrease every day, as mr drummond gave me fresh marks of hisapprobation.
"you, faithful, come out of that barge directly, and go toyour desk.
i will have no eye-servers under me.
come out, sir,directly."
"i say, mr quilldriver," cried old tom, "do you mean for to say thatjacob is an eye-sarver?"
"yes, i do; and want none of your impertinence, or i'll unship you, youold blackguard."
"well, then, for the first part of your story, my sarvice to you and you_lies_; and as for the second, that remains to be proved."
mr hodgson's temper was not softened by this reply of old tom.
myblood was also up, for i had borne much already; and young tom wasbursting with impatience to take my part.
he walked carelessly by thehead clerk, saying to me as he passed by, "why, i thought, jacob, youwere 'prentice to the river; but it seems that you're bound to thecounting-house.
how long do you mean to sarve?"
"i don't know," replied i, as i walked away sulkily; "but i wish i wasout of my time."
"very well, sir, i shall report your behaviour to mr drummond.
i'llmake him know your tricks."
you won't let him know his tricks.
his duty is to take histrick at the wheel," replied old tom; "not to be brought up at yourcheating tricks at the desk."
"cheating tricks, you old scoundrel, what do you mean by that?"
repliedmr hodgson, in a rage.
"my father means _ledger_demain, i suppose," replied young tom.
this repartee from a quarter so little expected sent off the head clerkmore wroth than ever.
"you seemed to hit him hard there, tom," said his father; "but i can'tsay that i understand how."
"you've had me taught to read and write, father," replied young tom;"and a'ter that, a lad may teach himself everything.
i pick up everyday, here and there; and i never see a thing or a word that i don'tunderstand but i find out the meaning when i can.
i picked up that hardword at bartlemy fair."
"and very hard you hit him with it."
"who wouldn't to serve a friend?
but mark my words, father, this won'tlast long.
there's a squall blowing up, and jacob, quiet as he seems tobe, will show his teeth ere long."
tom was correct in his surmise.
i had not taken my seat at my desk morethan a minute, when mr hodgson entered, and commenced a tirade ofabuse, which my pride could no longer allow me to submit to.
aninvoice, perfectly correct and well-written, which i had nearlycompleted, he snatched from before me, tore into fragments, and orderedme to write it over again.
indignant at this treatment, i refused, andthrowing down my pen, looked at him determinedly in the face.
irritatedat this defiance, he caught up a directory, and threw it at my head.
nolonger able to command myself, i seized a ruler and returned the salute.
it was whizzing through the air as mr drummond entered the room; andhe was just in time to witness mr hodgson struck on the forehead andfelled to the ground, while i remained with my arm raised, standing uponthe cross-bar of my high stool, my face glowing with passion.
appearances were certainly against me.
assistance was summoned, and thehead clerk removed to his chamber, during all which time i remainedseated on my stool before the desk, my breast heaving with tumultuousfeelings.
how long i remained there i cannot say, it might have beentwo hours; feelings long dormant had been aroused, and whirled round andround in a continual cycle in my feverish brains.
i should haveremained probably much longer in this state of absorption, had i notbeen summoned to attend mr drummond.
it appeared that in the meantimemr hodgson had come to his own senses, and had given his own version ofthe fracas, which had been, to an unjustifiable degree, corroborated bythe stupid young clerk, who was no friend of mine, and who sought favourwith his principal.
i walked up to the drawing-room, where i found mrand mrs drummond, and little sarah, whose eyes were red with crying.
ientered without any feeling of alarm, my breast was too full ofindignation.
mrs drummond looked grave and mournful, mr drummondsevere.
"jacob faithful, i have sent for you to tell you that in consequence ofyour disgraceful conduct to my senior clerk, you can no longer remainunder my roof.
it appears that what i have been a witness to this dayhas been but a sequel to behaviour equally improper and impertinent;that so far from having, as i thought, done your duty, you haveconstantly neglected it; and that the association you have formed withthat drunken old man and his insolent son has led you into this folly.
you may say that it was not your wish to remain on shore, and that youpreferred being on the river.
at your age it is too often the case thatyoung people consult their wishes rather than their interests; and it iswell for them if they find those who are older, and wished them well, todecide for them.
i had hoped to have been able to place you in a morerespectable situation in society than was my original intention when youwere thrown upon me, a destitute orphan; but i now perceive my error.
you have proved yourself not only deceitful but ungrateful."
"i have not," interrupted i, calmly.
i have been a witness myself to your impropriety of conduct,which, it appears, has long been concealed from me; but no more of that.
i bound you apprentice to the river, and you must now follow up yourapprenticeship; but expect nothing farther from me.
you must now workyour own way up in the world, and i trust that you will reform and dowell.
you may return to the lighter until i can procure you a situationin another craft, for i consider it my duty to remove you from theinfluence of those who have led you astray, and with the old man and hisson you will not remain.
i have one thing more to say.
you have beenin my counting-house for some months, and you are now about to be thrownupon the world.
there are ten pounds for your services," (and mrdrummond laid the money on the table).
"you may also recollect that ihave some money belonging to you, which has been laid by until you shallbe out of your apprenticeship.
i consider it my duty still to retainthat money for you; as soon as your apprenticeship is expired you maydemand it, and it shall be made over to you.
i trust, sincerely trust,jacob, that the severe lesson you are now about to receive will bringyou to a sense of what is right, and that you will forget the evilcounsel you have received from your late companions.
do not attempt tojustify yourself; it is useless."
mr drummond then rose and left theroom.
i should have replied, had it not been for this last sentence of mrdrummond's, which again roused the feeling of indignation, which, intheir presence, had been gradually giving way to softer emotions.
itherefore stood still, and firmly met the glance of mr drummond as hepassed me.
my looks were construed into hardness of heart.
it appeared that mr drummond had left the room by previous arrangement,that he might not be supposed to be moved from this purpose, and thatmrs drummond was then to have talked to me, and to have ascertained howfar there was a chance of my pleading guilty, and begging for amitigation of my sentence; but the firm composure of innocence wasmistaken for defiance; and the blood mounting to my forehead from afeeling of injustice--of injustice from those i loved and venerated--perhaps the most poignant feeling in existence to a sensitive andgenerous mind--was falsely estimated as proceeding from impetuous anddisgraceful sources.
mrs drummond looked upon me with a mournful face,sighed, and said nothing; little sarah watching me with her large blackeyes, as if she would read my inmost soul.
"have you nothing to say, jacob," at last observed mrs drummond, "thati can tell mr drummond when his anger is not so great?"
"nothing, madam," replied i, "except that i'll try to forgive him."
this reply was offensive even to the mild mrs drummond.
she rose fromher chair.
"come, sarah," said she: and she walked out of the room,wishing me, in a kind, soft voice, a "good-bye, jacob," as she passedme.
my eyes swam with tears.
i tried to return the salutation, but i wastoo much choked by my feelings; i could not speak, and my silence wasagain looked upon as contumacy and ingratitude.
little sarah stillremained--she had not obeyed her mother's injunctions to follow her.
she was now nearly fourteen years old, and i had known her as acompanion and a friend for five years.
during the last six months thati had resided in the house we had become more intimately acquainted.
ijoined her in the evening in all her pursuits, and mr and mrs drummondappeared to take a pleasure in our intimacy.
i loved her as a dearsister; my love was based on gratitude.
i had never forgotten herkindness to me when i first came under her father's roof, and a longacquaintance with the sweetness of her disposition had rendered theattachment so firm, that i felt i could have died for her.
but i neverknew the full extent of the feeling until now that i was about to leaveher, perhaps for ever.
my heart sank when mr drummond left the room--abitter pang passed through it as the form of mrs drummond vanished frommy sight; but now was to be the bitterest of all.
i felt it, and iremained with the handle of the door in my hand, gasping for breath--blinded with the tears that coursed each other rapidly down my cheeks.
i remained a minute in this state, when i felt that sarah touched myother listless hand.
she would have said, but before half my name was out she burstinto tears, and sobbed on my shoulder.
my heart was too much surchargednot to take the infection--my grief found vent, and i mingled my sobswith those of the affectionate girl.
when we were more composed, irecounted to her all that had passed, and one, at least, in the worldacknowledged that i had been treated unjustly.
i had but just finished,when the servant interrupted us with a message to sarah, that her motherdesired her presence.
she threw herself into my arms, and bade mefarewell.
i released her, she hastened to obey her mother, butperceiving the money still upon the table, she pointed to it.
"no sarah, i will not accept it.
i would accept of anything from thosewho treat me kindly, and feel more and more grateful to them; but that iwill not accept--i cannot, and you must not let it be left here.
saythat i could not take it."
sarah would have remonstrated, but perceiving that i was firm, and atthe same time, perhaps, entering into my feelings, she again bade mefarewell, and hastened away.
the reader may easy imagine that i did not put off my departure.
ihastened to pack up my clothes, and in less than ten minutes after sarahhad quitted me, i was on board the lighter, with old tom and his son,who were then going to supper.
they knew a part of what had happened,and i narrated the rest.
"well," replied old tom, after i had finished my story, "i didn't knowthat i have done you any harm, jacob, and i'm sorry that mr drummondshould suppose so.
i'm fond of a drop, that's true; but i appeals toyou, whether i ever force it on you--and whether i don't check that boyas much as i can; but then, d'ye see, although i preach, i don'tpractise, that's the worst of it; and i know i've to answer for makingtom so fond of grog; and though i never says anything about it, i oftenthink to myself, that if tom should chance to be pressed some of thesedays, and be punished for being in liquor, he'll think of his oldfather, and curse him in his heart, when he eyes the cat flourishinground before it strikes."
"i'll curse the cat, father, or the boatswain's mate, or the officer whocomplained of me, or the captain who flogs me, or my own folly, but i'llbe hanged if ever i curse you, who have been so kind to me," repliedtom, taking his father's hand.
"well, we must hope for the best, my dear boy," replied old tom; "but,jacob, you've not had fair play, that sartain.
it's very true thatmaster did take you as an orphan, and help you to an education; butthat's no reason why he should take away your free will, and afterbinding you 'prentice to the river, perch you up on a high stool, andgrind your nose down to the desk.
if so be he was so kind to you onlyto make you a slave, why, then, there was no kindness at all, in myopinion: and as for punishment without hearing what a man has to say inhis own defence--there's ne'er a tartar in the sarvice but would allow aman to speak before he orders him to strip.
i recollect a story aboutthat in the sarvice, but i'm in no humour to spin a yarn now.
now, yousee, jacob, master drummond has done a great deal for you, and now hehas undone a great deal!
i can't pretend to balance the account, but itdoes appear to me that you don't owe him much; for what thanks is thereif you take a vessel in tow, and then cast her off, half-way, when shemost needs your assistance?
but what hurts me most is his saying thatyou sha'n't stay in the lighter with us; if you had, you shouldn't havewanted, as long as pay and pension are forthcoming.
never mind--tom, myboy, bring out the bottle--hang care: it killed the cat."
the grog did not, however, bring back old tom's spirits; the eveningpassed heavily, and we retired to our beds at a seasonable hour, as wewere to drop down to the schooner early the next morning.
that night idid not close my eyes.
i ran over, in my mind, all that had occurred,and indignation took full possession of my soul.
my whole life passedin review before me.
i travelled back to my former days--to the timewhich had been almost obliterated from my memory, when i had navigatedthe barge with my father.
again was the scene of his and my mother'sdeath presented to my view; again i saw him disappear, and the column ofblack smoke ascend to the sky.
the dominie, the matron, marables, andfleming, the scene in the cabin--all passed in rapid succession.
i feltthat i had done my duty, and that i had been unjustly treated; my headached with tumultuous and long suppressed feelings.
reader, i statedthat when i was first taken in hand by mr drummond i was a savage,although a docile one, to be reclaimed by kindness, and kindness only.
you may have been surprised at the rapid change which took place in afew years; that change was produced by kindness.
the conduct of mrdrummond, of his amiable wife and daughter, had been all kindness; thedominie and the worthy old matron had proved equally beneficent.
marables had been kind; and, although now and then, as in the case ofthe usher at the school, and fleming on board the lighter, i hadreceived injuries, still, these were but trifling checks to theuninterrupted series of kindness with which i had been treated byeverybody.
thus was my nature rapidly formed by a system of kindnessassisted by education; and had this been followed up, in a few years mynew character would have been firmly established.
but the blow was nowstruck, injustice roused up the latent feelings of my nature, and when irose the next morning i was changed.
i do not mean to say that all thatprecept and education had done for me was overthrown; but if notoverthrown, it was so shaken to the base, so rent from the summit to thefoundation, that, at the slightest impulse in a wrong direction, itwould have fallen in and left nothing but a mixed chaos of ruinedprospects.
if anything could hold it together it was the kindness andaffection of sarah, to which i would again and again return in myrevolving thoughts, as the only bright star to be discovered in myclouded horizon.
how dangerous, how foolish, how presumptuous it is in adults to supposethat they can read the thoughts and the feelings of those of a tenderage!
how often has this presumption on their part been the ruin of ayoung mind, which, if truly estimated and duly fostered, would haveblossomed and produced good fruit!
the blush of honest indignation isas dark as the blush of guilt, and the paleness of concentrated courageas marked as that of fear, the firmness of conscious innocence is buttoo often mistaken as the effrontery of hardened vice, and the tearsspringing from a source of injury, the tongue tied from the oppressionof a wounded heart, the trembling and agitation of the little frameconvulsed with emotion have often and often been ascribed by prejudgingand self-opinionated witnesses to the very opposite passions to thosewhich have produced them.
youth should never be judged harshly, andeven when judged correctly, should it be in an evil course, may alwaysbe reclaimed;--those who decide otherwise, and leave it to drift aboutthe world, have to answer for the _cast-away_.
the breach widened--i turn sportsman, poacher, and desperado--someexcellent notions propounded of common law upon common rights--thecommon keeper uncommonly savage--i warn him off--he prophesies that weshall both come to the gallows--some men are prophets in their owncountry--the man right after all.
in the lighter there--i say, you _lighter boy_!"
were words iheard, as i was pacing the deck of the vessel in deep cogitation tom andhis father were both in the cabin; there could be no doubt but that theywere addressed to me.
i looked up, and perceived the grinning, stupid,sneering face of the young clerk, gubbins.
"why don't you answer whenyou're called to, heh?"
continued the numbskull.
"you're wanted uphere!
come up directly."
"who wants me?"
replied i, reddening with anger.
"what's that to you?
do you mean to obey _my_ order or not?"
"no, i do not," replied i; "i'm not under the orders of such a fool,thank god; and if you come within my reach, i'll try if i can't breakyour head, thick as it is, as well as your master's."
the lout disappeared, and i continued to pace up and down.
as i afterwards discovered, the message was from mrs drummond, whorequested to speak to me.
sarah had communicated the real facts of mycase, and mrs drummond had been convinced that what i had said wascorrect.
she had talked with her husband; she pointed out to him thatmy conduct under mr tomkins had been so exemplary that there must havebeen some reason for so sudden a change.
sarah had gone down into thecounting-house, and obtained the invoice which the senior clerk had tornup.
the correctness of it established the fact of one part of myassertions, and that nothing but malice could have warranted its havingbeen destroyed.
mr drummond felt more than he chose to acknowledge; hewas now aware that he had been too precipitate; even my having refusedthe money assumed a different appearance; he _was_ puzzled andmortified.
few people like to acknowledge that they have been in error.
mr drummond, therefore, left his wife to examine further into thematter, and gave her permission to send for me.
the message given, andthe results of it have been stated.
the answer returned was that iwould not come, and that i had threatened to break the clerk's head aswell as that of mr drummond; for although the scoundrel knew very wellthat in making use of the word "master," i referred to the senior clerk,he thought it proper to substitute that of mr drummond.
the effect ofthis reply may easily be imagined.
sarah was astonished, mrs drummondshocked, and mr drummond was almost pleased to find that he could nothave been in the wrong.
thus was the breach made even wider thanbefore, and all communication broken off.
much depends in this worldupon messages being correctly given.
in half-an-hour we had hauled out of the tier and dropped down to theamerican schooner, to take out a cargo of flour, which old tom haddirections to land at the battersea wharf; so that i was, for the time,removed from the site of my misfortune.
i cannot say that i felt happy,but i certainly felt glad that i was away.
i was reckless to a degreethat was insupportable.
i had a heavy load on my mind which i could notshake off--a prey upon my spirits--a disgust at almost everything.
howwell do i recollect with what different feelings i looked upon the fewbooks which mr drummond and the dominie had given me to amuse myleisure hours.
i turned from them with contempt, and thought i wouldnever open them again.
i felt as if all ties were now cut off, and thati was again wedded to the thames; my ideas, my wishes, extended nofarther, and i surveyed the river and its busy scene as i did before ihad been taken away from it, as if all my energies, all my prospectswere in future to be bounded by its shores.
in the course offour-and-twenty hours a revulsion had taken place, which again put me onthe confines of barbarism.
my bargemates were equally dull as i was; they were too partial to me,and had too much kindness of heart, not to feel my situation, and angerat the injustice with which i had been treated.
employment, however,for a time relieved our melancholy thoughts.
our cargo was on board ofthe lighter, and we were again tiding it through the bridges.
we dropped our anchor above putney bridge a little after twelve o'clock,and young tom, with the wish of amusing me, proposed that we should goon shore and walk.
do my lads, do--it will do you good, jacob; nouse moping here a whole tide.
i'll take care of the 'barkey.
mind youmake the boat well fast, and take the sculls into the public-housethere.
i'll have the supper under weigh when you come back, and thenwe'll have a night on't.
it's a poor heart that never rejoices; and,tom, take a bottle on shore, get it filled, and bring it off with you.
here's the money.
but i say, tom, honour bright."
"honour bright, father;" and to do tom justice, he always kept hispromise, especially after the word had passed of "honour bright."
hadthere been gallons of spirits under his charge he would not have tasteda drop after that pledge.
"haul up the boat, jacob, quick," said tom, as his father went into thecabin to fetch an empty bottle.
tom hastened down below forward andbrought up an old gun, which he put under the stern sheets before hisfather came out on the deck.
we then received the bottle from him, andtom called out for the dog tommy.
"why, you're not going to take the dog.
what's the use of that?
i wanthim here to keep watch with me," said old tom.
father; why can't you let the poor devil have a run on shore?
hewants to eat grass, i am sure, for i watched him this day or two.
weshall be back before dark."
"well, well, just as you please, tom."
tommy jumped into the boat, andaway we went.
"and now, tom, what are you after?"
said i, as soon as we were ten yardsfrom the lighter.
"a'ter, jacob, going to have a little shooting on wimbledon common; butfather can't bear to see a gun in my hand, because i once shot my oldmother.
i did pepper her, sure enough; her old flannel petticoat wasfull of shot, but it was so thick that it saved her.
are you anythingof a shot?"
"never fired a gun in my life."
"well, then, we'll fire in turns, and toss up, if you like, for firstshot."
we landed, carried the sculls up to the public-house, and left thebottle to be filled, and then, with tommy bounding before us, andthrowing about his bushy tail with delight, ascended putney hill, andarrived at the green man public-house, at the corner of wimbledoncommon.
"i wonder where green men are to be found?"
observed tom,laughing; "i suppose they live in the same country with the _blue_ dogsmy father speaks about sometimes.
now, then, its time to load."
the bowl of a tobacco pipe, full of powder, was then inserted, with anequal dose of shot, and all being ready we were soon among the furze.
ahalf penny decided it was my first shot, and fate further decided that awater-wagtail should be the mark.
i took good aim, as i thought, atleast i took sufficient time, for i followed him with the muzzle of thegun for three or four minutes at least, as he ran to and fro; at last ifired.
tommy barked with delight, and the bird flew away.
"i think imust have hit it," said i; "i saw it wag its tail."
"more proof of a miss than a hit," replied tom.
"had you hit it he'dnever have wagged his tail again."
"never mind," said i, "better luck next time."
tom then knocked a blackbird off a furze bush, and loading the gun,handed it to me.
i was more successful than before; a cock sparrow,three yards distant, yielded to the prowess of my arm, and i never feltmore happy in my life than in this first successful attempt at murder.
gaily did we trudge over the common, sometimes falling in withgravel-pits half full of water, at others bogs and swampy plains, whichobliged us to make a circuit.
the gun was fired again and again; butour game-bag did not fill very fast.
however, if we were not quite sowell pleased when we missed as when we hit, tommy was, every shot beingfollowed up with a dozen bounds, and half a minute's barking.
at lastwe began to feel tired, and agreed to repose a while in a cluster offurze bushes.
we sat down, pulled out our game, and spread it in a rowbefore us.
it consisted of two sparrows, one greenfinch, one blackbird,and three tomtits.
all of a sudden we heard a rustling in the furze,and then a loud squeal.
it was the dog, who, scenting something, hadforced its way into the bush, and had caught a hare, which having beenwounded in the loins by some other sportsman, had dragged itself thereto die.
in a minute we had taken possession of it, much to theannoyance of tommy, who seemed to consider that there was noco-partnership in the concern, and would not surrender his prize untilafter sundry admonitory kicks.
when we had fairly beaten him off wewere in an ecstasy of delight.
we laid the animal out between us, andwere admiring it from the ear to the tip of his tail, when we weresuddenly saluted with a voice close to us.
"oh, you blam'd youngpoachers, so i've caught you, have i?"
we looked up, and beheld thecommon-keeper.
"come--come along with me; we've a nice clink atwandsworth to lock you up in.
i've been looking a'rter you some time.
hand your gun here."
"i should rather think not," replied i.
"the gun belongs to us, and notto you;" and i caught up the gun, and presented the muzzle at him.
do you mean to commit murder?
why, you young villains!"
"do you want to commit a robbery?"
retorted i, fiercely; "because if youdo, i mean to commit murder.
then i shoot him.
"no, jacob, no; you mustn't shoot men," replied tom, who perceived thati was in a humour to keep my word with the common-keeper.
"indeed, youcan't," continued he, whispering to me; "the gun's not loaded."
"do you mean to refuse to give me up your gun?"
repeated the man.
"yes i do," replied i, cocking the lock; "so keep off."
you young reprobates--you'll come to the gallows before long,that's certain.
do you refuse to come with me?"
"i should rather think we do," replied i.
"you refuse, do you?
recollect i've caught you in the fact, poaching,with a dead hare in your possession."
"well, it's no use crying about it.
what's done can't be helped,"replied i.
"don't you know that all the game, and all the turf, and all the bog,and all the gravel, and all the furze on this common belong to the righthonourable earl spencer?"
"and all the blackbirds, and all the greenfinches, and all the sparrows,and all the tomtits too, i suppose?"
"to be sure they do--and i'm common-keeper.
now you'll give me up thathare immediately."
"look you," replied tom, "we didn't kill that hare, the dog caught it,and it is his property.
we sha'n't interfere in the matter.
if tommychooses to let you have it, well and good.
here, tommy, this heregentleman says," (and tom pointed to the keeper) "that this hare," (andtom pointed to the hare) "is not yours; now will you `watch it,' or lethim have it?"
at the word `watch it,' tommy laid down with his fore-paws over thehare, and showing a formidable set of ivories, looked fiercely at theman, and growled.
"you see what he says; now you may do as you please," continued tom,addressing the man.
"yes--very well--you'll come to the gallows, i see that; but i'll justgo and fetch half-a-dozen men to help me, and then we'll have you bothin gaol."
"then, be smart," replied i, jumping up and levelling the gun.
tommyjumped up also to fly at the man, but tom caught him by the neck andrestrained him.
the common-keeper took to his heels, and as soon as hewas out of gun-shot, turned round, shook his fist, and then hastenedaway to obtain the reinforcement he desired.
"i wish the gun had been loaded," said i.
"why, jacob, what's come over you?
would you have fired at him?
theman is only doing his duty--we have no business here."
"i think otherwise," replied i.
"a hare on a common is as much mine aslord spencer's.
a common belongs to everybody."
"that's my opinion, too; but, nevertheless, if he gets hold of us, he'llhave us in gaol; and therefore i propose we make off as fast as we canin the opposite way to which he is gone."
we started accordingly, and as the keeper proceeded in the direction ofwandsworth, we took the other direction; but it so happened that onturning round, after a quarter of an hour's walk, we perceived the mancoming back with three or four others.
"we must run for it," cried tom,"and then hide ourselves."
after ten minutes' hard run we descendedinto a hollow and swampy place, looking round to see if they couldperceive us, and finding that they were not in sight, we plunged into athick cluster of furze bushes, which completely concealed us.
tommyfollowed us, and there we lay.
"now they never will find us," said tom,"if i can only keep the dog quiet.
lie down, tommy.
watch, and liedown."
the dog appeared to understand what was required; he lay betweenus perfectly still.
we had remained there about half-an-hour when we heard voices.
imotioned to tom to give me the powder to load the gun, but he refused.
the voices came nearer; tommy gave a low growl.
tom held his mouth withhis hands.
at last they were close to the bushes, and we heard thecommon-keeper say, "they never went over the hill, that's for certain,the little wagrants; they can't be far off--they must be down in thehollow.
"but i'm blessed if i'm not up to my knees in the bog," cried one of themen; "i'll go no further down, dang me!"
"well, then let's try the side of the bog," replied the keeper, "i'llshow you the way."
and the voices retreated, fortunately for us, forthere had been a continual struggle between us and the dog for the lastminute, i holding his forepaws, and tom jamming up his mouth.
we werenow all quiet again, but dare not leave our hiding-place.
we remained there for half-an-hour, when it became nearly dark, and thesky, which had been quite clear when we set out, clouded over.
tom putup his head, looked all round, and perceiving nobody, proposed that weshould return as fast as we could; to which i agreed.
but we werescarcely clear of the furze in which we had been concealed when a heavyfall of snow commenced, which, with the darkness, prevented us fromdistinguishing our way.
every minute the snow-storm increased, the windrose, and hurled the flakes into our faces until we were blinded.
stillwe made good way against it, and expected every minute to be on theroad, after which our task would be easy.
on we walked in silence, icarrying the gun, tom with the hare over his shoulder, and tommy at ourheels.
for upwards of an hour did we tread our way through the furze,but could find no road.
above us all was dark as pitch; the windhowled; our clothes were loaded with snow; and we began to feel noinconsiderable degree of fatigue.
at last, quite tired out, we stopped.
"tom," said i, "i'm sure we'venot kept a straight course.
the wind was on our starboard side, and ourclothes were flaked with snow on that side, and now you see we've got itin our quarter.
what the devil shall we do?"
"we must go on till we fall in with something, at all events," repliedtom.
"and i expect that will be a gravel-pit," replied i; "but never mind,`better luck next time.'
i only wish i had that rascal of acommon-keeper here.
suppose we turn back again, and keep the wind onthe starboard side of us as before; we must pitch upon something atlast."
we did so, but our difficulties increased every moment; we floundered inthe bogs, we tumbled over the stumps of the cut furze, and had i notcaught bold of tom as he was sliding down he would have been at thebottom of a gravel-pit.
this obliged us to alter our course, and weproceeded for a quarter of an hour, in another direction, until, wornout with cold and fatigue, we began to despair.
"this will never do, tom," said i, as the wind rose and roared withdouble fury.
"i think we had better get into the furze, and wait tillthe storm is over."
tom's teeth chattered with the cold; but before he could reply, theychattered with fear.
we heard a loud scream _overhead_.
i confess that i was as much alarmed as tom.
thescream was repeated, and it had an unearthly sound.
it was no humanvoice--it was between a scream and a creak.
again it was repeated, andcarried along with the gale.
i mustered up courage sufficient to lookup to where the sound proceeded from; but the darkness was so intense,and the snow blinded me so completely, that i could see nothing.
againand again did the dreadful sound ring in our ears, and we remained fixedand motionless with horror; even the dog crouched at our feet trembling.
we spoke not a word--neither of us moved; the gun had fallen from myhand; the hare lay at tom's feet; we held each other's hand in silence,and there we remained for more than a quarter of an hour, every momentmore and more sinking under the effects of cold, fatigue, and horror.
fortunately for us the storm, in which had it continued much longer weshould, in all probability, have perished, was by that time over; thesnow ceased to fall; the clouds were rolled away to leeward; and a clearsky, bespangled with a thousand twinkling lights, roused us from ourstate of bodily and mental suffering.
the first object which caught myeye was a post within two yards of us.
i looked at it, followed it upwith my eyes, and, to my horror, beheld a body suspended and swinging inchains over our heads.
as soon as i recovered from the shock which the first view occasioned, ipointed it out to tom, who had not yet moved.
he looked up, startedback, and fell over the dog--jumped up again, and burst out into as louda laugh as his frozen jaws would permit.
"it's old jerry abershaw,"said he, "i know him well, and now i know where we are."
this was thecase; abershaw had, about three years before, been hung in chains onwimbledon common; and the unearthly sound we had heard was the creakingof the rusty iron as the body was swung to-and-fro by the gale.
"all'sright, jacob," said tom, looking up at the brilliant sky, and thentaking up the hare, "we'll be on the road in five minutes."
ishouldered the gun, and off we set.
"by the lord, that rascallycommon-keeper was right," continued tom, as we renewed our steps; "heprophesied we should come to the gallows before long, and so we have.
well, this has been a pretty turn out.
father will be in a preciousstew."
"better luck next time, tom," replied i; "it's all owing to thatturf-and-bog rascal.
i wish we had him here."
"why, what would you do with him?"
"take down old abershaw, and hang him up in his place, as sure as myname's jacob."
our last adventure not fatal--take to my grog kindly--grog makes me avery unkind return--old tom at his yarns again--how to put your foot ina mischief, without having a hand in it--candidates for thecat-o'-nine-tails.
we soon recovered the road, and in half-an-hour we were at putneybridge; cold, wet, and tired, but not so bad as when we were stationaryunder the gallows; the quick walking restored the circulation.
tom wentin for the bottle of spirits, while i went for the sculls and carriedthem down to the boat, which was high and dry, and nearly up to thethwarts with snow.
when tom joined me, he appeared with two bottlesunder his arms.
"i have taken another upon tick, jacob," said he, "fori'm sure we want it, and so will father say, when he hears our story."
we launched our boat, and in a couple of minutes were close to thelighter, on the deck of which stood old tom.
is that you, lads?"
"yes, father, all's right," replied tom, as we laid in our oars.
replied the old man.
"boys, boys, how you frightened me?
where have you been?
i thought you had met with some disaster.
howhave i been peeping through the snow-storm these last two hours,watching for the boat, and i'm as wet as a shag and as cold as charity.
what has been the matter?
did you bring the bottle, tom?"
"yes, father; brought two, for we shall want them to-night if we gowithout for a week; but we must all get on dry rigging as fast aspossible, and then you shall have the story of our cruise."
in a few minutes we had changed our wet clothes and were seated at thecabin-table, eating our supper, and narrating our adventures to the oldman.
tommy, poor fellow, had his share, and now lay snoring at ourfeet, as the bottles and pannikins were placed upon the little table.
"come, jacob, a drop will do you good," said old tom, filling me one ofthe pannikins.
"a'ter all, it's much better being snug here in thislittle cabin than shivering with fear and cold under old abershaw'sgallows; and tom, you scamp, if ever you go gunning again i'lldisinherit you."
"what have you got to leave, father, except your wooden legs?"
"your's would be but a _wooden-leg_-acy."
"how do you know but what i can `_post the coal_?'"
"so you will, if i boil a pot o' 'tatoes with your legacy--but it willonly be char-coal."
"well, i believe you are about right, tom; still, somehow or other, theold woman always picks out a piece or two of gold when i'm ratherpuzzled how to raise the wind.
i never keeps no 'count with her.
if ifollow my legs before she, i hope the old soul will have savedsomething; for you know when a man goes to kingdom come, his pensiongoes with him.
however, let me only hold on another five years, andthen you'll not see her want; will you, tom?"
"no, father; i'll sell myself to the king, and stand to be shot at, at ashilling a day, and give the old woman half."
"well, tom, 'tis but natural for a man to wish to serve his country; sohere's to you, my lad, and may you never do worse!
jacob, do you thinkof going on board of a man-of-war?"
"i'd like to serve my apprenticeship first, and then i don't care howsoon."
"well, my boy, you'll meet more fair play on board of a king's ship thanyou have from those on shore."
"i should hope so," replied i, bitterly.
"i hope to see you a man before i die, yet, jacob.
i shall very soon belaid up in ordinary--my toes pain me a good deal lately!"
cried tom and i both at once.
"yes, boys; you may think it odd, but sometimes i feel them just asplain as if they were now on, instead of being long ago in some shark'smaw.
at nights i has the cramp in them till it almost makes me hallooout with pain.
it's a hard thing, when one has lost the sarvice of hislegs, that all the feelings should remain.
the doctor says as how it'snarvous.
come, jacob, shove in your pannikin.
you seem to take it morekindly than you did."
"yes," replied i, "i begin to like grog now."
the _now_, however, mightbe comprehended within the space of the last twenty-four hours.
mydepressed spirits were raised with the stimulus, and for a time i gotrid of the eternal current of thought which pressed upon my brain.
"i wonder what your old gentleman, the dominie, as you call him,thought, after he got on shore again," said old tom.
"he seemed to bemighty cut up.
i suppose you'll give him a hail, jacob?"
"no," replied i, "i shall not go near him, nor any one else, if i canhelp it.
mr drummond may think i wish to make it up again.
i've donewith the shore.
i only wish i knew what is to become of me; for youknow i am not to serve in the lighter with you."
"suppose tom and i look out for another craft, jacob?
i care nothingfor mr drummond.
he said t'other day i was a drunken old swab--forwhich, with my sarvice to him, he lies.
a drunken fellow is one whocan't, for the soul of him, keep from liquor when he can get it, andwho's overtaken before he is aware of it.
now that's not the case withme; i keep sober when there's work to be done; and when i knows thateverything is safe under hatches, and no fear of nothing, why then igets drunk like a rational being, with my eyes open--'cause why?--'causei chooses."
"that's exactly my notion of the thing," observed tom, draining hispannikin, and handing it over to his father for a fresh supply.
"mind you keep to that notion, tom, when you gets in the king's sarvice,that's all; or you'll be sure to have your back scratched, which iunderstand is no joke after all.
yet i do remember once, in a ship iwas in, when half-a-dozen fellows were all fighting who should beflogged."
"pray give us that yarn, father; but before you begin just fill mypannikin.
i shoved it over half-an-hour ago, just by way of a hint."
"well then," said old tom, pouring out some spirits into tom's pannikin,"it was just as follows.
it was when the ship was lying at anchor inbermuda harbour, that the purser sent a breaker of spirits on shore tobe taken up to some lady's house whom he was very anxious to splice, andi suppose that he found a glass of grog helped the matter.
now, therewere about twenty of the men who had liberty to go on shore, to stretchtheir limbs--little else could they do, poor fellows for the firstlieutenant looked sharp after their kits to see that they did not sellany of their rigging; and as for money, we had been five years withouttouching a farthing of pay, and i don't suppose there was a matter ofthreepence among the men before the mast.
however, liberty's libertyafter all; and if they couldn't go ashore and get glorious, rather thannot go on shore at all, they went ashore and kept sober perforce.
i dothink, myself, it's a very bad thing to keep the seamen without afarthing for so long--for you see a man who will be very honest with afew shillings in his pocket is often tempted to help himself, just forthe sake of getting a glass or two of grog, and the temptation's verygreat, that's sartain, 'ticularly in a hot climate, when the sunscorches you, and the very ground itself is so heated that you canhardly bear the naked foot to it.
[_this has been corrected; the menhave for some time received a portion of their pay on foreign stations,and this portion has been greatly increased during sir james graham'sadministration_.]
but to go on.
the yawl was ordered on shore for theliberty men, and the purser gives this breaker, which was at least halffull, and i dare say there might be three gallons in it, under my chargeas coxswain, to deliver to madam at the house.
well, as soon as welanded, i shoulders the breaker, and starts with it up the hill.
"`what have you there, tom?'
said bill short.
"`what i wish i could share with you, bill,' says i; `it's some of oldnipcheese's _eights_, that he has sent on shore to bowse his jib upwith, with his sweetheart.'
"`i've seen the madam,' said holmes to me--for you see all the libertymen were walking up the hill at the same time--`and i'd rather make loveto the breaker than to her.
she's as fat as an ox, as broad as she'slong, built like a dutch schuyt, and as yellow as a nabob.'
"`but old tummings knows what he's about,' said a scotch lad of the nameof m'alpine; `they say she has lots of gold dust, more ducks and ingons,and more inches of water in her tank than any on the island.'
"you see, boys, bermuda be a queer sort of place, and water very scarce;all they get there is a godsend, as it comes from heaven; and they looksharp for the rain, which is collected in large tanks, and an inch ortwo more of water in the tank is considered a great catch.
i've oftenheard the ladies there talking for a shower:--"`good morning, marm.
how do you do this fine morning?'
"`pretty well, i tank you, marm.
charming shower hab last night.'
"`yes, so all say; but me not very lucky.
cloud not come over my tank.
how many inches of water you get last night, marm?'
"`i get good seven inches, and i tink a little bit more, which make mevery happy.'
"`me no so lucky, marm; so help me god, me only get four inches of waterin my tank; and dat nothing.'
"well, but i've been yawing again, so now to keep my course.
as soon asi came to the house i knocked at the door, and a little black girl opensthe jalousies, and put her finger to her thick lips.
"`no make noise; missy sleep.'
"`where am i to put this?'
"`put down there; by-and-by i come fetch it;' and then she closed thejalousies, for fear her mistress should be woke up, and she get ahiding, poor devil.
so i puts the breaker down at the door, and walksback to the boat again.
now, you see, these liberty men were all bywhen i spoke to the girl, and seeing the liquor left with no one toguard it, the temptation was too strong for them.
so they looked allabout them, and then at one another, and caught one another's meaning bythe eye; but they said nothing.
`i'll have no hand in it,' at last saysone, and walked away.
`nor i,' said another, and walked away too.
atlast all of them walked away except eight, and then bill short walks upto the breaker and says--"`i won't have no _hand_ in it, either;' but he gave the breaker a kick,which rolls it away two or three yards from the door.
"`nor more will i,' said holmes, giving the breaker another kick, whichrolled it out in the road.
so they all went on, without having a _hand_in it, sure enough, till they had kicked the breaker down the hill tothe beach.
then they were at a dead stand, as no one would spile thebreaker.
at last a black carpenter came by, and they offered him aglass if he would bore a hole with his gimlet, for they were determinedto be able to swear, every one of them; that they had _no hand in it_.
well, as soon as the hole was bored, one of them borrowed a couple oflittle mugs from a black woman, who sold beer, and then they let it run,the black carpenter shoving one mug under as soon as the other was full,and they drinking as fast as they could.
before they had half finished,more of the liberty men came down; i suppose they scented the good stufffrom above as a shark does anything in the water, and they soon made afinish of it; and when it was all finished, they were all drunk, andmade sail for a cruise, that they might not be found too near the emptybreaker.
well, a little before sunset i was sent on shore with the boatto fetch off the liberty men, and the purser takes this opportunity ofgetting ashore to see his madam, and the first thing he falls athwart ofis his own empty breaker.
says he; `didn't you take this breaker up as i orderedyou?'
"`yes, sir,' replied i, `i did, and gave it in charge to the little backthing; but madam was asleep, and the girl did not allow me to put itinside the door.'
at that he began to storm, and swore that he'd findout the malefactors, as he termed the liberty men, who had emptied hisbreaker; and away he went to the house.
as soon as he was gone we gothold of the breaker, and made a _bull_ of it."
"how did you manage that?"
"why, jacob, a _bull_ means putting a quart or two of water into a caskwhich has had spirits in it; and what with the little that may be left,and what has soaked in the wood, if you roll it and shake it well, itgenerally turns out pretty fair grog.
at all events its always betterthan nothing.
well, to go on--but suppose we fill up again and take afresh departure, as this is a tolerably long yarn, and i must wet thethreads, or they may chance to break."
our pannikins, which had been empty, were all replenished, and then oldtom proceeded.
"it was a long while before we could pick up the liberty men, who werereeling about every corner of the town, and quite dark before i came onboard.
the first lieutenant was on deck, and had no occasion to ask mewhy i waited so long, when he found they were all lying in the sternsheets.
`where the devil could they have picked up the liquor?'
saidhe, and then he ordered the master-at-arms to keep them under thehalf-deck till they were sober.
the next morning the purser comes off,and makes his complaint on the quarter-deck as how somebody had stolenhis liquor.
the first lieutenant reports to the captain, and thecaptain orders up all the men who came off tipsy.
"`which of you took the liquor?'
they all swore that they hadno hand in it.
`then how did you get tipsy?
come now, mr short,answer me; you came off beastly drunk--who gave you the liquor?'
"`a black fellow, sir,' replied short; which was true enough, as themugs were filled by the black carpenter, and handed by him.
"well, they all swore the same, and then the captain got into a rage,and ordered them all to be put down on the report.
the next day thehands were turned up for punishment, and the captain said, `now, mylads, if you won't tell who stole the purser's grog, i will flog you allround.
i only want to flog those who committed the theft, for it is toomuch to expect of seamen that they would refuse a glass of grog whenoffered to them.'
"now, short and the others had a parley together, and they had agreedhow to act.
they knew that the captain could not bear flogging, and wasa very kind-hearted man.
so bill short steps out, and says, touchinghis forelock to the captain, `if you please, sir, if all must be floggedif nobody will peach, i think it better to tell the truth at once.
itwas i who took the liquor.'
"`very well, then,' said the captain; `strip, sir.'
so bill short pullsoff his shirt, and is seized up.
`boatswain's mate,' said the captain,`give him a dozen.'
"`beg your honour's pardon,' said jack holmes, stepping out of the rowof men brought out for punishment; `but i can't bear to see an innocentman punished, and since one must be flogged, it must be the right one.
it warn't bill short that took the liquor; it was i.'
"`why, how's this?'
said the captain; `didn't you own that you took theliquor, mr short?'
"`why, yes, i did say so, 'cause i didn't wish to see _everybody_flogged--but the truth's the truth, and i had no hand in it.'
"`cast him loose--holmes, you'll strip, sir.'
holmes stripped and wastied up.
`give him a dozen,' said the captain; when out steps m'alpine,and swore it was him, and not holmes; and ax'd leave to be flogged inhis stead.
at which the captain bit his lips to prevent laughing, andthen they knew all was right.
so another came forward, and says it washim, and not m'alpine; and another contradicts him again, and so on.
atlast the captain says, `one would think flogging was a very pleasantaffair; you are all so eager to be tied up; but, however, i shan't flog,to please you.
i shall find out who the real culprit is, and thenpunish him severely.
in the meantime, you keep them all on the report,mr p---,' speaking to the first lieutenant.
`depend upon it, i'll notlet you off, although i do not choose to flog innocent men.'
so theypiped down, and the first lieutenant, who knew that the captain nevermeant to take any more notice of it, never made no inquiries, and thething blew over.
one day, a month or two after, i told the officers howit was managed, and they laughed heartily."
we continued our carouse till a late hour, old tom constantly amusing uswith his long yarns; and that night, for the first time, i went to bedintoxicated.
old tom and his son assisted me into my bed-place, old tomobserving, "poor jacob; it will do him good; his heart was heavy, andnow he'll forget it all, for a little time, at all events."
"well but, father, i don't like to see jacob drunk," replied young tom.
"it's not like him--it's not worthy of him; as for you or me, it'snothing at all; but i feel jacob was never meant to be a toper.
i neversaw a lad so altered in a short time, and i expect bad will come of itwhen he leaves us."
i awoke, as might be supposed, after my first debauch, with a violentheadache, but i had also a fever, brought on by my previous anxiety ofmind.
i rose, dressed, and went on deck, where the snow was nearly afoot deep.
it now froze hard, and the river was covered with smallpieces of floating ice.
i rubbed my burning forehead with the snow, andfelt relief.
for some time i assisted tom to heave it overboard, butthe fever pressed upon me, and in less than half-an-hour i could nolonger stand the exertion.
i sat down on the water cask, and pressed myhands to my throbbing temples.
"you are not well, jacob?"
inquired tom, coming up to me with the shovelin his hand, and glowing with health and exercise.
"i am not, indeed, tom," replied i; "feel how hot i am."
tom went to his father, who was in the cabin, padding, with extraflannel, his stumps, to defend them from the cold, which always made himsuffer much, and then led me into the cabin.
it was with muchdifficulty i could walk; my knees trembled, and my eyesight wasdefective.
old tom took my hand as i sank on the locker.
"do you think that it was taking too much last night?"
inquired tom ofhis father.
"there's more here than a gallon of liquor would have brought about,"replied old tom.
"no, no--i see it all.
go to bed again, jacob."
they put me into bed, and i was soon in a state of stupor, in which iremained until the lighter had arrived at the brentford wharf, and formany days afterwards.
on a sick bed--fever, firmness, and folly--"bound 'prentice to awaterman"--i take my first lesson in love, and give my first lesson inlatin--the love lesson makes an impression on my auricular organ--verily, none are so deaf as those who won't hear.
when i recovered my senses, i found myself in bed, and captain turnbullsitting by my side.
i had been removed to his house when the lighterhad arrived at the wharf.
captain turnbull was then talking with mrtomkins, the former head clerk, now in charge.
old tom came on shoreand stated the condition i was in, and mr tomkins having no spare bedin his house, captain turnbull immediately ordered me to be taken to hisresidence, and sent for medical advice.
during the time i had remainedin this state old tom had informed captain turnbull, the dominie, andmr tomkins of the circumstances which had occurred, and how much i hadbeen misrepresented to mr drummond; and not saying a word about theaffair of wimbledon common, or my subsequent intemperance, had given itas his opinion that ill-treatment had produced the fever.
in this, ibelieve, he was nearly correct, although my disease might certainly havebeen aggravated and hastened by those two unmentioned causes.
they allof them took my part, and mr turnbull went to london to state mycondition to mr drummond, and also to remonstrate at his injustice.
circumstances had since occurred which induced mr drummond to lend aready ear to my justification; but the message i had sent was still anobstacle.
this, however, was partly removed by the equivocatingtestimony of the young clerk, when he was interrogated by captainturnbull and mr drummond; and wholly so by the evidence of young andold tom, who, although in the cabin, had overheard the whole of theconversation; and mr drummond desired captain turnbull to inform me, assoon as i recovered, that all was forgotten and forgiven.
it might havebeen on his part, but not on mine; and when captain turnbull told me so,with the view of raising my spirits, i shook my head as i lay on thepillow.
as the reader will have observed, the feeling roused in me bythe ill-usage i had received was a _vindictive_ one--one that must havebeen deeply implanted in my heart, although, till then, it had neverbeen roused into action, and now, once roused, was not to be suppressed.
that it was based on pride was evident, and with it my pride was raisedin proportion.
to the intimation of captain turnbull, i, therefore,gave a decided dissent.
"no, sir, i cannot return to mr drummond: thathe was kind to me, and that i owe much to his kindness, i readily admit;and now that he has acknowledged his error in supposing me capable ofsuch ingratitude, i heartily forgive him; but i cannot, and will not,receive any more favours from him.
i cannot put myself in a situationto be again mortified as i have been.
i feel i should no longer havethe same pleasure in doing my duty as i once had, and i never could liveunder the same roof with those who at present serve him.
tell him allthis, and pray tell little sarah how grateful i feel no her for all herkindness to me, and that i shall always think of her with regret, atbeing obliged to leave her."
and at the remembrance of little sarah iburst into tears, and sobbed on my pillow.
captain turnbull, whether herightly estimated my character, or fell convinced that i had made up mymind, did not renew the subject.
"well, jacob," replied he, "we'll not talk of that any more.
i'll giveyour messages just in your own words.
now, take your draught, and tryto get a little sleep."
i complied with this request, and nothing but weakness now remaining, irapidly regained my strength, and with my strength, my feelings ofresentment increased in proportion.
nothing but the very weak statethat i was in when captain turnbull spoke to me would have softened medown to give the kind message that i did; but my vindictive mind wassubdued by disease, and better feelings predominated.
the only effectthis had was to increase my animosity against the other parties who werethe cause of my ill-treatment, and i vowed that they, at least, shouldone day repent their conduct.
the dominie called upon me the following sunday.
i was dressed andlooking through the window when he arrived.
the frost was now intense,and the river was covered with large masses of ice, and my greatestpleasure was to watch them as they floated down with the tide; "thouhast had a second narrow escape, my jacob," said he, after somepreliminary observations.
"once again did death (_pallida mors_) hoverover thy couch; but thou hast arisen, and thy fair fame is againestablished.
when wilt thou be able to visit mr drummond, and be ableto thank him for his kindness?"
"never, sir," replied i; "i will never again enter mr drummond'shouse."
"nay, jacob, this savoureth of enmity.
are not we all likely to bedeceived--all likely to do wrong?
did not i, even i, in thy presence,backslide into intemperance and folly?
did not i disgrace myself beforemy pupil--and shalt thou, in thy tender years, harbour ill-will againstone who had cherished thee when thou wert destitute, and who wasdeceived with regard to thee by the base and evil-speaking?"
"i am obliged to mr drummond for all his kindness, sir," replied i;"but i never wish to enter his house.
i was turned out of it, and neverwill again go into it."
jacobe_, thou art in error; it is our duty to forgive as wehope to be forgiven."
"i do forgive, sir, if that is what is requested: but i cannot, and willnot, accept of further favours."
the dominie urged in vain, and left me.
mr tomkins also came, andargued the point without success.
i was resolved.
i was determined tobe independent; and i looked to the river as my father, mother, home,and everything.
as soon as my health was reinstated, captain turnbullone day came to me.
"jacob," said he, "the lighter has returned: and iwish to know if you intend to go on board again, and afterwards go intothe vessel into which mr drummond proposes to send you."
"i will go into no vessel through mr drummond's means or interest,"replied i.
"what will you do then?"
"i can always enter on board a man-of-war," replied i, "if the worstcomes to the worst; but if i can serve out my apprenticeship on theriver, i should prefer it."
"i rather expected this answer, jacob, from what you have said to mealready; and i have been trying if i cannot help you to something whichmay suit you.
you don't mind being obliged to me?"
"o, no; but promise you will never doubt me--never accuse me."
my voicefaltered, and i could say no more.
"no, my lad, that i will not; i know you, as i think, pretty well; andthe heart that feels a false accusation as yours does is sure to guardagainst committing what you are so angry at being accused of.
now,jacob, listen to me.
you know old deaf stapleton, whose wherry we haveso often pulled up and down the river?
i have spoken to him to take youas his help, and he has consented.
will you like to go?
he has servedhis time, and has a right to take a 'prentice."
"yes," replied i, "with pleasure; and with more pleasure, from expectingto see you often."
"o, i promise you all my custom, jacob," replied he, laughing.
"we'lloften turn old stapleton out, and have a row together.
is it agreed?"
"it is," replied i; "and many thanks to you."
"well, then, consider it settled.
stapleton has a very good room, andall that's requisite on shore, at fulham.
i have seen his place, and ithink you will be comfortable."
i did not know at the time how much captain turnbull had been myfriend--that he had made stapleton take better lodgings, and had made upthe difference to him, besides allowing him a trifle per week, andpromising him a gratuity occasionally, if i were content with mysituation.
in a few days i had removed all my clothes to stapleton's,had taken my leave of mr turnbull, and was established as an apprenticeto a waterman on the thames.
the lighter was still at the wharf when ileft, and my parting with old tom and his son was equally and sincerelyfelt on both sides.
"jacob," said old tom, "i likes your pride after all, 'cause why, ithink you have some right to be proud; and the man who only asks fairplay, and no favour always will rise in this world.
but look you,jacob, there's sometimes a current 'gainst a man that no one can makehead against; and if so be that should be your case for a time,recollect the old house, the old woman, and old tom, and there you'llalways find a hearty welcome, and a hearty old couple who'll share withyou what they have, be it good, bad, or indifferent.
here's luck toyou, my boy; and recollect, i means to go to the expense of painting thesides of my craft blue, and then you'll always know her as she creeps upand down the river."
"and jacob," said young tom;--"i may be a wild one, but i'm a true one;if ever you want me in fair weather and in foul--good or bad--for fun orfor mischief--for a help, or for a friend in need, through thick orthin, i'm yours, even to the gallows; and here's my hand upon it."
"just like you, tom," observed his father; "but i know what you mean,and all's right."
i shook hands with them both, and we parted.
thus did i remove from the lighter, and at once take up the professionof a waterman; i walked down to the fulham side, where i found stapletonat the door of the public-house, standing with two or three others,smoking his pipe.
"well, lad, so you're chained to my wherry for two orthree years; and i'm to initiate you into all the rules and regulationsof the company.
now, i'll tell you one thing, which is, d'ye see, whenthe river's covered with ice, as it is just now, haul your wherry uphigh and dry, and smoke your pipe till the river is clear, as i do now."
"i might have guessed that," replied i, bawling in his ear, "without youtelling me."
"very true; but don't bawl in my ear quite so loud, i hears none thebetter for it; my ears require coaxing, that's all."
"why, i thought you were as deaf as a post."
"yes, so i be with strangers, 'cause i don't know the pitch of theirvoice; but with those about me i hear better when they speak quietly--that's human nature.
come, let's go home, my pipe is finished, and asthere's nothing to be done on the river, we may just as well make alltidy there."
stapleton had lost his wife; but he had a daughter, fifteen years old,who kept his lodgings, and _did for him_, as he termed it.
he lived inpart of some buildings leased by a boat-builder; his windows looked outon the river; and, on the first floor, a bay-window was thrown out, sothat at high water the river ran under it.
as for the rooms, consistingof five, i can only say that they could not be spoken of as large andsmall, but as small and smaller.
the sitting-room was eight feetsquare, the two bed-rooms at the back, for himself and his daughter,just held a small bed each, and the kitchen and my room below were tomatch; neither were the tenements in the very best repair, the parlourespecially, hanging over the river, being lop-sided, and giving you theuncomfortable idea that it would every minute fall into the streambelow.
still, the builder declared that it would last many yearswithout sinking further, and that was sufficient.
at all events, theywere very respectable accommodations for a waterman, and stapleton paidfor them 10 pounds per annum.
stapleton's daughter was certainly a verywell-favoured girl.
she had rather a large mouth; but her teeth werevery fine, and beautifully white.
her hair was auburn--her complexionvery fair, her eyes were large, and of a deep blue, and from her figure,which was very good, i should have supposed her to have been eighteen,although she was not past fifteen, as i found out afterwards.
there wasa frankness and honesty of countenance about her, and an intellectualsmile, which was very agreeable.
"well, mary, how do you get on?"
said stapleton, as we ascended to thesitting-room.
"here's young faithful come to take up with us."
"well, father, his bed's all ready; and i have taken so much dirt fromthe room that i expect we shall be indicted for filling up the river.
iwonder what nasty people lived in this house before us."
"very nice rooms, nevertheless; ain't they, boy?"
"o yes, very nice for idle people; you may amuse yourself looking out onthe river, or watching what floats past, or fishing with a pin at highwater," replied mary, looking at me.
"i like the river," replied i, gravely; "i was born on it, and hope toget my bread on it."
"and i like this sitting-room," rejoined stapleton; "how mightycomfortable it will be to sit at the open window, and smoke in thesummer time, with one's jacket off!"
"at all events you'll have no excuse for dirtying the room, father; andas for the lad, i suppose his smoking days have not come yet."
"no," replied i; "but my days for taking off my jacket are, i suspect."
"o yes," replied she, "never fear that; father will let you do all thework you please, and look on--won't you, father?"
"don't let your tongue run quite so fast, mary; you're not over fond ofwork yourself."
"no; there's only one thing i dislike more," replied she, "and that'sholding my tongue."
"well, i shall leave you and jacob to make it out together; i am goingback to the feathers."
and old stapleton walked down stairs, and wentback to the inn, saying, as he went out, that he should be back to hisdinner.
mary continued her employment of wiping the furniture of the room with aduster for some minutes, during which i did not speak, but watched thefloating ice on the river.
"well," said mary, "do you always talk asyou do now?
if so, you'll be a very nice companion.
mr turnbull whocame to my father, told me that you was a sharp fellow, could read,write, and do everything, and that i should like you very much; but ifyou mean to keep it all to yourself, you might as well not have had it."
"i am ready to talk when i have anything to talk about," replied i.
"that's not enough.
i'm ready to talk about nothing, and you must dothe same."
"very well," replied i.
"how old are you?"
"how old am i!
o, then you consider me nothing.
i'll try hard but youshall alter your opinion, my fine fellow.
however, to answer yourquestion, i believe i'm about fifteen."
well, there's an old proverb, which i will not repeat."
"i know it, so you may save yourself the trouble, you saucy boy; butnow, for your age?"
let me see; well, i believe that i am nearly seventeen."
"are you really so old?
well, now, i should have thought you no morethan fourteen."
this answer at first surprised me, as i was very stout and tall for myage; but a moment's reflection told me that it was given to annoy me.
alad is as much vexed at being supposed younger than he really is as aman of a certain age is annoyed at being taken for so much older.
replied i; "that shows how little you know about men."
"i wasn't talking about men, that i know of; but still, i do knowsomething about them.
i've had two sweethearts already."
and what have you done with them?"
"done with them!
i jilted the first for the second, because the secondwas better looking; and when mr turnbull told me so much about you, ijilted the second to make room for you: but now i mean to try if i can'tget him back again."
"with all my heart," replied i laughing.
"i shall prove but a sorrysweetheart, for i have never made love in my life."
"have you ever had anybody to make love to?"
"that's the reason, mr jacob, depend upon it.
all you have to do is toswear that i'm the prettiest girl in the world, that you like me betterthan anybody else in the world; do anything in the world that i wish youto do--spend all the money you have in the world in buying me ribbonsand fairings, and then--""and then, what?"
"why, then, i shall hear all you have to say, take all you have to give,and laugh at you in the bargain."
"but i shouldn't stand that long."
"o, yes, you would.
i'd put you out of humour, and coax you in again;the fact is, jacob faithful, i made my mind up, before i saw you, thatyou should be my sweetheart, and when i will have a thing, i will, soyou may as well submit to it at once.
if you don't, as i keep the keyof the cupboard, i'll half starve you; that's the way to tame any brute,they say.
and i tell you why, jacob, i mean that you shall be mysweetheart; it's because mr turnbull told me that you knew latin; now,tell me, what is latin?"
"latin is a language which people spoke in former times, but now they donot."
"well, then, you shall make love to me in latin, that's agreed."
"and how do you mean to answer me?"
"o, in plain english, to be sure."
"but how are you to understand me?"
replied i, much amused with theconversation.
"o, if you make love properly, i shall soon understand you; i shall readthe english of it in your eyes."
"very well, i have no objection; when am i to begin?"
"why, directly, you stupid fellow, to be sure.
what a question!"
i went close up to mary, and repeated a few words of latin.
"now," saysi, "look into my eyes, and see if you can translate them."
"something impudent, i'm sure," replied she, fixing her blue eyes onmine.
"not at all," replied i, "i only asked for this," and i snatched a kiss,in return for which i received a box on the ear, which made it tinglefor five minutes.
"nay," replied i, "that's not fair; i did as youdesired--i made love in latin."
"and i answered you, as i said i would, in plain english," replied mary,reddening up to the forehead, but directly after bursting out into aloud laugh.
"now, mr jacob, i plainly see that you know nothing aboutmaking love.
bless me, a year's dangling, and a year's pocket-moneyshould not have given you what you have had the impudence to take in somany minutes.
but it was my own fault, that's certain, and i have noone to thank but myself.
i hope i didn't hurt you--i'm very sorry if idid; but no more making love in latin.
i've had quite enough of that."
"well, then, suppose we make friends," replied i, holding out my hand.
"that's what i really wished to do, although i've been talking so muchnonsense," replied mary.
"i know we shall like one another, and be verygood friends.
you can't help feeling kind towards a girl you've kissed;and i shall try by kindness to make up to you for the box on the ear; sonow, sit down, and let's have a long talk.
mr turnbull told us that hewished you to serve out your apprenticeship on the river with my father,so that, if you agree, we shall be a long while together.
i take mrturnbull's word, not that i can find it out yet, that you are a verygood-tempered, good-looking, clever, modest lad; and as an apprenticewho remains with my father must live with us, of course i had rather itshould be one of that sort than some ugly, awkward brute who--""is not fit to make love to you," replied i.
"who is not fit company for me," replied mary.
"i want no more lovefrom you at present.
the fact is that father spends all the time he canspare from the wherry at the ale-house, smoking; and it's very dull forme, and having nothing to do, i look out of the window, and make facesat the young men as they pass by, just to amuse myself.
now, there wasno great harm in that a year or two ago; but now, you know, jacob--""well now, what then?"
"o, i'm bigger, that's all?
and what might be called sauciness in a girlmay be thought something more of in a young woman.
so i've been obligedto leave it off; but being obliged to remain home, with nobody to talkto, i never was so glad as when i heard that you were to come; so yousee, jacob, we must be friends.
i daren't quarrel with you long,although i shall sometimes, just for variety, and to have the pleasureof making it up again.
do you hear me--or what are you thinking of?"
"i'm thinking that you're a very odd girl."
"i dare say that i am, but how can i help that?
mother died when i wasfive years old, and father couldn't afford to put me out, so he used tolock me in all day till he came home from the river; and it was not tilli was seven years old, and of some use, that the door was left open.
inever shall forget the day when he told me that in future he shouldtrust me, and leave the door open.
i thought i was quite a woman, andhave thought so ever since.
i recollect that i often peeped out, andlonged to run about the world; but i went two or three yards from thedoor, and felt so frightened, that i ran back as fast as i could.
sincethat i have seldom quitted the house for an hour, and never have beenout of fulham."
"then you have never been at school?"
i often wish that i had.
i used to see the little girlscoming home, as they passed our door, so merrily, with their bags fromthe school-house; and i'm sure, if it were only to have the pleasure ofgoing there and back again for the sake of the run, i'd have workedhard, if for nothing else."
"would you like to learn to read and write?"
"will you teach me?"
replied mary, taking me by the arm, and looking meearnestly in the face.
"yes, i will, with pleasure," replied i, laughing.
"we will pass theevening better than making love, after all, especially if you hit sohard.
how came you so knowing in those matters?"
"i don't know," replied mary, smiling; "i suppose, as father says, it'shuman nature, for i never learnt anything; but you will teach me to readand write?"
"i will teach you all i know myself, mary, if you wish to learn.
everything but latin--we've had enough of that."
i shall be so much obliged to you.
i shall love you so!"
"there you are again."
"no, no, i didn't mean that," replied mary, earnestly.
"i meant that--after all, i don't know what else to say.
i mean that i shall love youfor your kindness, without your loving me again, that's it."
"i understand you; but now, mary, as we are to be such good friends, itis necessary that your father and i should be good friends; so i mustask you what sort of a person he is, for i know but little of him, and,of course, wish to oblige him."
"well then, to prove to you that i'm sincere, i will tell you something;my father, in the first place, is a very good tempered sort of man.
heworks pretty well, but might gain more, but he likes to smoke at thepublic-house.
all he requires of me is his dinner ready, his linenclean, and the house tidy.
he never drinks too much, and is alwayscivil spoken; but he leaves me too much alone, and talks too much abouthuman nature, that's all."
"but he's so deaf--he can't talk to you."
"give me your hand--now promise--for i'm going to do a very foolishthing, which is to trust a man--promise you'll never tell it again."
"well, i promise," replied i, supposing her secret of no consequence.
"well, then--mind--you've promised.
father is no more deaf than you ori."
replied i; "why, he goes by the name of deaf stapleton?"
"i know he does, and makes everybody believe that he is so; but it is tomake money."
"how can he make money by that?"
"there's many people in business who go down the river, and they wish totalk of their affairs without being overheard as they go down.
theyalways call for deaf stapleton: and there's many a gentleman and lady,who have much to say to each other, without wishing people to listen--you understand me?"
"o yes, i understand--latin!"
"exactly--and they call for deaf stapleton; and by this means he getsmore good fares than any other waterman, and does less work."
"but how will he manage now that i am with him?"
"o, i suppose it will depend upon his customers; if a single personwants to go down, you will take the sculls; if they call for oars, youwill both go; if he considers deaf stapleton only is wanted, you willremain on shore; or, perhaps, he will insist upon your being deaf too."
"but i do not like deceit."
"no, it's not right; although it appears to me that there is a greatdeal of it.
still i should like you to sham deaf, and then tell me allthat people say.
it would be so funny.
father never will tell a word."
"so far, your father, to a certain degree, excuses himself."
"well, i think he will soon tell you what i have now told you, but tillthen you must keep your promise; and now you must do as you please, as imust go down in the kitchen, and get dinner on the fire."
"i have nothing to do," replied i; "can i help you?"
"to be sure you can, and talk to me, which is better still.
come downand wash the potatoes for me, and then i'll find you some more work.
well, i do think we shall be very happy."
i followed mary stapleton down into the kitchen, and we were soon verybusy, and very noisy, laughing, talking, blowing the fire, and preparingthe dinner.
by the time that her father came home we were swornfriends.
is very didactic, and treats learnedly on the various senses, and "humannature;" is also diffuse on the best training to produce a moralphilosopher--indeed, it contains materials with which to build up onesystem, and half-a-dozen theories, as these things are now made.
i was rather curious, after the secret confided to me by mary stapleton,to see how her father would behave; but when we had sat and talked sometime, as he appeared to have no difficulty in answering to anyobservation in a common pitch of the voice, i observed to him that hewas not so deaf as i thought he was.
"no, no," replied he; "in the house i hear very well, but in the openair i can't hear at all, if a person speaks to me two yards off.
alwaysspeak to me close to my ear in the open air, but not loud, and then ishall hear you very well."
i caught a bright glance from mary's blueeye, and made no answer.
"this frost will hold, i'm afraid," continuedstapleton, "and we shall have nothing to do for some days but to blowour fingers and spend our earnings; but there's never much doing at thistime of the year.
the winter cuts us watermen up terribly.
as for me,i smokes my pipe and thinks on human natur'; but what you are to dojacob, i can't tell."
"oh, he will teach me to read and write," replied mary.
"i don't know that he shall," replied stapleton.
"what's the use ofreading and writing to you?
we've too many senses already, in myopinion, and if so be we have learning to boot, why then all the worsefor us."
"how many senses are there, father?"
i'm sure i can't tell, but more than enough to puzzle us."
"there are only five, i believe," said i; "first, there's _hearing_."
"well," replied stapleton "hearing may be useful at times; but nothearing at times is much more convenient.
i make twice as much moneysince i lost the better part of my hearing."
"well, then, there's seeing," continued i.
"seeing is useful at times, i acknowledge; but i knows this, that if aman could pull a young couple about the river, and not be able to seenow and then, it would be many a half-crown in his pocket."
"well, then, now we come to _tasting_."
"no use at all--only a vexation.
if there was no tasting we should notcare whether we ate brown bread or roast beef, drank water or xx ale;and in these hard times that would be no small saving."
"well, then, let me see, there's _smelling_."
"smelling's no use whatever.
for one good smell by the river's sidethere be ten nasty ones; and there is everywhere, to my conviction."
"which is the next, jacob?"
said mary, smiling archly.
that's the worst of the whole.
always feel too cold inwinter, too hot in summer--feel a blow too; feeling only gives pain;that's a very bad sense."
"well, then, i suppose you think we should get on better without oursenses."
"no, not without all of them.
a little hearing and a little seeing beall very well; but there are other senses which you have forgot, jacob.
now, one i takes to be the very best of the bunch is _smoking_."
"i never heard that was a sense," replied i, laughing.
"then you haven't half finished your education, jacob."
"are reading and writing _senses_, father?"
"to be sure they be, girl; for without sense you can't read and write;and _rowing_ be a sense just as well; and there be many other senses;but, in my opinion, most of the senses be nonsense, and only lead tomischief."
"jacob," said mary, whispering to my ear, "isn't _loving_ a sense?"
"no, that's nonsense," replied i.
"well, then," replied she, "i agree with my father that nonsense isbetter than sense; but still i don't see why i should not learn to readand write, father."
"i've lived all my life without it, and never felt the want of it--whycan't you?"
"because i do feel the want of it."
"so you may, but they leads no no good.
look at those fellows at thefeathers; all were happy enough before jim holder, who is a scholar,came among them, and now since he reads to them they do nothing butgrumble, and growl, and talk about i don't know what--corn laws, andtaxes, and liberty, and all other nonsense.
now, what could you do morethan you do now, if you larnt to read and write?"
"i could amuse myself when i've nothing to do, father, when you andjacob are away.
i often sit down, after i've done all my work, andthink what i shall do next, and at last i look out of the window andmake faces at people, because i've nothing better to do.
now, father,you must let him learn me to read and write."
"well, mary, if you will, you will; but recollect, don't blame me forit--it must be all on your own head, and not on my conscience.
i'velived some forty or fifty years in this world, and all my bad luck hasbeen owing to having too much senses, and all my good luck to gettingrid of them."
"i wish you would tell me how that came to pass," said i; "i should liketo hear it very much, and it will be a lesson to mary."
"well, i don't care if i do, jacob, only i must light my pipe first;and, mary, do you go for a pot o' beer."
"let jacob go, father.
i mean him to run on all my errands now."
"you mustn't order jacob, mary."
"no, no--i wouldn't think of ordering him, but i know he will do it--won't you, jacob?"
"yes, with pleasure," replied i.
"well, with all my heart, provided it be all for love," said stapleton.
"of course, all for love," replied mary, looking at me, "or latin--which, jacob?"
said her father.
that's a new sense jacob has been showing me something of, which,like many others, proved to be nonsense."
i went for the beer, and when i returned found the fire burningbrightly, and a strong _sense_ of smoking from old stapleton's pipe.
hepuffed once or twice more, and then commenced his history as follows:"i can't exactly say when i were born, nor where," said old stapleton,taking his pipe out of his mouth, "because i never axed either father ormother, and they never told me, because why, i never did ax, and that beall agreeable to human natur'."
here stapleton paused, and took threewhiffs of his pipe.
"i recollects when i was a little brat about twofoot nothing, mother used to whack me all day long, and i used to cry inproportion.
father used to cry shame, and then mother would fly at him;he would whack she; she would up with her apron in one corner and cry,while i did the same with my pinbefore in another; all that was nothingbut human natur'."
[a pause, and six or seven whiffs of the pipe.]
"i was sent to school at a penny a week, to keep me out of the way, andout of mischief.
i larnt nothing but to sit still on the form and holdmy tongue, and so i used to amuse myself twiddling my thumbs, andlooking at the flies as they buzzed about the room in the summer time;and in the winter, cause there was no flies of no sort, i used to watchthe old missus a-knitting of stockings, and think how soon the timewould come when i should go home and have my supper, which, in a childwas nothing but human natur'."
[puff, puff, puff.]
"father and motherlived in a cellar; mother sold coals and 'tatoes, and father used to goout to work in the barges on the river.
as soon as i was old enough,the schoolmissus sent word that i ought to learn to read and write, andthat she must be paid threepence a week; so father took me away fromschool, because he thought i had had education enough; and motherperched me on a basket upside down, and made me watch that nobody tookthe goods while she was busy down below; and then i used to sit all daylong watching the coals and 'tatoes, and never hardly speaking tonobody; so having nothing better to do, i used to think about this, andthat, and everything, and when dinner would be ready, and when i mightget off the basket; for you see _thinking_ be another of the senses, andwhen one has nothing to do, and nothing to say, to think be nothing morethan human natur'."
[puff, puff, and a pause for a drink out of thepot.]
"at last, i grew a big stout boy, and mother said that i ate toomuch, and must earn my livelihood somehow or other, and father for onceagreed with her; but there was a little difficulty how that was to bedone; so until that was got over i did nothing at all but watch thecoals and 'tatoes as before.
one day mother wouldn't give me witualsenough, so i helped myself; so she whacked me, so i, being strong,whacked she; so father, coming home, whacked me, so i takes to my heelsand runs away a good mile before i thought at all about how i was tolive; and there i was, very sore, very unhappy, and very hungry."
[puff, puff, puff, and a spit.]
"i walks on, and on, and then i getsbehind a coach, and then the fellow whips me, and i gets down again in agreat hurry, and tumbles into the road, and before i could get up again,a gemman, in a gig drives right over me, and breaks my leg.
i screamswith pain, which if i hadn't had the sense of _feeling_, of course ishouldn't have minded.
he pulls up and gets out, and tells me he's verysorry.
i tells him so am i.  his servant calls some people, and theytakes me into a public-house, and lays me on the table all among thepots of beer, sends for a doctor, who puts me into bed, and puts my legright again; and then i was provided for, for at least six weeks, duringwhich the gemman calls and axes how i feel myself; and i says, `prettywell, i thanky.'"
[puff, puff--knock the ashes out, pipe refilled,relighted, a drink of beer, and go on.]
"so when i was well, and on mypins again, the gentleman says, `what can i do for you?'
and thelandlord cuts him short by saying that he wanted a pot-boy, if i likedthe profession.
now, if i didn't like the pots i did the porter, whichi had no share of at home, so i agrees.
the gemman pays the score,gives me half a guinea, and tells me not to be lying in the middle ofthe road another time.
i tells him i won't, so he jumps into his gig,and i never cast eyes upon him since.
i stayed three years with mymaster, taking out beer to his customers, and always taking a little outof each pot for myself, for that's nothing but human natur' when youlikes a thing; but i never got into trouble until one day i sees mymissus a-kissing in the back parlour with a fellow who travels fororders.
i never said nothing at first; but at last i sees too much, andthen i tells master, who gets into a rage, and goes into his wife, stayswith her half-an-hour, and then comes out and kicks me out of the door,calling me a liar, and telling me never to show my face again.
i shiesa pot at his head, and showed him anything but my face, for i took to myheels, and ran for it as fast as i could.
so much for seeing; if ihadn't seen, that wouldn't have happened.
so there i was adrift, andgood-bye to porter."
[puff, puff; "mary, where's my 'baccy stopper?"
poke down, puff, puff, spit, and proceed.]
"well, i walks towardslunnen, thinking on husbands and wives, porter and human natur', until ifinds myself there, and then i looks at all the lighted lamps, andrecollects that i haven't no lodging for the night, and then all of asudden i thinks of my father and mother, and wonders how they be goingon.
so i thought i'd go and see, and away i went, comes to the cellar,and goes down.
there was my mother with a quartern of gin before her,walking to and fro, and whimpering to herself; so says i, `mother,what's the matter now?'
at which she jumps up and hugs me, and tells mei'm her only comfort left.
i looked at the quartern and thinksotherwise; so down i sits by her side, and then she pours me out aglass, and pours out all her grief, telling me how my father had lefther for another woman, who kept another cellar in another street, andhow she was very unhappy, and how she had taken to gin--which wasnothing but human natur', you see, and how she meant to make away withherself; and then she sent for more quarterns, and we finished them.
what with the joy of finding me, and the grief at losing my father, andthe quarterns of gin, she went to bed crying drunk and fell fast asleep.
so did i, and thought home was home after all.
next morning i takes upthe business, and finds trade not so bad after all; so i takes thecommand of all, keeps all the money, and keeps mother in order; anddon't allow drinking nor disorderly conduct in the house; but goes tothe public-house every night for a pipe and a pot.
"well, everything goes on very well for a month, when who should comehome but father, which i didn't approve of, because i liked beingmaster.
so i, being a strong chap, then says, `if you be come toill-treat my mother, i'll put you in the kennel, father.
be off to yournew woman.
ar'n't you ashamed of yourself?'
says i.  so father looks mein the face, and tells me to stand out of the way, or he'll make cat'smeat of me; and then he goes to my mother, and after a quarter of anhour of sobbing on her part, and coaxing on his, they kiss and makefriends; and then they both turns to me, and orders me to leave thecellar, and never to show my face again.
i refuses: father flies at me,and mother helps him; and between the two i was hustled out to find mybread how and where i could.
i've never taken a woman's part since."
[puff, puff, puff, and a deep sigh.]
"i walks down to the water-side,and having one or two shillings in my pocket, goes into a public-houseto get a drop of drink and a bed.
and when i comes in, i sees a manhand a note for change to the landlady, and she gives him change.
`thatwon't do,' says he, and he was half tipsy: `i gave you a ten-pound note,and this here lad be witness.'
`it was only a _one_,' says the woman.
`you're a damned old cheat,' says he, `and if you don't give me thechange, i'll set your house on fire, and burn you alive.'
with thatthere was a great row, and he goes out for the constable and gives herin charge, and gives me in charge as a witness, and then she gives himin charge, and so we all went to the watchhouse together, and slept onthe benches.
the next morning we all appeared before the magistrate,and the man tells his story and calls me as a witness; but recollectinghow much i had suffered from _seeing_, i wouldn't see anything thistime.
it might have been a ten-pound note, for it certainly didn't looklike a one; but my evidence went rather for than against the woman, fori only proved the man to be drunk; and she was let off, and i walkedhome with her.
so says she, `you're a fine boy, and i'll do you a goodturn for what you have done for me.
my husband is a waterman, and i'llmake you free of the river; for he hasn't no 'prentice, and you can comeon shore and stay at the public-house when you ar'n't wanted.'
i jumpedat the offer, and so, by not _seeing_, i gets into a regular livelihood.
well, jacob, how do you like it?"
"very much," replied i.
"and you, mary?"
i like it very much; but i want father to go on, and to know how hefell in love, and married my mother."
"well, you shall have it all by-and-by; but now i must take a spell."
a very sensible chapter, having reference to the senses--stapleton, bykeeping his under control, keeps his head above water in his wherry--forced to fight for his wife, and when he had won her, to fight on tokeep her--no great prize, yet it made him a prize-fighter.
old stapleton finished his pipe, took another swig at the porter,filled, relighted, puffed to try it, cleared his mouth, and thenproceeded:--"now, you see, bartley, her husband, was the greatest rogue on theriver; he was up to everything, and stood at nothing.
he fleeced asmuch on the water as she did on the land; for i often seed her givewrong change afterwards when people were tipsy, but i made it a rulealways to walk away.
as for bartley, his was always night-work, andmany's the coil of rope i have brought on shore, what, although he mighthave paid for, he didn't buy it of the lawful owner, but i never _seed_or _heard_, that was my maxim; and i fared well till i served my time,and then they gave me their old wherry, and built a new one forthemselves.
so i set up on my own account, and then i seed, and heard,and had all my senses, just as they were before--more's the pity, for nogood came of it."
[puff, puff, puff, puff.]
"the bartleys wanted me tojoin them, but that wouldn't do; for though i never meddled with otherpeople's concerns, yet i didn't choose to go wrong myself.
i've seedall the world cheating each other for fifty years or more, but that's noconcern of mine; i can't make the world better; so all i thinks about itis to keep honest myself: and if every one was to look after his ownsoul, and not trouble themselves about their neighbours, why, then, itwould be all the better for human natur'.
i plied at the swan stairs,gained my livelihood, and spent it as i got it; for i was then too youngto look out a'ter a rainy day.
"one night a young woman in a cloak comes down to the stairs with abundle in her arms, and seems in a very great taking, and asks me for aboat.
i hauls out of the row alongside of the yard, and hands her in.
she trips as she steps in, and i catches to save her from falling, andin catching her i puts my hand upon the bundle in her arms, and feelsthe warm face of a baby.
`where am i to go, ma'am?'
pullacross, and land me on the other side,' says she; and then i hears hersobbing to herself, as if her heart would break.
when we were in themiddle o' the stream, she lifts up her head, and then first she looks atthe bundle and kisses it, and then she looks up at the stars which wereglittering above in the sky.
she kisses the child once more, jumps up,and afore i could be aware of what she was about, she tosses me herpurse, throws her child into the water, and leaps in herself.
i pullssharp round immediately, and seeing her again, i made one or two goodstrokes, comes alongside of her, and gets hold of her clothes.
a'termuch ado i gets her into the wherry, and as soon as i seed she was cometo again, i pulls her back to the stairs where she had taken me from.
as soon as i lands i hears a noise and talking, and several peoplestanding about; it seems it were her relatives, who had missed her, andwere axing whether she had taken a boat; and while they were describingher, and the other watermen were telling them how i had taken a fare ofthat description, i brings her back.
well, they takes charge of her,and leads her home; and then for the first time i thinks of the purse atthe bottom of the boat, which i picks up, and sure enough there werefour golden guineas in it, beside some silver.
well, the men who pliedat the stairs axed me all about it; but i keeps my counsel, and onlytells them how the poor girl threw herself into the water, and how ipulled her out again; and in a week i had almost forgot all about it,when up comes an officer, and says to me, `you be stapleton thewaterman?'
and i says, `yes, i be.'
`then you must come along with me;'and he takes me to the police-office, where i finds the poor young womanin custody for being accused of having murdered her infant.
so theybegins to tax me upon my bible oath, and i was forced to tell the wholestory; for though you may loose all your senses when convenient, yetsomehow or another, an oath on the bible brings them all back again.
`did you see the child?'
said the magistrate.
`i seed a bundle,' saidi.
`did you hear the child cry?'
`no,' says i, `i didn't;'and then i thought i had got the young woman off; but the magistrate wasan old fox, and had all the senses at his fingers' ends.
so says he,`when the young woman stepped into the boat did she give you thebundle?'
`no,' says i again.
`then you never touched it?'
`yes, idid, when her foot slipped.'
`and what did it feel like?'
`it feltlike a piece of human natur'.'
says i, `and quite warm like.'
`how doyou mean?'
`why, i took it by the feel for a baby.'
`and itwas quite warm, was it?'
`yes,' replied i, `it was.'
`well then, whatelse took place?'
`why, when we were in the middle of the stream sheand her child went overboard; i pulled her in again, but could not seethe child.'
fortunately for the poor girl, they didn't ask me whichwent overboard first, and that saved her from hanging.
she was confinedsix months in prison, and then let out again; but you see, if it hadn'tbeen for my unfortunately feeling the child, and feeling it was warm,which proved its being alive, the poor young woman would have got offaltogether, perhaps.
so much for the sense of feeling, which i say isof no use to nobody, but only a vexation."
[puff--the pipe out,relighted--puff, puff.]
"but, father," said mary, "did you ever hear the history of the poorgirl?"
"yes, i heard as how it was a hard case, how she had been seduced bysome fellow who had left her and her baby, upon which she determined todrown herself, poor thing; and her baby too.
had she only tried todrown her baby i should have said it was quite unnatural; but as shewished to drown herself at the same time, i considers that drowning thebaby to take it to heaven with her was quite natural, and all agreeableto human natur'.
love's a sense which young women should keep down asmuch as possible, mary; no good comes of that sense."
"and yet, father, it appears to me to be human nature," replied mary.
"so it is, but there's mischief in it, girl, so do you never haveanything to do with it."
"was there mischief when you fell in love with my mother and marriedher?"
"you shall hear, mary," replied old stapleton, who recommenced.
"it was 'bout two months after the poor girl threw herself into theriver that i first seed your mother.
she was then mayhap two yearsolder than you may be, and much such a same sort of person in her looks.
there was a young man who plied from our stairs, named ben jones; heand i were great friends, and used for to help each other, and when afare called for oars, used to ply together.
one night he says to me,`will, come up, and i'll show you a devilish fine piece of stuff.'
so iwalks with him, and he takes me to a shop where they dealed in marinestores, and we goes and finds your mother in the back parlour.
bensends for pipes and beer, and we sat down and made ourselvescomfortable.
now, mary, your mother was a very jilting kind of girl,who would put one fellow off to take another, just as her whim and fancytook her."
[i looked at mary, who cast down her eyes.]
"now these womendo a mint of mischief among men, and it seldom ends well; and i'd soonersee you in your coffin to-morrow, mary, than think you should be one ofthis flaunting sort.
ben jones was quite in for it, and wanted for tomarry her, and she had turned off a fine young chap for him, and he usedto come there every night, and it was supposed that they would bespliced in the course of a month; but when i goes there she cuts himalmost altogether, and takes to me, making such eyes at me, and drinkingbeer out of my pot, and refusing his'n, till poor jones was quite madand beside himself.
well, it wasn't in human natur' to stand thoselarge blue eyes (just like yours, mary), darting fire at a poor fellow;and when jones got up in a surly humour, and said it was time to goaway, instead of walking home arm in arm, we went side by side, like twobig dogs with their tails as stiff up as a crowbar, and ready for afight; neither he nor i saying a word, and we parted without sayinggood-night.
well, i dreamed of your mother all that night, and the nextday went to see her, and felt worser and worser each time, and shesnubbed jones, and at last told him to go about his business.
this was'bout a month after i had first seen her; and then one day jones, whowas a prize-fighter, says to me, `be you a man?'
and slaps me on theear.
so, i knowing what he'd been a'ter, pulls off my duds, and we setsto.
we fights for ten minutes or so, and then i hits him a round blowon the ear, and he falls down on the _hard_, and couldn't come to time.
no wonder, poor fellow!
for he had gone to eternity."
[here oldstapleton paused for half a minute, and passed his hand across hiseyes.]
"i was tried for manslaughter; but it being proved that he cameup and struck me first, i was acquitted, after lying two months in gaol,for i couldn't get no bail; but it was because i had been two months ingaol that i was let off.
at first, when i came out, i determined neverto see your mother again; but she came to me, and wound round me, and iloved her so much that i couldn't shake her off.
as soon as she foundthat i was fairly hooked, she began to play with others; but i wouldn'tstand that, and every fellow that came near her was certain to have aturn out with me, and so i became a great fighter; and she, seeing thati was the best man, and that no one else would come to her, one finemorning agreed to marry me.
well, we were spliced, and the very firstnight i thought i saw poor ben jones standing by my bedside, and, for aweek or so, i was not comfortable; but, howsomever, it wore off, i pliedat the stairs, and gained my money.
but my pipe's out, and i'm dry withtalking.
suppose i take a spell for a few minutes."
stapleton relighted his pipe, and for nearly half-an-hour smoked insilence.
what mary's thoughts were i cannot positively assert; but iimagined that, like myself, she was thinking about her mother's conductand her own.
i certainly was making the comparison, and we neither ofus spoke a word.
"well," continued stapleton, at last, "i married your mother, mary, andi only hope that any man who may take a fancy to you, will not have somuch trouble with his wife as i had.
i thought that a'ter she weresettled she would give up all her nonsense, and behave herself--but isuppose it was in her natur' and she couldn't help it.
she made eyesand gave encouragement to the men, until they became saucy and i becamejealous, and i had to fight one, and then the other, until i became anoted pugilist.
i will say that your mother seemed always very happywhen i beat my man, which latterly i always did; but still she liked tobe _fit_ for, and i had hardly time to earn my bread.
at last, some onebacked me against another man in the ring for fifty pound aside, and iwas to have half if i won.
i was very short of blunt at the time, and iagreed; so, a'ter a little training the battle was fought, and i woneasy: and the knowing ones liked my way of hitting so much that theymade up another match with a better man, for two hundred pounds; and alord and other great people came to me, and i was introduced to them atthe public-house, and all was settled.
so i became a regularprize-fighter, all through your mother, mary.
nay, don't cry, child, idon't mean to say that your mother, with all her love of being stared atand talked to, would have gone wrong; but still it was almost as bad inmy opinion.
well, i was put into training, and after five weeks we metat mousley hurst, and a hard fight it was--but i've got the whole of itsomewhere, mary; look in the drawer there, and you'll see a newspaper."
mary brought out the newspaper, which was rolled up and tied with a bitof string, and stapleton handed it over to me, telling me to read italoud.
i did so, but i shall not enter into the details.
"yes, that's all right enough," said stapleton, who had taken advantageof my reading to smoke furiously, to make up for lost time; "but no goodcame of it, for one of the gemmen took a fancy to your mother, mary, andtried to win her away from me.
i found him attempting to kiss her, andshe refusing him--but laughing, and, as i thought, more thanhalf-willing; so i floored him, and put him out of the house, and afterthat i never would have anything more to say with lords and gemmen, norwith fighting either.
i built a new wherry, and stuck to the river, andi shifted my lodgings that i mightn't mix any more with those who knewme as a boxer.
your mother was then brought to bed with you, and ihoped for a good deal of happiness, as i thought she would only think ofher husband and child; and so she did until you were weaned, and thenshe went on just as afore.
there was a captain of a vessel lying in theriver, who used now and then to stop and talk with her; but i thoughtlittle about that, seeing how every one talked with her and she witheverybody; and besides, she knew the captain's wife, who was a verypretty woman, and used very often to ask mary to go and see her, which ipermitted.
but one morning, when i was going off to the boat--for hehad come down to me to take him to his vessel--just as i was walkingaway with the sculls over my shoulder, i recollects my 'baccy box, whichi had left, and i goes back and hears him say before i came into thedoor--`recollect, i shall be here again by two o'clock, and then youpromised to come on board my ship, and see--.'
i didn't hear the rest,but she laughed and said yes, she would.
i didn't show myself, butwalked away and went to the boat.
he followed me, and i rowed him upthe river and took my fare--and then i determined to watch them, for ifelt mighty jealous.
so i lays off on my oars in the middle of thestream, and sure enough i see the captain and your mother get into asmall skiff belonging to his ship, and pull away; the captain had oneoar and one of his men another.
i pulled a'ter them as fast as i could,and at last they seed me; and not wishing me to find her out, she beggedthem to pull away as fast as they could, for she knew how savage i wouldbe.
still i gained upon them, every now and then looking round andvowing vengeance in my heart, when all of a sudden i heard a scream, andperceived their boat to capsize, and all hands in the water.
they hadnot seen a warp of a vessel getting into the row, and had run over it,and, as it tautened, they capsized.
your mother went down like a stone,mary, and was not found for three days a'terward; and when i seed hersink i fell down in a fit."
here old stapleton stopped, laid down hispipe, and rested his face in his hands.
mary burst into tears.
after afew minutes he resumed: "when i came to, i found myself on board of theship in the captain's cabin, with the captain and his wife watching overme--and then i came to understand that it was she who had sent for yourmother, and that she was living on board, and that your mother had atfirst refused, because she knew that i did not like her to be on theriver, but wishing to see a ship had consented.
so it was not so bada'ter all, only that a woman shouldn't act without her husband--but yousee, mary, all this would not have happened if it hadn't been that ioverheard part of what was said; and you might now have had a mother,and i a wife to comfort us, if it had not been for my unfortunate_hearing_--so, as i said before, there's more harm than good that comesfrom these senses--at least so it has proved to me.
and now you haveheard my story, and how your mother died, mary; so take care you don'tfall into the same fault, and be too fond of being looked at, which itdoes somehow or another appear to me you have a bit of a hankeringa'ter--but like mother, like child, they say, and that's _humannatur'_."
when stapleton had concluded his narrative, he smoked his pipe insilence.
mary sat at the table, with her hands pressed to her temples,apparently in deep thought; and i felt anything but communicative.
inhalf-an-hour the pot of beer was finished, and stapleton rose.
"come, mary, don't be thinking so much; let's all go to bed.
show jacobhis room, and then come up."
"jacob can find his own room, father," replied mary, "without my showinghim; he knows the kitchen, and there is but one other below."
i took my candle, wished them good night, and went to my bed, which,although very homely, was at all events comfortable.
the warmth of my gratitude proved by a very cold test--the road tofortune may sometimes lead over a bridge of ice--mine lay under it--amorvincet everything but my obstinacy, which young tom and the old dominiein the sequel will prove to their cost.
for many days the frost continued, until at last the river was frozenover, and all communication by it was stopped.
stapleton's money ranshort, our fare became very indifferent, and mary declared that we mustall go begging with the market gardeners if it lasted much longer.
"i must go and call upon mr turnbull, and ax him to help us," saidstapleton, one day, pulling his last shilling out and laying it on thetable.
"i'm cleaned out; but he's a good gentleman, and will lend me atrifle."
in the afternoon stapleton returned, and i saw by his looksthat he had been successful.
"jacob," said he, "mr turnbull desiresthat you will breakfast with him to-morrow morning, as he wishes to seeyou."
i set off accordingly at daylight the next morning, and was in good timefor breakfast.
[truncated: 393,479 more chars]
