# Supplementary material for: Detection of changes in literary writing style using N-grams as style markers and supervised machine learning
Source: PLoS One. 2022 Jul 20;17(7):e0267590. doi: 10.1371/journal.pone.0267590 (PMC9299308; doi:10.1371/journal.pone.0267590)
Supplement: S1 File — (ZIP) [file pone.0267590.s001.zip › Corpus11authors/GeorgeMacdonald/1863_1_GDonald_Elginbrod.txt]

     of all the flowers in the mead,then love i roost these flowers white and rede,such that men callen daisies in our town.
i renne blitheas soon as ever the sun ginneth west,to see this flower, how it will go to rest,for fear of night, so hateth she darkness;her cheer is plainly spread in the brightnessof the sunne, for there it will unclose.
chaucer--prologue to the legend of good women.
whaur are ye gaein' that get, like a wull shuttle?
come in tothe beuk."
meg's mother stood at the cottage door, with arms akimbo and cloudedbrow, calling through the boles of a little forest of fir-treesafter her daughter.
one would naturally presume that the phrase sheemployed, comparing her daughter's motions to those of a shuttlethat had "gane wull," or lost its way, implied that she was watchingher as she threaded her way through the trees.
but although shecould not see her, the fir-wood was certainly the likeliest placefor her daughter to be in; and the figure she employed was not inthe least inapplicable to meg's usual mode of wandering through thetrees, that operation being commonly performed in the most erraticmanner possible.
it was the ordinary occupation of the first hourof almost every day of margaret's life.
as soon as she woke in themorning, the fir-wood drew her towards it, and she rose and went.
through its crowd of slender pillars, she strayed hither andthither, in an aimless manner, as if resignedly haunting theneighbourhood of something she had lost, or, hopefully, that of atreasure she expected one day to find.
it did not seem that she had heard her mother's call, for noresponse followed; and janet elginbrod returned into the cottage,where david of the same surname, who was already seated at the whitedeal table with "the beuk," or large family bible before him,straightway commenced reading a chapter in the usual routine fromthe old testament, the new being reserved for the evening devotions.
the chapter was the fortieth of the prophet isaiah; and as thevoice of the reader re-uttered the words of old inspiration, onemight have thought that it was the voice of the ancient prophethimself, pouring forth the expression of his own faith in hisexpostulations with the unbelief of his brethren.
the chapterfinished--it is none of the shortest, and meg had not yetreturned--the two knelt, and david prayed thus:"o thou who holdest the waters in the hollow of ae han', andcarriest the lambs o' thy own making in thy bosom with the otherhan', it would be altogether unworthy o' thee, and o' thy maijestyo' love, to require o' us that which thou knowest we cannot bringunto thee, until thou enrich us with that same.
therefore, likethine own bairns, we boo doon afore thee, an' pray that thou wouldsttak' thy wull o' us, thy holy an' perfect an' blessed wull o' us;for, o god, we are a' thine ain.
an' for oor lassie, wha's oot amo'thy trees, an' wha' we dinna think forgets her maker, though she maywhiles forget her prayers, lord, keep her a bonnie lassie in thysicht, as white and clean in thy een as she is fair an' halesome inoors; an' oh!
we thank thee, father in heaven, for giein' her to us.
an' noo, for a' oor wrang-duins an' ill-min'ins, for a' oor sinsand trespasses o' mony sorts, dinna forget them, o god, till thoupits them a' richt, an' syne exerceese thy michty power e'en owerthine ain sel, an' clean forget them a'thegither; cast them ahintthy back, whaur e'en thine ain een shall ne'er see them again, thatwe may walk bold an' upricht afore thee for evermore, an' see theface o' him wha was as muckle god in doin' thy biddin', as gin hehad been ordering' a' thing himsel.
for his sake, ahmen."
i hope my readers will not suppose that i give this as a specimen ofscotch prayers.
i know better than that.
david was an unusual man,and his prayers were unusual prayers.
the present was a little moreso in its style, from the fact that one of the subjects of it wasabsent, a circumstance that rarely happened.
but the degree ofdifference was too small to be detected by any but those who werequite accustomed to his forms of thought and expression.
how muchof it janet understood or sympathized with, it is difficult to say;for anything that could be called a thought rarely crossed thethreshold of her utterance.
on this occasion, the moment the prayerwas ended, she rose from her knees, smoothed down her check apron,and went to the door; where, shading her eyes from the sun with herhand, she peered from under its penthouse into the fir-wood, andsaid in a voice softened apparently by the exercise in which she hadtaken a silent share,"whaur can the lassie be?"
and where was the lassie?
in the fir-wood, to be sure, with thethousand shadows, and the sunlight through it all; for at thismoment the light fell upon her far in its depths, and revealed herhastening towards the cottage in as straight a line as the treeswould permit, now blotted out by a crossing shadow, and anon radiantin the sunlight, appearing and vanishing as she threaded the uprightwarp of the fir-wood.
it was morning all around her; and one mightsee that it was morning within her too, as, emerging at last in thesmall open space around the cottage, margaret--i cannot call hermeg, although her mother does--her father always called her "maggy,my doo," anglicé, dove--margaret approached her mother with a brighthealthful face, and the least possible expression of uneasiness onher fair forehead.
she carried a book in her hand.
"what gars ye gang stravaguin' that get, meg, whan ye ken weeleneuch ye sud a' been in to worship lang syne?
an sae we maun haeworship our lanes for want o' you, ye hizzy!"
"i didna ken it was sae late, mither," replied margaret, in asubmissive tone, musical in spite of the rugged dialect into whichthe sounds were fashioned.
ye had yer brakfast, an' ye warna that hungry for theword.
but here comes yer father, and ye'll no mend for his flytin',i'se promise."
lat the bairn alane, janet, my woman.
the word'll be mairto her afore lang."
"i wat she has a word o' her nain there.
what beuk hae ye gottenthere, meg?
whaur got ye't?"
had it not been for the handsome binding of the book in herdaughter's hand, it would neither have caught the eye, nor rousedthe suspicions of janet.
david glanced at the book in his turn, anda faint expression of surprise, embodied chiefly in the opening ofhis eyelids a little wider than usual, crossed his face.
but heonly said with a smile:"i didna ken that the tree o' knowledge, wi' sic fair fruit, grew inour wud, maggy, my doo."
"whaur gat ye the beuk?"
margaret's face was by this time the colour of the crimson boards ofthe volume in her hand, but she replied at once:"i got it frae maister sutherlan', i reckon."
janet's first response was an inverted whistle; her next, anotherquestion:"maister sutherlan'!
wha's that o't?"
interposed david, "ye ken weel aneuch.
it's the newtutor lad, up at the hoose; a fine, douce, honest chield, an'weel-faured, forby.
lat's see the bit beuky, lassie."
margaret handed it to her father.
"col-e-ridge's poems," read david, with some difficulty.
"tak' it hame direckly," said janet.
"na, na," said david; "a' the apples o' the tree o' knowledge are nostappit wi sut an stew; an' gin this ane be, she'll sune ken by thetaste o't what's comin'.
it's no muckle o' an ill beuk 'at ye'llread, maggy, my doo."
"guid preserve's, man!
i'm no sayin' it's an ill beuk.
but it's noricht to mak appintments wi' stranger lads i' the wud sae ear' i'the mornin'.
is't noo, yersel, meg?"
said margaret, and her eyes flashed through thewatery veil that tried to hide them, "hoo can ye?
ye ken yersel ihad nae appintment wi' him or ony man."
said janet; and, apparently either satisfied with orovercome by the emotion she had excited, she turned and went in topursue her usual house-avocations; while david, handing the book tohis daughter, went away down the path that led from the cottagedoor, in the direction of a road to be seen at a little distancethrough the trees, which surrounded the cottage on all sides.
margaret followed her mother into the cottage, and was soon as busyas she with her share of the duties of the household; but it was agood many minutes before the cloud caused by her mother's hastywords entirely disappeared from a forehead which might with especialjustice be called the sky of her face.
meantime david emerged upon the more open road, and bent his course,still through fir-trees, towards a house for whose sake alone theroad seemed to have been constructed.
concord between our wit and willwhere highest notes to godliness are raised,and lowest sink not down to jot of ill.what languetus taught sir philip sidney.
the arcadia--third eclogue.
the house of turriepuffit stood about a furlong from david'scottage.
it was the abode of the laird, or landed proprietor, inwhose employment david filled several offices ordinarily distinct.
the estate was a small one, and almost entirely farmed by the ownerhimself; who, with david's help, managed to turn it to good account.
upon week-days, he appeared on horseback in a costume more fittedfor following the plough; but he did not work with his own hands;and on sundays was at once recognizable as a country gentleman.
david was his bailiff or grieve, to overlook the labourers on theestate; his steward to pay them, and keep the farm accounts; hishead gardener--for little labour was expended in that direction,there being only one lady, the mistress of the house, and she nopatroness of useless flowers: david was in fact the laird's generaladviser and executor.
the laird's family, besides the lady already mentioned, consistedonly of two boys, of the ages of eleven and fourteen, whom he wishedto enjoy the same privileges he had himself possessed, and to whom,therefore, he was giving a classical and mathematical education, inview of the university, by means of private tutors; the last ofwhom--for the changes were not few, seeing the salary was of thesmallest--was hugh sutherland, the young man concerning whom davidelginbrod has already given his opinion.
but notwithstanding thefreedom he always granted his daughter, and his good opinion of hughas well, david could not help feeling a little anxious, in his walkalong the road towards the house, as to what the apparentacquaintance between her and the new tutor might evolve; but he gotrid of all the difficulty, as far as he was concerned, by saying atlast:"what richt hae i to interfere?
even supposin' i wanted tointerfere.
but i can lippen weel to my bonny doo; an' for the rest,she maun tak' her chance like the lave o's.
an' wha' kens but itmicht jist be stan'in' afore him, i' the very get that he meant togang.
the lord forgie me for speakin' o' chance, as gin i believedin ony sic havers.
there's no fear o' the lassie.
gude mornin't'ye, maister sutherlan'.
that's a braw beuk o' ballants ye gae thelen' o' to my maggy, this mornin', sir."
sutherland was just entering a side-door of the house when davidaccosted him.
he was not old enough to keep from blushing atdavid's words; but, having a good conscience, he was ready with agood answer.
"it's a good book, mr. elginbrod.
it will do her no harm, though itbe ballads."
"i'm in no dreed o' that, sir.
bairns maun hae ballants.
an', totell the truth, sir, i'm no muckle mair nor a bairn in that respeckmysel'.
in fac, this verra mornin', at the beuk, i jist thocht iwas readin' a gran' godly ballant, an' it soundet nane the waur forthe notion o't."
"you should have been a poet yourself, mr.
"na, na; i ken naething aboot yer poetry.
i hae read auld johnmilton ower an' ower, though i dinna believe the half o't; but, oh!
weel i like some o' the bonny bitties at the en' o't."
"il penseroso, for instance?"
"is that hoo ye ca't?
i ken't weel by the sicht, but hardly by thesoun'.
i aye missed the name o't, an' took to the thing itsel'.
eh, man!--i beg yer pardon, sir--but its wonnerfu' bonny!"
"i'll come in some evening, and we'll have a chat about it," repliedsutherland.
"i must go to my work now."
"we'll a' be verra happy to see you, sir.
good mornin', sir."
david went to the garden, where there was not much to be done in theway of education at this season of the year; and sutherland to theschool-room, where he was busy, all the rest of the morning and partof the afternoon, with caesar and virgil, algebra and euclid; foodupon which intellectual babes are reared to the stature of collegeyouths.
sutherland was himself only a youth; for he had gone early tocollege, and had not yet quite completed the curriculum.
he was nowfilling up with teaching, the recess between his third and hisfourth winter at one of the aberdeen universities.
he was the sonof an officer, belonging to the younger branch of a family of somehistoric distinction and considerable wealth.
this officer, thoughnot far removed from the estate and title as well, had nothing tolive upon but his half-pay; for, to the disgust of his family, hehad married a welsh girl of ancient descent, in whose line thepoverty must have been at least coeval with the history, to judgefrom the perfection of its development in the case of her father;and his relations made this the excuse for quarrelling with him; sorelieving themselves from any obligations they might have beensupposed to lie under, of rendering him assistance of some sort orother.
this, however, rather suited the temperament of major robertsutherland, who was prouder in his poverty than they in theirriches.
so he disowned them for ever, and accommodated himself,with the best grace in the world, to his yet more straitenedcircumstances.
he resolved, however, cost what it might in pinchingand squeezing, to send his son to college before turning him out toshift for himself.
in this mrs. sutherland was ready to support himto the utmost; and so they had managed to keep their boy at collegefor three sessions; after the last of which, instead of returninghome, as he had done on previous occasions, he had looked about himfor a temporary engagement as tutor, and soon found the situation henow occupied in the family of william glasford, esq., ofturriepuffit, where he intended to remain no longer than thecommencement of the session, which would be his fourth and last.
towhat he should afterwards devote himself he had by no means made uphis mind, except that it must of necessity be hard work of some kindor other.
so he had at least the virtue of desiring to beindependent.
his other goods and bads must come out in the courseof the story.
his pupils were rather stupid and rathergood-natured; so that their temperament operated to confirm theirintellectual condition, and to render the labour of teaching themconsiderably irksome.
but he did his work tolerably well, and wasnot so much interested in the result as to be pained at the moderatedegree of his success.
at the time of which i write, however, theprobability as to his success was scarcely ascertained, for he hadbeen only a fortnight at the task.
it was the middle of the month of april, in a rather backwardseason.
the weather had been stormy, with frequent showers of sleetand snow.
old winter was doing his best to hold young spring backby the skirts of her garment, and very few of the wild flowers hadyet ventured to look out of their warm beds in the mould.
sutherland, therefore, had made but few discoveries in theneighbourhood.
not that the weather would have kept him to thehouse, had he had any particular desire to go out; but, like manyother students, he had no predilection for objectless exertion, andpreferred the choice of his own weather indoors, namely, from booksand his own imaginings, to an encounter with the keen blasts of thenorth, charged as they often were with sharp bullets of hail.
whenthe sun did shine out between the showers, his cold glitter upon thepools of rain or melted snow, and on the wet evergreens and gravelwalks, always drove him back from the window with a shiver.
thehouse, which was of very moderate size and comfort, stood in themidst of plantations, principally of scotch firs and larches, someof the former old and of great growth, so that they had arrived atthe true condition of the tree, which seems to require old age forthe perfection of its idea.
there was very little to be seen fromthe windows except this wood, which, somewhat gloomy at almost anyseason, was at the present cheerless enough; and sutherland found itvery dreary indeed, as exchanged for the wide view from his own homeon the side of an open hill in the highlands.
in the midst of circumstances so uninteresting, it is not to bewondered at, that the glimpse of a pretty maiden should, onemorning, occasion him some welcome excitement.
passing downstairsto breakfast, he observed the drawing-room door ajar, and looked into see what sort of a room it was; for so seldom was it used that hehad never yet entered it.
there stood a young girl, peeping, withmingled curiosity and reverence, into a small gilt-leaved volume,which she had lifted from the table by which she stood.
he watchedher for a moment with some interest; when she, seeming to becomemesmerically aware that she was not alone, looked up, blusheddeeply, put down the book in confusion, and proceeded to dust someof the furniture.
it was his first sight of margaret.
some of theneighbours were expected to dinner, and her aid was in requisitionto get the grand room of the house prepared for the occasion.
hesupposed her to belong to the household, till, one day, feelingcompelled to go out for a stroll, he caught sight of her so occupiedat the door of her father's cottage, that he perceived at once thatmust be her home: she was, in fact, seated upon a stool, paringpotatoes.
she saw him as well, and, apparently ashamed at therecollection of having been discovered idling in the drawing-room,rose and went in.
he had met david once or twice about the house,and, attracted by his appearance, had had some conversation withhim; but he did not know where he lived, nor that he was the fatherof the girl whom he had seen.
dear secret greenness, nursed below  tempests and winds and winter nights!
vex not that but one sees thee grow;  that one made all these lesser lights.
it was, of course, quite by accident that sutherland had metmargaret in the fir-wood.
the wind had changed during the night,and swept all the clouds from the face of the sky; and when helooked out in the morning, he saw the fir-tops waving in thesunlight, and heard the sound of a south-west wind sweeping throughthem with the tune of running waters in its course.
it is awell-practised ear that can tell whether the sound it hears be thatof gently falling waters, or of wind flowing through the branches offirs.
sutherland's heart, reviving like a dormouse in its hole,began to be joyful at the sight of the genial motions of nature,telling of warmth and blessedness at hand.
some goal of life, vaguebut sure, seemed to glimmer through the appearances around him, andto stimulate him to action.
be dressed in haste, and went out tomeet the spring.
he wandered into the heart of the wood.
thesunlight shone like a sunset upon the red trunks and boughs of theold fir-trees, but like the first sunrise of the world upon the newgreen fringes that edged the young shoots of the larches.
high up,hung the memorials of past summers in the rich brown tassels of theclustering cones; while the ground under foot was dappled withsunshine on the fallen fir-needles, and the great fallen cones whichhad opened to scatter their autumnal seed, and now lay waiting fordecay.
overhead, the tops whence they had fallen, waved in thewind, as in welcome of the spring, with that peculiar swingingmotion which made the poets of the sixteenth century call them"sailing pines."
the wind blew cool, but not cold; and was filledwith a delicious odour from the earth, which sutherland took as asign that she was coming alive at last.
and the spring he went outto meet, met him.
for, first, at the foot of a tree, he spied atiny primrose, peeping out of its rough, careful leaves; and hewondered how, by any metamorphosis, such leaves could pass into sucha flower.
had he seen the mother of the next spring-messenger hewas about to meet, the same thought would have returned in anotherform.
for, next, as he passed on with the primrose in his hand,thinking it was almost cruel to pluck it, the spring met him, as ifin her own shape, in the person of margaret, whom he spied a littleway off, leaning against the stem of a scotch fir, and looking up toits top swaying overhead in the first billows of the outburst oceanof life.
he went up to her with some shyness; for the presence ofeven a child-maiden was enough to make sutherland shy--partly fromthe fear of startling her shyness, as one feels when drawing near acouching fawn.
but she, when she heard his footsteps, dropped hereyes slowly from the tree-top, and, as if she were in her ownsanctuary, waited his approach.
he said nothing at first, butoffered her, instead of speech, the primrose he had just plucked,which she received with a smile of the eyes only, and the sweetest"thank you, sir," he had ever heard.
but while she held theprimrose in her hand, her eyes wandered to the book which, accordingto his custom, sutherland had caught up as he left the house.
itwas the only well-bound book in his possession; and the eyes ofmargaret, not yet tutored by experience, naturally expected anentrancing page within such beautiful boards; for the gayestbindings she had seen, were those of a few old annuals up at thehouse--and were they not full of the most lovely tales and pictures?
in this case, however, her expectation was not vain; for the volumewas, as i have already disclosed, coleridge's poems.
seeing her eyes fixed upon the book--"would you like to read it?"
"if you please, sir," answered margaret, her eyes brightening withthe expectation of deliglit.
"are you fond of poetry?"
her face fell.
the only poetry she knew was the scotch psalms andparaphrases, and such last-century verses as formed the chief partof the selections in her school-books; for this was a very retiredparish, and the newer books had not yet reached its school.
she hadhoped chiefly for tales.
"i dinna ken much about poetry," she answered, trying to speakenglish.
"there's an old book o't on my father's shelf; but theletters o't are auld-fashioned, an' i dinna care aboot it."
"but this is quite easy to read, and very beautiful," said hugh.
the girl's eyes glistened for a moment, and this was all her reply.
"would you like to read it?"
resumed hugh, seeing no further answerwas on the road.
she held out her hand towards the volume.
when he, in his turn,held the volume towards her hand, she almost snatched it from him,and ran towards the house, without a word of thanks orleave-taking--whether from eagerness, or doubt of the propriety ofaccepting the offer, hugh could not conjecture.
he stood for somemoments looking after her, and then retraced his steps towards thehouse.
it would have been something, in the monotony of one of the mosttrying of positions, to meet one who snatched at the offered meansof spiritual growth, even if that disciple had not been a lovelygirl, with the woman waking in her eyes.
he commenced the duties ofthe day with considerably more of energy than he had yet brought tobear on his uninteresting pupils; and this energy did not flagbefore its effects upon the boys began to react in fresh impulseupon itself.
o little bethlem!
poor in walls,  but rich in furniture.
john mason's spiritual songs.
there was one great alleviation to the various discomforts ofsutherland's tutor-life.
it was, that, except during school-hours,he was expected to take no charge whatever of his pupils.
they ranwild all other times; which was far better, in every way, both forthem and for him.
consequently, he was entirely his own masterbeyond the fixed margin of scholastic duties; and he soon found thathis absence, even from the table, was a matter of no interest to thefamily.
to be sure, it involved his own fasting till the nextmeal-time came round--for the lady was quite a household martinet;but that was his own concern.
that very evening, he made his way to david's cottage, about thecountry supper-time, when he thought he should most likely find himat home.
it was a clear, still, moonlit night, with just an air offrost.
there was light enough for him to see that the cottage wasvery neat and tidy, looking, in the midst of its little forest, morelike an english than a scotch habitation.
he had had the advantageof a few months' residence in a leafy region on the other side ofthe tweed, and so was able to make the comparison.
but what adifferent leafage that was from this!
that was soft, floating,billowy; this hard, stiff, and straight-lined, interfering so littlewith the skeleton form, that it needed not to be put off in thewintry season of death, to make the trees in harmony with thelandscape.
a light was burning in the cottage, visible through theinner curtain of muslin, and the outer one of frost.
as heapproached the door, he heard the sound of a voice; and from theeven pitch of the tone, he concluded at once that its owner wasreading aloud.
the measured cadence soon convinced him that it wasverse that was being read; and the voice was evidently that ofdavid, and not of margaret.
he knocked at the door.
the voiceceased, chairs were pushed back, and a heavy step approached.
davidopened the door himself.
maister sutherlan'," said he, "i thocht it micht aiblins beyersel.
ye're welcome, sir.
come butt the hoose.
our place is butsma', but ye'll no min' sitttin' doon wi' our ain sels.
janet,ooman, this is maister sutherlan'.
maggy, my doo, he's a frien' o'yours, o' a day auld, already.
ye're kindly welcome, maistersutherlan'.
i'm sure it's verra kin' o' you to come an' see thelike o' huz."
as hugh entered, he saw his own bright volume lying on the table,evidently that from which david had just been reading.
margaret had already placed for him a cushioned arm-chair, the onlycomfortable one in the house; and presently, the table being drawnback, they were all seated round the peat-fire on the hearth, thebest sort for keeping feet warm at least.
on the crook, or hookediron-chain suspended within the chimney, hung a three-footed pot, inwhich potatoes were boiling away merrily for supper.
by the side ofthe wide chimney, or more properly lum, hung an iron lamp, of an oldclassical form common to the country, from the beak of whichprojected, almost horizontally, the lighted wick--the pith of arush.
the light perched upon it was small but clear, and by itdavid had been reading.
margaret sat right under it, upon acreepie, or small three-legged wooden stool.
sitting thus, with thelight falling on her from above, hugh could not help thinking shelooked very pretty.
almost the only object in the distance fromwhich the feeble light was reflected, was the patch-work counterpaneof a little bed filling a recess in the wall, fitted with doorswhich stood open.
it was probably margaret's refuge for the night.
"well," said the tutor, after they had been seated a few minutes,and had had some talk about the weather--surely no despicablesubject after such a morning--the first of spring--"well, how do youlike the english poet, mr.
"spier that at me this day week, maister sutherlan', an' i'llaiblins answer ye; but no the nicht, no the nicht."
"what for no?"
said hugh, taking up the dialect.
"for ae thing, we're nae clean through wi' the auld sailor's storyyet; an' gin i hae learnt ae thing aboon anither, its no to passjeedgment upo' halves.
i hae seen ill weather half the simmer, an'a thrang corn-yard after an' a', an' that o' the best.
no that i'mill pleased wi' the bonny ballant aither."
"weel, will ye jist lat me read the lave o't till ye?"
"wi' muckle pleesur, sir, an' mony thanks."
he showed hugh how far they had got in the reading of the "ancientmariner"; whereupon he took up the tale, and carried it on to theend.
he had some facility in reading with expression, and his fewaffectations--for it must be confessed he was not free of suchfaults--were not of a nature to strike uncritical hearers.
when hehad finished, he looked up, and his eye chancing to light uponmargaret first, he saw that her cheek was quite pale, and her eyesoverspread with the film, not of coming tears, but of emotionnotwithstanding.
"well," said hugh, again, willing to break the silence, and turningtowards david, "what do you think of it now you have heard it all?"
whether janet interrupted her husband or not, i cannot tell; but shecertainly spoke first:"tshâvah!"
--equivalent to pshaw--"it's a' lees.
what for are yeknittin' yer broos ower a leein' ballant--a' havers as weel aslees?"
"i'm no jist prepared to say sae muckle, janet," replied david;"there's mony a thing 'at's lees, as ye ca't, 'at's no lees a'through.
ye see, maister sutherlan', i'm no gleg at the uptak, an'it jist taks me twise as lang as ither fowk to see to the ootside o'a thing.
whiles a sentence 'ill leuk to me clean nonsensea'thegither; an' maybe a haill ook efter, it'll come upo' me a' atance; an' fegs!
it's the best thing in a' the beuk."
margaret's eyes were fixed on her father with a look which i canonly call faithfulness, as if every word he spoke was truth, whethershe could understand it or not.
"but perhaps we may look too far for meanings sometimes," suggestedsutherland.
"maybe, maybe; but when a body has a suspeecion o' a trowth, he sudnever lat sit till he's gotten eyther hit, or an assurance thatthere's nothing there.
but there's jist ae thing, in the poem 'at ican pit my finger upo', an' say 'at it's no richt clear to mewhether it's a' straucht-foret or no?"
"what's that, mr.
"it's jist this--what for a' thae sailor-men fell doon deid, an' thechield 'at shot the bonnie burdie, an' did a' the mischeef, cam' tolittle hurt i' the 'en--comparateevely."
"well," said hugh, "i confess i'm not prepared to answer thequestion.
if you get any light on the subject"--"ow, i daursay i may.
a heap o' things comes to me as i'm takin' adaunder by mysel' i' the gloamin'.
i'll no say a thing's wrang tilli hae tried it ower an' ower; for maybe i haena a richt grip o' thething ava."
"what can ye expec, dawvid, o' a leevin' corp, an' a' that?--ay, twahunner corps--fower times fifty's twa hunner--an' angels turnin'sailors, an' sangs gaein fleein' aboot like laverocks, and tummelin'doon again, tired like?--gude preserve's a'!"
"janet, do ye believe 'at ever a serpent spak?"
dawvid, the deil was in him, ye ken."
"the deil a word o' that's i' the word itsel, though," rejoineddavid with a smile.
"dawvid," said janet, solemnly, and with some consternation, "ye'reno gaein' to tell me, sittin' there, at ye dinna believe ilka word'at's prentit atween the twa brods o' the bible?
what will maistersutherlan' think o' ye?"
"janet, my bonnie lass--" and here david's eyes beamed upon hiswife--"i believe as mony o' them as ye do, an' maybe a wheen mair,my dawtie.
keep yer min' easy aboot that.
but ye jist see 'at fowkwarna a'thegither saitisfeed aboot a sairpent speikin', an' sae theyleukit aboot and aboot till at last they fand the deil in him.
gudekens whether he was there or no.
noo, ye see hoo, gin we was toleuk weel aboot thae corps, an' thae angels, an' a' that queerstuff--but oh!
it's bonny stuff tee!--we micht fa' in wi' somethingwe didna awthegither expec, though we was leukin' for't a' the time.
sae i maun jist think aboot it, mr. sutherlan'; an' i wad fain readit ower again, afore i lippen on giein' my opingan on the maitter.
ye cud lave the bit beukie, sir?
we'se tak' guid care o't."
"ye're verra welcome to that or ony ither beuk i hae," replied hugh,who began to feel already as if he were in the hands of a superior.
"mony thanks; but ye see, sir, we hae eneuch to chow upo' for anaucht days or so."
by this time the potatoes wore considered to be cooked, and wereaccordingly lifted off the fire.
the water was then poured away,the lid put aside, and the pot hung once more upon the crook, hookeda few rings further up in the chimney, in order that the potatoesmight be thoroughly dry before they were served.
margaret was nowvery busy spreading the cloth and laying spoon and plates on thetable.
hugh rose to go.
"will ye no bide," said janet, in a most hospitable tone, "an' tak'a het pitawta wi' us?"
"i'm afraid of being troublesome," answered he.
"nae fear o' that, gin ye can jist pit up wi' oor hamely meat."
"mak nae apologies, janet, my woman," said david.
"a het pitawta'saye guid fare, for gentle or semple.
sit ye doun again, maistersutherlan'.
maggy, my doo, whaur's the milk?"
"i thocht hawkie wad hae a drappy o' het milk by this time," saidmargaret, "and sae i jist loot it be to the last; but i'll hae'tdrawn in twa minutes."
and away she went with a jug, commonlycalled a decanter in that part of the north, in her hand.
"that's hardly fair play to hawkie," said david to janet with asmile.
dawvid, ye see we haena a stranger ilka nicht."
"but really," said hugh, "i hope this is the last time you willconsider me a stranger, for i shall be here a great many times--thatis, if you don't get tired of me."
"gie us the chance at least, maister sutherlan'.
it's no sma'preevilege to fowk like us to hae a frien' wi' sae muckle buiklearnin' as ye hae, sir."
"i am afraid it looks more to you than it really is."
"weel, ye see, we maun a' leuk at the starns frae the hicht o' oorain een.
an' ye seem nigher to them by a lang growth than the laveo's.
my man, ye ought to be thankfu'."
with the true humility that comes of worshipping the truth, davidhad not the smallest idea that he was immeasurably nearer to thestars than hugh sutherland.
maggie having returned with her jug full of frothy milk, and thepotatoes being already heaped up in a wooden bowl or bossie in themiddle of the table, sending the smoke of their hospitality to therafters, janet placed a smaller wooden bowl, called a caup, filledwith deliciously yellow milk of hawkie's latest gathering, for eachindividual of the company, with an attendant horn-spoon by its side.
they all drew their chairs to the table, and david, asking noblessing, as it was called, but nevertheless giving thanks for theblessing already bestowed, namely, the perfect gift of food, invitedhugh to make a supper.
each, in primitive but not ungracefulfashion, took a potatoe from the dish with the fingers, and ate it,"bite and sup," with the help of the horn-spoon for the milk.
hughthought he had never supped more pleasantly, and could not helpobserving how far real good-breeding is independent of the forms andrefinements of what has assumed to itself the name of society.
soon after supper was over, it was time for him to go; so, afterkind hand-shakings and good nights, david accompanied him to theroad, where he left him to find his way home by the star-light.
ashe went, he could not help pondering a little over the fact that alabouring man had discovered a difficulty, perhaps a fault, in oneof his favourite poems, which had never suggested itself to him.
hesoon satisfied himself, however, by coming to the conclusion thatthe poet had not cared about the matter at all, having had nofurther intention in the poem than hugh himself had found in it,namely, witchery and loveliness.
but it seemed to the young studenta wonderful fact, that the intercourse which was denied him in thelaird's family, simply from their utter incapacity of yielding it,should be afforded him in the family of a man who had followed theplough himself once, perhaps did so still, having risen only to bethe overseer and superior assistant of labourers.
he certainlyfelt, on his way home, much more reconciled to the prospect of hissojourn at turriepuffit, than he would have thought it possible heever should.
david lingered a few moments, looking up at the stars, before here-entered his cottage.
when he rejoined his wife and child, hefound the bible already open on the table for their eveningdevotions.
i will close this chapter, as i began the first, withsomething like his prayer.
david's prayers were characteristic ofthe whole man; but they also partook, in far more than ordinary, ofthe mood of the moment.
his last occupation had been star-gazing:"o thou, wha keeps the stars alicht, an' our souls burnin' wi' alicht aboon that o' the stars, grant that they may shine afore theeas the stars for ever and ever.
an' as thou hauds the stars burnin'a' the nicht, whan there's no man to see, so haud thou the lichtburnin' in our souls, whan we see neither thee nor it, but areburied in the grave o' sleep an' forgetfu'ness.
be thou by us, evenas a mother sits by the bedside o' her ailin' wean a' the langnicht; only be thou nearer to us, even in our verra souls, an' watchower the warl' o' dreams that they mak' for themsels.
grant thatmore an' more thochts o' thy thinkin' may come into our herts day byday, till there shall be at last an open road atween thee an' us,an' thy angels may ascend and descend upon us, so that we may be inthy heaven, e'en while we are upo' thy earth: amen."
in wood and stone, not the softest, but hardest, be always aptestfor portraiture, both fairest for pleasure, and most durable forprofit.
hard wits be hard to receive, but sure to keep; painfulwithout weariness, heedful without wavering, constant withoutnew-fangleness; bearing heavy things, though not lightly, yetwillingly; entering hard things, though not easily, yet deeply; andso come to that perfectness of learning in the end, that quick witsseem in hope but do not in deed, or else very seldom ever attainunto.--roger ascham.--the schoolmaster.
two or three very simple causes united to prevent hugh fromrepeating his visit to david so soon as he would otherwise havedone.
one was, that, the fine weather continuing, he was seizedwith the desire of exploring the neighbourhood.
the spring, whichsets some wild animals to the construction of new dwellings, incitesman to the enlarging of his, making, as it were, by discovery, thatwhich lies around him his own.
so he spent the greater parts ofseveral evenings in wandering about the neighbourhood; till atlength the moonlight failed him.
another cause was, that, in theact of searching for some books for his boys, in an old garret ofthe house, which was at once lumber room and library, he came uponsome stray volumes of the waverley novels, with which he was as yetonly partially acquainted.
these absorbed many of his spare hours.
but one evening, while reading the heart of midlothian, the thoughtstruck him--what a character david would have been for sir walter.
whether he was right or not is a question; but the notion broughtdavid so vividly before him, that it roused the desire to see him.
he closed the book at once, and went to the cottage.
"we're no lik'ly to ca' ye onything but a stranger yet, maistersutherlan'," said david, as he entered.
"i've been busy since i saw you," was all the excuse hugh offered.
"weel, ye'r welcome noo; and ye've jist come in time after a', forit's no that mony hours sin' i fand it oot awthegither to my ainsettisfaction."
"found out what?"
said hugh; for he had forgotten all about theperplexity in which he had left david, and which had been occupyinghis thoughts ever since their last interview.
"aboot the cross-bow an' the birdie, ye ken," answered david, in atone of surprise.
"yes, to be sure.
how stupid of me!"
"weel, ye see, the meanin' o' the haill ballant is no that ill towin at, seein' the poet himsel' tells us that.
it's jist no to beproud or ill-natured to oor neebours, the beasts and birds, for godmade ane an' a' o's.
but there's harder things in't nor that, andyon's the hardest.
but ye see it was jist an unlucky thochtlessdeed o' the puir auld sailor's, an' i'm thinkin' he was sairreprocht in's hert the minit he did it.
his mates was fell angry athim, no for killin' the puir innocent craytur, but for fear o' illluck in consequence.
syne when nane followed, they turned richtroun', an' took awa' the character o' the puir beastie efter 'twasdeid.
they appruved o' the verra thing 'at he was nae doot sorryfor.--but onything to haud aff o' themsels!
nae suner cam the calm,than roun' they gaed again like the weathercock, an' naething wadcontent them bit hingin' the deid craytur about the auld man'scraig, an' abusin' him forby.
sae ye see hoo they war a wheenselfish crayturs, an' a hantle waur nor the man 'at was led astrayinto an ill deed.
but still he maun rue't.
sae death got them, an'a kin' o' leevin' death, a she death as 'twar, an' in some respecksmay be waur than the ither, got grips o' him, puir auld body!
it'sa' fair and richt to the backbane o' the ballant, maistersutherlan', an' that i'se uphaud."
hugh could not help feeling considerably astonished to hear thiscriticism from the lips of one whom he considered an uneducated man.
for he did not know that there are many other educations besides acollege one, some of them tending far more than that to develope thecommon-sense, or faculty of judging of things by their nature.
lifeintelligently met and honestly passed, is the best education of all;except that higher one to which it is intended to lead, and to whichit had led david.
both these educations, however, were nearlyunknown to the student of books.
but he was still more astonishedto hear from the lips of margaret, who was sitting by:"that's it, father; that's it!
i was jist ettlin' efter that samething mysel, or something like it, but ye put it in the richt wordsexackly."
the sound of her voice drew hugh's eyes upon her: he was astonishedat the alteration in her countenance.
while she spoke it wasabsolutely beautiful.
as soon as she ceased speaking, it settledback into its former shadowless calm.
her father gave her oneapproving glance and nod, expressive of no surprise at her havingapproached the same discovery as himself, but testifying pleasure atthe coincidence of their opinions.
nothing was left for hugh but toexpress his satisfaction with the interpretation of the difficulty,and to add, that the poem would henceforth possess fresh interestfor him.
after this, his visits became more frequent; and at length davidmade a request which led to their greater frequency still.
it wasto this effect:"do ye think, mr. sutherlan', i could do onything at my age at themathematics?
i unnerstan' weel eneuch hoo to measur' lan', an' thatkin' o' thing.
i jist follow the rule.
but the rule itsel's apuzzler to me.
i dinna understan' it by half.
noo it seems to methat the best o' a rule is, no to mak ye able to do a thing, but tolead ye to what maks the rule richt--to the prenciple o' the thing.
it's no 'at i'm misbelievin' the rule, but i want to see the richtso't."
"i've no doubt you could learn fast enough," replied hugh.
"i shallbe very happy to help you with it."
"na, na; i'm no gaein to trouble you.
ye hae eneuch to do in thatway.
but if ye could jist spare me ane or twa o' yer beukswhiles--ony o' them 'at ye think proper, i sud be muckle obleeged teye."
hugh promised and fulfilled; but the result was, that, before long,both the father and the daughter were seated at the kitchen-table,every evening, busy with euclid and algebra; and that, on mostevenings, hugh was present as their instructor.
it was quite a newpleasure to him.
few delights surpass those of imparting knowledgeto the eager recipient.
what made hugh's tutor-life irksome, waspartly the excess of his desire to communicate, over the desire ofhis pupils to partake.
but here there was no labour.
all thequestions were asked by the scholars.
a single lesson had notpassed, however, before david put questions which hugh was unable toanswer, and concerning which he was obliged to confess hisignorance.
instead of being discouraged, as eager questioners arevery ready to be when they receive no answer, david merely said,"weel, weel, we maun bide a wee," and went on with what he was ableto master.
meantime margaret, though forced to lag a good waybehind her father, and to apply much more frequently to their tutorfor help, yet secured all she got; and that is great praise for anystudent.
she was not by any means remarkably quick, but she knewwhen she did not understand; and that is a sure and indispensablestep towards understanding.
it is indeed a rarer gift than thepower of understanding itself.
the gratitude of david was too deep to be expressed in any formalthanks.
it broke out at times in two or three simple words when theconversation presented an opportunity, or in the midst of theirwork, as by its own self-birth, ungenerated by association.
during the lesson, which often lasted more than two hours, janetwould be busy about the room, and in and out of it, with a manifestcare to suppress all unnecessary bustle.
as soon as hugh made hisappearance, she would put off the stout shoes--man's shoes, as weshould consider them--which she always wore at other times, and puton a pair of bauchles; that is, an old pair of her sunday shoes, putdown at heel, and so converted into slippers, with which she couldmove about less noisily.
at times her remarks would seem to implythat she considered it rather absurd in her husband to troublehimself with book-learning; but evidently on the ground that he kneweverything already that was worthy of the honour of hisacquaintance; whereas, with regard to margaret, her heart was asevidently full of pride at the idea of the education her daughterwas getting from the laird's own tutor.
now and then she would stand still for a moment, and gaze at them,with her bright black eyes, from under the white frills of hermutch, her bare brown arms akimbo, and a look of pride upon herequally brown honest face.
her dress consisted of a wrapper, or short loose jacket, of printedcalico, and a blue winsey petticoat, which she had a habit oftucking between her knees, to keep it out of harm's way, as often asshe stooped to any wet work, or, more especially, when doinganything by the fire.
margaret's dress was, in ordinary, like hermother's, with the exception of the cap; but, every evening, whentheir master was expected, she put off her wrapper, and substituteda gown of the same material, a cotton print; and so, with herplentiful dark hair gathered neatly under a net of brown silk, theusual head-dress of girls in her position, both in and out of doors,sat down dressed for the sacrament of wisdom.
david made no otherpreparation than the usual evening washing of his large well-wroughthands, and bathing of his head, covered with thick dark hair,plentifully lined with grey, in a tub of cold water; from which hisface, which was "cremsin dyed ingrayne" by the weather, emergedglowing.
he sat down at the table in his usual rough blue coat andplain brass buttons; with his breeches of broad-striped corduroy,his blue-ribbed stockings, and leather gaiters, or cuiticans,disposed under the table, and his shoes, with five rows ofbroad-headed nails in the soles, projecting from beneath it on theother side; for he was a tall man--six feet still, althoughfive-and-fifty, and considerably bent in the shoulders with hardwork.
sutherland's style was that of a gentleman who must wear outhis dress-coat.
such was the group which, three or four evenings in the week, mightbe seen in david elginbrod's cottage, seated around the white dealtable, with their books and slates upon it, and searching, by thelight of a tallow candle, substituted as more convenient, for theordinary lamp, after the mysteries of the universe.
the influences of reviving nature and of genial companionshipoperated very favourably upon hugh's spirits, and consequently uponhis whole powers.
for some time he had, as i have already hinted,succeeded in interesting his boy-pupils in their studies; and nowthe progress they made began to be appreciable to themselves as wellas to their tutor.
this of course made them more happy and morediligent.
there were no attempts now to work upon their parents fora holiday; no real or pretended head or tooth-aches, whosedisability was urged against the greater torture of ill-concededmental labour.
they began in fact to understand; and, in proportionto the beauty and value of the thing understood, to understand is toenjoy.
therefore the laird and his lady could not help seeing thatthe boys were doing well, far better in fact than they had ever donebefore; and consequently began not only to prize hugh's services,but to think more highly of his office than had been their wont.
the laird would now and then invite him to join him in a tumbler oftoddy after dinner, or in a ride round the farm after school hours.
but it must be confessed that these approaches to friendliness wererather irksome to hugh; for whatever the laird might have been as acollegian, he was certainly now nothing more than a farmer.
wheredavid elginbrod would have described many a "bonny sicht," the lairdonly saw the probable results of harvest, in the shape of figures inhis banking book.
on one occasion, hugh roused his indignation byventuring to express his admiration of the delightful mingling ofcolours in a field where a good many scarlet poppies grew among thegreen blades of the corn, indicating, to the agricultural eye, thepoverty of the soil where they were found.
this fault in the soil,the laird, like a child, resented upon the poppies themselves.
"nasty, ugly weyds!
we'll hae ye admirin' the smut neist," said he,contemptuously; "'cause the bairns can bleck ane anither's faceswi't."
"but surely," said hugh, "putting other considerations aside, youmust allow that the colour, especially when mingled with that of thecorn, is beautiful."
it's jist there 'at i canna bide the sicht o't.
beauty ye may ca' 't!
i see nane o't.
i'd as sune hae areid-heedit bairn, as see thae reid-coatit rascals i' my corn.
ihoup ye're no gaen to cram stuff like that into the heeds o' the twaladdies.
we'll hae them sawin' thae ill-faured weyds amangthe wheyt neist.
poapies ca' ye them?
weel i wat they're thepopp's ain bairns, an' the scarlet wumman to the mither o' them.
having manifested both wit and protestantism in the closing sentenceof his objurgation, the laird relapsed into good humour andstupidity.
hugh would gladly have spent such hours in david'scottage instead; but he was hardly prepared to refuse his company tomr. glasford.
ye archewyves, standith at defence,sin ye been strong, as is a great camayle;ne suffer not that men you don offence.
and slender wives, fell as in battaile,beth eager, as is a tiger, yond in inde;aye clappith as a mill, i you counsaile.
chaucer.--the clerk's tale.
the length and frequency of hugh's absences, careless as she was ofhis presence, had already attracted the attention of mrs. glasford;and very little trouble had to be expended on the discovery of hishaunt.
for the servants knew well enough where he went, and ofcourse had come to their own conclusions as to the object of hisvisits.
so the lady chose to think it her duty to expostulate withhugh on the subject.
accordingly, one morning after breakfast, thelaird having gone to mount his horse, and the boys to have a fewminutes' play before lessons, mrs. glasford, who had kept her seatat the head of the table, waiting for the opportunity, turnedtowards hugh who sat reading the week's news, folded her hands onthe tablecloth, drew herself up yet a little more stiffly in herchair, and thus addressed him:"it's my duty, mr. sutherland, seein' ye have no mother to lookafter ye--"hugh expected something matronly about his linen or his socks, andput down his newspaper with a smile; but, to his astonishment, shewent on----"to remonstrate wi' ye, on the impropriety of going so often todavid elginbrod's.
they're not company for a young gentleman likeyou, mr.
"they're good enough company for a poor tutor, mrs. glasford,"replied hugh, foolishly enough.
"not at all, not at all," insisted the lady.
"with yourconnexions--""good gracious!
who ever said anything about my connexions?
i neverpretended to have any."
hugh was getting angry already.
mrs. glasford nodded her head significantly, as much as to say, "iknow more about you than you imagine," and then went on:"your mother will never forgive me if you get into a scrape withthat smooth-faced hussy; and if her father, honest man hasn't eyesenough in his head, other people have--ay, an' tongues too, mr.
hugh was on the point of forgetting his manners, and consigning allthe above mentioned organs to perdition; but he managed to restrainhis wrath, and merely said that margaret was one of the best girlshe had ever known, and that there was no possible danger of any kindof scrape with her.
this mode of argument, however, was notcalculated to satisfy mrs. glasford.
she returned to the charge.
"she's a sly puss, with her shy airs and graces.
her father's jistdaft wi' conceit o' her, an' it's no to be surprised if she cast aglamour ower you.
mr. sutherland, ye're but young yet."
hugh's pride presented any alliance with a lassie who had herded thelaird's cows barefoot, and even now tended their own cow, as an allbut inconceivable absurdity; and he resented, more than he couldhave thought possible, the entertainment of such a degrading idea inthe mind of mrs. glasford.
indignation prevented him from replying;while she went on, getting more vernacular as she proceeded.
"it's no for lack o' company 'at yer driven to seek theirs, i'msure.
there's twa as fine lads an' gude scholars as ye'll fin' inthe haill kintra-side, no to mention the laird and mysel'."
but hugh could bear it no longer; nor would he condescend to excuseor explain his conduct.
"madam, i beg you will not mention this subject again."
"but i will mention 't, mr. sutherlan'; an' if ye'll no listen torizzon, i'll go to them 'at maun do't."
"i am accountable to you, madam, for my conduct in your house, andfor the way in which i discharge my duty to your children--nofurther."
"do ye ca' that dischairgin' yer duty to my bairns, to set them theexample o' hingin' at a quean's âpron-strings, and fillin' her lugwi' idle havers?
ca' ye that dischairgin' yer duty?
"i never see the girl but in her father and mother's presence."
"weel, weel, mr. sutherlan'," said mrs. glasford, in a final tone,and trying to smother the anger which she felt she had allowed tocarry her further than was decorous, "we'll say nae mair aboot it atpresent; but i maun jist speak to the laird himsel', an' see what hesays till 't."
and, with this threat, she walked out of the room in what sheconsidered a dignified manner.
hugh was exceedingly annoyed at this treatment, and thought, atfirst, of throwing up his situation at once; but he got calmer bydegrees, and saw that it would be to his own loss, and perhaps tothe injury of his friends at the cottage.
so he took his revenge byrecalling the excited face of mrs. glasford, whose nose had got asred with passion as the protuberance of a turkey-cock when gobblingout its unutterable feelings of disdain.
he dwelt upon thissoothing contemplation till a fit of laughter relieved him, and hewas able to go and join his pupils as if nothing had happened.
meanwhile the lady sent for david, who was at work in the garden,into no less an audience-chamber than the drawing-room, the reveredabode of all the tutelar deities of the house; chief amongst whichwere the portraits of the laird and herself: he, plethoric andwrapped in voluminous folds of neckerchief--she long-necked, andlean, and bare-shouldered.
the original of the latter work of artseated herself in the most important chair in the room; and whendavid, after carefully wiping the shoes he had already wiped threetimes on his way up, entered with a respectful but no wiseobsequious bow, she ordered him, with the air of an empress, to shutthe door.
when he had obeyed, she ordered him, in a similar tone,to be seated; for she sought to mingle condescension andconciliation with severity.
"david," she then began, "i am informed that ye keep open door toour mr. sutherland, and that he spends most forenichts in yourcompany."
"weel, mem, it's verra true," was all david's answer.
he sat in anexpectant attitude.
"dawvid, i wonner at ye!"
returned mrs. glasford, forgetting herdignity, and becoming confidentially remonstrative.
"here's a younggentleman o' talans, wi' ilka prospeck o' waggin' his heid in apoopit some day; an' ye aid an' abet him in idlin' awa' his time atyour chimla-lug, duin' waur nor naething ava!
i'm surprised at ye,dawvid.
i thocht ye had mair sense."
david looked out of his clear, blue, untroubled eyes, upon theruffled countenance of his mistress, with an almost paternal smile.
"weel, mem, i maun say i dinna jist think the young man's in thewarst o' company, when he's at our ingle-neuk.
an' for idlin' o'his time awa', it's weel waurd for himsel', forby for us, gin holywords binna lees."
"what do ye mean, dawvid?"
said the lady rather sharply, for sheloved no riddles.
"i mean this, mem: that the young man is jist actin' the pairt o'peter an' john at the bonny gate o' the temple, whan they said:'such as i have, gie i thee;' an' gin' it be more blessed to giethan to receive, as sant paul says 'at the maister himsel' said, theyoung man 'ill no be the waur aff in's ain learnin', that heimpairts o't to them that hunger for't."
"ye mean by this, dawvid, gin ye could express yersel' to the pint,'at the young man, wha's ower weel paid to instruck my bairns,neglecks them, an' lays himsel' oot upo' ither fowk's weans, wha haeno richt to ettle aboon the station in which their maker pat them."
this was uttered with quite a religious fervour of expostulation;for the lady's natural indignation at the thought of meg elginbrodhaving lessons from her boys' tutor, was cowed beneath the quietsteady gaze of the noble-minded peasant father.
"he lays himsel' oot mair upo' the ither fowk themsels' than upo'their weans, mem; though, nae doubt, my maggy comes in for a gudeshare.
but for negleckin' o' his duty to you, mem, i'm sure i kennahoo that can be; for it was only yestreen 'at the laird himsel' saidto me, 'at hoo the bairns had never gotten on naething like it wi'ony ither body."
"the laird's ower ready wi's clavers," quoth the laird's wife,nettled to find herself in the wrong, and forgetful of her own andher lord's dignity at once.
"but," she pursued, "all i can say is,that i consider it verra improper o' you, wi' a young lass-bairn, toencourage the nichtly veesits o' a young gentleman, wha's sae faraboon her in station, an' dootless will some day be farther yet."
said david, with dignity, "i'm willin' no to understan' whatye mean.
my maggy's no ane 'at needs luikin' efter; an' a body hadneed to be carefu' an' no interfere wi' the lord's herdin', for heca's himsel' the shepherd o' the sheep, an' weel as i loe her i maunlea' him to lead them wha follow him wherever he goeth.
she'll beno ill guidit, and i'm no gaeing to kep her at ilka turn."
that's yer ain affair, dawvid, my man," rejoined mrs.glasford, with rising voice and complexion.
"a' 'at i hae to add isjist this: 'at as lang as my tutor veesits her"--"he veesits her no more than me, mem," interposed david; but hismistress went on with dignified disregard of the interruption--"veesits her, i canna, for the sake o' my own bairns, an' the moralso' my hoosehold, employ her aboot the hoose, as i was in the way o'doin' afore.
good mornin', dawvid.
i'll speak to the lairdhimsel', sin' ye'll no heed me."
"it's more to my lassie, mem, excuse me, to learn to unnerstan' theworks o' her maker, than it is to be employed in your household.
mony thanks, mem, for what ye hev' done in that way afore; an' goodmornin' to ye, mem.
i'm sorry we should hae ony misunderstandin',but i canna help it for my pairt."
with these words david withdrew, rather anxious about theconsequences to hugh of this unpleasant interference on the part ofmrs. glasford.
that lady's wrath kept warm without much nursing,till the laird came home; when she turned the whole of her batteryupon him, and kept up a steady fire until he yielded, and promisedto turn his upon david.
but he had more common-sense than his wifein some things, and saw at once how ridiculous it would be to treatthe affair as of importance.
so, the next time he saw david, headdressed him half jocularly:"weel, dawvid, you an' the mistress hae been haein' a bit o' adispute thegither, eh?"
"weel, sir, we warna a'thegither o' ae min'," said david, with asmile.
"weel, weel, we maun humour her, ye ken, or it may be the waur forus a', ye ken."
and the laird nodded with humorous significance.
"i'm sure i sud be glaid, sir; but this is no sma' maitter to me an'my maggie, for we're jist gettin' food for the verra sowl, sir, fraehim an' his beuks."
"cudna ye be content wi the beuks wi'out the man, dawvid?"
"we sud mak' but sma' progress, sir, that get."
the laird began to be a little nettled himself at david's stiffnessabout such a small matter, and held his peace.
david resumed:"besides, sir, that's a maitter for the young man to sattle, an' nofor me.
it wad ill become me, efter a' he's dune for us, to steekthe door in's face.
na, na; as lang's i hae a door to haud open,it's no to be steekit to him."
"efter a', the door's mine, dawvid," said the laird.
"as lang's i'm in your hoose an' in your service, sir, the door'smine," retorted david, quietly.
the laird turned and rode away without another word.
what passedbetween him and his wife never transpired.
nothing more was said tohugh as long as he remained at turriepuffit.
but margaret was neversent for to the house after this, upon any occasion whatever.
thelaird gave her a nod as often as he saw her; but the lady, if theychanced to meet, took no notice of her.
margaret, on her part,stood or passed with her eyes on the ground, and no further changeof countenance than a slight flush of discomfort.
the lessons went on as usual, and happy hours they were for allthose concerned.
often, in after years, and in far differentcircumstances, the thoughts of hugh reverted, with a painfulyearning, to the dim-lighted cottage, with its clay floor and itsdeal table; to the earnest pair seated with him at the labours thatunfold the motions of the stars; and even to the homely, thickset,but active form of janet, and that peculiar smile of hers withwhich, after an apparently snappish speech, spoken with her back tothe person addressed, she would turn round her honest facehalf-apologetically, and shine full upon some one or other of thethree, whom she honoured with her whole heart and soul, and who, shefeared, might be offended at what she called her "hame-ower fashionof speaking."
indeed it was wonderful what a share the motherhoodof this woman, incapable as she was of entering into theintellectual occupations of the others, had in producing that senseof home-blessedness, which inwrapt hugh also in the folds of itshospitality, and drew him towards its heart.
certain it is that notone of the three would have worked so well without the sense of thepresence of janet, here and there about the room, or in theimmediate neighbourhood of it--love watching over labour.
once aweek, always on saturday nights, hugh stayed to supper with them:and on these occasions, janet contrived to have something betterthan ordinary in honour of their guest.
still it was of thehomeliest country fare, such as hugh could partake of without theleast fear that his presence occasioned any inconvenience to hisentertainers.
nor was hugh the only giver of spiritual food.
putting aside the rich gifts of human affection and sympathy, whichgrew more and more pleasant--i can hardly use a stronger wordyet--to hugh every day, many things were spoken by the simple wisdomof david, which would have enlightened hugh far more than they did,had he been sufficiently advanced to receive them.
but their verysimplicity was often far beyond the grasp of his thoughts; for thehigher we rise, the simpler we become; and david was one of those ofwhom is the kingdom of heaven.
there is a childhood into which wehave to grow, just as there is a childhood which we must leavebehind; a childlikeness which is the highest gain of humanity, and achildishness from which but few of those who are counted the wisestamong men, have freed themselves in their imagined progress towardsthe reality of things.
the unthrift sunne shot vitall gold,  a thousand pieces;and heaven its azure did unfold,  chequered with snowy fleeces.
the air was all in spice,       and every bush     a garland wore: thus fed my eyes,       but all the eare lay hush.
it was not in mathematics alone that hugh sutherland was serviceableto margaret elginbrod.
that branch of study had been chosen for herfather, not for her; but her desire to learn had led her to lay holdupon any mental provision with which the table happened to bespread; and the more eagerly that her father was a guest at the samefeast.
before long, hugh bethought him that it might possibly be ofservice to her, in the course of her reading, if he taught herenglish a little more thoroughly than she had probably picked it upat the parish school, to which she had been in the habit of goingtill within a very short period of her acquaintance with thetutor.--the english reader must not suppose the term parish schoolto mean what the same term would mean if used in england.
boys andgirls of very different ranks go to the scotch parish schools, andthe fees are so small as to place their education within the reachof almost the humblest means.--to his proposal to this effectmargaret responded thankfully; and it gave hugh an opportunity ofdirecting her attention to many of the more delicate distinctions inliterature, for the appreciation of which she manifested at once aremarkable aptitude.
coleridge's poems had been read long ago; some of them, indeed,almost committed to memory in the process of repeated perusal.
nodoubt a good many of them must have been as yet too abstruse forher; not in the least, however, from inaptitude in her for suchsubjects as they treated of, but simply because neither the termsnor the modes of thought could possibly have been as yet presentedto her in so many different positions as to enable her to comprehendtheir scope.
hugh lent her sir walter's poems next, but those sheread at an eye-glance.
she returned the volume in a week, sayingmerely, they were "verra bonnie stories."
he saw at once that, tohave done them justice with the girl, he ought to have lent themfirst.
but that could not be helped now; and what should come next?
upon this he took thought.
his library was too small to cause muchperplexity of choice, but for a few days he continued undecided.
meantime the interest he felt in his girl-pupil deepened greatly.
she became a kind of study to him.
the expression of hercountenance was far inferior to her intelligence and power ofthought.
it was still to excess--almost dull in ordinary; not fromany fault in the mould of the features, except, perhaps, in theupper lip, which seemed deficient in drawing, if i may be allowedthe expression; but from the absence of that light which indicatesthe presence of active thought and feeling within.
in this respecther face was like the earthen pitcher of gideon: it concealed thelight.
she seemed to have, to a peculiar degree, the faculty ofretiring inside.
but now and then, while he was talking to her, anddoubtful, from the lack of expression, whether she was evenlistening with attention to what he was saying, her face wouldlighten up with a radiant smile of intelligence; not, however,throwing the light upon him, and in a moment reverting to its formercondition of still twilight.
her person seemed not to be as yetthoroughly possessed or informed by her spirit.
it sat apart withinher; and there was no ready transit from her heart to her face.
this lack of presence in the face is quite common in prettyschool-girls and rustic beauties; but it was manifest to an unusualdegree in the case of margaret.
yet most of the forms and lines inher face were lovely; and when the light did shine through them fora passing moment, her countenance seemed absolutely beautiful.
hence it grew into an almost haunting temptation with hugh, to tryto produce this expression, to unveil the coy light of the beautifulsoul.
often he tried; often he failed, and sometimes he succeeded.
had they been alone it might have become dangerous--i mean forhugh; i cannot tell for margaret.
when they first met, she had just completed her seventeenth year;but, at an age when a town-bred girl is all but a woman, her mannerswere those of a child.
this childishness, however, soon began todisappear, and the peculiar stillness of her face, of which i havealready said so much, made her seem older than she was.
it was now early summer, and all the other trees in the wood--ofwhich there were not many besides the firs of various kinds--had puton their fresh leaves, heaped up in green clouds between thewanderer and the heavens.
in the morning the sun shone so clearupon these, that, to the eyes of one standing beneath, the lightseemed to dissolve them away to the most ethereal forms of glorifiedfoliage.
they were to be claimed for earth only by the shadows thatthe one cast upon the other, visible from below through thetransparent leaf.
this effect is very lovely in the young season ofthe year, when the leaves are more delicate and less crowded; andespecially in the early morning, when the light is most clear andpenetrating.
by the way, i do not think any man is compelled to bidgood-bye to his childhood: every man may feel young in the morning,middle-aged in the afternoon, and old at night.
a day correspondsto a life, and the portions of the one are "pictures in little" ofthe seasons of the other.
thus far man may rule even time, andgather up, in a perfect being, youth and age at once.
one morning, about six o'clock, hugh, who had never been so early inthe wood since the day he had met margaret there, was standing undera beech-tree, looking up through its multitudinous leaves,illuminated, as i have attempted to describe, with the sidelong raysof the brilliant sun.
he was feeling young, and observing the formsof nature with a keen discriminating gaze: that was all.
fond ofwriting verses, he was studying nature, not as a true lover, but asone who would hereafter turn his discoveries to use.
for it must beconfessed that nature affected him chiefly through the medium ofpoetry; and that he was far more ambitious of writing beautifulthings about nature than of discovering and understanding, for theirown sakes, any of her hidden yet patent meanings.
changing hisattitude after a few moments, he descried, under another beech-tree,not far from him, margaret, standing and looking up fixedly as hehad been doing a moment before.
he approached her, and she, hearinghis advance, looked, and saw him, but did not move.
he thought hesaw the glimmer of tears in her eyes.
she was the first to speak,however.
"what were you seeing up there, mr.
"i was only looking at the bright leaves, and the shadows uponthem."
i thocht maybe ye had seen something."
"what do you mean, margaret?"
"i dinna richtly ken mysel'.
but i aye expeck to see something inthis fir-wood.
i'm here maist mornin's as the day dawns, but i'mlater the day."
"we were later than usual at our work last night.
but what kind ofthing do you expect to see?"
"that's jist what i dinna ken.
an' i canna min' whan i began tocome here first, luikin' for something.
i've tried mony a time, buti canna min', do what i like."
margaret had never said so much about herself before.
i can accountfor it only on the supposition that hugh had gradually assumed inher mind a kind of pastoral superiority, which, at a favourablemoment, inclined her to impart her thoughts to him.
but he did notknow what to say to this strange fact in her history.
she went on,however, as if, having broken the ice, she must sweep it away aswell.
"the only thing 'at helps me to account for't, is a picter in ourauld bible, o' an angel sittin' aneth a tree, and haudin' up hishan' as gin he were speakin' to a woman 'at's stan'in' afore him.
ilka time 'at i come across that picter, i feel direckly as gin iwar my lane in this fir-wood here; sae i suppose that when i was awee bairn, i maun hae come oot some mornin' my lane, wi' theexpectation o' seein' an angel here waitin' for me, to speak to melike the ane i' the bible.
but never an angel hae i seen.
yet iaye hae an expectation like o' seein' something, i kenna what; forthe whole place aye seems fu' o' a presence, an' it's a hantle mairto me nor the kirk an' the sermon forby; an' for the singin', thesoun' i' the fir-taps is far mair solemn and sweet at the same time,an' muckle mair like praisin' o' god than a' the psalms thegither.
but i aye think 'at gin i could hear milton playin' on's organ, itwould be mair like that soun' o' mony waters, than onything else 'ati can think o'."
hugh stood and gazed at her in astonishment.
to his more refinedear, there was a strange incongruity between the somewhat coarsedialect in which she spoke, and the things she uttered in it.
notthat he was capable of entering into her feelings, much less ofexplaining them to her.
he felt that there was something remarkablein them, but attributed both the thoughts themselves and theirinfluence on him, to an uncommon and weird imagination.
as of suchorigin, however, he was just the one to value them highly.
"those are very strange ideas," he said.
"but what can there be about the wood?
the very primroses--yebrocht me the first this spring yersel', mr. sutherland--come out atthe fit o' the trees, and look at me as if they said, 'we ken--weken a' aboot it;' but never a word mair they say.
there's somethingby ordinar' in't."
"do you like no other place besides?"
said hugh, for the sake ofsaying something.
"ou ay, mony ane; but nane like this."
"what kind of place do you like best?"
"i like places wi' green grass an' flowers amo't."
"you like flowers then?"
whiles they gar me greet an' whiles they gar me lauch;but there's mair i' them than that, an' i' the wood too.
i cannarichtly say my prayers in ony ither place."
the scotch dialect, especially to one brought up in the highlands,was a considerable antidote to the effect of the beauty of whatmargaret said.
suddenly it struck hugh, that if margaret were such an admirer ofnature, possibly she might enjoy wordsworth.
he himself was as yetincapable of doing him anything like justice; and, with thearrogance of youth, did not hesitate to smile at the excursion,picking out an awkward line here and there as especial food forlaughter even.
but many of his smaller pieces he enjoyed veryheartily, although not thoroughly--the element of christianpantheism, which is their soul, being beyond his comprehension,almost perception, as yet.
so he made up his mind, after a moment'sreflection, that this should be the next author he recommended tohis pupil.
he hoped likewise so to end an interview, in which hemight otherwise be compelled to confess that he could rendermargaret no assistance in her search after the something in thewood; and he was unwilling to say he could not understand her; for apower of universal sympathy was one of those mental gifts which hughwas most anxious to believe he possessed.
"i will bring you another book to-night," said he "which i think youwill like, and which may perhaps help you to find out what is in thewood."
he said this smiling, half in playful jest, and without any idea ofthe degree of likelihood that there was notwithstanding in what hesaid.
for, certainly, wordsworth, the high-priest of nature, thoughperhaps hardly the apostle of nature, was more likely than any otherwriter to contain something of the secret after which margaret wassearching.
whether she can find it there, may seem questionable.
"thank you, sir," said margaret, gratefully; but her wholecountenance looked troubled, as she turned towards her home.
doubtless, however, the trouble vanished before she reached it, forhers was not a nature to cherish disquietude.
hugh too went home,rather thoughtful.
in the evening, he took a volume of wordsworth, and repaired,according to his wont, to david's cottage.
it was saturday, and hewould stay to supper.
after they had given the usual time to theirstudies, hugh, setting margaret some exercises in english to writeon her slate, while he helped david with some of the elements oftrigonometry, and again going over those elements with her, whiledavid worked out a calculation--after these were over, and whilejanet was putting the supper on the table, hugh pulled out hisvolume, and, without any preface, read them the leech-gatherer.
alllistened very intently, janet included, who delayed several of theoperations, that she might lose no word of the verses; david noddingassent every now and then, and ejaculating ay!
or eh, man!
orproducing that strange muffled sound at once common and peculiar toscotchmen, which cannot be expressed in letters by a nearer approachthan hm--hm, uttered, if that can be called uttering, with closedlips and open nasal passage; and margaret sitting motionless on hercreepie, with upturned pale face, and eyes fixed upon the lips ofthe reader.
when he had ceased, all were silent for a moment, whenjanet made some little sign of anxiety about her supper, whichcertainly had suffered by the delay.
then, without a word, davidturned towards the table and gave thanks.
turning again to hugh,who had risen to place his chair, he said,"that maun be the wark o' a great poet, mr.
"it's wordsworth's," said hugh.
weel, i hae jist heard him mademention o', but i never read word o' his afore.
an' he neverrepentit o' that same resolution, i'se warrant, 'at he eynds affwi'.
hoo does it gang, mr.
sutherland read:--     "'god,' said i, 'be my help and stay secure!
i'll think of the leech-gatherer on the lonely moor;'"and added, "it is said wordsworth never knew what it was to be inwant of money all his life."
"nae doubt, nae doubt: he trusted in him."
it was for the sake of the minute notices of nature, and not for thereligious lesson, which he now seemed to see for the first time,that hugh had read the poem.
he could not help being greatlyimpressed by the confidence with which david received the statementhe had just made on the authority of de quincey in his unpleasantarticle about wordsworth.
david resumed:"he maun hae had a gleg 'ee o' his ain, that maister wordsworth, tonotice a'thing that get.
weel he maun hae likit leevin' things,puir maukin an' a'--jist like our robbie burns for that.
an' seehoo they a' ken ane anither, thae poets.
what says he abootburns?--ye needna tell me, mr. sutherlan'; i min't weel aneuch.
hesays:--     'him wha walked in glory an' in joy,      followin' his ploo upo' the muntain-side.'
but, man, he was a gran' chield efter a';an' i trust in god he's won hame by this!"
both janet and hugh, who had had a very orthodox education, started,mentally, at this strange utterance; but they saw the eye of davidsolemnly fixed, as if in deep contemplation, and lighted in its bluedepths with an ethereal brightness; and neither of them ventured tospeak.
margaret seemed absorbed for the moment in gazing on herfather's face; but not in the least as if it perplexed her like thefir-wood.
to the seeing eye, the same kind of expression would havebeen evident in both countenances, as if margaret's reflected themeaning of her father's; whether through the medium of intellectualsympathy, or that of the heart only, it would have been hard to say.
meantime supper had been rather neglected; but its operations werenow resumed more earnestly, and the conversation became lighter;till at last it ended in hearty laughter, and hugh rose and took hisleave.
it is the property of good and sound knowledge, to putrifie anddissolve into a number of subtle, idle, unwholesome, and (as i maytearme them) vermiculate questions; which have indeed a kinde ofquicknesse, and life of spirite, but no soundnesse of matter, orgoodnesse of quality.--lord bacon.--advancement of learning.
the following morning, the laird's family went to church as usual,and hugh went with them.
their walk was first across fields, bypleasant footpaths; and then up the valley of a little noisy stream,that obstinately refused to keep scotch sabbath, praising the lordafter its own fashion.
they emerged into rather a bleak countrybefore reaching the church, which was quite new, and perched on abarren eminence, that it might be as conspicuous by its position, asit was remarkable for its ugliness.
one grand aim of the reformersof the scottish ecclesiastical modes, appears to have been to keepthe worship pure and the worshippers sincere, by embodying the wholein the ugliest forms that could be associated with the name ofchristianity.
it might be wished, however, that some of theirfollowers, and amongst them the clergyman of the church in question,had been content to stop there; and had left the object of worship,as represented by them, in the possession of some lovable attribute;so as not to require a man to love that which is unlovable, orworship that which is not honourable--in a word, to bow down beforethat which is not divine.
the cause of this degeneracy they sharein common with the followers of all other great men as well as ofcalvin.
they take up what their leader, urged by the necessity ofthe time, spoke loudest, never heeding what he loved most; and thenwork the former out to a logical perdition of everything belongingto the latter.
hugh, however, thought it was all right: for he had the same goodreasons, and no other, for receiving it all, that a mohammedan or abuddhist has for holding his opinions; namely, that he had heardthose doctrines, and those alone, from his earliest childhood.
hewas therefore a good deal startled when, having, on his way home,strayed from the laird's party towards david's, he heard the lattersay to margaret as he came up:"dinna ye believe, my bonny doo, 'at there's ony mak' ups or mak'shifts wi' him.
he's aye bringin' things to the licht, no covenin'them up and lattin them rot, an' the moth tak' them.
he sees usjist as we are, and ca's us jist what we are.
it wad be an ill dayfor a' o's, maggy, my doo, gin he war to close his een to oor sins,an' ca' us just in his sicht, whan we cudna possibly be just in oorain or in ony ither body's, no to say his."
"the lord preserve's, dawvid elginbrod!
dinna ye believe i' thedoctrine o' justification by faith, an' you a'maist made an eldero'?"
janet was the respondent, of course, margaret listening in silence.
"ou ay, i believe in't, nae doot; but, troth!
the minister, honestman, near-han' gart me disbelieve in't a'thegither wi' his gran'sermon this mornin', about imputit richteousness, an' a clean robehidin' a foul skin or a crookit back.
may him 'at wooshthe feet o' his friens, wash us a'thegither, and straucht oorcrookit banes, till we're clean and weel-faured like his ain bonnysel'."
"weel, dawvid--but that's sanctificaition, ye ken."
"ca't ony name 'at you or the minister likes, janet, my woman.
idaursay there's neither o' ye far wrang after a'; only this is jistmy opingan aboot it in sma'--that that man, and that man only, isjustifeed, wha pits himsel' into the lord's han's to sanctifee him.
an' that'll no be dune by pittin' a robe o' richteousnessupo' him, afore he's gotten a clean skin aneath't.
as gin a fathercudna bide to see the puir scabbit skin o' his ain wee bit bairnie,ay, or o' his prodigal son either, but bude to hap it a' up afore hecud lat it come near him!
here hugh ventured to interpose a remark.
"but you don't think, mr. elginbrod, that the minister intended tosay that justification left a man at liberty to sin, or that therobe of christ's righteousness would hide him from the work of thespirit?"
"na; but there is a notion in't o' hidin' frae god himsel'.
i'lltell ye what it is mr. sutherlan': the minister's a' richt inhimsel', an' sae's my janet here, an' mony mair; an' aiblins there'sa kin' o' trowth in a' 'at they say; but this is my quarrel wi' a'thae words an' words an' airguments, an' seemilies as they ca' them,an' doctrines, an' a' that--they jist haud a puir body at airm'slenth oot ower frae god himsel'.
an' they raise a mist an' a stoura' aboot him, 'at the puir bairn canna see the father himsel',stan'in' wi' his airms streekit oot as wide's the heavens, to tak'the worn crater,--and the mair sinner, the mair welcome,--hame tohis verra hert.
gin a body wad lea' a' that, and jist get fowkpersuâdit to speyk a word or twa to god him lane, the loss, in myopingan, wad be unco sma', and the gain verra great."
even janet dared not reply to the solemnity of this speech; for theseer-like look was upon david's face, and the tears had gathered inhis eyes and dimmed their blue.
a kind of tremulous pathetic smileflickered about his beautifully curved mouth, like the glimmer ofwater in a valley, betwixt the lofty aquiline nose and the powerfulbut finely modelled chin.
it seemed as if he dared not let thesmile break out, lest it should be followed instantly by a burst oftears.
margaret went close up to her father and took his hand as if she hadbeen still a child, while janet walked reverentially by him on theother side.
it must not be supposed that janet felt any uneasinessabout her husband's opinions, although she never hesitated to utterwhat she considered her common-sense notions, in attemptedmodification of some of the more extreme of them.
the fact wasthat, if he was wrong, janet did not care to be right; and if he wasright, janet was sure to be; "for," said she--and in spirit, if notin the letter, it was quite true--"i never mint at contradickin'him.
my man sall hae his ain get, that sall he."
but she had oneespecial grudge at his opinions; which was, that it must have beenin consequence of them that he had declined, with a queer smile, thehonourable position of elder of the kirk; for which janet consideredhim, notwithstanding his opinions, immeasurably more fitted than anyother man "in the haill country-side--ye may add scotlan' forby."
the fact of his having been requested to fill the vacant place ofelder, is proof enough that david was not in the habit of givingopen expression to his opinions.
he was looked upon as a douce man,long-headed enough, and somewhat precise in the exaction of thelaird's rights, but open-hearted and open-handed with what was hisown.
every one respected him, and felt kindly towards him; somewere a little afraid of him; but few suspected him of beingreligious beyond the degree which is commonly supposed to be thegeneral inheritance of scotchmen, possibly in virtue of their beingbrought up upon oatmeal porridge and the shorter catechism.
hugh walked behind the party for a short way, contemplating them intheir sunday clothes: david wore a suit of fine black cloth.
hethen turned to rejoin the laird's company.
mrs. glasford wasquestioning her boys, in an intermittent and desultory fashion,about the sermon.
"an' what was the fourth heid, can ye tell me, willie?"
willie, the eldest, who had carefully impressed the fourth head uponhis memory, and had been anxiously waiting for an opportunity ofbringing it out, replied at once:"fourthly: the various appellations by which those who have induedthe robe of righteousness are designated in holy writ."
"weel done, willie!"
cried the laird.
"that's richt, willie," said his mother.
then turning to theyounger, whose attention was attracted by a strange bird in thehedge in front.
"an' what called he them, johnnie, that put on therobe?"
"whited sepulchres," answered johnnie, indebted for his wit to hiswool-gathering.
this put an end to the catechising.
mrs. glasford glanced round athugh, whose defection she had seen with indignation, and who,waiting for them by the roadside, had heard the last question andreply, with an expression that seemed to attribute any defect in theanswer, entirely to the carelessness of the tutor, and thewithdrawal of his energies from her boys to that "saucy quean, megelginbrod."
when the soul is kindled or enlightened by the holy ghost, then itbeholds what god its father does, as a son beholds what his fatherdoes at home in his own house.--jacob behmen's aurora--law'stranslation.
margaret began to read wordsworth, slowly at first, but soon withgreater facility.
ere long she perceived that she had found afriend; for not only did he sympathize with her in her love fornature, putting many vague feelings into thoughts, and many thoughtsinto words for her, but he introduced her to nature in manyaltogether new aspects, and taught her to regard it in ways whichhad hitherto been unknown to her.
not only was the pine wood nowdearer to her than before, but its mystery seemed more sacred, and,at the same time, more likely to be one day solved.
she felt farmore assuredly the presence of a spirit in nature,     "whose dwelling is the light of setting suns,      and the round ocean, and the living air;"for he taught her to take wider views of nature, and to perceive andfeel the expressions of more extended aspects of the world aroundher.
the purple hill-side was almost as dear to her as the fir-woodnow; and the star that crowned its summit at eve, sparkled anespecial message to her, before it went on its way up the blue.
sheextended her rambles in all directions, and began to get with theneighbours the character of an idle girl.
little they knew howearly she rose, and how diligently she did her share of the work,urged by desire to read the word of god in his own handwriting; orrather, to pore upon that expression of the face of god, which,however little a man may think of it, yet sinks so deeply into hisnature, and moulds it towards its own likeness.
nature was doing for margaret what she had done before forwordsworth's lucy: she was making of her "a lady of her own."
shegrew taller and more graceful.
the lasting quiet of her face beganto look as if it were ever upon the point of blossoming into anexpression of lovely feeling.
the principal change was in hermouth, which became delicate and tender in its curves, the lipsseeming to kiss each other for very sweetness.
but i amanticipating these changes, for it took a far longer time to perfectthem than has yet been occupied by my story.
but even her mother was not altogether proof against the appearanceof listlessness and idleness which margaret's behaviour sometimeswore to her eyes; nor could she quite understand or excuse her longlonely walks; so that now and then she could not help addressing herafter this fashion:"meg!
ye do try my patience, lass, idlin' awa' yer time thatget.
it's an awfu' wastery o' time, what wi' beuks, an' what wi'stravaguin', an' what wi' naething ava.
jist pit yer han' to thiskirn noo, like a gude bairn."
margaret would obey her mother instantly, but with a look of silentexpostulation which her mother could not resist; sometimes, perhaps,if the words were sharper than usual, with symptoms of gatheringtears; upon which janet would say, with her honest smile of sweetrelenting,"hootoots, bairn!
never heed me.
my bark's aye waur nor my bite; yeken that."
then margaret's face would brighten at once, and she would work hardat whatever her mother set her to do, till it was finished; uponwhich her mother would be more glad than she, and in no haste toimpose any further labour out of the usual routine.
in the course of reading wordsworth, margaret had frequent occasionto apply to hugh for help.
these occasions, however, generallyinvolved no more than small external difficulties, which preventedher from taking in the scope of a passage.
hugh was always able tomeet these, and margaret supposed that the whole of the light whichflashed upon her mind when they were removed, was poured upon thepage by the wisdom of her tutor; never dreaming--such was herhumility with regard to herself, and her reverence towards him--thatit came from the depths of her own lucent nature, ready to perceivewhat the poet came prepared to show.
now and then, it is true, sheapplied to him with difficulties in which he was incapable of aidingher; but she put down her failure in discovering the meaning, afterall which it must be confessed he sometimes tried to say, to her ownstupidity or peculiarity--never to his incapacity.
she had beenhelped to so much by his superior acquirements, and his real giftfor communicating what he thoroughly understood; he had been soentirely her guide to knowledge, that she would at once have feltself-condemned of impiety--in the old meaning of the word--if shehad doubted for a moment his ability to understand or explain anydifficulty which she could place clearly before him.
by-and-by he began to lend her harder, that is, more purelyintellectual books.
he was himself preparing for the class of moralphilosophy and metaphysics; and he chose for her some of the simplerof his books on these subjects--of course all of the scotchschool--beginning with abercrombie's intellectual powers.
she tookthis eagerly, and evidently read it with great attention.
one evening in the end of summer, hugh climbed a waste heathery hillthat lay behind the house of turriepuffit, and overlooked a greatpart of the neighbouring country, the peaks of some of the greatestof the scotch mountains being visible from its top.
here heintended to wait for the sunset.
he threw himself on the heather,that most delightful and luxurious of all couches, supporting thebody with a kindly upholding of every part; and there he lay in thegreat slumberous sunlight of the late afternoon, with the blueheavens, into which he was gazing full up, closing down upon him, asthe light descended the side of the sky.
he fell fast asleep.
ifever there be an excuse for falling asleep out of bed, surely it iswhen stretched at full length upon heather in bloom.
when he awoke,the last of the sunset was dying away; and between him and thesunset sat margaret, book in hand, waiting apparently for hiswaking.
he lay still for a few minutes, to come to himself beforeshe should see he was awake.
but she rose at the moment, anddrawing near very quietly, looked down upon him with her sweetsunset face, to see whether or not he was beginning to rouse, forshe feared to let him lie much longer after sundown.
finding himawake, she drew back again without a word, and sat down as beforewith her book.
at length he rose, and, approaching her, said--"well, margaret, what book are you at now?"
"dr. abercrombie, sir," replied margaret.
"how do you like it?"
"verra weel for some things.
it makes a body think; but nota'thegither as i like to think either."
it will be observed that margaret's speech had begun to improve,that is, to be more like english.
"what is the matter with it?"
"weel, ye see, sir, it taks a body a' to bits like, and never pitsthem together again.
an' it seems to me that a body's min' or soul,or whatever it may be called--but it's jist a body's ain sel'--canno more be ta'en to pieces like, than you could tak' that red lichtthere oot o' the blue, or the haill sunset oot o' the heavens an'earth.
it may be a' verra weel, mr. sutherland, but oh!
it's nolike this!"
and margaret looked around her from the hill-top, and then up intothe heavens, where the stars were beginning to crack the blue withtheir thin, steely sparkle.
"it seems to me to tak' a' the poetry oot o' us, mr.
"well, well," said hugh, with a smile, "you must just go towordsworth to put it in again; or to set you again up after dr.abercrombie has demolished you."
"na, na, sir, he sanna demolish me: nor i winna trouble mr.wordsworth to put the poetry into me again.
a' the power on earthshanna tak' that oot o' me, gin it be god's will; for it's his aingift, mr. sutherland, ye ken."
"of course, of course," replied hugh, who very likely thought thistoo serious a way of speaking of poetry, and therefore, perhaps,rather an irreverent way of speaking of god; for he saw neither thedivine in poetry, nor the human in god.
could he be said to believethat god made man, when he did not believe that god createdpoetry--and yet loved it as he did?
it was to him only a grandinvention of humanity in its loftiest development.
in thisdevelopment, then, he must have considered humanity as farthest fromits origin; and god as the creator of savages, caring nothing forpoets or their work.
they turned, as by common consent, to go down the hill together.
"shall i take charge of the offending volume?
you will not care tofinish it, i fear," said hugh.
"no, sir, if you please.
i never like to leave onything unfinished.
i'll read ilka word in't.
i fancy the thing 'at sets me againstit, is mostly this; that, readin' it alang wi' euclid, i canna helpaye thinkin' o' my ain min' as gin it were in some geometrical shapeor ither, whiles ane an' whiles anither; and syne i try to drawlines an' separate this power frae that power, the memory frae thejeedgement, an' the imagination frae the rizzon; an' syne i try topit them a' thegither again in their relations to ane anither.
andthis aye takes the shape o' some proposition or ither, generally i'the second beuk.
it near-han' dazes me whiles.
i fancy gin' iunderstood the pairts o' the sphere, it would be mair to thepurpose; but i wat i wish i were clear o't a'thegither."
hugh had had some experiences of a similar kind himself, though notat all to the same extent.
he could therefore understand her.
"you must just try to keep the things altogether apart," said he,"and not think of the two sciences at once."
"but i canna help it," she replied.
"i suppose you can, sir, becauseye're a man.
my father can understan' things ten times better norme an' my mother.
but nae sooner do i begin to read and think aboutit, than up comes ane o' thae parallelograms, an' nothing willdriv't oot o' my head again, but a verse or twa o' coleridge orwordsworth."
hugh immediately began to repeat the first poem of the latter thatoccurred to him:     "i wandered lonely as a cloud."
she listened, walking along with her eyes fixed on the ground; andwhen he had finished, gave a sigh of delight and relief--all thecomment she uttered.
she seemed never to find it necessary to saywhat she felt; least of all when the feeling was a pleasant one; forthen it was enough for itself.
this was only the second time sincetheir acquaintance, that she had spoken of her feelings at all; andin this case they were of a purely intellectual origin.
it is to beobserved, however, that in both cases she had taken pains to explainthoroughly what she meant, as far as she was able.
it was dark before they reached home, at least as dark as it ever isat this season of the year in the north.
they found david lookingout with some slight anxiety for his daughter's return, for she wasseldom out so late as this.
in nothing could the true relationbetween them have been more evident than in the entire absence fromher manner of any embarrassment when she met her father.
she wentup to him and told him all about finding mr. sutherland asleep onthe hill, and waiting beside him till he woke, that she might walkhome with him.
her father seemed perfectly content with anexplanation which he had not sought, and, turning to hugh, said,smiling:"weel, no to be troublesome, mr. sutherlan', ye maun gie the auldman a turn as weel as the young lass.
we didna expec ye the nicht,but i'm sair puzzled wi' a sma' eneuch matter on my sklet in there.
will you no come in and gie me a lift?"
"with all my heart," said sutherland.
so there were five lessons inthat week.
when hugh entered the cottage he had a fine sprig of heather in hishand, which he laid on the table.
he had the weakness of being proud of small discoveries--the tinierthe better; and was always sharpening his senses, as well as hisintellect, to a fine point, in order to make them.
i fear that bythese means he shut out some great ones, which could not enterduring such a concentration of the faculties.
he would standlistening to the sound of goose-feet upon the road, and watch howthose webs laid hold of the earth like a hand.
he would struggle toenter into their feelings in folding their wings properly on theirbacks.
he would calculate, on chemical and arithmetical grounds,whether one might not hear the nocturnal growth of plants in thetropics.
he was quite elated by the discovery, as he considered it,that shakspeare named his two officers of the watch, dogberry andverjuice; the poisonous dogberry, and the acid liquor of greenfruits, affording suitable names for the stupidly innocuousconstables, in a play the very essence of which is much ado aboutnothing.
another of his discoveries he had, during their lastlesson, unfolded to david, who had certainly contemplated it withinterest.
it was, that the original forms of the arabic numeralswere these:     1.2.3.4.5.6.7.8.9.
{original text has a picture}the number for which each figure stands being indicated by thenumber of straight lines employed in forming that numeral.
i fearthe comparative anatomy of figures gives no countenance to thediscovery which hugh flattered himself he had made.
after he had helped david out of his difficulty, he took up theheather, and stripping off the bells, shook them in his hand atmargaret's ear.
a half smile, like the moonlight of laughter,dawned on her face; and she listened with something of the sameexpression with which a child listens to the message from the sea,inclosed in a twisted shell.
he did the same at david's ear next.
that's a bonny wee soun'!
it's jist like sma'sheep-bells--fairy-sheep, i reckon, maggy, my doo."
"lat me hearken as weel," said janet.
"it's naething but a reestlin'.
i wad raither hear the sheepbaain', or the kye routin'."
"eh, mr. sutherlan'!
but, ye hae a gleg ee an' a sharp lug.
weel,the warld's fu' o' bonny sichts and souns, doon to the verrasma'est.
the lord lats naething gang.
i wadna wonner noo but theremicht be thousands sic like, ower sma' a'thegither for human ears,jist as we ken there are creatures as perfect in beowty as ony wesee, but far ower sma' for our een wintin' the glass.
but for mypairt, i aye like to see a heap o' things at ance, an' tak' them a'in thegither, an' see them playin' into ane anither's han' like.
iwas jist thinkin', as i came hame the nicht in the sinset, hoo itwad hae been naewise sae complete, wi' a' its red an' gowd an'green, gin it hadna been for the cauld blue east ahint it, wi' thetwa-three shiverin' starnies leukin' through't.
an' doubtless thewarld to come 'ill be a' the warmer to them 'at hadna ower mucklehappin here.
but i'm jist haverin', clean haverin', mr.sutherlan'," concluded david, with a smile of apologetic humour.
"i suppose you could easily believe with plato, david, that theplanets make a grand choral music as they roll about the heavens,only that as some sounds are too small, so that is too loud for usto hear."
"i cud weel believe that," was david's unhesitating answer.
margaret looked as if she not only could believe it, but would bedelighted to know that it was true.
neither janet nor hugh gave anyindication of feeling on the matter.
so a small seed that in the earth lies hidand dies, reviving bursts her cloddy side,adorned with yellow locks, of new is born,and doth become a mother great with corn,of grains brings hundreds with it, which when oldenrich the furrows with a sea of gold.
sir william drummond.--hymn of the resurrection.
hugh had watched the green corn grow, and ear, and turn dim; thenbrighten to yellow, and ripen at last under the declining autumnsun, and the low skirting moon of the harvest, which seems too fulland heavy with mellow and bountiful light to rise high above thefields which it comes to bless with perfection.
the long threads,on each of which hung an oat-grain--the harvest here was mostly ofoats--had got dry and brittle; and the grains began to spread outtheir chaff-wings, as if ready to fly, and rustled with sweet soundsagainst each other, as the wind, which used to billow the fieldslike the waves of the sea, now swept gently and tenderly over it,helping the sun and moon in the drying and ripening of the joy to belaid up for the dreary winter.
most graceful of all hung thosedelicate oats; next bowed the bearded barley; and stately andwealthy and strong stood the few fields of wheat, of a rich, ruddy,golden hue.
above the yellow harvest rose the purple hills, andabove the hills the pale-blue autumnal sky, full of light and heat,but fading somewhat from the colour with which it deepened above thevanished days of summer.
for the harvest here is much later than inengland.
at length the day arrived when the sickle must be put into thebarley, soon to be followed by the scythe in the oats.
and now camethe joy of labour.
everything else was abandoned for the harvestfield.
books were thrown utterly aside; for, even when there was nofear of a change of weather to urge to labour prolonged beyond thenatural hours, there was weariness enough in the work of the day toprevent even david from reading, in the hours of bodily rest,anything that necessitated mental labour.
janet and margaret betook themselves to the reaping-hook; and thesomewhat pale face of the latter needed but a single day to changeit to the real harvest hue--the brown livery of ceres.
but when theoats were attacked, then came the tug of war.
the laird was in thefields from morning to night, and the boys would not stay behind;but, with their father's permission, much to the tutor'scontentment, devoted what powers they had to the gathering of thefruits of the earth.
hugh himself, whose strength had grownamazingly during his stay at turriepuffit, and who, though he wasquite helpless at the sickle, thought he could wield the scythe,would not be behind.
throwing off coat and waistcoat, and tying hishandkerchief tight round his loins, he laid hold on the emblematicweapon of time and death, determined likewise to earn the name ofreaper.
he took the last scythe.
it was desperate work for awhile, and he was far behind the first bout; but david, who was thebest scyther in the whole country side, and of course had theleading scythe, seeing the tutor dropping behind, put more power tohis own arm, finished his own bout, and brought up hugh's before theothers had done sharpening their scythes for the next.
"tak' care an' nae rax yersel' ower sair, mr. sutherlan'.
ye'll beup wi' the best o' them in a day or twa; but gin ye tyauve at itaboon yer strenth, ye'll be clean forfochten.
tak' a guid sweep wi'the scythe, 'at ye may hae the weicht o't to ca' through the strae,an' tak' nae shame at bein' hindmost.
here, maggy, my doo, come an'gather to mr. sutherlan'.
ane o' the young gentlemen can tak' yourplace at the binin'."
the work of janet and margaret had been to form bands for thesheaves, by folding together cunningly the heads of two smallhandfuls of the corn, so as to make them long enough together to goround the sheaf; then to lay this down for the gatherer to placeenough of the mown corn upon it; and last, to bind the band tightlyaround by another skilful twist and an insertion of the ends, and soform a sheaf.
from this work david called his daughter, desirous ofgiving hugh a gatherer who would not be disrespectful to hisawkwardness.
this arrangement, however, was far from pleasing tosome of the young men in the field, and brought down upon hugh, whowas too hard-wrought to hear them at first, many sly hits of countrywit and human contempt.
there had been for some time great jealousyof his visits at david's cottage; for margaret, though she had verylittle acquaintance with the young men of the neighbourhood, wasgreatly admired amongst them, and not regarded as so far above thestation of many of them as to render aspiration useless.
theirremarks to each other got louder and louder, till hugh at last heardsome of them, and could not help being annoyed, not by their wit orpersonality, but by the tone of contempt in which they were uttered.
"tak' care o' yer legs, sir.
it'll be ill cuttin' upo' stumps."
he's taen the wings aff o' a pairtrick."
"gin he gang on that get, he'll cut twa bouts at ance."
"ye'll hae the scythe ower the dyke, man.
sir; ye've taen aff my leg at the hip!"
"ye're shavin' ower close: ye'll draw the bluid, sir."
the gentleman's only mista'en his trade, an'imaigins he's howkin' a grave."
and so on.
hugh gave no further sign of hearing their remarks thanlay in increased exertion.
looking round, however, he saw thatmargaret was vexed, evidently not for her own sake.
he smiled toher, to console her for his annoyance; and then, ambitious to removethe cause of it, made a fresh exertion, recovered all his distance,and was in his own place with the best of them at the end of thebout.
but the smile that had passed between them did not escapeunobserved; and he had aroused yet more the wrath of the youths, bythreatening soon to rival them in the excellencies to which they hadan especial claim.
they had regarded him as an interloper, who hadno right to captivate one of their rank by arts beyond their reach;but it was still less pardonable to dare them to a trial of skillwith their own weapons.
to the fire of this jealousy, theadmiration of the laird added fuel; for he was delighted with thespirit with which hugh laid himself to the scythe.
but all thetime, nothing was further from hugh's thoughts than the idea ofrivalry with them.
whatever he might have thought of margaret inrelation to himself, he never thought of her, though labouring inthe same field with them, as in the least degree belonging to theirclass, or standing in any possible relation to them, except that ofa common work.
in ordinary, the labourers would have had sufficient respect forsutherland's superior position, to prevent them from giving suchdecided and articulate utterance to their feelings.
but they wereincited by the presence and example of a man of doubtful characterfrom the neighbouring village, a travelled and clever ne'er-do-weel,whose reputation for wit was equalled by his reputation for courageand skill, as well as profligacy.
roused by the effervescence ofhis genius, they went on from one thing to another, till hugh saw itmust be put a stop to somehow, else he must abandon the field.
theydared not have gone so far if david had been present; but he hadbeen called away to superintend some operations in another part ofthe estate; and they paid no heed to the expostulations of some ofthe other older men.
at the close of the day's work, therefore,hugh walked up to this fellow, and said:"i hope you will be satisfied with insulting me all to-day, andleave it alone to-morrow."
the man replied, with an oath and a gesture of rude contempt,"i dinna care the black afore my nails for ony skelp-doup o' the loto' ye."
hugh's highland blood flew to his brain, and before the rascalfinished his speech, he had measured his length on the stubble.
hesprang to his feet in a fury, threw off the coat which he had justput on, and darted at hugh, who had by this time recovered hiscoolness, and was besides, notwithstanding his unusual exertions,the more agile of the two.
the other was heavier and more powerful.
hugh sprang aside, as he would have done from the rush of a bull,and again with a quick blow felled his antagonist.
beginning ratherto enjoy punishing him, he now went in for it; and, before the otherwould yield, he had rendered his next day's labour somewhatdoubtful.
he withdrew, with no more injury to himself than a littlewater would remove.
janet and margaret had left the field before headdressed the man.
he went borne and to bed--more weary than he had ever been in hislife.
before he went to sleep, however, he made up his mind to saynothing of his encounter to david, but to leave him to hear of itfrom other sources.
he could not help feeling a little anxious asto his judgment upon it.
that the laird would approve, he hardlydoubted; but for his opinion he cared very little.
"dawvid, i wonner at ye," said janet to her husband, the moment hecame home, "to lat the young lad warstle himsel' deid that get wi' ascythe.
his banes is but saft yet, there wasna a dry steek on himor he wan half the lenth o' the first bout.
he's sair disjaskit,i'se warran'."
"nae fear o' him, janet; it'll do him guid.
mr. sutherland's nofeckless winlestrae o' a creater.
did he haud his ain at a' wi' thelave?"
"haud his ain!
gin he be fit for onything the day, he maun bepitten neist yersel', or he'll cut the legs aff o' ony ither man i'the corn."
a glow of pleasure mantled in margaret's face at her mother's praiseof hugh.
janet went on:"but i was jist clean affronted wi' the way 'at the young chieldsbehaved themselves till him."
"i thocht i heard a toot-moot o' that kin' afore i left, but ithocht it better to tak' nae notice o't.
i'll be wi' ye a' day themorn though, an' i'm thinkin' i'll clap a rouch han' on their mou's'at i hear ony mair o't frae."
but there was no occasion for interference on david's part.
hughmade his appearance--not, it is true, with the earliest in thehairst-rig, but after breakfast with the laird, who was delightedwith the way in which he had handled his scythe the day before, andfelt twice the respect for him in consequence.
it must be confessedhe felt very stiff, but the best treatment for stiffness being thehomopathic one of more work, he had soon restored the elasticity ofhis muscles, and lubricated his aching joints.
his antagonist ofthe foregoing evening was nowhere to be seen; and the rest of theyoung men were shame-faced and respectful enough.
david, having learned from some of the spectators the facts of thecombat, suddenly, as they were walking home together, held out hishand to hugh, shook his hard, and said:"mr. sutherlan', i'm sair obleeged to ye for giein' that vratch,jamie ogg, a guid doonsettin'.
he's a coorse crater; but the warstmaun hae meat, an' sae i didna like to refeese him when he cam forwark.
but its a greater kin'ness to clout him nor to cleed him.
they say ye made an awfu' munsie o' him.
but it's to be houpithe'll live to thank ye.
there's some fowk 'at can respeck noairgument but frae steekit neives; an' it's fell cruel to haud itfrae them, gin ye hae't to gie them.
i hae had eneuch ado to haudmy ain han's aff o' the ted, but it comes a hantle better frae you,mr.
hugh wielded the scythe the whole of the harvest, and margaretgathered to him.
by the time it was over, leading-home and all, hemeasured an inch less about the waist, and two inches more about theshoulders; and was as brown as a berry, and as strong as an ox, or"owse," as david called it, when thus describing mr. sutherland'sprogress in corporal development; for he took a fatherly pride inthe youth, to whom, at the same time, he looked up with submission,as his master in learning.
affliction, when i know it, is but this--a deep alloy, whereby man tougher isto bear the hammer; and the deeper still,we still arise more image of his will.
sickness--an humorous cloud 'twist us and light;and death, at longest, but another night.
man is his own star; and that soul that canbe honest, is the only perfect man.
john fletcher.--upon an honest man's fortune.
had sutherland been in love with margaret, those would have beenhappy days; and that a yet more happy night, when, under the mysteryof a low moonlight and a gathering storm, the crop was cast in hasteinto the carts, and hurried home to be built up in safety; when astrange low wind crept sighing across the stubble, as if it camewandering out of the past and the land of dreams, lying far off andwithered in the green west; and when margaret and he came and wentin the moonlight like creatures in a dream--for the vapours of sleepwere floating in hugh's brain, although he was awake and working.
"margaret," he said, as they stood waiting a moment for the cartthat was coming up to be filled with sheaves, "what does that windput you in mind of?"
"ossian's poems," replied margaret, without a moment's hesitation.
hugh was struck by her answer.
he had meant something quitedifferent.
but it harmonized with his feeling about ossian; for thegenuineness of whose poetry, highlander as he was, he had no betterargument to give than the fact, that they produced in himself analtogether peculiar mental condition; that the spiritual sensationshe had in reading them were quite different from those produced byanything else, prose or verse; in fact, that they created moods oftheir own in his mind.
he was unwilling to believe, apart fromnational prejudices (which have not prevented the opinions on thisquestion from being as strong on the one side as on the other), thatthis individuality of influence could belong to mere affectations ofa style which had never sprung from the sources of real feeling.
"could they," he thought, "possess the power to move us likeremembered dreams of our childhood, if all that they possessed ofreality was a pretended imitation of what never existed, and allthat they inherited from the past was the halo of its strangeness?"
but hugh was not in love with margaret, though he could not helpfeeling the pleasure of her presence.
any youth must have been thebetter for having her near him; but there was nothing about herquiet, self-contained being, free from manifestation of any sort, torouse the feelings commonly called love, in the mind of aninexperienced youth like hugh sutherland.--i say commonly called,because i believe that within the whole sphere of intelligence thereare no two loves the same.--not that he was less easily influencedthan other youths.
a designing girl might have caught him at once,if she had had no other beauty than sparkling eyes; but thewomanhood of the beautiful margaret kept so still in its pearlycave, that it rarely met the glance of neighbouring eyes.
howmargaret regarded him i do not know; but i think it was with a lovealmost entirely one with reverence and gratitude.
cause forgratitude she certainly had, though less than she supposed; and verylittle cause indeed for reverence.
but how could she fail to revereone to whom even her father looked up?
of course david's feeling ofrespect for hugh must have sprung chiefly from intellectual grounds;and he could hardly help seeing, if he thought at all on thesubject, which is doubtful, that hugh was as far behind margaret inthe higher gifts and graces, as he was before her in intellectualacquirement.
but whether david perceived this or not, certainlymargaret did not even think in that direction.
she was pure ofself-judgment--conscious of no comparing of herself with others,least of all with those next her.
at length the harvest was finished; or, as the phrase of thedistrict was, clyack was gotten--a phrase with the derivation, oreven the exact meaning of which, i am unacquainted; knowing onlythat it implies something in close association with the feast ofharvest-home, called the kirn in other parts of scotland.
thereafter, the fields lay bare to the frosts of morning andevening, and to the wind that grew cooler and cooler with the breathof winter, who lay behind the northern hills, and waited for hishour.
but many lovely days remained, of quiet and slow decay, ofyellow and red leaves, of warm noons and lovely sunsets, followed byskies--green from the west horizon to the zenith, and walked by amoon that seemed to draw up to her all the white mists from pond andriver and pool, to settle again in hoar-frost, during the colderhours that precede the dawn.
at length every leafless tree sparkledin the morning sun, incrusted with fading gems; and the ground washard under foot; and the hedges were filled with frostedspider-webs; and winter had laid the tips of his fingers on theland, soon to cover it deep with the flickering snow-flakes, shakenfrom the folds of his outspread mantle.
but long ere this, davidand margaret had returned with renewed diligence, and powersstrengthened by repose, or at least by intermission, to their mentallabours, and hugh was as constant a visitor at the cottage asbefore.
the time, however, drew nigh when he must return to hisstudies at aberdeen; and david and margaret were looking forwardwith sorrow to the loss of their friend.
janet, too, "cudna bide tothink o't."
"he'll tak' the daylicht wi' him, i doot, my lass," she said, as shemade the porridge for breakfast one morning, and looked downanxiously at her daughter, seated on the creepie by the ingle-neuk.
"na, na, mither," replied margaret, looking up from her book; "he'lllea' sic gifts ahin' him as'll mak' daylicht i' the dark;" and thenshe bent her head and went on with her reading, as if she had notspoken.
the mother looked away with a sigh and a slight, sad shake of thehead.
but matters were to turn out quite different from all anticipations.
before the day arrived on which hugh must leave for the university,a letter from home informed him that his father was dangerously ill.he hastened to him, but only to comfort his last hours by all thata son could do, and to support his mother by his presence during thefirst hours of her loneliness.
but anxious thoughts for the future,which so often force themselves on the attention of those who wouldgladly prolong their brooding over the past, compelled them to adoptan alteration of their plans for the present.
the half-pay of major sutherland was gone, of course; and all thatremained for mrs. sutherland was a small annuity, secured by herhusband's payments to a certain fund for the use of officers'widows.
from this she could spare but a mere trifle for thecompletion of hugh's university-education; while the salary he hadreceived at turriepuffit, almost the whole of which he had saved,was so small as to be quite inadequate for the very moderate outlaynecessary.
he therefore came to the resolution to write to thelaird, and offer, if they were not yet provided with another tutor,to resume his relation to the young gentlemen for the winter.
itwas next to impossible to spend money there; and he judged thatbefore the following winter, he should be quite able to meet theexpenses of his residence at aberdeen, during the last session ofhis course.
he would have preferred trying to find anothersituation, had it not been that david and janet and margaret hadmade there a home for him.
whether mrs. glasford was altogether pleased at the proposal, icannot tell; but the laird wrote a very gentlemanlike epistle,condoling with him and his mother upon their loss, and urging theusual common-places of consolation.
the letter ended with a heartyacceptance of hugh's offer, and, strange to tell, the unsolicitedpromise of an increase of salary to the amount of five pounds.
thisis another to be added to the many proofs that verisimilitude is notin the least an essential element of verity.
he left his mother as soon as circumstances would permit, andreturned to turriepuffit; an abode for the winter very differentindeed from that in which he had expected to spend it.
he reached the place early in the afternoon; received from mrs.glasford a cold "i hope you're well, mr. sutherland;" found hispupils actually reading, and had from them a welcome ratherboisterously evidenced; told them to get their books; and sat downwith them at once to commence their winter labours.
he spent twohours thus; had a hearty shake of the hand from the laird, when hecame home; and, after a substantial tea, walked down to david'scottage, where a welcome awaited him worth returning for.
"come yer wa's butt," said janet, who met him as he opened the doorwithout any prefatory knock, and caught him with both hands; "i'mblithe to see yer bonny face ance mair.
we're a' jist at ane mairwi' expeckin' o' ye."
david stood in the middle of the floor, waiting for him.
"come awa', my bonny lad," was all his greeting, as he held out agreat fatherly hand to the youth, and, grasping his in the one,clapped him on the shoulder with the other, the water standing inhis blue eyes the while.
hugh thought of his own father, and couldnot restrain his tears.
margaret gave him a still look full in theface, and, seeing his emotion, did not even approach to offer himany welcome.
she hastened, instead, to place a chair for him as shehad done when first he entered the cottage, and when he had taken itsat down at his feet on her creepie.
with true delicacy, no onetook any notice of him for some time.
david said at last,"an' hoo's yer puir mother, mr.
"she's pretty well," was all hugh could answer.
"it's a sair stroke to bide," said david; "but it's a gran' thingwhan a man's won weel throw't.
whan my father deit, i min' weel, iwas sae prood to see him lyin' there, in the cauld grandeur o'deith, an' no man 'at daured say he ever did or spak the thing 'atdidna become him, 'at i jist gloried i' the mids o' my greetin'.
hewas but a puir auld shepherd, mr. sutherlan', wi' hair as white asthe sheep 'at followed him; an' i wat as they followed him, hefollowed the great shepherd; an' followed an' followed, till he jistfollowed him hame, whaur we're a' boun', an' some o' us far on theroad, thanks to him!"
and with that david rose, and got down the bible, and, opening itreverently, read with a solemn, slightly tremulous voice, thefourteenth chapter of st. john's gospel.
when he had finished, theyall rose, as by one accord, and knelt down, and david prayed:"o thou in whase sicht oor deeth is precious, an' no licht maitter;wha through darkness leads to licht, an' through deith to thegreater life!--we canna believe that thou wouldst gie us ony guidthing, to tak' the same again; for that would be but bairns' play.
we believe that thou taks, that thou may gie again the same thingbetter nor afore--mair o't and better nor we could ha' received ititherwise; jist as the lord took himsel' frae the sicht o' them 'atlo'ed him weel, that instead o' bein' veesible afore their een, hemicht hide himsel' in their verra herts.
come thou, an' abide inus, an' tak' us to bide in thee; an' syne gin we be a' in thee, wecanna be that far frae ane anither, though some sud be in haven, an'some upo' earth.
lord help us to do oor wark like thy men an'maidens doon the stair, remin'in' oursel's, 'at them 'at we miss haeonly gane up the stair, as gin 'twar to haud things to thy han' i'thy ain presence-chamber, whaur we houp to be called or lang, an' tosee thee an' thy son, wham we lo'e aboon a'; an' in his name we say,amen!"
hugh rose from his knees with a sense of solemnity and reality thathe had never felt before.
little was said that evening; supper waseaten, if not in silence, yet with nothing that could be calledconversation.
and, almost in silence, david walked home with hugh.
the spirit of his father seemed to walk beside him.
he felt as ifhe had been buried with him; and had found that the sepulchre wasclothed with green things and roofed with stars--was in truth theheavens and the earth in which his soul walked abroad.
if hugh looked a little more into his bible, and tried a little moreto understand it, after his father's death, it is not to be wonderedat.
it is but another instance of the fact that, whether fromeducation or from the leading of some higher instinct, we are ready,in every more profound trouble, to feel as if a solution or a refugelay somewhere--lay in sounds of wisdom, perhaps, to be sought andfound in the best of books, the deepest of all the mysterioustreasuries of words.
but david never sought to influence hugh tothis end.
he read the bible in his family, but he never urged thereading of it on others.
sometimes he seemed rather to avoid thesubject of religion altogether; and yet it was upon those veryoccasions that, if he once began to speak, he would pour out, beforehe ceased, some of his most impassioned utterances.
knowledge bloweth up, but charity buildeth up.
lord bacon's rendering of 1 cor.
i.things went on as usual for a few days, when hugh began to encountera source of suffering of a very material and unromantic kind, butwhich, nevertheless, had been able before now, namely, at thecommencement of his tutorship, to cause him a very sufficient degreeof distress.
it was this; that he had no room in which he couldpursue his studies in private, without having to endure a mostundesirable degree of cold.
in summer this was a matter of littlemoment, for the universe might then be his secret chamber; but in ascotch spring or autumn, not to say winter, a bedroom without afire-place, which, strange to say, was the condition of his, was nota study in which thought could operate to much satisfactory result.
indeed, pain is a far less hurtful enemy to thinking than cold.
and to have to fight such suffering and its benumbing influences,as well as to follow out a train of reasoning, difficult at anytime, and requiring close attention--is too much for any machinewhose thinking wheels are driven by nervous gear.
sometimes--for hemust make the attempt--he came down to his meals quite blue withcold, as his pupils remarked to their mother; but their observationnever seemed to suggest to her mind the necessity of making somebetter provision for the poor tutor.
and hugh, after the way inwhich she had behaved to him, was far too proud to ask her a favour,even if he had had hopes of receiving his request.
he knew, too,that, in the house, the laird, to interfere in the smallest degree,must imperil far more than he dared.
the prospect, therefore, ofthe coming winter, in a country where there was scarcely anyafternoon, and where the snow might lie feet deep for weeks, was notat all agreeable.
he had, as i have said, begun to suffer already,for the mornings and evenings were cold enough now, although it wasa bright, dry october.
one evening janet remarked that he hadcaught cold, for he was 'hostin' sair;' and this led hugh to statethe discomfort he was condemned to experience up at the ha' house.
"weel," said david, after some silent deliberation, "that sattles't;we maun set aboot it immedantly."
of course hugh was quite at a loss to understand what he meant, andbegged him to explain.
"ye see," replied david, "we hae verra little hoose-room i' this bitcot; for, excep this kitchen, we hae but the ben whaur janet and mesleeps; and sae last year i spak' to the laird to lat me hae muckletimmer as i wad need to big a kin' o' a lean-to to the house ahin',so 'at we micht hae a kin' o' a bit parlour like, or rather a roomie'at ony o' us micht retire till for a bit, gin we wanted to be oorlanes.
he had nae objections, honest man.
but somehoo or ither inever sat han' till't; but noo the wa's maun be up afore the watweather sets in.
sae i'se be at it the morn, an' maybe ye'll len'me a han', mr. sutherlan', and tak' oot yer wages in house-room an'firin' efter it's dune."
"thank you heartily!"
said hugh; "that would be delightful.
it seemstoo good to be possible.
but will not wooden walls be rather a poorprotection against such winters as i suppose you have in theseparts?"
"hootoot, mr. sutherlan', ye micht gie me credit for raither mairrumgumption nor that comes till.
timmer was the only thing i not(needed) to spier for; the lave lies to ony body's han'--a fewcart-fu's o' sods frae the hill ahint the hoose, an' a han'fu' ortwa o' stanes for the chimla oot o' the quarry--there's eneuch therefor oor turn ohn blastit mair; an' we'll saw the wood oorsels; an'gin we had ance the wa's up, we can carry on the inside at oorleisur'.
that's the way 'at the maker does wi' oorsels; he gie's usthe wa's an' the material, an' a whole lifetime, maybe mair, tofurnish the house."
"i'll work like a horse, and we'll be atit the morn."
"i'se be at it afore daylicht, an' ane or twa o' the lads'll len' mea han' efter wark-hours; and there's yersel', mr. sutherlan', worthane an' a half o' ordinary workers; an' we'll hae truff aneuch forthe wa's in a jiffey.
i'll mark a feow saplin's i' the wud here atdenner-time, an' we'll hae them for bauks, an' couples, an' things;an' there's plenty dry eneuch for beurds i' the shed, an' bein' buta lean-to, there'll be but half wark, ye ken."
they went out directly, in the moonlight, to choose the spot; andsoon came to the resolution to build it so, that a certain backdoor, which added more to the cold in winter than to the conveniencein summer, should be the entrance to the new chamber.
the chimneywas the chief difficulty; but all the materials being in theimmediate neighbourhood, and david capable of turning his hands toanything, no obstruction was feared.
indeed, he set about that partfirst, as was necessary; and had soon built a small chimney, chieflyof stones and lime; while, under his directions, the walls weremaking progress at the same time, by the labour of hugh and two orthree of the young men from the farm, who were most ready to obligedavid with their help, although they were still rather unfriendly tothe colliginer, as they called him.
but hugh's frankness soon wonthem over, and they all formed within a day or two a verycomfortable party of labourers.
they worked very hard; for if therain should set in before the roof was on, their labour would bealmost lost from the soaking of the walls.
they built them of turf,very thick, with a slight slope on the outside towards the roof;before commencing which, they partially cut the windows out of thewalls, putting wood across to support the top.
i should haveexplained that the turf used in building was the upper and coarserpart of the peat, which was plentiful in the neighbourhood.
thethatch-eaves of the cottage itself projected over the joining of thenew roof, so as to protect it from the drip; and david soon put athick thatch of new straw upon the little building.
second-handwindows were procured at the village, and the holes in the walls cutto their size.
they next proceeded to the saw-pit on theestate--for almost everything necessary for keeping up the officeswas done on the farm itself--where they sawed thin planks of deal,to floor and line the room, and make it more cosie.
these davidplaned upon one side; and when they were nailed against slight postsall round the walls, and the joints filled in with putty, the roombegan to look most enticingly habitable.
the roof had not beenthatched two days before the rain set in; but now they could workquite comfortably inside; and as the space was small, and theforenights were long, they had it quite finished before the end ofnovember.
david bought an old table in the village, and one or twochairs; mended them up; made a kind of rustic sofa or settle; put afew bookshelves against the wall; had a peat fire lighted on thehearth every day; and at length, one saturday evening, they hadsupper in the room, and the place was consecrated henceforth tofriendship and learning.
from this time, every evening, as soon aslessons, and the meal which immediately followed them, were over,hugh betook himself to the cottage, on the shelves of which all hisbooks by degrees collected themselves; and there spent the wholelong evening, generally till ten o'clock; the first part alonereading or writing; the last in company with his pupils, who,diligent as ever, now of course made more rapid progress thanbefore, inasmuch as the lessons were both longer and more frequent.
the only drawback to their comfort was, that they seemed to haveshut janet out; but she soon remedied this, by contriving to getthrough with her house work earlier than she had ever done before;and, taking her place on the settle behind them, knitted awaydiligently at her stocking, which, to inexperienced eyes, seemedalways the same, and always in the same state of progress,notwithstanding that she provided the hose of the whole family, blueand grey, ribbed and plain.
her occasional withdrawings, to observethe progress of the supper, were only a cheerful break in thecontinuity of labour.
little would the passer-by imagine thatbeneath that roof, which seemed worthy only of the name of a shed,there sat, in a snug little homely room, such a youth as hugh, sucha girl as margaret, such a grand peasant king as david, and such atrue-hearted mother to them all as janet.
there were no picturesand no music; for margaret kept her songs for solitary places; butthe sound of verse was often the living wind which set a-waving thetops of the trees of knowledge, fast growing in the sunlight oftruth.
the thatch of that shed-roof was like the grizzled hair ofdavid, beneath which lay the temple not only of holy but of wise andpoetic thought.
it was like the sylvan abode of the gods, where thearchitecture and music are all of their own making, in their kindthe more beautiful, the more simple and rude; and if more doubtfulin their intent, and less precise in their finish, yet therein thefuller of life and its grace, and the more suggestive of deeperharmonies.
and like his father of face and of stature,and false of love--it came him of nature;as doth the fox renard, the fox's son;of kinde, he coud his old father's wone,without lore, as can a drake swim,when it is caught, and carried to the brim.
chaucer.--legend of phillis.
of course, the yet more lengthened absences of hugh from the housewere subjects of remark as at the first; but hugh had made up hismind not to trouble himself the least about that.
for some timemrs. glasford took no notice of them to himself; but one evening,just as tea was finished, and hugh was rising to go, her restraintgave way, and she uttered one spiteful speech, thinking it, nodoubt, so witty that it ought to see the light.
"ye're a day-labourer it seems, mr. sutherlan', and gang hame atnight."
"exactly so, madam," rejoined hugh.
"there is no other relationbetween you and me, than that of work and wages.
you have done yourbest to convince me of that, by making it impossible for me to feelthat this house is in any sense my home."
with this grand speech he left the room, and from that time till theday of his final departure from turriepuffit, there was not a singleallusion made to the subject.
he soon reached the cottage.
when he entered the new room, whichwas always called mr. sutherland's study, the mute welcome affordedhim by the signs of expectation, in the glow of the waiting fire,and the outspread arms of the elbow-chair, which was now called his,as well as the room, made ample amends to him for the unfriendlinessof mrs. glasford.
going to the shelves to find the books he wanted,he saw that they had been carefully arranged on one shelf, and thatthe others were occupied with books belonging to the house.
helooked at a few of them.
they were almost all old books, and suchas may be found in many scotch cottages; for instance, boston'sfourfold state, in which the ways of god and man may be seen througha fourfold fog; erskine's divine sonnets, which will repay thereader in laughter for the pain it costs his reverence, producingmuch the same effect that a gothic cathedral might, reproduced bythe pencil and from the remembrance of a chinese artist, who hadseen it once; drelincourt on death, with the famous ghost-hoax of defoe, to help the bookseller to the sale of the unsaleable; the scotsworthies, opening of itself at the memoir of mr. alexander peden;the pilgrim's progress, that wonderful inspiration, failing neversave when the theologian would sometimes snatch the pen from thehand of the poet; theron and aspasio; village dialogues; and othersof a like class.
to these must be added a rare edition of blindharry.
it was clear to hugh, unable as he was fully to appreciatethe wisdom of david, that it was not from such books as these thathe had gathered it; yet such books as these formed all his store.
he turned from them, found his own, and sat down to read.
by andby david came in.
"i'm ower sune, i doubt, mr. sutherlan'.
i'm disturbin' ye."
"not at all," answered hugh.
"besides, i am not much in a readingmood this evening: mrs. glasford has been annoying me again."
what's she been sayin' noo?"
thinking to amuse david, hugh recounted the short passage betweenthem recorded above.
david, however, listened with a very differentexpression of countenance from what hugh had anticipated; and, whenhe had finished, took up the conversation in a kind of apologetictone.
"weel, but ye see," said he, folding his palms together, "she hasna'jist had a'thegither fair play.
she does na come o' a guid breed.
man, it's a fine thing to come o' a guid breed.
they hae a hantleto answer for 'at come o' decent forbears."
"i thought she brought the laird a good property," said hugh, notquite understanding david.
"ow, ay, she brocht him gowpenfu's o' siller; but hoo was't gotten?
an' ye ken it's no riches 'at 'ill mak' a guid breed--'cep' it beo' maggots.
the richer cheese the mair maggots, ye ken.
ye maunnaspeyk o' this; but the mistress's father was weel kent to hae madehis siller by fardins and bawbees, in creepin', crafty ways.
he wasa bit merchan' in aberdeen, an' aye keepit his thoom weel ahint thepeint o' the ellwan', sae 'at he made an inch or twa upo' ilka yardhe sauld.
sae he took frae his soul, and pat intill his siller-bag,an' had little to gie his dochter but a guid tocher.
mr.sutherlan', it's a fine thing to come o' dacent fowk.
noo, to luikat yersel': i ken naething aboot yer family; but ye seem at eesichtto come o' a guid breed for the bodily part o' ye.
that's a sma'matter; but frae what i ha'e seen--an' i trust in god i'm no'mista'en--ye come o' the richt breed for the min' as weel.
i'm noflatterin' ye, mr. sutherlan'; but jist layin' it upo' ye, 'at ginye had an honest father and gran'father, an' especially a guidmither, ye hae a heap to answer for; an' ye ought never to be hardupo' them 'at's sma' creepin' creatures, for they canna help it saeweel as the like o' you and me can."
david was not given to boasting.
hugh had never heard anythingsuggesting it from his lips before.
he turned full round and lookedat him.
on his face lay a solemn quiet, either from a feeling ofhis own responsibility, or a sense of the excuse that must be madefor others.
what he had said about the signs of breed in hugh'sexterior, certainly applied to himself as well.
his carriage wasfull of dignity, and a certain rustic refinement; his voice waswonderfully gentle, but deep; and slowest when most impassioned.
heseemed to have come of some gigantic antediluvian breed: there wassomething of the titan slumbering about him.
he would have been astern man, but for an unusual amount of reverence that seemed tooverflood the sternness, and change it into strong love.
no one hadever seen him thoroughly angry; his simple displeasure with any ofthe labourers, the quality of whose work was deficient, would gofurther than the laird's oaths.
hugh sat looking at david, who supported the look with that perfectcalmness that comes of unconscious simplicity.
at length hugh's eyesank before david's, as he said:"i wish i had known your father, then, david."
"my father was sic a ane as i tauld ye the ither day, mr.sutherlan'.
i'm a' richt there.
a puir, semple, god-fearin'shepherd, 'at never gae his dog an ill-deserved word, nor took theskin o' ony puir lammie, wha's woo' he was clippin', atween theshears.
he was weel worthy o' the grave 'at he wan till at last.
an' my mither was jist sic like, wi' aiblins raither mair heid normy father.
they're her beuks maistly upo' the skelf there abune yerain, mr. sutherlan'.
i honour them for her sake, though i seldomtrouble them mysel'.
she gae me a kin' o' a scunner at them, honestwoman, wi' garrin' me read at them o' sundays, till they nearscomfisht a' the guid 'at was in me by nater.
there's doctrine forye, mr.
added david, with a queer laugh.
"i thought they could hardly be your books," said hugh.
"but i hae ae odd beuk, an' that brings me upo' my pedigree, mr.sutherlan'; for the puirest man has as lang a pedigree as thegreatest, only he kens less aboot it, that's a'.
an' i wat, for yerlords and ladies, it's no a' to their credit 'at's tauld o' theirhither-come; an' that's a' against the breed, ye ken.
a wilfu' sinin the father may be a sinfu' weakness i' the son; an' that's what ica' no fair play."
so saying, david went to his bedroom, whence he returned with a veryold-looking book, which he laid on the table before hugh.
he openedit, and saw that it was a volume of jacob bhmen, in the originallanguage.
he found out afterwards, upon further inquiry, that itwas in fact a copy of the first edition of his first work, theaurora, printed in 1612.  on the title-page was written a name,either in german or old english character, he was not sure which;but he was able to read it--martin elginbrodde.
david, having givenhim time to see all this, went on:"that buik has been in oor family far langer nor i ken.
i neednasay i canna read a word o't, nor i never heard o' ane 'at could.
but i canna help tellin' ye a curious thing, mr. sutherlan', inconnexion wi' the name on that buik: there's a gravestane, a verraauld ane--hoo auld i canna weel mak' out, though i gaed ends-errandto aberdeen to see't--an' the name upo' that gravestane is martinelginbrod, but made mention o' in a strange fashion; an' i'm no surea'thegither aboot hoo ye'll tak' it, for it soun's rather fearsomeat first hearin' o't.
but ye'se hae't as i read it:     "'here lie i, martin elginbrodde:      hae mercy o' my soul, lord god;      as i wad do, were i lord god,      and ye were martin elginbrodde.'"
certainly hugh could not help a slight shudder at what seemed to himthe irreverence of the epitaph, if indeed it was not deserving of aworse epithet.
but he made no remark; and, after a moment's pause,david resumed:"i was unco ill-pleased wi't at the first, as ye may suppose, mr.sutherlan'; but, after a while, i begude (began) an' gaed throughtwa or three bits o' reasonin's aboot it, in this way: by the natur'o't, this maun be the man's ain makin', this epitaph; for no itherbody cud ha' dune't; and he had left it in's will to be pitten upo'the deid-stane, nae doot: i' the contemplation o' deith, a man wadno be lik'ly to desire the perpetuation o' a blasphemy upo' a tableo' stone, to stan' against him for centuries i' the face o' god an'man: therefore it cudna ha' borne the luik to him o' thepresumptuous word o' a proud man evenin' himsel' wi' the almichty.
sae what was't, then, 'at made him mak' it?
it seems to me--thoughi confess, mr. sutherlan', i may be led astray by the nateral desire'at a man has to think weel o' his ain forbears--for 'at he was aforbear o' my ain, i canna weel doot, the name bein' by no means acommon ane, in scotland ony way--i'm sayin', it seems to me, thatit's jist a darin' way, maybe a childlike way, o' judgin', as jobmicht ha' dune, 'the lord by himsel';' an' sayin', 'at gin he,martin elginbrod, wad hae mercy, surely the lord was not lessmercifu' than he was.
the offspring o' the most high was, as itwere, aware o' the same spirit i' the father o' him, as muved inhimsel'.
he felt 'at the mercy in himsel' was ane o' the bestthings; an' he cudna think 'at there wad be less o't i' the fathero' lichts, frae whom cometh ilka guid an' perfeck gift.
an' may behe remembered 'at the saviour himsel' said: 'be ye perfect as yourfather in heaven is perfect;' and that the perfection o' god, as hehad jist pinted oot afore, consisted in causin' his bonny sun toshine on the evil an' the good, an' his caller rain to fa' upo' thejust an' the unjust."
it may well be doubted whether david's interpretation of the epitaphwas the correct one.
it will appear to most of my readers tobreathe rather of doubt lighted up by hope, than of that strongfaith which david read in it.
but whether from family partiality,and consequent unwillingness to believe that his ancestor had been aman who, having led a wild, erring, and evil life, turned at lasttowards the mercy of god as his only hope, which the words mightimply; or simply that he saw this meaning to be the best; this wasthe interpretation which david had adopted.
"but," interposed hugh, "supposing he thought all that, why shouldhe therefore have it carved on his tombstone?"
"i hae thocht aboot that too," answered david.
"for ae thing, a bodyhas but feow ways o' sayin' his say to his brithermen.
robbie burnscud do't in sang efter sang; but maybe this epitaph was a' that auldmartin was able to mak'.
he michtna hae had the gift o' utterance.
but there may be mair in't nor that.
gin the clergy o' thae timeswarna a gey hantle mair enlichtened nor a fowth o' the clergyhereabouts, he wad hae heard a heap aboot the glory o' god, as thething 'at god himsel' was maist anxious aboot uphaudin', jist like aprood creater o' a king; an' that he wad mak' men, an' feed them,an' cleed them, an' gie them braw wives an' toddlin' bairnies, an'syne damn them, a' for's ain glory.
maybe ye wadna get mony o' them'at wad speyk sae fair-oot noo-a-days, for they gang wi' the tidejist like the lave; but i' my auld minny's buiks, i hae read jilt asmuckle as that, an' waur too.
mony ane 'at spak like that, had naedoot a guid meanin' in't; but, hech man!
it's an awesome deevilichway o' sayin' a holy thing.
noo, what better could puir auld martindo, seein' he had no ae word to say i' the kirk a' his lifelang, norjist say his ae word, as pithily as might be, i' the kirkyard, efterhe was deid; an' ower an' ower again, wi' a tongue o' stane, letthem tak' it or lat it alane 'at likit?
that's a' my defence o' myauld luckie-daddy--heaven rest his brave auld soul!"
"but are we not in danger," said hugh, "of thinking too lightly andfamiliarly of the maker, when we proceed to judge him so byourselves?"
"mr. sutherlan'," replied david, very solemnly, "i dinna thenk i canbe in muckle danger o' lichtlyin' him, whan i ken in my ain sel', asweel as she 'at was healed o' her plague, 'at i wad be a horse i'that pleuch, or a pig in that stye, not merely if it was hiswill--for wha can stan' against that--but if it was for his glory;ay, an' comfort mysel', a' the time the change was passin' upo' me,wi' the thocht that, efter an' a', his blessed han's made the pigstoo."
"but, a moment ago, david, you seemed to me to be making ratherlittle of his glory."
"o' his glory, as they consider glory--ay; efter a warldly fashionthat's no better nor pride, an' in him would only be a greaterpride.
but his glory!
consistin' in his trowth an'lovin'kindness--(man!
that's a bonny word)--an' grandself-forgettin' devotion to his creaters--lord!
i care little for his glory either, gin by that yemean the praise o' men.
a heap o' the anxiety for the spread o' hisglory, seems to me to be but a desire for the sempathy o' itherfowk.
there's no fear but men 'll praise him, a' in guid time--thatis, whan they can.
but, mr. sutherlan', for the glory o' god,raither than, if it were possible, one jot or one tittle should failof his entire perfection of holy beauty, i call god to witness, iwould gladly go to hell itsel'; for no evil worth the full name canbefall the earth or ony creater in't, as long as god is what he is.
for the glory o' god, mr. sutherlan', i wad die the deith.
for thewill o' god, i'm ready for onything he likes.
i canna surely be inmuckle danger o' lichtlyin' him.
i glory in my god."
the almost passionate earnestness with which david spoke, wouldalone have made it impossible for hugh to reply at once.
after afew moments, however, he ventured to ask the question:"would you do nothing that other people should know god, then,david?"
"onything 'at he likes.
but i would tak' tent o' interferin'.
he'sat it himsel' frae mornin' to nicht, frae year's en' to year's en'."
"but you seem to me to make out that god is nothing but love!"
"ay, naething but love.
what for no?"
"because we are told he is just."
"would he be lang just if he didna lo'e us?"
"but does he not punish sin?"
"would it be ony kin'ness no to punish sin?
no to us a' means topit awa' the ae ill thing frae us?
whatever may be meant by theplace o' meesery, depen' upo't, mr. sutherlan', it's only anitherform o' love, love shinin' through the fogs o' ill, an' sae gartleuk something verra different thereby.
man, raither nor see mymaggy--an' ye'll no doot 'at i lo'e her--raither nor see my maggy doan ill thing, i'd see her lyin' deid at my feet.
but supposin' theill thing ance dune, it's no at my feet i wad lay her, but upo' myheart, wi' my auld arms aboot her, to hand the further ill aff o'her.
an' shall mortal man be more just than god?
shall a man bemore pure than his maker?
o my god!
the entrance of margaret would have prevented the prosecution ofthis conversation, even if it had not already drawn to a naturalclose.
not that david would not have talked thus before hisdaughter, but simply that minds, like instruments, need to bebrought up to the same pitch, before they can "atone together," andthat one feels this instinctively on the entrance of another who hasnot gone through the same immediate process of gradual elevation oftone.
their books and slates were got out, and they sat down to theirwork; but hugh could not help observing that david, in the midst ofhis lines and angles and algebraic computations, would, every nowand then, glance up at margaret, with a look of tenderness in hisface yet deeper and more delicate in its expression than ordinary.
margaret was, however, quite unconscious of it, pursuing her workwith her ordinary even diligence.
but janet observed it.
"what ails the bairn, dawvid, 'at ye leuk at her that get?
"naething ails her, woman.
do ye never leuk at a body but whensomething ails them?"
"ow, ay--but no that get."
"weel, maybe i was thinkin' hoo i wad leuk at her gin onything didail her."
dinna further the ill hither by makin' a biendoonsittin' an' a bed for't."
all david's answer to this was one of his own smiles.
at supper, for it happened to be saturday, hugh said:"i've been busy, between whiles, inventing, or perhaps discovering,an etymological pedigree for you, david!"
"weel, lat's hear't," said david.
"first--do you know that that volume with your ancestor's name onit, was written by an old german shoemaker, perhaps only a cobbler,for anything i know?"
"i know nothing aboot it, more or less," answered david.
"he was a wonderful man.
some people think he was almost inspired."
"maybe, maybe," was all david's doubtful response.
"at all events, though i know nothing about it myself, he must havewritten wonderfully for a cobbler."
"for my pairt," replied david, "if i see no wonder in the man, i cansee but little in the cobbler.
what for shouldna a cobbler writewonnerfully, as weel as anither?
it's a trade 'at furthersmeditation.
my grandfather was a cobbler, as ye ca't; an' they sayhe was no fule in his ain way either."
"then it does go in the family!"
cried hugh, triumphantly.
"i was in doubt at first whether your name referred to the breadthof your shoulders, david, as transmitted from some ancient sire,whose back was an ellwand-broad; for the g might come from a w or v,for anything i know to the contrary.
but it would have been braidin that case.
and, now, i am quite convinced that that martin orhis father was a german, a friend of old jacob bhmen, who gave himthe book himself, and was besides of the same craft; and he comingto this country with a name hard to be pronounced, they found aresemblance in the sound of it to his occupation; and so graduallycorrupted his name, to them uncouth, into elsynbrod, elshinbrod,thence elginbrod, with a soft g, and lastly elginbrod, as youpronounce it now, with a hard g.  this name, turned from scotch intoenglish, would then be simply martin awlbore.
the cobbler is in thefamily, david, descended from jacob bhmen himself, by the mother'sside."
this heraldic blazon amused them all very much, and david expressedhis entire concurrence with it, declaring it to be incontrovertible.
margaret laughed heartily.
besides its own beauty, two things made margaret's laugh of someconsequence; one was, that it was very rare; and the other, that itrevealed her two regular rows of dainty white teeth, suiting well tothe whole build of the maiden.
she was graceful and rather tall,with a head which, but for its smallness, might have seemed tooheavy for the neck that supported it, so ready it always was todroop like a snowdrop.
the only parts about her which hughdisliked, were her hands and feet.
the former certainly had beenreddened and roughened by household work: but they were well formednotwithstanding.
the latter he had never seen, notwithstanding thebare-foot habits of scotch maidens; for he saw margaret rarelyexcept in the evenings, and then she was dressed to receive him.
certainly, however, they were very far from following the shape ofthe clumsy country shoes, by which he misjudged their proportions.
had he seen them, as he might have seen them some part of any dayduring the summer, their form at least would have satisfied him.
out of whose womb came the ice?
and the hoary frost of heaven, whohath gendered it?
the waters are hid as with a stone, and the faceof the deep is frozen.
he giveth snow like wool; he scattereth the hoar frost like ashes.
29, 30; psalm cxlvii.
16.winter was fairly come at last.
a black frost had bound the earthfor many days; and at length a peculiar sensation, almost a smell ofsnow in the air, indicated an approaching storm.
the snow fell atfirst in a few large unwilling flakes, that fluttered slowly andheavily to the earth, where they lay like the foundation of thesuperstructure that was about to follow.
faster and faster theyfell--wonderful multitudes of delicate crystals, adhering in shapesof beauty which outvied all that jeweller could invent or execute ofethereal, starry forms, structures of evanescent yet prodigalloveliness--till the whole air was obscured by them, and night cameon, hastened by an hour, from the gathering of their white darkness.
in the morning, all the landscape was transfigured.
the snow hadceased to fall; but the whole earth, houses, fields, and fences,ponds and streams, were changed to whiteness.
but most wonderfullooked the trees--every bough and every twig thickened, and bentearthward with its own individual load of the fairy ghost-birds.
each retained the semblance of its own form, wonderfully, magicallyaltered by its thick garment of radiant whiteness, shininggloriously in the sunlight.
it was the shroud of dead nature; but ashroud that seemed to prefigure a lovely resurrection; for the verydeath-robe was unspeakably, witchingly beautiful.
again at nightthe snow fell; and again and again, with intervening days of brightsunshine.
every morning, the first fresh footprints were a newwonder to the living creatures, the young-hearted amongst them atleast, who lived and moved in this death-world, this sepulchralplanet, buried in the shining air before the eyes of itssister-stars in the blue, deathless heavens.
paths had to becleared in every direction towards the out-houses, and again clearedevery morning; till at last the walls of solid rain stood higherthan the head of little johnnie, as he was still called, though hewas twelve years old.
it was a great delight to him to wanderthrough the snow-avenues in every direction; and great fun it was,both to him and his brother, when they were tired of snowballingeach other and every living thing about the place except theirparents and tutor, to hollow out mysterious caves and vaultedpassages.
sometimes they would carry these passages on from onepath to within an inch or two of another, and there lie in wait tillsome passer-by, unweeting of harm, was just opposite their lurkingcave; when they would dash through the solid wall of snow with ahideous yell, almost endangering the wits of the maids, and causinga recoil and startled ejaculation even of the strong man on whomthey chanced to try their powers of alarm.
hugh himself was onceglad to cover the confusion of his own fright with the hearty fit oflaughter into which the perturbation of the boys, upon discoveringwhom they had startled, threw him.
it was rare fun to them; but notto the women about the house, who moved from place to place in astate of chronic alarm, scared by the fear of being scared; till oneof them going into hysterics, real or pretended, it was foundnecessary to put a stop to the practice; not, however, beforemargaret had had her share of the jest.
hugh happened to be lookingout of his window at the moment--watching her, indeed, as she passedtowards the kitchen with some message from her mother; when anindescribable monster, a chaotic mass of legs and snow, burst, as ifout of the earth, upon her.
she turned pale as the snow around her(and hugh had never observed before how dark her eyes were), as shesprang back with the grace of a startled deer.
she uttered no cry,however, perceiving in a moment who it was, gave a troubled littlesmile, and passed on her way as if nothing had happened.
hugh wasnot sorry when maternal orders were issued against the practicaljoke.
the boys did not respect their mother very much, but theydared not disobey her, when she spoke in a certain tone.
there was no pathway cut to david's cottage; and no track trodden,except what david, coming to the house sometimes, and hugh goingevery afternoon to the cottage, made between them.
hugh often wentto the knees in snow, but was well dried and warmed by janet's carewhen he arrived.
she had always a pair of stockings and slippersready for him at the fire, to be put on the moment of his arrival;and exchanged again for his own, dry and warm, before he footed oncemore the ghostly waste.
when neither moon was up nor stars wereout, there was a strange eerie glimmer from the snow that lightedthe way home; and he thought there must be more light from it thancould be accounted for merely by the reflection of every particle oflight that might fall upon it from other sources.
margaret was not kept to the house by the snow, even when it wasfalling.
she went out as usual--not of course wandering far, forwalking was difficult now.
but she was in little danger of losingher way, for she knew the country as well as any one; and althoughits face was greatly altered by the filling up of its features, andthe uniformity of the colour, yet those features were discernible toher experienced eye through the sheet that covered them.
it wasonly necessary to walk on the tops of dykes, and other elevatedridges, to keep clear of the deep snow.
there were many paths between the cottages and the farms in theneighbourhood, in which she could walk with comparative ease andcomfort.
but she preferred wandering away through the fields andtoward the hills.
sometimes she would come home like a creature ofthe snow, born of it, and living in it; so covered was she from headto foot with its flakes.
david used to smile at her with peculiarcomplacency on such occasions.
it was evident that it pleased himshe should be the playmate of nature.
janet was not altogetherindulgent to these freaks, as she considered them, of marget--shehad quite given up calling her meg, "sin' she took to the beuk soeident."
but whatever her mother might think of it, margaret was inthis way laying up a store not only of bodily and mental health, butof resources for thought and feeling, of secret understandings andcommunions with nature, and everything simple, and strong, and purethrough nature, than which she could have accumulated nothing moreprecious.
this kind of weather continued for some time, till the peopledeclared they had never known a storm last so long "ohn everdevallt," that is, without intermission.
but the frost grew harder;and then the snow, instead of falling in large adhesive flakes, fellin small dry flakes, of which the boys could make no snaw-ba's.
allthe time, however, there was no wind; and this not being a sheepcountry, there was little uneasiness or suffering occasioned by theseverity of the weather, beyond what must befall the poorer classesin every northern country during the winter.
one day, david heard that a poor old man of his acquaintance wasdying, and immediately set out to visit him, at a distance of two orthree miles.
he returned in the evening, only in time for hisstudies; for there was of course little or nothing to be done atpresent in the way of labour.
as he sat down to the table, he said:"i hae seen a wonnerfu' sicht sin' i saw you, mr. sutherlan'.
igaed to see an auld christian, whase body an' brain are nigh wornoot.
he was never onything remarkable for intellec, and jist tookwhat the minister tellt him for true, an' keepit the guid o't; forhis hert was aye richt, an' his faith a hantle stronger than maybeit had ony richt to be, accordin' to his ain opingans; but, hech!
there's something far better nor his opingans i' the hert o' ilkagod-fearin' body.
whan i gaed butt the hoose, he was sittin' in'sauld arm-chair by the side o' the fire, an' his face luikit dazedlike.
there was no licht in't but what cam' noo an' than frae a lowi' the fire.
the snaw was driftin' a wee aboot the bit winnock, an'his auld een was fixed upo't; an' a' 'at he said, takin' no noticeo' me, was jist, 'the birdies is flutterin'; the birdies isflutterin'.'
i spak' till him, an' tried to roose him, wi' ae thingafter anither, bit i micht as weel hae spoken to the door-cheek, fora' the notice that he took.
never a word he spak', but aye 'thebirdies is flutterin'.'
at last, it cam' to my min' 'at the bodywas aye fu' o' ane o' the psalms in particler; an' sae i jist saidtill him at last: 'john, hae ye forgotten the twenty-third psalm?'
'forgotten the twenty-third psalm!'
quo' he; an' his face lighted upin a moment frae the inside: 'the lord's my shepherd,--an' i haefollowed him through a' the smorin' drift o' the warl', an' he'llbring me to the green pastures an' the still waters o' hissummer-kingdom at the lang last.
i shall not want.
an' i haewanted for naething, naething.'
he had been a shepherd himsel' in'syoung days.
and so on he gaed, wi' a kin' o' a personal commentaryon the haill psalm frae beginnin' to en', and syne he jist fell backinto the auld croonin' sang, 'the birdies is flutterin'; the birdiesis flutterin'.'
the licht deed oot o' his face, an' a' that i couldsay could na' bring back the licht to his face, nor the sense to histongue.
he'll sune be in a better warl'.
sae i was jist forced toleave him.
but i promised his dochter, puir body, that i would ca'again an' see him the morn's afternoon.
it's unco dowie wark forher; for they hae scarce a neebor within reach o' them, in case o' achange; an' there had hardly been a creatur' inside o' their doorfor a week."
the following afternoon, david set out according to his promise.
before his return, the wind, which had been threatening to wake allday, had risen rapidly, and now blew a snowstorm of its own.
whenhugh opened the door to take his usual walk to the cottage, just asdarkness was beginning to fall, the sight he saw made his youngstrong heart dance with delight.
the snow that fell made but asmall part of the wild, confused turmoil and uproar of the ten-foldstorm.
for the wind, raving over the surface of the snow, which, asi have already explained, lay nearly as loose as dry sand, swept itin thick fierce clouds along with it, tearing it up and casting itdown again no one could tell where--for the whole air was filledwith drift, as they call the snow when thus driven.
a few hours ofthis would alter the face of the whole country, leaving some partsbare, and others buried beneath heaps on heaps of snow, called heresnaw-wreaths.
for the word snow-wreaths does not mean the lovelygarlands hung upon every tree and bush in its feathery fall; butawful mounds of drifted snow, that may be the smooth, soft, whitesepulchres of dead men, smothered in the lapping folds of the almostsolid wind.
path or way was none before him.
he could see nothingbut the surface of a sea of froth and foam, as it appeared to him,with the spray torn from it, whirled in all shapes and contortions,and driven in every direction; but chiefly, in the main direction ofthe wind, in long sloping spires of misty whiteness, swift asarrows, and as keen upon the face of him who dared to oppose them.
hugh plunged into it with a wild sense of life and joy.
in thecourse of his short walk, however, if walk it could be called, whichwas one chain of plungings and emergings, struggles with the snow,and wrestles with the wind, he felt that it needed not a stout heartonly, but sound lungs and strong limbs as well, to battle with thestorm, even for such a distance.
when he reached the cottage, hefound janet in considerable anxiety, not only about david, who hadnot yet returned, but about margaret as well, whom she had not seenfor some time, and who must be out somewhere in the storm--"the wullhizzie."
hugh suggested that she might have gone to meet herfather.
"the lord forbid!"
"the road lies ower the tap o'the halshach, as eerie and bare a place as ever was hill-moss, wi'never a scoug or bield in't, frae the tae side to the tither.
thewin' there jist gangs clean wud a'thegither.
an' there's mony awell-ee forbye, that gin ye fell intill't, ye wud never come at theboddom o't.
the lord preserve's!
i wis' dawvid was hame."
"how could you let him go, janet?"
"lat him gang, laddie!
it's a strang tow 'at wad haud or bin'dawvid, whan he considers he bud to gang, an' 'twere intill a deil'sbyke.
but i'm no that feared aboot him.
i maist believe he's underspecial protection, if ever man was or oucht to be; an' he's no morefeared at the storm, nor gin the snaw was angels' feathersflauchterin' oot o' their wings a' aboot him.
but i'm no easy i' mymin' aboot maggy--the wull hizzie!
gin she be meetin' her father,an' chance to miss him, the lord kens what may come o' her."
hugh tried to comfort her, but all that could be done was to waitdavid's return.
the storm seemed to increase rather than abate itsforce.
the footprints hugh had made, had all but vanished alreadyat the very door of the house, which stood quite in the shelter ofthe fir-wood.
as they looked out, a dark figure appeared within ayard or two of the house.
"the lord grant it be my bairn!"
prayed poor janet.
but it wasdavid, and alone.
janet gave a shriek.
"dawvid, whaur's maggie?"
"i haena seen the bairn," replied david, in repressed perturbation.
"she's no theroot, is she, the nicht?"
"she's no at hame, dawvid, that's a' 'at i ken."
"whaur gaed she?"
"the lord kens.
she's smoored i' the snaw by this time."
"she's i' the lord's han's, janet, be she aneath a snaw-vraith.
dinna forget that, wuman.
hoo lang is't sin' ye missed her?"
"an hour an' mair--i dinna ken hoo lang.
i'm clean doitit wi'dreid."
"i'll awa' an' leuk for her.
just haud the hert in her till i comeback, mr.
"i won't be left behind, david.
i'm going with you."
"ye dinna ken what ye're sayin', mr. sutherlan'.
i wad sune hae twao' ye to seek in place o' ane."
"never heed me; i'm going on my own account, come what may."
"weel, weel; i downa bide to differ.
i'm gaein up the burn-side;baud ye ower to the farm, and spier gin onybody's seen her; an' thelads 'll be out to leuk for her in a jiffey.
my puir lassie!"
the sigh that must have accompanied the last words, was lost in thewind, as they vanished in the darkness.
janet fell on her knees inthe kitchen, with the door wide open, and the wind drifting in thepowdery snow, and scattering it with the ashes from the hearth overthe floor.
a picture of more thorough desolation can hardly beimagined.
she soon came to herself, however; and reflecting that,if the lost child was found, there must be a warm bed to receiveher, else she might be a second time lost, she rose and shut thedoor, and mended the fire.
it was as if the dumb attitude of herprayer was answered; for though she had never spoken or even thoughta word, strength was restored to her distracted brain.
when she hadmade every preparation she could think of, she went to the dooragain, opened it, and looked out.
it was a region of howlingdarkness, tossed about by pale snow-drifts; out of which it seemedscarce more hopeful that welcome faces would emerge, than that theyshould return to our eyes from the vast unknown in which they vanishat last.
she closed the door once more, and knowing nothing else tobe done, sat down on a chair, with her hands on her knees, and hereyes fixed on the door.
the clock went on with its slow swing,tic--tac, tic--tac, an utterly inhuman time-measurer; but she heardthe sound of every second, through the midst of the uproar in thefir-trees, which bent their tall heads hissing to the blast, andswinging about in the agony of their strife.
the minutes went by,till an hour was gone, and there was neither sound nor hearing, butof the storm and the clock.
still she sat and stared, her eyesfixed on the door-latch.
suddenly, without warning it was lifted,and the door opened.
her heart bounded and fluttered like astartled bird; but alas!
the first words she heard were: "is she nocome yet?"
it was her husband, followed by several of the farmservants.
he had made a circuit to the farm, and finding that hughhad never been there, hoped, though with trembling, that margarethad already returned home.
the question fell upon janet's heartlike the sound of the earth on the coffin-lid, and her silent starewas the only answer david received.
but at that very moment, like a dead man burst from the tomb,entered from behind the party at the open door, silent and white,with rigid features and fixed eyes, hugh.
he stumbled in, leaningforward with long strides, and dragging something behind him.
hepushed and staggered through them as if he saw nothing before him;and as they parted horror-stricken, they saw that it was margaret,or her dead body, that he dragged after him.
he dropped her at hermother's feet, and fell himself on the floor, before they were ableto give him any support.
david, who was quite calm, got the whiskybottle out, and tried to administer some to margaret first; but herteeth were firmly set, and to all appearance she was dead.
one ofthe young men succeeded better with hugh, whom at david's directionthey took into the study; while he and janet got margaret undressedand put to bed, with hot bottles all about her; for in warmth laythe only hope of restoring her.
after she had lain thus for awhile, she gave a sigh; and when they had succeeded in getting herto swallow some warm milk, she began to breathe, and soon seemed tobe only fast asleep.
after half an hour's rest and warming, hughwas able to move and speak.
david would not allow him to say much,however, but got him to bed, sending word to the house that he couldnot go home that night.
he and janet sat by the fireside all night,listening to the storm that still raved without, and thanking godfor both of the lives.
every few minutes a tip-toe excursion wasmade to the bedside, and now and then to the other room.
both thepatients slept quietly.
towards morning margaret opened her eyes,and faintly called her mother; but soon fell asleep once more, anddid not awake again till nearly noon.
when sufficiently restored tobe able to speak, the account she gave was, that she had set out tomeet her father; but the storm increasing, she had thought it moreprudent to turn.
it grew in violence, however, so rapidly, and beatso directly in her face, that she was soon exhausted withstruggling, and benumbed with the cold.
the last thing sheremembered was, dropping, as she thought, into a hole, and feelingas if she were going to sleep in bed, yet knowing it was death; andthinking how much sweeter it was than sleep.
hugh's account wasvery strange and defective, but he was never able to add anything toit.
he said that, when he rushed out into the dark, the stormseized him like a fury, beating him about the head and face with icywings, till he was almost stunned.
he took the road to the farm,which lay through the fir-wood; but he soon became aware that he hadlost his way and might tramp about in the fir-wood till daylight, ifhe lived as long.
then, thinking of margaret, he lost his presenceof mind, and rushed wildly along.
he thought he must have knockedhis head against the trunk of a tree, but he could not tell; for heremembered nothing more but that he found himself dragging margaret,with his arms round her, through the snow, and nearing the light inthe cottage-window.
where or how he had found her, or what thelight was that he was approaching, he had not the least idea.
hehad only a vague notion that he was rescuing margaret from somethingdreadful.
margaret, for her part, had no recollection of reachingthe fir-wood, and as, long before morning, all traces wereobliterated, the facts remained a mystery.
janet thought that davidhad some wonderful persuasion about it; but he was never heard evento speculate on the subject.
certain it was, that hugh had savedmargaret's life.
he seemed quite well next day, for he was of avery powerful and enduring frame for his years.
she recovered moreslowly, and perhaps never altogether overcame the effects of death'sembrace that night.
from the moment when margaret was brought home,the storm gradually died away, and by the morning all was still; butmany starry and moonlit nights glimmered and passed, before thatsnow was melted away from the earth; and many a night janet awokefrom her sleep with a cry, thinking she heard her daughter moaning,deep in the smooth ocean of snow, and could not find where she lay.
the occurrences of this dreadful night could not lessen the interesthis cottage friends felt in hugh; and a long winter passed withdaily and lengthening communion both in study and in generalconversation.
i fear some of my younger readers will think my storyslow; and say: "what!
are they not going to fall in love with eachother yet?
we have been expecting it ever so long."
i have twoanswers to make to this.
the first is: "i do not pretend to know somuch about love as you--excuse me--think you do; and must confess, ido not know whether they were in love with each other or not."
thesecond is: "that i dare not pretend to understand thoroughly such asacred mystery as the heart of margaret; and i should feel it ratherworse than presumptuous to talk as if i did.
even hugh's is knownto me only by gleams of light thrown, now and then, and here andthere, upon it."
perhaps the two answers are only the same answerin different shapes.
mrs. glasford, however, would easily answer the question, if ananswer is all that is wanted; for she, notwithstanding the facts ofthe story, which she could not fail to have heard correctly from thebest authority, and notwithstanding the nature of the night, whichmight have seemed sufficient to overthrow her conclusions, uniformlyremarked, as often as their escape was alluded to in her hearing,"lat them tak' it they had no business to be oot aboot thegither."
tell me, bright boy, tell me, my golden lad,whither away so frolic?
why so glad?
what all thy wealth in council?
all thy state?
are husks so dear?
troth, 'tis a mighty rate.
the long scotch winter passed by without any interruption to thegrowing friendship.
but the spring brought a change; and hugh wasseparated from his friends sooner than he had anticipated, by morethan six months.
for his mother wrote to him in great distress, inconsequence of a claim made upon her for some debt which his fatherhad contracted, very probably for hugh's own sake.
hugh could notbear that any such should remain undischarged, or that his father'sname should not rest in peace as well as his body and soul.
herequested, therefore, from the laird, the amount due to him, anddespatched almost the whole of it for the liquidation of this debt,so that he was now as unprovided as before for the expenses of thecoming winter at aberdeen.
but, about the same time, afellow-student wrote to him with news of a situation for the summer,worth three times as much as his present one, and to be procuredthrough his friend's interest.
hugh having engaged himself to thelaird only for the winter, although he had intended to stay till thecommencement of the following session, felt that, although he wouldmuch rather remain where he was, he must not hesitate a moment toaccept his friend's offer; and therefore wrote at once.
i will not attempt to describe the parting.
it was very quiet, butvery solemn and sad.
janet showed far more distress than margaret,for she wept outright.
the tears stood in david's eyes, as hegrasped the youth's hand in silence.
margaret was very pale; thatwas all.
as soon as hugh disappeared with her father, who was goingto walk with him to the village through which the coach passed, shehurried away, and went to the fir-wood for comfort.
hugh found his new situation in perthshire very different from thelast.
the heads of the family being themselves a lady and agentleman, he found himself a gentleman too.
he had more to do, buthis work left him plenty of leisure notwithstanding.
a good portionof his spare time he devoted to verse-making, to which he felt agrowing impulse; and whatever may have been the merit of hiscompositions, they did him intellectual good at least, if it wereonly through the process of their construction.
he wrote to davidafter his arrival, telling him all about his new situation; andreceived in return a letter from margaret, written at her father'sdictation.
the mechanical part of letter-writing was ratherlaborious to david; but margaret wrote well, in consequence of thenumber of papers, of one sort and another, which she had written forhugh.
three or four letters more passed between them at lengtheningintervals.
then they ceased--on hugh's side first; until, when onthe point of leaving for aberdeen, feeling somewhatconscience-stricken at not having written for so long, he scribbleda note to inform them of his approaching departure, promising to letthem know his address as soon as he found himself settled.
will itbe believed that the session went by without the redemption of thispledge?
surely he could not have felt, to any approximate degree,the amount of obligation he was under to his humble friends.
perhaps, indeed, he may have thought that the obligation wasprincipally on their side; as it would have been, if intellectualassistance could outweigh heart-kindness, and spiritual impulse andenlightenment; for, unconsciously in a great measure to himself, hehad learned from david to regard in a new and more real aspect, manyof those truths which he had hitherto received as true, and whichyet had till then produced in him no other than a feeling of thecommon-place and uninteresting at the best.
besides this, and many cognate advantages, a thousand seeds of truthmust have surely remained in his mind, dropped there from the sametongue of wisdom, and only waiting the friendly aid of a hardwinter, breaking up the cold, selfish clods of clay, to share in theloveliness of a new spring, and be perfected in the beauty of a newsummer.
however this may have been, it is certain that he forgot his oldfriends far more than he himself could have thought it possible heshould; for, to make the best of it, youth is easily attracted andfilled with the present show, and easily forgets that which, fromdistance in time or space, has no show to show.
spending hisevenings in the midst of merry faces, and ready tongues fluent withthe tones of jollity, if not always of wit, which glided sometimesinto no too earnest discussion of the difficult subjects occupyingtheir student hours; surrounded by the vapours of whisky-toddy, andthe smoke of cutty pipes, till far into the short hours; thenhurrying home, and lapsing into unrefreshing slumbers over intendedstudy; or sitting up all night to prepare the tasks which had beenneglected for a ball or an evening with wilson, the greatinterpreter of scottish song--it is hardly to be wondered at that heshould lose the finer consciousness of higher powers and deeperfeelings, not from any behaviour in itself wrong, but from thehurry, noise, and tumult in the streets of life, that, penetratingtoo deep into the house of life, dazed and stupefied the silent andlonely watcher in the chamber of conscience, far apart.
he had notime to think or feel.
the session drew to a close.
he eschewed all idleness; shut himselfup, after class hours, with his books; ate little, studied hard,slept irregularly, working always best between midnight and two inthe morning; carried the first honours in most of his classes; andat length breathed freely, but with a dizzy brain, and a face thatrevealed, in pale cheeks, and red, weary eyes, the results of anexcess of mental labour--an excess which is as injurious as anyother kind of intemperance, the moral degradation alone kept out ofview.
proud of his success, he sat down and wrote a short note,with a simple statement of it, to david; hoping, in his secret mind,that he would attribute his previous silence to an absorption instudy which had not existed before the end of the session was quiteat hand.
now that he had more time for reflection, he could notbear the idea that that noble rustic face should look disapprovinglyor, still worse, coldly upon him; and he could not help feeling asif the old ploughman had taken the place of his father, as the onlyman of whom he must stand in awe, and who had a right to reprovehim.
he did reprove him now, though unintentionally.
for david wasdelighted at having such good news from him; and the uneasinesswhich he had felt, but never quite expressed, was almost swept awayin the conclusion, that it was unreasonable to expect the young manto give his time to them both absent and present, especially when hehad been occupied to such good purpose as this letter signified.
sohe was nearly at peace about him--though not quite.
hugh receivedfrom him the following letter in reply to his; dictated, as usual,to his secretary, margaret:--"my dear sir,"ye'll be a great man some day, gin ye haud at it.
but thingsmaunna be gotten at the outlay o' mair than they're worth.
ye'llken what i mean.
an' there's better things nor bein' a great man,efter a'.
forgie the liberty i tak' in remin'in' ye o' sic like.
i'm only remin'in' ye o' what ye ken weel aneuch.
but ye're abrave lad, an' ye hae been an unco frien' to me an' mine; an' i praythe lord to thank ye for me, for ye hae dune muckle guid to hisbairns--meanin' me an' mine.
it's verra kin' o' ye to vrite till'sin the verra moment o' victory; but weel ye kent that amid a' yerfrien's--an' ye canna fail to hae mony a ane, wi' a head an' a facelike yours--there was na ane--na, no ane, that wad rejoice mair oweryour success than janet, or my doo, maggie, or yer ain auld obleegedfrien' an' servant,"david elginbrod.
"p.s.--we're a' weel, an' unco blythe at your letter.
2.--dear mr. sutherland,--i wrote all the above at my father'sdictation, and just as he said it, for i thought you would like hisscotch better than my english.
my mother and i myself are rejoicedat the good news.
my mother fairly grat outright.
i gaed out tothe tree where i met you first.
i wonder sair sometimes if you wasthe angel i was to meet in the fir-wood.
i am,"your obedient servant,"margaret elginbrod."
this letter certainly touched hugh.
but he could not help feelingrather offended that david should write to him in such a warningtone.
he had never addressed him in this fashion when he saw himevery day.
indeed, david could not very easily have spoken to himthus.
but writing is a different thing; and men who are not muchaccustomed to use a pen, often assume a more solemn tone in doingso, as if it were a ceremony that required state.
as for david,having been a little uneasy about hugh, and not much afraid ofoffending him--for he did not know his weaknesses very thoroughly,and did not take into account the effect of the very falling awaywhich he dreaded, in increasing in him pride, and that impatience ofthe gentlest reproof natural to every man--he felt considerablyrelieved after he had discharged his duty in this memento vivere.
but one of the results, and a very unexpected one, was, that a yetlonger period elapsed before hugh wrote again to david.
he meant todo so, and meant to do so; but, as often as the thought occurred tohim, was checked both by consciousness and by pride.
so muchcontributes, not the evil alone that is in us, but the good alsosometimes, to hold us back from doing the thing we ought to do.
it now remained for hugh to look about for some occupation.
thestate of his funds rendered immediate employment absolutelynecessary; and as there was only one way in which he could earnmoney without yet further preparation, he must betake himself tothat way, as he had done before, in the hope that it would lead tosomething better.
at all events, it would give him time to lookabout him, and make up his mind for the future.
many a one, to whomthe occupation of a tutor is far more irksome than it was to hugh,is compelled to turn his acquirements to this immediate account;and, once going in this groove, can never get out of it again.
buthugh was hopeful enough to think, that his reputation at theuniversity would stand him in some stead; and, however much he wouldhave disliked the thought of being a tutor all his days, occupying akind of neutral territory between the position of a gentleman andthat of a menial, he had enough of strong saxon good sense toprevent him, despite his highland pride, from seeing any greathardship in labouring still for a little while, as he had labouredhitherto.
but he hoped to find a situation more desirable thaneither of those he had occupied before; and, with this expectation,looked towards the south, as most scotchmen do, indulging thenational impulse to spoil the egyptians.
nor did he look long,sending his tentacles afloat in every direction, before he heard,through means of a college friend, of just such a situation as hewanted, in the family of a gentleman of fortune in the county ofsurrey, not much more than twenty miles from london.
this he wasfortunate enough to obtain without difficulty.
margaret was likewise on the eve of a change.
she stood like ayoung fledged bird on the edge of the nest, ready to take its firstlong flight.
it was necessary that she should do something forherself, not so much from the compulsion of immediate circumstances,as in prospect of the future.
her father was not an old man, but atbest he could leave only a trifle at his death; and if janetoutlived him, she would probably require all that, and what labourshe would then be capable of as well, to support herself.
margaretwas anxious, too, though not to be independent, yet, not to beburdensome.
both david and janet saw that, by her peculiar tastesand habits, she had separated herself so far from the circle aroundher, that she could never hope to be quite comfortable in thatneighbourhood.
it was not that by any means she despised or refusedthe labours common to the young women of the country; but, allthings considered, they thought that something more suitable for hermight be procured.
the laird's lady continued to behave to her in the most superciliousfashion.
the very day of hugh's departure, she had chanced to meetmargaret walking alone with a book, this time unopened, in her hand.
mrs. glasford stopped.
margaret stopped too, expecting to beaddressed.
the lady looked at her, all over, from head to foot, asif critically examining the appearance of an animal she thought ofpurchasing; then, without a word, but with a contemptuous toss ofthe head, passed on, leaving poor margaret both angry and ashamed.
but david was much respected by the gentry of the neighbourhood,with whom his position, as the laird's steward, brought him notunfrequently into contact; and to several of them he mentioned hisdesire of finding some situation for margaret.
janet could not bearthe idea of her lady-bairn leaving them, to encounter the worldalone; but david, though he could not help sometimes feeling asimilar pang, was able to take to himself hearty comfort from thethought, that if there was any safety for her in her father's house,there could not be less in her heavenly father's, in any nook ofwhich she was as full in his eye, and as near his heart, as in theirown cottage.
he felt that anxiety in this case, as in every other,would just be a lack of confidence in god, to suppose whichjustifiable would be equivalent to saying that he had not fixed thefoundations of the earth that it should not be moved; that he wasnot the lord of life, nor the father of his children; in short, thata sparrow could fall to the ground without him, and that the hairsof our head are not numbered.
janet admitted all this, but sighednevertheless.
so did david too, at times; for he knew that thesparrow must fall; that many a divine truth is hard to learn,all-blessed as it is when learned; and that sorrow and sufferingmust come to margaret, ere she could be fashioned into theperfection of a child of the kingdom.
still, she was as safe abroadas at home.
an elderly lady of fortune was on a visit to one of the families inthe neighbourhood.
she was in want of a lady's-maid, and itoccurred to the housekeeper that margaret might suit her.
this wasnot quite what her parents would have chosen, but they allowed herto go and see the lady.
margaret was delighted with thebenevolent-looking gentlewoman; and she, on her part, was quitecharmed with margaret.
it was true she knew nothing of the dutiesof the office; but the present maid, who was leaving on the best ofterms, would soon initiate her into its mysteries.
and david andjanet were so much pleased with margaret's account of the interview,that david himself went to see the lady.
the sight of him onlyincreased her desire to have margaret, whom she said she would treatlike a daughter, if only she were half as good as she looked.
before david left her, the matter was arranged; and within a month,margaret was borne in her mistress's carriage, away from father andmother and cottage-home.
end of the first book.
the earth hath bubbles as the water has.
macbeth.--i.3a wise man's home is whereso'er he's wise.
john marston.--antonio's revenge.
hugh left the north dead in the arms of grey winter, and found hisnew abode already alive in the breath of the west wind.
as hewalked up the avenue to the house, he felt that the buds werebreaking all about, though, the night being dark and cloudy, thegreen shadows of the coming spring were invisible.
he was received at the hall-door, and shown to his room, by an old,apparently confidential, and certainly important butler; whoseimportance, however, was inoffensive, as founded, to all appearance,on a sense of family and not of personal dignity.
refreshment wasthen brought him, with the message that, as it was late, mr. arnoldwould defer the pleasure of meeting him till the morning atbreakfast.
left to himself, hugh began to look around him.
everythingsuggested a contrast between his present position and that which hehad first occupied about the same time of the year at turriepuffit.
he was in an old handsome room of dark wainscot, furnished like alibrary, with book-cases about the walls.
one of them, with glassdoors, had an ancient escritoire underneath, which was open, andevidently left empty for his use.
a fire was burning cheerfully inan old high grate; but its light, though assisted by that of two waxcandles on the table, failed to show the outlines of the room, itwas so large and dark.
the ceiling was rather low in proportion,and a huge beam crossed it.
at one end, an open door revealed aroom beyond, likewise lighted with fire and candles.
entering, hefound this to be an equally old-fashioned bedroom, to which hisluggage had been already conveyed.
"as far as creature comforts go," thought hugh, "i have fallen on myfeet."
he rang the bell, had the tray removed, and then proceededto examine the book-cases.
he found them to contain much of theliterature with which he was most desirous of making anacquaintance.
a few books of the day were interspersed.
the senseof having good companions in the authors around him, added greatlyto his feeling of comfort; and he retired for the night filled withpleasant anticipations of his sojourn at arnstead.
all the night,however, his dreams were of wind and snow, and margaret out in themalone.
janet was waiting in the cottage for him to bring her home.
he had found her, but could not move her; for the spirit of thestorm had frozen her to ice, and she was heavy as a marble statue.
when he awoke, the shadows of boughs and budding twigs were wavingin changeful network-tracery, across the bright sunshine on hiswindow-curtains.
before he was called he was ready to go down; andto amuse himself till breakfast-time, he proceeded to make anothersurvey of the books.
he concluded that these must be a colony fromthe mother-library; and also that the room must, notwithstanding, beintended for his especial occupation, seeing his bedroom opened outof it.
next, he looked from all the windows, to discover into whatkind of a furrow on the face of the old earth he had fallen.
all hecould see was trees and trees.
how different from thesombre, dark, changeless fir-wood at turriepuffit!
whose treeslooked small and shrunken in his memory, beside this glory ofboughs, breaking out into their prophecy of an infinite greenery athand.
his rooms seemed to occupy the end of a small wing at theback of the house, as well as he could judge.
his sitting-roomwindows looked across a small space to another wing; and the windowsof his bedroom, which were at right-angles to those of the former,looked full into what seemed an ordered ancient forest of gracioustrees of all kinds, coming almost close to the very windows.
theywere the trees which had been throwing their shadows on thesewindows for two or three hours of the silent spring sunlight, atonce so liquid and so dazzling.
then he resolved to test hisfaculty for discovery, by seeing whether he could find his way tothe breakfast-room without a guide.
in this he would have succeededwithout much difficulty, for it opened from the main-entrance hall,to which the huge square-turned oak staircase, by which he hadascended, led; had it not been for the somewhat intricate nature ofthe passages leading from the wing in which his rooms were(evidently an older and more retired portion of the house) to themain staircase itself.
after opening many doors and finding nothoroughfare, he became convinced that, in place of finding a wayon, he had lost the way back.
at length he came to a small stair,which led him down to a single door.
this he opened, andstraightway found himself in the library, a long, low,silent-looking room, every foot of the walls of which was occupiedwith books in varied and rich bindings.
the lozenge-paned windows,with thick stone mullions, were much overgrown with ivy, throwing acool green shadowiness into the room.
one of them, however, hadbeen altered to a more modern taste, and opened with folding-doorsupon a few steps, descending into an old-fashioned, terraced garden.
to approach this window he had to pass a table, lying on which hesaw a paper with verses on it, evidently in a woman's hand, andapparently just written, for the ink of the corrective scores stillglittered.
just as he reached the window, which stood open, a ladyhad almost gained it from the other side, coming up the steps fromthe garden.
she gave a slight start when she saw him, looked away,and as instantly glanced towards him again.
then approaching himthrough the window, for he had retreated to allow her to enter, shebowed with a kind of studied ease, and a slight shade of somethingfrench in her manner.
her voice was very pleasing, almostbewitching; yet had, at the same time, something assumed, if notaffected, in the tone.
all this was discoverable, or ratherspiritually palpable, in the two words she said--merely, "mr.
hugh bowed, and said:"i am very glad you have found me, for i had quite lost myself.
idoubt whether i should ever have reached the breakfast-room."
"come this way," she rejoined.
as they passed the table on which the verses lay, she stopped andslipped them into a writing-case.
leading him through a successionof handsome, evidently modern passages, she brought him across themain hall to the breakfast-room, which looked in the oppositedirection to the library, namely, to the front of the house.
sherang the bell; the urn was brought in; and she proceeded at once tomake the tea; which she did well, rising in hugh's estimationthereby.
before he had time, however, to make his private remarkson her exterior, or his conjectures on her position in the family,mr. arnold entered the room, with a slow, somewhat dignified step,and a dull outlook of grey eyes from a grey head well-balanced on atall, rather slender frame.
the lady rose, and, addressing him asuncle, bade him good morning; a greeting which he returnedcordially, with a kiss on her forehead.
then accosting hugh, with amanner which seemed the more polite and cold after the tone in whichhe had spoken to his niece, he bade him welcome to arnstead.
"i trust you were properly attended to last night, mr. sutherland?
your pupil wanted very much to sit up till you arrived, but he isaltogether too delicate, i am sorry to say, for late hours, thoughhe has an unfortunate preference for them himself.
jacob," (to theman in waiting), "is not master harry up yet?"
master harry's entrance at that moment rendered reply unnecessary.
"good morning, euphra," he said to the lady, and kissed her on thecheek.
"good morning, dear," was the reply, accompanied by a pretence ofreturning the kiss.
but she smiled with a kind of confectionarysweetness on him; and, dropping an additional lump of sugar into histea at the same moment, placed it for him beside herself; while hewent and shook hands with his father, and then glancing shyly up athugh from a pair of large dark eyes, put his hand in his, andsmiled, revealing teeth of a pearly whiteness.
the lips, however,did not contrast them sufficiently, being pale and thin, withindication of suffering in their tremulous lines.
taking his placeat table, he trifled with his breakfast; and after making pretenceof eating for a while, asked euphra if he might go.
she giving himleave, he hastened away.
mr. arnold took advantage of his retreat to explain to hugh what heexpected of him with regard to the boy.
"how old would you take harry to be, mr.
"i should say about twelve from his size," replied hugh; "but fromhis evident bad health, and intelligent expression--""ah!
you perceive the state he is in," interrupted mr. arnold, withsome sadness in his voice.
"you are right; he is nearly fifteen.
hehas not grown half-an-inch in the last twelve months."
"perhaps that is better than growing too fast," said hugh.
"perhaps--perhaps; we will hope so.
but i cannot help being uneasyabout him.
he reads too much, and i have not yet been able to helpit; for he seems miserable, and without any object in life, if icompel him to leave his books."
"perhaps we can manage to get over that in a little while."
"besides," mr. arnold went on, paying no attention to what hughsaid, "i can get him to take no exercise.
he does not even care forriding.
i bought him a second pony a month ago, and he has not beentwice on its back yet."
hugh could not help thinking that to increase the supply was notalways the best mode of increasing the demand; and that one whowould not ride the first pony, would hardly be likely to ride thesecond.
mr. arnold concluded with the words:"i don't want to stop the boy's reading, but i can't have him amilksop."
"will you let me manage him as i please, mr.
hugh venturedto say.
mr. arnold looked full at him, with a very slight but quite manifestexpression of surprise; and hugh was aware that the eyes of thelady, called by the boy euphra, were likewise fixed upon himpenetratingly.
as if he were then for the first time struck by themanly development of hugh's frame, mr. arnold answered:"i don't want you to overdo it, either.
you cannot make a muscularchristian of him."
(the speaker smiled at his own imagined wit.)
"the boy has talents, and i want him to use them."
"i will do my best for him both ways," answered hugh, "if you willtrust me.
for my part, i think the only way is to make theoperation of the intellectual tendency on the one side, reveal tothe boy himself his deficiency on the other.
this once done, allwill be well."
as he said this, hugh caught sight of a cloudy, inscrutabledissatisfaction slightly contracting the eyebrows of the lady.
mr.arnold, however, seemed not to be altogether displeased.
"well," he answered, "i have my plans; but let us see first what youcan do with yours.
if they fail, perhaps you will oblige me bytrying mine."
this was said with the decisive politeness of one who is accustomedto have his own way, and fully intends to have it--every word asarticulate and deliberate as organs of speech could make it.
but heseemed at the same time somewhat impressed by hugh, and notunwilling to yield.
throughout the conversation, the lady had said nothing, but had satwatching, or rather scrutinizing, hugh's countenance, with a farkeener and more frequent glance than, i presume, he was at all awareof.
whether or not she was satisfied with her conclusions, sheallowed no sign to disclose; but, breakfast being over, rose andwithdrew, turning, however, at the door, and saying:"when you please, mr. sutherland, i shall be glad to show you whatharry has been doing with me; for till now i have been his onlytutor."
"thank you," replied hugh; "but for some time we shall be quiteindependent of school-books.
perhaps we may require none at all.
he can read, i presume, fairly well?"
"reading is not only his forte but his fault," replied mr. arnold;while euphra, fixing one more piercing look upon him, withdrew.
"yes," responded hugh; "but a boy may shuffle through a book veryquickly, and have no such accurate perceptions of even the merewords, as to be able to read aloud intelligibly."
how little this applied to harry, hugh was soon to learn.
"well, you know best about these things, i daresay.
i leave it toyou.
with such testimonials as you have, mr. sutherland, i canhardly be wrong in letting you try your own plans with him.
now, imust bid you good morning.
you will, in all probability, find harryin the library."
spielender unterricht heisst nicht, dem kinde anstrengungen ersparenund abnehmen, sondern eine leidenschaft in ihm erwecken, welche ihmdie stärksten aufnöthigt und erleichtert.
jean paul.--die unsichtbare loge.
it is not the intention of sportive instruction that the childshould be spared effort, or delivered from it; but that thereby apassion should be wakened in him, which shall both necessitate andfacilitate the strongest exertion.
hugh made no haste to find his pupil in the library; thinking itbetter, with such a boy, not to pounce upon him as if he were goingto educate him directly.
he went to his own rooms instead; got hisbooks out and arranged them,--supplying thus, in a very smalldegree, the scarcity of modern ones in the book-cases; then arrangedhis small wardrobe, looked about him a little, and finally went toseek his pupil.
he found him in the library, as he had been given to expect, coiledup on the floor in a corner, with his back against the book-shelves,and an old folio on his knees, which he was reading in silence.
"well, harry," said hugh, in a half-indifferent tone, as he threwhimself on a couch, "what are you reading?"
harry had not heard him come in.
he started, and almost shuddered;then looked up, hesitated, rose, and, as if ashamed to utter thename of the book, brought it to hugh, opening it at the title-pageas he held it out to him.
it was the old romance of polexander.
hugh knew nothing about it; but, glancing over some of the pages,could not help wondering that the boy should find it interesting.
"do you like this very much?"
"i think i could find you something more interesting in thebook-shelves."
please, sir, mayn't i read this?"
pleaded harry, with signs ofdistress in his pale face.
"oh, yes, certainly, if you wish.
but tell me why you want to readit so very much."
"because i have set myself to read it through."
hugh saw that the child was in a diseased state of mind, as well asof body.
"you should not set yourself to read anything, before you knowwhether it is worth reading."
"i could not help it.
i was forced to say i would."
mayn't i read it?"
"certainly," was all hugh's answer; for he saw that he must notpursue the subject at present: the boy was quite hypochondriacal.
his face was keen, with that clear definition of feature whichsuggests superior intellect.
he was, though very small for his age,well proportioned, except that his head and face were too large.
his forehead indicated thought; and hugh could not doubt that,however uninteresting the books which he read might be, they musthave afforded him subjects of mental activity.
but he could nothelp seeing as well, that this activity, if not altered in itsdirection and modified in its degree, would soon destroy itself,either by ruining his feeble constitution altogether, or, which wasmore to be feared, by irremediably injuring the action of the brain.
he resolved, however, to let him satisfy his conscience by readingthe book; hoping, by the introduction of other objects of thoughtand feeling, to render it so distasteful, that he would be in littledanger of yielding a similar pledge again, even should thetemptation return, which hugh hoped to prevent.
"but you have read enough for the present, have you not?"
said he,rising, and approaching the book-shelves.
"yes; i have been reading since breakfast."
there's a capital book.
have you ever read it--gulliver'stravels?"
the outside looked always so uninteresting."
"so does polexander's outside."
but i couldn't help that one."
"well, come along.
i will read to you."
that will be delightful.
but must we not go to ourlessons?"
"i'm going to make a lesson of this.
i have been talking to yourpapa; and we're going to begin with a holiday, instead of endingwith one.
i must get better acquainted with you first, harry,before i can teach you right.
we must be friends, you know."
the boy crept close up to him, laid one thin hand on his knee,looked in his face for a moment, and then, without a word, sat downon the couch close beside him.
before an hour had passed, harry waslaughing heartily at gulliver's adventures amongst the lilliputians.
having arrived at this point of success, hugh ceased reading, andbegan to talk to him.
"is that lady your cousin?"
isn't she beautiful?"
"i hardly know yet.
i have not got used to her enough yet.
what isher name?"
such a pretty name--euphrasia."
"is she the only lady in the house?"
"yes; my mamma is dead, you know.
she was ill for a long time, theysay; and she died when i was born."
the tears came in the poor boy's eyes.
hugh thought of his ownfather, and put his hand on harry's shoulder.
harry laid his headon hugh's shoulder.
"but," he went on, "euphra is so kind to me!
and she is so clevertoo!
she knows everything."
"have you no brothers or sisters?"
i wish i had."
"well, i'll be your big brother.
only you must mind what i say toyou; else i shall stop being him.
is it a bargain?"
"yes, to be sure!"
cried harry in delight; and, springing from thecouch, he began hopping feebly about the room on one foot, toexpress his pleasure.
"well, then, that's settled.
now, you must come and show me thehorses--your ponies, you know--and the pigs--""i don't like the pigs--i don't know where they are."
"well, we must find out.
perhaps i shall make some discoveries foryou.
have you any rabbits?"
"a dog though, surely?"
i had a canary, but the cat killed it, and i have never had apet since."
"well, get your cap, and come out with me.
i will wait for youhere."
harry walked away--he seldom ran.
he soon returned with his cap,and they sallied out together.
happening to look back at the house, when a few paces from it, hughthought he saw euphra standing at the window of a back staircase.
they made the round of the stables, and the cow-house, and thepoultry-yard; and even the pigs, as proposed, came in for a share oftheir attention.
as they approached the stye, harry turned away hishead with a look of disgust.
they were eating out of the trough.
"they make such a nasty noise!"
"yes, but just look: don't they enjoy it?"
harry looked at them.
the notion of their enjoyment seemed to dawnupon him as something quite new.
he went nearer and nearer to thestye.
at last a smile broke out over his countenance.
"how tight that one curls his tail!"
said he, and burst outlaughing.
"how dreadfully this boy must have been mismanaged!"
thought hugh tohimself.
"but there is no fear of him now, i hope."
by this time they had been wandering about for more than an hour;and hugh saw, by harry's increased paleness, that he was gettingtired.
"here, harry, get on my back, my boy, and have a ride.
and hugh knelt down.
harry shrunk back.
"i shall spoil your coat with my shoes."
rub them well on the grass there.
and then get on myback directly."
harry did as he was bid, and found his tutor's broad back and strongarms a very comfortable saddle.
so away they went, wandering aboutfor a long time, in their new relation of horse and his rider.
atlength they got into the middle of a long narrow avenue, quiteneglected, overgrown with weeds, and obstructed with rubbish.
butthe trees were fine beeches, of great growth and considerable age.
one end led far into a wood, and the other towards the house, asmall portion of which could be seen at the end, the avenueappearing to reach close up to it.
"don't go down this," said harry.
"well, it's not a very good road for a horse certainly, but i thinki can go it.
what a beautiful avenue!
why is it so neglected?"
"don't go down there, please, dear horse."
harry was getting wonderfully at home with hugh already.
"they call it the ghost's walk, and i don't much like it.
it has astrange distracted look!"
"that's a long word, and a descriptive one too," thought hugh; but,considering that there would come many a better opportunity ofcombating the boy's fears than now, he simply said: "very well,harry,"--and proceeded to leave the avenue by the other side.
butharry was not yet satisfied.
"please, mr. sutherland, don't go on that side, just now.
ride meback, please.
it is not safe, they say, to cross her path.
shealways follows any one who crosses her path."
hugh laughed; but again said, "very well, my boy;" and, returning,left the avenue by the side by which he had entered it.
"shall we go home to luncheon now?"
"yes," replied hugh.
"could we not go by the front of the house?
ishould like very much to see it."
"oh, certainly," said harry, and proceeded to direct hugh how to go;but evidently did not know quite to his own satisfaction.
therebeing, however, but little foliage yet, hugh could discover his waypretty well.
he promised himself many a delightful wander in thewoody regions in the evenings.
they managed to get round to the front of the house, not withoutsome difficulty; and then hugh saw to his surprise that, althoughnot imposing in appearance, it was in extent more like a baronialresidence than that of a simple gentleman.
the front was very long,apparently of all ages, and of all possible styles of architecture,the result being somewhat mysterious and eminently picturesque.
allkinds of windows; all kinds of projections and recesses; a househere, joined to a hall there; here a pointed gable, the very bell onthe top overgrown and apparently choked with ivy; there a wide frontwith large bay windows; and next a turret of old stone, with not ashred of ivy upon it, but crowded over with grey-green lichens,which looked as if the stone itself had taken to growing; multitudesof roofs, of all shapes and materials, so that one might very easilybe lost amongst the chimneys and gutters and dormer windows andpinnacles--made up the appearance of the house on the outside tohugh's first inquiring glance, as he paused at a little distancewith harry on his back, and scanned the wonderful pile before him.
but as he looked at the house of arnstead, euphra was looking athim with the boy on his back, from one of the smaller windows.
wasshe making up her mind?
"you are as kind to me as euphra," said harry, as hugh set him downin the hall.
"i've enjoyed my ride very much, thank you, mr.sutherland.
i am sure euphra will like you very much--she likeseverybody."
then purged with euphrasy and ruethe visual nerve, for he had much to see.
paradise lost, b. xi.
soft music came to mine ear.
it was like the rising breeze, thatwhirls, at first, the thistle's beard; then flies, dark-shadowy,over the grass.
it was the maid of fuärfed wild: she raised thenightly song; for she knew that my soul was a stream, that flowed atpleasant sounds.
harry led hugh by the hand to the dining-room, a large oak hall withgothic windows, and an open roof supported by richly carvedwoodwork, in the squares amidst which were painted many escutcheonsparted by fanciful devices.
over the high stone carving above thechimney hung an old piece of tapestry, occupying the whole spacebetween that and the roof.
it represented a hunting-party of ladiesand gentlemen, just setting out.
the table looked very small in thecentre of the room, though it would have seated twelve or fourteen.
it was already covered for luncheon; and in a minute euphra enteredand took her place without a word.
hugh sat on one side and harryon the other.
euphra, having helped both to soup, turned to harryand said, "well, harry, i hope you have enjoyed your first lesson."
"very much," answered harry with a smile.
"i have learned pigs andhorseback."
"the boy is positively clever," thought hugh.
"mr. sutherland"--he continued, "has begun to teach me to likecreatures."
"but i thought you were very fond of your wild-beast book, harry."
yes; but that was only in the book, you know.
i like thestories about them, of course.
but to like pigs, you know, is quitedifferent.
they are so ugly and ill-bred.
i like them though."
"you seem to have quite gained harry already," said euphra, glancingat hugh, and looking away as quickly.
"we are very good friends, and shall be, i think," replied he.
harry looked at him affectionately, and said to him, not to euphra,"oh!
yes, that we shall, i am sure."
then turning to the lady--"doyou know, euphra, he is my big brother?"
"you must mind how you make new relations, though, harry; for youknow that would make him my cousin."
"well, you will be a kind cousin to him, won't you?"
"i will try," replied euphra, looking up at hugh with a naïveexpression of shyness, and the slightest possible blush.
hugh began to think her pretty, almost handsome.
his next thoughtwas to wonder how old she was.
but about this he could not at oncemake up his mind.
she might be four-and-twenty; she might betwo-and-thirty.
she had black, lustreless hair, and eyes to match,as far as colour was concerned--but they could sparkle, and probablyflash upon occasion; a low forehead, but very finely developed inthe faculties that dwell above the eyes; slender but very darkeyebrows--just black arched lines in her rather sallow complexion;nose straight, and nothing remarkable--"an excellent thing inwoman," a mouth indifferent when at rest, but capable of a beautifullaugh.
she was rather tall, and of a pretty enough figure; handsgood; feet invisible.
hugh came to these conclusions rapidlyenough, now that his attention was directed to her; for, thoughnaturally unobservant, his perception was very acute as soon as hisattention was roused.
"thank you," he replied to her pretty speech.
"i shall do my best todeserve it."
"i hope you will, mr. sutherland," rejoined she, with another archlook.
"take some wine, harry."
she poured out a glass of sherry, and gave it to the boy, who drankit with some eagerness.
hugh could not approve of this, but thoughtit too early to interfere.
turning to harry, he said:"now, harry, you have had rather a tiring morning.
i should likeyou to go and lie down a while."
"very well, mr. sutherland," replied harry, who seemed ratherdeficient in combativeness, as well as other boyish virtues.
"shalli lie down in the library?"
"no--have a change."
"in my bed-room?"
"no, i think not.
go to my room, and lie on the couch till i cometo you."
harry went; and hugh, partly for the sake of saying something, andpartly to justify his treatment of harry, told euphra, whose surnamehe did not yet know, what they had been about all the morning,ending with some remark on the view of the house in front.
sheheard the account of their proceedings with apparent indifference,replying only to the remark with which he closed it:"it is rather a large house, is it not, for three--i beg yourpardon, for four persons to live in, mr.
"it is, indeed; it quite bewilders me."
"to tell the truth, i don't quite know above the half of it myself."
hugh thought this rather a strange assertion, large as the housewas; but she went on:"i lost myself between the housekeeper's room and my own, no laterthan last week."
i suppose there was a particle of truth in this; and that she hadtaken a wrong turning in an abstracted fit.
perhaps she did notmean it to be taken as absolutely true.
"you have not lived here long, then?"
"not long for such a great place.
a few years.
i am only a poorrelation."
she accompanied this statement with another swift uplifting of theeyelids.
but this time her eyes rested for a moment on hugh's, withsomething of a pleading expression; and when they fell, a slightsigh followed.
hugh felt that he could not quite understand her.
avague suspicion crossed his mind that she was bewitching him, butvanished instantly.
he replied to her communication by a smile, andthe remark:"you have the more freedom, then.--did you know harry's mother?"
headded, after a pause.
she died when harry was born.
she was very beautiful, and,they say, very clever, but always in extremely delicate health.
between ourselves, i doubt if there was much sympathy--that is, ifmy uncle and she quite understood each other.
but that is an oldstory."
a pause followed.
euphra resumed:"as to the freedom you speak of, mr. sutherland, i do not quite knowwhat to do with it.
i live here as if the place were my own, andgive what orders i please.
but mr. arnold shows me littleattention--he is so occupied with one thing and another, i hardlyknow what; and if he did, perhaps i should get tired of him.
so,except when we have visitors, which is not very often, the timehangs rather heavy on my hands."
"but you are fond of reading--and writing, too, i suspect;" hughventured to say.
she gave him another of her glances, in which the apparent shynesswas mingled with something for which hugh could not find a name.
nor did he suspect, till long after, that it was in realityslyness, so tempered with archness, that, if discovered, it mighteasily pass for an expression playfully assumed.
yes," she said; "one must read a book now and then; and if averse"--again a glance and a slight blush--"should come up fromnobody knows where, one may as well write it down.
but, please, donot take me for a literary lady.
indeed, i make not the slightestpretensions.
i don't know what i should do without harry; andindeed, indeed, you must not steal him from me, mr.
"i should be very sorry," replied hugh.
"let me beg you, as far as ihave a right to do so, to join us as often and as long as youplease.
i will go and see how he is.
i am sure the boy only wantsthorough rousing, alternated with perfect repose."
he went to his own room, where he found harry, to his satisfaction,fast asleep on the sofa.
he took care not to wake him, but sat downbeside him to read till his sleep should be over.
but, a momentafter, the boy opened his eyes with a start and a shiver, and gave aslight cry.
when he saw hugh he jumped up, and with a smile whichwas pitiful to see upon a scared face, said:"oh!
i am so glad you are there."
"what is the matter, dear harry?"
"i had a dreadful dream."
"what was it?"
"i don't know.
it always comes.
it is always the same.
and yet i can never remember what it is."
hugh soothed him as well as he could; and he needed it, for the colddrops were standing on his forehead.
when he had grown calmer, hewent and fetched gulliver, and, to the boy's great delight, read tohim till dinner-time.
before the first bell rang, he had quiterecovered, and indeed seemed rather interested in the approach ofdinner.
dinner was an affair of some state at arnstead.
almost immediatelyafter the second bell had rung, mr. arnold made his appearance inthe drawing-room, where the others were already waiting for him.
this room had nothing of the distinctive character of the parts ofthe house which hugh had already seen.
it was merely a handsomemodern room, of no great size.
mr. arnold led euphra to dinner, andhugh followed with harry.
mr. arnold's manner to hugh was the same as in themorning--studiously polite, without the smallest approach tocordiality.
he addressed him as an equal, it is true; but an equalwho could never be in the smallest danger of thinking he meant it.
hugh, who, without having seen a great deal of the world, yet feltmuch the same wherever he was, took care to give him all that heseemed to look for, as far at least as was consistent with his ownself-respect.
he soon discovered that he was one of those men, who,if you will only grant their position, and acknowledge theirauthority, will allow you to have much your own way in everything.
his servants had found this out long ago, and almost everythingabout the house was managed as they pleased; but as the oldest ofthem were respectable family servants, nothing went very far wrong.
they all, however, waited on euphra with an assiduity that showedshe was, or could be, quite mistress when and where she pleased.
perhaps they had found out that she had great influence with mr.arnold; and certainly he seemed very fond of her indeed, after astately fashion.
she spoke to the servants with peculiargentleness; never said, if you please; but always, thank you.
harrynever asked for anything, but always looked to euphra, who gave thenecessary order.
hugh saw that the boy was quite dependent uponher, seeming of himself scarcely capable of originating the simplestaction.
mr. arnold, however, dull as he was, could not help seeingthat harry's manner was livelier than usual, and seemed pleased atthe slight change already visible for the better.
turning to hughhe said:"do you find harry very much behind with his studies, mr.
"i have not yet attempted to find out," replied hugh.
said mr. arnold, with surprise.
if he be behind, i feel confident it will not be for long."
"but," began mr. arnold, pompously; and then he paused.
"you were kind enough to say, mr. arnold, that i might try my ownplans with him first.
i have been doing so."
but--"here harry broke in with some animation:"mr. sutherland has been my horse, carrying me about on his back allthe morning--no, not all the morning--but an hour, or an hour and ahalf--or was it two hours, mr.
"i really don't know, harry," answered hugh; "i don't think itmatters much."
harry seemed relieved, and went on:"he has been reading gulliver's travels to me--oh, such fall!
andwe have been to see the cows and the pigs; and mr. sutherland hasbeen teaching me to jump.
do you know, papa, he jumped right overthe pony's back without touching it."
mr. arnold stared at the boy with lustreless eyes and hangingchecks.
these grew red, as if he were going to choke.
suchbehaviour was quite inconsistent with the dignity of arnstead andits tutor, who had been recommended to him as a thorough gentleman.
but for the present he said nothing; probably because he couldthink of nothing to say.
"certainly harry seems better already," interposed euphra.
"i cannot help thinking mr. sutherland has made a good beginning."
mr. arnold did not reply, but the cloud wore away from his face bydegrees; and at length he asked hugh to take a glass of wine withhim.
when euphra rose from the table, and harry followed her example,hugh thought it better to rise as well.
mr. arnold seemed tohesitate whether or not to ask him to resume his seat and have aglass of claret.
had he been a little wizened pedagogue, no doubthe would have insisted on his company, sure of acquiescence from himin every sentiment he might happen to utter.
but hugh really lookedso very much like a gentleman, and stated his own views, or adoptedhis own plans, with so much independence, that mr. arnold judged itsafer to keep him at arm's length for a season at least, till heshould thoroughly understand his position--not that of a guest, butthat of his son's tutor, belonging to the household of arnstead onlyon approval.
on leaving the dining-room, hugh hesitated, in his turn, whether tobetake himself to his own room, or to accompany euphra to thedrawing-room, the door of which stood open on the opposite side ofthe hall, revealing a brightness and warmth, which the chill of theevening, and the lowness of the fire in the dining-room, renderedquite enticing.
but euphra, who was half-across the hall, seemingto divine his thoughts, turned, and said, "are you not going tofavour us with your company, mr.
"with pleasure," replied hugh; but, to cover his hesitation, added,"i will be with you presently;" and ran up stairs to his own room.
"the old gentleman sits on his dignity--can hardly be said to standon it," thought he, as he went.
"the poor relation, as she callsherself, treats me like a guest.
she is mistress here, however;that is clear enough."
as he descended the stairs to the drawing-room, a voice rose throughthe house, like the voice of an angel.
at least so thought hugh,hearing it for the first time.
it seemed to take his breath away,as he stood for a moment on the stairs, listening.
it was onlyeuphra singing the flowers of the forest.
the drawing-room door wasstill open, and her voice rang through the wide lofty hall.
heentered almost on tip-toe, that he might lose no thread of the finetones.--had she chosen the song of scotland out of compliment tohim?--she saw him enter, but went on without hesitating even.
inthe high notes, her voice had that peculiar vibratory richness whichbelongs to the nightingale's; but he could not help thinking thatthe low tones were deficient both in quality and volume.
theexpression and execution, however, would have made up for a thousanddefects.
her very soul seemed brooding over the dead upon floddenfield, as she sang this most wailful of melodies--this embodiment ofa nation's grief.
the song died away as if the last breath had gonewith it; failing as it failed, and ceasing with its inspiration, asif the voice that sang lived only for and in the song.
a moment ofintense silence followed.
then, before hugh had half recovered fromthe former, with an almost grand dramatic recoil, as if the secondsprang out of the first, like an eagle of might out of an ocean ofweeping, she burst into scots wha hae.
she might have been a newdeborah, heralding her nation to battle.
hugh was transfixed,turned icy cold, with the excitement of his favourite song sosung.--was that a glance of satisfied triumph with which euphralooked at him for a single moment?--she sang the rest of the song asif the battle were already gained; but looked no more at hugh.
the excellence of her tones, and the lambent fluidity of hertransitions, if i may be allowed the phrase, were made by her artquite subservient to the expression, and owed their chief value tothe share they bore in producing it.
possibly there was a littletoo much of the dramatic in her singing, but it was all in goodtaste; and, in a word, hugh had never heard such singing before.
assoon as she had finished, she rose, and shut the piano.
"do not, do not," faltered hugh, seeking to arrest her hand, as sheclosed the instrument.
"i can sing nothing after that," she said with emotion, or perhapsexcitement; for the trembling of her voice might be attributed toeither cause.
"do not ask me."
hugh respectfully desisted; but after a few minutes' pause venturedto remark:"i cannot understand how you should be able to sing scotch songs sowell.
i never heard any but scotch women sing them, even endurably,before: your singing of them is perfect."
"it seems to me," said euphra, speaking as if she would rather haveremained silent, "that a true musical penetration is independent ofstyles and nationalities.
it can perceive, or rather feel, andreproduce, at the same moment.
if the music speaks scotch, themusical nature hears scotch.
it can take any shape, indeed cannothelp taking any shape, presented to it."
hugh was yet further astonished by this criticism from one whom hehad been criticising with so much carelessness that very day.
"you think, then," said he, modestly, not as if he would bring herto book, but as really seeking to learn from her, "that a truemusical nature can pour itself into the mould of any song, in entireindependence of association and education?"
"yes; in independence of any but what it may provide for itself."
euphrasia, however, had left one important element unrepresented inthe construction of her theory--namely, the degree of capabilitywhich a mind may possess of sympathy with any given class offeelings.
the blossom of the mind, whether it flower in poetry,music, or any other art, must be the exponent of the nature andcondition of that whose blossom it is.
no mind, therefore,incapable of sympathising with the feelings whence it springs, caninterpret the music of another.
and euphra herself was rather aremarkable instance of this forgotten fact.
further conversation on the subject was interrupted by the entranceof mr. arnold, who looked rather annoyed at finding hugh in thedrawing-room, and ordered harry off to bed, with some littleasperity of tone.
the boy rose at once, rang the bell, bade themall good night, and went.
a servant met him at the door with acandle, and accompanied him.
thought hugh: "here are several things to be righted at once.
theboy must not have wine; and he must have only one dinnera-day--especially if he is ordered to bed so early.
i must make aman of him if i can."
he made inquiries, and, with some difficulty, found out where theboy slept.
during the night he was several times in harry's room,and once in happy time to wake him from a nightmare dream.
the boywas so overcome with terror, that hugh got into bed beside him andcomforted him to sleep in his arms.
nor did he leave him till itwas time to get up, when he stole back to his own quarters, which,happily, were at no very great distance.
i may mention here, that it was not long before hugh succeeded instopping the wine, and reducing the dinner to a mouthful of supper.
harry, as far as he was concerned, yielded at once; and his fatheronly held out long enough to satisfy his own sense of dignity.
all knowledge and wonder (which is the seed of knowledge) is animpression of pleasure in itself.
lord bacon.--advancement of learning.
the following morning dawned in a cloud; which, swathed about thetrees, wetted them down to the roots, without having time to becomerain.
they drank it in like sorrow, the only material out of whichtrue joy can be fashioned.
this cloud of mist would yet glimmer ina new heaven, namely, in the cloud of blooms which would clothe thelimes and the chestnuts and the beeches along the ghost's walk.
butthere was gloomy weather within doors as well; for poor harry wasespecially sensitive to variations of the barometer, without beingin the least aware of the fact himself.
again hugh found him in thelibrary, seated in his usual corner, with polexander on his knees.
he half dropped the book when hugh entered, and murmured with asigh:"it's no use; i can't read it."
"what's the matter, harry?"
said his tutor.
"i should like to tell you, but you will laugh at me."
"i shall never laugh at you, harry."
"then tell me how i can be sure that i have read this book."
"i do not quite understand you."
i was sure nobody could be so stupid as i am.
do you know,mr. sutherland, i seem to have read a page from top to bottomsometimes, and when i come to the bottom i know nothing about it,and doubt whether i have read it at all; and then i stare at it allover again, till i grow so queer, and sometimes nearly scream.
yousee i must be able to say i have read the book."
nobody will ever ask you."
"perhaps not; but you know that is nothing.
i want to know that ihave read the book--really and truly read it."
hugh thought for a moment, and seemed to see that the boy, not beingstrong enough to be a law to himself, just needed a benign law fromwithout, to lift him from the chaos of feeble and conflictingnotions and impulses within, which generated a false law of slavery.
so he said:"harry, am i your big brother?"
"then, ought you to do what i wish, or what you wish yourself?"
"what you wish, sir."
"then i want you to put away that book for a month at least."
"oh, mr. sutherland!
"but i am above you; and i want you to do as i tell you.
"put away the book, then."
harry sprang to his feet, put the book on its shelf, and, going upto hugh, said,"you have done it, not me."
the notions of a hypochondriacal child will hardly be interesting tothe greater part of my readers; but hugh learned from this a littlelesson about divine law which he never forgot.
"now, harry," added he, "you must not open a book till i allow you."
"no poetry, either?"
said poor harry; and his face fell.
"i don't mind poetry so much; but of prose i will read as much toyou as will be good for you.
come, let us have a bit of gulliveragain."
"oh, how delightful!"
"i am so glad you made me putaway that tiresome book.
i wonder why it insisted so on beingread."
hugh read for an hour, and then made harry put on his cloak,notwithstanding the rain, which fell in a slow thoughtful springshower.
taking the boy again on his back, he carried him into thewoods.
there he told him how the drops of wet sank into the ground,and then went running about through it in every direction, lookingfor seeds: which were all thirsty little things, that wanted togrow, and could not, till a drop came and gave them drink.
and hetold him how the rain-drops were made up in the skies, and then camedown, like millions of angels, to do what they were told in the darkearth.
the good drops went into all the cellars and dungeons of theearth, to let out the imprisoned flowers.
and he told him how theseeds, when they had drunk the rain-drops, wanted another kind ofdrink next, which was much thinner and much stronger, but could notdo them any good till they had drunk the rain first.
"what is that?"
"i feel as if you were reading out ofthe bible, mr.
"it is the sunlight," answered his tutor.
"when a seed has drunk ofthe water, and is not thirsty any more, it wants to breathe next;and then the sun sends a long, small finger of fire down into thegrave where the seed is lying; and it touches the seed, andsomething inside the seed begins to move instantly and to growbigger and bigger, till it sends two green blades out of it into theearth, and through the earth into the air; and then it can breathe.
and then it sends roots down into the earth; and the roots keepdrinking water, and the leaves keep breathing the air, and the sunkeeps them alive and busy; and so a great tree grows up, and godlooks at it, and says it is good."
"then they really are living things?"
"thank you, mr. sutherland.
i don't think i shall dislike rain somuch any more."
hugh took him next into the barn, where they found a great heap ofstraw.
recalling his own boyish amusements, he made him put off hiscloak, and help to make a tunnel into this heap.
harry wasdelighted--the straw was so nice, and bright, and dry, and clean.
they drew it out by handfuls, and thus excavated a round tunnel tothe distance of six feet or so; when hugh proceeded to more extendedoperations.
before it was time to go to lunch, they had clearedhalf of a hollow sphere, six feet in diameter, out of the heart ofthe heap.
after lunch, for which harry had been very unwilling to relinquishthe straw hut, hugh sent him to lie down for a while; when he fellfast asleep as before.
after he had left the room, euphra said:"how do you get on with harry, mr.
"perfectly to my satisfaction," answered hugh.
"do you not find him very slow?"
"quite the contrary."
"you surprise me.
but you have not given him any lessons yet."
"i have given him a great many, and he is learning them very fast."
"i fear he will have forgotten all my poor labours before you takeup the work where we left it.
when will you give him anybook-lessons?"
"not for a while yet."
euphra did not reply.
her silence seemed intended to expressdissatisfaction; at least so hugh interpreted it.
"i hope you do not think it is to indulge myself that i managemaster harry in this peculiar fashion," he said.
"the fact is, he isa very peculiar child, and may turn out a genius or a weakling, justas he is managed.
at least so it appears to me at present.
may iask where you left the work you were doing with him?"
"he was going through the eton grammar for the third time," answeredeuphra, with a defiant glance, almost of dislike, at hugh.
"but ineed not enumerate his studies, for i daresay you will not take themup at all after my fashion.
i only assure you i have been a veryexact disciplinarian.
what he knows, i think you will find he knowsthoroughly."
so saying, euphra rose, and with a flush on her cheek, walked out ofthe room in a more stately manner than usual.
hugh felt that he had, somehow or other, offended her.
but, to tellthe truth, he did not much care, for her manner had rather irritatedhim.
he retired to his own room, wrote to his mother, and, whenharry awoke, carried him again to the barn for an hour's work in thestraw.
before it grew dusk, they had finished a little, silent,dark chamber, as round as they could make it, in the heart of thestraw.
all the excavated material they had thrown on the top,reserving only a little to close up the entrance when they pleased.
the next morning was still rainy; and when hugh found harry in thelibrary as usual, he saw that the clouds had again gathered over theboy's spirit.
he was pacing about the room in a very odd manner.
the carpet was divided diamond-wise in a regular pattern.
harry'ssteps were, for the most part, planted upon every third diamond, ashe slowly crossed the floor in a variety of directions; for, as onprevious occasions, he had not perceived the entrance of his tutor.
but, every now and then, the boy would make the most sudden andirregular change in his mode of progression, setting his foot on themost unexpected diamond, at one time the nearest to him, at anotherthe farthest within his reach.
when he looked up, and saw his tutorwatching him, he neither started nor blushed: but, still retainingon his countenance the perplexed, anxious expression which hugh hadremarked, said to him:"how can god know on which of those diamonds i am going to set myfoot next?"
"if you could understand how god knows, harry, then you would knowyourself; but before you have made up your mind, you don't knowwhich you will choose; and even then you only know on which youintend to set your foot; for you have often changed your mind aftermaking it up."
harry looked as puzzled as before.
"why, harry, to understand how god understands, you would need to beas wise as he is; so it is no use trying.
you see you can't quiteunderstand me, though i have a real meaning in what i say."
i see it is no use; but i can't bear to be puzzled."
"but you need not be puzzled; you have no business to be puzzled.
you are trying to get into your little brain what is far too grandand beautiful to get into it.
would you not think it very stupid topuzzle yourself how to put a hundred horses into a stable withtwelve stalls?"
harry laughed, and looked relieved.
"it is more unreasonable a thousand times to try to understand suchthings.
for my part, it would make me miserable to think that therewas nothing but what i could understand.
i should feel as if i hadno room anywhere.
shall we go to our cave again?"
yes, please," cried harry; and in a moment he was on hugh'sback once more, cantering joyously to the barn.
after various improvements, including some enlargement of theinterior, hugh and harry sat down together in the low yellowtwilight of their cave, to enjoy the result of their labours.
theycould just see, by the light from the tunnel, the glimmer of thegolden hollow all about them.
the rain was falling heavilyout-of-doors; and they could hear the sound of the multitudinousdrops of the broken cataract of the heavens like the murmur of theinsects in a summer wood.
they knew that everything outside wasrained upon, and was again raining on everything beneath it, whilethey were dry and warm.
"this is nice!"
exclaimed harry, after a few moments of silentenjoyment.
"this is your first lesson in architecture," said hugh.
"am i to learn architecture?"
asked harry, in a rueful tone.
"it is well to know how things came to be done, if you should knownothing more about them, harry.
men lived in the cellars first ofall, and next on the ground floor; but they could get no furthertill they joined the two, and then they could build higher."
"i don't quite understand you, sir."
"i did not mean you should, harry."
"then i don't mind, sir.
but i thought architecture was building."
"so it is; and this is one way of building.
it is only making anoutside by pulling out an inside, instead of making an inside bysetting up an outside."
harry thought for a while, and then said joyfully:"i see it, sir!
i see it.
the inside is the chief thing--not theoutside."
"yes, harry; and not in architecture only.
never forget that."
they lay for some time in silence, listening to the rain.
at lengthharry spoke:"i have been thinking of what you told me yesterday, mr. sutherland,about the rain going to look for the seeds that were thirsty for it.
and now i feel just as if i were a seed, lying in its little holein the earth, and hearing the rain-drops pattering down all aboutit, waiting--oh, so thirsty!--for some kind drop to find me out, andgive me itself to drink.
i wonder what kind of flower i should growup," added he, laughing.
"there is more truth than you think, in your pretty fancy, harry,"rejoined hugh, and was silent--self-rebuked; for the memory of davidcame back upon him, recalled by the words of the boy; of david, whomhe loved and honoured with the best powers of his nature, and whomyet he had neglected and seemed to forget; nay, whom he hadpartially forgotten--he could not deny.
the old man, whose thoughtswere just those of a wise child, had said to him once:"we ken no more, maister sutherlan', what we're growin' till, thanthat neep-seed there kens what a neep is, though a neep it will be.
the only odds is, that we ken that we dinna ken, and the neep-seedkens nothing at all aboot it.
but ae thing, maister sutherlan', wemay be sure o': that, whatever it be, it will be worth god's makin'an' our growin'."
a solemn stillness fell upon hugh's spirit, as he recalled thesewords; out of which stillness, i presume, grew the little parablewhich follows; though hugh, after he had learned far more about thethings therein hinted at, could never understand how it was, that hecould have put so much more into it, than he seemed to haveunderstood at that period of his history.
for harry said:"wouldn't this be a nice place for a story, mr. sutherland?
do youever tell stories, sir?"
"i was just thinking of one, harry; but it is as much yours as mine,for you sowed the seed of the story in my mind."
"do you mean a story that never was in a book--a story out of yourown head?
that will be grand!"
"wait till we see what it will be, harry; for i can't tell you howit will turn out."
after a little further pause, hugh began:"long, long ago, two seeds lay beside each other in the earth,waiting.
it was cold, and rather wearisome; and, to beguile thetime, the one found means to speak to the other.
"'what are you going to be?'
said the one.
"'i don't know,' answered the other.
"'for me,' rejoined the first, 'i mean to be a rose.
there isnothing like a splendid rose.
everybody will love me then!'
"'it's all right,' whispered the second; and that was all he couldsay; for somehow when he had said that, he felt as if all the wordsin the world were used up.
so they were silent again for a day ortwo.
cried the first, 'i have had some water.
i never knewtill it was inside me.
repeated the other, and lay still; and waited more thanever.
"the first grew and grew, pushing itself straight up, till at lastit felt that it was in the open air, for it could breathe.
and whata delicious breath that was!
it was rather cold, but so refreshing.
the flower could see nothing, for it was not quite a flower yet,only a plant; and they never see till their eyes come, that is, tillthey open their blossoms--then they are flowers quite.
so it grewand grew, and kept its head up very steadily, meaning to see the skythe first thing, and leave the earth quite behind as well as beneathit.
but somehow or other, though why it could not tell, it feltvery much inclined to cry.
at length it opened its eye.
it wasmorning, and the sky was over its head; but, alas!
itself was norose--only a tiny white flower.
it felt yet more inclined to hangdown its head and to cry; but it still resisted, and tried hard toopen its eye wide, and to hold its head upright, and to look full atthe sky.
"'i will be a star of bethlehem at least!'
said the flower toitself.
"but its head felt very heavy; and a cold wind rushed over it, andbowed it down towards the earth.
and the flower saw that the timeof the singing of birds was not come, that the snow covered thewhole land, and that there was not a single flower in sight butitself.
and it half-closed its leaves in terror and the dismay ofloneliness.
but that instant it remembered what the other flowerused to say; and it said to itself: 'it's all right; i will be whati can.'
and thereon it yielded to the wind, drooped its head to theearth, and looked no more on the sky, but on the snow.
andstraightway the wind stopped, and the cold died away, and the snowsparkled like pearls and diamonds; and the flower knew that it wasthe holding of its head up that had hurt it so; for that its bodycame of the snow, and that its name was snow-drop.
and so it saidonce more, 'it's all right!'
and waited in perfect peace.
all therest it needed was to hang its head after its nature."
"and what became of the other?"
"i haven't done with this one yet," answered hugh.
"i only told youit was waiting.
one day a pale, sad-looking girl, with thin face,large eyes, and long white hands, came, hanging her head like thesnowdrop, along the snow where the flower grew.
she spied it,smiled joyously, and saying, 'ah!
my little sister, are you come?'
stooped and plucked the snowdrop.
it trembled and died in her hand;which was a heavenly death for a snowdrop; for had it not cast agleam of summer, pale as it had been itself, upon the heart of asick girl?"
"and the other?"
"the other had a long time to wait; but it did grow one of theloveliest roses ever seen.
and at last it had the highest honourever granted to a flower: two lovers smelled it together, and werecontent with it."
harry was silent, and so was hugh; for he could not understandhimself quite.
he felt, all the time he was speaking, is if he werelistening to david, instead of talking himself.
the fact was, hewas only expanding, in an imaginative soil, the living seed whichdavid had cast into it.
there seemed to himself to be more in hisparable than he had any right to invent.
but is it not so with allstories that are rightly rooted in the human?
"what a delightful story, mr.
said harry, at last.
"euphra tells me stories sometimes; but i don't think i ever heardone i liked so much.
i wish we were meant to grow into something,like the flower-seeds."
"so we are, harry."
"are we indeed?
how delightful it would be to think that i am onlya seed, mr. sutherland!
do you think i might think so?"
"yes, i do."
"then, please, let me begin to learn something directly.
i haven'thad anything disagreeable to do since you came; and i don't feel asif that was right."
poor harry, like so many thousands of good people, had not yetlearned that god is not a hard task-master.
"i don't intend that you should have anything disagreeable to do, ifi can help it.
we must do such things when they come to us; but wemust not make them for ourselves, or for each other."
"then i'm not to learn any more latin, am i?"
said harry, in adoubtful kind of tone, as if there were after all a little pleasurein doing what he did not like.
"is latin so disagreeable, harry?"
"yes; it is rule after rule, that has nothing in it i care for.
howcan anybody care for latin?
but i am quite ready to begin, if i amonly a seed--really, you know."
"not yet, harry.
indeed, we shall not begin again--i won't letyou--till you ask me with your whole heart, to let you learn latin."
"i am afraid that will be a long time, and euphra will not like it."
"i will talk to her about it.
but perhaps it will not be so long asyou think.
now, don't mention latin to me again, till you are readyto ask me, heartily, to teach you.
and don't give yourself anytrouble about it either.
you never can make yourself likeanything."
harry was silent.
they returned to the house, through the pouringrain; harry, as usual, mounted on his big brother.
as they crossed the hall, mr. arnold came in.
he looked surprisedand annoyed.
hugh set harry down, who ran upstairs to get dressedfor dinner; while he himself half-stopped, and turned towards mr.arnold.
but mr. arnold did not speak, and so hugh followed harry.
hugh spent all that evening, after harry had gone to bed, incorrecting his impressions of some of the chief stories of earlyroman history; of which stories he intended commencing a littlecourse to harry the next day.
meantime there was very little intercourse between hugh and euphra,whose surname, somehow or other, hugh had never inquired after.
hedisliked asking questions about people to an uncommon degree, and sopreferred waiting for a natural revelation.
her later behaviour hadrepelled him, impressing him with the notion that she was proud, andthat she had made up her mind, notwithstanding her apparentfrankness at first, to keep him at a distance.
that she was fitful,too, and incapable of showing much tenderness even to poor harry, hehad already concluded in his private judgment-hall.
nor could hedoubt that, whether from wrong theories, incapacity, or culpableindifference, she must have taken very bad measures indeed with heryoung pupil.
the next day resembled the two former; with this difference, thatthe rain fell in torrents.
seated in their strawy bower, they caredfor no rain.
they were safe from the whole world, and all thetempers of nature.
then hugh told harry about the slow beginnings and the mighty birthof the great roman people.
he told him tales of their battles andconquests; their strifes at home, and their wars abroad.
he toldhim stories of their grand men, great with the individuality oftheir nation and their own.
he told him their characters, theirpeculiar opinions and grounds of action, and the results of theirvarious schemes for their various ends.
he told him about theirlove to their country, about their poetry and their religion; theircourage, and their hardihood; their architecture, their clothes, andtheir armour; their customs and their laws; but all in suchlanguage, or mostly in such language, as one boy might use intelling another of the same age; for hugh possessed the gift of ageneral simplicity of thought, one of the most valuable a man canhave.
it cost him a good deal of labour (well-repaid in itself, notto speak of the evident delight of harry), to make himself perfectlycompetent for this; but he had a good foundation of knowledge towork upon.
this went on for a long time after the period to which i am now moreimmediately confined.
every time they stopped to rest from theirrambles or games--as often, in fact, as they sat down alone, harry'sconstant request was:"now, mr. sutherland, mightn't we have something more about theromans?"
and mr. sutherland gave him something more.
but all this time henever uttered the word--latin.
for there is neither buske nor hayin may, that it n'ill shrouded bene,and it with newé leavés wrene;these woodés eke recoveren grene,that drie in winter ben to sene,and the erth waxeth proud withall,for swoté dewes that on it fall,and the poore estate forget,in which that winter had it set:and than becomes the ground so proude,that it wol have a newé shroude,and maketh so queint his robe and faire,that it hath hewes an hundred paire,of grasse and floures, of ind and pers,and many hewés full divers:that is the robe i mean, ywis,through which the ground to praisen is.
chaucer's translation of the romaunt of the rose.
so passed the three days of rain.
after breakfast the followingmorning, hugh went to find harry, according to custom, in thelibrary.
he was reading.
"what are you reading, harry?"
"a poem," said harry; and, rising as before, he brought the book tohugh.
it was mrs. hemans's poems.
"you are fond of poetry, harry."
"whose poems do you like best?"
"mrs. hemans's, of course.
don't you think she is the best, sir?"
"she writes very beautiful verses, harry.
which poem are youreading now?"
one of my favourites--the voice of spring."
"who taught you to like mrs.
"euphra, of course."
"will you read the poem to me?"
harry began, and read the poem through, with much taste and evidentenjoyment; an enjoyment which seemed, however, to spring more fromthe music of the thought and its embodiment in sound, than fromsympathy with the forms of nature called up thereby.
this was shownby his mode of reading, in which the music was everything, and thesense little or nothing.
when he came to the line,     "and the larch has hung all his tassels forth,"he smiled so delightedly, that hugh said:"are you fond of the larch, harry?"
"are there any about here?"
"i don't know.
what is it like?"
"you said you were fond of it."
"oh, yes; it is a tree with beautiful tassels, you know.
i think ishould like to see one.
isn't it a beautiful line?"
"when you have finished the poem, we will go and see if we can findone anywhere in the woods.
we must know where we are in the world,harry--what is all round about us, you know."
"oh, yes," said harry; "let us go and hunt the larch."
"perhaps we shall meet spring, if we look for her--perhaps hear hervoice, too."
"that would be delightful," answered harry, smiling.
and away theywent.
i may just mention here that mrs. hemans was allowed to retiregradually, till at last she was to be found only in the moreinaccessible recesses of the library-shelves; while by that timeharry might be heard, not all over the house, certainly, but as faroff as outside the closed door of the library, reading aloud tohimself one or other of macaulay's ballads, with an evidentenjoyment of the go in it.
a story with drum and trumpetaccompaniment was quite enough, for the present, to satisfy harry;and macaulay could give him that, if little more.
as they went across the lawn towards the shrubbery, on their way tolook for larches and spring, euphra joined them in walking dress.
it was a lovely morning.
"i have taken you at your word, you see, mr. sutherland," said she.
"i don't want to lose my harry quite."
"you dear kind euphra!"
said harry, going round to her side andtaking her hand.
he did not stay long with her, however, nor dideuphra seem particularly to want him.
"there was one thing i ought to have mentioned to you the othernight, mr. sutherland; and i daresay i should have mentioned it, hadnot mr. arnold interrupted our tête-à-tête.
i feel now as if i hadbeen guilty of claiming far more than i have a right to, on thescore of musical insight.
i have scotch blood in me, and was indeedborn in scotland, though i left it before i was a year old.
mymother, mr. arnold's sister, married a gentleman who was halfsootch; and i was born while they were on a visit to his relatives,the camerons of lochnie.
his mother, my grandmother, was a bohemianlady, a countess with sixteen quarterings--not a gipsy, i beg tosay."
hugh thought she might have been, to judge from present appearances.
but how was he to account for this torrent of genealogicalinformation, into which the ice of her late constraint had suddenlythawed?
it was odd that she should all at once volunteer so muchabout herself.
perhaps she had made up one of those minds whichneed making up, every now and then, like a monthly magazine; and nowwas prepared to publish it.
hugh responded with a question:"do i know your name, then, at last?
you are miss cameron?"
"euphrasia cameron; at your service, sir."
and she dropped a gaylittle courtesy to hugh, looking up at him with a flash of her blackdiamonds.
"then you must sing to me to-night."
"with all the pleasure in gipsy-land," replied she, with a secondcourtesy, lower than the first; taking for granted, no doubt, hissilent judgment on her person and complexion.
by this time they had reached the woods in a different quarter fromthat which hugh had gone through the other day with harry.
andhere, in very deed, the spring met them, with a profusion ofrichness to which hugh was quite a stranger.
the ground wascarpeted with primroses, and anemones, and other spring flowers,which are the loveliest of all flowers.
they were drinking thesunlight, which fell upon them through the budded boughs.
by thetime the light should be hidden from them by the leaves, which arethe clouds of the lower firmament of the woods, their need of itwould be gone: exquisites in living, they cared only for thedelicate morning of the year.
"do look at this darling, mr.
exclaimed euphrasiasuddenly, as she bent at the root of a great beech, where grew alarge bush of rough leaves, with one tiny but perfectly-formedprimrose peeping out between.
"is it not a little pet?--alleyes--all one eye staring out of its curtained bed to see what everis going on in the world.--you had better lie down again: it is nota nice place."
she spoke to it as if it had been a kitten or a baby.
and as shespoke, she pulled the leaves yet closer over the little starer so asto hide it quite.
as they went on, she almost obtrusively avoided stepping on theflowers, saying she almost felt cruel, or at least rude, when shedid so.
yet she trailed her dress over them in quite a carelessway, not lifting it at all.
this was a peculiarity of hers, whichhugh never understood till he understood herself.
all about in shady places, the ferns were busy untucking themselvesfrom their grave-clothes, unrolling their mysterious coils of life,adding continually to the hidden growth as they unfolded thevisible.
in this, they were like the other revelations of god theinfinite.
all the wild lovely things were coming up for theirmonth's life of joy.
orchis-harlequins, cuckoo-plants, wild arums,more properly lords-and-ladies, were coming, and coming--slowly; forhad they not a long way to come, from the valley of the shadow ofdeath into the land of life?
at last the wanderers came upon awhole company of bluebells--not what hugh would have calledbluebells, for the bluebells of scotland are the single-poisedharebells--but wild hyacinths, growing in a damp and shady spot, inwonderful luxuriance.
they were quite three feet in height, withlong, graceful, drooping heads; hanging down from them, all alongone side, the largest and loveliest of bells--one lying close abovethe other, on the lower part; while they parted thinner and thinneras they rose towards the lonely one at the top.
miss cameron wentinto ecstasies over these; not saying much, but breaking up what shedid say with many prettily passionate pauses.
she had a very happy turn for seeing external resemblances, eitherhumorous or pathetic; for she had much of one element that goes tothe making of a poet--namely, surface impressibility.
"look, harry; they are all sad at having to go down there again sosoon.
they are looking at their graves so ruefully."
harry looked sad and rather sentimental immediately.
when hughglanced at miss cameron, he saw tears in her eyes.
"you have nothing like this in your country, have you, mr.
said she, with an apparent effort.
"no, indeed," answered hugh.
and he said no more.
for a vision rose before him of the ruggedpine-wood and the single primrose; and of the thoughtful maiden,with unpolished speech and rough hands, and--but this he did notsee--a soul slowly refining itself to a crystalline clearness.
andhe thought of the grand old grey-haired david, and of janet with herquaint motherhood, and of all the blessed bareness of the ancienttime--in sunlight and in snow; and he felt again that he hadforgotten and forsaken his friends.
"how the fairies will be ringing the bells in these airy steeples inthe moonlight!"
said miss cameron to harry, who was surprised anddelighted with it all.
he could not help wondering, however, afterhe went to bed that night, that euphra had never before taken him tosee these beautiful things, and had never before said anything halfso pretty to him, as the least pretty thing she had said about theflowers that morning when they were out with mr. sutherland.
hadmr. sutherland anything to do with it?
was he giving euphra alesson in flowers such as he had given him in pigs?
miss cameron presently drew hugh into conversation again, and theold times were once more forgotten for a season.
they were worthyof distinguishing note--that trio in those spring woods: the boywaking up to feel that flowers and buds were lovelier in the woodsthan in verses; euphra finding everything about her sentimentallyuseful, and really delighting in the prettinesses they suggested toher; and hugh regarding the whole chiefly as a material and meansfor reproducing in verse such impressions of delight as he hadreceived and still received from all (but the highest) poetry aboutnature.
the presence of harry and his necessities was certainly asaving influence upon hugh; but, however much he sought to realizeharry's life, he himself, at this period of his history, enjoyedeverything artistically far more than humanly.
margaret would have walked through all this infant summer withoutspeaking at all, but with a deep light far back in her quiet eyes.
perhaps she would not have had many thoughts about the flowers.
rather she would have thought the very flowers themselves; wouldhave been at home with them, in a delighted oneness with their lifeand expression.
certainly she would have walked through them withreverence, and would not have petted or patronised nature by sayingpretty things about her children.
their life would have enteredinto her, and she would have hardly known it from her own.
idaresay miss cameron would have called a mountain a darling or abeauty.
but there are other ways of showing affection than bypatting and petting--though margaret, for her part, would haveneeded no art-expression, because she had the things themselves.
itis not always those who utter best who feel most; and the dumb poetsare sometimes dumb because it would need the "large utterance of theearly gods" to carry their thoughts through the gates of speech.
but the fancy and skin-sympathy of miss cameron began already totell upon hugh.
he knew very little of women, and had never heard awoman talk as she talked.
he did not know how cheap thisaccomplishment is, and took it for sensibility, imaginativeness, andeven originality.
he thought she was far more en rapport withnature than he was.
it was much easier to make this mistake afterhearing the really delightful way in which she sang.
certainly shecould not have sung so, perhaps not even have talked so, except shehad been capable of more; but to be capable of more, and to be ablefor more, are two very distinct conditions.
many walks followed this, extending themselves farther and fartherfrom home, as harry's strength gradually improved.
it was quiteremarkable how his interest in everything external increased, inexact proportion as he learned to see into the inside or life of it.
with most children, the interest in the external comes first, andwith many ceases there.
but it is in reality only a shallower formof the deeper sympathy; and in those cases where it does lead to adesire after the hidden nature of things, it is perhaps the betterbeginning of the two.
in such exceptional cases as harry's, it isof unspeakable importance that both the difference and the identityshould be recognized; and in doing so, hugh became to harry his bigbrother indeed, for he led him where he could not go alone.
as often as mr. arnold was from home, which happened notunfrequently, miss cameron accompanied them in their rambles.
shegave as her reason for doing so only on such occasions, that shenever liked to be out of the way when her uncle might want her.
traces of an inclination to quarrel with hugh, or even to standupon her dignity, had all but vanished; and as her vivacity neverfailed her, as her intellect was always active, and as by theexercise of her will she could enter sympathetically, or appear toenter, into everything, her presence was not in the least arestraint upon them.
on one occasion, when harry had actually run a little way after abutterfly, hugh said to her:"what did you mean, miss cameron, by saying you were only a poorrelation?
you are certainly mistress of the house."
"on sufferance, yes.
but i am only a poor relation.
i have nofortune of my own."
"but mr. arnold does not treat you as such."
he likes me.
he is very kind to me.--he gave me this ringon my last birthday.
is it not a beauty?"
she pulled off her glove and showed a very fine diamond on a fingerworthy of the ornament.
"it is more like a gentleman's, is it not?"
she added, drawing itoff.
"let me see how it would look on your hand."
she gave the ring to hugh; who, laughing, got it with somedifficulty just over the first joint of his little finger, and heldit up for euphra to see.
i see i cannot ask you to wear it for me," said she.
"i don'tlike it myself.
i am afraid, however," she added, with an archlook, "my uncle would not like it either--on your finger.
put it onmine again."
holding her hand towards hugh, she continued:"it must not be promoted just yet.
besides, i see you have a stillbetter one of your own."
as hugh did according to her request, the words sprang to his lips,"there are other ways of wearing a ring than on the finger."
butthey did not cross the threshold of speech.
was it the repressionof them that caused that strange flutter and slight pain at theheart, which he could not quite understand?
those lips that love's own hand did makebreathed forth the sound that said, "i hate,"to me that languished for her sake:but when she saw my woeful state,straight in her heart did mercy come,chiding that tongue that, ever sweet,was used in giving gentle doom,and taught it thus anew to greet:"i hate" she altered with an end,that followed it as gentle daydoth follow night, who, like a fiend,from heaven to hell is flown away.
"i hate" from hate away she threw,and saved my life, saying--"not you."
mr. arnold was busy at home for a few days after this, and hugh andharry had to go out alone.
one day, when the wind was rather cold,they took refuge in the barn; for it was part of hugh's especialcare that harry should be rendered hardy, by never being exposed tomore than he could bear without a sense of suffering.
as soon asthe boy began to feel fatigue, or cold, or any other discomfort, histutor took measures accordingly.
harry would have crept into the straw-house; but hugh said, pullinga book out of his pocket,"i have a poem here for you, harry.
i want to read it to you now;and we can't see in there."
they threw themselves down on the straw, and hugh, opening a volumeof robert browning's poems, read the famous ride from ghent to aix.
he knew the poem well, and read it well.
harry was in raptures.
"i wish i could read that as you do," said he.
"try," said hugh.
harry tried the first verse, and threw the book down in disgust withhimself.
"why cannot i read it?"
"because you can't ride."
"i could ride, if i had such a horse as that to ride upon."
"but you could never have such a horse as that except you couldride, and ride well, first.
after that, there is no saying but youmight get one.
you might, in fact, train one for yourself--tillfrom being a little foal it became your own wonderful horse."
that would be delightful!
will you teach me horses as well,mr.
"perhaps i will."
that evening, at dinner, hugh said to mr. arnold:"could you let me have a horse to-morrow morning, mr.
mr. arnold stared a little, as he always did at anything new.
buthugh went on:"harry and i want to have a ride to-morrow; and i expect we shalllike it so much, that we shall want to ride very often."
"yes, that we shall!"
"could not mr. sutherland have your white mare, euphra?"
said mr.arnold, reconciled at once to the proposal.
"i would rather not, if you don't mind, uncle.
my fatty is not usedto such a burden as i fear mr. sutherland would prove.
she drops alittle now, on the hard road."
the fact was, euphra would want fatima.
"well, harry," said mr. arnold, graciously pleased to be facetious,"don't you think your welsh dray-horse could carry mr.
papa, do you know, mr. sutherland set him up on hishind legs yesterday, and made him walk on them like a dancing-dog.
he was going to lift him, but he kicked about so when he felthimself leaving the ground, that he tumbled mr. sutherland into thehorse-trough."
even the solemn face of the butler relaxed into a smile, but mr.arnold's clouded instead.
his boy's tutor ought to be a gentleman.
"wasn't it fun, mr.
"it was to you, you little rogue!"
said sutherland, laughing.
"and how you did run home, dripping like a water-cart!--and all thedogs after you!"
mr. arnold's monotonous solemnity soon checked harry's prattle.
"i will see, mr. sutherland, what i can do to mount you."
"i don't care what it is," said hugh; who though by no means athorough horseman, had been from boyhood in the habit of mountingeverything in the shape of a horse that he could lay hands upon,from a cart-horse upwards and downwards.
"there's an old bay that would carry me very well."
"that is my own horse, mr.
this stopped the conversation in that direction.
but next morningafter breakfast, an excellent chestnut horse was waiting at thedoor, along with harry's new pony.
mr. arnold would see them gooff.
this did not exactly suit miss cameron, but if she frowned, itwas when nobody saw her.
hugh put harry up himself, told him tostick fast with his knees, and then mounted his chestnut.
as theytrotted slowly down the avenue, euphrasia heard mr. arnold say tohimself, "the fellow sits well, at all events."
she took care tomake herself agreeable to hugh by reporting this, with the omissionof the initiatory epithet, however.
harry returned from his ride rather tired, but in high spirits.
he cried, "mr. sutherland is such a rider!
he jumpshedges and ditches and everything.
and he has promised to teach meand my pony to jump too.
and if i am not too tired, we are to beginto-morrow, out on the common.
the little fellow's heart was full of the sense of growing life andstrength, and hugh was delighted with his own success.
he caughtsight of a serpentine motion in euphra's eyebrows, as she bent herface again over the work from which she had lifted it on theirentrance.
he addressed her.
"you will be glad to hear that harry has ridden like a man."
"i am glad to hear it, harry."
why did she reply to the subject of the remark, and not to thespeaker?
hugh perplexed himself in vain to answer this question;but a very small amount of experience would have made him able tounderstand at once as much of her behaviour as was genuine.
atluncheon she spoke only in reply; and then so briefly, as not toafford the smallest peg on which to hang a response.
"what can be the matter?"
"what a peculiar creatureshe is!
but after what has passed between us, i can't stand this."
when dinner was over that evening, she rose as usual and left theroom, followed by hugh and harry; but as soon as they were in thedrawing-room, she left it; and, returning to the dining-room,resumed her seat at the table.
"take a glass of claret, euphra, dear?"
said mr. arnold.
"i will, if you please, uncle.
i should like it.
i have seldom aminute with you alone now."
evidently flattered, mr. arnold poured out a glass of claret, roseand carried it to his niece himself, and then took a chair besideher.
"thank you, dear uncle," she said, with one of her bewitchingflashes of smile.
"harry has been getting on bravely with his riding, has he not?"
"so it would appear."
harry had been full of the story of the day at the dinner-table,where he still continued to present himself; for his father wouldnot be satisfied without him.
it was certainly good moral trainingfor the boy, to sit there almost without eating; and none the worsethat he found it rather hard sometimes.
he talked much more freelynow, and asked the servants for anything he wanted without referringto euphra.
now and then he would glance at her, as if afraid ofoffending her; but the cords which bound him to her were evidentlyrelaxing; and she saw it plainly enough, though she made noreference to the unpleasing fact.
"i am only a little fearful, uncle, lest mr. sutherland should urgethe boy to do more than his strength will admit of.
he isexceedingly kind to him, but he has evidently never known whatweakness is himself."
"true, there is danger of that.
but you see he has taken him soentirely into his own hands.
i don't seem to be allowed a word inthe matter of his education any more."
mr. arnold spoke with thepeevishness of weak importance.
"i wish you would take care that hedoes not carry things too far, euphra."
this was just what euphra wanted.
"i think, if you do not disapprove, uncle, i will have fatimasaddled to-morrow morning, and go with them myself."
"thank you, my love; i shall be much obliged to you."
the glass ofclaret was soon finished after this.
a little more conversationabout nothing followed, and euphra rose the second time, andreturned to the drawing-room.
she found it unoccupied.
she satdown to the piano, and sang song after song--scotch, italian, andbohemian.
but hugh did not make his appearance.
the fact was, hewas busy writing to his mother, whom he had rather neglected sincehe came.
writing to her made him think of david, and he began aletter to him too; but it was never finished, and never sent.
hedid not return to the drawing-room that evening.
indeed, except fora short time, while mr. arnold was drinking his claret, he seldomshowed himself there.
had euphra repelled him too much--hurt him?
she would make up for it to-morrow.
breakfast was scarcely over, when the chestnut and the pony passedthe window, accompanied by a lovely little arab mare, broad-chestedand light-limbed, with a wonderfully small head.
she was white assnow, with keen, dark eyes.
her curb-rein was red instead of white.
hearing their approach, and begging her uncle to excuse her, euphrarose from the table, and left the room; but re-appeared in awonderfully little while, in a well-fitted riding-habit of blackvelvet, with a belt of dark red leather clasping a waist of theroundest and smallest.
her little hat, likewise black, had a singlelong, white feather, laid horizontally within the upturned brim, anddrooping over it at the back.
her white mare would be just theright pedestal for the dusky figure--black eyes, tawny skin, andall.
as she stood ready to mount, and hugh was approaching to puther up, she called the groom, seemed just to touch his hand, and wasin the saddle in a moment, foot in stirrup, and skirt falling overit.
hugh thought she was carrying out the behaviour of yesterday,and was determined to ask her what it meant.
the little arab beganto rear and plunge with pride, as soon as she felt her mistress onher back; but she seemed as much at home as if she had been on themusic-stool, and patted her arching neck, talking to her in the sametone almost in which she had addressed the flowers.
"be quiet, fatty dear; you're frightening mr.
but hugh, seeing the next moment that she was in no danger, spranginto his saddle.
away they went, fatima infusing life and frolicinto the equine as euphra into the human portion of the cavalcade.
having reached the common, out of sight of the house, miss cameron,instead of looking after harry, lest he should have too muchexercise, scampered about like a wild girl, jumping everything thatcame in her way, and so exciting harry's pony, that it was almostmore than he could do to manage it, till at last hugh had to beg herto go more quietly, for harry's sake.
she drew up alongside of themat once, and made her mare stand as still as she could, while harrymade his first essay upon a little ditch.
after crossing it two orthree times, he gathered courage; and setting his pony at a largerone beyond, bounded across it beautifully.
cried both euphra and hugh.
harry galloped back,and over it again; then came up to them with a glow of proudconfidence on his pale face.
"you'll be a horseman yet, harry," said hugh.
"i hope so," said harry, in an aspiring tone, which greatlysatisfied his tutor.
the boy's spirit was evidently reviving.
euphra must have managed him ill.  yet she was not in the leasteffeminate herself.
it puzzled hugh a good deal.
but he did notthink about it long; for harry cantering away in front, he had anopportunity of saying to euphra:"are you offended with me, miss cameron?"
"offended with you!
what do you mean?
a girl like me offended witha man like you?"
she looked two and twenty as she spoke; but even at that she wasolder than hugh.
he, however, certainly looked considerably olderthan he really was.
"what makes you think so?"
she added, turning her face towards him.
"you would not speak to me when we came home yesterday."
"not speak to you?--i had a little headache--and perhaps i was alittle sullen, from having been in such bad company all themorning."
"what company had you?"
asked hugh, gazing at her in some surprise.
"my own," answered she, with a lovely laugh, thrown full in hisface.
then after a pause: "let me advise you, if you want to livein peace, not to embark on that ocean of discovery."
asked hugh, bewildered, and stillgazing.
"the troubled ocean of ladies' looks," she replied.
"you will neverbe able to live in the same house with one of our kind, if it benecessary to your peace to find out what every expression thatpuzzles you may mean."
"i did not intend to be inquisitive--it really troubled me."
"there it is.
you must never mind us.
we show so much sooner thanmen--but, take warning, there is no making out what it is we doshow.
your faces are legible; ours are so scratched and interlined,that you had best give up at once the idea of deciphering them."
hugh could not help looking once more at the smooth, simple, naïvecountenance shining upon him.
"there you are at it again," she said, blushing a little, andturning her head away.
"well, to comfort you, i will confess i wasrather cross yesterday -- because -- because you seemed to have beenquite happy with only one of your pupils."
as she spoke the words, she gave fatima the rein, and bounded off,overtaking harry's pony in a moment.
nor did she leave her cousinduring all the rest of their ride.
most women in whom the soul has anything like a chance of reachingthe windows, are more or less beautiful in their best moments.
euphra's best was when she was trying to fascinate.
then shewas -- fascinating.
during the first morning that hugh spent atarnstead, she had probably been making up her mind whether, betweenher and hugh, it was to be war to the knife, or fascination.
thelatter had carried the day, and was now carrying him.
but had shecalculated that fascination may re-act as well?
hugh's heart bounded, like her arab steed, as she uttered the wordslast recorded.
he gave his chestnut the rein in his turn, toovertake her; but fatima's canter quickened into a gallop, and,inspirited by her companionship, and the fact that their heads wereturned stablewards, harry's pony, one of the quickest of its race,laid itself to the ground, and kept up, taking three strides forfatty's two, so that hugh never got within three lengths of themtill they drew rein at the hall door, where the grooms were waitingthem.
euphra was off her mare in a moment, and had almost reachedher own room before hugh and harry had crossed the hall.
she camedown to luncheon in a white muslin dress, with the smallest possiblered spot in it; and, taking her place at the table, seemed to hughto have put off not only her riding habit, but the self that was init as well; for she chatted away in the most unconcerned and easymanner possible, as if she had not been out of her room all themorning.
she had ridden so hard, that she had left her last speechin the middle of the common, and its mood with it; and there seemednow no likelihood of either finding its way home.
the house is crencled to and fro,and hath so queint waies for to go,for it is shapen as the mase is wrought.
chaucer--legend of ariadne.
luncheon over, and harry dismissed as usual to lie down, misscameron said to hugh:"you have never been over the old house yet, i believe, mr.sutherland.
would you not like to see it?"
"i should indeed," said hugh.
"it is what i have long hoped for, andhave often been on the point of begging."
"come, then; i will be your guide -- if you will trust yourself with amadcap like me, in the solitudes of the old hive."
"lead on to the family vaults, if you will," said hugh.
"that might be possible, too, from below.
we are not so very farfrom them.
even within the house there is an old chapel, and somemonuments worth looking at.
shall we take it last?"
"as you think best," answered hugh.
she rose and rang the bell.
when it was answered,"jacob," she said, "get me the keys of the house from mrs.
jacob vanished, and reappeared with a huge bunch of keys.
they should not be allowed to get quite rusty, jacob."
"please, miss, mrs. horton desired me to say, she would have seen tothem, if she had known you wanted them."
just tell my maid to bring me an old pair ofgloves."
jacob went; and the maid came with the required armour.
"now, mr. sutherland.
jane, you will come with us.
no, you neednot take the keys.
i will find those i want as we go."
she unlocked a door in the corner of the hall, which hugh had neverseen open.
passing through a long low passage, they came to aspiral staircase of stone, up which they went, arriving at anotherwide hall, very dusty, but in perfect repair.
hugh asked if therewas not some communication between this hall and the great oakstaircase.
"yes," answered euphra; "but this is the more direct way."
as she said this, he felt somehow as if she cast on him one of herkeenest glances; but the place was very dusky, and he stood in aspot where the light fell upon him from an opening in a shutter,while she stood in deep shadow.
"jane, open that shutter."
the girl obeyed; and the entering light revealed the walls coveredwith paintings, many of them apparently of no value, yet adding muchto the effect of the place.
seeing that hugh was at once attractedby the pictures, euphra said:"perhaps you would like to see the picture gallery first?"
euphra chose key after key, and opened door afterdoor, till they came into a long gallery, well lighted from eachend.
the windows were soon opened.
"mr. arnold is very proud of his pictures, especially of his familyportraits; but he is content with knowing he has them, and nevervisits them except to show them; or perhaps once or twice a year,when something or other keeps him at home for a day, withoutanything particular to do."
in glancing over the portraits, some of them by famous masters,hugh's eyes were arrested by a blonde beauty in the dress of thetime of charles ii.
there was such a reality of self-willedboldness as well as something worse in her face, that, thougharrested by the picture, hugh felt ashamed of looking at it in thepresence of euphra and her maid.
the pictured woman almost put himout of countenance, and yet at the same time fascinated him.
dragging his eyes from it, he saw that jane had turned her backupon it, while euphra regarded it steadily.
"open that opposite window, jane," said she; "there is not lightenough on this portrait."
while she did so, hugh caught a glimpse of her face,and saw that the formerly rosy girl was deadly pale.
he said toeuphra:"your maid seems ill, miss cameron."
"jane, what is the matter with you?"
she did not reply, but, leaning against the wall, seemed ready tofaint.
"the place is close," said her mistress.
"go into the next roomthere," -- she pointed to a door -- "and open the window.
you will soonbe well."
"if you please, miss, i would rather stay with you.
this placemakes me feel that strange."
she had come but lately, and had never been over the house before.
said miss cameron, looking at her sharply.
"what do youmean?"
"please, don't be angry, miss; but the first night e'er i slepthere, i saw that very lady --""saw that lady!"
"well, miss, i mean, i dreamed that i saw her; and i remembered herthe minute i see her up there; and she give me a turn like.
i'm allright now, miss."
euphra fixed her eyes on her, and kept them fixed, till she was verynearly all wrong again.
she turned as pale as before, and began todraw her breath hard.
"you silly goose!"
said euphra, and withdrew her eyes; upon whichthe girl began to breathe more freely.
hugh was making some wise remarks in his own mind on the unsteadycondition of a nature in which the imagination predominates over thepowers of reflection, when euphra turned to him, and began to tellhim that that was the picture of her three or four timesgreat-grandmother, painted by sir peter lely, just after she wasmarried.
"isn't she fair?"
-- "she turned nun at last, they say."
"she is more fair than honest," thought hugh.
"it would take a greatdeal of nun to make her into a saint."
but he only said, "she ismore beautiful than lovely.
what was her name?"
"if you mean her maiden name, it was halkar -- lady euphrasiahalkar -- named after me, you see.
she had foreign blood in her, ofcourse; and, to tell the truth, there were strange stories told ofher, of more sorts than one.
i know nothing of her family.
it wasnever heard of in england, i believe, till after the restoration."
all the time euphra was speaking, hugh was being perplexed with thatmost annoying of perplexities -- the flitting phantom of aresemblance, which he could not catch.
he was forced to dismiss itfor the present, utterly baffled.
"were you really named after her, miss cameron?"
it is a family name with us.
but, indeed, i may be saidto be named after her, for she was the first of us who bore it.
youdon't seem to like the portrait."
"i do not; but i cannot help looking at it, for all that."
"i am so used to the lady's face," said euphra, "that it makes noimpression on me of any sort.
but it is said," she added, glancingat the maid, who stood at some distance, looking uneasily abouther -- and as she spoke she lowered her voice to a whisper -- "it issaid, she cannot lie still."
"cannot lie still!
what do you mean?"
"i mean down there in the chapel," she answered, pointing.
the celtic nerves of hugh shuddered.
euphra laughed; and her voiceechoed in silvery billows, that broke on the faces of the men andwomen of old time, that had owned the whole; whose lives had flowedand ebbed in varied tides through the ancient house; who had marriedand been given in marriage; and gone down to the chapel below -- belowthe prayers and below the psalms -- and made a sunday of all the week.
ashamed of his feeling of passing dismay, hugh said, just to saysomething:"what a strange ornament that is!
is it a brooch or a pin?
no, ideclare it is a ring -- large enough for three cardinals, and worn onher thumb.
it seems almost to sparkle.
is it ruby, or carbuncle,or what?"
"i don't know: some clumsy old thing," answered euphra, carelessly.
i see," said hugh; "it is not a red stone.
the glow is only areflection from part of her dress.
it is as clear as a diamond.
but that is impossible -- such a size.
there seems to me somethingcurious about it; and the longer i look at it, the more strange itappears."
euphra stole another of her piercing glances at him, but saidnothing.
"surely," hugh went on, "a ring like that would hardly be likely tobe lost out of the family?
your uncle must have it somewhere."
euphra laughed; but this laugh was very different from the last.
itrattled rather than rang.
"you are wonderfully taken with a bauble -- for a man of letters, thatis, mr. sutherland.
the stone may have been carried down any one ofthe hundred streams into which a family river is always dividing."
"it is a very remarkable ornament for a lady's finger,notwithstanding," said hugh, smiling in his turn.
"but we shall never get through the pictures at this rate," remarkedeuphra; and going on, she directed hugh's attention now to this, nowto that portrait, saying who each was, and mentioning anythingremarkable in the history of their originals.
she manifested athorough acquaintance with the family story, and made, in fact, anexcellent show-woman.
having gone nearly to the other end of thegallery,"this door," said she, stopping at one, and turning over the keys,"leads to one of the oldest portions of the house, the principalroom in which is said to have belonged especially to the lady overthere."
as she said this, she fixed her eyes once more on the maid.
don't ye now, miss," interrupted jane.
"hannah do say as how awhitey-blue light shines in the window of a dark night,sometimes -- that lady's window, you know, miss.
don't ye open thedoor -- pray, miss."
jane seemed on the point of falling into the same terror as before.
"really, jane," said her mistress, "i am ashamed of you; and ofmyself, for having such silly servants about me."
"i beg your pardon, miss, but --""so mr. sutherland and i must give up our plan of going over thehouse, because my maid's nerves are too delicate to permit her toaccompany us.
"oh, do ye now go without me!"
cried the girl, clasping her hands.
"and you will wait here till we come back?"
don't ye leave me here.
just show me the way out."
and once more she turned pale as death.
"mr. sutherland, i am very sorry, but we must put off the rest ofour ramble till another time.
i am, like hamlet, very vilelyattended, as you see.
come, then, you foolish girl," she added,more mildly.
the poor maid, what with terror of lady euphrasia, and respect forher mistress, was in a pitiable condition of moral helplessness.
she seemed almost too frightened to walk behind them.
but if shehad been in front it would have been no better; for, like otherghost-fearers, she seemed to feel very painfully that she had noeyes in her back.
they returned as they came; and jane receiving the keys to take tothe housekeeper, darted away.
when she reached mrs. horton's room,she sank on a chair in hysterics.
"i must get rid of that girl, i fear," said miss cameron, leadingthe way to the library; "she will infect the whole household withher foolish terrors.
we shall not hear the last of this for sometime to come.
we had a fit of it the same year i came; and isuppose the time has come round for another attack of the sameepidemic."
"what is there about the room to terrify the poor thing?"
they say it is haunted; that is all.
was there ever an oldhouse anywhere over europe, especially an old family house, but wassaid to be haunted?
here the story centres in that room -- or atleast in that room and the avenue in front of its windows."
"is that the avenue called the ghost's walk?"
who told you?"
"harry would not let me cross it."
this is really too bad.
he cannot stand anything ofthat kind, i am sure.
i hope we shall soon get him too well to be frightened atanything.
are these places said to be haunted by any particularghost?"
by lady euphrasia -- rubbish!"
had hugh possessed a yet keener perception of resemblance, he wouldhave seen that the phantom-likeness which haunted him in theportrait of euphrasia halkar, was that of euphrasia cameron -- by hisside all the time.
but the mere difference of complexion wassufficient to throw him out -- insignificant difference as that is,beside the correspondence of features and their relations.
euphraherself was perfectly aware of the likeness, but had no wish thathugh should discover it.
as if the likeness, however, had been dimly identified by theunconscious part of his being, he sat in one corner of the librarysofa, with his eyes fixed on the face of euphra, as she sat in theother.
presently he was made aware of his unintentional rudeness,by seeing her turn pale as death, and sink back in the sofa.
in amoment she started up, and began pacing about the room, rubbing hereyes and temples.
he was bewildered and alarmed.
"miss cameron, are you ill?"
she gave a kind of half-hysterical laugh, and said:"no -- nothing worth speaking of.
i felt a little faint, that wasall.
i am better now."
she turned full towards him, and seemed to try to look all right;but there was a kind of film over the clearness of her black eyes.
"i fear you have headache."
"a little, but it is nothing.
i will go and lie down."
"do, pray; else you will not be well enough to appear at dinner."
she retired, and hugh joined harry.
euphra had another glass of claret with her uncle that evening, inorder to give her report of the morning's ride.
"really, there is not much to be afraid of, uncle.
he takes verygood care of harry.
to be sure, i had occasion several times tocheck him a little; but he has this good quality in addition to aconsiderable aptitude for teaching, that he perceives a hint, andtakes it at once."
knowing her uncle's formality, and preference for precise andjudicial modes of expression, euphra modelled her phrase to hismind.
"i am glad he has your good opinion so far, euphra; for i confessthere is something about the youth that pleases me.
i was afraid atfirst that i might be annoyed by his overstepping the trueboundaries of his position in my family: he seems to have been ingood society, too.
but your assurance that he can take a hint,lessens my apprehension considerably.
to-morrow, i will ask him toresume his seat after dessert."
this was not exactly the object of euphra's qualified commendationof hugh.
but she could not help it now.
"i think, however, if you approve, uncle, that it will be moreprudent to keep a little watch over the riding for a while.
iconfess, too, i should be glad of a little more of that exercisethan i have had for some time: i found my seat not very secureto-day."
"very desirable on both considerations, my love."
and so the conference ended.
if you will have a tree bear more fruit than it hath used to do, itis not anything you can do to the boughs, but it is the stirring ofthe earth, and putting new mould about the roots, that must work it.
lord bacon's advancement of learning, b. ii.
in a short time harry's health was so much improved, andconsequently the strength and activity of his mind so muchincreased, that hugh began to give him more exact mental operationsto perform.
but as if he had been a reader of lord bacon, which asyet he was not, and had learned from him that "wonder is the seed ofknowledge," he came, by a kind of sympathetic instinct, to the sameconclusion practically, in the case of harry.
he tried to wake aquestion in him, by showing him something that would rouse hisinterest.
the reply to this question might be the whole rudimentsof a science.
things themselves should lead to the science of them.
if things arenot interesting in themselves, how can any amount of knowledge aboutthem be?
to be sure, there is such a thing as a purely orabstractly intellectual interest--the pleasure of the mere operationof the intellect upon the signs of things; but this must spring froma highly exercised intellectual condition, and is not to be expectedbefore the pleasures of intellectual motion have been experiencedthrough the employment of its means for other ends.
whether this isa higher condition or not, is open to much disquisition.
one day hugh was purposely engaged in taking the altitude of thehighest turret of the house, with an old quadrant he had found inthe library, when harry came up.
"what are you doing, big brother?"
said he; for now that he wasquite at home with hugh, there was a wonderful mixture offamiliarity and respect in him, that was quite bewitching.
"finding out how high your house is, little brother," answered hugh.
"how can you do it with that thing?
will it measure the height ofother things besides the house?"
"yes, the height of a mountain, or anything you like."
"do show me how."
hugh showed him as much of it as he could.
"but i don't understand it."
that is quite another thing.
to do that, you must learn agreat many things -- euclid to begin with."
that very afternoon harry began euclid, and soon found quite enoughof interest on the road to the quadrant, to prevent him from feelingany tediousness in its length.
of an afternoon hugh had taken to reading shakspere to harry.
euphra was always a listener.
on one occasion harry said:"i am so sorry, mr. sutherland, but i don't understand the half ofit.
sometimes when euphra and you are laughing, -- and sometimes wheneuphra is crying," added he, looking at her slyly, "i can'tunderstand what it is all about.
am i so very stupid, mr.
and he almost cried himself.
"not a bit of it, harry, my boy; only you must learn a great manyother things first."
"how can i learn them?
i am willing to learn anything.
i don'tfind it tire me now as it used."
"there are many things necessary to understand shakspere that icannot teach you, and that some people never learn.
most of themwill come of themselves.
but of one thing you may be sure, harry,that if you learn anything, whatever it be, you are so far nearer tounderstanding shakspere."
the same afternoon, when harry had waked from his siesta, upon whichhugh still insisted, they went out for a walk in the fields.
thesun was half way down the sky, but very hot and sultry.
"i wish we had our cave of straw to creep into now," said harry.
"ifelt exactly like the little field-mouse you read to me about inburns's poems, when we went in that morning, and found it all tornup, and half of it carried away.
we have no place to go to now fora peculiar own place; and the consequence is, you have not told meany stories about the romans for a whole week."
"well, harry, is there any way of making another?"
"there's no more straw lying about that i know of," answered harry;"and it won't do to pull the inside out of a rick, i am afraid."
"but don't you think it would be pleasant to have a change now; andas we have lived underground, or say in the snow like the northpeople, try living in the air, like some of the south people?"
cried harry.--"a balloon?"
"no, not quite that.
don't you think a nest would do?"
"up in a tree?"
harry darted off for a run, as the only means of expressing hisdelight.
when he came back, he said:"when shall we begin, mr.
"we will go and look for a place at once; but i am not quite surewhen we shall begin yet.
i shall find out to-night, though."
they left the fields, and went into the woods in the neighbourhoodof the house, at the back.
here the trees had grown to a greatsize, some of them being very old indeed.
they soon fixed upon agrotesque old oak as a proper tree in which to build their nest; andharry, who, as well as hugh, had a good deal of constructiveness inhis nature, was so delighted, that the heat seemed to have no moreinfluence upon him; and hugh, fearful of the reaction, was compelledto restrain his gambols.
pursuing their way through the dark warp of the wood, with itsgolden weft of crossing sunbeams, hugh began to tell harry the storyof the killing of cæsar by brutus and the rest, filling up theaccount with portions from shakspere.
fortunately, he was able togive the orations of brutus and antony in full.
harry was inecstasy over the eloquence of the two men.
"well, what language do you think they spoke, harry?"
"why," said harry, hesitating, "i suppose --" then, as if a suddenlight broke upon him -- "latin of course.
"that such men should talk such a dry, unpleasant language."
"i allow it is a difficult language, harry; and very ponderous andmechanical; but not necessarily dry or unpleasant.
the romans, youknow, were particularly fond of law in everything; and so they madea great many laws for their language; or rather, it grew so, becausethey were of that sort.
it was like their swords and armourgenerally, not very graceful, but very strong; -- like theirarchitecture too, harry.
nobody can ever understand what a peopleis, without knowing its language.
it is not only that we find allthese stories about them in their language, but the language itselfis more like them than anything else can be.
besides, harry, idon't believe you know anything about latin yet."
"i know all the declensions and conjugations."
"but don't you think it must have been a very different thing tohear it spoken?"
"yes, to be sure -- and by such men.
but how ever could they speakit?"
"they spoke it just as you do english.
it was as natural to them.
but you cannot say you know anything about it, till you read whatthey wrote in it; till your ears delight in the sound of theirpoetry; --""poetry?"
"yes; and beautiful letters; and wise lessons; and histories andplays."
i should like you to teach me.
will it be as hard to learnalways as it is now?"
i am sure you will like it."
"when will you begin me?"
and if you get on pretty well, we will begin our nest,too, in the afternoon."
"oh, how kind you are!
i will try very hard."
"i am sure you will, harry."
next morning, accordingly, hugh did begin him, after a fashion ofhis own; namely, by giving him a short simple story to read, findingout all the words with him in the dictionary, and telling him whatthe terminations of the words signified; for he found that he hadalready forgotten a very great deal of what, according to euphra, hehad been thoroughly taught.
no one can remember what is entirelyuninteresting to him.
hugh was as precise about the grammar of a language as any scotchprofessor of humanity, old prosody not excepted; but he thought ittime enough to begin to that, when some interest in the wordsthemselves should have been awakened in the mind of his pupil.
hehated slovenliness as much as any one; but the question was, howbest to arrive at thoroughness in the end, without losing the higherobjects of study; and not how, at all risks, to commence teachingthe lesson of thoroughness at once, and so waste on the shape of apin-head the intellect which, properly directed, might arrive at thefar more minute accuracies of a steam-engine.
the fault of euphrain teaching harry, had been that, with a certain kind of tyrannicalaccuracy, she had determined to have the thing done -- not merelydecently and in order, but prudishly and pedantically; so that shedeprived progress of the pleasure which ought naturally to attendit.
she spoiled the walk to the distant outlook, by stopping atevery step, not merely to pick flowers, but to botanise on theweeds, and to calculate the distance advanced.
it is quite truethat we ought to learn to do things irrespective of the reward; butplenty of opportunities will be given in the progress of life, andin much higher kinds of action, to exercise our sense of duty insevere loneliness.
we have no right to turn intellectual exercisesinto pure operations of conscience: these ought to involve essentialduty; although no doubt there is plenty of room for mingling dutywith those; while, on the other hand, the highest act of sufferingself-denial is not without its accompanying reward.
neither isthere any exercise of the higher intellectual powers in learning themere grammar of a language, necessary as it is for a means.
andlanguage having been made before grammar, a language must be in somemeasure understood, before its grammar can become intelligible.
harry's weak (though true and keen) life could not force its wayinto any channel.
his was a nature essentially dependent onsympathy.
it could flow into truth through another loving mind:left to itself, it could not find the way, and sank in the dry sandof ennui and self-imposed obligations.
euphra was utterly incapableof understanding him; and the boy had been dying for lack ofsympathy, though neither he nor any one about him had suspected thefact.
there was a strange disproportion between his knowledge and hiscapacity.
he was able, when his attention was directed, his gazefixed, and his whole nature supported by hugh, to see deep into manythings, and his remarks were often strikingly original; but he wasone of the most ignorant boys, for his years, that hugh had evercome across.
a long and severe illness, when he was just passinginto boyhood, had thrown him back far into his childhood; and he wasonly now beginning to show that he had anything of the boy-life inhim.
hence arose that unequal development which has beensufficiently evident in the story.
in the afternoon, they went to the wood, and found the tree they hadchosen for their nest.
to harry's intense admiration, hugh, as hesaid, went up the tree like a squirrel, only he was too big for abear even.
just one layer of foliage above the lowest branches, hecame to a place where he thought there was a suitable foundation forthe nest.
from the ground harry could scarcely see him, as, with anaxe which he had borrowed for the purpose (for there was acarpenter's work-shop on the premises), he cut away several smallbranches from three of the principal ones; and so had these three asrafters, ready dressed and placed, for the foundation of the nest.
having made some measurements, he descended; and repairing withharry to the work-shop, procured some boarding and some tools, whichharry assisted in carrying to the tree.
ascending again, anddrawing up his materials, by the help of harry, with a piece ofstring, hugh in a very little while had a level floor, four feetsquare, in the heart of the oak tree, quite invisible frombelow -- buried in a cloud of green leaves.
for greater safety, hefastened ropes as handrails all around it from one branch toanother.
and now nothing remained but to construct a bench to siton, and such a stair as harry could easily climb.
the boy was quiterestless with anxiety to get up and see the nest; and kept callingout constantly to know if he might not come up yet.
at length hughallowed him to try; but the poor boy was not half strong enough toclimb the tree without help.
so hugh descended, and with his aidharry was soon standing on the new-built platform.
"i feel just like an eagle," he cried; but here his voice faltered,and he was silent.
"what is the matter, harry?"
said his tutor.
"oh, nothing," replied he; "only i didn't exactly know whereaboutswe were till i got up here."
"whereabouts are we, then?"
"close to the end of the ghost's walk."
"but you don't mind that now, surely, harry?"
"no, sir; that is, not so much as i used."
"shall i take all this down again, and build our nest somewhereelse?"
"oh, no, if you don't think it matters.
it would be a great pity,after you have taken so much trouble with it.
besides, i shallnever be here without you; and i do not think i should be afraid ofthe ghost herself, if you were with me."
yet harry shuddered involuntarily at the thought of his own daringspeech.
"very well, harry, my boy; we will finish it here.
now, if youstand there, i will fasten a plank across here between these twostumps--no, that won't do exactly.
i must put a piece on to thisone, to raise it to a level with the other--then we shall have aseat in a few minutes."
hammer and nails were busy again; and in a few minutes they sat downto enjoy the "soft pipling cold" which swung all the leaves aboutlike little trap-doors that opened into the infinite.
harry washighly contented.
he drew a deep breath of satisfaction as, lookingabove and beneath and all about him, he saw that they were folded inan almost impenetrable net of foliage, through which nothing couldsteal into their sanctuary, save "the chartered libertine, the air,"and a few stray beams of the setting sun, filtering through themultitudinous leaves, from which they caught a green tint as theypassed.
"fancy yourself a fish," said hugh, "in the depth of a cavern of seaweed, which floats about in the slow swinging motion of the heavywaters."
"what a funny notion!"
"not so absurd as you may think, harry; for just as some fishescrawl about on the bottom of the sea, so do we men at the bottom ofan ocean of air; which, if it be a thinner one, is certainly adeeper one."
"then the birds are the swimming fishes, are they not?"
"yes, to be sure."
"and you and i are two mermen -- doing what?
waiting for mothermermaid to give us our dinner.
i am getting hungry.
but it will bea long time before a mermaid gets up here, i am afraid."
"that reminds me," said hugh, "that i must build a stair for you,master harry; for you are not merman enough to get up with a strokeof your scaly tail.
so here goes.
you can sit there till i fetchyou."
nailing a little rude bracket here and there on the stem of thetree, just where harry could avail himself of hand-hold as well,hugh had soon finished a strangely irregular staircase, which ittook harry two or three times trying, to learn quite off.
i will fetch you a tooth-picker now from the farthest inch of asia;bring you the length of prester john's foot; fetch you a hair offthe great cham's beard; do you any embassage to the pigmies.
much ado about nothing.
the next day, after dinner, mr. arnold said to the tutor:"well, mr. sutherland, how does harry get on with his geography?"
mr. arnold, be it understood, had a weakness for geography.
"we have not done anything at that yet, mr.
"not done anything at geography!
and the boy getting quite robustnow!
i am astonished, mr. sutherland.
why, when he was a merechild, he could repeat all the counties of england."
"perhaps that may be the reason for the decided distaste he showsfor it now, mr. arnold.
but i will begin to teach him at once, ifyou desire it."
"i do desire it, mr. sutherland.
a thorough geographical knowledgeis essential to the education of a gentleman.
ask me any questionyou please, mr. sutherland, on the map of the world, or any of itsdivisions."
hugh asked a few questions, which mr. arnold answered at once.
said he, "this is mere child's play.
let me ask yousome, mr.
his very first question posed hugh, whose knowledge in this sciencewas not by any means minute.
"i fear i am no gentleman," said he, laughing; "but i can at leastlearn as well as teach.
we shall begin to-morrow."
"what books have you?"
no books, if you please, just yet.
if you are satisfied withharry's progress so far, let me have my own way in this too."
"but geography does not seem your strong point."
"no; but i may be able to teach it all the better from feeling thedifficulties of a learner myself."
"well, you shall have a fair trial."
next morning hugh and harry went out for a walk to the top of a hillin the neighbourhood.
when they reached it, hugh took a smallcompass from his pocket, and set it on the ground, contemplating itand the horizon alternately.
"what are you doing, mr.
"i am trying to find the exact line that would go through my home,"said he.
"is that funny little thing able to tell you?"
"yes; this along with other things.
isn't it curious, harry, tohave in my pocket a little thing with a kind of spirit in it, thatunderstands the spirit that is in the big world, and always pointsto its north pole?"
"explain it to me."
"it is nearly as much a mystery to me as to you."
"where is the north pole?"
"look, the little thing points to it."
"but i will turn it away.
it won't go.
it goes back and back,do what i will."
"yes, it will, if you turn it away all day long.
look, harry, ifyou were to go straight on in this direction, you would come to alaplander, harnessing his broad-horned reindeer to his sledge.
he'sat it now, i daresay.
if you were to go in this line exactly, youwould go through the smoke and fire of a burning mountain in a landof ice.
if you were to go this way, straight on, you would findyourself in the middle of a forest with a lion glaring at your feet,for it is dark night there now, and so hot!
and over there,straight on, there is such a lovely sunset.
the top of a snowymountain is all pink with light, though the sun is down -- oh!
suchcolours all about, like fairyland!
and there, there is a desert ofsand, and a camel dying, and all his companions just disappearing onthe horizon.
and there, there is an awful sea, without a boat to beseen on it, dark and dismal, with huge rocks all about it, and wasteborders of sand -- so dreadful!"
"how do you know all this, mr. sutherland?
you have never walkedalong those lines, i know, for you couldn't."
"geography has taught me."
said harry, incredulously.
"well, shall we travel along this line, just across that crown oftrees on the hill?"
"yes, do let us."
"then," said hugh, drawing a telescope from his pocket, "this hillis henceforth geography point, and all the world lies round aboutit.
do you know we are in the very middle of the earth?"
"are we, indeed?"
don't you know any point you like to choose on a ball is themiddle of it?"
yes -- of course."
what lies at the bottom of the hill down there?"
"arnstead, to be sure."
"and what beyond there?"
"i don't know."
"look through here."
that must be the village we rode to yesterday -- i forget thename of it."
hugh told him the name; and then made him look with the telescopeall along the receding line to the trees on the opposite hill.
justas he caught them, a voice beside them said:"what are you about, harry?"
hugh felt a glow of pleasure as the voice fell on his ear.
it was euphra's.
replied harry, "mr. sutherland is teaching me geography with atelescope.
it's such fun!"
"he's a wonderful tutor, that of yours, harry!"
"yes, isn't he just?
but," harry went on, turning to hugh, "whatare we to do now?
we can't get farther for that hill."
we must apply to your papa now, to lend us some of hisbeautiful maps.
they will teach us what lies beyond that hill.
andthen we can read in some of his books about the places; and so go onand on, till we reach the beautiful, wide, restless sea; over whichwe must sail in spite of wind and tide -- straight on and on, till wecome to land again.
but we must make a great many such journeysbefore we really know what sort of a place we are living in; and weshall have ever so many things to learn that will surprise us."
it will be nice!"
after a little more geographical talk, they put up theirinstruments, and began to descend the hill.
harry was in no need ofhugh's back now, but euphra was in need of his hand.
in fact, sheappealed for its support.
"how awkward of me!
i am stumbling over the heather shamefully!"
she was, in fact, stumbling over her own dress, which she would nothold up.
hugh offered his hand; and her small one seemed quitecontent to be swallowed up in his large one.
"why do you never let me put you on your horse?"
"youalways manage to prevent me somehow or other.
the last time, i justturned my head, and, behold!
when i looked, you were gathering yourreins."
"it is only a trick of independence, hugh -- mr. sutherland -- i begyour pardon."
i can make no excuse for euphra, for she had positively never heardhim called hugh: there was no one to do so.
but, the slip had not,therefore, the less effect; for it sounded as if she had been sayinghis name over and over again to herself.
"i beg your pardon," repeated euphra, hastily; for, as hugh did notreply, she feared her arrow had swerved from its mark.
"for a sweet fault, euphra -- i beg your pardon -- miss cameron."
"you punish me with forgiveness," returned she, with one of hersweetest looks.
hugh could not help pressing the little hand.
was the pressure returned?
so slight, so airy was the touch, thatit might have been only the throb of his own pulses, all consciouslyvital about the wonderful woman-hand that rested in his.
if he hadclaimed it, she might easily have denied it, so ethereal anduncertain was it.
yet he believed in it.
he never dreamed that shewas exercising her skill upon him.
what could be her object inbewitching a poor tutor?
meantime this much is certain, that she was drawing hugh closer andcloser to her side; that a soothing dream of delight had begun tosteal over his spirit, soon to make it toss in feverous unrest -- asthe first effects of some poisons are like a dawn of tenfoldstrength.
the mountain wind blew from her to him, sometimessweeping her garments about him, and bathing him in their faintsweet odours -- odours which somehow seemed to belong to her whom theyhad only last visited; sometimes, so kindly strong did it blow,compelling her, or at least giving her excuse enough, to leave hishand and cling closely to his arm.
a fresh spring began to burstfrom the very bosom of what had seemed before a perfect summer.
aspring to summer!
what would the following summer be?
and whatthe autumn?
and what the winter?
for if the summer be tenfoldsummer, then must the winter be tenfold winter.
but though knowledge is good for man, foreknowledge is not so good.
and, though love be good, a tempest of it in the brain will notripen the fruits like a soft steady wind, or waft the ships home totheir desired haven.
perhaps, what enslaved hugh most, was the feeling that the damselstooped to him, without knowing that she stooped.
she seemed to himin every way above him.
she knew so many things of which he wasignorant; could say such lovely things; could, he did not doubt,write lovely verses; could sing like an angel; (though scotch songsare not of essentially angelic strain, nor italian songs either, ingeneral; and they were all that she could do); was mistress of agreat rich wonderful house, with a history; and, more than all, was,or appeared to him to be -- a beautiful woman.
it was true that hisfamily was as good as hers; but he had disowned his family -- so hispride declared; and the same pride made him despise his presentposition, and look upon a tutor's employment as -- as -- well, as otherpeople look upon it; as a rather contemptible one in fact,especially for a young, powerful, six-foot fellow.
the influence of euphrasia was not of the best upon him from thefirst; for it had greatly increased this feeling about hisoccupation.
it could not affect his feelings towards harry; so theboy did not suffer as yet.
but it set him upon a very unprofitablekind of castle-building: he would be a soldier like his father; hewould leave arnstead, to revisit it with a sword by his side, and asir before his name.
sir hugh sutherland would be somebody even inthe eyes of the master of arnstead.
yes, a six-foot fellow, thoughhe may be sensible in the main, is not, therefore, free from smallvanities, especially if he be in love.
but how leave euphra?
again i outrun my story.
per me si va nella città dolente.
dantethrough me thou goest into the city of grief.
of necessity, with so many shafts opened into the mountain ofknowledge, a far greater amount of time must be devoted by harry andhis tutor to the working of the mine, than they had given hitherto.
this made a considerable alteration in the intercourse of the youthand the lady; for, although euphra was often present duringschool-hours, it must be said for hugh that, during those hours, hepaid almost all his attention to harry; so much of it, indeed, thatperhaps there was not enough left to please the lady.
but she didnot say so.
she sat beside them in silence, occupied with her work,and saving up her glances for use.
now and then she would read;taking an opportunity sometimes, but not often, when a fitting pauseoccurred, to ask him to explain some passage about which she was indoubt.
it must be conceded that such passages were well chosen forthe purpose; for she was too wise to do her own intellect discreditby feigning a difficulty where she saw none; intellect being theonly gift in others for which she was conscious of any reverence.
by-and-by she began to discontinue these visits to the schoolroom.
perhaps she found them dull.
perhaps -- but we shall see.
one morning, in the course of their study -- euphra not present -- hughhad occasion to go from his own room, where, for the most part, theycarried on the severer portion of their labours, down to the libraryfor a book, to enlighten them upon some point on which they were indoubt.
as he was passing an open door, euphra's voice called him.
he entered, and found himself in her private sitting-room.
he hadnot known before where it was.
"i beg your pardon, mr. sutherland, for calling you, but i am atthis moment in a difficulty.
i cannot manage this line in theinferno.
do help me."
she moved the book towards him, as he now stood by her side, sheremaining seated at her table.
to his mortification, he wascompelled to confess his utter ignorance of the language.
i am disappointed," said euphra.
"not so much as i am," replied hugh.
"but could you spare me one ortwo of your italian books?"
"with pleasure," she answered, rising and going to her bookshelves.
"i want only a grammar, a dictionary, and a new testament."
"there they are," she said, taking them down one after the other,and bringing them to him.
"i daresay you will soon get up with poorstupid me."
"i shall do my best to get within hearing of your voice, at least,in which italian must be lovely."
no reply, but a sudden droop of the head.
"but," continued hugh, "upon second thoughts, lest i should becompelled to remain dumb, or else annoy your delicate ear withdiscordant sounds, just give me one lesson in the pronunciation.
let me hear you read a little first."
"with all my heart."
euphra began, and read delightfully; for she was an excellentitalian scholar.
it was necessary that hugh should look over thebook.
this was difficult while he remained standing, as she did notoffer to lift it from the table.
gradually, therefore, and hardlyknowing how, he settled into a chair by her side.
half-an-hour wentby like a minute, as he listened to the silvery tones of her voice,breaking into a bell-like sound upon the double consonants of thatsweet lady-tongue.
then it was his turn to read and be corrected,and read again and be again corrected.
another half-hour glidedaway, and yet another.
but it must be confessed he made good use ofthe time -- if only it had been his own to use; for at the end of ithe could pronounce italian very tolerably -- well enough, at least, tokeep him from fixing errors in his pronunciation, while studying thelanguage alone.
suddenly he came to himself, and looked up as froma dream.
had she been bewitching him?
he was in euphra'sroom -- alone with her.
and the door was shut -- how or when?
and -- helooked at his watch -- poor little harry had been waiting his returnfrom the library, for the last hour and a half.
he gathered up the books hastily, thankedeuphra in the same hurried manner, and left the room withconsiderable disquietude, closing the door very gently, almostguiltily, behind him.
i am afraid euphra had been perfectly aware that he knew nothingabout italian.
did she see her own eyes shine in the mirror beforeher, as he closed the door?
was she in love with him, then?
when hugh returned with the italian books, instead of theencyclopædia he had gone to seek, he found harry sitting where hehad left him, with his arms and head on the table, fast asleep.
said hugh to himself; but he could not help feeling gladhe was asleep.
he stole out of the room again, passed the fataldoor with a longing pain, found the volume of his quest in thelibrary, and, returning with it, sat down beside harry.
there hesat till he awoke.
when he did awake at last, it was almost time for luncheon.
theshame-faced boy was exceedingly penitent for what was no fault,while hugh could not relieve him by confessing his.
he could onlysay:"it was my fault, harry dear.
i stayed away too long.
you were sonicely asleep, i would not wake you.
you will not need a siesta,that is all."
he was ashamed of himself, as he uttered the false words to thetrue-hearted child.
but this, alas!
was not the end of it all.
desirous of learning the language, but far more desirous ofcommending himself to euphra, hugh began in downright earnest.
thatvery evening, he felt that he had a little hold of the language.
harry was left to his own resources.
nor was there any harm inthis in itself: hugh had a right to part of every day for his ownuses.
but then, he had been with harry almost every evening, or agreat part of it, and the boy missed him much; for he was not yetself-dependent.
he would have gone to euphrasia, but somehow shehappened to be engaged that evening.
so he took refuge in thelibrary, where, in the desolation of his spirit, polexander began,almost immediately, to exercise its old dreary fascination upon him.
although he had not opened the book since hugh had requested him toput it away, yet he had not given up the intention of finishing itsome day; and now he took it down, and opened it listlessly, withthe intention of doing something towards the gradual redeeming ofthe pledge he had given to himself.
but he found it more irksomethan ever.
still he read on; till at length he could discover nomeaning at all in the sentences.
then he began to doubt whether hehad read the words.
he fixed his attention by main force on everyindividual word; but even then he began to doubt whether he couldsay he had read the words, for he might have missed seeing some ofthe letters composing each word.
he grew so nervous and miserableover it, almost counting every letter, that at last he burst intotears, and threw the book down.
his intellect, which in itself was excellent, was quite of theparasitic order, requiring to wind itself about a strongerintellect, to keep itself in the region of fresh air and possiblegrowth.
left to itself, its weak stem could not raise it above theground: it would grow and mass upon the earth, till it decayed andcorrupted, for lack of room, light, and air.
but, of course, therewas no danger in the meantime.
this was but the passing sadness ofan occasional loneliness.
he crept to hugh's room, and received an invitation to enter, inanswer to his gentle knock; but hugh was so absorbed in his newstudy, that he hardly took any notice of him, and harry found italmost as dreary here as in the study.
he would have gone out, buta drizzling rain was falling; and he shrank into himself at thethought of the ghost's walk.
the dinner-bell was a welcome summons.
hugh, inspirited by the reaction from close attention, by thepresence of euphra, and by the desire to make himself generallyagreeable, which sprung from the consciousness of having done wrong,talked almost brilliantly, delighting euphra, overcoming harry withreverent astonishment, and even interesting slow mr. arnold.
withthe latter hugh had been gradually becoming a favourite; partlybecause he had discovered in him what he considered high-mindedsentiments; for, however stupid and conventional mr. arnold mightbe, he had a foundation of sterling worthiness of character.
euphra, instead of showing any jealousy of this growingfriendliness, favoured it in every way in her power, and now andthen alluded to it in her conversations with hugh, as affording hergreat satisfaction.
"i am so glad he likes you!"
she would say.
"why should she be glad?"
this gentle claim of a kind of property in him, added considerablyto the strength of the attraction that drew him towards her, astowards the centre of his spiritual gravitation; if indeed thatcould be called spiritual which had so little of the element ofmoral or spiritual admiration, or even approval, mingled with it.
he never felt that euphra was good.
he only felt that she drew himwith a vague force of feminine sovereignty -- a charm which he couldno more resist or explain, than the iron could the attraction of thelodestone.
neither could he have said, had he really considered thematter, that she was beautiful -- only that she often, very often,looked beautiful.
i suspect if she had been rather ugly, it wouldhave been all the same for hugh.
he pursued his italian studies with a singleness of aim and effortthat carried him on rapidly.
he asked no assistance from euphra,and said nothing to her about his progress.
but he was so absorbedin it, that it drew him still further from his pupil.
of course hewent out with him, walking or riding every day that the weatherwould permit; and he had regular school hours with him within doors.
but during the latter, while harry was doing something on hisslate, or writing, or learning some lesson (which kind of workhappened oftener now than he could have approved of), he would takeup his italian; and, notwithstanding harry's quiet hints that he hadfinished what had been set him, remain buried in it for a long time.
when he woke at last to the necessity of taking some notice of theboy, he would only appoint him something else to occupy him again,so as to leave himself free to follow his new bent.
now and then hewould become aware of his blameable neglect, and make a feeblestruggle to rectify what seemed to be growing into a habit -- and oneof the worst for a tutor; but he gradually sank back into the mire,for mire it was, comforting himself with the resolution that as soonas he was able to read italian without absolutely spelling his way,he would let euphra see what progress he had made, and then returnwith renewed energy to harry's education, keeping up his own newaccomplishment by more moderate exercise therein.
it must not besupposed, however, that a long course of time passed in this way.
at the end of a fortnight, he thought he might venture to requesteuphra to show him the passage which had perplexed her.
this timehe knew where she was -- in her own room; for his mind had begun tohaunt her whereabouts.
he knocked at her door, heard the silvery,thrilling, happy sound, "come in;" and entered trembling.
"would you show me the passage in dante that perplexed you the otherday?"
euphra looked a little surprised; but got the book and pointed itout at once.
hugh glanced at it.
his superior acquaintance with the generalforms of language enabled him, after finding two words in euphra'slarger dictionary, to explain it, to her immediate satisfaction.
"you astonish me," said euphra.
"latin gives me an advantage, you see," said hugh modestly.
"it seems to be very wonderful, nevertheless."
these were sweet sounds to hugh's ear.
he had gained his end.
"well," she said, "i have just come upon another passage thatperplexes me not a little.
will you try your powers upon that forme?"
so saying, she proceeded to find it.
"it is school-time," said hugh "i fear i must not wait now."
don't make a pedagogue of yourself.
you know you arehere more as a guardian -- big brother, you know -- to the dear child.
by the way, i am rather afraid you are working him a little morethan his constitution will stand."
"do you think so?"
returned hugh quite willing to be convinced.
"ishould be very sorry."
"this is the passage," said euphra.
hugh sat down once more at the table beside her.
he found thismorsel considerably tougher than the last.
but at length hesucceeded in pulling it to pieces and reconstructing it in a simplerform for the lady.
she was full of thanks and admiration.
naturally enough, they went on to the next line, and the nextstanza, and the next and the next; till -- shall i be believed?
-- theyhad read a whole canto of the poem.
euphra knew more words by agreat many than hugh; so that, what with her knowledge of the words,and his insight into the construction, they made rare progress.
"what a beautiful passage it is!"
"it is indeed," responded hugh; "i never read anything morebeautiful."
"i wonder if it would be possible to turn that into english.
ishould like to try."
"you mean verse, of course?"
"to be sure."
"let us try, then.
i will bring you mine when i have finished it.
i fear it will take some time, though, to do it well.
shall it bein blank verse, or what?"
don't you think we had better keep the terza rima of theoriginal?"
"as you please.
it will add much to the difficulty."
will you shrink from following where your ladyleads?"
so help me, my good pen!"
answered hugh, and took hisdeparture, with burning cheeks and a trembling at the heart.
the morning was gone.
harry was not in his study: he sought andfound him in the library, apparently buried in polexander.
"i am so glad you are come," said harry; "i am so tired."
"why do you read that stupid book, then?"
you know, i told you."
put it away," said hugh, his dissatisfactionwith himself making him cross with harry, who felt, in consequence,ten times more desolate than before.
he could not understand thechange.
if it went ill before with the hours devoted to common labour, itwent worse now.
hugh seized every gap of time, and widened itsmargins shamefully, in order to work at his translation.
he foundit very difficult to render the italian in classical and poeticenglish.
the three rhyming words, and the mode in which the stanzasare looped together, added greatly to the difficulty.
blank versehe would have found quite easy compared to this.
but he would notblench.
the thought of her praise, and of the yet better favour hemight gain, spurred him on; and harry was the sacrifice.
but hewould make it all up to him, when this was once over.
thus he baked cakes of clay to choke the barking of cerberianconscience.
but it would growl notwithstanding.
the boy's spirit was sinking; but hugh did not or would not see it.
his step grew less elastic.
he became more listless, more like hisformer self -- sauntering about with his hands in his pockets.
andhugh, of course, found himself caring less about him; for thethought of him, rousing as it did the sense of his own neglect, hadbecome troublesome.
sometimes he even passed poor harry withoutspeaking to him.
gradually, however, he grew still further into the favour of mr.arnold, until he seemed to have even acquired some influence withhim.
mr. arnold would go out riding with them himself sometimes,and express great satisfaction, not only with the way harry sat hispony, for which he accorded hugh the credit due to him, but with theway in which hugh managed his own horse as well.
mr. arnold was agood horseman, and his praise was especially grateful to hugh,because euphra was always near, and always heard it.
i fear,however, that his progress in the good graces of mr. arnold, was, ina considerable degree, the result of the greater anxiety to please,which sprung from the consciousness of not deserving approbation.
pleasing was an easy substitute for well-doing.
not acceptable tohimself, he had the greater desire to be acceptable to others; andso reflect the side-beams of a false approbation on himself -- whoneeded true light and would be ill-provided for with any substitute.
for a man who is received as a millionaire can hardly help feelinglike one at times, even if he knows he has overdrawn his banker'saccount.
the necessity to hugh's nature of feeling right, drove himto this false mode of producing the false impression.
if one onlywants to feel virtuous, there are several royal roads to that end.
but, fortunately, the end itself would be unsatisfactory if gained;while not one of these roads does more than pretend to lead even tothat land of delusion.
the reaction in hugh's mind was sometimes torturing enough.
but hehad not strength to resist euphra, and so reform.
well or ill done, at length his translation was finished.
they exchanged papers for a private reading first; andarranged to meet afterwards, in order to compare criticisms.
well, if anything be damned,it will be twelve o'clock at night; that twelvewill never scape.
cyril tourneur.--the revenger's tragedy.
letters arrived at arnstead generally while the family was seated atbreakfast.
one morning, the post-bag having been brought in, mr.arnold opened it himself, according to his unvarying custom; andfound, amongst other letters, one in an old-fashioned female hand,which, after reading it, he passed to euphra.
"you remember mrs. elton, euphra?"
"quite well, uncle -- a dear old lady!"
but the expression which passed across her face, rather belied herwords, and seemed to hugh to mean: "i hope she is not going to boreus again."
she took care, however, to show no sign with regard to the contentsof the letter; but, laying it beside her on the table, waited tohear her uncle's mind first.
"poor, dear girl!"
said he at last.
"you must try to make her ascomfortable as you can.
there is consumption in the family, yousee," he added, with a meditative sigh.
"of course i will, uncle.
i hope there is not muchamiss though, after all."
but, as she spoke, an irrepressible flash of dislike, or displeasureof some sort, broke from her eyes, and vanished.
no one but himselfseemed to hugh to have observed it; but he was learned in the lady'seyes, and their weather-signs.
mr. arnold rose from the table andleft the room, apparently to write an answer to the letter.
as soonas he was gone, euphra gave the letter to hugh.
he read asfollows:  --"my dear mr. arnold,"will you extend the hospitality of your beautiful house to me andmy young friend, who has the honour of being your relative, ladyemily lake?
for some time her health has seemed to be failing, andshe is ordered to spend the winter abroad, at pau, or somewhere inthe south of france.
it is considered highly desirable that in themeantime she should have as much change as possible; and it occurredto me, remembering the charming month i passed at your seat, andrecalling the fact that lady emily is cousin only once removed toyour late most lovely wife, that there would be no impropriety inwriting to ask you whether you could, without inconvenience, receiveus as your guests for a short time.
i say us; for the dear girl hastaken such a fancy to unworthy old me, that she almost refuses toset out without me.
not to be cumbersome either to our friends orourselves, we shall bring only our two maids, and a steady oldman-servant, who has been in my family for many years.
-- i trust youwill not hesitate to refuse my request, should i happen to have madeit at an unsuitable season; assured, as you must be, that we cannotattribute the refusal to any lack of hospitality or friendliness onyour part.
at all events, i trust you will excuse what seems -- now ihave committed it to paper -- a great liberty, i hope not presumption,on mine.
i am, my dear mr. arnold,"yours most sincerely,"hannah elton."
hugh refolded the letter, and laid it down without remark.
harryhad left the room.
"isn't it a bore?"
hugh answered only by a look.
a pause followed.
"who is mrs.
he said at last.
"oh, a good-hearted creature enough.
"but that is a well-written letter?"
she is famed for her letter-writing; and, i believe,practises every morning on a slate.
it is the only thing thatredeems her from absolute stupidity."
euphra, with her taper fore-finger, tapped the table-clothimpatiently, and shifted back in her chair, as if struggling with aninward annoyance.
"and what sort of person is lady emily?"
"i have never seen her.
some blue-eyed milk-maid with a title, isuppose.
and in a consumption, too!
i presume the dear girl is asreligious as the old one.
-- good heavens!
what shall we do?"
sheburst out at length; and, rising from her chair, she paced about theroom hurriedly, but all the time with a gliding kind of footfall,that would have shaken none but the craziest floor.
hugh ventured to say, "never mind.
let us try tomake the best of it."
she stopped in her walk, turned towards him, smiled as if ashamedand delighted at the same moment, and slid out of the room.
hadeuphra been the same all through, she could hardly have smiled sowithout being in love with hugh.
that morning he sought her again in her room.
they talked overtheir versions of dante.
hugh's was certainly the best, for he wasmore practised in such things than euphra.
he showed her manyfaults, which she at once perceived to be faults, and so rose in hisestimation.
but at the same time there were individual lines andpassages of hers, which he considered not merely better than thecorresponding lines and passages, but better than any part of hisversion.
this he was delighted to say; and she seemed as delightedthat he should think so.
a great part of the morning was spentthus.
"i cannot stay longer," said hugh.
"let us read for an hour, then, after we come up stairs to-night."
"with more pleasure than i dare to say."
"but you mean what you do say?"
"you can doubt it no more than myself."
yet he did not like euphra's making the proposal.
no more did helike the flippant, almost cruel way in which she referred to ladyemily's illness.
but he put it down to annoyance and haste -- gotover it somehow -- anyhow; and began to feel that if she were a devilhe could not help loving her, and would not help it if he could.
the hope of meeting her alone that night, gave him spirit andenergy with harry; and the poor boy was more cheery and active thanhe had been for some time.
he thought his big brother was going tolove him again as at the first.
hugh's treatment of his pupil mightstill have seemed kind from another, but harry felt it a greatchange in him.
in the course of the day, euphra took an opportunity of whisperingto him:"not in my room -- in the library."
i presume she thought it would bemore prudent, in the case of any interruption.
after dinner that evening, hugh did not go to the drawingroom withmr. arnold, but out into the woods about the house.
it was early inthe twilight; for now the sun set late.
the month was june; and theeven a rich, dreamful, rosy even -- the sleep of a gorgeous day.
"itis like the soul of a gracious woman," thought hugh, charmed into alucid interval of passion by the loveliness of the nature aroundhim.
strange to tell, at that moment, instead of the hushed gloomof the library, towards which he was hoping and leaning in his soul,there arose before him the bare, stern, leafless pine-wood -- for whocan call its foliage leaves?
-- with the chilly wind of a northernspring morning blowing through it with a wailing noise of waters;and beneath a weird fir-tree, lofty, gaunt, and huge, with baregoblin arms, contorted sweepily, in a strange mingling of thesublime and the grotesque -- beneath this fir-tree, margaret sittingon one of its twisted roots, the very image of peace, with a facethat seemed stilled by the expected approach of a sacred and unknowngladness; a face that would blossom the more gloriously because itsjoy delayed its coming.
and above it, the tree shone a "still,"almost "awful red," in the level light of the morning.
the vision came and passed, for he did not invite its stay: itrebuked him to the deepest soul.
he strayed in troubled pleasure,restless and dissatisfied.
woods of the richest growth were aroundhim; heaps on heaps of leaves floating above him like clouds, atrackless wilderness of airy green, wherein one might wish to dwellfor ever, looking down into the vaults and aisles of thelong-ranging boles beneath.
but no peace could rest on his face;only, at best, a false mask, put on to hide the trouble of theunresting heart.
had he been doing his duty to harry, his love foreuphra, however unworthy she might be, would not have troubled himthus.
he came upon an avenue.
at the further end the boughs of the oldtrees, bare of leaves beneath, met in a perfect pointed arch, acrosswhich were barred the lingering colours of the sunset, transformingthe whole into a rich window full of stained glass and complextracery, closing up a gothic aisle in a temple of everlastingworship.
a kind of holy calm fell upon him as he regarded the dim,dying colours; and the spirit of the night, a something that isneither silence nor sound, and yet is like both, sank into his soul,and made a moment of summer twilight there.
he walked along theavenue for some distance; and then, leaving it, passed on throughthe woods.
-- suddenly it flashed upon him that he had crossed theghost's walk.
a slight but cold shudder passed through the region ofhis heart.
then he laughed at himself, and, as it were in despiteof his own tremor, turned, and crossed yet again the path of theghost.
a spiritual epicure in his pleasures, he would not spoil the effectof the coming meeting, by seeing euphra in the drawingroom first: hewent to his own study, where he remained till the hour had nearlyarrived.
he tried to write some verses.
but he found that,although the lovely form of its own naiad lay on the brink of thewell of song, its waters would not flow: during the sirocco ofpassion, its springs withdrew into the cool caves of the lifebeneath.
at length he rose, too much preoccupied to mind his wantof success; and, going down the back stair, reached the library.
there he seated himself, and tried to read by the light of hischamber-candle.
but it was scarcely even an attempt, for everymoment he was looking up to the door by which he expected her toenter.
suddenly an increase of light warned him that she was in the room.
how she had entered he could not tell.
one hand carried hercandle, the light of which fell on her pale face, with its halo ofblackness -- her hair, which looked like a well of darkness, thatthreatened to break from its bonds and overflood the room with asecond night, dark enough to blot out that which was now looking in,treeful and deep, at the uncurtained windows.
the other hand wasbusy trying to incarcerate a stray tress which had escaped from itsnet, and made her olive shoulders look white beside it.
"let it alone," said hugh, "let it be beautiful."
but she gently repelled the hand he raised to hers, and, though shewas forced to put down her candle first, persisted in confining therefractory tress; then seated herself at the table, and taking fromher pocket the manuscript which hugh had been criticising in themorning, unfolded it, and showed him all the passages he hadobjected to, neatly corrected or altered.
it was wonderfully donefor the time she had had.
he went over it all with her again,seated close to her, their faces almost meeting as they followed thelines.
they had just finished it, and were about to commencereading from the original, when hugh, who missed a sheet of euphra'stranslation, stooped under the table to look for it.
a few momentswere spent in the search, before he discovered that euphra's footwas upon it.
he begged her to move a little, but received no replyeither by word or act.
looking up in some alarm, he saw that shewas either asleep or in a faint.
by an impulse inexplicable tohimself at the time, he went at once to the windows, and drew downthe green blinds.
when he turned towards her again, she wasreviving or awaking, he could not tell which.
"how stupid of me to go to sleep!"
"let us go on with ourreading."
they had read for about half an hour, when three taps upon one ofthe windows, slight, but peculiar, and as if given with the point ofa finger, suddenly startled them.
hugh turned at once towards thewindows; but, of course, he could see nothing, having just loweredthe blinds.
he turned again towards euphra.
she had a strange wildlook; her lips were slightly parted, and her nostrils wide; her facewas rigid, and glimmering pale as death from the cloud of her blackhair.
"what was it?"
said hugh, affected by her fear with the horror ofthe unknown.
but she made no answer, and continued staring towardsone of the windows.
he rose and was about to advance to it, whenshe caught him by the hand with a grasp of which hers would havebeen incapable except under the influence of terror.
at that momenta clock in the room began to strike.
it was a slow clock, and wenton deliberately, striking one...two...three...till it had strucktwelve.
every stroke was a blow from the hammer of fear, and hisheart was the bell.
he could not breathe for dread so long as theawful clock was striking.
when it had ended, they looked at eachother again, and hugh breathed once.
but she made no answer; she turned her eyes again to one of thewindows.
they were both standing.
he sought to draw her to him,but she yielded no more than a marble statue.
"i crossed the ghost's walk to-night," said he, in a hard whisper,scarcely knowing that he uttered it, till he heard his own words.
they seemed to fall upon his ear as if spoken by some one outsidethe room.
she looked at him once more, and kept looking with afixed stare.
gradually her face became less rigid, and her eyesless wild.
she could move at last.
"come, come," she said, in a hurried whisper.
"let us go -- no, no,not that way;" -- as hugh would have led her towards the privatestair -- "let us go the front way, by the oak staircase."
they went up together.
when they reached the door of her room, shesaid, "good night," without even looking at him, and passed in.
hugh went on, in a state of utter bewilderment, to his ownapartment; shut the door and locked it -- a thing he had never donebefore; lighted both the candles on his table; and then walked upand down the room, trying, like one aware that he is dreaming, tocome to his real self.
he said at last.
"it was only a little bird, or a largemoth.
how odd it is that darkness can make a fool of one!
i amashamed of myself.
i wish i had gone out at the window, if only toshow euphra i was not afraid, though of course there was nothing tobe seen."
as he said this in his mind, -- he could not have spoken it aloud, forfear of hearing his own voice in the solitude, -- he went to one ofthe windows of his sitting-room, which was nearly over the library,and looked into the wood.
-- could it be?
-- he did see somethingwhite, gliding through the wood, away in the direction of theghost's walk.
it vanished; and he saw it no more.
the morning was far advanced before he could go to bed.
when thefirst light of the aurora broke the sky, he looked out again; -- andthe first glimmerings of the morning in the wood were more dreadfulthan the deepest darkness of the past night.
possessed by a newhorror, he thought how awful it would be to see a belated ghost,hurrying away in helpless haste.
the spectre would be yet moreterrible in the grey light of the coming day, and the azure breezesof the morning, which to it would be like a new and more fearfuldeath, than amidst its own homely sepulchral darkness; while thesilence all around -- silence in light -- could befit only that dreadseason of loneliness when men are lost in sleep, and ghosts, if theywalk at all, walk in dismay.
but at length fear yielded to sleep, though still he troubled hershort reign.
when he awoke, he found it so late, that it was all he could do toget down in time for breakfast.
but so anxious was he not to belater than usual, that he was in the room before mr. arnold made hisappearance.
euphra, however, was there before him.
she greeted himin the usual way, quite circumspectly.
but she looked troubled.
her face was very pale, and her eyes were red, as if fromsleeplessness or weeping.
when her uncle entered, she addressed himwith more gaiety than usual, and he did not perceive that anythingwas amiss with her.
but the whole of that day she walked as in areverie, avoiding hugh two or three times that they chanced to meetwithout a third person in the neighbourhood.
once in theforenoon -- when she was generally to be found in her room -- he couldnot refrain from trying to see her.
the change and the mystery wereinsupportable to him.
but when he tapped at her door, no answercame; and he walked back to harry, feeling, as if, by an unknowndoor in his own soul, he had been shut out of the half of his being.
or rather -- a wall seemed to have been built right before his eyes,which still was there wherever he went.
as to the gliding phantom of the previous night, the day denied itall, telling him it was but the coinage of his own over-wroughtbrain, weakened by prolonged tension of the intellect, and excitedby the presence of euphra at an hour claimed by phantoms when notyielded to sleep.
this was the easiest and most natural way ofdisposing of the difficulty.
the cloud around euphra hid the ghostin its skirts.
although fear in some measure returned with the returning shadows,he yet resolved to try to get euphra to meet him again in thelibrary that night.
but she never gave him a chance of evendropping a hint to that purpose.
she had not gone out with them inthe morning; and when he followed her into the drawing-room, she wasalready at the piano.
he thought he might convey his wish withoutinterrupting the music; but as often as he approached her, shebroke, or rather glided, out into song, as if she had been singingin an undertone all the while.
he could not help seeing she did notintend to let him speak to her.
but, all the time, whatever shesang was something she knew he liked; and as often as she spoke tohim in the hearing of her uncle or cousin, it was in a mannerpeculiarly graceful and simple.
he could not understand her; and was more bewitched, more fascinatedthan ever, by seeing her through the folds of the incomprehensible,in which element she had wrapped herself from his nearer vision.
she had always seemed above him -- now she seemed miles away as well;a region of paradise, into which he was forbidden to enter.
everything about her, to her handkerchief and her gloves, washaunted by a vague mystery of worshipfulness, and drew him towardsit with wonder and trembling.
when they parted for the night, sheshook hands with him with a cool frankness, that put him nearlybeside himself with despair; and when he found himself in his ownroom, it was some time before he could collect his thoughts.
havingsucceeded, however, he resolved, in spite of growing fears, to go tothe library, and see whether it were not possible she might bethere.
he took up a candle, and went down the back stair.
but whenhe opened the library door, a gust of wind blew his candle out; allwas darkness within; a sudden horror seized him; and, afraid ofyielding to the inclination to bound up the stair, lest he should gowild with the terror of pursuit, he crept slowly back, feeling hisway to his own room with a determined deliberateness.
-- could thelibrary window have been left open?
else whence the gust of wind?
next day, and the next, and the next, he fared no better: herbehaviour continued the same; and she allowed him no opportunity ofrequesting an explanation.
a man may be a heretic in the truth; and if he believe things onlybecause his pastor says so, or the assembly so determines, withoutknowing other reason, though his belief be true, yet the very truthhe holds becomes his heresy.--milton.--areopagitica.
at length the expected visitors arrived.
hugh saw nothing of themtill they assembled for dinner.
mrs. elton was a benevolent oldlady -- not old enough to give in to being old -- rather tall, andrather stout, in rich widow-costume, whose depth had been moderatedby time.
her kindly grey eyes looked out from a calm face, whichseemed to have taken comfort from loving everybody in a mild andmoderate fashion.
lady emily was a slender girl, rather shy, withfair hair, and a pale innocent face.
she wore a violet dress, whichput out her blue eyes.
she showed to no advantage beside thesuppressed glow of life which made euphra look like a tropicaltwilight -- i am aware there is no such thing, but if there were, itwould be just like her.
mrs. elton seemed to have concentrated the motherhood of her nature,which was her most prominent characteristic, notwithstanding -- orperhaps in virtue of -- her childlessness, upon lady emily.
to hermrs. elton was solicitously attentive; and she, on her part,received it all sweetly and gratefully, taking no umbrage at beingtreated as more of an invalid than she was.
lady emily ate nothing but chicken, and custard-pudding or rice, allthe time she was at arnstead.
the richer and more seasoned any dish, the more grateful it was toeuphra.
mr. arnold was a saddle-of-mutton man.
hugh preferred roast-beef, but ate anything.
"what sort of a clergyman have you now, mr.
asked mrs.elton, at the dinner-table.
a very respectable young gentleman, brother to sir richard, whohas the gift, you know.
a very moderate, excellent clergyman hemakes, too!"
but you know, lady emily and i" -- here she looked at ladyemily, who smiled and blushed faintly, "are very dependent on oursundays, and" --"we all go to church regularly, i assure you, mrs. elton; and ofcourse my carriage shall be always at your disposal."
"i was in no doubt about either of those things, indeed, mr. arnold.
but what sort of a preacher is he?"
let me see.
-- what was the subject of his sermon lastsunday, euphra, my dear?"
"the devil and all his angels," answered euphra, with a wicked flashin her eyes.
"yes, yes; so it was.
i assure you, mrs. elton, he is quite arespectable preacher, as well as clergyman.
he is an honour to thecloth."
hugh could not help thinking that the tailor should have his due,and that mr. arnold gave it him.
"he is no puseyite either," added mr. arnold, seeing but notunderstanding mrs. elton's baffled expression, "though he doespreach once a month in his surplice."
"i am afraid you will not find him very original, though," saidhugh, wishing to help the old lady.
interposed mr. arnold.
"really, i am bound to say idon't know how the remark applies.
how is a man to be original on asubject that is all laid down in plain print -- to use a vulgarexpression -- and has been commented upon for eighteen hundred yearsand more?"
"very true, mr. arnold," responded mrs. elton.
"we don't wantoriginality, do we?
it is only the gospel we want.
does he preachthe gospel?"
"how can he preach anything else?
his text is always out of somepart of the bible."
"i am glad to see you hold by the inspiration of the scriptures, mr.arnold," said mrs. elton, chaotically bewildered.
madam, what do you mean?
could you for a momentsuppose me to be an atheist?
surely you have not become a studentof german neology?"
and mr. arnold smiled a grim smile.
"not i, indeed!"
protested poor mrs. elton, moving uneasily in herseat; -- "i quite agree with you, mr.
"then you may take my word for it, that you will hear nothing butwhat is highly orthodox, and perfectly worthy of a gentleman and aclergyman, from the pulpit of mr. penfold.
he dined with us onlylast week."
this last assertion was made in an injured tone, just sufficient tocurl the tail of the sentence.
after which, what was to be said?
several vain attempts followed, before a new subject was started,sufficiently uninteresting to cause, neither from warmth norstupidity, any danger of dissension, and quite worthy of being hereomitted.
dinner over, and the ceremony of tea -- in lady emily's case, milk andwater -- having been observed, the visitors withdrew.
the next day was sunday.
lady emily came down stairs in black,which suited her better.
she was a pretty, gentle creature,interesting from her illness, and good, because she knew no evil,except what she heard of from the pulpit.
they walked to church,which was at no great distance, along a meadow-path paved withflags, some of them worn through by the heavy shoes of countrygenerations.
the church was one of those which are, in somemeasure, typical of the church itself; for it was very old, andwould have been very beautiful, had it not been all plastered over,and whitened to a smooth uniformity of ugliness -- the attempt havingbeen more successful in the case of the type.
the open roof had hada french heaven added to it -- i mean a ceiling; and the pillars,which, even if they were not carved -- though it was impossible tocome to a conclusion on that point -- must yet have been worn into thebeauty of age, had been filled up, and stained with yellow ochre.
even the remnants of stained glass in some of the windows, werehalf concealed by modern appliances for the partial exclusion of thelight.
the church had fared as chaucer in the hands of dryden.
sohad the truth, that flickered through the sermon, fared in the handsof the clergyman, or of the sermon-wright whose manuscript he hadbought for eighteen pence -- i am told that sermons are to be procuredat that price -- on his last visit to london.
having, although ascotchman, had an episcopalian education, hugh could not helprejoicing that not merely the bible, but the church-service as well,had been fixed beyond the reach of such degenerating influences asthose which had operated on the more material embodiments ofreligion; for otherwise such would certainly have been the first tooperate, and would have found the greatest scope in any alteration.
we may hope that nothing but a true growth in such religion asneeds and seeks new expression for new depth and breadth of feeling,will ever be permitted to lay the hand of change upon it -- a hand,otherwise, of desecration and ruin.
the sermon was chiefly occupied with proving that god is norespecter of persons; a mark of indubitable condescension in theclergyman, the rank in society which he could claim for himself dulyconsidered.
but, unfortunately, the church was so constructed, thatits area contained three platforms of position, actually ofdiffering level; the loftiest, in the chancel, on the right hand ofthe pulpit, occupied by the gentry; the middle, opposite the pulpit,occupied by the tulip-beds of their servants; and the third, on theleft of the pulpit, occupied by the common parishioners.
unfortunately, too, by the perpetuation of some old custom, whosesignificance was not worn out, all on the left of the pulpit wereexpected, as often as they stood up to sing -- which was threetimes -- to turn their backs to the pulpit, and so face away from thechancel where the gentry stood.
but there was not muchinconsistency, after all; the sermon founding its argument chieflyon the antithetical facts, that death, lowering the rich to thelevel of the poor, was a dead leveller; and that, on the other hand,the life to come would raise the poor to the level of the rich.
itwas a pity that there was no phrase in the language to justify himin carrying out the antithesis, and so balancing his sentence like arope-walker, by saying that life was a live leveller.
the sermonended with a solemn warning: "those who neglect the gospel-scheme,and never think of death and judgment -- be they rich or poor, be theywise or ignorant -- whether they dwell in the palace or the hut -- shallbe damned.
glory be to the father, and to the son, and to the holyghost," &c.lady emily was forced to confess that she had not been muchinterested in the sermon.
mrs. elton thought he spoke plainly, butthere was not much of the gospel in it.
mr. arnold opined thatpeople should not go to church to hear sermons, but to make theresponses; whoever read prayers, it made no difference, for theprayers were the church's, not the parson's; and for the sermon, aslong as it showed the uneducated how to be saved, and taught them todo their duty in the station of life to which god had called them,and so long as the parson preached neither puseyism norradicalism -- (he frowned solemnly and disgustedly as he repeated theword) -- nor radicalism, it was of comparatively little moment whetherhe was a man of intellect or not, for he could not go wrong.
little was said in reply to this, except something not very audibleor definite, by mrs. elton, about the necessity of faith.
theconversation, which took place at luncheon, flagged, and thevisitors withdrew to their respective rooms, to comfort themselveswith their daily portions.
at dinner, mr. arnold, evidently believing he had made an impressionby his harangue of the morning, resumed the subject.
hugh was alittle surprised to find that he had, even of a negative sort,strong opinions on the subject of religion.
"what do you think, then, mrs. elton, my dear madam, that aclergyman ought to preach?"
"i think, mr. arnold, that he ought to preach salvation by faith inthe merits of the saviour."
of course, of course.
we shall not differ about that.
everybody believes that."
"i doubt it very much.
-- he ought, in order that men may believe, toexplain the divine plan, by which the demands of divine justice aresatisfied, and the punishment due to sin averted from the guilty,and laid upon the innocent; that, by bearing our sins, he might makeatonement to the wrath of a justly offended god; and so --""now, my dear madam, permit me to ask what right we, the subjects ofa supreme authority, have to inquire into the reasons of his doings?
it seems to me -- i should be sorry to offend any one, but it seemsto me quite as presumptuous as the present arrogance of the lowerclasses in interfering with government, and demanding a right togive their opinion, forsooth, as to the laws by which they shall begoverned; as if they were capable of understanding the principles bywhich kings rule, and governors decree justice.
-- i believe i quotescripture."
"are we, then, to remain in utter ignorance of the divinecharacter?"
"what business have we with the divine character?
or how could weunderstand it?
it seems to me we have enough to do with our own.
do i inquire into the character of my sovereign?
all we have to dois, to listen to what we are told by those who are educated for suchstudies, whom the church approves, and who are appointed to takecare of the souls committed to their charge; to teach them torespect their superiors, and to lead honest, hard-working lives."
much more of the same sort flowed from the oracular lips of mr.arnold.
when he ceased, he found that the conversation had ceasedalso.
as soon as the ladies withdrew, he said, without looking athugh, as he filled his glass:"mr. sutherland, i hate cant."
and so he canted against it.
but the next day, and during the whole week, he seemed to layhimself out to make amends for the sharpness of his remarks on thesunday.
he was afraid he had made his guests uncomfortable, and sosinned against his own character as a host.
everything that hecould devise, was brought to bear for their entertainment; dailyrides in the open carriage, in which he always accompanied them, toshow his estate, and the improvements he was making upon it; visitssometimes to the more deserving, as he called them, of the poor uponhis property -- the more deserving being the most submissive andobedient to the wishes of their lord; inspections of the schools,&c., &c.; in all of which matters he took a stupid, benevolentinterest.
for if people would be content to occupy the corner inwhich he chose to place them, he would throw them morsel aftermorsel, as long as ever they chose to pick it up.
but woe to themif they left this corner a single pace!
euphra made one of the party always; and it was dreary indeed forhugh to be left in the desolate house without her, though but for afew hours.
and when she was at home, she never yet permitted him tospeak to her alone.
there might have been some hope for harry in hugh's separation fromeuphra; but the result was, that, although he spent school-hoursmore regularly with him, hugh was yet more dull, and uninterested inthe work, than he had been before.
instead of caring that his pupilshould understand this or that particular, he would be speculatingon euphra's behaviour, trying to account for this or that individuallook or tone, or seeking, perhaps, a special symbolic meaning insome general remark that she had happened to let fall.
meanwhile,poor harry would be stupifying himself with work which he could notunderstand for lack of some explanation or other that ought to havebeen given him weeks ago.
still, however, he clung to hugh with afar-off, worshipping love, never suspecting that he could be toblame, but thinking at one time that he must be ill, at another thathe himself was really too stupid, and that his big brother could nothelp getting tired of him.
when hugh would be wandering about theplace, seeking to catch a glimpse of the skirt of euphra's dress, asshe went about with her guests, or devising how he could procure aninterview with her alone, harry would be following him at adistance, like a little terrier that had lost its master, and didnot know whether this man would be friendly or not; never spying onhis actions, but merely longing to be near him -- for had not hugh sethim going in the way of life, even if he had now left him to walk init alone?
if hugh could have once seen into that warm, true, pininglittle heart, he would not have neglected it as he did.
he had noeyes, however, but for euphra.
still, it may be that even now harry was able to gather, though withtears, some advantage from hugh's neglect.
he used to wander aboutalone; and it may be that the hints which his tutor had alreadygiven him, enabled him now to find for himself the interestbelonging to many objects never before remarked.
perhaps even nowhe began to take a few steps alone; the waking independence of whichwas of more value for the future growth of his nature, than athousand miles accomplished by the aid of the strong arm of histutor.
one certain advantage was, that the constitutional troubleof the boy's nature had now assumed a definite form, by gatheringaround a definite object, and blending its own shadowy being withthe sorrow he experienced from the loss of his tutor's sympathy.
should that sorrow ever be cleared away, much besides might becleared away along with it.
meantime, nature found some channels, worn by his grief, throughwhich her comforts, that, like waters, press on all sides, and enterat every cranny and fissure in the house of life, might gently flowinto him with their sympathetic soothing.
often he would creep awayto the nest which hugh had built and then forsaken; and seated therein the solitude of the wide-bourgeoned oak, he would sometimes feelfor a moment as if lifted up above the world and its sorrows, to bevisited by an all-healing wind from god, that came to him, throughthe wilderness of leaves around him -- gently, like all powerfulthings.
but i am putting the boy's feelings into forms and words for him.
he had none of either for them.
when the mind's free,the body's delicate: the tempest in my minddoth from my senses take all feeling elsesave what beats there.
while harry took to wandering abroad in the afternoon sun, hugh, onthe contrary, found the bright weather so distasteful to him, thathe generally trifled away his afternoons with some old romance inthe dark library, or lay on the couch in his study, listless andsuffering.
he could neither read nor write.
what he felt he mustdo he did; but nothing more.
one day, about noon, the weather began to change.
in the afternoonit grew dark; and hugh, going to the window, perceived withdelight -- the first he had experienced for many days -- that a greatthunder-storm was at hand.
harry was rather frightened; but underhis fear, there evidently lay a deep delight.
the storm came nearerand nearer; till at length a vivid flash broke from the mass ofdarkness over the woods, lasted for one brilliant moment, andvanished.
the thunder followed, like a pursuing wild beast, closeon the traces of the vanishing light; as if the darkness werehunting the light from the earth, and bellowing with rage that itcould not overtake and annihilate it.
without the usual prelude ofa few great drops, the rain poured at once, in continuous streams,from the dense canopy overhead; and in a few moments there were sixinches of water all round the house, which the force of the fallingstreams made to foam, and fume, and flash like a seething torrent.
harry had crept close to hugh, who stood looking out of the window;and as if the convulsion of the elements had begun to clear thespiritual and moral, as well as the physical atmosphere, hugh lookeddown on the boy kindly, and put his arm round his shoulders.
harrynestled closer, and wished it would thunder for ever.
but longingto hear his tutor's voice, he ventured to speak, looking up to hisface:"euphra says it is only electricity, mr. sutherland.
what is that?"
a common tutor would have seized the opportunity of explaining whathe knew of the laws and operations of electricity.
but hugh hadbeen long enough a pupil of david to feel that to talk at such atime of anything in nature but god, would be to do the boy a seriouswrong.
one capable of so doing would, in the presence of thesaviour himself, speculate on the nature of his own faith; or uponthe death of his child, seize the opportunity of lecturing onanatomy.
but before hugh could make any reply, a flash, almostinvisible from excess of light, was accompanied rather than followedby a roar that made the house shake; and in a moment more the roomwas filled with the terrified household, which, by an unreasoningimpulse, rushed to the neighbourhood of him who was considered thestrongest.
-- mr. arnold was not at home.
"come from the window instantly, mr. sutherland.
how can you be soimprudent!"
cried mrs. elton, her usually calm voice elevated incommand, but tremulous with fear.
"why, mrs. elton," answered hugh on whose temper, as well asconduct, recent events had had their operation, "do you think thedevil makes the thunder?"
lady emily gave a faint shriek, whether out of reverence for thedevil, or fear of god, i hesitate to decide; and flitting out of theroom, dived into her bed, and drew the clothes over her head -- atleast so she was found at a later period of the day.
euphra walkedup to the window beside hugh, as if to show her approval of hisrudeness; and stood looking out with eyes that filled their ownnight with home-born flashes, though her lip was pale, and quivereda little.
mrs. elton, confounded at hugh's reply, and perhapsfearing the house might in consequence share the fate of sodom,notwithstanding the presence of a goodly proportion of therighteous, fled, accompanied by the housekeeper, to the wine-cellar.
the rest of the household crept into corners, except the coachman,who, retaining his composure, in virtue of a greater degree ofinsensibility from his nearer approximation to the inanimatecreation, emptied the jug of ale intended for the dinner of thecompany, and went out to look after his horses.
but there was one in the house who, left alone, threw the windowwide open; and, with gently clasped hands and calm countenance,looked up into the heavens; and the clearness of whose eye seemedthe prophetic symbol of the clearness that rose all untroubled abovethe turmoil of the earthly storm.
truly god was in the storm; butthere was more of god in the clear heaven beyond; and yet more ofhim in the eye that regarded the whole with a still joy, in whichwas mingled no dismay.
euphra, hugh, and harry were left together, looking out upon thestorm.
hugh could not speak in harry's presence.
at length the boysat down in a dark corner on the floor, concealed from the others bya window-curtain.
hugh thought he had left the room.
"euphra," he began.
euphra looked round for harry, and not seeing him, thought likewisethat he had left the room: she glided away without making any answerto hugh's invocation.
he stood for a few moments in motionless despair; then glancinground the room, and taking in all its desertedness, caught up hishat, and rushed out into the storm.
it was the best relief hisfeelings could have had; for the sullen gloom, alternated withbursts of flame, invasions of horrid uproar, and long wailing blastsof tyrannous wind, gave him his own mood to walk in; met his spiritwith its own element; widened, as it were, his microcosm to theexpanse of the macrocosm around him.
all the walls of separationwere thrown down, and he lived, not in his own frame, but in theuniversal frame of nature.
the world was for the time, to thereality of his feeling, what schleiermacher, in his monologen,describes it as being to man, an extension of the body in which hedwells.
his spirit flashed in the lightning, raved in the thunder,moaned in the wind, and wept in the rain.
but this could not last long, either without or within him.
he came to himself in the woods.
how far he had wandered, orwhereabout he was, he did not know.
the storm had died away, andall that remained was the wind and the rain.
the tree-tops swayedwildly in the irregular blasts, and shook new, fitful, distracted,and momentary showers upon him.
it was evening, but what hour ofthe evening he could not tell.
he was wet to the skin; but that toa young scotchman is a matter of little moment.
although he had no intention of returning home for some time, andmeant especially to avoid the dinner-table -- for, in the mood he wasin, it seemed more than he could endure -- he yet felt the weakness towhich we are subject as embodied beings, in a common enough form;that, namely, of the necessity of knowing the precise portion ofspace which at the moment we fill; a conviction of our identity notbeing sufficient to make us comfortable, without a knowledge of ourlocality.
so, looking all about him, and finding where the woodseemed thinnest, he went in that direction; and soon, by forcing hisway through obstacles of all salvage kinds, found himself in thehigh road, within a quarter of a mile of the country town next toarnstead, removed from it about three miles.
this little town heknew pretty well; and, beginning to feel exhausted, resolved to goto an inn there, dry his clothes, and then walk back in themoonlight; for he felt sure the storm would be quite over in an houror so.
the fatigue he now felt was proof enough in itself, that theinward storm had, for the time, raved itself off; and now -- must itbe confessed?
-- he wished very much for something to eat and drink.
he was soon seated by a blazing fire, with a chop and a jug of alebefore him.
the nightmareshall call thee when it walks.
the inn to which hugh had betaken himself, though not the first inthe town, was yet what is called a respectable house, and waspossessed of a room of considerable size, in which the farmers ofthe neighbourhood were accustomed to hold their gatherings.
whileeating his dinner, hugh learned from the conversation aroundhim -- for he sat in the kitchen for the sake of the fire -- that thisroom was being got ready for a lecture on bilology, as the landladycalled it.
bills in red and blue had been posted all over the town;and before he had finished his dinner, the audience had begun toarrive.
partly from curiosity about a subject of which he knewnothing, and partly because it still rained, and, having got nearlydry, he did not care about a second wetting if he could help it,hugh resolved to make one of them.
so he stood by the fire till hewas informed that the lecturer had made his appearance, when he wentup-stairs, paid his shilling, and was admitted to one of the frontseats.
the room was tolerably lighted with gas; and a platform hadbeen constructed for the lecturer and his subjects.
when the placewas about half-filled, he came from another room alone -- a little,thick-set, bull-necked man, with vulgar face and rusty blackclothes; and, mounting the platform, commenced his lecture; iflecture it could be called, in which there seemed to be no order,and scarcely any sequence.
no attempt even at a theory, showeditself in the mass of what he called facts and scientific truths;and he perpeturated the most awful blunders in his english.
it willnot be desired that i should give any further account of such alecture.
the lecturer himself seemed to depend chiefly for hissuccess, upon the manifestations of his art which he proceeded tobring forward.
he called his familiar by the name of willi-am, anda stunted, pale-faced, dull-looking youth started up from somewhere,and scrambled upon the platform beside his master.
upon thistutored slave a number of experiments was performed.
he was firstcast into whatever abnormal condition is necessary for theoperations of biology, and then compelled to make a fool of himselfby exhibiting actions the most inconsistent with his realcircumstances and necessities.
but, aware that all this was open tothe most palpable objection of collusion, the operator next invitedany of the company that pleased, to submit themselves to hisinfluences.
after a pause of a few moments, a stout country fellow,florid and healthy, got up and slouched to the platform.
certainly,whatever might be the nature of the influence that was brought tobear, its operative power could not, with the least probability, beattributed to an over-activity of imagination in either of thesubjects submitted to its exercise.
in the latter, as well as inthe former case, the operator was eminently successful; and theclown returned to his seat, looking remarkably foolish and consciousof disgrace -- a sufficient voucher to most present, that in this caseat least there had been no collusion.
several others volunteeredtheir negative services; but with no one of them did he succeed sowell; and in one case the failure was evident.
the lecturerpretended to account for this, in making some confused andunintelligible remarks about the state of the weather, thethunder-storm, electricity, &c., of which things he evidently didnot understand the best known laws.
"the blundering idiot!"
growled, close to hugh's ear, a voice with aforeign accent.
he looked round sharply.
a tall, powerful, eminently handsome man, with a face as foreign ashis tone and accent, sat beside him.
"i beg your pardon," he said to hugh; "i thought aloud."
"i should like to know, if you wouldn't mind telling me, what youdetect of the blunderer in him.
i am quite ignorant of thesematters."
"i have had many opportunities of observing them; and i see at oncethat this man, though he has the natural power, is excessivelyignorant of the whole subject."
this was all the answer he vouchsafed to hugh's modest inquiry.
hugh had not yet learned that one will always fare better byconcealing than by acknowledging ignorance.
the man, whatever hiscapacity, who honestly confesses even a partial ignorance, willinstantly be treated as more or less incapable, by the ordinary manwho has already gained a partial knowledge, or is capable ofassuming a knowledge which he does not possess.
but, for god'ssake!
let the honest and modest man stick to his honesty andmodesty, cost what they may.
hugh was silent, and fixed his attention once more on what was goingon.
but presently he became aware that the foreigner wasscrutinizing him with the closest attention.
he knew this, somehow,without having looked round; and the knowledge was accompanied witha feeling of discomfort that caused him to make a restless movementon his seat.
presently he felt that the annoyance had ceased; butnot many minutes had passed, before it again commenced.
in order torelieve himself from a feeling which he could only compare to thatwhich might be produced by the presence of the dead, he turnedtowards his neighbour so suddenly, that it seemed for a moment toembarrass him, his eyes being caught in the very act of devouringthe stolen indulgence.
but the stranger recovered himself instantlywith the question:"will you permit me to ask of what country you are?"
hugh thought he made the request only for the sake of covering hisrudeness; and so merely answered:"why, an englishman, of course."
yes; it is not necessary to be told that.
but it seems to me,from your accent, that you are a scotchman."
"so i am."
"i was born in the highlands.
but if you are very anxious to knowmy pedigree, i have no reason for concealing the fact that i am, bybirth, half a scotchman and half a welchman."
the foreigner riveted his gaze, though but for the briefest momentsufficient to justify its being called a gaze, once more upon hugh;and then, with a slight bow, as of acquiescence, turned towards thelecturer.
when the lecture was over, and hugh was walking away in the midst ofthe withdrawing audience, the stranger touched him on the shoulder.
"you said that you would like to know more of this science: will youcome to my lodging?"
"with pleasure," hugh answered; though the look with which heaccompanied the words, must have been one rather of surprise.
"you are astonished that a stranger should invite you so.
youenglish always demand an introduction.
there is mine."
he handed hugh a card: herr von funkelstein.
hugh happened to beprovided with one in exchange.
the two walked out of the inn, along the old high street, full ofgables and all the delightful irregularities of an old country-town,till they came to a court, down which herr von funkelstein led theway.
he let himself in with a pass-key at a low door, and then conductedhugh, by a stair whose narrowness was equalled by its steepness, toa room, which, though not many yards above the level of the court,was yet next to the roof of the low house.
hugh could see nothingtill his conductor lighted a candle.
then he found himself in arather large room with a shaky floor and a low roof.
achintz-curtained bed in one corner had the skin of a tiger thrownover it; and a table in another had a pair of foils lying upon it.
the german -- for such he seemed to hugh -- offered him a chair in thepolitest manner; and hugh sat down.
"i am only in lodgings here," said the host; "so you will forgivethe poverty of my establishment."
"there is no occasion for forgiveness, i assure you," answered hugh.
"you wished to know something of the subject with which thatlecturer was befooling himself and the audience at the same time."
"i shall be grateful for any enlightenment."
it is a subject for the study of a benevolent scholar, not forsuch a clown as that.
he jumps at no conclusions; yet he shares thefate of one who does: he flounders in the mire between.
no man willmake anything of it who has not the benefit of the human race atheart.
humanity is the only safe guide in matters such as these.
this is a dangerous study indeed in unskilful hands."
here a frightful caterwauling interrupted herr von funkelstein.
theroom had a storm-window, of which the lattice stood open.
in frontof it, on the roof, seen against a white house opposite, stood ademon of a cat, arched to half its length, with a tail expanded todouble its natural thickness.
its antagonist was invisible fromwhere hugh sat.
von funkelstein started up without making theslightest noise, trod as softly as a cat to the table, took up oneof the foils, removed the button, and, creeping close to the window,made one rapid pass at the enemy, which vanished with a shriek ofhatred and fear.
he then, replacing the button, laid the foil down,and resumed his seat and his discourse.
this, after dealing withgeneralities and commonplaces for some time, gave no sign of comingeither to an end or to the point.
all the time he was watchinghugh -- at least so hugh thought -- as if speculating on him in general.
then appearing to have come to some conclusion, he gave his mindmore to his talk, and encouraged hugh to speak as well.
theconversation lasted for nearly half an hour.
at its close, hughfelt that the stranger had touched upon a variety of interestingsubjects, as one possessed of a minute knowledge of them.
but hedid not feel that he had gained any insight from his conversation.
it seemed rather as if he had been giving him a number ofpsychological, social, literary, and scientific receipts.
duringthe course of the talk, his eye had appeared to rest on hugh by akind of compulsion; as if by its own will it would have retired fromthe scrutiny, but the will of its owner was too strong for it.
itseemed, in relation to him, to be only a kind of tool, which he usedfor a particular purpose.
at length funkelstein rose, and, marching across the room to acupboard, brought out a bottle and glasses, saying, in the mostby-the-bye way, as he went:"have you the second-sight, mr.
"certainly not, as far as i am aware."
the welch do have it, do they not?"
yes, of course," answered hugh laughing.
"i should like toknow, though," he added, "whether they inherit the gift as celts oras mountaineers."
"will you take a glass of -- ?"
"of nothing, thank you," answered and interrupted hugh.
"it is timefor me to be going.
indeed, i fear i have stayed too long already.
good night, herr von funkelstein."
"you will allow me the honour of returning your visit?"
hugh felt he could do no less, although he had not the smallestdesire to keep up the acquaintance.
he wrote arnstead on his card.
as he left the house, he stumbled over something in the court.
looking down, he saw it was a cat, apparently dead.
"can it be the cat herr funkelstein made the pass at?"
but presently he forgot all about it, in the visions of euphrawhich filled his mind during his moonlight walk home.
it justoccurred to him, however, before those visions had blottedeverything else from his view, that he had learned simply nothingwhatever about biology from his late host.
when he reached home, he was admitted by the butler, and retired tobed at once, where he slept soundly, for the first time for manynights.
but, as he drew near his own room, he might have seen, though he sawnot, a little white figure gliding away in the far distance of thelong passage.
it was only harry, who could not lie still in hisbed, till he knew that his big brother was safe at home.
this eneas is come to paradiseout of the swolowe of hell.
chaucer.--legend of dido.
the next day, hugh was determined to find or make an opportunity ofspeaking to euphra; and fortune seemed to favour him.
-- or was iteuphra herself, in one or other of her inexplicable moods?
at allevents, she had that morning allowed the ladies and her uncle to gowithout her; and hugh met her as he went to his study.
"may i speak to you for one moment?"
said he, hurriedly, and withtrembling lips.
"yes, certainly," she replied with a smile, and a glance in his faceas of wonder as to what could trouble him so much.
then turning,and leading the way, she said:"come into my room."
he followed her.
she turned and shut the door, which he had leftopen behind him.
he almost knelt to her; but something held himback from that.
"euphra," he said, "what have i done to offend you?"
-- this was uttered in a perfect tone ofsurprise.
"how is it that you avoid me as you do, and will not allow me onemoment's speech with you?
you are driving me to distraction."
"why, you foolish man!"
she answered, half playfully, pressing thepalms of her little hands together, and looking up in his face, "howcan i?
don't you see how those two dear old ladies swallow me up intheir faddles?
i wish they would go.
then itwould be all right again -- wouldn't it?"
but hugh was not to be so easily satisfied.
"before they came, ever since that night --""hush-sh!"
she interrupted, putting her finger on his lips, andlooking hurriedly round her with an air of fright, of which he couldhardly judge whether it was real or assumed -- "hush!"
comforted wondrously by the hushing finger, hugh would yetunderstand more.
"i am no baby, dear euphra," he said, taking hold of the hand towhich the finger belonged, and laying it on his mouth; "do not makeone of me.
there is some mystery in all this -- at least something ido not understand."
"i will tell you all about it one day.
but, seriously, you must becareful how you behave to me; for if my uncle should, but for onemoment, entertain a suspicion -- good-bye to you -- perhaps good-bye toarnstead.
all my influence with him comes from his thinking that ilike him better than anybody else.
so you must not make the poorold man jealous.
by the bye," she went on -- rapidly, as if she wouldturn the current of the conversation aside -- "what a favourite youhave grown with him!
you should have heard him talk of you to theold ladies.
i might well be jealous of you.
there never was atutor like his."
hugh's heart smote him that the praise of even this common man,proud of his own vanity, should be undeserved by him.
he wastroubled, too, at the flippancy with which euphra spoke; yet not theless did he feel that he loved her passionately.
"i daresay," he replied, "he praised me as he would anything elsethat happened to be his.
isn't that old bay horse of his the besthack in the county?"
"you naughty man!
are you going to be satirical?"
"you claim that as your privilege, do you?"
"worse and worse!
i will not talk to you.
but, seriously, for imust go -- bring your italian to -- to --" she hesitated.
"to the library -- why not?"
"no-o," she answered, shaking her head, and looking quite solemn.
"well, will you come to my study?
will that please you better?"
"yes, i will," she answered, with a definitive tone.
she opened the door, and having looked out to see that no one waspassing, told him to go.
as he went, he felt as if the oaken floorwere elastic beneath his tread.
it was sometime after the household had retired, however, beforeeuphra made her appearance at the door of his study.
she seemedrather shy of entering, and hesitated, as if she felt she was doingsomething she ought not to do.
but as soon as she had entered, andthe door was shut, she appeared to recover herself quite; and theysat down at the table with their books.
they could not get on verywell with their reading, however.
hugh often forgot what he wasabout, in looking at her; and she seemed nowise inclined to averthis gazes, or check the growth of his admiration.
rather abruptly, but apparently starting from some suggestion in thebook, she said to him:"by the bye, has mr. arnold ever said anything to you about thefamily jewels?"
"no," said hugh.
"are there many?"
"yes, a great many.
mr. arnold is very proud of them, as well as ofthe portraits; so he treats them in the same way -- keeps them lockedup.
indeed he seldom allows them to see daylight, except it be as amark of especial favour to some one."
"i should like much to see them.
i have always been curious aboutstones.
they are wonderful, mysterious things to me."
euphra gave him a very peculiar, searching glance, as he spoke.
"shall i," he continued, "give him a hint that i should like to seethem?"
"by no means," answered euphra, emphatically, "except he shouldrefer to them himself.
he is very jealous of his possessions -- hisfamily possessions, i mean.
poor old man!
he has not much else toplume himself upon; has he?"
"he is kind to you, euphra."
she looked at him as if she did not understand him.
"you ought not to be unkind to him."
"you odd creature!
i am not unkind to him.
i like him.
but we arenot getting on with our reading.
what could have led me to talkabout family-jewels?
what a strange thing theassociation of ideas is!
there is not a very obvious connexionhere; is there?"
one cannot account for such things.
the links in the chain ofideas are sometimes slender enough.
yet the slenderest issufficient to enable the electric flash of thought to pass along theline."
she seemed pondering for a moment.
"that strikes me as a fine simile," she said.
"you ought to be apoet yourself."
hugh made no reply.
"i daresay you have hundreds of poems in that old desk, now?"
"i think they might be counted by tens."
"do let me see them."
"you would not care for them."
"wouldn't i, hugh?"
"i will, on one condition -- two conditions, i mean."
"what are they?"
"one is, that you show me yours."
"who told you i wrote verses?
that silly boy?"
"no -- i saw your verses before i saw you.
"it was very dishonourable in you to read them."
"i only saw they were verses.
i did not read a word."
"i forgive you, then.
[truncated: 509,741 more chars]
