# Supplementary material for: Detection of changes in literary writing style using N-grams as style markers and supervised machine learning
Source: PLoS One. 2022 Jul 20;17(7):e0267590. doi: 10.1371/journal.pone.0267590 (PMC9299308; doi:10.1371/journal.pone.0267590)
Supplement: S1 File — (ZIP) [file pone.0267590.s001.zip › Corpus11authors/GeorgeMacdonald/1865_1_GDonald_Forbes.txt]

the farm-yard was full of the light of a summer noontide.
nothing canbe so desolately dreary as full strong sunlight can be.
not a livingcreature was to be seen in all the square inclosure, though cow-housesand stables formed the greater part of it, and one end was occupied bya dwelling-house.
away through the gate at the other end, far off infenced fields, might be seen the dark forms of cattle; and on a road,at no great distance, a cart crawled along, drawn by one sleepy horse.
an occasional weary low came from some imprisoned cow--or animal of thecow-kind; but not even a cat crossed the yard.
the door of the barn wasopen, showing a polished floor, as empty, bright, and clean as that ofa ball-room.
and through the opposite door shone the last year's ricksof corn, golden in the sun.
now, although a farm-yard is not, either in scotland or elsewhere, theliveliest of places in ordinary, and still less about noon in summer,yet there was a peculiar cause rendering this one, at this moment,exceptionally deserted and dreary.
but there were, notwithstanding, agreat many more people about the place than was usual, only they wereall gathered together in the ben-end, or best room of the house--a roomof tolerable size, with a clean boarded floor, a mahogany table, blackwith age, and chairs of like material, whose wooden seats, and high,straight backs, were more suggestive of state than repose.
every one ofthese chairs was occupied by a silent man, whose gaze was either fixedon the floor, or lost in the voids of space.
each wore a black coat,and most of them were in black throughout.
their hard, thick, brownhands--hands evidently unused to idleness--grasped their knees, or,folded in each other, rested upon them.
some bottles and glasses, witha plate of biscuits, on a table in a corner, seemed to indicate thatthe meeting was not entirely for business purposes; and yet there wereno signs of any sort of enjoyment.
nor was there a woman to be seen inthe company.
suddenly, at the open door, appeared a man whose shirt-sleeves showedvery white against his other clothing which, like that of the rest, wasof decent black.
he addressed the assembly thus:"gin ony o' ye want to see the corp, noo's yer time."
to this offer no one responded; and, with a slight air of discomfiture,for he was a busy man, and liked bustle, the carpenter turned on hisheel, and re-ascended the narrow stairs to the upper room, where thecorpse lay, waiting for its final dismission and courted oblivion.
"i reckon they've a' seen him afore," he remarked, as he rejoined hiscompanion.
he's unco (uncouthly) worn.
there'll no bemuckle o' _him_ to rise again."
"george, man, dinna jeest i' the face o' a corp," returned the other.
"ye kenna whan yer ain turn may come."
"it's no disrespeck to the deid, thamas.
that ye ken weel eneuch.
i wasonly pityin' the worn face o' him, leukin up there atween the buirds,as gin he had gotten what he wanted sae lang, and was thankin' heavenfor that same.
i jist dinna like to pit the lid ower him."
lat the lord luik efter his ain.
the lid o' the coffindisna hide frae his een."
the last speaker was a stout, broad-shouldered man, a stonemason bytrade, powerful, and somewhat asthmatic.
he was regarded in theneighbourhood as a very religious man, but was more respected thanliked, because his forte was rebuke.
it was from deference to him thatthe carpenter had assumed a mental position generating a poetic moodand utterance quite unusual with him, for he was a jolly, careless kindof fellow, well-meaning and good-hearted.
so together they lifted the last covering of the dead, laid it overhim, and fastened it down.
and there was darkness about the dead; buthe knew it not, because he was full of light.
for this man was one who,all his life, had striven to be better.
meantime, the clergyman having arrived, the usual religious ceremonialof a scotch funeral--the reading of the word and prayer--was going onbelow.
this was all that gave the burial any sacred solemnity; for atthe grave the scotch terror of popery forbids any observance of areligious character.
the voice of the reader was heard in the chamberof death.
"the minister's come, thamas."
"come or gang," said thomas, "it's muckle the same.
the word itsel' ooto' his mou' fa's as deid as chaff upo' clay.
honest jeames there'llrise ance mair; but never a word that man says, wi' the croon o' 'sheid i' the how o' 's neck, 'll rise to beir witness o' hisministrations."
it's no for the likes o' me to flee i' your face--butjist say a fair word for the livin' ower the deid, ye ken."
it's fair words maks foul wark; and the wrath o' the almichtymaun purge this toon or a' be dune.
there's a heap o' graceless gaeinson in't; and that puir feckless body, the minister, never gies a pu' atthe bridle o' salvation, to haud them aff o' the scaur (cliff) o'hell."
the stone-mason generally spoke of the almighty as if he were in astate of restrained indignation at the wrongs he endured from hischildren.
if thomas was right in this, then certainly he himself wasone of his offspring.
if he was wrong, then there was much well worthhis unlearning.
the prayer was soon over, and the company again seated themselves,waiting till the coffin should be placed in the hearse, which now stoodat the door.
"we'll jist draw the cork o' anither boatle," whispered a sharp-facedman to his neighbour.
and rising, he opened two bottles, and filled the glasses the secondtime with wine, red and white, which he handed to the minister first.
"tak' a drappy mair, sir," he whispered in a coaxing, old-wivish tone;"it's a lang road to the kirkyard."
but the minister declining, most of the others followed his example.
one after another they withdrew to the door, where the hearse was nowladen with the harvest of the grave.
falling in behind the body, they moved in an irregular procession fromthe yard.
outside, they were joined by several more in gigs and onhorseback; and thus they crept, a curious train, away towards theresting-place of the dead.
it were a dreary rest, indeed, if that were their resting-place--on theside of a low hill, without tree or shrub to beautify it, or even thepresence of an old church to seem to sanctify the spot.
there was somelong grass in it, though, clambering up as if it sought to bury thegravestones in their turn.
and that long grass was a blessing.
betterstill, there was a sky overhead, in which men cannot set up anygravestones.
but if any graveyard be the type of the rest expected bythose left behind, it is no wonder they shrink from joining those thatare away.
when the last man had disappeared, the women, like those of an easternharem, began to come out.
the first that entered the deserted room wasa hard-featured, reproachful-looking woman, the sister of the departed.
she instantly began to put the place in order, as if she expected herturn to come on the morrow.
in a few moments more a servant appeared,and began to assist her.
the girl had been crying, and the tears wouldstill come, in spite of her efforts to repress them.
in the vainattempt to dry her eyes with the corner of her apron, she nearlydropped one of the chairs, which she was simultaneously dusting andrestoring to its usual place.
her mistress turned upon her with a kindof cold fierceness.
"is that hoo ye shaw yer regaird to the deid, by brackin' the cheirs heleft ahin' him?
lat sit, an' gang an' luik for that puir, doited thing,annie.
gin it had only been the almichty's will to hae ta'en her, an'left him, honest man!"
"dinna daur to say a word again' the bairn, mem.
the deid'll hear ye,an' no lie still."
gang an' do as i tell ye this minute.
whatbusiness hae ye to gang greetin aboot the hoose?
he was no drap's bluido' yours!"
to this the girl made no reply, but left the room in quest of annie.
when she reached the door, she stood for a moment on the threshold,and, putting her hand over her eyes, shouted "_annie_!"
but, apparentlystartled at the sound of her own voice where the unhearing dead had solately passed, she let the end of the call die away in a quaver, and,without repeating it, set off to find the missing child by the use ofher eyes alone.
first she went into the barn, and then through the barninto the stack-yard, and then round the ricks one after another, andthen into the corn-loft; but all without avail.
at length, as she wasbeginning to feel rather alarmed about the child, she arrived, in theprogress of her search, at the door of one of the cow-houses.
themoment she looked round the corner into the stall next the door, shestood stock-still, with her mouth wide open.
this stall was occupied bya favourite cow--brown, with large white spots, called therefore_brownie_.
her manger was full of fresh-cut grass; and half-buried inthis grass, at one end of the manger, with her back against the wall,sat annie, holding one of the ears of the hornless brownie with onehand and stroking the creature's nose with the other.
she was a delicate child, about nine years old, with blue eyes, halffull of tears, hair somewhere between dark and fair, gathered in a silknet, and a pale face, on which a faint moon-like smile was glimmering.
the old cow continued to hold her nose to be stroked.
"is na broonie a fine coo, betty?"
said the child, as the maid went onstaring at her.
naebody mindit me, an' sae i cam to you,broonie."
and she laid her cheek, white, smooth, and thin, against the broad,flat, hairy forehead of the friendly cow.
then turning again to betty,she said--"dinna tell auntie whaur i am, betty.
lat me be.
i'm best here wi'broonie."
betty said never a word, but returned to her mistress.
"whaur's the bairn, betty?
at some mischeef or ither, i'll wad."
mem, the bairn's weel eneuch.
bairns maunna be followed likecarr (calves)."
"whaur is she?"
"i canna jist doonricht exackly tak upo' me to say," answered betty;"but i hae no fear aboot her.
she's a wise bairn."
"ye're no the lassie's keeper, betty.
i see i maun seek her mysel'.
ye're aidin' an' abettin' as usual."
so saying, auntie meg went out to look for her niece.
it was some timebefore the natural order of her search brought her at last to the_byre_.
by that time annie was almost asleep in the grass, which thecow was gradually pulling away from under her.
through the open doorthe child could see the sunlight lying heavy upon the hot stones thatpaved the yard; but in here it was so dark-shadowy and cool, and thecow was such good, kindly company, and she was so safe hidden fromauntie, as she thought--for no one had ever found her there before, andshe knew betty would not tell--that, as i say, she was nearly asleepwith comfort, half-buried in brownie's dinner.
but she was roused all at once to a sense of exposure and insecurity.
she looked up, and at the same moment the hawk-nose of her aunt cameround the _door-cheek_.
auntie's temper was none the better than usualthat it had pleased the _almichty_ to take the brother whom she loved,and to leave behind the child whom she regarded as a painfulresponsibility.
and now with her small, fierce eyes, and her big, thinnose--both red with suppressed crying--she did not dawn upon the senseof annie as an embodiment of the maternity of the universe.
"ye plaguesome brat!"
cried auntie; "there has betty been seekin' ye,and i hae been seekin' ye, far an' near, i' the verra rottan-holes; an'here ye are, on yer ain father's buryin' day, that comes butance--takin' up wi' a coo."
but the causes of annie's preference of the society of brownie to thatof auntie might have been tolerably clear to an onlooker, without wordspoken.
for to annie and her needs, notwithstanding the humblefour-footedness of brownie, there was in her large mild eyes, and herhairy, featureless face, all nose and no nose, more of the divine thanin the human form of auntie meg.
and there was something of anindignation quite human in the way the cow tossed her bound head andneck towards the woman that darkened the door, as if warning her offher premises.
but without a word of reply, annie rose, flung her armsaround brownie's head, kissed the white star on her forehead,disengaged herself from the grass, and got out of the manger.
auntieseized her hand with a rough action, but not ungentle grasp, and ledher away to the house.
the stones felt very hot to her little barefeet.
by this time the funeral was approaching the churchyard at a more rapidpace; for the pedestrians had dropped away one by one, on divergingroads, or had stopped and retraced their steps.
but as they drew nearthe place, the slow trot subsided into a slow walk once more.
to anenglish eye the whole mode would have appeared barbarous.
but if thecarved and gilded skulls and cross-bones on the hearse wereill-conceived, at least there were no awful nodding plumes to makedeath hideous with yet more of cloudy darkness; and one of the panelsshowed, in all the sunshine that golden rays could yield, theresurrection of the lord--the victory over the grave.
and, again, whenthey stopped at the gate of the churchyard, they were the hands offriends and neighbours, and not those of cormorant undertakers andobscene mutes, that bore the dead man to his grave.
and, once more, ifthe only rite they observed, when the body had settled into its placeof decay, was the silent uncovering of the head, as a last token ofrespect and farewell, it may be suggested that the church of englandherself, in all her beautiful service, has no prayer for the departedsoul, which cannot be beyond the need of prayer, as the longings thatfollow it into the region of the unknown, are not beyond its comfort.
before the grave was quite filled the company had nearly gone.
thomascrann, the stone-mason, and george macwha, the _wright_, alone remainedbehind, for they had some charge over the arrangements, and were nowtaking a share in covering the grave.
at length the last sod was laidupon the mound, and stamped into its place, where soon the earth'sbroken surface would heal, as society would flow together again,closing over the place that had known the departed, and would know himno more.
then thomas and george sat down, opposite to each other, ontwo neighbouring tombstones, and wiping their brows, gave each a sighof relief, for the sun was hot and oppressive.
it's a weary warl," said george.
"ye hae no richt to say sae, george," answered thomas, "for ye haenever met it, an' foughten wi' 't.
ye hae never draan the soord o' thelord and o' gideon.
ye hae never broken the pitcher, to lat the lampshine out, an' i doubt ye hae smo'red it by this time.
and sae, whanthe bridegroom comes, ye'll be ill-aff for a licht."
dinna speak sic awfu' things i' the verra kirkyard."
"better hear them i' the kirkyard than at the closed door, george!"
"weel, but," rejoined macwha, anxious to turn the current of theconversation, which he found unpleasantly personal, "jist tell mehonestly, thamas crann, do ye believe, wi' a' yer heart an' sowl, thatthe deid man--gude be wi' him!--""no prayin' for the deid i' my hearin', george!
as the tree falleth, soit shall lie."
i didna mean onything."
"that i verily believe.
ye seldom do!"
"but i jist want to speir," resumed george, with some asperity, gettingrather nettled at his companion's persistent discourtesy, "gin yebelieve that jeames anderson here, honest man, aneath our feet,crumblin' awa', as ye ken, and no ae spoke o' his wheel to the fore, orlang, to tell what his cart was like--do ye believe that his honestface will, ae day, pairt the mouls, an' come up again, jist here, i'the face o' the light, the verra same as it vanished whan we pat thelid ower him?
do ye believe that, thamas crann?"
"na, na, george, man.
ye ken little what ye're busiest sayin'.
it'll bea glorifeed body that he'll rise wi'.
it's sown in dishonour, andraised in glory.
ye _are_ ignorant, man!"
macwha got more nettled still at his tone of superiority.
"wad it be a glorifeed timmer-leg he rase wi', gin he had been buriedwi' a timmer-leg?"
"his ain leg wad be buried some gait."
an' it wad come happin' ower the paceefic, or theatlantic, to jine its oreeginal stump--wad it no?
but supposin' the manhad been born _wantin'_ a leg--eh, thamas?"
said thomas, with great solemnity, "luik ye efter yersowl, an' the lord'ill luik after yer body, legs an' a'!
man, ye're noconvertit, an' hoo can ye unnerstan' the things o' the speerit?
ayejeerin', an' jeerin'!"
thamas," rejoined macwha, mollified in perceiving that hehad not had altogether the worst in the tilt of words; "i wad only tak'the leeberty o' thinkin' that, when he was aboot it, the almighty michtas weel mak' a new body a'thegither, as gang patchin' up the auld ane.
sae i s' twa hame."
"mind ye yer immortal pairt, george," said thomas with a final thrust,as he likewise rose to go home with him on the box of the hearse.
"gin the lord tak's sic guid care o' the body, thamas," retortedmacwha, with less of irreverence than appeared in his words, "maybe hewinna objec' to gie a look to my puir soul as weel; for they say it'sworth a hantle mair.
i wish he wad, for he kens better nor me hoo toset aboot the job."
so saying, he strode briskly over the graves and out of the churchyard,leaving thomas to follow as fast as suited his unwieldy strength.
meantime another conversation was going on in one of the gigs, as itbore two of the company from the place of tombs, which will serve alittle for the purposes of this history.
one of the twain was a cousinof the deceased, already incidentally mentioned as taking somedirection in the matter of refreshment.
his name was no less thanrobert bruce.
the other was called andrew constable, and was a worthyelder of the kirk.
"weel, robert," began the latter, after they had jogged on in silencefor half a mile or so, "what's to be done wi' little annie anderson andher auntie meg, noo that the douce man's gane hame, an' left themtheroot, as't war?"
"they canna hae that muckle to the fore efter the doctor an' a' 'ssattled for."
"it's no to be thought.
it's lang sin' ever he wrought a day's darg(contracted from 'daywerk')."
"jeames dow luikit weel after the farmin', though."
he's a guid servant that, to ony man he ca's master.
butthere canna be muckle siller to the fore."
a pause followed.
"what think ye noo, andrew?"
"ye're weel kent for anhonest an' a langheided man.
do ye think that folk wad expec' onythingo' me gin the warst cam to the warst?"
"weel, robert, i dinna think there's muckle guid in luikin' to whatfowk micht or micht not expec' o' ye."
"that's jist what i was thinkin' mysel'; for, ye see, i hae a sma'family o' my ain to haud chowin' already."
"nae doot--nae doot.
but--""ay, ay; i ken what ye wad say.
i maunna a'thegither disregaird whatfowk think, 'cause there's the chop (shop); an' gin i ance got--no tosay an ill name, but jist the wind o' no being sae considerate as imicht hae been, there's no sayin' but twa or three micht gang by mydoor, and across to jamie mitchell's yonner."
"do ye what's richt, robert bruce, and sae defy fowk and fairy."
"na, na, that winna _aye_ work.
a body maun tak' care o' their ain,else wha's to do't?"
"weel," rejoined andrew with a smile, for he understood bruce wellenough, although he pretended to have mistaken his meaning--"weel, ginthe bairnie falls to you, nae doot ye maun take chairge o' her."
"i dinna mean jeames anderson's bairns--i mean my ain bairns."
"robert, whatever way ye decide, i houp it may be sic a deceesion aswill admit o' yer castin' yer care upo' _him_."
"i ken a' aboot that, andrew.
but my opeenion upo' that text is jistthis--that ilka vessel has to haud the fill o' 't, and what rins owermay be committed to him, for ye can haud it no langer.
them that winnatak tent (care) 'll tak scathe.
it's a sweer (lazy) thochtless way togang to the almichty wi' ilka fash.
whan i'm driven to ane mair, thatane sall aye be him.
ye min' the story about my namesake and thespidder?"
"ay, weel eneuch," answered andrew.
but he did not proceed to remark that he could see no connectionbetween that story and the subject in hand, for bruce's question didnot take him by surprise, it being well understood that he was in thehabit of making all possible and some impossible references to hisgreat namesake.
indeed, he wished everybody to think, though he seldomventured to assert it plainly, that he was lineally descended from theking.
nor did andrew make further remark of any sort with regard to thefate of annie or the duty of bruce, for he saw that his companionwanted no advice--only some talk, and possibly some sympathy with hisperplexity as to what the world might think of him.
but with thisperplexity andrew could accord him very little sympathy indeed; for hecould not take much interest in the buttressing of a reputation whichhe knew to be already quite undermined by widely-reported acts of pettymeanness and selfishness.
nor was this fact much to be wondered at, ifhis principles were really those which he had so openly advocated.
indeed, andrew knew well that it would be a bad day for poor annie whenshe came under bruce's roof, and therefore sincerely hoped that auntiemeg might find some way of managing so as to avoid parting with thechild; for he knew, too, that, though her aunt was fierce and hard, shehad yet a warm spot somewhere about her heart.
margaret anderson had known perfectly well for some time that she andannie must part before long.
the lease of the farm would expire at theclose of the autumn of next year; and as it had been rather a losingaffair for some time, she had no inclination to request a renewal.
whenher brother's debts should be paid, there would not remain, even afterthe sale of the stock, more than a hundred and fifty pounds.
forherself, she believed she must go into service--which would hurt herpride more than it would alter her position, for her hands had done farmore of the necessary labour than those of the maid who assisted her.
indeed, in her proudest mood, she would have welcomed death rather thanidleness.
what was to become of annie she did not yet see.
meantime there remained for the child just a year more of the nativefarm, with all the varieties of life which had been so dear to her.
auntie meg did not spare to put her in mind of the coming change; butit seemed to annie so long in coming that it never would come.
theimpression was worn off by the daily attempt to deepen it, she gaveherself up to the childish pleasures within her reach, without thinkingof their approaching loss.
and why should annie think of the future?
the future was not: thepresent was--and full of delights.
if she did not receive muchtenderness from auntie, at least she was not afraid of her.
thepungency of her temper was but as the salt and vinegar which broughtout the true flavour of the other numberless pleasures around her.
wereher excursions far afield, perched aloft on dowie's shoulder, andholding on by the top of his head, or clinging to his back with herarms round his neck, at all the less delightful that auntie wasscolding at home?
they would have been less delightful if she hadthought of the future; but she thought only of the present joy; orrather she took it as it came, and let it play upon her, withoutthinking about it at all.
and if she was late for one of her meals, forannie had no very correct sense of the lapse of time, and auntie haddeclared she should go fasting, it was yet not without her connivancethat rosy-faced betty got the child the best of everything that was athand, and put cream in her milk, and butter on her oat cake, anniemanaging to consume everything with satisfaction, notwithstanding thehurdy-gurdy accompaniment of her aunt's audible reflections.
andbrownie was always friendly; ever ready on any serious emergency, whenauntie's temper was still less placid than usual, to yield a corner ofher manger for a refuge to the child.
and the cocks and hens, even thepeacock and the turkey-cock, knew her perfectly, and would come whenshe called them, if not altogether out of affection for her, at leastout of hope in her bounty; and she had not yet arrived at the painfulwisdom of beginning to question motives--a wisdom which misleads morethan it guides.
she loved _them_, and that was enough for her.
and shewould ride the horses to water, sitting sideways on their broad backslike a barefooted lady; for dowie had such respect for his littlemistress, as he called her, that he would never let her get astride"like a laddie," however much she wanted to do so.
and when the morningwas wet, and the sound of the flails came to her from the barn, shewould watch for the moment when her aunt's back would be turned, andthen scurry across the yard, like a mouse to its hole; for auntie'sfirst impulse was always to oppose whatever annie desired.
once in thebarn, she would bury herself like a mole in the straw, and listen tothe unfailing metronome of the flails, till she would fall so fastasleep as to awake only when her uncomfortable aunt, believing that atlast the awful something or other _had_ happened to the _royt_ lassie,dragged her out ignominiously by the heels.
but the _royt_ lassie wasone of the gentlest of girls, what adventurousness she had being theresult of faith, and not of hardihood.
and then came the delights of the harvest-field--soon to become greatgolden splendours to the memory.
with the reapers she would remain frommorning till night, sharing in their meals, and lightening their labourwith her gentle frolic.
every day, after the noon-tide meal, she wouldgo to sleep on the shady side of a _stook_, upon two or three sheaveswhich dowie would lay down for her in a choice spot.
indeed the littlemistress was very fond of sleep, and would go to sleep anywhere; thishabit being indeed one of her aunt's chief grounds of complaint.
forbefore hay-time, for instance, when the grass was long in the fields,if she came upon any place that took her fancy, she would tumble downat once, and show that she loved it by going to sleep upon it.
then itwas no easy task to find her amidst the long grass that closed overher, as over a bird in its nest.
but the fact was, this habit indicateda feebleness of constitution, to which sleep itself was the bestrestorative.
and in the harvest-field, at least, no harm could come ofit; for dooie, as she always called him, watched her like a mother; sothat sometimes when she awoke, she would find a second stook of tensheaves, with a high-uplifted crowning pair above, built at rightangles to the first, to shelter her from the sun which had peered roundthe corner, and would soon have stared her awake.
the only discomfort of the harvest-field was, that the sharp stubbleforced her to wear shoes.
but when the corn had all been carried home,and the potatoes had been dug up and heaped in warm pits against thewinter, and the mornings and evenings grew cold, and, though stillfriendly to strong men and women, were rather too keen for delicatelittle annie--she had to put on both shoes and stockings, which she didnot like at all.
so with "gentle gliding," through a whole winter of ice and snow,through a whole spring of promises tardily fulfilled, through a summerof glory, and another autumn of harvest joy, the day drew on when theymust leave the farm.
and still to annie it seemed as far off as ever.
one lovely evening in october, when the shadows were falling from thewestern sun, and the light that made them was as yellow as a marigold,and a keen little wind was just getting ready to come out and blow themoment the sun would be out of sight, annie, who was helping to fastenup the cows for the night, drawing iron chains round their soft necks,saw a long shadow coming in at the narrow entrance of the yard.
it camein and in; and was so long in coming in, that she began to feel as ifit was something not quite _cannie_, and to fancy herself frightened.
but, at length, she found that the cause of the great shadow was only alittle man; and that this little man was no other than her father'scousin, robert bruce.
how little a man may cast a great shadow!
he came up to annie, and addressed her in the smoothest voice he couldfind, fumbling at the same time in his coat-pocket.
"hoo are ye the nicht dawtie?
are ye verra weel?
an' hoo's yer auntie?"
he waited for no reply to any of these questions, but went on.
"see what i hae brocht ye frae the chop."
so saying, he put into her hand about half-a-dozen _sweeties_, screwedup in a bit of paper.
with this gift he left her, and walked on to theopen door of the house, which, as a cousin, he considered himselfprivileged to enter unannounced even by a knock.
he found the mistressof it in the kitchen, superintending the cooking of the supper.
"hoo are ye the nicht, marget?"
he said, still in a tone ofconciliatory smoothness, through which, however, he could not prevent acertain hardness from cropping out plentifully.
"ye're busy as usual, isee.
weel, the hand o' the diligent maketh rich, ye ken."
"that portion o' the word maun be o' leemited application, i doot,"returned marget, as, withdrawing her hand from her cousin's, she turnedagain to the pot hanging over the fire.
"no man daurs to say that myhan' has not been the han' o' the diligent; but guid kens i'm nane thericher."
"we maunna repine, marget.
richt or wrang, it's the lord's will."
"it's easy to you, robert bruce, wi' yer siller i' the bank, to speikthat gait til a puir lone body like me, that maun slave for my breadwhan i'm no sae young as i micht be.
no that i'm like to dee o' auldage either."
"i haena sae muckle i' the bank as some folk may think; though whatthere is is safe eneuch.
but i hae a bonny business doun yonner, and itmicht be better yet.
it's jist the land o' goshen, only it wants awheen mair tap-dressin'."
"tak it frae the bank, than, robert."
said ye, marget?
i canna do that."
"and what for no?"
"'cause i'm jist like the hens, marget.
gin they dinna see ae egg i'the nest, they hae no hert to lay anither.
i daurna meddle wi' thebank."
"weel, lat sit than; an' lay awa' at yer leisur'.
hoo's the mistress?"
"no that weel, and no that ill. the faimily's rather sair upo' her.
buti canna haud her oot o' the chop for a' that.
she's like mysel'--shewad aye be turnin' a bawbee.
but what are ye gaein to do yersel',marget?"
"i'm gaein to my uncle and aunt--auld john peterson and his wife.
they're gey and frail noo, and they want somebody to luik efter them."
"than ye're weel provided for; praise be thankit!
"ow, ay; nae doot," replied marget, with bitterness, of which brucetook no notice.
"and what's to come o' the bairnie?"
"i maun jist get some dacent auld body i' the toon to tak' her in, andlat her gang to the schuil.
the auld fowk wadna pit up wi'her a week."
"and what'll that cost ye, marget?"
"i dinna ken.
but the lassie's able to pay for her ain upbringin'."
"it's no far 'at a hunner and fifty'll gang i' thae times, woman.
an'it's a pity to tak frae the prencipal.
she'll be merryin' some day."
"ow, 'deed, maybe.
bairns will be fules."
"weel, end na ye pit it oot at five per cent., and there wad aye besomething comin' o' 't?
that wad be seven pun' ten i' the year, an' thebairnie micht amaist--no freely but nigh-han'--be broucht up upo'that."
margaret lifted her head and looked at him.
"an' wha wad gie five per cent.
for her bit siller, whan he can get itfrae the bank, on guid security, for four an' a half?"
"jist mysel', marget.
the puir orphan has naebody but you and me toluik till; an' i wad willin'ly do that muckle for her.
i'll tell yewhat--i'll gie her five per cent.
for her siller; and for the bitinterest, i'll tak her in wi' my ain bairns, an' she s' hae bit and supwi' them, an' gang to the school wi' them, and syne--efter a bit--we'llsee what comes neist."
to margaret this seemed a very fair offer.
it was known to all that thebruce children were well-enough dressed for their station, and lookedwell-fed; and although robert had the character of being somewhat mean,she did not regard that as the worst possible fault, or one likely tooperate for the injury of the child.
so she told her cousin that shewould think about it; which was quite as much as he could haveexpected.
he took his leave all but satisfied that he had carried hispoint, and not a little uplifted with his prospects.
for was it not a point worth carrying--to get both the money and theowner of it into his own hands?
not that he meant conscious dishonestyto annie.
he only rejoiced to think that he would thus satisfy anyexpectations that the public might have formed of him, and would enjoybesides a splendid increase of capital for his business; while he hopedto keep the girl upon less than the interest would come to.
and then,if anything should happen to her--seeing she was not over vigorous--theresult was worth waiting for; whereas--if she throve--he had sonsgrowing up, one of whom might take a fancy to the heiress, and wouldhave facilities for marrying her, &c. &c.; for grocer robert was asdeep in his foresight and scheming as king robert, the crowning triumphof whose intellect, in the eyes of his descendant, was the strewing ofthe caltrops on the field of bannockburn.
but james dow was _ill-pleased_ when he heard of the arrangement--whichwas completed in due time.
"for," said he, "i canna bide that bruce.
he's a naisty mean cratur.
he wadna fling a bane till a dog, afore hehad ta'en a pyke at it himsel'."
he agreed, however, with his mistress,that it would be better to keep annie in ignorance of her destiny aslong as possible; a consideration which sprung from the fact that heraunt, now that she was on the eve of parting with her, felt a littledelicate growth of tenderness sprouting over the old stone wall of heraffection for the child, owing its birth, in part, to the doubt whethershe would be comfortable in her new home.
a day that is fifty years off comes as certainly as if it had been inthe next week; and annie's feeling of infinite duration did not stopthe sand-glass of old time.
the day arrived when everything was to besold by public _roup_.
a great company of friends, neighbours, andacquaintances gathered; and much drinking of whisky-punch went on inthe kitchen as well as in the room where, a few months before, thesolemn funeral-assembly had met.
little annie speedily understood what all the bustle meant: that theday of desolation so long foretold by the cassandra-croak of her aunt,had at length actually arrived, and that all the things she knew sowell were vanishing from her sight for ever.
she was in the barn when the sound of the auctioneer's voice in thecorn-yard made her look over the half-door and listen.
gradually thetruth dawned upon her; and she burst into tears over an old rake whichshe had been accustomed to call hers, because she had always dragged itat hay-making.
then wiping her eyes hastily--for, partly from heraunt's hardness, she never could bear to be seen crying, even when achild--she fled to brownie's stall, and burying herself in the manger,began weeping afresh.
after a while, the fountain of tears was for thetime exhausted, and she sat disconsolately gazing at the old cowfeeding away, as if food were everything and a _roup_ nothing at all,when footsteps approached the _byre_, and, to her dismay, two men, whomshe did not know, came in, untied brownie, and actually led her awayfrom before her eyes.
she still stared at the empty space where browniehad stood,--stared like a creature stranded by night on the low coastof death, before whose eyes in the morning the sea of life is visiblyebbing away.
at last she started up.
how could she sit there withoutbrownie!
sobbing so that she could not breathe, she rushed across theyard, into the crowded and desecrated house, and up the stair to herown little room, where she threw herself on the bed, buried her eyes inthe pillow, and, overcome with grief, fell fast asleep.
when she woke in the morning, she remembered nothing of betty'sundressing and putting her to bed.
the dreadful day that was goneseemed only a dreadful dream, that had left a pain behind it.
but whenshe went out, she found that yesterday would not stay amongst herdreams.
brownie's stall was empty.
the horses were all gone, and manyof the cattle.
those that remained looked like creatures forgotten.
thepigs were gone, and most of the poultry.
two or three favourite henswere left, which auntie was going to take with her.
but of all theliving creatures she had loved, not one had been kept for annie.
herlife grew bitter with the bitterness of death.
in the afternoon, her aunt came up to her room, where she sat intearful silence, and telling her that she was going to take her intothe town, proceeded, without further explanation, to put all her littlepersonal effects into an old hair-trunk, which annie called her own.
along with some trifles that lay about the room, she threw into thebottom of the box about a dozen of old books, which had been on thechest of drawers since long before annie could remember.
she, poorchild, let her do as she pleased, and asked no questions; for theshadow in which she stood was darkening, and she did not care what camenext.
for an hour the box stood on the floor like a coffin, and thenbetty came, with red eyes and a red nose, and carried it downstairs.
then auntie came up again, dressed in her sunday clothes.
she put onannie's best frock and bonnet--adorning the victim for sacrifice--atleast, so annie's face would have suggested--and led her down to thedoor.
there stood a horse and cart.
in the cart was some straw, and asack stuffed with hay.
as auntie was getting into the cart, bettyrushed out from somewhere upon annie, caught her up, kissed her in avehement and disorderly manner, and before her mistress could turnround in the cart, gave her into james dow's arms, and vanished withstrange sounds of choking.
dowie thought to put her in with a kiss, forhe dared not speak; but annie's arms went round his neck, and she clungto him sobbing--clung till she roused the indignation of auntie, at thefirst sound of whose voice, dowie was free, and annie lying in thecart, with her face buried in the straw.
dowie then mounted in front,with his feet on the shaft; the horse--one annie did not know--startedoff gently; and she was borne away helpless to meet the unknown.
and the road was like the going.
she had often been upon it before, butit had never looked as it did now.
the first half-mile went throughfields whose crops were gone.
the stubble was sticking through thegrass, and the potato stalks, which ought to have been gathered andburnt, lay scattered about all over the brown earth.
then came twomiles of moorland country, high, and bleak, and barren, with hillocksof peat in all directions, standing beside the black holes whence theyhad been dug.
these holes were full of dark water, frightful to lookat; while along the side of the road went deep black ditches half-fullof the same dark water.
there was no danger of the cart getting intothem, for the ruts were too deep to let the wheels out; but it joltedso dreadfully from side to side, as it crawled along, that annie wasafraid every other moment of being tilted into one of the frightfulpools.
across the waste floated now and then the cry of a bird, butother sound there was none in this land of drearihead.
next came somescattered and ragged fields, the skirts of cultivation, which seemed todraw closer and closer together, while the soil grew richer and morehopeful, till, after two miles more, they entered the first stragglingprecincts of the grey market-town.
by this time the stars were shining clear in the cold, frosty sky, andcandles or train-oil lamps were burning in most of the houses; for allthese things took place long before gas had been heard of in thosequarters.
a few faces were pressed close to the window-panes as thecart passed; and some rather untidy women came to the house-doors tolook.
and they spoke one to another words which, though inaudiblethrough the noise of the cart, were yet intelligible enough to annie,with her own forebodings to interpret the expression of their faces.
"that'll be little annie anderson," they said.
"she's gaein hame tobide wi' her cousin, robert bruce, up i' the wast wynd.
for, on the way, annie had been informed of her destination.
but she was too miserable already, because of leaving her old home, tocare much to what new one she was going.
had it not been for theabsorption of this grief, she could not have been indifferent to theprospect of going to live with her cousin, although her dislike to himhad never assumed a more active form than that of wishing to get awayfrom him, as often as he came near her.
the cart stopped at bruce's shop-door.
it looked a heavy door, althoughthe upper half was of glass--in small panes.
dowie got down and wentinto the shop; and before he returned annie had time to make somelistless observations.
the house was a low one, although of twostories, built of grey stone, and thatched.
the heavy door was betweentwo windows belonging to the shop, in each of which burned a singletallow candle, revealing to the gaze of annie, in all the enhancingmystery of candlelight, what she could not but regard as a perfect mineof treasures.
for besides calico and sugar, and all the multifariousstock in the combined trades of draper and grocer, robert bruce soldpenny toys, and halfpenny picture-books, and all kinds of confectionerywhich had been as yet revealed to the belated generations of glamerton.
but she had not to contemplate these wonders long from the outside; forbruce came to the door, and, having greeted his cousin and helped herdown, turned to take annie.
dowie had been before him, however, and nowheld the pale child silent in his arms.
he carried her into the shop,and set her down on a sack that stood outside the counter, leaningagainst it.
he then went back to his horse's head.
the sack made no bad seat, for it was half-full of turnip-seed; andupon it annie sat, and drearily surveyed the circumstances.
auntie was standing in the middle of the shop.
bruce was holding thecounter open, and inviting her to enter.
"ye'll come in and tak a cup o' tay, efter yer journey, marget?"
"na, i thank ye, robert bruce.
jeames and i maun jist turn and gae hameagain.
there's a hantle to look efter yet, and we maunna neglec' oorwark.
the hoose-gear's a' to be roupit the morn."
then turning to annie, she said:"noo, annie, lass, ye'll be a guid bairn, and do as ye're tell't.
an'min' and no pyke the things i' the chop."
a smile of peculiar import glimmered over bruce's face at the sound ofthis injunction.
annie made no reply, but stared at mr bruce, and satstaring.
"good-bye to ye, annie!"
said her aunt, and roused her a little fromher stupor.
she then gave her a kiss--the first, as far as the child knew, that shehad ever given her--and went out.
bruce followed her out, and dowiecame in.
he took her up in his arms, and said:"good-bye to ye, my bonnie bairn.
be a guid lass, and ye'll be ta'encare o'.
dinna forget that.
min' and say yer prayers."
annie kissed him with all her heart, but could not reply.
he set herdown again, and went out.
she heard the harness rattle, and the cart gooff.
she was left sitting on the sack.
presently mr bruce came in, and passing behind his counter, proceededto make an entry in a book.
it could have been no order from poor,homeless margaret.
it was, in fact, a memorandum of the day and thehour when annie was set down on that same sack--so methodical was he!
and yet it was some time before he seemed to awake to the remembranceof the presence of the child.
looking up suddenly at the pale, wearything, as she sat with her legs hanging lifelessly down the side of thesack, he said--pretending to have forgotten her--"ow, bairn, are ye there yet?"
and going round to her, he set her on the floor, and leading her by thehand through the mysterious gate of the counter, and through a doorbehind it, called in a sharp decided tone:"mother, ye're wanted!"
thereupon a tall, thin, anxious-looking woman appeared, wiping herhands in her apron.
"this is little miss anderson," said bruce, "come to bide wi's.
gie hera biscuit, and tak' her up the stair till her bed."
as it was the first, so it was the last time he called her _miss_anderson, at least while she was one of his household.--mrs bruce tookannie by the hand in silence, and led her up two narrow stairs, into asmall room with a skylight.
there, by the shine of the far-off stars,she undressed her.
but she forgot the biscuit; and, for the first timein her life, annie went supperless to bed.
she lay for a while trying to fancy herself in brownie's stall amongthe grass and clover, and so get rid of the vague fear she felt atbeing in a strange place without light, for she found it unpleasant notto know what was next her in the dark.
but the fate of brownie and ofeverything she had loved came back upon her; and the sorrow drove awaythe fear, and she cried till she could cry no longer, and then sheslept.
it is by means of sorrow, sometimes, that he gives his belovedsleep.
she woke early, rose, and dressed herself.
but there was no water forher to wash with, and she crept down-stairs to look for help in thisher first need.
nobody, however, was awake.
she looked long andwistfully at the house-door, but seeing that she could not open it, shewent back to her room.
if she had been at home, she would soon have hada joyous good-morrow from the burst of fresh wind meeting her as shelifted the ready latch, to seek the companionship of yet earlier risersthan herself; but now she was as lonely as if she had anticipated thehour of the resurrection, and was the little only one up of the buriedmillions.
all that she had left of that home was her box, and she wouldhave betaken herself to a desolate brooding over its contents; but ithad not been brought up, and neither could she carry it up herself, norwould she open it in the kitchen where it stood.
so she sat down on theside of her bed, and gazed round the room.
it was a cheerless room.
athome she had had chequered curtains to her bed: here there were none ofany kind; and her eyes rested on nothing but bare rafters and boards.
and there were holes in the roof and round the floor, which she did notlike.
they were not large, but they were dreadful.
for they were black,nor did she know where they might go to.
and she grew very cold.
at length she heard some noise in the house, and in her present moodany human noise was a sound of deliverance.
it grew; was presentlyenriched by the admixture of baby-screams, and the sound of theshop-shutters being taken down; and at last footsteps approached herdoor.
mrs bruce entered, and finding her sitting dressed on her bed,exclaimed:"ow!
ye call dress yersel!
"ay, weel that," answered annie, as cheerily as she could.
"but," sheadded, "i want some water to wash mysel' wi'."
"come doon to the pump, than," said mrs bruce.
annie followed her to the pump, where she washed in a tub.
she then randripping into the house for a towel, and was dried by the hands of mrsbruce in her dirty apron.--this mode of washing lasted till the firsthoar-frost, after which there was a basin to be had in the kitchen,with plenty of water and not much soap.
by this time breakfast was nearly ready, and in a few minutes more, mrsbruce called mr bruce from the shop, and the children from the yard,and they all sat round the table in the kitchen--mr bruce to his teaand oat-cake and butter--mrs bruce and the children to badly-madeoatmeal porridge and sky-blue milk.
this quality of the milk wasremarkable, seeing they had cows of their own.
but then they sold milk.
and if any customer had accused her of watering it, mrs bruce's bestanswer would have been to show how much better what she sold was thanwhat she retained; for she put twice as much water in what she used forher own family--with the exception of the portion destined for herhusband's tea, whose two graces were long and strong enough for abetter breakfast.
but then his own was good enough.
there were three children, two boys with great jaws--the elder ratherolder than annie--and a very little baby.
after mr bruce had prayed forthe blessing of the holy spirit upon their food, they gobbled downtheir breakfasts with all noises except articulate ones.
when they hadfinished--that is, eaten everything up--the bible was brought; a psalmwas sung, after a fashion not very extraordinary to the ears of annie,or, indeed, of any one brought up in scotland; a chapter was read--ithappened to tell the story of jacob's speculations in the money-marketof his day and generation; and the _exercise_ concluded with a prayerof a quarter of an hour, in which the god of jacob especially wasinvoked to bless the bruces, his servants, in their basket and in theirstore, and to prosper the labours of that day in particular.
the prayerwould have been longer, but for the click of the latch of theshop-door, which brought it to a speedier close than one might havesupposed even mr bruce's notions of decency would have permitted.
andalmost before the _amen_ was out of his month, he was out of thekitchen.
when he had served the early customer, he returned, and sitting down,drew annie towards him--between his knees, in fact, and addressed herwith great solemnity.
"noo, annie," said he, "ye s' get the day to play yersel'; but ye maungang to the school the morn.
we can hae no idle fowk i' this hoose, saewe maun hae nae words aboot it."
annie was not one to make words about that or anything.
she was onlytoo glad to get away from him.
indeed the prospect of school, afterwhat she had seen of the economy of her home, was rather enticing.
soshe only answered,"verra weel, sir.
will i gang the day?"
whereupon, finding her so tractable, mr bruce added, in the tone of oneconferring a great favour, and knowing that he did so,"ye can come into the shop for the day, and see what's gaein on.
whanye're a muckle woman, ye may be fit to stan' ahin' the coonter some dayyersel'--wha kens?"
robert bruce regarded the shop as his bannockburn, where all hisenemies, namely customers, were to be defeated, that he might beenriched with their spoils.
it was, therefore, a place of so greatinterest in his eyes, that he thought it must be interesting toeverybody else.
and, indeed, the permission did awake some ill-groundedexpectations in the mind of annie.
she followed him into the shop, and saw quite a fabulous wealth of goodthings around her; of which, however, lest she should put forth herhand and take, the militant eyes of robert bruce never ceased watchingher, with quick-recurring glances, even while he was cajoling somecustomer into a doubtful purchase.
long before dinner-time arrived, she was heartily sick of the monotonyof buying and selling in which she had no share.
not even apicture-book was taken down from the window for her to look at; so thatshe soon ceased to admire even the picture-books--a natural result ofthe conviction that they belonged to a sphere above her reach.
mrbruce, on the other hand, looked upon them as far below the notice ofhis children, although he derived a keen enjoyment from thetransference, by their allurements, of the half-pence of other childrenfrom their pockets into his till.
"naisty trash o' lees," he remarked, apparently for annie's behoof, ashe hung the fresh bait up in his window, after two little urchins, with_bawbees_ to spend, had bought a couple of the radiant results ofliterature and art combined.
"naisty trash o' lees--only fit for dirrtyladdies and lassies."
he stood on the watch in his shop like a great spider that atechildren; and his windows were his web.
they dined off salt herrings and potatoes--much better fare than badporridge and watered milk.
robert bruce the younger, who inherited hisfather's name and disposition, made faces at annie across the table asoften as he judged it prudent to run the risk of discovery; but anniewas too stupefied with the awful change to mind it much, and indeedrequired all the attention she had at command, for the arrest ofherring bones on their way to her throat.
after dinner, business was resumed in the shop, with at least theresemblance of an increase of vigour, for mrs bruce went behind thecounter, and gave her husband time to sit down at the desk to writeletters and make out bills.
not that there was much of either sort ofclerkship necessary; but bruce, like chaucer's man of law, was so fondof business, that he liked to seem busier than he was.
as it happenedto be a half-holiday, annie was sent with the rest of the children intothe garden to play up and down the walks.
"an' min'," said bruce, "an' haud oot ower frae the dog."
in the garden annie soon found herself at the mercy of those who hadnone.
it is marvellous what an amount of latent torment there is in boys,ready to come out the moment an object presents itself.
it is notexactly cruelty.
the child that tears the fly to pieces does notrepresent to himself the sufferings the insect undergoes; he merelyyields to an impulse to disintegrate.
so children, even ordinarily goodchildren, are ready to tease any child who simply looks teasable, andso provokes the act.
now the bruces were not good children, as wasnatural; and they despised annie because she was a girl, and becauseshe had no self-assertion.
if she had shown herself aggressivelydisagreeable, they would have made some attempt to conciliate her; butas it was, she became at once the object of a succession of spitefulannoyances, varying in intensity with the fluctuating invention of thetwo boys.
at one time they satisfied themselves with making grimaces ofas insulting a character as they could produce; at another they rose tothe rubbing of her face with dirt, or the tripping up of her heels.
their persecution bewildered her, and the resulting stupefaction was akind of support to her for a time; but at last she could endure it nolonger, being really hurt by a fall, and ran crying into the shop,where she sobbed out,"please, sir, they winna lat me be."
"dinna come into the chop wi' yer stories.
mak' it up amo' yersels."
"but they winna mak' it up."
robert bruce rose indignant at such an interruption of his highcalling, and went out with the assumption of much parental grandeur.
hewas instantly greeted with a torrent of assurances that annie hadfallen, and then laid the blame upon them; whereupon he turned sternlyto her, and said--"annie, gin ye tell lees, ye'll go to hell."
but paternal partiality did not prevent him from reading them also alesson, though of a quite different tone.
"mind, boys," he said, in a condescending whine, "that poor annie hasneither father nor mither; an' ye maun be kind till her."
he then turned and left them for the more important concernswithin-doors; and the persecution recommenced, though in a somewhatmitigated form.
the little wretches were perfectly unable to abstainfrom indulging in a pleasure of such intensity.
annie had indeed fallenupon evil days.
i am thus minute in my description of her first day, that my reader,understanding something similar of many following days, may be able togive due weight to the influence of other events, when, in due time,they come to be recorded.
but i must not conclude the account withoutmentioning something which befell her at the close of the same day, andthreatened to be productive of yet more suffering.
after _worship_, the boys crawled away to bed, half-asleep already; or,i should rather say, only half-awake from their prayers.
"can ye no tak' aff yer ain claes, as weel as pit them on, annie?"
asked mrs bruce.
"ay, weel eneuch.
only i wad sair like a bittie o' can'le," was annie'strembling reply, for she had a sad foreboding instinct now.
na, na, bairn," answered mrs bruce.
"ye s' get no can'le here.
ye wad hae the hoose in a low (flame) aboot oor lugs (ears).
i cannaaffoord can'les.
ye can jist mak' a can'le o' yer han's, and fin (feel)yer gait up the twa stairs.
there's thirteen steps to the firs, andtwal to the neist."
with choking heart, but without reply, annie went.
groping her way up the steep ascent, she found her room without anydifficulty.
as it was again a clear, starlit night, there was lightenough for her to find everything she wanted; and the trouble at herheart kept her imagination from being as active as it would otherwisehave been, in recalling the terrible stories of ghosts and dead peoplewith which she was far too familiar.
she soon got into bed, and, as aprecautionary measure, buried her head under the clothes before shebegan to say her prayers, which, under the circumstances, she hadthought she might be excused for leaving till she had lain down.
buther prayers were suddenly interrupted by a terrible noise of scramblingand scratching and scampering in the very room beside her.
"i tried to cry oot," she said afterwards, "for i kent 'at it wasrottans; but my tongue booed i' my mou' for fear, and i cudna speak aeword."
the child's fear of rats amounted to a frenzied horror.
she dared notmove a finger.
to get out of bed with those creatures running about theroom was as impossible as it was to cry out.
but her heart did what hertongue could not do--cried out with a great and bitter cry to one whowas more ready to hear than robert and nancy bruce.
and what her heartcried was this:"o god, tak care o' me frae the rottans."
there was no need to send an angel from heaven in answer to this littleone's prayer: the cat would do.
annie heard a scratch and a mew at thedoor.
the rats made one frantic scramble and were still.
she cried, recovering the voice for joy that had failedher for fear.
fortified by her arrival, and still more by the feeling that she was adivine messenger sent to succour her because she had prayed, she sprangout of bed, darted across the room, and opened the door to let her in.
a few moments and she was fast asleep, guarded by god's angel, the cat,for whose entrance she took good care ever after to leave the doorajar.
there are ways of keeping the door of the mind also, ready as it is tofall to, ajar for the cat.
"noo, annie, pit on yer bonnet, an' gang to the schuil wi' the lave(rest); an' be a good girrl."
this was the bruce's parting address to annie, before he left thekitchen for the shop, after breakfast and worship had been dulyobserved; and having just risen from his knees, his voice, as hestooped over the child, retained all the sanctity of its lastoccupation.
it was a quarter to ten o'clock, and the school was somefive minutes distant.
with a flutter of fearful hope, annie obeyed.
she ran upstairs, madeherself as tidy, as she could, smoothed her hair, put on her bonnet,and had been waiting a long time at the door when her companions joinedher.
it was very exciting to look forward to something that might notbe disagreeable.
as they went, the boys got one on each side of her in a rather sociablemanner.
but they had gone half the distance and not a word had beenspoken, when robert bruce, junior, opened the conversation abruptly.
"ye'll get it!"
he said, as if he had been brooding upon the fact forsome time, and now it had broken out.
"what'll i get?"
asked annie timidly, for his tone had already filledher with apprehension.
"sic lickins," answered the little wretch, drawing back his lips tillhis canine teeth were fully disclosed, as if he gloated in acarnivorous sort of way over the prospect.
"wonna she, johnnie?"
"ay wull she," answered johnnie, following his leader with confidence.
annie's heart sank within her.
the poor little heart was used tosinking now.
but she said nothing, resolved, if possible, to avoid alloccasion for "getting it."
not another word was spoken before they reached the school, the door ofwhich was not yet open.
a good many boys and a few girls wereassembled, waiting for the master, and filling the lane, at the end ofwhich the school stood, with the sound of voices fluctuating through avery comprehensive scale.
in general the school-door was opened a fewminutes before the master's arrival, but on this occasion no onehappened to have gone to his house to fetch the key, and the scholarshad therefore to wait in the street.
none of them took any notice ofannie; so she was left to study the outside of the school.
it was along, low, thatched building, of one story and a garret, with fivewindows to the lane, and some behind, for she could see light through.
it had been a weaving-shop originally, full of hand-looms, when thetrade in linen was more prosperous than it was now.
from the thatchsome of the night's frost was already dripping in slow clear drops.
past the door, which was in a line with the windows, went a gutter, thewaters of which sank through a small grating a few steps further on.
but there was no water running in it now.
suddenly a boy cried out: "the maister's comin'!"
and instantly thenoise sunk to a low murmur.
looking up the lane, which roseconsiderably towards the other end, annie saw the figure of thedescending dominie.
he was dressed in what seemed to be black, but wasin reality gray, almost as good as black, and much more thrifty.
hecame down the hill swinging his arms, like opposing pendulums, in amanner that made the rapid pace at which he approached like a long slowtrot.
with the door-key in his hand, already pointed towards thekey-hole, he went right through the little crowd, which cleared a widepath for him, without word or gesture of greeting on either side.
imight almost say he swooped upon the door, for with one hand on thekey, and the other on the latch, he seemed to wrench it open the momenthe touched it.
in he strode, followed at the heels by the troop ofboys, big and little, and lastly by the girls--last of all, at a shortdistance, by annie, like a motherless lamb that followed the flock,because she did not know what else to do.
she found she had to go downa step into a sunk passage or lobby, and then up another step, througha door on the left, into the school.
there she saw a double row ofdesks, with a clear space down the middle between the rows.
eachscholar was hurrying to his place at one of the desks, where, as hearrived, he stood.
the master already stood in solemn posture at thenearer end of the room on a platform behind his desk, prepared tocommence the extempore prayer, which was printed in a kind of blottedstereotype upon every one of their brains.
annie had hardly succeededin reaching a vacant place among the girls when he began.
the boys wereas still as death while the master prayed; but a spectator might easilyhave discovered that the chief good some of them got from the ceremonywas a perfect command of the organs of sound; for the restraint waslimited to those organs; and projected tongues, deprived of theirnatural exercise, turned themselves, along with winking eyes, contortedfeatures, and a wild use of hands and arms, into the means oftelegraphic despatches to all parts of the room, throughout theceremony.
the master, afraid of being himself detected in the attemptto combine prayer and vision, kept his "eyelids screwed togethertight," and played the spy with his ears alone.
the boys and girls,understanding the source of their security perfectly, believed that theeyelids of the master would keep faith with them, and so disportedthemselves without fear in the delights of dumb show.
as soon as the prayer was over they dropped, with no little noise andbustle, into their seats.
but presently annie was rudely pushed out ofher seat by a hoydenish girl, who, arriving late, had stood outside thedoor till the prayer was over, and then entered unperceived during thesubsequent confusion.
some little ones on the opposite form, however,liking the look of her, and so wishing to have her for a companion,made room for her beside them.
the desks were double, so that the tworows at each desk faced each other.
"bible-class come up," were the first words of the master, ringingthrough the room, and resounding awfully in annie's ears.
a moment of chaos followed, during which all the boys and girls,considered capable of reading the bible, were arranging themselves inone great crescent across the room in front of the master's desk.
eachread a verse--neither more nor less--often leaving the half of asentence to be taken up as a new subject in a new key; thus pervertingwhat was intended as an assistance to find the truth into a means ofhiding it--a process constantly repeated, and with far more seriousresults, when the words of truth fall, not into the hands of theincapable, but under the protection of the ambitious.
the chapter that came in its turn was one to be pondered over by theearnest student of human nature, not one to be blundered over by boyswho had still less reverence for humanity than they had for scripture.
it was a good thing that they were not the sacred fountains of the newtestament that were thus dabbled in--not, however, that the latter wereconsidered at all more precious or worthy; as saturday and the shortercatechism would show.
not knowing the will of the master, annie had not dared to stand upwith the class, although she could read very fairly.
a few momentsafter it was dismissed she felt herself overshadowed by an awfulpresence, and, looking up, saw, as she had expected, the face of themaster bending down over her.
he proceeded to question her, but forsome time she was too frightened to give a rational account of heracquirements, the best of which were certainly not of a kind to beappreciated by the master, even if she had understood them herselfsufficiently to set them out before him.
for, besides her aunt, who hadtaught her to read, and nothing more, her only instructors had beennature, with her whole staff, including the sun, moon, and wind; thegrass, the corn, brownie the cow, and her own faithful subject, dowie.
still, it was a great mortification to her to be put into thespelling-book, which excluded her from the bible-class.
she was alsocondemned to follow with an uncut quill, over and over again, a singlestraight stroke, set her by the master.
dreadfully dreary she found it,and over it she fell fast asleep.
her head dropped on her outstretchedarm, and the quill dropped from her sleeping fingers--for when annieslept she all slept.
but she was soon roused by the voice of themaster.
it called in a burst of thunder to her ear; andshe awoke to shame and confusion, amidst the titters of those aroundher.
before the morning was over she was called up, along with some childrenconsiderably younger than herself, to read and spell.
the master stoodbefore them, armed with a long, thick strap of horse-hide, prepared bysteeping in brine, black and supple with constant use, and cut intofingers at one end, which had been hardened in the fire.
now there was a little pale-faced, delicate-looking boy in the class,who blundered a good deal.
every time he did so the cruel serpent ofleather went at him, coiling round his legs with a sudden, hissingswash.
this made him cry, and his tears blinded him so that he couldnot even see the words which he had been unable to read before.
but hestill attempted to go on, and still the instrument of torture wentswish-swash round his little thin legs, raising upon them, no doubt,plentiful blue wales, to be revealed, when he was undressed for thenight, to the indignant eyes of pitying mother or aunt, who would yetsend him back to the school the next morning without fail.
at length either the heart of the master was touched by the sight ofhis sufferings and repressed weeping, or he saw that he was compellingthe impossible; for he stayed execution, and passed on to the next, whowas annie.
it was no wonder that the trembling child, who could read very fairly,should yet, after such an introduction to the ways of school, failutterly in making anything like coherence of the sentence before her.
what she would have done, had she been left to herself, would have beento take the little boy in her arms and cry too.
as it was, shestruggled mightily with her tears, and yet she did not read to muchbetter purpose than the poor boy, who was still busy wiping his eyeswith his sleeves, alternately, for he never had had a handkerchief.
butbeing a new-comer, and a girl to boot, and her long frock affording nofacilities for this kind of incentive to learning, she escaped for thetime.
it was a dreadful experience of life, though, that first day at school.
well might the children have prayed with david--"let us fall now intothe hand of the lord, for his mercies are great; and let us not fallinto the hand of man."
and well might the children at many anotherschool respond with a loud _amen_!
at one o'clock they were dismissed, and went home to dinner, to returnat three.
in the afternoon she was set to make figures on a slate.
she madefigures till her back ached.
the monotony of this occupation wasrelieved only by the sight of the execution of criminal law uponvarious offending boys; for, as must be already partially evident, themaster was a hard man, with a severe, if not an altogether crueltemper, and a quite savage sense of duty.
the punishment was mostly inthe form of _pandies_,--blows delivered with varying force, butgenerally with the full swing of the _tag_, as it was commonly called,thrown over the master's shoulder, and brought down with the wholestrength of his powerful right arm upon the outstretched hand of theculprit.
but there were other modes of punishment, of which therestraints of art would forbid the description, even if it werepossible for any writer to conquer his disgust so far as to attempt it.
annie shivered and quaked.
once she burst out crying, but managed tochoke her sobs, if she could not hide her tears.
a fine-looking boy, three or four years older than herself, whose opencountenance was set off by masses of dark brown hair, was called up toreceive chastisement, merited or unmerited as the case might be; forsuch a disposition as that of murdoch malison must have been more thanordinarily liable to mistake.
justice, according to his idea, consistedin vengeance.
and he was fond of justice.
he did not want to punish theinnocent, it is true; but i doubt whether the discovery of a boy'sinnocence was not a disappointment to him.
without a word ofexpostulation or defence, the boy held out his hand, with his arm atfull length, received four stinging blows upon it, grew very red in theface, gave a kind of grotesque smile, and returned to his seat with thesuffering hand sent into retirement in his trowsers-pocket.
annie'sadmiration of his courage as well as of his looks, though perhapsunrecognizable as such by herself, may have had its share with her pityin the tears that followed.
somehow or other, at all events, she madeup her mind to bear more patiently the persecutions of the littlebruces, and, if ever her turn should come to be punished, as no doubtit would, whether she deserved it or not, to try to take the whippingas she had seen alec forbes take it.
if it should come tothat--nervous organizations are so different!
at five, the school was dismissed for the day, not without anotherextempore prayer.
a succession of jubilant shouts arose as the boysrushed out into the lane.
every day to them was a cycle of strife,suffering, and deliverance.
birth and death, with the life-strugglebetween, were shadowed out in it--with this difference, that the god ofa corrupt calvinism, in the person of murdoch malison, ruled thatworld, and not the god revealed in the man christ jesus.
and most ofthem having felt the day more or less a burden, were now going home toheaven for the night.
annie, having no home, was amongst the few exceptions.
dispirited andhopeless--a terrible condition for a child--she wondered how alecforbes could be so merry.
but he had had his evil things, and they wereover; while hers were all about her still.
she had but one comfortleft--that no one would prevent her from creeping up to her owndesolate garret, which was now the dreary substitute for brownie'sstall.
thither the persecuting boys were not likely to follow her.
andif the rats were in that garret, so was the cat; or at least the catknew the way to it.
there she might think in peace about some thingsabout which she had never before seemed to have occasion to think.
thus at home, if home it could be called, and at school, annie's dayspassed--as most days pass--with family resemblance and individualdifference wondrously mingled.
she became interested in what she had tolearn, if not from the manner in which it was presented to hercomprehension, yet from the fact that she had to learn it.
happily orunhappily, too, she began to get used to the sight of the penalsuffering of her schoolfellows.
nor had anything of the kind as yetvisited her; for it would have been hard for even a more savage masterthan mr malison to find occasion, now that the first disablinginfluences had passed away, to punish the nervous, delicate, anxiouslittle orphan, who was so diligent, and as quiet as a mouse that fearsto awake a sleeping cat.
she had a scared look too, that might havemoved the heart of malison even, if he had ever paid the leastattention to the looks of children.
for the absence of humancompanionship in bestial forms; the loss of green fields, free to heras to the winds of heaven, and of country sounds and odours; and analmost constant sense of oppression from the propinquity of one oranother whom she had cause to fear, were speedily working sad effectsupon her.
the little colour she had died out of her cheek.
her facegrew thin, and her blue eyes looked wistful and large out of theirsulken cells.
not often were tears to be seen in them now, and yet theylooked well acquainted with tears--like fountains that had been fullyesterday.
she never smiled, for there was nothing to make her smile.
but she gained one thing by this desolation: the thought of her deadfather came to her, as it had never come before; and she began to lovehim with an intensity she had known nothing of till now.
her mother haddied at her birth, and she had been her father's treasure; but in thelast period of his illness she had seen less of him, and the blank leftby his death had, therefore, come upon her gradually.
before she knewwhat it was, she had begun to forget.
in the minds of children thegrass grows very quickly over their buried dead.
but now she learnedwhat death meant, or rather what love had been; not, however, as anadded grief: it comforted her to remember how her father had loved her;and she said her prayers the oftener, because they seemed to gosomewhere near the place where her father was.
she did not think of herfather being where god was, but of god being where her father was.
the winter was drawing nearer too, and the days were now short andcold.
a watery time began, and for many days together the rain keptfalling without intermission.
i almost think annie would have died, butfor her dead father to think about.
on one of those rainy days,however, she began to find that it is in the nature of good things tocome in odd ways.
it had rained the whole day, not tamely anddrizzingly, but in real earnest, dancing and rebounding from the pools,and raising a mist by the very "crash of water-drops."
now and then theschool became silent, just to listen to the wide noise made by the busycataract of the heavens, each drop a messenger of good, a sweetreturning of earth's aspirations, in the form of heaven's _amen_!
butthe boys thought only of the fun of dabbling in the torrents as theywent home; or the delights of net-fishing in the swollen and muddyrivers, when the fish no longer see their way, but go wandering aboutin perplexity, just as we human mortals do in a thick fog, whether ofthe atmosphere or of circumstance.
the afternoon was waning.
it was nearly time to go; and still the rainwas pouring and plashing around.
in the gathering gloom there had beenmore than the usual amount of wandering from one part of the school toanother, and the elder bruce had stolen to a form occupied by somelittle boys, next to the one on which annie sat with her back towardsthem.
if it was not the real object of his expedition, at least he tookthe opportunity to give annie a spiteful dig with his elbow; which,operating even more powerfully than he had intended, forced from her aninvoluntary cry.
now the master indulged in an occasional refinement ofthe executive, which consisted in this: he threw the _tawse_ at theoffender, not so much for the sake of hurting--although that, being anot infrequent result, may be supposed to have had a share in theintention--as of humiliating; for the culprit had to bear theinstrument of torture back to the hands of the executioner.
he threwthe tawse at annie, half, let us suppose, in thoughtless cruelty, halfin evil jest.
it struck her rather sharply, before she had recoveredbreath after the blow bruce had given her.
ready to faint with pain andterror, she rose, pale as death, and staggered up to the master,carrying the tawse with something of the same horror she would havefelt had it been a snake.
with a grim smile, he sent her back to herseat.
the moment she reached it her self-control gave way, and sheburst into despairing, though silent tears.
the desk was still shakingwith her sobs, and some of the girls were still laughing at her grief,when a new occurrence attracted their attention.
through the noise ofthe falling rain a still louder rushing of water was heard, and theears and eyes of all sought the source of the sound.
even annie turnedher wet cheeks and overflowing eyes languidly towards the door.
mrmalison went and opened it.
a flood of brown water was pouring into thesunk passage already described.
the grating by which the rain-torrentthat flowed past the door should have escaped, had got choked, thestream had been dammed back, and in a few moments more the room itselfwould be flooded.
perceiving this, the master hastily dismissed hispupils.
there could be no better fun for most of the boys and some of thegirls, than to wade through the dirty water.
many of the boys dashedthrough it at once, shoes and all; but some of the boys, and almost allthe girls, took off their shoes and stockings.
when annie got a peep ofthe water, writhing and tumbling in the passage, it looked so ugly,that she shrunk from fording it, especially if she must go in with herbare feet.
she could not tell what might be sweeping about in thatfilthy whirlpool.
she was still looking at it as it kept rising, inpale perplexity and dismay, with the forgotten tears still creepingdown her checks, when she was caught up from behind by a boy, who, withhis shoes and stockings in one hand, now seated her on the other arm.
she peeped timidly round to see who it was, and the brave brown eyes ofalec forbes met hers, lighted by a kind, pitying smile.
in that smilethe cloudy sky of the universe gently opened, and the face of godlooked out upon annie.
it gave her, for the moment, all that she hadbeen dying for want of for many weeks--weeks long as years.
she couldnot help it--she threw her arms round alec forbes's neck, laid her wetcheek against his, and sobbed as if her heart would break.
she did notcare for the bruces, or the rats, or even the schoolmaster now.
alecclasped her tighter, and vowed in his heart that if ever that brutemalison lifted the tag to her, he would fly at his throat.
he wouldhave carried her all the way home, for she was no great weight; but assoon as they were out of the house annie begged him to set her down soearnestly, that he at once complied, and, bidding her good night, ranhome barefoot through the flooded roads.
the bruces had gone on with the two umbrellas, one of which, more toher discomfort than protection, annie had shared in coming to theschool; so that she was very wet before she got home.
but no notice wastaken of the condition she was in; the consequence of which was asevere cold and cough, which however, were not regarded as anyobstacles to her going to school the next day.
that night she lay awake for a long time, and when at last she fellasleep, she dreamed that she took alec forbes home to see herfather--out the street and the long road; over the black moor, andthrough the fields; in at the door of the house, and up the stair toher father's room, where he lay in bed.
and she told him how kind alechad been to her, and how happy she was going to be now.
and her fatherput his hand out of the bed, and laid it on alec's head, and said:"thank ye, alec for being kind to my poor annie."
and then she cried,and woke crying--strange tears out of dreamland, half of delicioussorrow and half of trembling joy.
with what altered feelings she seated herself after the prayer, nextday, and glanced round the room to catch a glimpse of her new friend!
there he was, radiant as usual.
he took no notice of her, and she hadnot expected that he would.
but it was not long before he found out,now that he was interested in her, that her cousins were by no meansfriendly to her; for their seats were not far from the girl's quarter,and they took every sheltered opportunity of giving her a pinch or ashove, or of making vile grimaces at her.
in the afternoon, while she was busy over an addition sum which wasmore than usually obstinate, robert came stealthily behind her, and,licking his hand, watched his opportunity, and rubbed the sum from herslate.
the same moment he received a box on the ear, that no doubtfilled his head with more noises than that of the impact.
he yelledwith rage and pain, and, catching sight of the administrator of justiceas he was returning to his seat, bawled out in a tone of fiercecomplaint: "sanny forbes!"
come up," responded the voice of the master.
forbesnot being a first-rate scholar, was not a favourite with him, for mrmalison had no sense for what was fine in character or disposition.
hadthe name been that of one of his better latin scholars, the cry ofbruce would most likely have passed unheeded.
"hold up your hand," he said, without requesting or waiting for anexplanation.
annie gave a smothered shriek, and, tumbling from herseat, rushed up to the master.
when she found herself face to face withthe tyrant, however, not one word could she speak.
she opened hermouth, but throat and tongue refused their offices, and she stoodgasping.
the master stared, his arm arrested in act to strike, and hisface turned over his left shoulder, with all the blackness of his angerat forbes lowering upon annie.
he stood thus for one awful moment, thenmotioning her aside with a sweep of his head, brought down the tawseupon the hand which alec had continued to hold outstretched, with thevehemence of accumulated wrath.
annie gave a choking cry, and alec, soviolent was the pain, involuntarily withdrew his hand.
but instantly,ashamed of his weakness, he presented it again, and received theremainder of his punishment without flinching.
the master then turnedto annie; and finding her still speechless, gave her a push that nearlythrew her on her face, and said,"go to your seat, ann anderson.
the next time you do that i will punishyou severely."
annie sat down, and neither sobbed nor cried.
but it was days beforeshe recovered from the shock.
once, long after, when she was readingabout the smothering of the princes in the tower, the whole of thephysical sensations of those terrible moments returned upon her, andshe sprang from her seat in a choking agony.
for some time neither of the bruces ventured even to make a wry face ather in school; but their behaviour to her at home was only so much theworse.
two days after the events recorded, as annie was leaving the kitchen,after worship, to go up to bed, mr bruce called her.
"annie anderson," he said, "i want to speak to ye."
annie turned, trembling.
"i see ye ken what it's aboot," he went on, staring her full in thepale face, which grew paler as he stared.
"ye canna luik me i' theface.
whaur's the candy-sugar an' the prunes?
i ken weel eneuch whaurthey are, and sae do ye."
"i ken naething aboot them," answered annie, with a sudden revival ofenergy.
"dinna lee, annie.
it's ill eneuch to steal, without leein'."
"i'm no leein'," answered she, bursting into tears of indignation.
"whasaid 'at i took them?"
"that's naething to the pint.
ye wadna greit that gait gin ye warinnocent.
i never missed onything afore.
and ye ken weel eneuch there'san ee that sees a' thing, and ye canna hide frae hit."
bruce could hardly have intended that it was by inspiration from onhigh that he had discovered the thief of his sweets.
but he thought itbetter to avoid mentioning that the informer was his own son johnnie.
johnnie, on his part, had thought it better not to mention that he hadbeen incited to the act by his brother robert.
and robert had thoughtit better not to mention that he did so partly to shield himself, andpartly out of revenge for the box on the ear which alec forbes hadgiven him.
the information had been yielded to the inquisition of theparent, who said with truth that he had never missed anything before;although i suspect that a course of petty and cautious pilfering had atlength passed the narrow bounds within which it could be concealed fromthe lynx eyes inherited from the kingly general.
possibly a biliousattack, which confined the elder boy to the house for two or threedays, may have had something to do with the theft; but if bruce had anysuspicions of the sort, he never gave utterance to them.
"i dinna want to hide frae 't," cried annie.
"guid kens," she went onin desperation, "that i wadna touch a grain o' saut wantin' leave."
"it's a pity, annie, that some fowk dinna get their ain share o' mrmalison's tards."
(_tards_ was considered a more dignified word than_tag_.)
"i dinna like to lick ye mysel', 'cause ye're ither fowk'sbairn; but i can hardly haud my han's aff o' ye."
it must not be supposed from this speech that robert bruce everventured to lay his hands on his own children.
he was too much afraidof their mother, who, perfectly submissive and sympathetic in ordinary,would have flown into the rage of a hen with chickens if even her ownhusband had dared to chastise one of _her_ children.
the shop might bemore robert's than hers, but the children were more hers than robert's.
overcome with shame and righteous anger, annie burst out in the midstof fresh tears:"i wish auntie, wad come an tak me awa'!
it's an ill hoose to be in."
these words had a visible effect upon bruce.
he expected a visit frommarget anderson within a day or two; and he did not know what theeffect of the representations of annie might be.
the use of her moneyhad not been secured to him for any lengthened period--dowie, anxiousto take all precautions for his little mistress, having consulted afriendly lawyer on the subject, lest she should be left defenceless inthe hands of a man of whose moral qualities dowie had no exaltedopinion.
the sale having turned out better than had been expected, thesum committed to bruce was two hundred pounds, to lose which now wouldbe hardly less than ruin.
he thought it better, therefore, not doubtingannie to be the guilty person, to count the few lumps of sugar he mightlose, as an additional trifle of interest, and not quarrel with hiscreditor for extorting it.
so with the weak cunning of his kind, hewent to the shop, and bringing back a bit of sugar-candy, about thesize of a pigeon's egg, said to the still weeping child:"dinna greit, annie.
i canna bide to see ye greitin'.
gin ye want abittie o' sugar ony time, jist tell me, an' dinna gang helpin'yoursel'.
he thrust the lump into annie's hand; but she dropped it on the floorwith disgust, and rushed up-stairs to her bed as fast as the darknesswould let her: where, notwithstanding her indignation, she was soonfast asleep.
bruce searched for the sugar-candy which she had rejected, until hefound it.
he then restored it to the drawer whence he had takenit--which he could find in the dark with perfect ease--resolving as hedid so, to be more careful in future of offending little annieanderson.
when the day arrived upon which he expected marget's visit, that beinga saturday, bruce was on the watch the whole afternoon.
from hisshop-door he could see all along the street, and a good way beyond it;and being very quick-sighted, he recognized marget at a great distanceby her shawl, as she sat in a slow-nearing cart.
he called, opening the inner door, as he returned behind thecounter.
annie, who was up-stairs in her own room, immediately appeared.
"annie," he said, "rin oot at the back door, and through the yard, andower to laurie lumley's, and tell him to come ower to me direckly.
dinna come back withoot him.
there's a guid bairn!"
he sent her upon this message, knowing well enough that the man hadgone into the country that day, and that there was no one at his housewho would be likely to know where he had gone.
he hoped, therefore,that she would go and look for him in the town, and so be absent duringher aunt's visit.
"weel, marget," he said, with his customary greeting, in which theforeign oil sought to overcome the home-bred vinegar, "hoo are ye theday?"
nae that ill," answered marget with a sigh.
"and hoo's mr and mistress peterson?"
hoo's annie comin' on?"
"nae that ill. she's some royt (riotous) jist."
he thought to please her by the remark, because she had been in thehabit of saying so herself.
but distance had made annie dearer; and heraunt's nose took fire with indignation, as she replied:"the lassie's weel eneuch.
_i_ saw naething o' the sort aboot her.
ginye canna guide her, that's _your_ wyte."
bruce was abashed, but not confounded.
he was ready in a moment.
"i never kent ony guid come o' bein' ower sair upo' bairns," said he.
"she's as easy guidit as a coo gaein' hame at nicht, only ye maun jistlat her ken that ye're there, ye ken."
ay," said marget, a little nonplussed in her turn.
"wad ye like to see her?"
"what ither did i come for?"
"weel, i s' gang and luik for her."
he went to the back door, and called aloud: "annie, yer auntie's hereand wants to see ye."
"she'll be here in a minute," he said to marget, as he re-entered theshop.
after a little more desultory conversation, he pretended to besurprised that she she did not make her appearance, and going once moreto the door, called her name several times.
he then pretended to searchfor her in the garden and all over the house, and returned with thenews that she was nowhere to be seen.
"she's feared that ye're come to tak her wi' ye, and she's run awa ootaboot some gait.
i'll sen' the laddies to luik for her."
"na, na, never min'.
gin she disna want to see me, i'm sure i neednawant to see her.
i'll awa doon the toon," said margaret, her facegrowing very red as she spoke.
she bustled out of the shop, too angry with annie to say farewell tobruce.
she had not gone far, however, before annie came running out ofa narrow close, almost into her aunt's arms.
but there was no refugefor her there.
"ye little limmer!"
cried margaret, seizing her by the shoulder, "whatgart ye rin awa'?
i dinna want ye, ye brat!"
"i didna rin awa', auntie."
"robert bruce cried on ye to come in, himsel'."
"it wis himsel' that sent me to laurie lumley's to tell him to cometill him direckly."
margaret could not make "head or tail" of it.
but as annie had nevertold her a lie, she could not doubt her.
so taking time to think aboutit, she gave her some rough advice and a smooth penny, and went away onher errands.
she was not long in coming to the conclusion that brucewanted to sunder her and the child; and this offended her so much, thatshe did not go near the shop for a long time.
thus annie was forsaken,and bruce had what he wanted.
he needed not have been so full of scheming, though.
annie never said aword to her aunt about their treatment of her.
it is one of the marvelsin the constitution of children, how much they will bear withoutcomplaining.
parents and guardians have no right to suppose that all iswell in the nursery or school-room, merely from the fact that thechildren do not complain.
servants and tutors may be cruel, andchildren will be silent--partly, i presume, because they forget sosoon.
but vengeance of a sort soon overtook robert bruce the younger; for theevil spirit in him, derived from no such remote ancestor as the king,would not allow him a long respite from evil-doing, even in school.
heknew annie better than his father, that she was not likely to complainof anything, and that the only danger lay in the chance of beingdiscovered in the deed.
one day when the master had left the room toconfer with some visitor at the door, he spied annie in the act oftying her shoe.
perceiving, as he believed, at a glance, that alecforbes was totally unobservant, he gave her an ignominious push frombehind, which threw her out on her face in the middle of the floor.
butalec did catch sight of him in the very deed, was down upon him in amoment, and, having already proved that a box on the ear was of nolasting effect, gave him a downright good thrashing.
he howledvigorously, partly from pain, partly in the hope that the sameconsequences as before would overtake forbes; and therefore was stillhowling when mr malison re-entered.
"robert bruce, come up," bawled he, the moment he opened the door.
and robert bruce went up, and notwithstanding his protestations,received a second, and far more painful punishment from the master,who, perhaps, had been put out of temper by his visitor.
but there isno good in speculating on that or any other possibility in the matter;for, as far at least as the boys could see, the master had no fixedprinciple as to the party on whom the punishment should fall.
punishment, in his eyes, was perhaps enough in itself.
if he wascapable of seeing that _punishment_, as he called it, falling on thewrong person, was not _punishment_, but only _suffering_, certainly hehad not seen the value of the distinction.
if bruce howled before, he howled tenfold now, and went home howling.
annie was sorry for him, and tried to say a word of comfort to him; buthe repelled her advances with hatred and blows.
as soon as he reachedthe shop he told his father that forbes had beaten him without hishaving even spoken to him, which was as correct as it was untrue, andthat the master had taken forbes's part, and _licked_ him over again,of which latter assertion there was proof enough on his person.
robertthe elder was instantly filled with smouldering wrath, and from thatmoment hated alec forbes.
for, like many others of low nature, he hadyet some animal affection for his children, combined with an endlessamount of partisanship on their behalf, which latter gave him a fullright to the national motto of scotland.
indeed, for nothing in theworld but money, would he have sacrificed what seemed to him theirinterests.
a man must learn to love his children, not because they are his, butbecause they are _children_, else his love will be scarcely a betterthing at last than the party-spirit of the faithful politician.
i doubtif it will prove even so good a thing.
from this hatred to alec forbes came some small consequences at length.
but for the present it found no outlet save in sneers and prophetichints of an "ill hinner en'."
in her inmost heart annie dedicated herself to the service of alecforbes.
nor was it long before she had an opportunity of helping him.
one saturday the master made his appearance in black instead of whitestockings, which was regarded by the scholars as a bad omen; and fullywere their prognostications justified, on this occasion, at least.
thejoy of the half-holiday for scotch boys and girls has a terrible weightlaid in the opposite scale--i mean the other half of the day.
thisweight, which brings the day pretty much on a level with all otherdays, consists in a free use of the shorter catechism.
this, of course,made them hate the catechism, though i am not aware that that was ofany great consequence, or much to be regretted.
for my part, i wish thespiritual engineers who constructed it had, after laying the grandestfoundation-stone that truth could afford them, glorified god by goingno further.
certainly many a man would have enjoyed him sooner, if ithad not been for their work.
the catechism was not enough,even of the kind.
the tormentors of youth had gone further, andprovided what they called scripture proofs of the various assertions ofthe catechism; a support of which it stood greatly in need.
isay, for the boys and girls who had to learn these proofs, called textsof scripture, but too frequently only morsels torn bleeding andshapeless from "the lovely form of the virgin truth!"
for these tasks,combined with the pains and penalties which accompanied failure, taughtthem to dislike the bible as well as the catechism, and that was amatter of altogether different import.
every saturday, then, murdoch malison's pupils had to learn so manyquestions of the shorter catechism, with proofs from scripture; andwhoever failed in this task was condemmed to imprisonment for theremainder of the day, or, at least, till the task should beaccomplished.
the imprisonment was sometimes commuted forchastisement--or finished off with it, when it did not suit theconvenience of the master to enforce the full term of a school-day.
upon certain saturdays, moreover, one in each month, i think, arepetition was required of all the questions and proofs that had been,or ought to have been, learned since the last observance of the samesort.
now the day in question was one of these of accumulated labour, andalec forbes only succeeded in bringing proof of his inability for thetask, and was in consequence condemned "to be keepit in"--a trial hardenough for one whose chief delights were the open air and the activeexertion of every bodily power.
annie caught sight of his mortified countenance, the expression ofwhich, though she had not heard his doom, so filled her with concernand indignation, that--her eyes and thoughts fixed upon him, at theother end of the class--she did not know when her turn came, butallowed the master to stand before her in bootless expectation.
he didnot interrupt her, but with a refinement of cruelty that ought to havedone him credit in his own eyes, waited till the universal silence hadat length aroused annie to self-consciousness and a sense ofannihilating confusion.
then, with a smile on his thin lips, but alowering thunder-cloud on his brow, he repeated the question:"what doth every sin deserve?"
annie, bewildered, and burning with shame at finding herself the coreof the silence--feeling is if her poor little spirit stood there nakedto the scoffs and jeers around--could not recall a word of the answergiven in the catechism.
so, in her bewilderment, she fell back on hercommon sense and experience, which, she ought to have known, hadnothing to do with the matter in hand.
"what doth every sin deserve?"
again repeated the tyrant.
"a lickin'," whimpered annie, and burst into tears.
the master seemed much inclined to consider her condemned out of herown mouth, and give her a whipping at once; for it argued more thanignorance to answer _a whipping_, instead of _the wrath and curse ofgod_, &c., &c., as plainly set down in the scotch targum.
butreflecting, perhaps, that she was a girl, and a little one, and thatalthough it would be more gratification to him to whip her, it might beequal suffering to her to be _kept in_, he gave that side wave of hishead which sealed the culprit's doom, and annie took her place amongthe condemned, with a flutter of joy at her heart that alec forbeswould not be left without a servant to wait upon him.
a few more boysmade up the unfortunate party, but they were all little ones, and sothere was no companion for forbes, who evidently felt the addeddegradation of being alone.
the hour arrived; the school was dismissed;the master strode out, locking the door behind him; and the defaulterswere left alone, to chew the bitter cud of ill-cooked theology.
for some time a dreary silence reigned.
alec sat with his elbows on hisdesk, biting his nails, and gnawing his hands.
annie sat dividing hersilent attention between her book and alec.
the other boys were, orseemed to be, busy with their catechisms, in the hope of getting out assoon as the master returned.
at length alec took out his knife, andbegan, for very vacancy, to whittle away at the desk before him.
whenannie saw that, she crept across to his form, and sat down on the endof it.
alec looked up at her, smiled, and went on with his whittling.
annie slid a little nearer to him, and asked him to hear her say hercatechism.
he consented, and she repeated the lesson perfectly.
"now let me hear you, alec," she said.
"na, thank ye, annie.
i canna say't.
and i wonna say't for a' thedominies in creation."
"but he'll lick ye, alec; an' i 'canna bide it," said annie, the tearsbeginning to fill her eyes.
"weel, i'll try--to please you, annie," said alec, seeing that thelittle thing was in earnest.
how her heart bounded with delight!
that great boy, so strong and sobrave, trying to learn a lesson to please her!
but it would not do.
"i canna min' a word o' 't, annie.
i'm dreidfu' hungry, forbye.
i wasin a hurry wi' my brakfast the day.
gin i had kent what was comin', iwad hae laid in a better stock," he added, laughing rather drearily.
as he spoke he looked up; and his eyes wandered from one window toanother for a few moments after he had ceased speaking.
"na; it's no use," he resumed at last.
"i hae eaten ower muckle forthat, ony gait."
annie was as pitiful over alec's hunger as any mother over her child's.
she felt it pure injustice that he should ever be hungry.
but, unableto devise any help, she could only say,"i dinna ken what ye mean, alec."
"whan i was na bigger than you, annie, i could win oot at a less holethan that," answered he, and pointed to the open wooden pane in anupper corner of one the windows; "but i hae eaten ower muckle sinsyne."
and he laughed again; but it was again an unsuccessful laugh.
annie sprang to her feet.
"gin ye could win throu that hole ance, i can win throu't noo, alec.
jist haud me up a bit.
ye _can_ lift me, ye ken."
and she looked up at him shyly and gratefully.
"but what will ye do when ye _are_ oot, annie?"
"rin hame, and fess a loaf wi' me direckly."
"but rob bruce'll see yer heid atween yer feet afore he'll gie ye aloaf, or a mou'fu' o' cakes either; an' it's ower far to rin to mymither's.
murdoch wad be back lang or that."
"jist help me oot, an' lea' the lave to me," said annie, confidently.
"gin i dinna fess a loaf o' white breid, never lippen (trust) to meagain."
the idea of the bread, always a rarity and consequent delicacy toscotch country boys, so early in the century as the date of my story,was too much for alec's imagination.
he jumped up, and put his head outof one of those open panes to reconnoitre.
he saw a woman approachingwhom he knew.
"i say, lizzie," he called.
the woman stopped.
"what's yer wull, maister alec?"
"jist stan' there an' pu' this lassie oot.
we're a' keepit inthegither, and nearhan' hungert."
"the lord preserve 's!
i'll gang for the key."
"na, na; _we_ wad hae to pay for that.
tak her oot--that's a' we want."
"he's a coorse crayter--that maister o' yours.
i wad gang to see himhangt."
"bide a wee; that'll come in guid time," said alec,pseudo-prophetically.
"weel i s' hae a pu' at the legs o' him, to help him to jeedgement; forhe'll be the deith o' ane or twa o' ye afore lang."
"never min' murder malison.
will ye tak oot the bit lassie?"
"od will i!
whaur is she?"
alec jumped down and held her up to the open pane, not a foot square.
he told her to put her arms through first.
then between them they gother head through, whereupon lizzie caught hold of her--so low was theschool-room--and dragged her out, and set her on her feet.
but alas, awindow was broken in the process!
"noo, annie," cried alec, "never min' the window.
she was off like a live bullet.
she scampered home prepared to encounter all dangers.
the worst of themall to her mind was the danger of not succeeding, and of so breakingfaith with alec.
she had sixpence of her own in coppers in herbox,--the only difficulty was to get into the house and out againwithout being seen.
by employing the utmost care and circumspection,she got in by the back or house door unperceived, and so up to herroom.
in a moment more the six pennies were in her hand, and she in thestreet; for she did not use the same amount of precaution in gettingout again, not minding discovery so much now, if she could only have afair start.
no one followed her, however.
she bolted into a baker'sshop.
"a saxpenny-loaf," she panted out.
"wha wants it?"
asked the baker's wife.
"there's the bawbees," answered annie, laying them on the counter.
the baker's wife gave her the loaf, with the biscuit which, from timeimmemorial, had always graced a purchase to the amount of sixpence; andannie sped back to the school like a runaway horse to his stable.
as she approached, out popped the head of alec forbes.
he had beenlistening for the sound of her feet.
she held up the loaf as high asshe could, and he stretched down as low as he could, and so their handsmet on the loaf.
"thank ye, annie," said alec with earnestness.
"i shanna forget this.
hoo got ye't?"
"never ye min' that.
i didna steal't," answered annie.
"but i maun winin again," she added, suddenly awaking to that difficult necessity, andlooking up at the window above her head.
"i'm a predestined idiot!"
said alec, with an impious allusion to theshorter catechism, as he scratched his helpless head.
"i never thochto' that."
it was clearly impossible.
"ye'll catch't," said one of the urchins to annie, with his noseflattened against the window.
the roses of annie's face turned pale, but she answered stoutly,"weel!
i care as little as the lave o' ye, i'm thinkin'."
by this time the "idiot" had made up his mind.
he never could make upany other than a bull-headed mind.
"rin hame, annie," he said; "and gin murder offers to lay a finger o'ye upo' monday, _i'll_ murder him.
i'll kill him.
rin hame aforehe comes and catches ye at the window."
"no, no, alec," pleaded annie.
"haud yer tongue," interrupted alec, "and rin, will ye?"
seeing he was quite determined, annie, though loath to leave him, andin terror of what was implied in the threats he uttered against themaster and might be involved in the execution of them, obeyed him andwalked leisurely home, avoiding the quarters in which there was achance of meeting her gaoler.
she found that no one had observed her former visit; the only remarksmade being some _goody_ ones about the disgrace of being kept in.
when mr malison returned to the school about four o'clock, he found allquiet as death.
the boys appeared totally absorbed in _committing_ theshorter catechism, as if the shorter catechism was a sin, which perhapsit was not.
but, to his surprise, which he pretended to be considerablygreater than it really was, the girl was absent.
"where is ann anderson?"
were the first words he condescended to utter.
"gane hame," cried two of the little prisoners.
echoed the master in a tone of savage incredulity;although not only was it plain that she was gone, but he must haveknown well enough, from former experience, how her escape had beeneffected.
"yes," said forbes; "it was me made her go.
i put her out at thewindow.
and i broke the window," he added, knowing that it must soon befound out, "but i'll get it mended on monday."
malison turned as white as a sheet with venomous rage.
indeed, thehopelessness of the situation had made alec speak with too muchnonchalance.
anxious to curry favour, the third youngster now called out,"sandy forbes gart her gang an' fess a loaf o' white breid."
of this bread, the wretched informer had still some of the crumbssticking to his jacket--so vitiating is the influence of a reign ofterror.
the bread was eaten, and the giver might be betrayed in thehope of gaining a little favour with the tyrant.
"alexander forbes, come up."
beyond this point i will not here prosecute the narrative.
alec bore his punishment with great firmness, although there were fewbeholders, and none of them worth considering.
after he had spent hiswrath, the master allowed them all to depart without further referenceto the shorter catechism.
the sunday following was anything but a day of repose for annie--shelooked with such frightful anticipation to the coming monday.
nor wasthe assurance with which alec forbes had sent her away, and which shewas far from forgetting, by any means productive of unmingledconsolation; for, in a conflict with such a power of darkness as mrmalison, how could alec, even if sure to be victorious as any knight ofold story, come off without injury terrible and not to be contemplated!
yet, strange to tell--or was it really strange?--as she listened to theevening sermon, a sermon quietly and gently enforcing the fate of theungodly, it was not with exultation at the tardy justice that wouldovertake such men as murdock malison or robert bruce, nor yet with pityfor their fate, that she listened; but with anxious heart-aching fearfor her friend, the noble, the generous alec forbes, who withstoodauthority, and was therefore in danger of hell-fire.
about her owndoom, speculation was uninteresting.
the awful morning dawned.
when she woke, and the thought of what shehad to meet came back on her, though it could hardly be said to havebeen a moment absent all night long, she turned, not metaphorically,but physically sick.
yet breakfast time would come, and worship did notfail to follow, and then to school she must go.
there all went on asusual for some time.
the bible-class was called up, heard, anddismissed; and annie was beginning to hope that the whole affair wassomehow or other wrapt up and laid by.
she had heard nothing of alec'sfate after she had left him imprisoned, and except a certain stoninessin his look, which a single glance discovered, his face gave no sign.
she dared not lift her eyes from the spelling-book before her, to lookin the direction of the master.
no murderer could have felt more keenlyas if all the universe were one eye, and that eye fixed on him, thanannie.
suddenly the awful voice resounded through the school, and the words ituttered--though even after she heard them it seemed too terrible to betrue--were,"ann anderson, come up."
for a moment she lost consciousness--or at least memory.
when sherecovered herself, she found herself standing before the master.
hisvoice seemed to have left two or three unanswered questions somewherein her head.
what they were she had no idea.
but presently he spokeagain, and, from the tone, what he said was evidently the repetition ofa question--probably put more than once before.
"did you, or did you not, go out at the window on saturday?"
she did not see that alec forbes had left his seat, and was slowlylessening the distance between them and him.
"yes," she answered, trembling from head to foot.
"did you, or did you not, bring a loaf of bread to those who were keptin?"
"where did you get it?"
"i bought it, sir."
"where did you get the money?"
of course every eye in the school was fixed upon her, those of hercousins sparkling with delight.
"i got it oot o' my ain kist, sir."
"hold up your hand."
annie obeyed, with a most pathetic dumb terror pleading in her face.
"don't touch her," said alec forbes, stepping between the executionerand his victim.
"you know well enough it was all my fault.
i told youso on saturday."
murder malison, as the boys called him, turned with the tawse over hisshoulder, whence it had been on the point of swooping upon annie, andanswered him with a hissing blow over his down-bent head, followed by asuccession of furious blows upon every part of his person, as ittwisted and writhed and doubled; till, making no attempt at resistance,he was knocked down by the storm, and lay prostrate under the fiercelashes, the master holding him down with one foot, and laying on withthe whole force of the opposite arm.
at length malison stopped,exhausted, and turning, white with rage, towards annie, who was almostin a fit with agony, repeated the order:"hold up your hand."
but as he turned alec bounded to his feet, his face glowing, and hiseyes flashing, and getting round in front, sprang at the master'sthroat, just as the tawse was descending.
malison threw him off, andlifting his weapon once more, swept it with a stinging lash round hishead and face.
alec, feeling that this was no occasion on which toregard the rules of fair fight, stooped his head, and rushed, like aram, or a negro, full tilt against the pit of malison's stomach, anddoubling him up, sent him with a crash into the peat fire which wasglowing on the hearth.
in the attempt to save himself, he thrust hishand right into it, and alec and annie were avenged.
alec rushed to drag him off the fire; but he was up before he reachedhim.
he bawled to the scholars generally, and sat down at hisdesk to hide his suffering.
for one brief moment there was silence.
then a tumult arose, ashouting, and holloing, and screeching, and the whole school rushed tothe door, as if the devil had been after them to catch the hindmost.
strange uproar invaded the ears of glamerton--strange, that is, ateleven o'clock in the forenoon of monday--the uproar of jubilantfreedom.
but the culprits, annie and alec, stood and stared at the master, whoseface was covered with one hand, while the other hung helpless at hisside.
annie stopped partly out of pity for the despot, and partlybecause alec stopped.
alec stopped because he was the author of thesituation--at least he never could give any better reason.
at length mr malison lifted his head, and made a movement towards hishat.
he started when he saw the two standing there.
but the moment helooked at them their courage failed them.
away she bolted, and he after her, as well as he could, which was notwith his usual fleetness by any means.
when annie had rounded a corner,not in the master's way home, she stopped, and looked back for alec.
hewas a good many paces behind her; and then first she discovered thecondition of her champion.
for now that the excitement was over, hecould scarcely walk, and evidence in kind was not wanting that fromhead to foot he must be one mass of wales and bruises.
he put his handon her shoulder to help him along, and made no opposition to heraccompanying him as far as the gate of his mother's garden, which wasnearly a mile from the town, on the further bank of one of the riverswatering the valley-plain in which glamerton had stood for hundreds ofyears.
then she went slowly home, bearing with her the memory of thesmile which, in spite of pain, had illuminated his tawse-waled cheeks,as she took her leave.
"good-bye, dear alec!"
she had said.
"good-bye, annie dear," he had answered, with the smile; and she hadwatched him crawl into the house before she turned away.
when she got home, she saw at once, from the black looks of the bruce,that the story, whether in its trite shape or not, had arrived beforeher.
nothing was said, however, till after worship; when bruce gave her along lecture, as impressive as the creature was capable of making it,on the wickedness and certain punishment of "takin' up wi' ill loonslike sandy forbes, wha was brakin' his mither's hert wi' his baadbehaviour."
but he came to the conclusion, as he confided to his wifethat night, that the lassie "was growin' hardent already;" probablyfrom her being in a state of too great excitement from the events ofthe day to waste a tear upon his lecture; for, as she said in thehearing of the rottans, when she went up to bed, she "_didna care aflee for't_."
but the moment she lay down she fell to weeping bitterlyover the sufferings of alec.
she was asleep in a moment after, however.
if it had not been for the power of sleeping that there was in thechild, she must long before now have given way to the hostileinfluences around her, and died.
there was considerable excitement about the hearths of glamerton,generally, in consequence of the news of the master's defeat carriedhome by the children.
for, although it was amazing how little of thedoings at school the children were in the habit of reporting--solittle, indeed, that this account involved revelations of the characterand proceedings of mr malison which appeared to many of the parentsquite incredible--the present occurrence so far surpassed the ordinary,and had excited the beholders so much, that they could not be quietabout it.
various were the judgments elicited by the story.
thereligious portion of the community seemed to their children to sidewith the master; the worldly--namely, those who did not profess to beparticularly religious--all sided with alec forbes; with the exceptionof a fish-cadger, who had one son, the plague of his life.
amongst the religious, there was, at least, one exception, too; but hehad no children of his own, and had a fancy for alec forbes.
thatexception was thomas crann, the stone-mason.
thomas crann was building a house; for he was both contractor--in asmall way, it is true, not undertaking to do anything without theadvance of a good part of the estimate--and day-labourer at his ownjob.
having arrived at the point in the process where the assistance ofa carpenter was necessary, he went to george macwha, whom he found athis bench, planing.
this bench was in a work-shop, with two or threemore benches in it, some deals set up against the wall, a couple of redcart-wheels sent in for repair, and the tools and materials of histrade all about.
the floor was covered with shavings, or _spales_, asthey are called by northern consent, which a poor woman was busygathering into a sack.
after a short and gruff greeting on the part ofcrann, and a more cordial reply from macwha, who ceased his labour toattend to his visitor, they entered on the business-question, whichhaving been carefully and satisfactorily discussed, with the aid ofvarious diagrams upon the half-planed deal, macwha returned to hiswork, and the conversation took a more general scope, accompanied bythe sounds of macwha's busy instrument.
"a terrible laddie, that sandy forbes!"
said the carpenter, with a sortof laugh in the _whishk_ of his plane, as he threw off a splendid_spale_.
"they say he's lickit the dominie, and 'maist been the deid o'him."
"i hae kent waur laddies nor sandy forbes," was thomas's curt reply.
"ow, deed ay!
i ken naething agen the laddie.
him an' oor willie's uncothrong."
to this the sole answer thomas gave was a grunt, and a silence of a fewseconds followed before he spoke, reverting to the point from whichthey had started.
"i'm no clear but alec micht hae committed a waur sin than thrashin'the dominie.
he's a dour crater, that murdoch malison, wi' his fairface and his picket words.
i doot the bairns hae the warst o' 't ingeneral.
and for alec i hae great houpes.
he comes o' a guid stock.
hisfather, honest man, was ane o' the lord's ain, although he didna mak'sic a stan' as, maybe, he ought to hae dune; and gin his mither hasbeen jist raither saft wi' him, and gi'en him ower lang a tether, he'llcome a' richt afore lang, for he's worth luikin efter."
"i dinna richtly unnerstan' ye, thamas."
"i dinna think the lord 'll tyne the grip o' his father's son.
he's noconvertit yet, but he's weel worth convertin', for there's guid stuffin him."
thomas did not consider how his common sense was running away with histheology.
but macwha was not the man to bring him to book on thatscore.
his only reply lay in the careless _whishk whashk_ of his plane.
thomas resumed:"he jist wants what ye want, gleorge macwha."
"what's that, thamas?"
asked george, with a grim attempt at a smile, asif to say: "i know what's coming, but i'm not going to mind it."
"he jist wants to be weel shaken ower the mou' o' the pit.
he maunsmell the brunstane o' the everlastin' burnin's.
he's nane o' yer saftbuirds, that ye can sleek wi' a sweyp o' yer airm; he's a bluewhunstane that's hard to dress, but, anes dressed, it bides the weatherbonnie.
i like to work upo' hard stane mysel.
nane o' yer saftfreestane, 'at ye cud cut wi' a k-nife, for me!"
"weel, i daursay ye're richt, thamas."
"and, forbye, they say he took a' his ain licks ohn said a word, andflew at the maister only whan he was gaein to lick the puir orphanlassie--jeames anderson's lassie, ye ken."
it's the same tale they a' tell.
i hae nae doobt it'scorreck."
"weel, lat him tak it, than, an' be thankfu'!
for it's no more than wasweel waured (spent) on him."
with these conclusive words, thomas departed.
he was no sooner out ofthe shop, than out started, from behind the deal boards that stoodagainst the wall, willie, the eldest hope of the house of macwha, adusky-skinned, black-eyed, curly-headed, roguish-looking boy, alecforbes's companion and occasional accomplice.
he was more mischievousthan alec, and sometimes led him into unforeseen scrapes; but wheneveranything extensive had to be executed, alec was always the leader.
"what are ye hidin' for, ye rascal?"
said his father.
"what mischeefhae ye been efter noo?"
"naething by ordinar'," was willie's cool reply.
"what garred ye hide, than?"
"tam crann never sets ee upo' me, but he misca's me, an' i dinna liketo be misca'd, mair nor ither fowk."
"ye get nae mair nor ye deserve, i doobt," returned george.
"here, takthe chisel, and cut that beadin' into len'ths."
"i'm gaein' ower the water to speir efter alec," was the excusatoryrejoinder.
pot and pan!--what ails alec noo?"
"mr malison's nearhan' killed him.
he hasna been at the schuil this twadays."
with these words willie bolted from the shop, and set off at fullspeed.
the latter part of his statement was perfectly true.
the day after the fight, mr malison came to the school as usual, butwith his arm in a sling.
to annie's dismay, alec did not make hisappearance.
it had of course been impossible to conceal his corporal condition fromhis mother; and the heart of the widow so yearned over the suffering ofher son, though no confession of suffering escaped alec's lips, thatshe vowed in anger that he should never cross the door of that schoolagain.
for three or four days she held immovably to her resolution,much to alec's annoyance, and to the consternation of mr malison, whofeared that he had not only lost a pupil, but made an enemy.
for mrmalison had every reason for being as smooth-faced with the parents ashe always was: he had ulterior hopes in glamerton.
the clergyman wasgetting old, and mr malison was a licentiate of the church; andalthough the people had no direct voice in the filling of the pulpit,it was very desirable that a candidate should have none but friends inthe parish.
mr malison made no allusion whatever to the events of monday, andthings went on as usual in the school, with just one exception: for awhole week the tawse did not make its appearance.
this was owing inpart at least to the state of his hand; but if he had ever wished to befreed from the necessity of using the lash, he might have derived hopefrom the fact that somehow or other the boys were during this week noworse than usual.
i do not pretend to explain the fact, and beg leaveto refer it to occult meteorological influences.
as soon as school was over on that first day of alec's absence, anniedarted off on the road to howglen, where he lived, and never droppedinto a walk till she reached the garden-gate.
fully conscious of theinferiority of her position, she went to the kitchen door.
the door wasopened to her knock before she had recovered breath enough to speak.
the servant, seeing a girl with a shabby dress, and a dirty bonnet,from underneath which hung disorderly masses of hair--they would have_glinted_ in the eye of the sun, but in the eye of the maid they lookedonly dusky and disreputable--for annie was not kept so tidy on theinterest of her money as she had been at the farm--the girl, i say,seeing this, and finding besides, as she thought, that annie hadnothing to say, took her for a beggar, and returning into the kitchen,brought her a piece of oat-cake, the common dole to the youngmendicants of the time.
annie's face flushed crimson, but she saidgently, having by this time got her runaway breath a little more undercontrol,"no, i thank ye; i'm no a beggar.
i only wanted to ken hoo alec was theday."
"come in," said the girl, anxious to make some amends for her blunder,"and i'll tell the mistress."
annie would gladly have objected, contenting herself with the maid'sown account; but she felt rather than understood that there would besomething undignified in refusing to face alec's mother; so shefollowed the maid into the kitchen, and sat down on the edge of awooden chair, like a perching bird, till she should return.
"please, mem, here's a lassie wantin' to ken hoo maister alec is theday," said mary, with the handle of the parlour door in her hand.
"that must be little annie anderson, mamma," said alec, who was lyingon the sofa very comfortable, considering what he had to lie upon.
it may be guessed at once that scotch was quite discouraged at home.
alec had told his mother all about the affair; and some of her friendsfrom glamerton, who likewise had sons at the school, had called andgiven their versions of the story, in which the prowess of alec mademore of than in his own account.
indeed, all his fellow-scholars exceptthe young bruces, sung his praises aloud; for, whatever the degree oftheir affection for alec, every one of them hated the master--aterrible thought for him, if he had been able to appreciate it; but ido not believe he had any suspicion of the fact that he was the centreof converging thoughts of revengeful dislike.
so the mother was proudof her boy--far prouder than she was willing for him to see: indeed,she put on the guise of the offended proprieties as much as she couldin his presence, thus making alec feel like a culprit in hers, whichwas more than she intended, or would have liked, could she have peepedinto his mind.
so she could not help feeling some interest in annie,and some curiosity to see her.
she had known james anderson, herfather, and he had been her guest more than once when he had calledupon business.
everybody had liked him; and this general approbationwas owing to no lack of character, but to his genuine kindness ofheart.
so mrs forbes was prejudiced in annie's favour--but far more byher own recollections of the father, than by her son's representationsof the daughter.
"tell her to come up, mary," she said.
so annie, with all the disorganization of school about her, was shown,considerably to her discomfort, into mrs forbes's dining-room.
there was nothing remarkable in the room; but to annie's eyes it seemedmagnificent, for carpet and curtains, sideboard and sofa, were luxuriesaltogether strange to her eyes.
so she entered very timidly, and stoodtrembling and pale--for she rarely blushed except when angry--close tothe door.
but alec scrambled from the sofa, and taking hold of her byboth hands, pulled her up to his mother.
"there she is, mamma!"
and mrs forbes, although her sense of the fitness of things was notgratified at seeing her son treat with such familiarity a girl soneglectedly attired, yet received her kindly and shook hands with her.
"how do you do, annie?"
"quite well, i thank ye, mem," answered annie, showing in her voicethat she was owerawed by the grand lady, yet mistress enough of hermanners not to forget a pretty modest courtesy as she spoke.
"what's gaein' on at the school the day, annie?"
"naething by ordidar," answered annie, the sweetness of her tonescontrasting with the roughness of the dialect.
"the maister's a hantlequaieter than usual.
i fancy he's a' the better behaved for's bruntfingers.
but, oh, alec!"
and here the little maiden burst into a passionate fit of crying.
"what's the matter, annie," said mrs forbes, as she drew her nearer,genuinely concerned at the child's tears.
mem, ye didna see hoo the maister lickit him, or ye wad haegrutten yersel'."
tears from some mysterious source sprang to mrs forbes's eyes.
but atthe moment mary opened the door, and said--"here's maister bruce, mem, wantin' to see ye."
"tell him to walk up, mary."
no, no, mem; dinna lat him come till i'm out o' this.
he'll tak'me wi' him," cried annie.
mary stood waiting the result.
"but you must go home, you know, annie," said mrs forbes, kindly.
"ay, but no wi' _him_," pleaded annie.
from what mrs forbes knew of the manners and character of bruce, shewas not altogether surprised at annie's reluctance.
so, turning to themaid, she said--"have you told mr bruce that miss anderson is here?"
"me tell him!
what's _his_ business?"
"mary, you forget yourself."
"weel, mem, i canna bide him."
"hold your tongue, mary," said her mistress, hardly able to restrainher own amusement, "and take the child into my room till he is gone.
but perhaps he knows you are here, annie?"
"he canna ken that, mem.
he jumps at things whiles, though, sharpeneuch."
we shall see."
so mary led annie away to the sanctuary of mrs forbes's bed-room.
but the bruce was not upon annie's track at all.
his visit wants a fewwords of explanation.
bruce's father had been a faithful servant to mr forbes's father, whoheld the same farm before his son, both having been what are calledgentlemen-farmers.
the younger bruce, being anxious to set up a shop,had, for his father's sake, been assisted with money by the elderforbes.
this money he had repaid before the death of the old man, whohad never asked any interest for it.
more than a few years had notpassed before bruce, who had a wonderful capacity for petty business,was known to have accumulated some savings in the bank.
now the youngerforbes, being considerably more enterprising than his father, had spentall his capital upon improvements--draining, fencing, and suchlike--when a younger brother, to whom he was greatly attached, appliedto him for help in an emergency, and he had nothing of his own withinhis reach wherewith to aid him.
in this difficulty he bethought him ofbruce, to borrow from whom would not involve the exposure of the factthat he was in any embarrassment, however temporary--an exposure veryundesirable in a country town like glamerton.
after a thorough investigation of the solvency of mr forbes, and aproper delay for consideration besides, bruce supplied him with ahundred pounds upon personal bond, at the usual rate of interest, for acertain term of years.
mr forbes died soon after, leaving his affairsin some embarrassment in consequence of his outlay.
mrs forbes had paidthe interest of the debt now for two years; but, as the rent of thefarm was heavy, she found this additional trifle a burden.
she had goodreason, however, to hope for better times, as the farm must soonincrease its yield.
mr bruce, on his part, regarded the widow withsomewhat jealous eyes, because he very much doubted whether, when theday arrived, she would be able to pay him the money she owed him.
thatday was, however, not just at hand.
it was this diversion of hisresources, and not the moral necessity for a nest-egg, as he hadrepresented the case to margaret anderson, which had urged him to showhospitality to annie anderson and her little fortune.
so neither was it anxiety for the welfare of alec that induced him tocall on mrs forbes.
indeed if malison had killed him outright, he wouldhave been rather pleased than otherwise.
but he was in the habit ofreminding the widow of his existence by all occasional call, especiallywhen the time approached for the half-yearly payment of the interest.
and now the report of alec's condition gave him a suitable pretext forlooking in upon his debtor, without, as he thought, appearing toogreedy after his money.
"weel, mem, hoo are ye the day?"
said he, as he entered, rubbing hishands.
"quite well, thank you, mr bruce.
take a seat."
"an' hoo's mr alec?"
"there he is to answer for himself," said mrs forbes, looking towardsthe sofa.
"hoo are ye, mr alec, efter a' this?"
said bruce, turning towards him.
"quite well, thank you," answered alec, in a tone that did notaltogether please either of the listeners.
"i thocht ye had been raither sair, sir," returned bruce, in an acidtone.
"i've got a wale or two, that's all," said alec.
"weel, i houp it'll be a lesson to ye."
"to mr malison, you should have said, mr bruce.
i am perfectlysatisfied, for my part."
his mother was surprised to hear him speak like a grown man, as well asannoyed at his behaviour to bruce, in whose power she feared they mightone day find themselves to their cost.
but she said nothing.
bruce,likewise, was rather nonplussed.
he grinned a smile and was silent.
"i hear you have taken james anderson's daughter into your family now,mr bruce."
"ow, ay, mem.
there was nobody to luik efter the bit lassie; sae,though i cud but ill affoord it, wi' my ain sma' faimily comin' up, iwas jist in a mainner obleeged to tak' her, jeames anderson bein' acousin o' my ain, ye ken, mem."
"well, i am sure it was very kind of you and mrs bruce.
how does thechild get on?"
"middlin', mem, middlin'.
she's jist some ill for takin' up wi' loons."
here he glanced at alec, with an expression of successful spite.
hecertainly had the best of it now.
alec was on the point of exclaiming "that's a lie," but he had prudenceenough to restrain himself, perceiving that the contradiction wouldhave a better chance with his mother if he delayed its utterance tillafter the departure of bruce.
so, meantime, the subject was notpursued.
a little desultory conversation followed, and the visitordeparted, with a laugh from between his teeth as he took leave of alec,which i can only describe as embodying an _i told you so_ sort ofsatisfaction.
almost as soon as he was out of the house the parlour-door opened, andmary brought in annie.
mrs forbes's eyes were instantly fixed on herwith mild astonishment, and something of a mother's tenderness awoke inher heart towards the little maid-child.
what would she not have givenfor such a daughter!
during bruce's call, mary had been busy with thechild.
she had combed and brushed her thick brown hair, and, taken withits exceeding beauty, had ventured on a stroke of originality no onewould have expected of her: she had left it hanging loose on hershoulders.
any one would think such an impropriety impossible to ascotchwoman.
but then she had been handling the hair, and contact withanything alters so much one's theories about it.
if mary had found itso, instead of making it so, she would have said it was "no dacent."
but the hair gave her its own theory before she had done with it, andthis was the result.
she had also washed her face and hands and neck,made the best she could of her poor, dingy dress, and put one of herown sunday collars upon her.
annie had submitted to it all without question; and thus adorned, maryintroduced her again to the dining-room.
before mrs forbes had time todiscover that she was shocked, she was captivated by the pale, patientface, and the longing blue eyes, that looked at her as if the childfelt that she ought to have been her mother, but somehow they hadmissed each other.
they gazed out of the shadows of the mass of darkbrown wavy hair that fell to her waist, and there was no more any needfor alec to contradict bruce's calumny.
but mrs forbes was speedilyrecalled to a sense of propriety by observing that alec too was staringat annie with a mingling of amusement, admiration, and respect.
"what have you been about, mary?"
she said, in a tone of attemptedreproof.
"you have made a perfect fright of the child.
take her away."
when annie was once more brought back, with her hair restored to itsnet, silent tears of mortification were still flowing down hercheeks.--when annie cried, the tears always rose and flowed without anysound or convulsion.
rarely did she sob even.--this completed theconquest of mrs forbes's heart.
she drew the little one to her, andkissed her, and annie's tears instantly ceased to rise, while mrsforbes wiped away those still lingering on her face.
mary then went toget the tea, and mrs forbes having left the room for a moment torecover that self-possession, the loss of which is peculiarlyobjectionable to a scotchwoman, annie was left seated on a footstoolbefore the bright fire, the shadows from which were now dancing aboutthe darkening room, and alec lay on the sofa looking at her.
there wasno great occasion for his lying on the sofa, but his mother desired it,and alec had at present no particular objection.
"i wadna like to be gran' fowk," mused annie aloud, for getting thatshe was not alone.
"we're no gran' fowk, annie," said alec.
"ay are ye," returned annie, persistently.
"weel, what for wadna ye like it?"
"ye maun be aye feared for blaudin' things."
"mamma wad tell ye a different story," rejoined alec laughing.
"there'snaething here to blaud (spoil)."
mrs forbes returned.
tea was brought in.
annie comported herself like alady, and, after tea, ran home with mingled feelings of pleasure andpain.
for, notwithstanding her assertion that she would not like to be"gran' fowk," the kitchen fire, small and dull, the smelling shop, andher own dreary garret-room, did not seem more desirable from her peepinto the warmth and comfort of the house at howglen.
questioned as to what had delayed her return from school, she told thetruth; that she had gone to ask after alec forbes, and that they hadkept her to tea.
"i tauld them that ye ran efter the loons!"
said bruce triumphantly.
then stung with the reflection that _he_ had not been asked to stay totea, he added: "it's no for the likes o' you, annie, to gang togentlefowk's hooses, makin' free whaur ye're no wantit.
sae dinna latme hear the like again."
but it was wonderful how bruce's influence over annie, an influence ofdistress, was growing gradually weaker.
he could make her uncomfortableenough; but as to his opinion of her, she had almost reached the pointof not caring a straw for that.
and she had faith enough in alec tohope that he would defend her from whatever bruce might have saidagainst her.
whether mary had been talking in the town, as is not improbable, aboutlittle annie anderson's visit to her mistress, and so the story of thehair came to be known, or not, i cannot tell; but it was a notablecoincidence that a few days after, mrs bruce came to the back-door,with a great pair of shears in her hand, and calling annie, said:"here, annie!
yer hair's ower lang.
i maun jist clip it.
it's giein yesair een."
"there's naething the maitter wi' my een," said annie gently.
"dinna answer back.
sit doon," returned mrs bruce, leading her into thekitchen.
annie cared very little for her hair, and well enough remembered thatmrs forbes had said it made a fright of her; so it was with no greatreluctance that she submitted to the operation.
mrs bruce chopped itshort off all round.
as, however, this permitted what there was of itto fall about her face, there being too little to confine in the usualprison of the net, her appearance did not bear such marks ofdeprivation, or, in other and scotch words, "she didna luik saedockit," as might have been expected.
her wavy locks of rich brown were borne that night, by the careful handof mrs bruce, to rob guddle, the barber.
nor was the hand less carefulthat brought back their equivalent in money.
with a smile to herhusband, half loving and half cunning, mrs bruce dropped the amountinto the till.
although alec forbes was not a boy of quick receptivity as far as bookswere concerned, and therefore was no favourite with mr malison, he wasnot by any means a common or a stupid boy.
his own eyes could teach himmore than books could, for he had a very quick observation of thingsabout him, both in what is commonly called nature and in humanity.
heknew all the birds, all their habits, and all their eggs.
not a boy inglamerton could find a nest quicker than he, or when found treated itwith such respect.
for he never took young birds, and seldom more thanhalf of the eggs.
indeed he was rather an uncommon boy, having, alongwith more than the usual amount of activity even for a boy, atenderness of heart altogether rare in boys.
he was as familiar withthe domestic animals and their ways of feeling and acting as annieherself.
anything like cruelty he detested; and yet, as occasion willshow, he could execute stern justice.
with the world of men around him,he was equally conversant.
he knew the characters of the simple peoplewonderfully well; and _took to_ thomas crann more than to any one else,notwithstanding that thomas would read him a long lecture sometimes.
tothese lectures alec would listen seriously enough, believing thomas tobe right; though he could never make up his mind to give any afterattention to what he required of him.
the first time alec met thomas after the affair with the dominie, wason the day before he was to go back to school; for his mother hadyielded at last to his entreaties.
thomas was building an addition to awater-mill on the banks of the glamour not far from where alec lived,and alec had strolled along thither to see how the structure was goingon.
he expected a sharp rebuke for his behaviour to mr malison, butsomehow he was not afraid of thomas, and was resolved to face it out.
the first words thomas uttered, however, were:"weel, alec, can ye tell me what was the name o' king dawvid's mither?"
"i can_not_, thomas," answered alec.
"what was it?"
"fin' ye that oot.
turn ower yer bible.
hae ye been back to the schoolyet?"
i'm gaein the morn."
"ye're no gaein to strive wi' the maister afore nicht, are ye?"
"i dinna ken," answered alec.
"maybe he'll strive wi' me.--but ye ken,thomas," he continued, defending himself from what he supposed thomaswas thinking, "king dawvid himsel' killed the giant."
ay; a' richt.
i'm no referrin' to that.
maybe ye did verra richt.
but tak care, alec--" here thomas paused from his work, and turningtowards the boy with a trowelful of mortar in his hand, spoke veryslowly and solemnly--"tak ye care that ye beir no malice against themaister.
justice itsel," dune for the sake o' a private grudge, willbunce back upo' the doer.
i hae little doobt the maister'll be thebetter for't; but gin ye be the waur, it'll be an ill job, alec, myman."
"i hae no ill-will at him, thomas."
"weel, jist watch yer ain hert, and bewaur ye o' that.
i wad coonsel yeto try and please him a grainie mair nor ordinar'.
it's no that easy tothe carnal man, but ye ken we ought to crucify the auld man, wi' hisaffections and lusts."
"weel, i'll try," said alec, to whom it was not nearly so difficult asthomas imagined.
his _man_ apparently was not very old yet.
and he did try; and the master seemed to appreciate his endeavours, andto accept them as a peace-offering, thus showing that he really was thebetter for the punishment he had received.
it would be great injustice to mr malison to judge him by the feelingof the present day.
it was the custom of the time and of the country touse the tawse unsparingly; for _law_ having been, and still, in a greatmeasure, being, the highest idea generated of the divine by theordinary scotch mind, it must be supported, at all risks even, by meansof the leather strap.
in the hands of a wise and even-tempered man, noharm could result from the use of this instrument of justice; but inthe hands of a fierce-tempered and therefore changeable man, of smallmoral stature, and liable to prejudices and offence, it became themeans of unspeakable injury to those under his care; not the least ofwhich was the production, in delicate natures, of doubt and hesitancy,sometimes deepening into cowardice and lying.
mr malison had nothing of the childlike in himself, and consequentlynever saw the mind of the child whose person he was assailing with abattery of excruciating blows.
a _man_ ought to be able to endure griefsuffering wrongfully, and be none the worse; but who dares demand thatof a child?
well it is for such masters that even they are judged bythe heart of a father, and not by the law of a king, that worst of allthe fictions of an ignorant and low theology.
and if they must receivepunishment, at least it will not be the heartless punishment which theyinflicted on the boys and girls under their law.
annie began to be regarded as a protegee of alec forbes, and as alecwas a favourite with most of his schoolfellows, and was feared where hewas not loved, even her cousins began to look upon her with somethinglike respect, and mitigate their persecutions.
but she did nottherefore become much more reconciled to her position; for the habitsand customs of her home were distasteful to her, and its wholeatmosphere uncongenial.
nor could it have been otherwise in any housewhere the entire anxiety was, first, to make money, and next, not tospend it.
the heads did not in the least know that they were unkind toher.
on the contrary, bruce thought himself a pattern of generosity ifhe gave her a scrap of string; and mrs bruce, when she said toinquiring gossips "the bairn's like ither bairns--she's weel eneuch,"thought herself a pattern of justice or even of forbearance.
but bothwere jealous of her, in relation to their own children; and when mrsforbes sent for her one saturday, soon after her first visit, theyhardly concealed their annoyance at the preference shown her by one whowas under such great obligation to the parents of other children everyway superior to her whose very presence somehow or other made themuncomfortable.
the winter drew on--a season as different from the summer in thosenorthern latitudes, as if it belonged to another solar system.
cold andstormy, it is yet full of delight for all beings that can either romp,sleep, or think it through.
but alas for the old and sickly, in poorhomes, with scanty food and firing!
little children suffer too, thoughthe gift of forgetfulness does for them what the gift of faith does fortheir parents--helps them over many troubles, besides tingling fingersand stony feet.
there would be many tracks of those small feet in themorning snow, leading away across the fresh-fallen clouds from thehouse and cottage doors; for the barbarity of _morning-school_, thatis, an hour and a half of dreary lessons before breakfast, was in fulloperation at glamerton.
the winter came.
one morning, all the children awoke, and saw a whiteworld around them.
alec jumped out of bed in delight.
it was a sunny,frosty morning.
the snow had fallen all night, with its own silence,and no wind had interfered with the gracious alighting of the featherywater.
every branch, every twig, was laden with its sparkling burden ofdown-flickered flakes, and threw long lovely shadows on the smoothfeatureless dazzle below.
away, away, stretched the outspread glory,the only darkness in it being the line of the winding river.
all thesnow that fell on it vanished, as death and hell shall one day vanishin the fire of god.
it flowed on, black through its banks of white.
away again stretched the shine to the town, where every roof had thesheet that was let down from heaven spread over it, and the streets laya foot deep in yet unsullied snow, soon, like the story of the ages, tobe trampled, soiled, wrought, and driven with human feet, till, atlast, god's strong sun would wipe it all away.
from the door opening into this fairy-land, alec sprang into theuntrodden space, as into a new america.
he had discovered a world,without even the print of human foot upon it.
the keen air made himhappy; and the face of nature, looking as peaceful as the face of adead man dreaming of heaven, wrought in him jubilation and leaping.
hewas at the school door before a human being had appeared in the streetsof glamerton.
its dwellers all lay still under those sheets of snow,which seemed to hold them asleep in its cold enchantment.
before any of his fellows made their appearance, he had kneaded andpiled a great heap of snowballs, and stood by his pyramid, prepared forthe offensive.
he attacked the first that came, and soon there was atroop of boys pelting away at him.
but with his store of balls at hisfoot, he was able to pay pretty fairly for what he received; till, thatbeing exhausted, he was forced to yield the unequal combat.
by-and-bythe little ones gathered, with annie amongst them; but they kept aloof,for fear of the flying balls, for the boys had divided into two equalparties, and were pelting away at each other.
at length the woman whohad charge of the school-room, having finished lighting the fire,opened the door, and annie, who was very cold, made a run for it,during a lull in the fury of the battle.
"stop," cried alec; and the balling ceased, that annie, followed by afew others, might pass in safety through the midst of the combatants.
one boy, however, just as annie was entering, threw a ball after her.
he missed her, but alec did not miss him; for scarcely was the ball outof his hand when he received another, right between his eyes.
over hewent, amidst a shout of satisfaction.
when the master appeared at the top of the lane the fight came to aclose; and as he entered the school, the group round the fire broke upand dispersed.
alec, having entered close behind the master, overtookannie as she went to her seat, for he had observed, as she ran into theschool, that she was lame--indeed limping considerably.
"what's the maitter wi' ye, annie?"
"what gars ye hirple?"
"juno bitet me," answered annie.
returned alec, in a tone that had more meaning thanthe words.
soon after the bible-class was over, and they had all taken theirseats, a strange quiet stir and excitement gradually arose, like thefirst motions of a whirlpool at the turn of the tide.
the master becameaware of more than the usual flitting to and fro amongst the boys, justlike the coming and going which preludes the swarming of bees.
but ashe had little or no constructive power, he never saw beyond thesymptoms.
they were to him mere isolated facts, signifying presentdisorder.
"john morison, go to your seat," he cried.
"robert rennie, go to your seat."
and this continued till, six having been thus passed by,and a seventh appearing three forms from his own, the master, whoseldom stood it so long, could stand it no longer.
the _tag_ wasthrown, and a _licking_ followed, making matters a little better fromthe master's point of view.
now i will try to give, from the scholars' side, a peep of what passed.
as soon as he was fairly seated, alec said in a low voice across thedouble desk to one of the boys opposite, calling him by his nickname,"i say, divot, do ye ken juno?"
"but gin i dinna, my left leg dis."
"i thocht ye kent the shape o' her teeth, man.
jist gie scrumpie therea dig i' the ribs."
"what are ye efter, divot?
i'll gie ye a cloot o' the lug," growledscrumpie.
the general wants ye."
_the general_ was alec's nickname.
"what is't, general?"
"do ye ken juno?"
"hang the bitch!
i ken her ower weel.
she took her denner aff o' ane o'my hips, ae day last year."
"jist creep ower to cadger there, and speir gin he kens juno.
maybehe's forgotten her."
cadger's reply was interrupted by the interference of the master, but apantomimic gesture conveyed to the general sufficient assurance of theretentiveness of cadger's memory in regard to juno and her favours.
such messages and replies, notwithstanding more than one licking, keptpassing the whole of the morning.
now juno was an animal of the dog kind, belonging to robert brace.
shehad the nose and the legs of a bull-dog, but was not by any meansthorough-bred, and her behaviour was worse than her breed.
she was agreat favourite with her master, who ostensibly kept her chained in hisback-yard for the protection of his house and property.
but she was notby any means popular with the rising generation.
for she was given tobiting, with or without provocation, and every now and then she gotloose--upon sundry of which occasions she had bitten boys.
complainthad been made to her owner, but without avail; for he only professedgreat concern, and promised she should not get loose again, whichpromise had been repeatedly broken.
various vows of vengeance had beenmade, and forgotten.
but now alec forbes had taken up the cause ofhumanity and justice: for the brute had bitten annie, and _she_ couldhave given no provocation.
it was soon understood throughout the school that war was to be madeupon juno, and that every able-bodied boy must be ready when called outby the general.
the minute they were dismissed, which, at this seasonof the year, took place at three o'clock, no interval being given fordinner, because there was hardly any afternoon, the boys gathered in aknot at the door.
"what are ye gaein' to do, general?"
"kill her," answered alec.
"stane her to death, loons, like the man 'at brak the sabbath."
"broken banes for broken skins--eh?
"the damned ill-faured brute, to bite annie anderson!"
"but there's nae stanes to be gotten i' the snaw, general," saidcadger.
ye'll get mair stanes nor ye'll carry, i doobt, up o' theside o' the toll-road yonner.
naething like road-metal!"
a confused chorus of suggestions and exclamations now arose, in themidst of which willie macwha, whose cognomen was curly-pow, came up.
hewas not often the last in a conspiracy.
his arrival had for the momenta sedative effect.
"weel, is't a' sattled?"
"she's condemned, but no execute yet," said grumpie.
"hoo are we to win at her?"
"that's jist the pint," said divot.
"we canna weel kill her in her ain yard," suggested houghie.
we maun bide our time, an' tak her when she's oot aboot," said thegeneral.
"but wha's to ken that?
an' hoo are we to gather?"
asked cadger, whoseemed both of a practical and a despondent turn of mind.
"noo, jist haud yer tongues, an' hearken to me," said alec.
the excited assembly was instantly silent.
"the first thing," began alec, "is to store plenty o' ammunition."
"ay, ay, general."
"haud yer tongues.--whaur had we best stow the stanes, curly?"
"in oor yard.
they'll never be noticed there."
some time the nicht, ye'll a' carry what stanes ye canget--an' min' they're o' a serviceable natur'--to curly's yard.
he'llbe o' the ootluik for ye.
an,' i say, curly, doesna your riggin-staneowerluik the maist o' the toon?"
"ye can see our hoose frae't--canna ye?"
"weel, ye jist buy a twa three blue lichts.
hae ye ony bawbees?"
"deil ane, general."
"hae than, there's fower an' a bawbee for expenses o' the war."
"thank ye, general."
"ye hae an auld gun, haena' ye?"
"ay have i; but she's nearhan' the rivin'."
"load her to the mou', and lat her rive.
we'll may be hear't.
but haudweel oot ower frae her.
ye can lay a train, ye ken."
"i s' tak care o' that, general."
"scrumpie, ye bide no that far frae the draigon's den.
ye jist keep yeree--nae the crookit ane--upo' her ootgoins an' incomins; or raither, yeluik efter her comin oot, an' we'll a' luik efter her gaein in again.
jist mak a regiment o' yer ain to watch her, and bring ye word o' herproceedins.
ye can easy luik roun the neuk o' the back-yett, an' nobodybe a hair the wiser.
as sune as ever ye spy her lowse i' the yard beaff wi' ye to willie macwha.
syne, curly, ye fire yer gun, and burn theblue lichts o' the tap o' the hoose; and gin i see or hear the signal,i'll be ower in seven minutes an' a half.
ilka ane o' ye 'at hears,maun luik efter the neist; and sae we'll a' gether at curly's.
fess yerbags for the stanes, them 'at has bags."
"but gin ye dinna see or hear, for it's a lang road, general?"
"gin i'm no at your yard, curly, in saiven minutes an' a half, sen'linkum efter me.
he's the only ane o' ye 'at can rin.
it's a' that hecan do, but he does't weel.--whan juno's ance oot, she's no in a hurryin again."
the boys separated and went home in a state of excitement, whichprobably, however, interfered very little with their appetites, seeingit was moderated in the mean time by the need and anticipation of theirdinners.
the sun set now between two and three o'clock, and there were longforenights to favour the plot.
perhaps their hatred of the dog wouldnot have driven them to such extreme measures, even although she hadbitten annie anderson, had her master been a favourite, or evengenerally respected.
but alec knew well enough that the townsfolk werenot likely to sympathize with bruce on the ill-treatment of his cur.
when the dinner and the blazing fire had filled him so full of comfortthat he was once more ready to encounter the cold, alec could stay inthe house no longer.
"where are you going, alec?"
said his mother.
"into the garden, mamma."
"what can you want in the garden--full of snow?"
"it's just the snow i want, mamma.
it won't keep."
and, in another moment, he was under the clear blue night-heaven, withthe keen frosty air blowing on his warm cheek, busy with a wheelbarrowand a spade, slicing and shovelling in the snow.
he was building a hutof it, after the fashion of the esquimaux hut, with a very thickcircular wall, which began to lean towards its own centre as soon as itbegan to rise.
this hut he had pitched at the foot of a flag-staff onthe green-�_lawn_ would be too grand a word for the hundred square feetin front of his mother's house, though the grass which lay beneath thesnowy carpet was very green and lovely grass, smooth enough for anylawn.
in summer alec had quite revelled in its greenness and softness,as he lay on it reading the _arabian nights_ and the ettrick shepherd'sstories: now it was "white with the whiteness of what is dead;" for isnot the snow just dead water?
the flag-staff he had got george macwhato erect for him, at a very small outlay; and he had himself fitted itwith shrouds and a cross-yard, and signal halliards; for he had alwaysa fancy for the sea, and boats, and rigging of all sorts.
and he had agreat red flag, too, which he used to hoist on special occasions-�onmarket-days and such like; and often besides when a good wind blew.
andvery grand it looked, as it floated in the tide of the wind.
often he paused in his work, and turned-�and oftener without raisinghimself he glanced towards the town; but no signal burned from theridge of curly's house, and he went on with his labour.
when called into tea, he gave a long wistful look townwards, but saw no sign.
outagain he went, but no blue fire rejoiced him that night with the newsthat juno was ranging the streets; and he was forced to go to bed atlast, and take refuge from his disappointment in sleep.
the next day he strictly questioned all his officers as to the mannerin which they had fulfilled their duty, and found no just cause ofcomplaint.
"in future," he said to curly, with the importance of one who had theaffairs of boys and dogs upon his brain�-so that his style rose intoenglish�-"in future, curly, you may always know i am at home when yousee the red flag flying from my flag-staff."
"that's o' sma' service, general, i' the lang forenichts.
a body cannasee freely so far."
"but linkum wad see't fleein', lang or he wan to the yett (gate)."
"it wad flee nae mair nor a deid deuke i' this weather.
it wad befrozen as stiff's a buird."
do ye think fowk wash their flags afore they hing them oot,like sarks or sheets?
dinna ye be ower clever, curly, my man."
whereupon curly shut up.
******"what are you in such a state about, alec?"
asked his mother.
"nothing very particular, mamma," answered alec, ashamed of his want ofself-command.
"you've looked out at the window twenty times in the last half-hour,"she persisted.
"curly promised to burn a blue light, and i wanted to see if i couldsee it."
suspecting more, his mother was forced to be content with this answer.
but that night was also passed without sight or sound.
juno kept safein her barrel, little thinking of the machinations against her in thewide snow-covered country around.
alec finished the esquimaux hut, andthe snow falling all night, the hut looked the next morning as if ithad been there all the winter.
as it seemed likely that a long spell ofwhite weather had set in, alec resolved to extend his original plan,and carry a long snow passage, or covered vault, from thelattice-window of a small closet, almost on a level with the ground, tothis retreat by the flag-staff.
he was hard at work in the execution ofthis project, on the third night, or rather late afternoon: they calledit _forenight_ there.
"what can that be, mem, awa ower the toon there?"
said mary to hermistress, as in passing she peeped out of the window, the blind ofwhich alec had drawn up behind the curtain.
"what is it, mary?"
"that's jist what i dinna ken, mem.
it canna be the rory-bories, asalec ca's them.
it's ower blue.--it's oot.--it's in agin.--it's nocanny.--and, preserves a'!
it's crackin' as weel," cried mary, as thesubdued sound of a far-off explosion reached her.
this was of course no other than the roar of curly's gun in the act ofbursting and vanishing; for neither stock, lock, nor barrel was everseen again.
it left the world like a norse king on his fire-ship.
but,at the moment, alec was too busy in the depths of his snow-vault tohear or see the signals.
by-and-by a knock came to the kitchen door, mary went and opened it.
"alec's at hame, i ken," said a rosy boy, almost breathless with pastspeed and present excitement.
"hoo ken ye that, my man?"
"'cause the flag's fleein'.
whaur is he?"
"gin ye ken sae muckle aboot him already, ye can jist fin' him toyersel'!"
"the bick's oot!"
but mary shut the door.
"here's a job!"
said linkum to himself.
"i canna gang throu a steekitdoor.
and there's juno wi' the rin o' the haill toun.
deil tak her!"
but at the moment he heard alec whistling a favourite tune, as heshovelled away at the snow.
cried linkum, in ecstasy.
answered alec, flinging his spade twenty feet from him, andbolting in the direction of the call.
"is't you, linkum?"
"she's oot, general."
"deil hae her, gin ever she wins in again, the curst worryin' brute!
did ye gang to curly?"
"ay did i. he fired the gun, and brunt three blue lichts, and waitedseven minutes and a half; and syne he sent me for ye, general."
"_con_foon' 't," cried alec, and tore through shrubbery and hedge, thenearest way to the road, followed by linkum, who even at full speed wasnot a match for alec.
away they flew like the wind, along thewell-beaten path to the town, over the footbridge that crossed theglamour, and full speed up the hill to willie macwha, who, with a dozenor fifteen more, was anxiously waiting for the commander.
they all hadtheir book-bags, pockets, and arms filled with stones lately broken formending the turnpike road, mostly granite, but partly whinstone andflint.
one bag was ready filled for alec.
"noo," said the general, in the tone of gideon of old, "gin ony o' yebe fleyt at the brute, jist gang hame."
but nobody stirred, for those who were afraid had slunk away the momentthey saw alec coming up the hill, like the avenger of blood.
"wha's watchin' her?"
"doddles, gapy, and goat."
"whaur was she last seen?"
"takin' up wi' anither tyke on the squaure."
"doddles 'll be at the pump, to tell whaur's the ither twa and thetyke."
"come along, then.
this is hoo ye're to gang.
we maunna a' gangthegither.
some o' ye--you three--doon the back wynd; you sax, up luckyhunter's close; and the lave by gowan street; an' first at the pumpbides for the lave."
"hoo are we to mak the attack, general?"
"i'll gie my orders as the case may demand," said alec.
and away they shot.
the muffled sounds of the feet of the various companies as theythundered past upon the snow, roused the old wives dozing over theirknitting by their fires of spent oak-bark; and according to her temperwould be the remark with which each startled dame turned again to herformer busy quiescence:--"some mischeef o' the loons!"
"some ploy o'the laddies!"
"some deevilry o' thae rascals frae malison's school!"
they reached the square almost together, and found doddles at the pump;who reported that juno had gone down the inn-yard, and gapey and goatwere watching her.
now she must come out to get home again, for therewas no back-way; so by alec's orders they dispersed a little to avoidobservation, and drew gradually between the entrance of the inn-yard,and the way juno would take to go home.
the town was ordinarily lighted at night with oil lamps, but moonlightand snow had rendered them for some time unnecessary.
"here she is!
here she is!"
cried several at once in a hissing whisperof excitement.
"lat at her!"
"bide till i tell ye.
dinna ye see there'slang tam's dog wi' her, an' he's done naething.
ye maunna punish theinnocent wi' the guilty."
a moment after the dogs took their leave of each other, and juno went,at a slow slouching trot, in the direction of her own street.
juno found her way barred in a threatening manner, and sought to passmeekly by.
"lat at her, boys!"
cried the general.
a storm of stones was their answer to the order; and a howl of rage andpain burst from the animal.
she turned; but found that she was thecentre of a circle of enemies.
"lat at her!
haud at her!"
and thick as hail the well-aimed stones flew from practised hands;though of course in the frantic rushes of the dog to escape, not halfof them took effect.
she darted first at one and then at another,snapping wildly, and meeting with many a kick and blow in return.
the neighbours began to look out at their shop-doors and their windows;for the boys, rapt in the excitement of the sport, no longer laid anyrestraint upon their cries.
andrew constable, the clothier, from hisshop-door; rob guddle, the barber, from his window, with his faceshadowed by annie's curls; redford, the bookseller, from the top of thestairs that led to his shop; in short, the whole of the shopkeepers onthe square of glamerton were regarding this battle of odds.
thehalf-frozen place looked half-alive.
but none of the good folks caredmuch to interfere, for flying stones are not pleasant to encounter.
andindeed they could not clearly make out what was the matter.--in aminute more, a sudden lull came over the hubbub.
they saw all the groupgather together in a murmuring knot.
the fact was this.
although cowardly enough now, the brute, infuriatedwith pain, had made a determined rush at one of her antagonists, and ashort hand-to-teeth struggle was now taking place, during which thestoning ceased.
"she has a grip o' my leg," said alec quietly; "and i hae a grip o' herthroat.
curly, pit yer han' i' my jacket-pooch, an' tak' oot a bittowie ye'll fin' there."
curly did as he was desired, and drew out a yard and a half ofgarden-line.
"jist pit it wi' ae single k-not roon' her neck, an' twa three o' yetak' a haud at ilka en', and pu' for the life o' ye!"
they hauled with hearty vigour, juno's teeth relaxed their hold ofalec's calf; in another minute her tongue was hanging out her mouth,and when they ceased the strain she lay limp on the snow.
with a shoutof triumph, they started off at full speed, dragging the brute by theneck through the street.
alec essayed to follow them; but found his legtoo painful; and was forced to go limping home.
when the victors had run till they were out of breath, they stopped toconfer; and the result of their conference was that in solemn silencethey drew her home to the back gate, and finding all still in the yard,deputed two of their company to lay the dead body in its kennel.
curly and linkum drew her into the yard, tumbled her into her barrel,which they set up on end, undid the string, and left juno lying neckand tail together in ignominious peace.
"before alec reached home his leg had swollen very much, and was sopainful that he could hardly limp along; for juno had taken no passingsnap, but a great strong mouthful.
he concealed his condition from hismother for that night; but next morning his leg was so bad, that therewas no longer a possibility of hiding the fact.
to tell a lie wouldhave been so hard for alec, that he had scarcely any merit in nottelling one.
so there was nothing for it but confession.
his motherscolded him to a degree considerably beyond her own sense of the wrong,telling him he would get her into disgrace in the town as the mother ofa lawless son, who meddled with other people's property in a way littlebetter than stealing.
"i fancy, mamma, a loun's legs are aboot as muckle his ain property asthe tyke was rob bruce's.
it's no the first time she's bitten half adizzen legs that were neither her ain nor her maister's."
mrs forbes could not well answer this argument; so she took advantageof the fact that alec had, in the excitement of self-defence, lapsedinto scotch.
"don't talk so vulgarly to me, alec," she said; "keep that for yourill-behaved companions in the town."
"they are no worse than i am, mamma.
_i_ was at the bottom of it."
"i never said they were," she answered.
but in her heart she thought if they were not, there was little amisswith them.
alec was once more condemned to the sofa, and annie had to miss him,and wonder what had become of him.
she always felt safe when alec wasthere, and when he was not she grew timid; although whole days wouldsometimes pass without either speaking to the other.
but before themorning was over she learned the reason of his absence.
for about noon, when all was tolerably harmonious in the school, thedoor opened, and the face of robert bruce appeared, with gleaming eyesof wrath.
said scrumpie to his next neighbour.
"sic a hidin'as we s' a' get!
here's rob bruce!
wha's gane and tell't him?"
but some of the gang of conspirators, standing in a class near thedoor, stared in horror.
amongst them was curly.
his companions declaredafterwards that had it not been for the strength of the curl, his hairwould have stood upright.
for, following bruce, led in fact by astring, came an awful apparition--juno herself, a pitiable mass ofcaninity--looking like the resuscitated corpse of a dog that had beennine days buried, crowded with lumps, and speckled with cuts, going onthree legs, and having her head and throat swollen to a size pastrecognition.
"she's no deid efter a'!
deil tak' her!
for he's in her," said doddles.
"we haena killed her eneuch," said curly.
"i tell't ye, curly!
ye had little ado to lowse the tow.
she wad ha'been as deid afore the mornin' as lucky gordon's cat that ye cuttit theheid aff o'," said linkum.
but she luiks bonnie!"
said curly, trying to shake off his dismay.
"man, we'll hae't a' to do ower again.
but he could not help looking a little rueful when linkum expressed awish that they were themselves well through with their share of thekilling.
and now the storm began to break.
the master had gone to the door andshaken hands with his visitor, glancing a puzzled interrogation at themiserable animal in the string, which had just shape enough left toshow that it was a dog.
"i'm verra sorry, maister malison, to come to you wi' my complaints,"said bruce; "but jist luik at the puir dumb animal!
she cudna comehersel', an' sae i bude to bring her.
stan' still, ye brute!"
for juno having caught sight of some boy-legs, through a corner of oneeye not quite _bunged up_, began to tug at the string with feebleearnestness-�no longer, however, regarding the said legs as made fordogs to bite, but as fearful instruments of vengeance, in league withstones and cords.
so the straining and pulling was all homewards.
buther master had brought her as chief witness against the boys, and shemust remain where she was.
he said, hauling her back by the string; "gin ye had butthe tongue o' the prophet's ass, ye wad sune pint out the rascals thatmisguided and misgrugled ye that gait.
but here's the just judgethat'll gie ye yer richts, and that wi'oot fee or reward.--mr malison,she was ane o' the bonniest bicks ye cud set yer ee upo'--"a smothered laugh gurgled through the room.
-�"till some o' your loons--nae offence, sir--i ken weel eneuch they'reno yours, nor a bit like ye--some o' your peowpils, sir, hae jist ca'd(driven) the sowl oot o' her wi' stanes."
"whaur does the sowl o' a bitch bide?"
asked goat, in a whisper, of hisneighbour.
"de'il kens," answered gapey; "gin it binna i' the boddom o' robbruce's wame."
the master's wrath, ready enough to rise against boys and all theirworks, now showed itself in the growing redness of his face.
this wasnot one of his worst passions--in them, he grew white--for the injuryhad not been done to himself.
"can you tell me which of them did it?"
there maun hae been mair nor twa or three at it, or she wadhae worried them.
the best-natered beast i' the toon!"
"william macwha," cried malison.
willie ascended to the august presence.
he had made up his mind that,seeing so many had known all about it, and some of them had turnedcowards, it would be of no service to deny the deed.
"do you know anything about this cruelty to the poor dog, william?"
said the master.
willie gave a scotchman's answer, which, while evasive, was yet answerand more.
"she bet me, sir."
while you were stoning her?"
a month ago."
"ye're a leein' vratch, willie macwha, as ye weel ken i' yer ainconscience!"
"she's the quaietest, kin'list beast 'at everwas wholpit.
see, sir; jist luik ye here.
she'll lat me pit my han' inher mou', an' tak' no more notice nor gin it was her ain tongue."
now whether it was that the said tongue was still swollen and painful,or that juno, conscious of her own ill deserts, disapproved of thewhole proceeding, i cannot tell; but the result of this proof of hertemper was that she made her teeth meet through bruce's hand.
"damn the bitch!"
he roared, snatching it away with the blood beginningto flow.
a laugh, not smothered this time, billowed and broke through the wholeschool; for the fact that bruce should be caught swearing, added to theyet more delightful fact that juno had bitten her master, wasaltogether too much.
isna't weel we didna kill her efter a'?"
said another, patting his own knee, as if to entice herto come and be caressed.
"at him again, juno!"
said a third.
"i'll gie her a piece the neist time i see her," said curly.
bruce, writhing with pain, and mortified at the result of his ocularproof of juno's incapability of biting, still more mortified at havingso far forgotten himself as to utter an oath, and altogetherdiscomfited by the laughter, turned away in confusion.
"it's a' their wyte, the baad boys!
she never did the like afore.
theyhae ruined her temper," he said, as he left the school, following juno,which was tugging away at the string as if she had been a blind man'sdog.
"well, what have you to say for yourself, william?"
"she began 't, sir."
this best of excuses would not, however, satisfy the master.
thepunishing mania had possibly taken fresh hold upon him.
but he wouldput more questions first.
"who besides you tortured the poor animal?"
curly was silent.
he had neither a very high sense of honour, nor anyprinciples to come and go upon; but he had a considerable amount ofdevotion to his party, which is the highest form of conscience to befound in many.
"tell me their names, sir?"
curly was still silent.
but a white-headed urchin, whom innumerable whippings, not bribes, hadcorrupted, cried out in a wavering voice:"sanny forbes was ane o' them; an' he's no here, 'cause juno worriedhim."
the poor creature gained little by his treachery; for the smallest ofthe conspirators fell on him when school was over, and gave him athrashing, which he deserved more than ever one of malison's.
but the effect of alec's name on the master was talismanic.
he changedhis manner at once, sent curly to his seat, and nothing more was heardof juno or her master.
the opposite neighbours stared across, the next morning, in bewilderedastonishment, at the place where the shop of robert bruce had been wontto invite the public to enter and buy.
had it been possible for anavalanche to fall like a thunderbolt from the heavens, they would havesupposed that one had fallen in the night, and overwhelmed the house.
door and windows were invisible, buried with the rude pavement in frontbeneath a mass of snow.
spades and shovels in boys' hands had been busyfor hours during the night, throwing it up against the house, the doorhaving first been blocked up with a huge ball, which they had rolled insilence the whole length of the long street.
bruce and his wife slept in a little room immediately behind the shop,that they might watch over their treasures; and bruce's first movementin the morning was always into the shop to unbolt the door and takedown the shutters.
his astonishment when he looked upon a blank wall ofsnow may be imagined.
he did not question that the whole town wassimilarly overwhelmed.
such a snow-storm had never been heard ofbefore, and he thought with uneasy recollection of the oath he haduttered in the school-room; imagining for a moment that the whole ofglamerton lay overwhelmed by the divine wrath, because he had, underthe agony of a bite from his own dog, consigned her to a quarter wheredogs and children are not admitted.
in his bewilderment, he calledaloud:"nancy!
we're a' beeriet alive!"
"preserve's a', robert!
cried his wife, rushing fromthe kitchen.
"i'm no beeriet, that i ken o'," cried robert the younger, enteringfrom the yard.
his father rushed to the back-door, and, to his astonishment andrelief, saw the whole world about him.
it was a private judgment, then,upon him and his shop.
and so it was--a very private judgment.
probablyit was the result of his meditations upon it, that he never aftercarried complaints to murdoch malison.
alec forbes had nothing to do with this revenge.
but bruce alwaysthought he was at the bottom of it, and hated him the more.
he dislikedall _loons_ but his own; for was not the spirit of _loons_ the veryantipodes to that of money-making?
but alec forbes he hated, for he wasthe very antipode to robert bruce himself.
mrs bruce always followedher husband's lead, being capable only of two devotions--the one to herhusband and children, the other to the shop.--of annie they highly andrighteously disapproved, partly because they had to feed her, andpartly because she was friendly with alec.
this disapproval rose intodislike after their sons had told them that it was because juno hadbitten her that the boys of the school, with alec for a leader, hadserved her as they had.
but it was productive of no disadvantage toher; for it could not take any active form because of the money-bondbetween them, while its negative operation gave rise chiefly toneglect, and so left her more at liberty, to enjoy herself as she couldafter her own fashion.
for the rest of juno's existence, the moment she caught sight of a boyshe fled as fast as her four bow-legs would carry her, not daring evento let her tail stick out behind her, lest it should afford a handleagainst her.
when annie heard that alec had been bitten she was miserable.
she knewhis bite must be worse than hers, or he would not be kept at home.
might she not venture to go and see him again?
the modesty of amaidenly child made her fear to intrude; but she could not constrainher feet from following the path to his house.
and as it was very dusk,what harm could there be in going just inside the gate, and on to thegreen?
through the parlour windows she saw the fire burning bright, anda shadow moving across the walls and the ceiling; but she could notmake up her mind to knock at the door, for she was afraid of mrsforbes, notwithstanding her kindness.
so she wandered on--for herethere was no dog--wondering what that curious long mound of snow, withthe round heap at the end, by the flag-staff, could be?
what could alechave made it for?
examining it closely all along, she came to the endof it next the house, and looking round, saw that it was hollow.
without a moment's thought, for she had no fear of alec, she entered.
the passage was dark, but she groped her way, on and on, till she cameto the cell at the end.
here a faint ghostly light glimmered; for alechad cleared a small funnel upwards through the roof, almost to theoutside, so that a thin light filtered through a film of snow.
thislight being reflected from the white surface of the cave, showed it allthrobbing about her with a faint bluish white, ever and anon whelmed inthe darkness and again glimmering out through its folds.
she seatedherself on a ledge of snow that ran all round the foundation.
it wasnot so cold here as in the outer air, where a light frosty wind wasblowing across the world of snow.
and she had not sat long, before,according to her custom when left to herself, she fell fast asleep.
meantime alec, his mother having gone to the town, was sitting alone,finishing, by the light of the fire, the last of a story.
at length thedreariness of an ended tale was about him, and he felt the inactivityto which he had been compelled all day no longer tolerable.
he would goand see how his snow-chamber looked by candlelight.
his mother had toldhim not to go out; but that, he reasoned, could hardly be called goingout, when there was not more than a yard of open air to cross.
so hegot a candle, was out of the window in a moment, notwithstanding hislameness, and crept through the long vault of snow towards the inmostrecess.
as he approached the end he started.
could he believe his eyes?
a figure was there--motionless--dead perhaps.
he went on--he wentin--and there he saw annie, leaning against the white wall, with herwhite face turned up to the frozen ceiling.
she might have been thefrost-queen, the spirit that made the snow, and built the hut, anddwelt in it; for all the powers that vivify nature must be children.
the popular imagination seems to have caught this truth, for all thefairies and gnomes and goblins, yes, the great giants too, are onlydifferent sizes, shapes, and characters of children.
but i havewandered from alec's thoughts into my own.
he knew it was annie, and nostrange creature of the elements.
and if he had not come, she mighthave slept on till her sleep was too deep for any voice of the world torouse her.
it was, even then, with difficulty that he woke her.
he took hold ofher hands, but she did not move.
he sat down, took her in his arms,spoke to her--got frightened and shook her, but she would not open hereyes.
her long dark eyelashes sloped still upon her white cheek, likethe low branches of a cedar upon the lawn at its foot.
but he knew shewas not dead yet, for he could feel her heart beating.
at length shelifted her eyelids, looked up in his face, gave a low happy laugh, likethe laugh of a dreaming child, and was fast asleep again in a moment.
alec hesitated no longer.
he rose with her in his arms, carried herinto the parlour, and laid her down on the rug before the fire, with asofa-pillow under her head.
there she might have her sleep out.
whenmrs forbes came home she found alec reading, and annie sleeping by thefireside.
before his mother had recovered from her surprise, and whileshe was yet staring at the lovely little apparition, alec had the firstword.
he said, "i found her sleeping in my snow hut there; and if ihad not brought her in, she would have been dead by this time."
"poor little darling!"
thought mrs forbes; but she was scotch, andtherefore she did not say it.
but she stooped, and drew the child backfrom the fire, lest she should have her face scorched, and after makingthe tea, proceeded to put off her bonnet and shawl.
by the time she hadgot rid of them, annie was beginning to move, and alec rose to go toher.
"let her alone," said his mother.
"let her come to herself by degrees.
come to the table."
they could see that annie had opened her eyes, and laystaring at the fire.
what was she thinking about?
she had fallen asleepin the snow-hut, and here she was by a bright fire!
"annie, dear, come to your tea," were the first words she heard.
sherose and went, and sat down at the table with a smile, taking it all asthe gift of god, or a good dream, and never asking how she had come tobe so happy.
the spirit of mischief had never been so thoroughly aroused in theyouth of glamerton as it was this winter.
the snow lay very deep, whilealmost every day a fresh fall added to its depth, and this renderedsome of their winter-amusements impossible; while not many of them hadthe imagination of alec forbes to suggest new ones.
at the same timethe cold increased, and strengthened their impulses to muscularexertion.
"thae loons are jist growin' perfect deevils," said charlie chapman,the wool-carder, as he bolted into his own shop, with the remains of asnowball melting down the back of his neck.
"we maun hae anitherconstable to haud them in order."
the existing force was composed of one long-legged, short-bodied,middle-aged man, who was so slow in his motions, apparently from theweight of his feet, which were always dragging behind him, that theboys called him stumpin' steenie (dim.
for "stephen"), and stood in nomore awe of him than they did of his old cow--which, her owner being awidower, they called _mrs stephen_--when she went up the street, hardlyable to waddle along for the weight of her udder.
so there was somelittle ground for the wool-carder's remark.
how much a second constablewould have availed, however, is doubtful.
"i never saw sic widdiefows!"
(gallows-birds), chimed in a farmer'swife who was standing in the shop.
"they had a tow across the wast wyndi' the snaw, an' doon i cam o' my niz, as sure's your name's charleschapman--and mair o' my legs oot o' my coats, i doobt, than wasa'thegither to my credit."
"i'm sure ye can hae no rizzon to tak' shame o' your legs, gude wife,"was the gallant rejoinder; to which their owner replied, with a laugh:"they warna made for public inspection, ony gait."
naebody saw them.
i s' warran' ye didna lie lang!
but thaeloons--they're jist past a'!
heard ye hoo they saired rob bruce?"
they tell me they a' but buried him alive."
but it's a later story, the last."
"it's a pity there's no a dizzen or twa o' them in awbrahawm'sboasom.--what did they till him neist?"
here andrew constable dropped in, and chapman turned towards him withthe question:"did _ye_ hear, mr constable, what the loons did to robert bruce thenicht afore last?"
what was that?
they hae a spite at puir rob, i believe."
"weel, it didna look a'thegither like respeck, i maun alloo.--i wasstannin' at the coonter o' his shop waitin' for an unce o' sneeshin';and robert he was servin' a bit bairnie ower the coouter wi' apennyworth o' triacle, when, in a jiffey, there cam' sic a blast, an' areek fit to smore ye, oot o' the bit fire, an' the shop was fu' o'reek, afore ye could hae pitten the pint o' ae thoom upo' the pint o'the ither.
cried rob; but or he could say anitherword, butt the house, scushlin in her bauchles, comes nancy, rinnin',an' opens the door wi' a scraich: 'preserve's a'!'
quo' she, 'robert,the lum's in a low!'
atween the twa reeks, to sunder them,there was nothing but nancy hersel.
the hoose was as fu' as it cudhaud, frae cellar to garret, o' the blackest reek 'at ever crap oot o'coal.
oot we ran, an' it was a sicht to see the crater wi' his langneck luikin' up at the chimleys.
but deil a spark cam' oot o' them--orreek either, for that maitter.
it was easy to see what was amiss.
theloons had been o' the riggin, and flung a han'fu' o' blastin' powtherdown ilka smokin' chimley, and syne clappit a divot or a truf upo' themou' o' 't.
deil ane o' them was in sicht, but i doobt gin ony o' themwas far awa'.
there was naething for't but get a ladder, and jist gangup an' tak aff the pot-lids.
puir robert was jist rampin' wi'rage!
no 'at he said muckle, for he daur hardly open his mou' forsweerin'; and robert wadna sweer, ye ken; but he was neither to haudnor bin'."
"what laddies war they, charles, do ye ken?"
"there's a heap o' them up to tricks.
gin i haena the rheumateesescrewin' awa' atween my shoothers the nicht it wonna be their fau'ts;for as i cam' ower frae the ironmonger's there, i jist got a ba' i' thehow o' my neck, 'at amaist sent me howkin' wi' my snoot i' the snaw.
and there it stack, and at this preceese moment it's rinnin' doon thesma' o' my back as gin 't war a burnie doon a hillside.
we maun haemair constables!"
ye dinna want a constable to dry yer back.
gangto the gudewife wi' 't," said andrew, "she'll gie ye a dry sark.
lat the laddies work it aff.
as lang's they haud their han's fraewhat doesna belang to them, i dinna min' a bit ploy noo and than.
they'll noo turn oot the waur men for a pliskie or twa."
the fact was, none of the boys would have dreamed of interfering withandrew constable.
everybody respected him; not because he was an elderof the kirk, but because he was a good-tempered, kindly, honest man; orto sum up all in one word--_a douce chield_--by which word _douce_ isindicated every sort of propriety of behaviour--a virtue greatlyesteemed by the scotch.
this adjective was universally applied toandrew.
while alec was confined to the house, he had been busy inventing allkinds of employments for the period of the snow.
his lessons neveroccupied much of his thoughts, and no pains having yet been taken todiscover in what direction his tastes inclined him, he had of course tocater for himself.
the first day of his return, when school was over,he set off rejoicing in his freedom, for a ramble through the snow,still revolving what he was to do next; for he wanted some steadyemployment with an end in view.
in the course of his solitary walk, hecame to the wan water, the other river that flowed through the widevalley--and wan enough it was now with its snow-sheet over it!
as hestood looking at its still, dead face, and lamenting that the snow laytoo deep over the ice to admit of skating, by a sudden reaction, asummer-vision of the live water arose before him; and he thought howdelightful it would be to go sailing down the sparkling ripples, withthe green fields all about him, and the hot afternoon sun over hishead.
that would be better even than scudding along it on his skates.
his next thought was at once an idea and a resolve.
why should he notbuild a boat?
he _would_ build a boat.
he would set about itdirectly.--here was work for the rest of the winter!
his first step must be to go home and have his dinner; his next--toconsult george macwha, who had been a ship-carpenter in his youth.
hewould run over in the evening before george should have dropped work,and commit the plan to his judgment.
in the evening, then, alec reached the town, on his way to georgemacwha.
it was a still lovely night, clear and frosty, with--yes, therewere--millions of stars overhead.
away in the north, the streamers wereshooting hither and thither, with marvellous evanescence andre-generation.
no dance of goblins could be more lawless in itsgrotesqueness than this dance of the northern lights in their etherealbeauty, shining, with a wild ghostly changefulness and feebleness, allcolours at once; now here, now there, like a row of slenderorgan-pipes, rolling out and in and along the sky.
or they might havebeen the chords of some gigantic stringed instrument, which chordsbecame visible only when mighty hands of music struck their keys andset them vibrating; so that, as the hands swept up and down the titanickey-board, the chords themselves seemed to roll along the heavens,though in truth some vanished here and others appeared yonder.
up anddown they darted, and away and back--and always in the direction he didnot expect them to take.
he thought he heard them crackle, and he stoodstill to listen; but he could not be sure that it was not the snowsinking and _crisping_ beneath his feet.
all around him was still as aworld too long frozen: in the heavens alone was there motion.
therethis entrancing dance of colour and shape went on, wide beneath, andtapering up to the zenith!
truly there was revelry in heaven!
one mighthave thought that a prodigal son had just got home, and that the musicand the dancing had begun, of which only the far-off rhythmic shinecould reach the human sense; for a dance in heaven might well showitself in colour to the eyes of men.--alec went on till the lights fromthe windows of the town began to throw shadows across the snow.
thestreet was empty.
from end to end nothing moved but an occasionalshadow.
as he came near to macwha's shop, he had to pass a row ofcottages which stood with their backs to a steep slope.
here too allwas silent as a frozen city.
but when he was about opposite the middleof the row, he heard a stifled laugh, and then a kind of muffled soundas of hurrying steps, and, in a moment after, every door in the row wastorn open, and out bolted the inhabitants--here an old woman, haltingon a stick as she came, there a shoemaker, with last and awl in hishands, here a tailor with his shears, and there a whole family ofseveral trades and ages.
every one rushed into the middle of the road,turned right round and looked up.
then arose such a clamour of tongues,that it broke on the still air like a storm.
"what's ado, betty?"
asked alec of a decrepit old creature, bent almostdouble with rheumatism, who was trying hard to see something or otherin the air or on the roof of her cottage.
but before she could speak, the answer came in another form, addressingitself to his nose instead of his ears.
for out of the cottages floatedclouds of smoke, pervading the air with a variety of scents--of burningoak-bark, of burning leather-cuttings, of damp fire-wood and peat, ofthe cooking of red herrings, of the boiling of porridge, of the bakingof oat-cake, &c., &c. happily for all the inhabitants, "thae deevils o'loons" had used no powder here.
but the old woman, looking round when alec spoke, and seeing that hewas one of the obnoxious school-boys, broke out thus:"gang an' tak the divot (turf) aff o' my lum, alec, there's a goodlaad!
ye sudna play sic tricks on puir auld bodies like me, nearbrackin' in twa wi' the rheumateeze.
i'm jist greetin' wi' the reek i'my auld een."
and as she spoke she wiped her eyes with her apron.
alec did not wait to clear himself of an accusation so gently put, butwas on the roof of luckie lapp's cottage before she had finished herappeal to his generosity.
he took the "divot aff o' her lum" andpitched it half way down the brae, at the back of the cottage.
then hescrambled from one chimney to the other, and went on pitching the sodsdown the hill.
at length two of the inhabitants, who had climbed up atthe other end of the row, met him, and taking him for a repentantsinner at best, made him prisoner, much to his amusement, and broughthim down, protesting that it was too bad of gentle-folk's sons topersecute the poor in that way.
"i didn't do it," said alec.
"dinna lee," was the curt rejoinder.
"i'm no leein'."
"wha did it, than?"
"i can guiss; an' it shanna happen again, gin i can help it."
"tell's wha did it, than."
"i wonno say names."
"he's ane o' them."
"the foul thief tak him!
i s' gie him a hidin'," said a burly sutor(shoemaker) coming up.
"thae loons are no to be borne wi' ony langer."
and he caught alec by the arm.
"i didn't do it," persisted alec.
"wha killed rob bruce's dog?"
asked the sutor, squeezing alec's arm topoint the question.
"i did," answered alec; "and i will do yours the same guid turn, gin heworries bairns."
"and quite richt, too!"
said the sutor's wife.
"lat him gang, donal.
i'll be boun' he's no ane o' them."
"tell's a' aboot it, than.
hoo cam ye up there?"
"i gaed up to tak the divot aff o' lucky lapp's lum.
spier at her.
anceup i thocht i micht gie the lave o' ye a gude turn, and this is a' iget for't."
come in and warm ye, than," said the shoemaker, convincedat last.
so alec went in and had a chat with them, and then went on to georgemacwha's.
the carpenter took to his scheme at once.
alec was a fair hand at allsorts of tool-work; and being on the friendliest terms with macwha, itwas soon arranged that the keel should be laid in the end of theworkshop, and that, under george's directions, and what help williechose to render, alec should build his boat himself.
just as theyconcluded these preliminaries, in came willie, wiping some traces ofblood from his nose.
he made a pantomimic gesture of vengeance at alec.
"what hae ye been efter noo, laddie?"
asked his father.
"alec's jist gien me a bluidy nose," said willie.
"hoo cam' that aboot?
ye weel deserved it, i hae nae doobt.
jist giehim anither whan he wants it, alec."
"what do ye mean, curly?"
asked alec in amazement.
"yon divot 'at ye flang aff o' luckie lapp's riggin'," said curly,"cam' richt o' the back o' my heid, as i lay o' the brae, and dang theblude oot at my niz.
that's a'.--ye'll preten' ye didna see me, naedoobt."
"i say, curly," said alec, putting his arm round his shoulders, andleading him aside, "we maun hae nae mair o' this kin' o' wark.
it's adam't shame!
do ye see nae differ atween chokin' an ill-faured tyke an'chokin' a puir widow's lum?"
"'twas only for fun."
"it's ill fun that baith sides canna lauch at, curly."
"rob bruce wasna lauchin' whan he brocht the bick to the schuil, noryet whan he gaed hame again."
"that was nae fun, curly.
that was doonricht earnest."
"weel, weel, alec; say nae mair aboot it."
"no more i will.
but gin i was you, curly, i wad tak lucky a seck o'spales the morn."
"i'll tak them the nicht, alec.--father, hae ye an auld seck ony gait?"
"there's ane up i' the laft.
what want ye wi' a seck?"
but curly was in the loft almost before the question had left hisfather's lips.
he was down again in a moment, and on his knees fillingthe sack with shavings and all the chips he could find.
"gie's a han' up wi't, alec," he said.
and in a moment more curly was off to widow lapp with his bag offiring.
"he's a fine chield that willie o' yours, george," said alec to thefather.
"he only wants to hae a thing weel pitten afore him, an' hejist acts upo' 't direckly.
"it's weel he maks a cronie o' you, alec.
there's a heap o' mischeef inhim.
whaur's he aff wi thae spells?"
alec told the story, much to the satisfaction of george, who couldappreciate the repentance of his son; although he was "nane o' the uncoguid" himself.
from that day he thought more of his son, and of alec aswell.
"noo, curly," said alec, as soon as he re-appeared with the empty sack,"yer father's gaein to lat me big a boat, an' ye maun help me."
"what's the use o' a boat i' this weather?"
returned his father; ye never luik an inch afore the pinto' yer ain neb.
ye wadna think o' a boat afore the spring; an' haith!
the summer wad be ower, an' the water frozen again, afore ye had itbiggit.
luik at alec there.
he's worth ten o' you.
"i ken that ilka bit as weel's ye do, father.
jist set's aff wi' 't,father."
"i canna attend till't jist i' the noo; but i s' set ye aff wi' 't themorn's nicht."
so here was an end to the troubles of the townsfolks from the _loons_,and without any increase of the constabulary force; for curly beingwithdrawn, there was no one else of sufficiently inventive energy totake the lead, and the loons ceased to be dangerous to the peace of thecommunity.
curly soon had both his head and his hands quite occupiedwith boat-building.
every afternoon, now, the moment dinner was over, alec set off for theworkshop, and did not return till eight o'clock, or sometimes later.
mrs forbes did not at all relish this change in his habits; but she hadthe good sense not to interfere.
one day he persuaded her to go with him, and see how the boat wasgetting on.
this enticed her into some sympathy with his new pursuit.
for there was the boat--a skeleton it is true, and not nearly ready yetfor the clothing of its planks, or its final skin of paint--yet anundeniable boat to the motherly eye of hope.
and there were alec andwillie working away before her eyes, doing their best to fulfil thepromise of its looks.
a little quiet chat she had with george macwha,in which he poured forth the praises of her boy, did not a little, aswell, to reconcile her to his desertion of her.
"deed, mem," said george, whose acquaintance with scripture was neitherextensive nor precise, "to my mind he's jist a fulfilment o' theprophecee, 'an auld heid upo' young shouthers;' though i canna richtlymin' whilk o' the lesser prophets it is that conteens 't."
but mrs forbes never saw a little figure, lying in a corner,half-buried in wood-shavings, and utterly unconscious of her presence,being fast asleep.
this was, of course, annie anderson, who having heard of the newoccupation of her hero, had, one afternoon, three weeks before mrsforbes's visit, found herself at george's shop door, she hardly knewhow.
it seemed to her that she had followed her feet, and they hadtaken her there before she knew where they were going.
peeping in, shewatched alec and willie for some time at their work, without venturingto show herself.
but george, who came up behind her as she stood, andperceived her interest in the operations of the boys, took her by thehand, and led her in, saying kindly:"here's a new apprentice, alec.
she wants to learn boat-biggin."
annie, is that you, lassie?
come awa'," said alec.
"there's a fineheap o' spales ye can sit upo', and see what we're aboot."
and so saying he seated her on the shavings, and half-buried her withan armful more to keep her warm.
"put to the door, willie," he added.
"she'll be cauld.
she's noworkin', ye see."
whereupon willie shut the door, and annie found herself verycomfortable indeed.
there she sat, in perfect contentment, watching theprogress of the boat--a progress not very perceptible to herinexperienced eyes, for the building of a boat is like the building ofa city or the making of a book: it turns out a boat at last.
but aftershe had sat for a good while in silence, she looked up at alec, andsaid:"is there naething i can do to help ye, alec?"
lassies canna saw or plane, ye ken.
ye wad tak' affyer ain lugs in a jiffey."
again she was silent for a long time; and then, with a sigh, she lookedup and said:"alec, i'm so cauld!"
"i'll bring my plaid to row ye in the morn's nicht."
annie's heart bounded for joy; for here was what amounted to an expressinvitation for to-morrow.
"but," alec went on, "come wi' me, and we'll sune get ye warm again.
gie's yer han'."
annie gave alec her hand; and he lifted her out of her heap of spales,and led her away.
she never thought of asking where he was leading her.
they had not gone far down the _close_, when a roaring sound fell uponher ear, growing louder and louder as they went on; till, turning asharp corner, there they saw the smithy fire.
the door of the smithywas open, and they could see the smith at work some distance off.
thefire glowed with gathered rage at the impudence of the bellows blowingin its face.
the huge smith, with one arm flung affectionately over theshoulder of the insulting party, urged it to the contest; while hestirred up the other to increased ferocity, by poking a piece of ironinto the very middle of it.
how the angry glare started out of it andstared all the murky _smiddy_ in the face, showing such gloomy holesand corners in it, and such a lot of horse-shoes hung up close to theroof, ready to be fitted for unbelievable horse-wear; and making thesmith's face and bare arms glow with a dusky red, like hot metal, as ifhe were the gnome-king of molten iron.
then he stooped, and took upsome coal dust in a little shovel, and patted it down over the fire,and blew stronger than ever, and the sparks flew out with the rage ofthe fire.
annie was delighted to look at it; but there was a certainfierceness about the whole affair that made her shrink from goingnearer; and she could not help feeling a little afraid of the giantsmith in particular, with his brawny arms that twisted and torturediron bars all day long,--and his black angry-looking face, that seemedfor ever fighting with fire and stiff-necked metal his very look intothe forge-fire ought to have been enough to put it out of countenance.
perhaps that was why it was so necessary to keep blowing and poking atit.
again he stooped, caught up a great iron spoon, dipped it into atub of water, and poured the spoonful on the fire--a fresh insult, atwhich it hissed and sputtered, like one of the fiery flying serpents ofwhich she had read in her bible--gigantic, dragon-like creatures to herimagination--in a perfect insanity of fury.
but not the slightestmotion of her hand lying in alec's, indicated reluctance, as he led herinto the shop, and right up to the wrathful man, saying:"peter whaup, here's a lassie 'at's 'maist frozen to deid wi' cauld.
will ye tak' her in and lat her stan' by your ingle-neuk, and warmhersel'?"
"i'll do that, alec.
come in by, my bairn.
what ca' they ye?"
i ken a' aboot ye weel eneuch.
ye can lea' her wi' me, alec;i'll luik efter her."
"i maun gang back to my boat, annie," said alec, then, apologetically,"but i'll come in for ye again."
so annie was left with the smith, of whom she was not the least afraid,now that she had heard him speak.
with his leathern apron, caught up inboth hands, he swept a space on the front of the elevated hearth of theforge, clear of cinders and dust, and then, having wiped his hands onthe same apron, lifted the girl as tenderly as if she had been a baby,and set her down on this spot, about a yard from the fire, on a levelwith it; and there she sat, in front of the smith, looking at the fireand the smith and the work he was about, in turns.
he asked her a greatmany questions about herself and the bruces, and her former life athome; and every question he asked he put in a yet kindlier voice.
sometimes he would stop in the middle of blowing, and lean forward withhis arm on the handle of the bellows, and look full in the child's facetill she had done answering him, with eyes that shone in the firelightas if the tears would have gathered, but could not for the heat.
he would say, when she had answered him, and resume hisblowing, slowly and dreamily.
for this terrible smith's heart was justlike his fire.
he was a dreadful fellow for fighting and quarrellingwhen he got a drop too much, which was rather too often, if the truthmust be told; but to this little woman-child his ways were as soft andtender as a woman's: he could burn or warm.
"an' sae ye likit bein' at the ferm best?"
but ye see my father deid--""i ken that, my bairn.
the lord haud a grip o' ye!"
it was not often that peter whaup indulged in a pious ejaculation.
butthis was a genuine one, and may be worth recording for the sake ofannie's answer:"i'm thinkin' he hauds a grip o' us a', mr whaup."
and then she told him the story about the rats and the cat; for hardlya day passed just at this time without her not merely recalling it, butreflecting upon it.
and the smith drew the back of his hand across bothhis eyes when she had done, and then pressed them both hard with thethumb and forefinger of his right hand, as if they ached, while hisother arm went blowing away as if nothing was the matter but plenty ofwind for the forge-fire.
then he pulled out the red-hot _gad_, or ironbar, which he seemed to have forgotten ever since annie came in, and,standing with his back to her to protect her from the sparks, put it onhis anvil, and began to lay on it, as if in a fury; while the sparksflew from his blows as if in mortal terror of the angry man that waspelting at the luminous glory laid thus submissive before him.
in fact,peter was attempting to hammer out more things than one, upon that_study_ of his; for in scotland they call a smith's anvil a study, sothat he ranks with other artists in that respect.
then, as if anxiousto hear the child speak yet again, he said, putting the iron once morein the fire, and proceeding to rouse the wrath of the coals:"ye kent jeames dow, than?"
"ay; weel that.
i kent dooie as weel as broonie."
"wha was broonie?"
naebody but my ain coo."
"an' jeames was kin' to ye?"
to this question no reply followed; but peter, who stood looking ather, saw her lips and the muscles of her face quivering an answer,which if uttered at all, could come only in sobs and tears.
but the sound of approaching steps and voices restored her equanimity,and a listening look gradually displaced the emotion on hercountenance.
over the half-door of the shop appeared two men, eachbearing on his shoulder the socks (shares) of two ploughs, to besharpened, or set.
the instant she saw them she tumbled off her perch,and before they had got the door opened was half way to it, crying,"dooie!
another instant and she was lifted high in dowie'sarms.
"my little mistress!"
exclaimed he, kissing her.
"hoo cam ye here?"
"i'm safe eneuch here, dooie; dinna be fleyt.
i'll tell ye a' aboot it.
alec's in george macwha's shop yonner."
"and wha's alec?"
leaving them now to their private communications, i will relate, forthe sake of its result, what passed between james dow's companion andthe smith.
"the last time," said the youth, "that ye set my sock, peter whaup, yeturned it oot jist as saft's potty, and it wore oot raither suner."
man, ye mistak.
it wasna the sock.
it was the heid that cam'ahin' 't, and kentna hoo to haud it aff o' the stanes."
my heid's nae sae saft's yer ain.
it's no rosten a' daylike yours, till it's birstled (scorched) and sung (singed) like asheep's.
jist gie me a haud o' the taings, an' i s' set my sock to myain min'."
peter gave up the tongs at once, and the young fellow proceeded to putthe share in the fire, and to work the bellows.
"ye'll never mak ony thing o' 't that gait," said peter, as he took thetongs from his hand, and altered the position of the share for him.
"yewad hae 'it black upo' ae side and white upo' the ither.
noo ca (drive)steady, an' dinna blaw the fire aff o' the forge."
but when it came to the anvil part of the work, peter found so manyfaults with the handling and the execution generally, that at lengththe lad threw down the tongs with a laugh and an oath intermingled,saying:"ye can mak' potty o' 't yersel, than, peter.--ye jist min' me o' thewaesome carl."
"what's that o' 't, rory, man?"
naething but a bit sang that i cam' upo' the ither day i' the neuko' an auld newspaper."
"lat's hear't," said peter.
ye're better kent for a guidsang than for settin' socks."
"i canna sing 't, for i dinna ken the tune o' 't.
i only got a glimp'o' 't, as i tell ye, in an auld news."
"weel, say't, than.
ye're as weel kent for a guid memory, as a guidsang."
without more preamble, rory repeated, with appropriate gesture,    the waesome carl.
there cam a man to oor toon-en',   an' a waesome carl was he; wi' a snubbert nose, an' a crookit mou',   an' a cock in his left ee.
and muckle he spied, and muckle he spak';   but the burden o' his sang was aye the same, and ower again:   there's nane o' ye a' but's wrang.
ye're a' wrang, and a' wrang,    and a'thegither a' wrang;    there's no a man aboot the town,    but's a'thegither a' wrang.
that's no the gait to bake the breid,  nor yet to brew the yill; that's no the gait to haud the pleuch,  nor yet to ca the mill.
that's no the gait to milk the coo,  nor yet to spean the calf; nor yet to fill the girnel-kist--  ye kenna yer wark by half.
ye're a' wrang, &c. the minister was na fit to pray,  and lat alane to preach; he nowther had the gift o' grace,  nor yet the gift o' speech.
he mind 't him o' balaam's ass,  wi' a differ ye may ken: the lord he open'd the ass's mou'  the minister open'd 's ain.
he's a' wrang, &c. the puir precentor cudna sing,  he gruntit like a swine; the verra elders cudna pass  the ladles till his min'.
and for the rulin' elder's grace,  it wasna worth a horn; he didna half uncurse the meat,  nor pray for mair the morn.
he's a' wrang, &c. and aye he gied his nose a thraw,  and aye he crookit his mou'; and aye he cockit up his ee,  and said, "tak' tent the noo."
we leuch ahint oor loof (palm), man,  and never said him nay: and aye he spak'--jist lat him speik!
and aye he said his say:    ye're a' wrang, &c. quo' oor guidman: "the crater's daft;  but wow!
he has the claik; lat's see gin he can turn a han'  or only luik and craik.
it's true we maunna lippen till him--  he's fairly crack wi' pride; but he maun live, we canna kill him--  gin he can work, he s' bide."
he was a' wrang, &c. "it's true it's but a laddie's turn,  but we'll begin wi' a sma' thing; there's a' thae weyds to gather an' burn--  an' he's the man for a' thing."
we gaed oor wa's, and loot him be,  to do jist as he micht; we think to hear nae mair o' him,  till we come hame at nicht;    but we're a' wrang, &c. for, losh!
or it was denner-time,  the lift (firmament) was in a low; the reek rase up, as it had been  frae sodom-flames, i vow.
we ran like mad; but corn and byre  war blazin'--wae's the fell!�- as gin the deil had broucht the fire,  to mak' anither hell.
'twas a' wrang, &c. and by the blaze the carl stud,  wi's han's aneath his tails; and aye he said--"i tauld ye sae,  an' ye're to blame yersels.
it's a' your wite (blame), for ye're a' wrang--  ye'll maybe own't at last: what gart ye burn thae deevilich weyds,  whan the win' blew frae the wast?
ye're a' wrang, and a' wrang,    and a'thegither a' wrang;   there's no a man in a' the warl'   but's a'thegither a' wrang."
before the recitation was over, which was performed with considerablespirit and truth, annie and dowie were listening attentively, alongwith alec, who had returned to take annie back, and who now joinedloudly in the applause which followed the conclusion of the verses.
"faith, that was a chield to haud oot ower frae," said alec to rory.
"and ye said the sang weel.
ye sud learn to sing't though."
"maybe i may, some day; gin i cud only get a grainie saut to pit upo'the tail o' the bird that kens the tune o' 't.
what ca' they you, noo?"
"alec forbes," answered the owner of the name.
"ay," interposed annie, addressing herself to dowie, who still held herin his arms; "this is alec, that i tell't ye aboot.
he's richt guid tome.
alec, here's dooie, 'at i like better nor onybody i' the warl'."
and she turned and kissed the bronzed face, which was a clean face,notwithstanding the contrary appearance given to it by a beard of threedays' growth, which annie's kiss was too full of love to mind.
annie would have been yet more ready to tell dowie and alec each whothe other was, had she not been occupied in her own mind with adiscovery she had made.
for had not those verses given evident delightto the company--alec among the rest?
had he not applauded loudest ofall?--was there not here something she could do, and so contribute tothe delight of the workmen, alec and willie, and thus have her part inthe boat growing beneath their hands?
she would then be no longer atolerated beholder, indebted to their charity for permission to enjoytheir society, but a contributing member of the working community--ifnot working herself, yet upholding those that wrought.
the germ of allthis found itself in her mind that moment, and she resolved before nextnight to be able to emulate rory.
dowie carried her home in his arms, and on the way she told him allabout the kindness of alec and his mother.
he asked her many questionsabout the bruces; but her patient nature, and the instinctive feelingthat it would make dowie unhappy, withheld her from representing thediscomforts of her position in strong colours.
dowie, however, had hisown thoughts on the matter.
"hoo are ye the nicht, mr dow?"
said robert, who treated him with oilyrespect, because he was not only acquainted with all annie's affairs,but was a kind of natural, if not legal, guardian of her and herproperty.
"and whaur did ye fa' in wi' this stray lammie o' oors?"
"she's been wi' me this lang time," answered dow, declining, withscotch instinct, to give an answer, before he understood all the driftof the question.
a scotchman would always like the last question first.
"she's some ill for rinnin' oot," said bruce, with soft words addressedto dow, and a cutting look flung at annie, "withoot speirin' leave, andwe dinna ken whaur she gangs; and that's no richt for lass-bairns."
"never ye min' her, mr bruce," replied dow.
"i ken her better nor you,no meanin' ony offence, seein' she was i' my airms afore she was a weekauld.
lat her gang whaur she likes, and gin she does what she sudna do,i'll tak a' the wyte o' 't."
now there was no great anxiety about annie's welfare in the mind of mror mrs bruce.
the shop and their own children, chiefly the formeroccupied their thoughts, and the less trouble they had from thepresence of annie, the better pleased they were--always provided theycould escape the censure of neglect.
hence it came that annie'sabsences were but little inquired into.
all the attention they did showher, seemed to them to be of free grace and to the credit of theircharity.
but bruce did not like the influence that james dow had with her; andbefore they retired for the night, he had another lecture ready forannie.
"annie," he said, "it's no becomin' for ane i' your station to be saefamiliar.
ye'll be a young leddy some day, and it's no richt to tak upwi' servan's.
there's jeames doo, jist a labourin' man, and aneath yourstation a'thegether, and he taks ye up in's airms, as gin ye war abairn o' 's ain.
it's no proaper."
"i like jamie doo better nor onybody i' the haill warl," said annie,"excep'--"here she stopped short.
she would not expose her heart to the gaze ofthat man.
"i'm no gaein to say," returned annie firmly.
"ye're a camstairie (perverse) lassie," said bruce, pushing her awaywith a forceful acidity in the combination of tone and push.
she walked off to bed, caring nothing for his rebuke.
for since alec'skindness had opened to her a well of the water of life, she had almostceased to suffer from the ungeniality of her guardians.
she forgot themas soon as she was out of their sight.
and certainly they were nicer toforget than to remember.
as soon as she was alone in her room she drew from her pocket a parcelcontaining something which dowie had bought for her on their way home.
when undone it revealed two or three tallow candles, a precious presentin view of her hopes.
but how should she get a light--for this was longbefore lucifer matches had risen even upon the horizon of glamerton?
there was but one way.
she waited, sitting on the edge of her bed, in the cold and darkness,until every sound in the house had ceased.
then she stepped cautiouslydown the old stair, which would crack now and then, use what care andgentleness she might.
it was the custom in all the houses of glamerton to _rest_ the fire;that is, to keep it gently alive all night by the help of a _truff_, orsod cut from the top of a peat-moss--a coarse peat in fact, more looseand porous than the peat proper--which they laid close down upon thefire, destroying almost all remaining draught by means of coal-dust.
tothis sealed fountain of light the little maiden was creeping throughthe dark house, with one of her _dips_ in her hand--the pitcher withwhich she was about to draw from the fountain.
and a pretty study she would have made for any child-loving artist,when, with her face close to the grate, her mouth puckered up to doduty as the nozzle of a pair of bellows, one hand holding a twistedpiece of paper between the bars, and the other buttressing the wholeposition from the floor, she blew at the live but reluctant fire, aglow spreading at each breath over her face, and then fading as thebreath ceased, till at last the paper caught, and lighting it up fromwithout with flame, and from within with the shine of success, made thelovely child-countenance like the face of one that has found the truthafter the search of weary days.
thus she lighted her candle, and again with careful steps she made herway to her own room.
setting the candle in a hole in the floor, left bythe departure of a resinous knot, she opened her box, in which lay thefew books her aunt had thrown into it when she left her old home.
shehad not yet learned to care much about books; but one of these had nowbecome precious in her eyes, because she knew it contained poems thather father had been fond of reading.
she soon found it--a volume bysome scotch poet of little fame, whose inward commotions had generatedtheir own alleviation in the harmonies of ordered words in which theyembodied themselves.
in it annie searched for something to learn beforethe following night, and found a ballad the look of which she liked,and which she very soon remembered as one she had heard her fatherread.
it was very cold work to learn it at midnight, in winter, and ina garret too; but so intent was she, that before she went to bed, shehad learned four or five verses so thoroughly that she could repeatthem without thinking of what came next, and these she kept saying overand over again even in her dreams.
as soon as she woke in the dark morning she put her hand under herpillow to feel the precious volume, which she hoped would be the bondto bind her yet more closely to the boat and its builders.
she took itto school in her pocket, learning the whole way as she went, and takinga roundabout road that her cousins might not interrupt her.
she keptrepeating and peeping every possible moment during school hours, andthen all the way home again.
so that by the time she had had herdinner, and the gauzy twilight had thickened to the "blanket of thedark," she felt quite ready to carry her offering of "the song thatlightens toil," to george macwha's workshop.
how clever they must be, she thought, as she went along, to make such abeautiful thing as the boat was now growing to!
and she felt in herheart a kind of love for the look of living grace that the little craftalready wore.
indeed before it was finished she had learned to regardit with a feeling of mingled awe, affection, and admiration, and thelittle boat had made for itself a place in her brain.
when she entered, she found the two boys already in busy talk; andwithout interrupting them by a word, she took her place on the heap ofshavings which had remained undisturbed since last night.
after theimmediate consultation was over, and the young carpenters had settledto their work--not knowing what introduction to give to her offering,she produced it without any at all.
the boys did not know what to makeof it at first, hearing something come all at once from annie's lipswhich was neither question nor remark, and broke upon the silence likean alien sound.
but they said nothing--only gave a glance at each otherand at her, and settled down to listen and to work.
nor did they speakone word until she had finished the ballad.
"the last wooing,"said annie, all at once, and went on: "o lat me in, my bonny lass!
it's a lang road ower the hill; and the flauchterin' snaw began to fa',  as i cam by the mill."
"this is nae change-hoose, john munro,  and ye needna come nae mair: ye crookit yer mou', and lichtlied me,  last wednesday, at the fair."
"i lichtlied ye!"
"aboon the glass."
"foul-fa' the ill-faured mouth that made the leein' word to pass,  by rowin' 't (wrapping) in the truth.
the fac' was this: i dochtna bide  to hear yer bonnie name, whaur muckle mous war opened wide  wi' lawless mirth and shame.
and a' i said was: 'hoot!
lat sit;  she's but a bairn, the lass.'
it turned the spait (flood) o' words a bit,  and loot yer fair name pass."
"thank ye for naething, john munro!
my name can gang or bide; it's no a sough o' drucken words  wad turn my heid aside."
"o elsie, lassie o' my ain!
the drift is cauld and strang; o tak me in ae hour, and syne  i'll gather me and gang."
"ye're guid at fleechin' (wheedling), jock munro.
for ye heedna fause and true: gang in to katie at the mill,  she lo'es sic like as you."
he turned his fit; he spak nae mair.
the lift was like to fa'; and elsie's heart grew grit and sair (big and sore),  at sicht o' the drivin' snaw.
she laid her doun, but no to sleep,  for her verra heart was cauld; and the sheets war like a frozen heap  o' snaw aboot her faul'd.
she rase fu' ear'.
and a' theroot  was ae braid windin' sheet; at the door-sill, or winnock-lug (window-corner),  was never a mark o' feet.
she crap a' day aboot the hoose,  slow-fittit and hert-sair, aye keekin' oot like a frichtit moose,--  but johnnie cam nae mair!
when saft the thow begud to melt  awa' the ghaistly snaw, her hert was safter nor the thow,  her pride had ta'en a fa.'
and she oot ower the hill wad gang,  whaur the sun was blinkin' bonnie, to see his auld minnie (mother) in her cot,  and speir aboot her johnnie.
but as alang the hill she gaed,  through snaw und slush and weet, she stoppit wi' a chokin' cry--  'twas johnnie at her feet.
his heid was smoored aneath the snaw,  but his breist was maistly bare; and 'twixt his breist and his richt han',  he claisp't a lock o' hair.
'twas gowden hair: she kent it weel.
alack, the sobs and sighs!
the warm win' blew, the laverock flew,  but johnnie wadna rise.
the spring cam ower the wastlin (westward) hill,  and the frost it fled awa'; and the green grass luikit smilin' up,  nane the waur for a' the snaw.
and saft it grew on johnnie's grave,  whaur deep the sunshine lay; but, lang or that, on elsie's heid  the gowden hair was gray.
george macwha, who was at work in the other end of the shop when shebegan, had drawn near, chisel in hand, and joined the listeners.
"weel dune, annie!"
exclaimed he, as soon as she had finished�-feelingvery shy and awkward, now that her experiment had been made.
but shehad not long to wait for the result.
"say't ower again, annie," said alec, after a moment's pause.
could she have wished for more?
she did say it over again.
that's rale bonnie.
whaur did ye get it?"
"in an auld buikie o' my father's," answered she.
"is there ony mair in't like it?"
"jist learn anither, will ye, afore the morn's nicht?"
"i'll do that, alec."
"dinna ye like it, curly?"
asked alec, for curly had said nothing.
(faith)" was curly's emphatic and uncritical reply.
annie therefore learned and repeated a few more, which, if not receivedwith equal satisfaction, yet gave sufficient pleasure to the listeners.
they often, however, returned to the first, demanding it over and overagain, till at length they knew it as well as she.
hut a check was given for a while to these forenight meetings.
a rapid thaw set in, and up through the vanishing whiteness dawned thedark colours of the wintry landscape.
for a day or two the soft wetsnow lay mixed with water over all the road.
after that came mire anddirt.
but it was still so far off spring, that nobody cared to bereminded of it yet.
so when, after the snow had vanished, a hard blackfrost set in, it was welcomed by the schoolboys at least, whatever theold people and the poor people, and especially those who were both oldand poor, may have thought of the change.
under the binding power ofthis frost, the surface of the slow-flowing glamour and of the swifterwan-water, were once more chilled and stiffened to ice, which every daygrew thicker and stronger.
and now, there being no coverlet of snowupon it, the boys came out in troops, in their iron-shod shoes andtheir clumsy skates, to skim along those floors of delight that thewinter had laid for them.
to the fishes the ice was a warm blanket castover them to keep them from the frost.
but they must have been dismayedat the dim rush of so many huge forms above them, as if another riverwith other and awful fishes had buried theirs.
alec and willie lefttheir boat--almost for a time forgot it--repaired their skates, joinedtheir school-fellows, and shot along the solid water with the banksflying past them.
it was strange to see the banks thus from the middlesurface of the water.
all was strange about them; and the delight ofthe strangeness increased the delight of the motion, and sent the bloodthrough their veins swift as their flight along the frozen rivers.
for many afternoons and into the early nights, alec and curly held onthe joyful sport, and annie was for the time left lonely.
but she wasneither disconsolate nor idle.
the boat was a sure pledge for them.
tothe boat and her they must return.
she went to the shop still, now andthen, to see george macwha, who, of an age beyond the seduction of iceand skates, kept on steadily at his work.
to him she would repeat aballad or two, at his request, and then go home to increase her stock.
this was now a work of some difficulty, for her provision of candleswas exhausted, and she had no money with which to buy more.
the lastcandle had come to a tragical end.
for, hearing steps approaching herroom one morning, before she had put it away in its usual safety in herbox, she hastily poked it into one of the holes in the floor and forgotit.
when she sought it at night, it was gone.
her first dread was thatshe had been found out; but hearing nothing of it, she concluded atlast that her enemies the _rottans_ had carried it off and devoured it.
"deil choke them upo' the wick o' 't!"
exclaimed curly, when she toldhim the next day, seeking a partner in her grief.
but a greater difficulty had to be encountered.
it was not long beforeshe had exhausted her book, from which she had chosen the right poemsby insight, wonderfully avoiding by instinct the unsuitable, withoutknowing why, and repelled by the mere tone.
she thought day and night where additional _pabulum_ might be procured,and at last came to the resolution of applying to mr cowie theclergyman.
without consulting any one, she knocked on an afternoon atmr cowie's door.
"cud i see the minister?"
she said to the maid.
"i dinna ken.
what do you want?"
was the maid's reply.
but annie was scotch too, and perhaps perceived that she would have buta small chance of being admitted into the minister's presence if shecommunicated the object of her request to the servant.
so she onlyreplied,"i want to see himsel', gin ye please."
"weel, come in, and i'll tell him.
what's yer name?"
"annie anderson""whaur do ye bide?"
"at mr bruce's, i' the wast wynd."
the maid went, and presently returning with the message that she was to"gang up the stair," conducted her to the study where the ministersat--a room, to annie's amazement, filled with books from the top tothe bottom of every wall.
mr cowie held out his hand to her, and said,"well, my little maiden, what do you want?"
"please, sir, wad ye len' me a sang-buik?"
said the minister, hesitatingly, supposing he had notheard aright, and yet doubting if this could be the correction of hisauricular blunder.
"na, sir; i hae a psalm-buik at hame.
it's a sang-buik that i want thelen' o'."
now the minister was one of an old school--a very worthy kind-heartedman, with nothing of what has been called _religious experience_.
buthe knew what some of his lord's words meant, and amongst them certainwords about little children.
he had a feeling likewise, of moreinstinctive origin, that to be kind to little children was an importantbranch of his office.
so he drew annie close to him, as he sat in hiseasy-chair, laid his plump cheek against her thin white one, and saidin the gentlest way:"and what do you want a song-book for, dawtie?"
"to learn bonnie sangs oot o', sir.
dinna ye think they're the bonniestthings in a' the warl',--sangs, sir?"
for annie had by this time learned to love ballad-verse aboveeverything but alec and dowie.
"and what kind o' sangs do ye like?"
the clergyman asked, instead ofreplying.
"i like them best that gar ye greit, sir."
at every answer, she looked up in his face with her open clear blueeyes.
and the minister began to love her not merely because she was achild, but because she was this child.
"do ye sing them?"
he asked, after a little pause of pleased gazinginto the face of the child.
"na, na; i only say them.
i dinna ken the tunes o' them."
"and do you say them to mr bruce?"
"mr bruce, sir!
mr bruce wad say i was daft.
i wadna say a sang to him,sir, for--for--for a' the sweeties i' the shop."
"well, who do you say them to?"
"to alec forbes and willie macwha.
they're biggin a boat, sir; and theylike to hae me by them, as they big, to say sangs to them.
and i likeit richt weel."
"it'll be a lucky boat, surely," said the minister, "to rise to thesound of rhyme, like some old norse war-ship."
"i dinna ken, sir," said annie, who certainly did not know what hemeant.
now the minister's acquaintance with any but the classic poets was verysmall indeed; so that, when he got up and stood before hisbook-shelves, with the design of trying what he could do for her, hecould think of nobody but milton.
so he brought the _paradise lost_ from its place, where it had not beendisturbed for years, and placing it before her on the table, for it wasa quarto copy, asked her if that would do.
she opened it slowly andgently, with a reverential circumspection, and for the space of aboutfive minutes, remained silent over it, turning leaves, and tasting, andturning, and tasting again.
at length, with one hand resting on thebook, she turned to mr cowie, who was watching with much interest and alittle anxiety the result of the experiment, and said gently andsorrowfully:"i dinna think this is the richt buik for me, sir.
there's nae sangin't that i can fin' out.
it gangs a' straucht on, and never turns orhalts a bit.
noo ye see, sir, a sang aye turns roun', and begins again,and afore lang it comes fairly to an en', jist like a day, sir, whan wegang to oor beds an' fa' asleep.
but this hauds on and on, and there'sno end till't ava (at all).
it's jist like the sun that 'never tiresnor stops to rest.'"
"'but round the world he shines,'" said the clergyman, completing thequotation, right good-humouredly, though he was somewhat bewildered;for he had begun to fall a-marvelling at the little dingy maiden, withthe untidy hair and dirty frock, who had thoughts of her own, and wouldnot concede the faculty of song to the greatest of epic poets.
doubtless if he had tried her with some of the short poems at the endof the _paradise regained_, which i doubt if he had ever even read, shewould at least have allowed that they were not devoid of song.
but itwas better perhaps that she should be left free to follow her owninstincts.
the true teacher is the one who is able to guide thoseinstincts, strengthen them with authority, and illuminate them withrevelation of their own fundamental truth.
the best this good ministercould do was not to interfere with them.
he was so anxious to help her,however, that, partly to gain some minutes for reflection, partly toget the assistance of his daughters, he took her by the hand, and ledher to the dining-room, where tea was laid for himself and his twogrown-up girls.
she went without a thought of question or a feeling ofdoubt; for however capable she was of ordering her own way, nothingdelighted her more than blind submission, wherever she felt justifiedin yielding it.
it was a profound pleasure to her not to know what wascoming next, provided some one whom she loved did.
so she sat down totea with the perfect composure of submission to a superior will.
itnever occurred to her that she had no right to be there; for had notthe minister himself led her there?
and his daughters were very kindand friendly.
in the course of the meal, mr cowie having told them thedifficulty he was in, they said that perhaps they might be able to findwhat she wanted, or something that might take the place of it; andafter tea, one of them brought two volumes of ballads of all sorts,some old, some new, some scotch, some english, and put them intoannie's hands, asking her if that book would do.
the child eagerlyopened one of the volumes, and glanced at a page: it sparkled with theright ore of ballad-words.
the red, the colour always of delight, grewin her face.
she closed the book as if she could not trust herself tolook at it while others were looking at her, and said with a sigh:"eh, mem!
ye wonna lippen them _baith_ to me?"
"yes, i will," said miss cowie.
"i am sure you will take care of them."
"_that--i--will_," returned annie, with an honesty and determination ofpurpose that made a great impression upon mr cowie especially.
and sheran home with a feeling of richness of possession such as she had neverbefore experienced.
her first business was to scamper up to her room, and hide the precioustreasures in her _kist_, there to wait all night, like the buried dead,for the coming morning.
when she confessed to mr bruce that she had had tea with the minister,he held up his hands in the manner which commonly expresses amazement;but what the peculiar character or ground of the amazement might beremained entirely unrevealed, for he said not a word to elucidate thegesture.
the next time annie went to see the minister it was on a very differentquest from the loan of a song-book.
one afternoon, as alec went home to dinner, he was considerablysurprised to find mr malison leaning on one of the rails of thefoot-bridge over the glamour, looking down upon its frozen surface.
there was nothing supernatural or alarming in this, seeing that, afterschool was over, alec had run up the town to the saddler's, to get anew strap for one of his skates.
what made the fact surprising was,that the scholars so seldom encountered the master anywhere except inschool.
alec thought to pass, but the moment his foot was on the bridgethe master lifted himself up, and faced round.
"well, alec," he said, "where have _you_ been?"
"to get a new strap for my skatcher," answered alec.
"you're fond of skating--are you, alec?"
"i used to be when i was a boy.
have you had your dinner?"
"then i suppose your mother has not dined, either?"
"she never does till i go home, sir."
"then i won't intrude upon her.
i did mean to call this afternoon."
"she will be very glad to see you, sir.
come and take a share of whatthere is."
"i think i had better not, alec."
i am sure she will make you welcome."
mr malison hesitated.
alec pressed him.
he yielded; and they went alongthe road together.
i shall not have to show much more than half of mr malison's life--theschool half, which, both inwardly and outwardly, was very differentfrom the other.
the moment he was out of the school, the moment, thatis, that he ceased for the day to be responsible for the moral andintellectual condition of his turbulent subjects, the wholecharacter--certainly the whole deportment--of the man changed.
he wasnow as meek and gentle in speech and behaviour as any mother could havedesired.
nor was the change a hypocritical one.
the master never interfered, oronly upon the rarest occasions when pressure from without was broughtto bear upon him, as in the case of juno, with what the boys did out ofschool.
he was glad enough to accept utter irresponsibility for thatportion of his time; so that between the two parts of the day, as theypassed through the life of the master, there was almost as littleconnection as between the waking and sleeping hours of a somnambulist.
but, as he leaned over the rail of the bridge, whither a rare impulseto movement had driven him, his thoughts had turned upon alec forbesand his antagonism.
out of school, he could not help feeling that theboy had not been very far wrong, however subversive of authority hisbehaviour had been; but it was not therefore the less mortifying tothink how signally he had been discomfited by him.
and he was compelledmoreover to acknowledge to himself that it was a mercy that alec wasnot the boy to follow up his advantage by heading--not a party againstthe master, but the whole school, which would have been ready enough tofollow such a victorious leader.
so there was but one way of settingmatters right, as mr malison had generosity enough left in him toperceive; and that was, to make a friend of his adversary.
indeed thereis that in the depths of every human breast which makes areconciliation the only victory that can give true satisfaction.
norwas the master the only gainer by the resolve which thus arose in hismind the very moment before he felt alec's tread upon the bridge.
they walked together to howglen, talking kindly the whole way; to whichtalk, and most likely to which kindness between them, a little incidenthad contributed as well.
alec had that day rendered a passage of virgilwith a remarkable accuracy, greatly pleasing to the master, who,however, had no idea to what this isolated success was attributable.
iforget the passage; but it had reference to the setting of sails, andalec could not rest till he had satisfied himself about its meaning;for when we are once interested in anything, we want to see it neareras often as it looms in sight.
so he had with some difficulty clearedaway the mists that clung about the words, till at length he beheld andunderstood the fact embodied in them.
alec had never had praise from mr malison before--at least none thathad made any impression on him--and he found it very sweet.
and throughthe pleasure dawned the notion that perhaps he might be a scholar afterall if he gave his mind to it.
in this he was so far right: a fairscholar he might be, though a learned man he never could be, withoutdeveloping an amount of will, and effecting a degree of self-conquest,sufficient for a jesuit,--losing at the same time not only what he wasespecially made for knowing, but, in a great measure, what he wasespecially made for being.
few, however, are in danger of going sogrievously against the intellectual impulses of their nature: far moreare in danger of following them without earnestness, or if earnestly,then with the absorption of an eagerness only worldly.
mrs forbes, seeing the pleasure expressed on alec's countenance,received mr malison with more than the usual cordiality, forgettingwhen he was present before her eyes what she had never failed to thinkof with bitterness when he was only present to her mind.
as soon as dinner was over alec rushed off to the river, leaving hismother and the master together.
mrs forbes brought out thewhisky-bottle, and mr malison, mixing a tumbler of toddy, filled awine-glass for his hostess.
"we'll make a man of alec some day yet," said he, giving anill-considered form to his thoughts.
returned mrs forbes, irritated at the suggestion of anydifficulty in the way of alec's ultimate manhood, and perhaps glad ofthe opportunity of speaking her mind--"'deed!
mr malison, ye made abonnie munsie (monsieur) o' him a month ago.
it wad set ye weel to tryyer hand at makin' a man o' him noo."
had alec been within hearing, he would never have let his mother forgetthis speech.
for had not she, the immaculate, the reprover, fallenherself into the slough of the vernacular?
the fact is, it is easier tospeak the truth in a _patois_, for it lies nearer to the simplerealities than a more conventional speech.
i do not however allow that the scotch is a _patois_ in the ordinarysense of the word.
for had not scotland a living literature, and that ahigh one, when england could produce none, or next to none--i mean inthe fifteenth century?
but old age, and the introduction of a morepolished form of utterance, have given to the scotch all the otheradvantages of a _patois_, in addition to its own directness andsimplicity.
for a moment the dominie was taken aback, and sat reddening over histoddy, which, not daring even to taste it, he went on stirring with histoddy-ladle.
for one of the disadvantages of a broken life is, thatwhat a person may do with a kind of conscience in the one part, hefeels compelled to blush for in the other.
the despotism exercised inthe school, even though exercised with a certain sense of justice andright, made the autocrat, out of school, cower before the parents ofhis helpless subjects.
and this quailing of heart arose not merely fromthe operation of selfish feelings, but from a deliquium that fell uponhis principles, in consequence of their sudden exposure to a more openatmosphere.
but with a sudden perception that his only chance was tothrow himself on the generosity of a woman, he said:"well, ma'am, if you had to keep seventy boys and girls quiet, and hearthem their lessons at the same time, perhaps you would find yourself indanger of doing in haste what you might repent at leisure."
"weel, weel, mr malison, we'll say nae mair aboot it.
my laddie's nanethe waur for't noo; and i hope ye will mak a man o' him some day, as yesay."
"he translated a passage of virgil to-day in a manner that surprisedme."
"did he though?
he's not a dunce, i know; and if it weren't for thatstupid boat he and william macwha are building, he might be made ascholar of, i shouldn't wonder.
george should have more sense thanencourage such a waste of time and money.
he's always wanting somethingor other for the boat, and i confess i can't find in my heart to refusehim, for, whatever he may be at school, he's a good boy at home, mrmalison."
but the schoolmaster did not reply at once, for a light had dawned uponhim: this then was the secret of alec's translation--a secret in goodsooth worth his finding out.
one can hardly believe that it should havebeen to the schoolmaster the first revelation of the fact that apractical interest is the strongest incitement to a theoreticalacquaintance.
but such was the case.
he answered after a moment'spause--"i suspect, ma'am, on the contrary, that the boat, of which i had heardnothing till now, was alec's private tutor in the passage of virgil towhich i have referred."
"i don't understand you, mr malison."
"i mean, ma'am, that his interest in his boat made him take an interestin those lines about ships and their rigging.
so the boat taught him totranslate them."
"i see, i see."
"and that makes me doubt, ma'am, whether we shall be able to make himlearn anything to good purpose that he does not take an interest in."
"well, what _do_ you think he is fit for, mr malison?
i should like himto be able to be something else than a farmer, whatever he may settledown to at last."
mrs forbes thought, whether wisely or not, that as long as she was ableto manage the farm, alec might as well be otherwise employed.
and shehad ambition for her son as well.
but the master was able to make nodefinite suggestion.
alec seemed to have no special qualification forany profession; for the mechanical and constructive faculties had alonereached a notable development in him as yet.
so after a long talk, hismother and the schoolmaster had come no nearer than before to adetermination of what he was fit for.
the interview, however, restoreda good understanding between them.
it was upon a friday night that the frost finally broke up.
a day ofwintry rain followed, dreary and depressing.
but the two boys, alecforbes and willie macwha, had a refuge from the _ennui_ commonlyattendant on such weather, in the prosecution of their boat-building.
hence it came to pass that in the early evening of the followingsaturday, they found themselves in close consultation in georgemacwha's shop, upon a doubtful point involved in the resumption oftheir labour.
but they could not settle the matter without reference tothe master of the mystery, george himself, and were, in the mean time,busy getting their tools in order--when he entered, in conversationwith thomas crann the mason, who, his bodily labours being quiteinterrupted by the rain, had the more leisure apparently to bring hismental powers to bear upon the condition of his neighbours.
"it's a sod pity, george," he was saying as he entered, "that a manlike you wadna, ance for a', tak thoucht a bit, and consider the en' o'a' thing that the sun shines upo'."
"hoo do ye ken, thamas, that i dinna tak thoucht?"
"will ye say 'at ye _div_ tak thoucht, george?"
"i'm a bit o' a protestant, though i'm nae missionar; an' i'm noinclined to confess, thamas--meanin' no ill-will to _you_ for a' that,ye ken," added george, in a conciliatory tone.
i can only say that i hae seen no signs o' a savin'seriousness aboot ye, george.
ye're sair ta'en up wi' the warl'."
"hoo mak' ye that oot?
ye big hooses, an' i mak' doors to them.
andthey'll baith stan' efter you an' me's laid i' the mouls.--it's weelkent forbye that ye hae a bit siller i' the bank, and i hae none."
"not a bawbee hae i, george.
i can pray for my daily breid wi' anhonest hert; for gin the lord dinna sen' 't, i hae nae bank to fa' backupo'."
"i'm sorry to hear 't, thamas," said george.--"but guid guide 's!"
heexclaimed, "there's the twa laddies, hearkenin' to ilka word 'at wesay!"
he hoped thus, but hoped in vain, to turn the current of theconversation.
"a' the better for that!"
"they need to be remin't aswell as you and me, that the fashion o' this warld passeth away.
alec,man, willie, my lad, can ye big a boat to tak' ye ower the river o'deith?--na, ye'll no can do that.
ye maun gae through that watshod, idoobt!
but there's an ark o' the covenant that'll carry ye safe owerthat and a waur flood to boot--and that's the flood o' god's wrathagainst evil-doers.--'upon the wicked he shall rain fire andbrimstone--a furious tempest.'
--we had a gran' sermon upo' the ark o'the covenant frae young mr mirky last sabbath nicht.
what for will naye come and hear the gospel for ance and awa' at least, george macwha?
ye can sit i' my seat."
"i'm obleeged to ye," answered george; "but the muckle kirk does weeleneuch for me.
and ye ken i'm precentor, noo, forbye."
"the muckle kirk!"
repeated thomas, in a tone of contempt.
"what get yethere but the dry banes o' morality, upo' which the win' o' the wordhas never blawn to pit life into the puir disjaskit skeleton.
come yeto oor kirk, an' ye'll get a rousin', i can tell ye, man.
man, ginye war ance convertit, ye wad ken hoo to sing.
it's no great singin''at _ye_ guide."
before the conversation had reached this point another listener hadarrived: the blue eyes of annie anderson were fixed upon the speakerfrom over the half-door of the workshop.
the drip from the thatch-eaveswas dropping upon her shabby little shawl as she stood, but she wasutterly heedless of it in the absorption of hearkening to thomas crann,who talked with authority, and a kind of hard eloquence of persuasion.
i ought to explain here that the _muckle kirk_ meant the parish church;and that the religious community to which thomas crann belonged was oneof the first results of the propagation of english independency inscotland.
these independents went commonly by the name of _missionars_in all that district; a name arising apparently from the fact that theywere the first in the neighbourhood to advocate the sending ofmissionaries to the heathen.
the epithet was, however, always used witha considerable admixture of contempt.
"are ye no gaein to get a minister o' yer ain, thamas?"
resumed george,after a pause, still wishing to turn the cart-wheels of theconversation out of the deep ruts in which the stiff-necked thomasseemed determined to keep them moving.
"na; we'll bide a bit, and try the speerits.
we're no like you--forcedto lat ower (swallow) ony jabble o' lukewarm water that's been stan'in'i' the sun frae year's en' to year's en', jist because the p�tronpleases to stick a pump intil 't an' ca' 't a well o' salvation.
we'llken whaur the water comes frae.
we'll taste them a', and cheeseaccordin'."
"weel, i wadna like the trouble nor yet the responsibility."
"i daursay not."
nor yet the shame o' pretennin' to jeedge my betters," addedgeorge, now a little nettled, as was generally the result at last ofthomas's sarcastic tone.
"george," said thomas solemnly, "nane but them that has the speerit canken the speerit."
with these words, he turned and strode slowly and gloomily out of theshop--no doubt from dissatisfaction with the result of his attempt.
who does not see that thomas had a hold of something to which georgewas altogether a stranger?
surely it is something more to stand withmoses upon mount sinai, and see the back of god through ever so manyfolds of cloudy darkness, than be sitting down to eat and drink, orrising up to play about the golden calf, at the foot of the mountain.
and that thomas was possessed of some divine secret, the heart of childannie was perfectly convinced; the tone of his utterance having agreater share in producing this conviction than anything he had said.
as he passed out, she looked up reverently at him, as one to whom deepthings lay open, thomas had a kind of gruff gentleness towards childrenwhich they found very attractive; and this meek maiden he could notthreaten with the vials of wrath.
he laid his hard heavy hand kindly onher head, saying:"ye'll be ane o' the lord's lambs, will ye no?
ye'll gang into the foldefter him, will ye no?"
"ay will i," answered annie, "gin he'll lat in alec and curly too."
"ye maun mak nae bargains wi' him; but gin they'll gang in, he'll nohaud them oot."
and away, somewhat comforted, the honest stonemason strode, through thedarkness and the rain, to his own rather cheerless home, where he hadneither wife nor child to welcome him.
an elderly woman took care ofhis house, whose habitual attitude towards him was one half of awe andhalf of resistance.
the moment he entered, she left the room where shehad been sitting, without a word of welcome, and betook herself to thekitchen, where she prepared his plate of porridge or bowl of brose.
with this in one hand, and a jug of milk in the other, she soonreturned, placing them like a peace-offering on the table before him.
having completed the arrangement by the addition of a horn spoon from acupboard in the wall, she again retired in silence.
the moment shevanished thomas's blue bonnet was thrown into a corner, and with foldedhands and bent head he prayed a silent prayer over his homely meal.
by this time alec and curly, having received sufficient instructionfrom george macwha, were in full swing with their boat-building.
butthe moment thomas went, alec, had taken annie to the forge to get herwell-dried, before he would allow her to occupy her old place in theheap of spales.
"wha's preachin' at the missionar-kirk the morn, willie?"
asked theboy's father, for willie knew everything that took place in glamerton.
"mr broon," answered curly.
"he's a guid man that, ony gait," returned his father.
"there's naemony like him.
i think i'll turn missionar mysel', for ance and awa',and gang and hear him the morn's nicht."
at the same instant annie entered the shop, her face glowing with theheat of the forge and the pleasure of rejoining her friends.
herappearance turned the current, and no more was said about themissionar-kirk.--many minutes did not pass before she had begun torepeat to the eager listeners one of the two new poems which she hadgot ready for them from the book miss cowie had lent her.
whatever effect the remonstrances of thomas might or might not haveupon the rest, annie had heard enough to make her want to go to themissionar-kirk.
for was it not plain that thomas crann knew somethingthat she did not know?
and where could he have learned it but at thesaid kirk?
there must be something going on there worth looking into.
perhaps there she might learn just what she needed to know; for, happyas she was, she would have been much happier had it not been for asomething--she could neither describe nor understand it--which alwaysrose between her and the happiness.
she did not lay the blame oncircumstances, though they might well, in her case, have borne a partof it.
whatever was, to her was right; and she never dreamed ofrebelling against her position.
for she was one of those simplecreatures who perceive at once that if they are to set anything rightfor themselves or other people, they must begin with their own selves,their inward being and life.
so without knowing that george macwhaintended to be there, with no expectation of seeing alec or curly, andwithout having consulted any of the bruce family, she found herself, afew minutes after the service had commenced, timidly peering throughthe inner door of the chapel, and starting back, with mingled shynessand awe, from the wide solemnity of the place.
every eye seemed to havedarted upon her the moment she made a chink of light between the doorand its post.
how spiritually does every child-nature feel thesolemnity of the place where people, of whatever belief or whateverintellectual rank, meet to worship god!
the air of the temple belongsto the poorest meeting-room as much as to the grandest cathedral.
andwhat added to the effect on annie was, that the reputation of mr brownhaving drawn a great congregation to hear him preach that evening, she,peeping through the door, saw nothing but live faces; whereas mrcowie's church, to which she was in the habit of going, though muchlarger, was only so much the more empty.
she withdrew in dismay to goup into the gallery, where, entering from behind, she would see fewerfaces, and might creep unperceived into the shelter of a pew; for shefelt "little better than one of the wicked" in having arrived late.
soshe stole up the awful stair and into the wide gallery, as a chiddendog might steal across the room to creep under the master's table.
notdaring to look up, she went with noiseless difficulty down a steep stepor two, and perched herself timidly on the edge of a seat, beside anold lady, who had kindly made room for her.
when she ventured to lifther eyes, she found herself in the middle of a sea of heads.
but shesaw in the same glance that no one was taking any notice of her, whichdiscovery acted wonderfully as a restorative.
the minister was reading,in a solemn voice, a terrible chapter of denunciation out of theprophet isaiah, and annie was soon seized with a deep listening awe.
the severity of the chapter was, however, considerably mollified by thegentleness of the old lady, who put into her hand a bible, smellingsweetly of dried starry leaves and southernwood, in which anniefollowed the reading word for word, feeling sadly condemned if shehappened to allow her eyes to wander for a single moment from the book.
after the long prayer, during which they all stood--a posture certainlymore reverential than the sitting which so commonly passes forkneeling--and the long psalm, during which they all sat, the sermonbegan; and again for a moment annie ventured to look up, feelingprotected from behind by the back of the pew, which reached high aboveher head.
before her she saw no face but that of the minister, betweenwhich and her, beyond the front of the gallery, lay a gulfy space,where, down in the bottom, sat other listening souls, with upturnedfaces and eyes, unseen of annie, all their regards converging upon thecountenance of the minister.
he was a thin-faced cadaverous man, with aself-severe saintly look, one to whom religion was clearly a reality,though not so clearly a gladness, one whose opinions�vaguehalf-monstrous embodiments of truth--helped to give him a consciousnessof the life which sprung from a source far deeper than hisconsciousness could reach.
i wonder if one will ever be able tounderstand the worship of his childhood--that revering upward lookwhich must have been founded on a reality, however much afterexperience may have shown the supposed grounds of reverence to beuntenable.
the moment annie looked in the face of mr brown, shesubmitted absolutely; she enshrined him and worshipped him with anawful reverence.
nor to the end of her days did she lose this feelingtowards him.
true, she came to see that he was a man of ordinarystature, and that some of the religious views which he held in commonwith his brethren were dishonouring of god, and therefore could not beelevating to the creature.
but when she saw these and other like facts,they gave her no shock--they left the reflex of the man in her mindstill unspotted, unimpaired.
how could this be?
simply because theyleft unaltered the conviction that this man believed in god, and thatthe desire of his own heart brought him into some real, howeverundefinable, relation to him who was yet nearer to him than that desireitself, and whose presence had caused its birth.
he chose for his text these words of the psalmist: "the wicked shall beturned into hell, and all the nations that forget god."
his sermon wasless ponderous in construction and multitudinous in division thanusual; for it consisted simply of answers to the two questions: "whoare the wicked?"
and "what is their fate?"
the answer to the formerquestion was, "the wicked are those that forget god;" the answer to thelatter, "the torments of everlasting fire."
upon annie the sermonproduced the immediate conviction that she was one of the wicked, andthat she was in danger of hell-fire.
the distress generated by theearlier part of the sermon, however, like that occasioned by thechapter of prophecy, was considerably mitigated by the kindness of anunknown hand, which, appearing occasionally over her shoulder frombehind, kept up a counteractive ministration of peppermint lozenges.
but the representations grew so much in horror as the sermon approachedits end, that, when at last it was over, and annie drew one long breathof exhaustion, hardly of relief, she became aware that the peppermintlozenge which had been given her a quarter of an hour before, was lyingstill undissolved in her mouth.
what had added considerably to the effect of the preacher's words, wasthat, in the middle of the sermon, she had, all at once, caught sightof the face of george macwha diagonally opposite to her, his eyeslooking like ears with the intensity of his listening.
nor did therather comical episode of the snuffing of the candles in the leastinterfere with the solemnity of the tragic whole.
the gallery waslighted by three _coron�_ of tallow candles, which, persisting ingrowing long-nosed and dim-sighted, had, at varying periods, accordingas the necessity revealed itself to a certain half-witted individual ofthe congregation, to be _snodded_ laboriously.
without losing a wordthat the preacher uttered, annie watched the process intently.
whatmade it ludicrous was, that the man, having taken up his weapon withthe air of a pious executioner, and having tipped the chandeliertowards him, began, from the operation of some occult sympathy, to openthe snuffers and his own mouth simultaneously; and by the time theblack devouring jaws of the snuffers had reached their full stretch,his own jaws had become something dragonlike and hideous tobehold--when both shut with a convulsive snap.
add to this that he waslong-sighted and often missed a candle several times before hesucceeded in snuffing it, whereupon the whole of the opening andshutting process had to be repeated, sometimes with no other resultthan that of snuffing the candle out, which had then to be pulled fromits socket and applied to the next for re-illumination.
but nothingcould be farther from annie's mood than a laugh or even a smile, thoughshe gazed as if she were fascinated by the snuffers, which weredreadfully like one of the demons in a wood-cut of the valley of theshadow of death in the _pilgrim's progress_ without boards, which hadbelonged to her father.
when all had ceased--when the prayer, the singing, and the finalbenediction were over, annie crept out into the dark street as if intothe outer darkness.
she felt the rain falling upon something hot, butshe hardly knew that it was her own cheeks that were being wetted bythe heavy drops.
her first impulse was to run to alec and curly, puther arms about their necks, and entreat them to flee from the wrath tocome.
but she could not find them to-night.
she must go home.
forherself she was not much afraid; for there was a place where prayer washeard as certainly as at the mercy-seat of old--a little garret roomnamely, with holes in the floor, out of which came rats; but with adoor as well, in at which came the prayed-for cat.
but alas for poor annie and her chapel-going!
as she was creepingslowly up from step to step in the dark, the feeling came over her thatit was no longer against rats, nor yet against evil things dwelling inthe holes and corners of a neglected human world, that she had to pray.
a spiritual terror was seated on the throne of the universe, and wascalled god--and to whom should she pray against it?
amidst thedarkness, a deeper darkness fell.
she knelt by her bedside, but she could not lift up her heart; for wasshe not one of them that forget god?
and was she not therefore wicked?
and was not god angry with her every day?
was not the fact that shecould not pray a certain proof that she was out of god's favour, andcounted unworthy of his notice?
but there was jesus christ: she would cry to him.
but did she believein him?
she tried hard to convince herself that she did; but at lastshe laid her weary head on the bed, and groaned in her young despair.
at the moment a rustling in the darkness broke the sad silence with athrob of terror.
she started to her feet.
she was exposed to all therats in the universe now, for god was angry with her, and she could notpray.
with a stifled scream she darted to the door, and half tumbleddown the stair in an agony of fear.
"what gars ye mak sic a din i' the hoose o' the sawbath nicht?"
screamed mrs bruce.
but little did annie feel the reproof.
and as little did she know thatthe dreaded rats had this time been the messengers of god to drive herfrom a path in which lies madness.
she was forced at length to go to bed, where god made her sleep andforget him, and the rats did not come near her again that night.
curly and alec had been in the chapel too, but they were not of atemperament to be disturbed by mr brown's discourse.
little as murdoch malison knew of the worlds of thought andfeeling--annie's among the rest--which lay within those young faces andforms assembled the next day as usual, he knew almost as little of themysteries that lay within himself.
annie was haunted all day with the thought of the wrath of god.
whenshe forgot it for a moment, it would return again with a sting ofactual physical pain, which seemed to pierce her heart.
before schoolwas over she had made up her mind what to do.
and before school was over malison's own deed had opened his own eyes,had broken through the crust that lay between him and the vision of hisown character.
there is not to be found a more thorough impersonation of his owntheology than a scotch schoolmaster of the rough old-fashioned type.
his pleasure was law, irrespective of right or wrong, and the reward ofsubmission to law was immunity from punishment.
he had his favouritesin various degrees, whom he chose according to inexplicable directionsof feeling ratified by "the freedom of his own will."
these found iteasy to please him, while those with whom he was not primarily pleased,found it impossible to please him.
now there had come to the school, about a fortnight before, twounhappy-looking little twin orphans, with white thin faces, and bonesin their clothes instead of legs and arms, committed to the mercies ofmr malison by their grandfather.
bent into all the angles of agrasshopper, and lean with ancient poverty, the old man tottered awaywith his stick in one hand, stretched far out to support his stoopingframe, and carried in the other the caps of the two forsaken urchins,saying, as he went, in a quavering, croaking voice,"i'll jist tak them wi' me, or they'll no be fit for the sawbath aboona fortnicht.
they're terrible laddies to blaud (spoil) their claes!"
turning with difficulty when he had reached the door, he added:"noo ye jist gie them their whups weel, master mailison, for ye kenthat he that spareth the rod blaudeth the bairn."
thus authorized, malison certainly did "gie them their whups weel."
before the day was over they had both lain shrieking on the floor underthe torture of the lash.
and such poor half-clothed, half-fed creaturesthey were, and looked so pitiful and cowed, that one cannot helpthinking it must have been for his own glory rather than their goodthat he treated them thus.
but, in justice to malison, another fact must be mentioned, which,although inconsistent with the one just recorded, was in perfectconsistency with the theological subsoil whence both sprang.
afterabout a week, during which they had been whipt almost every day, theorphans came to school with a cold and a terrible cough.
then hisobservant pupils saw the man who was both cruel judge and cruelexecutioner, feeding his victims with liquorice till their faces werestained with its exuberance.
the old habits of severity, which had been in some measure intermitted,had returned upon him with gathered strength, and this day anne was tobe one of the victims.
for although he would not dare to whip her, hewas about to incur the shame of making this day, pervaded as it was,through all its spaces of time and light, with the fumes of the sermonshe had heard the night before, the most wretched day that anne's sadlife had yet seen.
indeed, although she afterwards passed many moresorrowful days, she never had to pass one so utterly miserable.
thespirits of the pit seemed to have broken loose and filled murdochmalison's school-room with the stench of their fire and brimstone.
as she sat longing for school to be over, that she might follow a planwhich had a glimmer of hope in it, stupified with her labouringthoughts, and overcome with wretchedness, she fell fast asleep.
she wasroused by a smart blow from the taws, flung with unerring aim at theback of her bare bended neck.
she sprang up with a cry, and, totteringbetween sleep and terror, proceeded at once to take the leather snakeback to the master.
but she would have fallen in getting over the formhad not alec caught her in his arms.
he re-seated her, and taking thetaws from her trembling hand, carried it himself to the tyrant.
uponhim malison's fury, breaking loose, expended itself in a dozen blows onthe right hand, which alec held up without flinching.
as he walked tohis seat, burning with pain, the voice of the master sounded behindhim; but with the decree it uttered, alec did not feel himself atliberty to interfere.
"ann anderson," he bawled, "stand up on the seat."
with trembling limbs, annie obeyed.
she could scarcely stand at first,and the form shook beneath her.
for some time her colour keptalternating between crimson and white, but at last settled into adeadly pallor.
indeed, it was to her a terrible punishment to beexposed to the looks of all the boys and girls in the school.
the elderbruce tried hard to make her see one of his vile grimaces, but, feelingas if every nerve in her body were being stung with eyes, she neverdared to look away from the book which she held upside down before herown sightless eyes.--this pillory was the punishment due to fallingasleep, as hell was the punishment for forgetting god; and there shehad to stand for a whole hour.
"_what a shame!
damn that malison!_" and various other subduedexclamations were murmured about the room; for annie was a favouritewith most of the boys, and yet more because she was the general'ssweetheart, as they said; but these ebullitions of popular feeling weretoo faint to reach her ears and comfort her isolation and exposure.
worst of all, she had soon to behold, with every advantage of position,an outbreak of the master's temper, far more painful than she had yetseen, both from its cruelty and its consequences.
a small class of mere children, amongst whom were the orphan truffeys,had been committed to the care of one of the bigger boys, while themaster was engaged with another class.
every boy in the latter hadalready had his share of _pandies_, when a noise in the children'sclass attracting the master's attention, he saw one of the truffeys hitanother boy in the face.
he strode upon him at once, and putting noquestion as to provocation, took him by the neck, fixed it between hisknees, and began to lash him with hissing blows.
in his agony, thelittle fellow contrived to twist his head about and get a mouthful ofthe master's leg, inserting his teeth in a most canine and praiseworthymanner.
the master caught him up, and dashed him on the floor.
therethe child lay motionless.
alarmed, and consequently cooled, malisonproceeded to lift him.
he was apparently lifeless; but he had onlyfainted with pain.
when he came to himself a little, it was found thathis leg was hurt.
it appeared afterwards that the knee-cap was greatlyinjured.
moaning with pain, he was sent home on the back of a bigparish scholar.
at all this anne stared from her pillory with horror.
the feeling thatgod was angry with her grew upon her; and murdoch malison became for atime inseparably associated with her idea of god, frightfullybewildering all her aspirations.
the master still looked uneasy, threw the _tag_ into his desk, and beatno one more that day.
indeed, only half an hour of school-time wasleft.
as soon as that was over, he set off at a swinging pace for theold grandfather's cottage.
what passed there was never known.
the other truffey came to school thenext day as usual, and told the boys that his brother was in bed.
inthat bed he lay for many weeks, and many were the visits the masterpaid him.
this did much with the townsfolk to wipe away his reproach.
they spoke of the affair as an unfortunate accident, and pitied theschoolmaster even more than the sufferer.
when at length the poor boy was able to leave his bed, it becameapparent that, either through unskilful treatment, or as theunavoidable result of the injury, he would be a cripple for life.
the master's general behaviour was certainly modified by thisconsequence of his fury; but it was some time before the full reactionarrived.
when annie descended from her hateful eminence, just before the finalprayer, it was with a deeper sense of degradation than any violence ofthe tawse on her poor little hands could have produced.
nor could theattentions of alec, anxiously offered as soon as they were out ofschool, reach half so far to console her as they might once havereached; for such was her sense of condemnation, that she dared nottake pleasure in anything.
nothing else was worth minding tillsomething was done about that.
the thought of having god against hertook the heart out of everything.--as soon as alec left her, she walkedwith hanging head, pale face, and mournful eyes, straight to mr cowie'sdoor.
she was admitted at once, and shown into the library, where theclergyman sat in the red dusky glow of the firelight, sipping a glassof wine, and looking very much like an ox-animal chewing the cud; forthe meditation in which the good man indulged over his wine was seldomworthy of being characterized otherwise than as mental rumination.
"well, annie, my dear, come away," said he, "i am glad to see you.
howdoes the boat get on?"
deeply touched by a kindness which fell like dew upon the parchingmisery of the day, annie burst into tears.
mr cowie was greatlydistressed.
he drew her between his knees, laid his cheek against hers,as was his way with children, and said with soothing tenderness:"walawa!
what's the matter with my dawtie?"
after some vain attempts at speech, annie succeeded in giving thefollowing account of the matter, much interrupted with sobs and freshoutbursts of weeping.
"ye see, sir, i gaed last nicht to the missionar kirk to hear mr broon.
and he preached a gran' sermon, sir.
but i haena been able to bidemysel' sin' syne.
for i doobt i'm ane o' the wicked 'at god hates, andi'll never win' to haven at a', for i canna help forgettin' him whiles.
an' the wicked'll be turned into hell, and a' the nations that forgetgod.
that was his text, sir.
and i canna bide it."
in the bosom of the good man rose a gentle indignation against theschismatics who had thus terrified and bewildered that sacred being, amaid-child.
but what could he say?
he thought for a moment, and betookhimself, in his perplexity, to his common sense.
"you haven't forgotten your father, have you, annie?"
"i think aboot him maist ilka day," answered annie.
"but there comes a day now and then when you don't think much abouthim, does there not?"
"do you think he would be angry with his child because she was so muchtaken up with her books or her play---""i never play at onything, sir."
"well--with learning songs to say to alec forbes and willie macwha--doyou think he would be angry that you didn't think about him that day,especially when you can't see him?"
"'deed no, sir.
he wadna be sae sair upo' me as that."
"what would he say, do you think?"
"gin mr bruce war to cast it up till me, he wad say: 'lat alane thelassie.
she'll think aboot me the morn--time eneuch.'"
"well, don't you think your father in heaven would say the same?"
"maybe he micht, sir.
but ye see my father was my ain father, and wadmak' the best o' me."
"and is not god kinder than your father?"
"he canna weel be that, sir.
and there's the scripter!"
"but he sent his only son to die for us."
"ay--for the eleck, sir," returned the little theologian.
now this was more than mr cowie was well prepared to meet, forcertainly this terrible doctrine was perfectly developed in the creedof the scotch church; the assembly of divines having sat upon thescripture egg till they had hatched it in their own likeness.
there were the girl-eyes, blue, and hazy with tearful questions,looking up at him hungrily.--o starving little brothers and sisters!
god does love you, and all shall be, and therefore is, well.--but theminister could not say this, gladly as he would have said it if hecould; and the only result of his efforts to find a suitable reply wasthat he lost his temper--not with annie, but with the doctrine ofelection.
"gang ye hame, annie, my bairn," said he, talking scotch now, "anddinna trouble yer heid about election, and a' that.
it's no' a cannydoctrine.
no mortal man could ever win at the boddom o' 't.
i'mthinkin' we haena muckle to do w' 't.
gang hame, dawtie, and say yerprayers to be preserved frae the wiles o' sawtan.
there 's a sixpenceto ye."
his kind heart was sorely grieved that all it could give was money.
shehad asked for bread, and he had but a stone, as he thought, to giveher.
so he gave it her with shame.
he might however have reversed thewords of st peter, saying, "spiritual aid i have none, but such as ihave give i thee;" and so offered her the sixpence.
but, for my part, ithink the sixpence had more of bread in it than any theology he mighthave been expected to have at hand; for, so given, it was the symboland the sign of love, which is the heart of the divine theology.
annie, however, had a certain scotchness in her which made her drawback from the offer.
"na, thank ye, sir," she said; "i dinna want it."
"will ye no tak' it to please an auld man, bairn?"
"deed will i, sir, i wad do a hantle mair nor that to please you."
and again the tears filled her blue eyes as she held out herhand--receiving in it a shilling which mr cowie, for more relief to hisown burdened heart, had substituted for the sixpence.
"it's a shillin', sir!"
she said, looking up at him with the coin lyingon her open palm.
"weel, what for no?
is a shillin' no a saxpence?"
"weel, annie," said the old man, suddenly elevated into prophecy forthe child's need--for he had premeditated nothing of the sort--"maybewhan god offers us a saxpence, it may turn oot to be twa.
good nicht,my bairn."
but mr cowie was sorely dissatisfied with himself.
for not only did heperceive that the heart of the child could not be thus satisfied, buthe began to feel something new stirring in his own bosom.
the fact wasthat annie was further on than mr cowie.
she was a child looking aboutto find the face of her father in heaven: he was but one of god'sbabies, who had been lying on his knees, receiving contentedly andhappily the good things he gave him, but never looking up to find theeyes of him from whom the good gifts came.
and now the heart of the oldman, touched by the motion of the child's heart--yearning after herfather in heaven, and yet scarcely believing that he could be so goodas her father on earth--began to stir uneasily within him.
and he wentdown on his knees and hid his face in his hands.
but annie, though not satisfied, went away comforted.
after such a dayof agony and humiliation, mr cowie's kiss came gracious withrestoration and blessing.
it had something in it which was not in mrbrown's sermon.
and yet if she had gone to mr brown, she would havefound him kind too--very kind; but solemnly kind--severely kind; hislong saintly face beaming with religious tenderness--not humancordiality; and his heart full of interest in her spiritual condition,not sympathy with the unhappiness which his own teaching had produced;nay, rather inclined to gloat over this unhappiness as the sign ofgrace bestowed and an awakening conscience.
but notwithstanding the comfort mr cowie had given her--the best hehad, poor man!--annie's distress soon awoke again.
to know that shecould not be near god in peace and love without fulfilling certainmental conditions--that he would not have her just as she was now,filled her with an undefined but terribly real misery, only the moredistressing that it was vague with the vagueness of the dismal negationfrom which it sprung.
it was not however the strength of her love to god that made herunhappy in being thus barred out from him.
it was rather the check thusgiven to the whole upward tendency of her being, with its multitude ofundefined hopes and longings now drawing nigh to the birth.
it was inher ideal self rather than her conscious self that her misery arose.
and now, dearly as she loved mr cowie, she began to doubt whether heknew much about the matter.
he had put her off without answering herquestions, either because he thought she had no business with suchthings, or because he had no answer to give.
this latter possibly addednot a little to her unhappiness, for it gave birth to a fearful doubtas to the final safety of kind mr cowie himself.
but there was one man who knew more about such secret things, she fullybelieved, than any man alive; and that man was thomas crann.
thomas wasa rather dreadful man, with his cold eyes, high shoulders, and wheezingbreath; and annie was afraid of him.
but she would have encountered theterrors of the valley of the shadow of death, as surely as the pilgrim,to get rid of the demon nightmare that lay upon her bosom, crushing thelife out of her heart.
so she plucked up courage, like christian ofold, and resolved to set out for the house of the interpreter.
judging,however, that he could not yet be home from his work, she thought itbetter to go home herself first.
after eating a bit of oat cake, with a mug of blue milk for _kitchie_(latin "obsonium"), she retired to her garret and waited drearily, butdid not try to pray.
it was very dark by the time she left the house, for the night wasdrizzly; but she knew the windings of glamerton almost as well as theway up her garret-stair.
thomas's door was half open, and a light wasshining from the kitchen.
she knocked timidly.
at the same moment sheheard the voice of thomas from the other end of this house, whichconsisted only of a _but and a ben_.
in the ben-end (the inneroriginally, hence better room) there was no light: thomas often sat inthe dark.
"jean, come ben to worship," he cried roughly.
"comin', thamas," answered jean.
again annie knocked, but again without result.
her knock was toogentle.
after a moment's pause, dreading that the intended prayersmight interfere with her project, she knocked yet again; but a secondtime her knock was overwhelmed in the gruff call of thomas, soundingyet more peremptory than before.
"jean, come ben to worship."
"hoot, thamas, hae patience, man.
i canna come."
"jean, come ben to worship direckly."
"i'm i' the mids' o' cleanin' the shune.
i hae dooble wark o' mononday,ye ken."
"the shune can bide."
"worship can bide."
"haud yer tongue.
the shune can bide."
"na, na; they canna bide."
"gin ye dinna come ben this minute, i'll hae worship my lane."
vanquished by the awful threat, jean dropped the shoe she held, andturned her apron; but having to pass the door on her way to theben-end, she saw annie standing on the threshold, and stopped with astart, ejaculating:"the lord preserve's, lassie!"
"jean, what are ye sweerin' at?"
cried thomas, angrily.
"at annie anderson," answered jean simply.
"what for are ye sweerin' at _her_?
i'm sure she's a douce lassie.
whatdoes the bairn want?"
"what do ye want, annie?"
"i want to see thomas, gin ye please," answered annie.
"she wants to see you, thomas," screamed jean; remarking in a lowervoice, "he's as deef's a door-nail, annie anderson."
"lat her come in, than," bawled thomas.
"he's tellin' ye to come in, annie," said jean, as if she had beeninterpreting his words.
but she detained her nevertheless to askseveral unimportant questions.
at length the voice of thomas rousingher once more, she hastened to introduce her.
"gang in there, annie," she said, throwing open the door of the darkroom.
the child entered and stood just within it, not knowing evenwhere thomas sat.
but a voice came to her out of the gloom:"ye're no feared at the dark, are ye, annie?
"i dinna ken whaur i'm gaein."
"never min' that.
come straucht foret.
i'm watchin' ye."
for thomas had been sitting in the dark till he could see in it (which,however, is not an invariable result), while out of the little lightannie had come into none at all but she obeyed the voice, and wentstraight forward into the dark, evidently much to the satisfaction ofthomas, who seizing her arm with one hand, laid the other, horny andheavy, on her head, saying:"noo, my lass, ye'll ken what faith means.
whan god tells ye to ganginto the mirk, gang!"
"but i dinna like the mirk," said annie.
"no human sowl _can_," responded thomas.
"jean, fess a can'ledireckly."
now thomas was an enemy to everything that could be, justly orunjustly, called _superstition_; and this therefore was not the answerthat might have been expected of him.
but he had begun with thesymbolic and mystical in his reception of annie, and perhaps there wassomething in the lovely childishness of her unconscious faith (whileshe all the time thought herself a dreadful unbeliever) that keptthomas to the simplicities of the mystical part of his nature.
besides,thomas's mind was a rendezvous for all extremes.
in him they met, andshowed that they met by fighting all day long.
if you knocked at hisinner door, you never could tell what would open it to you--alldepending on what happened to be _uppermost_ in the wrestle.
the candle was brought and set on the table, showing two or threegeranium plants in the window.
why her eyes should have fixed uponthese, annie tried to discover afterwards, when she was more used tothinking.
but she could not tell, except it were that they were soscraggy and wretched, half drowned in the darkness, and half blanchedby the miserable light, and therefore must have been very like her ownfeelings, as she stood before the ungentle but not unkind stone-mason.
"weel, lassie," said he, when jean had retired, "what do ye want wi'me?"
annie burst into tears again.
"jean, gae butt the hoose direckly," cried thomas, on the mere chanceof his attendant having lingered at the door.
and the sound of herretreating footsteps, though managed with all possible care,immediately justified his suspicion.
this interruption turned annie'stears aside, and when thomas spoke next, she was able to reply.
"noo, my bairn," he said, "what's the maitter?"
"i was at the missionar kirk last nicht," faltered annie.
and the sermon took a grip o' ye?--nae doot, nae doot.
"i canna help forgettin' _him_, thomas."
"but ye maun try and no forget him, lassie."
"sae i do.
but it's dour wark, and 'maist impossible."
"sae it maun aye be; to the auld aidam impossible; to the youngchristian a weary watch."
hope began to dawn upon annie.
"a body micht hae a chance," she asked with meditative suggestion,"allooin' 'at she did forget him whiles?"
"nae doot, lassie.
the nations that forget god are them that dinnacare, that never fash their heids, or their herts aither, aboothim--them that were never called, never chosen."
annie's trouble returned like a sea-wave that had only retired togather strength.
"but hoo's a body to ken whether she _be_ ane o' the elec'?"
"that's a hard maitter.
it's no needfu' to ken't aforehan'.
jist latthat alane i' the mean time."
"but i canna lat it alane.
it's no for mysel' aither a'thegither.
could_ye_ lat it alane, thomas?"
this home-thrust prevented any questioning about the second clause ofher answer.
and thomas dearly loved plain dealing.
"ye hae me there, lassie.
na, i cudna lat it alane.
an' i never did latit alane.
i plaguit the lord nicht an' day till he loot me ken."
"i tried hard last nicht," said annie, "but the rottans war ower monyfor me."
"sawtan has mony wiles," said the mason reflectively.
"do ye think they warna rottans?'
"'cause, gin i thocht they war only deils, i wadna care a buckie(periwinkle) for them."
"it's muckle the same what ye ca' them, gin they ca you frae the throneo' grace, lassie."
"what am i to do than, thomas?"
"ye maun haud at it, lassie, jist as the poor widow did wi' the unjustjudge.
an' gin the lord hears ye, ye'll ken ye're ane o' the elec', forit's only his own elec' that the lord dis hear.
lassie, little yeken aboot prayin' an' no faintin'."
alas for the parable if thomas's theories were to be carried out in itsexposition!
for they would lead to the conclusion that the lord and theunjust judge were one and the same person.
but it is our divineaspirations and not our intellectual theories that need to be carriedout.
the latter may, nay must in some measure, perish; the former willbe found in perfect harmony with the divine will; yea, true thoughfaint echoes of that will--echoes from the unknown caves of our deepesthumanity, where lies, yet swathed in darkness, the divine image.
to thomas's words annie's only reply was a fixed gaze, which heanswered thus, resuming his last words:"ay, lassie, little ye ken aboot watchin' and prayin'.
whan it pleasedthe lord to call me, i was stan'in' my lane i' the mids' o' apeat-moss, luikin' wast, whaur the sun had left a reid licht ahin him,as gin he had jist brunt oot o' the lift, an' hadna gane doon ava.
an'it min'd me o' the day o' jeedgment.
an' there i steid and luikit, tillthe licht itsel' deid oot, an' naething was left but a gray sky an' afeow starns intil't.
an' the cloods gethered, an' the lift grew blackan' mirk; an' the haill countryside vainished, till i kent no moreaboot it than what my twa feet could answer for.
an' i daurna muv forthe fear o' the pits o' water an' the walleen (well-eyes--quagmire-springs)on ilka han'.
the lee-lang nicht i stood, or lay, or kneeled upo' myk-nees, cryin' to the lord for grace.
i forgot a' aboot election, an'cried jist as gin i could gar him hear me by haudin' at him.
an' i' themornin', whan the licht cam', i faund that my face was to the risin'sun.
and i crap oot o' the bog, an' hame to my ain hoose.
an' ilka body'at i met o' the road took the tither side o' 't, and glowert at me asgin i had been a ghaist or a warlock.
an' the bairns playin' aboot thedoors ran in like rabbits whan they got sicht o' me.
an' i begud tothink 'at something fearsome had signed me for a reprobate; an' i jistclosed my door, and gaed to my bed, and loot my wark stan', for wha cudwark wi' damnation hingin' ower his heid?
an' three days gaed ower me,that nothing passed my lips but a drap o' milk an' water.
an' o' thefourth day, i' the efternoon, i gaed to my wark wi' my heid swimmin'and my hert like to brak for verra glaidness.
i _was_ ane o' thechosen.
["]"but hoo did ye fin' that oot, thomas?"
asked annie, trembling.
"weel, lassie," answered thomas, with solemn conviction in every tone,"it's my firm belief that, say what they like, there is, and there canbe, but _one_ way o' comin' to the knowledge o' that secret."
"and what's that?"
entreated annie, whose life seemed to hang upon hislips.
get a sicht o' the face o' god.--it's my belief, an' a' theminnisters in creation'll no gar me alter my min', that no man can geta glimp' o' the face o' god but ane o' the chosen.
i'm no sayin' 'at aman's no ane o' the elec' that hasna had that favour vouchsaufed to_him_; but this i _do_ say, that he canna ken his election wi'oot that.
try ye to get a sicht o' the face o' god, lassie: syne ye'll ken and beat peace.
even moses himsel' cudna be saitisfeed wi'oot that."
"what is't like, thomas?"
said annie, with an eagerness which awe madevery still.
"no words can tell that.
it's all in the speerit.
whan ye see't ye'llken't.
there's no fear o' mistakin' _that_."
teacher and scholar were silent.
annie was the first to speak.
she hadgained her quest.
"am i to gang hame noo, thomas?"
"ay, gang hame, lassie, to yer prayers.
but i doobt it's dark.
i'llgang wi' ye.--jean, my shune!"
"na, na; i could gang hame blinlins," remonstrated annie.
"haud yer tongue.
i'm gaein hame wi' ye, bairn.--jean, my shune!"
i've jist cleaned them," screeched jean from the kitchenat the second call.
"fess them here direckly.
it's a jeedgment on ye for sayin' worship cudbide better nor the shune."
janet brought them and put them down sulkily.
in another minute thegreat shoes, full of nails half an inch broad, were replaced on thetired feet, and with her soft little hand clasped in the great hornyhand of the stonemason, annie trotted home by his side.
with scotchcaution, thomas, as soon as they entered the shop, instead of takingleave of annie, went up to the counter, and asked for an "unce o'tobawco," as if his appearance along with annie were merely accidental;while annie, with perfect appreciation of the reticence, ran throughthe gap in the counter.
she was so far comforted and so much tired, that she fell asleep at herprayers by the bedside.
presently she awoke in terror.
it was pussyhowever that had waked her, as she knew by the green eyes lamping in acorner.
but she closed her prayers rather abruptly, clambered into bed,and was soon fast asleep.
and in her sleep she dreamed that she stood in the darkness of the samepeat-moss which had held thomas and his prayers all the night long.
shethought she was _kept in_ there, till she should pray enough to getherself out of it.
and she tried hard to pray, but she could not.
andshe fell down in despair, beset with the terrors of those frightfulholes full of black water which she had seen on her way to glamerton.
but a hand came out of the darkness, laid hold of hers, and lifting herup, led her through the bog.
and she dimly saw the form that led her,and it was that of a man who walked looking upon the earth.
and shetried to see his face, but she could not, for he walked ever a littlebefore her.
and he led her home to the old farm.
and her father came tothe door to meet them.
and he looked just the same as in the old happydays, only that his face was strangely bright.
and with the joy ofseeing her father she awoke to a gentle sorrow that she had not seenalso the face of her deliverer.
the next evening she wandered down to george macwha's, and found thetwo boys at work.
she had no poetry to give them, no stories to tellthem, no answer to their questions as to where she had been the nightbefore.
she could only stand in silence and watch them.
the skeleton ofthe boat grew beneath their hands, but it was on the workers and not ontheir work that her gaze was fixed.
for her heart was burning withinher, and she could hardly restrain herself from throwing her arms abouttheir necks and imploring them to seek the face of god.
if she onlyknew that alec and curly were of the elect!
but they only could findthat out.
there was no way for her to peer into that mystery.
all shecould do was to watch their wants, to have the tool they needed nextready to their hand, to clear away the spales from before the busyplane, and to lie in wait for any chance of putting to her littlestrength to help.
perhaps they were not of the elect!
she wouldminister to them therefore--oh, how much the more tenderly!
"what's come ower annie?"
said the one to the other when she had gone.
but there was no answer to be found to the question.
could they haveunderstood her if she had told them what had come over her?
and so the time went on, slow-paced, with its silent destinies anniesaid her prayers, read her bible, and tried not to forget god.
could she only have known that god never forgot her, whether she forgothim or not, giving her sleep in her dreary garret, gladness even inmurdoch malison's school-room, and the light of life everywhere!
he wasnow leading on the blessed season of spring, when the earth would bealmost heaven enough to those who had passed through the fierceness ofthe winter.
even now, the winter, old and weary, was halting awaybefore the sweet approaches of the spring--a symbol of that eternalspring before whose slow footsteps death itself, "the winter of ourdiscontent," shall vanish.
death alone can die everlastingly.
i have been diffuse in my account of annie's first winter at school,because what impressed her should impress those who read her history.
it is her reflex of circumstance, in a great measure, which makes thathistory.
in regard to this portion of her life, i have little more tosay than that by degrees the school became less irksome to her; thatshe grew more interested in her work; that some of the reading-bookscontained extracts which she could enjoy; and that a taste for readingbegan to wake in her.
if ever she came to school with her lessonunprepared, it was because some book of travel or history had hadattractions too strong for her.
and all that day she would go aboutlike a guilty thing, oppressed by a sense of downfall and neglectedduty.
with alec it was very different.
he would often find himself in asimilar case; but the neglect would make no impression on hisconscience; or if it did, he would struggle hard to keep down the senseof dissatisfaction which strove to rise within him, and enjoy himselfin spite of it.
annie, again, accepted such as her doom, and went about gently unhappy,till neglect was forgotten in performance.
there is nothing that canwipe out wrong but right.
and still she haunted george macwha's workshop, where the boat soonbegan to reveal the full grace of its lovely outlines.
of all the worksof man's hands, except those that belong to art, a boat is theloveliest, and, in the old sense of the word, the _liveliest_.
is it that it is born between wind and water?--wind the father,ever casting himself into multitudinous shapes of invisible tides,taking beauteous form in the sweep of a "lazy-paced cloud," orembodying a transient informing freak in the waterspout, which he drawsinto his life from the bosom of his mate;--water, the mother, visibleshe, sweeping and swaying, ever making and ever unmade, the veryessence of her being--beauty, yet having no form of her own, and yetagain manifesting herself in the ceaseless generation of passing forms?
if the boat be the daughter of these, the stable child of visible andinvisible subtlety, made to live in both, and shape its steady coursebetween their varying and conflicting forces--if her ideal was modelledbetween the flap of airy pinions and the long ranging flow of theserpent water, how could the lines of her form fail of grace?
nor in this case were the magic influences of verse wanting to mouldand model a boat which from prow to stern should be lovely andfortunate.
as pandemonium    "rose like an exhalation, with the sound    of dulcet symphonies and voices sweet,"so the little boat grew to the sound of annie's voice uttering notrunic rhymes, but old scotch ballads, or such few sweet english poems,of the new revelation, as floated across her way, and folded theirbutterfly wings in her memory.
i have already said that reading became a great delight to her.
mrcowie threw his library, with very little restriction, open to her; andbooks old and new were all new to her.
she carried every fresh one homewith a sense of riches and a feeling of _upliftedness_ which i can illdescribe.
she gloated over the thought of it, as she held it tight inher hand, with feelings resembling, and yet how unlike, those of johnnybruce when he crept into his rabbits' barrel to devour the pennyworthof _plunky_ (a preparation of treacle and flour) which his brotherwould else have compelled him to share.
now that the days were longer,she had plenty of time to read; for although her so-called guardiansmade cutting remarks upon her idleness, they had not yet compelled herto nursing or needlework.
if she had shown the least inclination toeither, her liberty would have been gone from that moment; but, withthe fear of james dow before their eyes, they let her alone.
as to herdoing anything in the shop, she was far too much of an alien to beallowed to minister in the lowliest office of that sacred temple ofmammon.
so she read everything she could lay her hands upon; and asoften as she found anything peculiarly interesting, she would take thebook to the boat, where the boys were always ready to listen towhatever she brought them.
and this habit made her more dircerning[sic] and choice.
before i leave the school, however, i must give one more scene out ofits history.
one mid-day in spring, just as the last of a hail-shower was passingaway, and a sickly sunbeam was struggling out, the schoolroom-dooropened, and in came andrew truffey, with a smile on his worn face,which shone in touching harmony with the watery gleam of the sunbetween the two hail-storms--for another was close at hand.
he swunghimself in on the new pivot of his humanity, namely his crutch, whichevery one who saw him believed at once he was never more to go without,till he sank wearied on the road to the grave, and had to be carriedthe rest of the way.
he looked very long and deathly, for he had grownmuch while lying in bed.
the master rose hurriedly from his desk, and advanced to meet him.
adeep stillness fell upon the scholars.
they dropped all their work, andgazed at the meeting.
the master held out his hand.
with awkwardnessand difficulty andrew presented the hand which had been holding thecrutch; and, not yet thoroughly used to the management of it, staggeredin consequence and would have fallen.
but the master caught him in hisarms and carried him to his old seat beside his brother.
"thank ye, sir," said the boy with another gleamy smile, through whichhis thin features and pale, prominent eyes told yet more plainly of sadsuffering--all the master's fault, as the master knew.
"leuk at the dominie," said curly to alec.
for mr malison had returned to his seat and had laid his head down onthe desk, evidently to hide his emotion.
"haud yer tongue, curly.
dinna leuk at him," returned alec.
"he's sorryfor poor truffey."
every one behaved to the master that day with marked respect.
and fromthat day forward truffey was in universal favour.
let me once more assert that mr malison was not a bad man.
themisfortune was, that his notion of right fell in with his naturalfierceness; and that, in aggravation of the too common feeling withwhich he had commenced his relations with his pupils, namely, that theywere not only the natural enemies of the master, but therefore of alllaw, theology had come in and taught him that they were in their ownnature bad--with a badness for which the only set-off he knew or couldintroduce was blows.
independently of any remedial quality that mightbe in them, these blows were an embodiment of justice; for "every sin,"as the catechism teaches, "deserveth god's wrath and curse both in thislife and that which is to come."
the master therefore was only aco-worker with god in every pandy he inflicted on his pupils.
i do not mean that he reasoned thus, but that such-like were theprinciples he had to act upon.
and i must add that, with all hisbrutality, he was never guilty of such cruelty as one reads ofoccasionally as perpetrated by english schoolmasters of the presentday.
nor were the boys ever guilty of such cruelty to their fellows asis not only permitted but excused in the public schools of england.
thetaws, likewise, is a far less cruel instrument of torture than thecane, which was then unknown in that region.
and now the moderation which had at once followed upon the accident wasconfirmed.
punishment became less frequent still, and where it was yetinflicted for certain kinds and degrees of offence, its administrationwas considerably less severe than formerly; till at length the boyssaid that the master never put on black stockings now, except when hewas "oot o' white anes."
nor did the discipline of the school suffer inconsequence.
if one wants to make a hard-mouthed horse more responsiveto the rein, he must relax the pressure and friction of the bit, andmake the horse feel that he has got to hold up his own head.
if therider supports himself by the reins, the horse will pull.
but the marvel was to see how andrew truffey haunted and dogged themaster.
he was as it were a conscious shadow to him.
there was no hourof a holiday in which truffey could not tell precisely where the masterwas.
if one caught sight of andrew, _hirpling_ down a passage, orleaning against a corner, he might be sure the master would pass withina few minutes.
and the haunting of little truffey worked so on hisconscience, that, if the better nature of him had not asserted itselfin love to the child, he would have been compelled to leave the place.
for think of having a visible sin of your own, in the shape of alame-legged boy, peeping at you round every other corner!
but he did learn to love the boy; and therein appeared the divinevengeance--ah!
how different from human vengeance!--that the outbreakof unrighteous wrath reacted on the wrong-doer in shame, repentance,and love.
at length the boat was calked, tarred, and painted.
one evening as annie entered the workshop, she heard curly cry,"here she is, alec!"
and alec answer,"let her come.
i'm just done."
alec stood at the stern of the boat, with a pot in one hand, and apaint-brush in the other; and, when annie came near, she discovered toher surprise, and not a little to her delight, that he was justfinishing off the last e of "the bonnie annie."
"there," said he, "that's her name.
hoo de ye like it, annie?"
annie was too much pleased to reply.
she looked at it for a while witha flush on her face: and then turning away, sought her usual seat onthe heap of spales.
how much that one winter, with its dragons and its heroes, itsboat-building and its rhymes, its discomforts at home and itsconsolations abroad, its threats of future loss, and comforts ofpresent hope, had done to make the wild country child into a thoughtfullittle woman!
now who should come into the shop at the moment but thomas crann!--thevery man of all men not to be desired on the occasion; for the boys hadcontemplated a certain ceremony of christening, which they dared notcarry out in the presence of the stone-mason; without which, however,george macwha was very doubtful whether the little craft would prove alucky one.--by common understanding they made no allusion to thematter, thus postponing it for the present.
alec," said thomas; "sae yer boat's bigget at last!"
he stood contemplating it for a moment, not without some hardlyperceptible signs of admiration, and then said:"gin ye had her out upon a muckle water, do ye think ye wad jump ootower the side o' her, gin the saviour tauld ye, alec forbes?"
"ay wad i, gin i war richt sure he wantit me."
"ye wad stan' an' parley wi' him, nae doot?"
"i bude (behoved) to be richt sure it was his ain sel', ye ken, an'that he did call me."
"ow ay, laddie!
that's a' richt.
weel, i houp ye wad.
i aye had guidhoups o' ye, alec, my man.
but there may be sic a thing as loupin' intothe sea o' life oot o' the ark o' salvation; an' gin ye loup in whan hedoesna call ye, or gin ye getna a grip o' his han', whan he does, ye'resure to droon, as sure's ane o' the swine that ran heedlong in andperished i' the water."
alec had only a dim sense of his meaning, but he had faith that it wasgood, and so listened in respectful silence.
surely enough of sacred aswell as lovely sound had been uttered over the boat to make herfaithful and fortunate!
the hour arrived at length when _the bonnie annie_ was to be launched.
it was one of a bright saturday afternoon, in the month of may, full ofa kind of tearful light, which seemed to say: "here i am, but i goto-morrow!"
yet though there might be plenty of cold weather to come,though the hail might; fall in cart-loads, and the snow might lie thickfor a day or two, there would be no more frozen waters, and the boughswould be bare and desolate no more.
a few late primroses were peepingfrom the hollows damp with moss and shadow along the banks, and thetrees by the stream were in small young leaf.
there was a light windfull of memories of past summers and promises for the new one at hand,one of those gentle winds that blow the eyes of the flowers open, thatthe earth may look at the heaven.
in the midst of this baby-waking ofthe world, the boat must glide into her new life.
alec got one of the men on the farm to _yoke a horse_ to bring the boatto the river.
with the help of george she was soon placed in the cart,and alec and curly got in beside her.
the little creature looked verymuch like a dead fish, as she lay jolting in the hot sun, with a motionirksome to her delicate sides, her prow sticking awkwardly over thehorse's back, and her stern projecting as far beyond the cart behind.
thus often is the human boat borne painfully to the stream on whichthereafter it shall glide contentedly through and out of the world.
when they had got about half-way, alec said to curly:"i wonner what's come o' annie, curly?
it wad be a shame to lainch theboat wantin' her."
"deed it wad.
i s' jist rin and luik after her, an' ye can luik efterthe boat."
so saying, curly was out of the cart with a bound.
away he ran over afield of potatoes, straight as the crow flies, while the cart wentslowly on towards the glamour.
"whaur's annie anderson?"
he cried, as he burst into robert bruce'sshop.
"what's _your_ business?"
asked the bruce--a question which evidentlylooked for no answer.
"alec wants her."
"weel, he will want her," retorted robert, shutting his jaws with asnap, and grinning a smileless grin from ear to ear, like the steelclasp of a purse.
by such petty behaviour he had long ago put himselfon an equality with the young rascals generally, and he was no matchfor them on their own level.
curly left the shop at once, and went round by the close into thegarden, where he found annie loitering up and down with the baby in herarms, and looking very weary.
this was in fact the first time she hadhad to carry the baby, and it fatigued her dreadfully.
till now mrsbruce had had the assistance of a ragged child, whose father owed themmoney for groceries: he could not pay it, and they had taken hisdaughter instead.
long ago, however, she had slaved it out, and had atlength gone back to school.
the sun was hot, the baby was heavy, andannie felt all arms and back--they were aching so with the unaccustomeddrudgery.
she was all but crying when curly darted to the gate, hisface glowing with his run, and his eyes sparkling with excitement.
"come, annie," cried he; "we're gaein' to lainch the boat."
"i canna, curly; i hae the bairn to min'."
"tak the bairn in til 'ts mither."
"lay't doon o' the table, an' rin."
"na, na, curly; i cudna do that.
puir little crater!"
"is the beastie heavy?"
asked curly, with deceitful interest.
"ye'll lat her fa'."
i'm no sae fusionless (pithless).
gie's a haud o' her."
annie yielded her charge; but no sooner had curly possession of thebaby, than he bounded away with her out of the garden into the backyard adjoining the house.
now in this yard, just opposite thekitchen-window, there was a huge sugar-cask, which, having beenconverted into a reservoir, stood under a spout, and was at this momenthalf full of rain-water.
curly, having first satisfied himself that mrsbruce was at work in the kitchen, and therefore sure to see him,mounted a big stone that lay beside the barrel, and pretended to lowerthe baby into the water, as if trying how much she would endure withequanimity.
in a moment, he received such a box on the ear that, had henot been prepared for it, he would in reality have dropped the childinto the barrel.
the same moment the baby was in its mother's arms, andcurly sitting at the foot of the barrel, nursing his head, andpretending to suppress a violent attack of weeping.
the angry mothersped into the house with her rescued child.
no sooner had she disappeared than curly was on his feet scudding backto annie, who had been staring over the garden-gate in utterbewilderment at his behaviour.
she could no longer resist hisentreaties: off she ran with him to the banks of the glamour, wherethey soon came upon alec and the man in the act of putting the boat onthe slip, which, in the present instance, was a groove hollowed out ofa low part of the bank, so that she might glide in more gradually.
cried alec.--"come awa', annie.
here's a glasso' whisky i got frae my mither to kirsten the boat.
fling't at the nameo' her."
annie did as she was desired, to the perfect satisfaction of allpresent, particularly of the long, spare, sinewy farm-servant, who hadcontrived, when alec's back was turned, to swallow the whisky andsubstitute glamour water, which no doubt did equally well for thepurposes of the ceremony.
then with a gentle push from all, the _bonnieannie_, slid into the glamour, where she lay afloat in contented grace,as unlike herself in the cart as a swan waddling wearily to the wateris unlike the true swan-self when her legs have no longer to supporther weight, but to oar her along through the friendly upholdingelement.
"isna she bonnie?"
cried annie in delight.
and indeed she was bonnie, in her green and white paint, lying like agreat water-beetle ready to scamper over the smooth surface.
alecsprang on board, nearly upsetting the tiny craft.
then he held it by abush on the bank while curly handed in annie, who sat down in thestern.
curly then got in himself, and alec and him seized each an oar.
but what with their inexperience and the nature of the channel, theyfound it hard to get along.
the river was full of great stones, makingnarrow passages, so that, in some parts, it was not possible to row.
they knew nothing about the management of a boat, and were no more atease than if they had been afloat in a tub.
alec being stronger in thearms than curly, they went round and round for some time, as if in awhirlpool, with a timeless and grotesque spluttering and sprawling.
atlast they gave it up in weariness, and allowed the _bonnie annie_ tofloat along the stream, taking care only to keep her off the rocks.
past them went the banks--here steep and stony, but green with mosswhere little trickling streams found their way into the channel; therespreading into low alluvial shores, covered with lovely grass, starredwith daisies and buttercups, from which here and there rose a willow,whose low boughs swept the water.
a little while ago, they had skateddown its frozen surface, and had seen a snowy land shooting past them;now with an unfelt gliding, they floated down, and the green meadowsdreamed away as if they would dream past them for ever.--suddenly, asthey rounded the corner of a rock, a great roar of falling water burston their ears, and they started in dismay,"the sluice is up!"
"tak' to yer oar, curly."
along this part of the bank, some twenty feet above them, ran amill-race, which a few yards lower down communicated by means of asluice with the river.
this sluice was now open, for, from the laterains, there was too much water; and the surplus rushed from the raceinto the glamour in a foaming cataract.
annie seeing that the boys wereuneasy, got very frightened, and, closing her eyes, sat motionless.
louder and louder grew the tumult of the waters, till their soundseemed to fall in a solid thunder on her brain.
the boys tried hard torow against the stream, but without avail.
slowly and surely it carriedthem down into the very heart of the boiling fall; for on this sidealone was the channel deep enough for the boat, and the banks were toosteep and bare to afford any hold.
at last, the boat drifting sternforemost, a torrent of water struck annie, and tumbled into the boat asif it would beat out the bottom of it.
annie was tossed about in fiercewaters, and ceased to know anything.
when she came to herself, she wasin an unknown bed, with the face of mrs forbes bending anxiously overher.
she would have risen, but mrs forbes told her to lie still, whichindeed annie found much more pleasant.
as soon as they got under the fall the boat had filled and foundered.
alec and curly could swim like otters, and were out of the pool atonce.
as they went down, alec had made a plunge to lay hold of annie,but had missed her.
the moment he got his breath, he swam again intothe boiling pool, dived, and got hold of her; but he was so stupefiedby the force of the water falling upon him and beating him down, thathe could not get out of the raging depth--for here the water was manyfeet deep--and as he would not leave his hold of annie, was in dangerof being drowned.
meantime curly had scrambled on shore and climbed upto the mill-race, where he shut down the sluice hard.
in a moment thetumult had ceased, and alec and annie were in still water.
in a momentmore he had her on the bank, apparently lifeless, whence he carried herhome to his mother in terror.
she immediately resorted to one or two ofthe usual restoratives, and was presently successful.
as soon as she had opened her eyes, alec and curly hurried off to getout their boat.
they met the miller in an awful rage; for the suddenonset of twice the quantity of water on his overshot wheel, had set hismachinery off as if it had been bewitched, and one old stone, which hadlost its iron girdle, had flown in pieces, to the frightful danger ofthe miller and his men.
"ye ill-designed villains!"
cried he at a venture, "what gart ye closethe sluice?
i s' learn ye to min' what ye're aboot.
deil tak' ye forrascals!"
and he seized one in each brawny hand.
"annie anderson was droonin' aneath the waste-water," answered curlypromptly.
"the lord preserve 's!"
said the miller, relaxing his hold "hoo wasthat?
did she fa' in?"
the boys told him the whole story.
in a few minutes more the back-fallwas again turned off, and the miller was helping them to get their boatout.
the _bonnie annie_ was found uninjured.
only the oars andstretchers had floated down the stream, and were never heard of again.
alec had a terrible scolding from his mother for getting annie intosuch mischief.
indeed mrs forbes did not like the girl's being so muchwith her son; but she comforted herself with the probability that byand by alec would go to college, and forget her.
meantime, she was verykind to annie, and took her home herself, in order to excuse herabsence, the blame of which she laid entirely on alec, not knowing thatthereby she greatly aggravated any offence of which annie might havebeen guilty.
mrs bruce solemnly declared her conviction that a judgmenthad fallen upon her for willie macwha's treatment of her baby.
"gin i hadna jist gotten a glimp o' him in time, he wad hae drooned thebonny infant afore my verra een.
it's weel waured on them!"
it did not occur to her that a wet skin was so very moderate apunishment for child-murder, that possibly there had been no connectionbetween them.
this first voyage of the _bonnie annie_ may seem a bad beginning; but iam not sure that most good ends have not had such a bad beginning.
perhaps the world itself may be received as a case in point.
alec andcurly went about for a few days with a rather subdued expression.
butas soon as the boat was refitted, they got george macwha to go withthem for cockswain; and under his instructions, they made rapidprogress in rowing and sculling.
then annie was again their companion,and, the boat being by this time fitted with a rudder, had severallessons in steering, in which she soon became proficient.
many amoonlight row they had on the glamour; and many a night after curly andannie had gone home, would alec again unmoor the boat, and drop downthe water alone, letting the banks go dreaming past him--not alwayssure that he was not dreaming himself, and would not suddenly awake andfind himself in his bed, and not afloat between heaven and earth, withthe moon above and the moon below him.
i think it was in these seasonsthat he began first to become aware of a certain stillness pervadingthe universe like a law; a stillness ever being broken by the cries ofeager men, yet ever closing and returning with gentleness not to berepelled, seeking to infold and penetrate with its own healing theminds of the noisy children of the earth.
but he paid little heed tothe discovery then, for he was made for activity, and in activity hefound his repose.
my story must have shown already that, although several years youngerthan alec, annie had much more character and personality than he.
alechad not yet begun to look realities in the face.
the very nobility andfearlessness of his nature had preserved him from many such actions asgive occasion for looking within and asking oneself whereto things aretending.
full of life and restless impulses to activity, all that couldproperly be required of him as yet was that the action into which herushed should be innocent, and if conventionally mischievous, yetactually harmless.
annie, comfortless at home, gazing all about her tosee if there was a rest anywhere for her, had been driven by theoutward desolation away from the window of the world to that otherwindow that opens on the regions of silent being where god is, and intowhich when his creatures enter, or even look, the fountain of theirlife springs aloft with tenfold vigour and beauty.
alec, whose home washappy, knew nothing of that sense of discomfort which is sometimes theherald of a greater need.
but he was soon to take a new start in hisintellectual relations; nor in those alone, seeing the change was theresult of a dim sense of duty.
the fact of his not being a scholar tothe mind of murdoch malison, arose from no deficiency of intellectual_power_, but only of intellectual _capacity_--for the indefiniteenlargement of which a fitting excitement from without is alonerequisite.
the season went on, and the world, like a great flower afloat in space,kept opening its thousandfold blossom.
hail and sleet were things lostin the distance of the year--storming away in some far-off region ofthe north, unknown to the summer generation.
the butterflies, withwings looking as if all the flower-painters of fairyland had wipedtheir brushes upon them in freakful yet artistic sport, came forth inthe freedom of their wills and the faithful ignorance of their minds.
the birds, the poets of the animal creation--what though they never getbeyond the lyrical!--awoke to utter their own joy, and awake like joyin others of god's children.
the birds grew silent, because theirhistory laid hold upon them, compelling them to turn their words intodeeds, and keep eggs warm, and hunt for worms.
the butterflies died ofold age and delight.
the green life of the earth rushed up in corn tobe ready for the time of need.
the corn grew ripe, and therefore weary,hung its head, died, and was laid aside for a life beyond its own.
thekeen sharp old mornings and nights of autumn came back as they had comeso many thousand times before, and made human limbs strong and humanhearts sad and longing.
winter would soon be near enough to stretch outa long forefinger once more, and touch with the first frosty shiversome little child that loved summer, and shrunk from the cold.
one evening in early autumn, when the sun, almost on the edge of thehorizon, was shining right in at the end of one of the principalstreets, filling its whole width with its glory of molten roses, allthe shopkeepers were standing in their doors.
little groups of countrypeople, bearing a curious relation to their own legs, were going invarious directions across the square.
loud laughter, very much likeanimal noises, now and then invaded the ear; but the sound only rippledthe wide lake of the silence.
the air was perfumed with the scent ofpeat fires and the burning of weeds and potato-tops.
there was nofountain to complete the harmony, but the intermittent gushes from thespout of the great pump in the centre of the square were no badsubstitute.
at all events, they supplied the sound of water, withoutwhich nature's orchestra is not full.
wattie sim, the watchmaker, long and lank, with grey bushy eyebrowsmeeting over his nose, wandered, with the gait of a heedless pair ofcompasses, across from his own shop to redford the bookseller's, atwhose door a small group was already gathered.
"well, wattie," said captain clashmach, "how goes the world with you?"
"muckle the same's wi' yersel', captain, and the doctor there,"answered wattie with a grin.
"whan the time's guid for ither fowk, it'sbut sae sae for you and me.
i haena had a watch come in for a haill ook(week)."
"hoo de ye accoont for that, mr sim?"
asked a shoemaker who stood nearwithout belonging to the group.
"it's the ile, man, the ile.
half the mischeef o' watches is the ile."
"but i don't see," said the doctor, "how that can be, sim."
"weel, ye see, sir," answered wattie--and the words seemed somehow tohave come tumbling silently down over the ridge of his nose, before hecaught them in his mouth and articulated them--"ye see, sir, watches isdelicat things.
they're not to be traitet like fowk's insides wi'onything 'at comes first.
gin i cud jist get the middle half-pint ooto' the hert o' a hogsheid o' sperm ile, i wad i sud keep a' yer watchesgaein like the verra universe.
but it wad be an ill thing for me, yeken.
sae maybe a' thing's for the best efter a'.--noo, ye see, i' thishet weather, the ile keeps fine an' saft, and disna clog thewarks.--but losh preserves a'!
staring up the street towards the sunset, which coloured all theirfaces a red bronze, stood a group of townsfolk, momently increasing,from which, before wattie's party could reach it, burst a generalexplosion of laughter.
it was some moments, however, before theyunderstood what was the matter, for the great mild sun shone full intheir eyes.
at length they saw, as if issuing from the huge heavy orb,a long dark line, like a sea-serpent of a hundred joints, coming downthe street towards them, and soon discovered that it was a slowprocession of animals.
first came mistress stephen, stumpin steenie thepoliceman's cow, with her tail at full stretch behind her.
to the endof her tail was tied the nose of jeames joss the cadger's horse--agaunt sepulchral animal, which age and ill-treatment had taught to moveas if knees and hocks were useless refinements in locomotion.
he hadjust enough of a tail left to tie the nose of another cow to; and so,by the accretion of living joints, the strange monster lengthened outinto the dim fiery distance.
when mrs stephen reached the square, she turned to lead her traindiagonally across it, for in that direction lay her home.
moved by thesame desire, the cadger's horse wanted to go in exactly the oppositedirection.
the cow pulled the one way, and the horse pulled the other;but the cow, having her head free, had this advantage over the horse,which was fast at both ends.
so he gave in, and followed his less nobleleader.
cow after horse, and horse after cow, with a majority of cows,followed, to the number of twenty or so; after which the joints beganto diminish in size.
two calves were at the tail of the last cow, alittle highland one, with a sheep between them.
then came a goatbelonging to charles chapman the wool-carder, the only goat in theplace, which as often as the strain on his own tail slackened, made abutt at that of the calf in front of him.
next came a diminishingstring of disreputable dogs, to the tail of the last of which wasfastened the only cat the inventors of this novel pastime had been ableto catch.
at her tail followed--alas!--andrew truffey's white rabbit,whose pink eyes, now fixed and glazed, would no more delight theimagination of the poor cripple; and whose long furry hind legs wouldnever more bang the ground in sovereign contempt, as he dared pursuit;for the dull little beast, having, with the stiffneckedness of fear,persisted in pulling against the string that tied him to the tail ofwidow wattles's great tom-cat, was now trailed ignominiously upon hisside, with soiled fur and outstretched neck--the last joint, and onlydead one, of this bodiless tail.
before mistress stephen had reached her home, and just as the last linkof the chain had appeared on the square, the mirth was raised to a yethigher pitch by the sudden rush of several women to the rescue, who hadalready heard the news of the ignominious abduction of their honoured_kye_, and their shameful exposure to public ridicule.
each made forher own four-footed property.
"guid preserve's, hawkie!
are ye come to this?"
cried lucky lapp, asshe limped, still and ever lame with rheumatism, towards the thirdmember of the procession.
"gin i had the loon that did it," she wenton, fumbling, with a haste that defeated itself, at the knot that boundhawkie's nose to the tail of the cadger's horse--"gin i had the loon'at did it, i wad ding the sowl oot o' his wame, the villain!"
it's my ain cat, as weel's my ain coo."
screamed lucky wattlesin twofold indignation.
"gin i cud but redd (comb) the scoonrel's heidwi' your cleuks, baudrons!"
she added, as she fondled the catpassionately, "he wadna be in sic a doom's hurry to han'le ye again,is' wad (wager)."
by this time stumpin' steenie, having undone his cow's tail, wasleading her home amid shouts of laughter.
"pit her i' the lock-up, steenie.
she's been takin' up wi' ill loons,"screeched an urchin.
"haud yer ill tongue, or i s' tak' you up, ye rascal," bawled steenie.
"ye'll hae to saiddle mistress stephen afore ye can catch me, stumpin'steenie!"
steenie, inflamed with sudden wrath, forsook the cow, and made anelephantine rush at the offender, who vanished in the crowd, and thusbetrayed the constable to another shout of laughter.
while the laugh was yet ringing, the burly figure of the stonemasonappeared, making his way by the momentum of great bulk and slow motionto the front of the crowd.
without a word to any one, he drew a knifefrom his pocket, and proceeded to cut every cord that bound thehelpless animals, the people staring silent all the while.
it was a sight to see how the dogs scampered off in the delight oftheir recovered freedom.
but the rabbit lay where the cat had left him.
thomas took it with some sign of tenderness, and holding it up in hishuge hand, put the question to the crowd in general.
"wha's aucht this?"
"it's cripple truffey's?"
piped a shrill little voice.
"tell him 'at i'll account for't," rejoined thomas, and putting theanimal in his pocket, departed.
he took the nearest way to george macwha's workshop, where he foundalec and curly, as he had expected, busy or appearing to be busy aboutsomething belonging to their boat.
they looked considerably hotter,however, than could be accounted for by their work.
this confirmedthomas's suspicions.
"a fine ploy yon for a young gentleman, alec!"
"what ploy, thomas?"
asked alec, with attempted innocence.
"ye ken weel eneuch what ploy i mean, man."
"weel, supposin' i do--there's nae that muckle hairm dune, to mak' awark aboot, surely, thomas."
"ca' ye that no hairm?"
rejoined thomas, pulling the dead rabbit out ofhis pocket, and holding it up by the ears.
"ca' ye that no hairm?"
alec stared in dismay.
thomas well knew his regard for animals, and hadcalculated upon it.
"luik at the puir thing wi' its bonny reid een closed for ever!
it's amercy to think 'at there's no lemin' and lowin' (blazing and flaming)future in store for hit, puir mappy (bunny)!"
"hoot, hoot, thamas, man!
isna that bein' richteous overmuch, as oorminister wad say?"
the question came in the husky voice of peter whaup, the blacksmith,who was now discovered leaning in over the half-door of the shop.
"and wha's _your_ minister, peter, my man?"
retorted thomas, with someacrimony.
"mr cooie, as ye weel ken, thamas."
"i thoucht as muckle.
the doctrine savours o' the man, peter.
there'sno fear o' him or ony o' his followers bein' richteous over-much."
"weel, ye ken, that's naething but a rabbit i' yer han'.
it wad haebeen worried some day.
hoo cam' 't by 'ts deith?"
"i didna mean to kill't.
'twas a' for fun, ye ken," said alec,addressing thomas.
"there's a heap o' fun," answered thomas with solemnity, "that carriesdeith i' the tail o' 't.
here's the puir cripple laddie's rabbit asdeid's a herrin', and him at hame greetin' his een oot, i daursay."
alec caught up his cap and made for the door.
"i'll gang and see him.
curly, wha has ony rabbits to sell?"
"doddles's cleckit aboot a month ago."
"whaur does doddles bide?"
"i'll lat ye see."
the boys were hurrying together from the shop, when thomas caught alecby the arm.
"ye canna restore the rabbit, alec."
thamas, ae rabbit's as guid's anither," interposed the smith, ina tone indicating disapprobation, mingled with a desire to mollify.
"ay--to them 'at cares for neither.
but there's sic a thing as a humanelection, as weel's a divine ane; an' ane's no the same's anither, anceit's a chosen ane."
"weel, i pity them 'at the lord has no pity upo'," sighed the smith,with a passing thought of his own fits of drinking.
"gang ye and try him.
he may hae pity upo' you--wha kens?"
said thomas,as he followed alec, whom he had already released, out of the shop.
"ye see, alec," he resumed in a low voice, when they were in the openair--curly going on before them, "it's time 'at ye was growin' a man,and pittin' awa' childish things.
yer mither 'll be depen'in' upo' you,or lang, to haud things gaein'; and ye ken gin ye negleck yer chance atthe school, yer time'll no come ower again.
man, ye sud try to dosomething for conscience-sake.
hae ye learnt yer lessons for the morn,noo?"
but i will.
i'm jist gaein' to buy a pair o' rabbits totruffey; and syne i'll gang hame."
"there's a guid lad.
ye'll be a comfort till yer mither some day yet."
with these words, thomas turned and left them.
there had been a growing, though it was still a vague sense, in alec'smind, that he was not doing well; and this rebuke of thomas crannbrought it full into the light of his own consciousness.
from that dayhe worked better.
mr malison saw the change, and acknowledged it.
thisreacted on alec's feeling for the master; and during the followingwinter he made three times the progress he had made in any winterpreceding.
for the sea of summer ebbed away, and the rocky channels of the winterappeared, with its cold winds, its ghost-like mists, and the damps andshiverings that cling about the sepulchre in which nature liessleeping.
the boat was carefully laid up, across the rafters of thebarn, well wrapped in a shroud of tarpaulin.
it was buried up in theair; and the glamour on which it had floated so gaily, would soon beburied under the ice.
summer alone could bring them together again--theone from the dry gloom of the barn, the other from the cold seclusionof its wintry hebetude.
meantime mrs forbes was somewhat troubled in her mind as to what shouldbe done with alec; and she often talked with the schoolmaster abouthim.
herself of higher birth, socially considered, than her husband,she had the ambition that her son should be educated for someprofession.
now in scotland education is more easily got than almostanything else; and whether there might be room for the exercise of theprofession afterwards, was a matter of less moment to mrs forbes,seeing she was not at all willing that the farm which had been in herhusband's family for hundreds of years, should pass into the hands ofstrangers, and alec himself had the strongest attachment to theancestral soil; for to be loved it is not necessary that land should befreehold.
at length his increased diligence, which had not escaped herobservation, and was testified to by mr malison, confirmed herdetermination that he should at least go to college.
he would be noworse a farmer for having an _a.m_.
after his name; while thecurriculum was common to all the professions.
so it was resolved that,in the following winter, he should _compete for a bursary_.
the communication that his fate lay in that direction roused alec stillmore.
now that an ulterior object rendered them attractive, he turnedhis attention to the classics with genuine earnestness; and, on acloudy day in the end of october, found himself on the box-seat of theroyal mail, with his trunk on the roof behind him, bound for a certaincity whose advantages are not confined to the possession of auniversity.
after driving through long streets, brilliant with shops of endlessmarvel, the coachman pulled up for the last time.
it was a dull drizzlyevening, with sudden windy gusts, and, in itself, dark as pitch.
butalec descended, cold and wet, in a brilliant light which flowed fromthe door of the hotel as if it had been the very essence of itsstructure.
a porter took charge of his box, hoisted it on his back, andled the way to the address he gave him.
notwithstanding the drizzle, and the angry rushes of the wind round thestreet-corners, the foot-pavements were filled with men and women,moving in different directions, like a double row of busy ants.
throughqueer short cuts that terribly bewildered the way, the porter led himto the house, and pushing the door open, went up two flights of stonestairs and knocked at a door on the landing.
alec was shown into a roomwhere a good fire was blazing away with a continuous welcome; and whenseated by it drinking his tea, he saw the whole world golden throughthe stained windows of his imagination.
but his satisfaction gradually passed into a vague longing aftersomething else.
would human nature be more perfect were it capable ofbeing satisfied with cakes and ale?
alec felt as if he had got to theborders of fairy-land, and _something_ was going to happen.
a doorwould open and admit him into the secret of the world.
but the door wasso long in opening, that he took to unpacking his box; when, as hejumped up to thank his mother for some peculiar remembrance of hislikings, the whole affair suddenly changed to a rehearsal of death; andhis longings for the remainder of the night were towards the past.
he rose in the morning with the feeling revived, that something intensewas going on all arouud.
but the door into life generally opens behindus, and a hand is put forth which draws us in backwards.
the solewisdom for man or boy who is haunted with the hovering of unseen wings,with the scent of unseen roses, and the subtle enticements of "melodiesunheard," is _work_.
if he follow any of those, they will vanish.
butif he work, they will come unsought, and, while they come, he willbelieve that there is a fairy-land, where poets find their dreams, andprophets are laid hold of by their visions.
the idle beat their headsagainst its walls, or mistake the entrance, and go down into the darkplaces of the earth.
alec stood at the window, and peered down into the narrow street,through which, as in a channel between rocks burrowed into dwellings,ran the ceaseless torrent of traffic.
he felt at first as if life atleast had opened its gates, and he had been transported into the midstof its drama.
but in a moment the show changed, turning first into ameaningless procession; then into a chaos of conflicting atoms;re-forming itself at last into an endlessly unfolding coil, no break inthe continuity of which would ever reveal the hidden mechanism.
for tono mere onlooker will life any more than fairy-land open its secret.
aman must become an actor before he can be a true spectator.
weary of standing at the window, he went and wandered about thestreets.
to his country-bred eyes they were full of marvels--whichwould soon be as common to those eyes as one of the furrowed fields onhis father's farm.
the youth who thinks the world his oyster, and opensit forthwith, finds no pearl therein.
what is this _nimbus_ about the new?
is the marvel a mockery?
is theshine that of demon-gold?
it is a winged glory that alights besidethe youth; and, having gathered his eyes to itself, flits away to afurther perch; there alights, there shines, thither entices.
withoutstretched hands the child of earth follows, to fall weeping at thefoot of the gray disenchanted thing.
but beyond, and again beyond,shines the lapwing of heaven--not, as a faithless generation thinks, todelude like them, but to lead the seeker home to the nest of the glory.
last of all, alec was forced to take refuge in his books.
_the competition_ fell on the next day, and he gained a small bursary.
as it happened, no one but alec had come up from glamerton that year.
he did not know one of his fellow-students.
there were very few in thefirst class indeed who had had any previous acquaintance with eachother.
but before three days were over like had begun to draw to like,and opposites to their natural opposites.
these mutual attractions,however, were considerably influenced by the social sphere, asindicated by style of dress, speech, and manners, in which each hadbeen accustomed to move.
some of the youths were of the lowliestorigin-�the sons of ploughmen and small country shopkeepers;shock-headed lads, with much of the looks and manners of year-oldbullocks, mostly with freckled faces and a certain generalirresponsiveness of feature, soon to vanish as the mental and nervousmotions became more frequent and rapid, working the stiff clay of theirfaces into a readier obedience to the indwelling plasticity.
some, onthe other hand, showed themselves at once the aristocracy of the class,by their carriage and social qualifications or assumptions.
these werenot generally the best scholars; but they set the fashion in the cut oftheir coats, and especially in the style of their neckerchiefs.
most ofthem were of highland families; some of them jolly, hearty fellows;others affected and presumptuous, evidently considering it beneath themto associate with the multitude.
alec belonged to a middle class.
well-dressed, he yet knew that hisclothes had a country air, and that beside some of the men he cut apoor figure in more than in this particular.
for a certain superiorityof manner distinguished them, indicating that they had been accustomedto more of the outward refinements of life than he.
now let alec oncefeel that a man was wiser and better than himself, and he wasstraightway incapable of envying him any additional superioritypossible--would, in a word, be perfectly willing that he should bothwear a better coat and be a better scholar than himself.
but to any onewho did not possess the higher kind of superiority, he foolishly andenviously grudged the lower kinds of pre-eminence.
to understand thisit must be remembered, that as yet he had deduced for himself noprinciples of action or feeling: he was only a boy well-made, withlittle goodness that he had in any way verified for himself.
on the second day after the commencement of lectures, it was made knownto the first class that the magistrand (fourth-class) debating societywould meet that evening.
the meetings of this society, although underthe control of the magistrands, were open, upon equal terms in mostother respects, to the members of the inferior classes.
they were heldin the natural philosophy class-room, at seven o'clock in the evening;and to the first meeting of the session alec went with no littlecuriosity and expectation.
it was already dark when he set out from his lodgings in the new town,for the gateway beneath the tower with that crown of stone which is theglory of the ancient borough gathered beneath it.
through narrowcrooked streets, with many dark courts on each side, he came to theopen road which connected the two towns.
it was a starry night, duskyrather than dark, and full of the long sound of the distant sea-wavesfalling on the shore beyond the _links_.
he was striding alongwhistling, and thinking about as nearly nothing as might be, when thefigure of a man, whose footsteps he had heard coming through the gloom,suddenly darkened before him and stopped.
it was a little spare,slouching figure, but what the face was like, he could not see.
said the man, interrogatively.
"ay; what for no?"
answered alec cheerily.
"haud yer een aff o' rainbows, or ye'll brak' yer shins upo'gravestanes," said the man, and went on, with a shuffling gait, hiseyes flashing on alec, from under projecting brows, as he passed.
alec concluded him drunk, although drink would not altogether accountfor the strangeness of the address, and soon forgot him.
the archechoed to his feet as he entered the dark quadrangle, across which aglimmer in the opposite tower guided him to the stairs leading up tothe place of meeting.
he found the large room lighted by a chandelier,and one of the students seated as president in the professor's chair,while the benches were occupied by about two hundred students, most ofthe freshmen or _bejans_ in their red gowns.
various preliminary matters were discussed with an energy of utterance,and a fitness of speech, which would have put to shame the generalelocution of both the pulpit and the bar.
at length, however, a certain_semi_ (second-classman, or more popularly _sheep_) stood up to givehis opinion on some subject in dispute, and attempting to speak toosoon after his dinner, for he was one of the more fashionable order,hemmed and stammered till the weariness of the assembly burst upon himin a perfect torrent of hisses and other animal exclamations.
among theloudest in this inarticulate protestation, were some of the red-gownedbejans, and the speaker kindled with wrath at the presumption of theyellow-beaks (becs jaunes: bejans), till, indignation bursting open thebarriers of utterance, he poured forth a torrent of sarcastic contempton the young clod-hoppers, who, having just come from herding theirfathers' cows, could express their feelings in no more suitablelanguage than that of the bovine animals which had been their principaland fit associates.
as he sat down, his eyes rested with witheringscorn upon alec forbes, who instantly started to his feet amidst aconfusion of plaudits and hisses, but, finding it absolutely impossibleto speak so as to be heard, contented himself with uttering a sonorous_ba-a-a-a_, and instant dropped into his seat, all the other outcriesdissolving in shouts of laughter.
in a moment he received a candle fullin the face; its companions went flying in all directions, and the roomwas in utter darkness.
a scramble for the door followed; and amidststruggling, shouting, and swearing, the whole company rolled down thestair into the quadrangle, most of them without their caps, and somewith their new gowns torn from bottom to top.
the night was hideouswith the uproar.
in the descent, alec received a blow on the head whichhalf stunned him; but he did not imagine that its severity was otherthan an accident of the crush.
he made the best of his way home, andwent to bed.
after this he was popular; and after this, as often as patrickbeauchamp and he passed each other in walking up and down the arcade,beauchamp's high curved upper lip would curve yet higher, and alecwould feel with annoyance that he could not sustain the glance of hisgray eyes.
beauchamp was no great favourite even in his own set; for there is onekind of religion in which the more devoted a man is, the fewerproselytes he makes: the worship of himself.
one morning, about two months from the beginning of the session, afterthe students had been reading for some time in the greek class, theprofessor was seen, not unexpectedly to part of the assembly, to lookup at the ceiling with sudden discomposure.
there had been a heavy fallof snow in the night, and one of the students, whose organ of humourhad gained at the expense of that of veneration, had, before thearrival of the professor, gathered a ball of the snow, and thrown itagainst the ceiling with such forceful precision, that it stuck rightover the centre of the chair.
this was perhaps the first time that sucha trick had been dared in the first class, belonging more properly tothe advanced depravity of the second or third.
when the air began toget warm, the snow began to drop upon the head of the old professor;and this was the cause of his troubled glance at the ceiling.
but themoment he looked up, alec, seeing what was the matter, and feeling allhis natural loyalty roused, sprang from his seat, and rushing out ofthe class-room, returned with a long broom which the sacrist had beenusing to clear foot-paths across the quadrangle.
the professor left hischair, and alec springing on the desk, swept the snow from the ceiling.
he then wiped the seat with his handkerchief and returned to his place.
the gratitude of the old man shone in his eyes.
true, he would onlyhave had to send for the sacrist to rescue him; but here was anatonement for the insult, offered by one of the students themselves.
"thank you, mr forbes," he stammered; "i am ek�ek�ek--exceedinglyobliged to you."
the professor was a curious, kindly little man--lame, with a brown wig,a wrinkled face, and a long mouth, of which he only made use of thehalf on the right side to stammer out humorous and often wittysayings--at least so they appeared to those who had grace enough torespect his position and his age.
as often as reference is made in myhearing to charles lamb and his stutter, up comes the face of dear oldprofessor fraser, and i hear him once more stammering out some joke,the very fun of which had its source in kindliness.
somehow the stutternever interfered with the point of the joke: that always came with arush.
he seemed, while hesitating on some unimportant syllable, to bearranging what was to follow and strike the blow.
"gentlemen," he continued upon this occasion, "the scripture saysyou're to heap c-c-c-coals of fire on your enemy's head.
when you areto heap drops of water on your friend's w-w-wig, the scripture doesn'tsay."
the same evening alec received a note from him asking him to breakfastwith him the following morning, which was saturday, and consequently aholiday.
it was usual with the professors to invite a dozen or so ofthe students to breakfast on saturdays, but on this occasion alec wasthe sole guest.
as soon as he entered the room, mr fraser hobbled to meet him, withoutstretched hand of welcome, and a kindly grin on his face.
"mr forbes," he said, "i h-h-hope well of you; for you can respect anold man.
i'm very glad to see you.
i hope you've brought an appetitewith you.
always respect old age, mr forbes.
you'll be oldyourself some day--and you won't like it any more than i do.
i've hadmy young days, though, and i mustn't grumble."
and here he smiled; but it was a sad smile, and a tear gathered in thecorner of one of his old eyes.
he caught up a globular silver tea-pot,and began to fill the tea-cups.
apparently the reflection of his ownface in the tea-pot was too comical to resist, for the old manpresently broke into what was half a laugh and half a grin, and,without in any way accounting for it, went on talking quite merrily forthe rest of the meal.
"my mother told me," said alec at length, "in a letter i had from heryesterday, that your brother, sir, had married a cousin of hers."
are you a son of mr forbes of howglen?"
"you young rascal!
why didn't your mother send you to me?"
"she didn't like to trouble you, i suppose, sir."
"people like me, that haven't any relations, must make the most of therelations they have.
i am in no danger of being troubled that way.
you've heard of my poor brother's death?"
"he died last year.
he was a clergyman, you know.
when you come up nextsession, i hope to show you his daughter--your cousin, you know.
she iscoming to live with me.
people that don't marry don't deserve to havechildren.
but i'm going to have one after all.
she's at school now.
what do you think of turning to, mr forbes?"
"i haven't thought much about it yet, sir."
i daresay not.
if i were you, i would be a doctor.
if you'rehonest, you're sure to do some good.
i think you're just the man for adoctor now--you respect your fellow-men.
you don't laugh at old age, mrforbes."
and so the kind garrulous old man went on, talking about everythingexcept greek.
for that he had no enthusiasm.
indeed, he did not knowenough to have, by possibility, any feeling about it.
what he did know,however, he taught well, and very conscientiously.
this was the first time that alec's thoughts had been turned towards aprofession.
the more he thought about it the better he liked the ideaof being a doctor; till at length, after one or two talks about it withmr fraser, he resolved, notwithstanding that the session wasconsiderably advanced, to attend the anatomical course for the rest ofit.
the greek and latin were tolerably easy to him, and it would be somuch time gained if he entered the first medical class at once.
he neednot stand the examination except he liked, and the fee was not by anymeans large.
his mother was more than satisfied with the proposal, and,although what seemed a trifle to alec was of some consequence to her,she sent him at once the necessary supplies.
mr fraser smoothed the wayfor him with the professor, and he was soon busy making up his distanceby a close study of the class-books.
the first day of his attendance in the dissecting-room was a memorableone, and had memorable consequences.
he had considerable misgivingsabout the new experience he had to meet, and sought, by theconcentration of his will, to prepare himself to encounter theinevitable with calmness, and, if possible, with seeming indifference.
but he was not prepared after all for the disadvantage of entering acompany already hardened to those peculiarities of the position forwhich a certain induration is as desirable as unavoidable.
when he entered the room, he found a group already gathered.
he drewtimidly towards the table on the other side, not daring to glance atsomething which lay upon it--"white with the whiteness of what isdead;" and, feeling as if all the men were looking at him, as indeedmost of them were, kept staring, or trying to stare, at other things inthe room.
but all at once, from an irresistible impulse, he facedround, and looked at the table.
there lay the body of a woman, with a young sad face, beautiful inspite of a terrible scar on the forehead, which indicated too plainlywith what brutal companions she had consorted.
alec's lip quivered, andhis throat swelled with a painful sensation of choking.
he turned away,and bit his lip hard to keep down his emotion.
the best quality he possessed was an entire and profound reverence forwomen.
indignation even was almost quelled in the shock he received,when one of the students, for the pleasure of sneering at hisdiscomposure, and making a boast of his own superiority to suchweakness, uttered a brutal jest.
in vain the upturned face made itswhite appeal to the universe: a laugh billowed the silence about itshead.
but no rudeness could hurt that motionless heart--no insult bring ablush on that pale face.
the closed eyes, the abandoned hands seemedonly to pray:"let me into the dark--out of the eyes of those men!"
alec gave one sob in the vain effort to master the conflicting emotionsof indignation and pity.
it reverberated in the laugh which burst fromthe students of the healing art.
almost quenched in the laugh he heardone word however, in the same voice which had made the jest--a voice heknew well enough--that of patrick beauchamp.
his face blazed up; hiseyes flashed; and he had made one step forward, when he was arrested bythe still face of the dead woman, which, ghostly as the morning moon,returned no glow in the red sunlight of his wrath; and in reverence herestrained his anger.
in another moment, the professor arrived.
during the lecture and accompanying demonstrations.
alec was deaf andblind from burning rage; in the midst of which, however, he almostforgot his own wrong in regarding that done to the dead.
he became, inhis own eyes, the champion of one whom nature and death had united torender defenceless.
from the verge of a gulf more terrible than thegrave, her cry had reached him, and he would rise to avenge her.
as soon as they came out, he walked up to beauchamp.
"you called me a spoony," he said through his set teeth.
"i did," answered beauchamp, with an admirable drawl of indifference.
alec replied with a blow; whereupon beauchamp knocked him down.
but hewas up in a moment; and, although his antagonist was both older andbigger, the elasticity of his perfect health soon began to tell.
therewas little science between them, and what there was lay on beauchamp'sside; yet he defended himself more and more feebly, for his wind hadsoon given way.
at length, after receiving a terrible blow on themouth, beauchamp dropped his arms and turned his back; and alec, aftersome hesitation, let him go without the parting kick which he wastempted to give him, and which he had so well deserved.
the men dispersed without remark, ashamed of themselves, and admiringthe bumpkin--most of them were gentlemen enough for that; while each ofthe combatants retired unaccompanied to his own lodging--alec with ablack eye, which soon passed through yellow back to its own naturalhue, and beauchamp with a cut, the scar of which deepened the sneer onhis upper lip, and was long his evil counsellor from the confessionalof the mirror.
the encounter fortunately took place upon a friday, so that thecombatants had both saturday and sunday, with the deodand of a slightfine for being absent from chapel, to recover appearances.
alec kept tothe house both days, and read hard at his medical and anatomical books.
his landlady took charge of his eye, and ministered to it withassiduity and discretion, asking no questions, and courting noconfidences, only looking at him comically now and then out of graymotherly eyes, that might have been trusted with the universe.
she knewthe ways of students.
in the course of one of the dressings, she said:"ye'll be thinkin' lang (ennuy�), mr forbes, at haein' to bide i' thehoose wi' that blackamoor ee o' yours.
hoo dinna ye gang up the stairto mr cupples, and hae a lauch wi' him?"
"i didna ken ye had onybody up the stair.
wha's mr cupples?"
"weel, he kens that best himsel!
but he's a gey queer ane.
he's aterrible scholar though, fowk says--gran' at the greek, and rael bonnyon the mathewmawtics.
only ye maunna be fleyt (frightened) at him."
"i'm easy fleyt," said alec, with a laugh.
"but i wad like to see him."
"gang up, than, and chap at the garret door upo' yer left han'."
"but what reason am i to gie him for disturbin' him?"
"ow nane ava.
jist tak' a moufu' o' greek wi' ye to speir the richtmeanin' o', gin ye maun hae a rizzon."
"that will do just first-rate," said alec; "for here i have beenpuzzling over a sentence for the last half hour with nobody but thisdim-sighted ghost of a schrevelius to help me out with it.
but i look such a blackguard with this game eye!"
the landlady laughed.
"you'll sune forget that whan ye see mr cupples."
to the dismay of his nurse, alec pulled the bandage off his eye, andamidst her expostulations caught up his book, and rushing away, boundedup the garret stairs, which ascended outside the door of the _flat_.
atthe top, he found himself under the bare roof, with only boards andslates between him and the clouds.
the landing was lighted by askylight, across which diligent and undisturbed spiders had woven theirwebs for years.
he stood for a moment or two, puzzled as to which doorhe ought to assail, for all the doors about looked like closet-doors,leading into dingy recesses.
at last, with the aid of his nose, he madeup his mind, and knocked.
"come in," cried a voice of peculiar tone.
it reminded alec ofsomething he could not at all identify, which was not wonderful, seeingit was of itself, heard once before, that it reminded him.
it was thesame voice which, as he walked to the debate, the first night, hadwarned him not to look at rainbows.
he opened the door and entered.
"what do you want?"
said the voice, its source almost invisible in thethick fumes of genuine pigtail, through which it sent cross odours ofas genuine glenlivat.
"i want you to help me with a bit of homer, if you please, mrcupples-�i'm not up to homer yet."
"do ye think i hae naething ither to do than to grin' the grandur o' anauld haythen into spunemate for a young sinner like you?"
"ye dinna ken what i'm like, mr cupples," returned alec, rememberinghis landlady's injunction not to be afraid of him.
"come athort the reek, and lat's luik at ye."
alec obeyed, and found the speaker seated by the side of a little fire,in an old easy-chair covered with horsehair; and while undergoing hisscrutiny, took his revenge in kind.
mr cupples was a man who might havebeen of almost any age from five-and-twenty to fifty--at least, alec'sexperience was insufficient for the task of determining to what decadeof human years he belonged.
he was a little man, in a long blacktail-coat much too large, and dirty gray trousers.
he had noshirt-collar visible, although a loose rusty stock revealed the wholeof his brown neck.
his hair, long, thin, fair, and yet a good dealmingled with grey, straggled about over an uncommonly high forehead,which had somehow the neglected and ruinous look of an old bare towerno ivy had beautified.
his ears stood far out from his great head.
hisnose refuses to be described.
his lips were plentiful and loose; hischin was not worth mentioning; his eyes were rather large, beautifullyformed, bright, and blue.
his hand, small, delicately shaped, anddirty, grasped, all the time he was examining alec, a tumbler ofsteaming toddy; while his feet, in list slippers of different colours,balanced themselves upon the fender[.]
"you've been fighting, you young rascal!"
said mr cupples, in a tone ofauthority, the moment he had satisfied himself about alec'scountenance.
"that won't do.
it's not respectable."
and he gave the queerest unintelligible grin.
alec found himself strangely attracted to him, and impelled--a feelingnot unfrequent with him--to tell the truth, the whole truth, andnothing but the truth.
"the world itself isn't the most respectable planet in the system, mrcupples," said he; "and no honest inhabitant of it can be alwaysrespectable either."
mr cupples chuckled and laughed groggily, muttering somewhere in hischest--"you young dog!
there's stuff in you!"
then composing himself a little,he said aloud: "tell me all about it directly."
alec obeyed, and, not without emotion, gave mr cupples the wholehistory of the affair.
remarked mr cupples in a husky voice, as he held out atrembling hand to alec, "you're one of the right sort.
i'll do anythingfor you i can.
where's your homer?"
so saying, he rose with care and went towards a cupboard in the corner.
his pipe had been so far interrupted during their conversation, thatalec was now able, by the light of the tallow candle, to see the littlegarret room, with its ceiling on one side sloping nearly to the floor,its walls begrimed with smoke, and the bare plaster covered withgrotesque pencil-drawings--caricatures of homeric heroes in the guiseof schoolboys, polemic clergymen of the city in the garb of fish-wivesmilitant, and such like.
a bed and a small chest of drawers stood underthe slope of the roof, and the rest of the room was occupied by apainted table covered with papers, and a chair or two.
an oldbroadsword leaned against the wall in a corner.
a half-open cupboardrevealed bottles, glasses, and a dry-looking cheese.
to thecorresponding cupboard, on the other side of the fire, which had lost acorner by the descent of the roof, mr cupples now dragged his slippers,feeling in his waistcoat pocket, as he went, for the key.--there wasanother door still, partly sunk in the slope of the ceiling.
when he opened the cupboard, a dusky glimmer of splendid bindingsfilling the whole recess, shone out upon the dingy room.
from a shelfhe took a volume of homer, bound in vellum, with red edges--a copy offar greater value than alec had knowledge of books to understand--andclosing the door again, resumed his seat in the easy-chair.
havingfound the passage, he read it through aloud in a manner which madehomer for the first time sound like poetry in alec's ears, and almostrevealed the hidden significance.
then pouncing at once upon theshadowy word which was the key to the whole, he laid open theconstruction and meaning in one sentence of explanation.
"i see it all now as plain asenglish."
"stop, stop, my young bantam!"
said mr cupples.
"don't think you'regoing to break into my privacy and get off with the booty so cheaply.
just you construe the whole sentence to me."
alec did so tolerably well; for the passage was only an easy extract,the class not having reached homer yet.
mr cupples put severalquestions to him, which gave him more insight into greek than a week'swork in the class would have done, and ended with a small lecturesuggested by the passage, drinking away at his toddy all the time.
thelecture and the toddy ended together.
turning his head aside, where itlay back in the horse-hair chair, he said sleepily:"go away--i don't know your name.--come and see me to-morrow night.
alec rose, made some attempt at thanks, received no syllable of reply,and went out, closing the door behind him, and leaving mr cupples tohis dreams.
his countenance had not made much approximation to respectabilitybefore the monday.
he therefore kept it as well as he could out of mrfraser's sight, to whom he did not wish to give explanations to theprejudice of any of his fellow-students.
mr fraser, however, saw hisblack eye well enough, but was too discreet to ask questions, andappeared quite unaware of the transitory blemish.
meantime, at glamerton the winter passed very much like former wintersto all but three--mrs forbes, annie anderson, and willie macwha.
tothese the loss of alec was dreary.
so they were in a manner compelledto draw closer together.
at school, curly assumed the protectorship ofannie which had naturally devolved upon him, although there was nowcomparatively little occasion for its exercise; and mrs forbes, findingherself lonely in her parlour during the long _forenights_, got intothe habit of sending mary at least three times a week to fetch her.
this was not agreeable to the bruce, but the kingly inheritor abode hishour; and mrs forbes had no notion of the amount of offence she gave bydoing so.
that parlour at howglen was to annie a little heaven hollowed out ofthe winter.
the warm curtains drawn, and the fire blazingdefiantly,--the angel with the flaming sword to protect their paradisefrom the frost, it was indeed a contrast to the sordid shop, and therat-haunted garret.
after tea they took it in turns to work and to read.
mrs forbes hadnever sought to satisfy the religious public as to the state of hermind, and so had never been led astray into making frantic efforts torouse her own feelings; which is, in fact, to apply to them the hottestsearing iron of all, next to that of sin.
hence her emotional touchremained delicate, and what she could understand she could feel.
thegood books she liked best were stories of the scotch covenanters andworthies, whose example, however much of stiff-neckedness may havemingled with their devotion, was yet the best that annie could have,inasmuch as they were simply martyrs--men who would not say _yes_ whenthey ought to say _no_.
nor was mrs forbes too religious to enjoy therepresentation given of these covenanters in _old mortality_.
herfeelings found nothing repulsive in the book, although she neverdiscovered the reason in the fact that sir walter's feelings were thesame as her own, whatever his opinions might be, and had given thechief colour and tone to the representation of his characters.
therewere more books in the house than was usual even in that of a_gentleman farmer_; and several of sir walter's novels, besides sometravels, and a little scotch history, were read between them thatwinter.
in poetry, annie had to forage for herself.
mrs forbes couldlend her no guiding hand in that direction.
the bond between them grew stronger every day.
annie was to mrs forbesan outlet for her maternity, which could never have outlet enoughwithout a girl as well as a boy to love; and annie, in consequence, wassurrounded by numberless holy influences, which, operating in a timewhen she was growing fast, had their full effect upon mind and bodyboth.
in a condition of rapid change, the mass is more yielding andresponsive.
one result in her was, that a certain sober grace, likethat of the lovely dull-feathered hen-birds, began to manifest itselfin her carriage and her ways.
and this leads me to remark that heroutward and visible feathers would have been dull enough had not mrsforbes come to her aid with dresses of her own, which they remadebetween them; for it will easily be believed that no avoidable outlayremained unavoided by the bruces.
indeed, but for the feeling that shemust be decent on sundays, they would have let her go yet shabbier thanshe was when mrs forbes thus partially adopted her.
now that she waswarmly and neatly dressed, she began to feel and look more like thelady-child she really was.
no doubt the contrast was very painful whenshe returned from mrs forbes's warm parlour to sleep in her own garret,with the snow on the roof, scanty clothing on the bed, and the rats inthe floor.
but there are two sides to a contrast; and it is wonderfulalso how one gets through what one cannot get out of.
a certain change in the bruce-habits, leading to important results forannie, must now be recorded.
robert bruce was making money, but not so fast as he wished.
for hisreturns came only in small sums, although the profits were great.
hiscustomers were chiefly of the poorer classes of the town and theneighbourhood, who preferred his unpretending shop to the more showyestablishments of some of his rivals.
a sort of _couthy_, _pauky_,confidentially flattering way that he had with them, pleased them, andcontributed greatly to keep them true to his counter.
and as he knewhow to buy as well as how to sell, the poor people, if they had not theworth of their money, had at least what was good of its sort.
but, as ihave said, although he was making haste to be rich, he was notsucceeding fast enough.
so he bethought him that the missionar kirk wasgetting "verra throng."
a month or two before this time, the missionars had made choice of avery able man for their pastor--a man of genuine and strong religiousfeeling, who did not allow his theology to interfere with the teachinggiven him by god's spirit more than he could help, and who, if he hadbeen capable of making a party at all, would have made it with the pooragainst the rich.
this man had gathered about him a large congregationof the lower classes of glamerton; and bruce had learned with someuneasiness that a considerable portion of his customers was to be foundin the missionar kirk on sundays, especially in the evenings.
for therewas a grocer amongst the missionars, who, he feared, might draw some ofhis subjects away from their allegiance, seeing he must have a certainreligious influence of which robert was void, to bring to bear uponthem.
what therefore remained but that he too should join thecongregation?
for then he would not only retain the old, but have achance of gaining new customers as well.
so he took a week to thinkabout it, a sunday to hear mr turnbull in order that the change mightnot seem too abrupt, and a pew under the gallery before the next sundayarrived; in which, five minutes before the hour, he and his family wereseated, adding greatly to the consequence both of the place and ofhimself in the eyes of his missionar customers.
this change was a source of much pleasure to annie.
for although shefound the service more wearisome than good mr cowie's, lasting as itdid about three quarters of an hour longer and the sermon was notinvariably of a kind in which she could feel much interest, yet,occasionally, when mr turnbull was in his better moods, and testifiedof that which he had himself seen and known, the honest heart of themaiden recognized the truth, and listened absorbed.
the young bruces,for their parts, would gladly have gone to sleep, which would perhapshave been the most profitable use to which they could put the time; butthey were kept upright and in a measure awake, by the constantapplication, "spikewise," of the paternal elbow, and the judiciousadministration, on the part of the mother, of the unfailing peppermintlozenges, to which in the process of ages a certain sabbaticalcharacter has attached itself.
to annie, however, no such ministrationextended, for it would have been downright waste, seeing she could keepawake without it.
one bright frosty morning, the sermon happening to have no relation tothe light around or within them, but only to the covenant made withabraham--such a legal document constituting the only reliableprotection against the character, inclinations, and duties of thealmighty, whose uncovenanted mercies are of a very doubtfulnature--annie, neither able to enter into the subject, nor to keep fromshivering with the cold, tried to amuse herself with gazing at onebrilliant sun-streak on the wall, which she had discovered to begradually shortening itself, and retreating towards the window by whichit had entered.
wondering how far it would have moved before the sermonwas over, and whether it would have shone so very bright if god hadmade no covenant with abraham, she was earnestly watching it pass fromspot to spot, and from cobweb to cobweb, as if already it fled beforethe coming darkness of the long winter night, when she caught a glimpseof a very peculiar countenance turned in the same direction--that is,not towards the minister, but towards this travelling light.
shethought the woman was watching it as well as she, and wondered whethershe too was hoping for a plate of hot broth as soon as the sunbeam hadgone a certain distance--broth being the sunday fare with thebruces--and, i presume, with most families in scotland.
the countenancewas very plain, seamed and scarred as if the woman had fallen into thefire when a child; and annie had not looked at her two seconds, beforeshe saw that she was perfectly blind.
indeed she thought at first thatshe had no eyes at all; but as she kept gazing, fascinated with thestrangeness and ugliness of the face, she discovered that the eyelids,though incapable of separating, were inconstant motion, and that ashrunken eye-ball underneath each kept rolling and turning ever, as ifsearching for something it could not find.
she saw too that there was alight on the face, a light which came neither from the sun in the sky,nor the sunbeam on the wall, towards which it was unconsciously turned.
i think it must have been the heavenly bow itself, shining upon allhuman clouds--a bow that had shone for thousands of ages before everthere was an abraham, or a noah, or any other of our faithlessgeneration, which will not trust its god unless he swear that he willnot destroy them.
it was the ugliest face.
but over it, as over therugged channel of a sea, flowed the transparent waves of a heavenlydelight.
when the service was over, almost before the words of the benedictionhad left the minister's lips, the people, according to scotch habit,hurried out of the chapel, as if they could not possibly endure oneword more.
but annie, who was always put up to the top of the pew,because there, by reason of an intruding pillar, it required a painfultwist of the neck to see the minister, stood staring at the blind womanas she felt her way out of the chapel.
there was no fear of putting herout by staring at her.
when, at length, she followed her into the openair, she found her standing by the door, turning her sightless face onall sides, as if looking for some one and trying hard to open her eyesthat she might see better.
annie watched her, till, seeing her lipsmove, she knew, half by instinct, that she was murmuring, "the bairn'sforgotten me!"
thereupon she glided up to her and said gently:"if ye'll tell me whaur ye bide, i s' tak ye hame."
"what do they ca' _you_, bairn?"
returned the blind woman, in a gruff,almost manlike voice, hardly less unpleasant to hear than her face wasto look at.
"annie anderson," answered annie.
i thoucht as muckle.
i ken a' aboot ye.
gie's a haud o' yerhan'.
i bide i' that wee hoosie down at the brig, atween the dam andthe glamour, ye ken.
ye'll haud me aff o' the stanes?"
"ay will i."
answered annie confidently.
"i could gang my lane, but i'm growin some auld noo, and i'm jistraither feared for fa'in'."
"what garred ye think it was me--i never spak till ye afore?"
askedannie, as they walked on together.
"weel, it's jist half guissin', an' half a kin' o' jeedgment--pittinthings thegither, ye ken, my bairn.
ye see, i kent a' the bairns thatcome to oor kirk weel eneuch already.
i ken the word and amaist the fito' them.
and i had heard tell 'at maister bruce was come to oor kirk.
sae when a lassie spak till me 'at i never saw afore, i jist a kin' o'kent 'at it bude to be yersel'."
all this was spoken in the same harsh voice, full of jars, as if everdriving against corners, and ready to break into a hoarse whisper.
butthe woman held annie's hand kindly, and yielded like a child to herguidance which was as careful as that of the angel that led peter.
it was a new delight to annie to have some one to whom she a childcould be a kind of mother, towards whom she could fulfil a woman'shighest calling--that of _ministering unto_; and it was with somethingof a sacred pride that she led her safe home, through the snowystreets, and down the steep path that led from the level of the bridge,with its three high stone arches, to the little meadow where hercottage stood.
before they reached it, the blind woman, whose name wastibbie (isobel) dyster, had put many questions to her, and withoutasking one indiscreet, had yet, by her gift for fitting and fusingthings in the retort of her own brain, come to a tolerably correctknowledge of her character, circumstances, and history.
as soon as they entered the cottage, tibbie was entirely at her ease.
the first thing she did was to lift the kettle from the fire, and feelthe fire with her hands in order to find out in what condition it was.
she would not allow annie to touch it: she could not trust the creaturethat had nothing but eyes to guide her, with such a delicate affair.
her very hands looked blind and trying to see, as, with fine up-curvedtips, they went wandering over the tops of the live peats.
shere-arranged them, put on some fresh pieces, blew a little at them allastray and to no purpose, was satisfied, coughed, and sank upon achair, to put her bonnet off.
most women of her station wore only a_mutch_ or close cap, but tibbie wore a bonnet with a brilliantly gayribbon, so fond was she of bright colours, although she had nothing butthe testimony of others, vague enough ere it succeeded in crossing thedark distances of her brain, as to the effect of those even with whichshe adorned her own person.
her room was very bare, but as clean as itwas possible for room to be.
her bed was in the wall which divided itfrom the rest of the house, and this one room was her whole habitation.
the other half of the cottage was occupied by an old cripple, nearlybedridden, to whose many necessities tibbie used to minister.
the eyesof the one and the legs of the other worked in tolerable harmony; andif they had a quarrel now and then, it was no greater than gave a zestto their intercourse.
these particulars, however, annie did not learntill afterwards.
she looked all about the room, and seeing no sign of any dinner fortibbie, was reminded thereby that her own chance had considerablydiminished.
"i maun awa hame," she said with a sigh.
"ay, lassie; they'll be bidin' their denner for ye."
"na, nae fear o' that," answered annie, adding with another littlesigh, "i doot there winna be muckle o' the broth to the fore or i winhame."
"weel jist bide, bairn, an' tak' a cup o' tay wi' me.
it's a' 'at i haeto offer ye.
will ye bide?"
"maybe i wad be i' yer gait," objected annie feebly.
"na, na; nae fear o' that.
ye'll read a bit to me efterhin."
"ay will i."
and annie stayed all the afternoon with tibbie, and went home with thebruces after the evening service.
this was the beginning of heracquaintance with tibbie dyster.
it soon grew into a custom for annie to take tibbie home from thechapel--a custom which the bruces could hardly have objected to, hadthey been so inclined.
but they were not so inclined, for it saved thebroth--that is, each of them got a little more in consequence, andannie's absence was therefore a sabbath blessing.
much as she was neglected at home, however, annie was steadily gaininga good reputation in the town.
old men said she was a gude bairn, andold women said she was a douce lassie; while those who enjoyed findingfault more than giving praise, turned their silent approbation of annieinto expressions of disapproval of the bruces--"lattin' her gang like abeggar, as gin she was no kith or kin o' theirs, whan it's weel kentwhase heifer rob bruce is plooin' wi'."
but robert nevertheless grew and prospered all day, and dreamed atnight that he was the king, digging the pits for the english cavalry,and covering them again with the treacherous turf.
somehow the dreamnever went further.
the field and the kingship would vanish and he onlyremain, the same robert bruce, the general dealer, plotting still, butin his own shop.
responsive to mr cupples's last words uttered from the brink of the pitinto which his spirit was sinking, and probably forgotten straightway,alec knocked at his door upon the sunday evening, and entered.
thestrange creature was sitting in the same position as before, looking asif he had not risen since he spoke those words.
but there was analteration in the place, a certain sunday look about the room, whichalec could not account for.
the same caricatures jested from the walls;the same tumbler of toddy was steaming on the table amidst the samelitter of books and papers covered with the same dust and marked withthe same circles from the bottoms of wet tumblers and glasses.
the samecutty-clay, of enviable blackness, reposed between the teeth of mrcupples.
after he had been seated for a few moments, however, alec all at oncediscovered the source of the reformation-look of the place: mr cuppleshad on a shirt-collar--clean and of imposing proportions.
to this nodoubt was attached a shirt, but as there was no further sign of itspresence, it could not have affected the aspect of things.
although,however, this shirt-collar was no doubt the chief cause of the changeof expression in the room, alec, in the course of the evening,discovered further signs of improvement in the local morals; one, thatthe hearth had been cleared of a great heap of ashes, and now lookedmodest and moderate as if belonging to an old maid's cottage, insteadof an old bachelor's garret; and another, that, upon the untidy table,lay an open book of divinity, a volume of gurnall's _christian armour_namely, which i fear mr cupples had chosen more for its wit than itsdevotion.
while making these discoveries, alec chanced to observe--hewas quick-eyed--that some of the dusty papers on the table werescrawled over with the first amorphous appearance of metricalcomposition.
these moved his curiosity; for what kind of poetry couldthe most unpoetic-looking mr cupples produce from that great head ofhis with the lanky colourless hair?--but meantime we must return to thecommencement of the interview.
"ony mair greek, laddie?"
asked mr cupples.
"no, thank you, sir," answered alec.
"i only came to see you.
you toldme to come again to-night."
well, it may stand.
but i protest against being madeaccountable for anything that fellow cupples may choose to say when i'mnot at home."
here he emptied his glass of toddy, and filled it again from thetumbler.
"shall i go away?"
asked alec, half bewildered.
"no, no; sit still.
you're a good sort of innocent, i think.
i won'tgive you any toddy though.
you needn't look so greedy at it."
"i don't want any toddy, sir.
i never drank a tumbler in my life."
"for god's sake," exclaimed mr cupples, with sudden energy, leaningforward in his chair, his blue eyes flashing on alec--"for god's sake,never drink a drop.--rainbows.
these last two words were spoken after a pause, and in a tone ofsadness.
alec thought he was drunk again, and half rose to go.
"dinna gang yet," said mr cupples, authoritatively.
"ye come at yer ainwill: ye maun gang at mine.--gin i cud but get a kick at that fellowcupples!
but i declare i canna help it.
gin i war god, i wad cure himo' drink.
it's the verra first thing i wad do."
alec could not help being shocked at the irreverence of the words.
butthe solemnity of mr cupples's face speedily dissipated the feeling.
suddenly changing his tone, he went on:"what's your name?"
i'll try to remember it.
i seldom remember anybody'sname, though.
i sometimes forget my own.
what was the fellow's name youthrashed the other day?"
i did not mention it before."
"the deevil it was!"
exclaimed mr cupples, half-starting from his seat.
"did ye gie him a _richt_ thrashin'?"
"i think he had the worst of it.
he gave in, any way."
"he comes of a bad lot!
i know all about them.
they're from strathspey,where my father came from--at least his father was.
if the young fellowturns out well, it'll be a wonder.
i'll tell you all about them."
mr cupples here launched into a somewhat discursive account of patrickbeauchamp's antecedents, indicating by its minuteness that there musthave been personal relations of some kind between them or theirfamilies.
perhaps he glanced at something of the sort when he said thatold beauchamp was a hard man even for a lawyer.
i will condense thestory from the more diffuse conversational narrative, interrupted byquestion and remark on the part of alec, and give it the shape offormal history.
beauchamp's mother was the daughter of a highland chief, whose pedigreewent back to an irish king of date so remote that his existence wasdoubtful to every one not personally interested in the extraction.
mrsbeauchamp had all the fierceness without much of the grace belonging tothe celtic nature.
her pride of family, even, had not prevented herfrom revenging herself upon her father, who had offended her, byrunning away with a handsome w.s., who, taken with her good looks, andflattered by the notion of overcoming her pride, had found aconjunction of circumstances favourable to the conquest.
it was notlong, however, before both repented of the step.
that her father shoulddisown her was not of much consequence in any point of view, but thatnobody in edinburgh would admit her claims to distinction--which arosefrom the fact that they were so unpleasantly asserted that no one couldendure herself--did disgust her considerably; and her annoyance foundvent in abuse of her husband for having failed to place her in thesphere to which she had a just claim.
the consequence was, that heneglected her; and she sat at home brooding over her wrongs, despisingand at length hating her husband, and meditating plans of revenge assoon as her child should be born.
at length, within three months afterthe birth of patrick, she found that he was unfaithful to her, andimmediately demanded a separate maintenance.
to this her husband madeno further objection than policy required.
but when she proceeded toimpose an oath upon him that he would never take her child from her,the heart of the father demurred.
whereupon she swore that, if ever hemade the attempt, she would poison the child rather than that he shouldsucceed.
he turned pale as death, and she saw that she had gained herpoint.
and, indeed, the woman was capable of anything to which she hadmade up her mind--a power over one's self and friends not desirableexcept in view of such an object as that of _lady macbeth_.
but mrsbeauchamp, like her, considered it only a becoming strength of spirit,and would have despised herself if she had broken one resolution foranother indubitably better.
so her husband bade her farewell, and madeno lamentation except over the probable result of such training as thechild must receive at the hands of such a mother.
she withdrew to acountry town not far from the moray frith, where she might livecomfortably on her small income, be a person of some consideration, andreap all the advantages of the peculiar facilities which the placeafforded for the education of her boy, whom she would mould and modelafter her own heart.
"so you see, mr--i forget yer name--forbes?
yes, forbes, if the rascaltakes after his mother, you have made a dangerous enemy," said mrcupples, in conclusion.
"i advise you," resumed mr cupples, "to keep a gleg ee in yer heid,though--seriously.
a body may lauch ower aften.
it winna do to gangglowerin' at rainbows.
they're bonnie things, but they're naebrig-backs.
gin ye lippen to them, ye'll be i' the water in acat-loup."
alec was beginning to enter into the humour of the man.
"i see something like poetry lying about the table, mr cupples," saidhe, with a sly allusion to the _rainbows_.
"would you let me look atit?"
mr cupples glanced at him sharply; but replied immediately:"broken bits o' them!
and the rainbows cast (lose colour) awfu', anceye tak' the key-stane oot o' them.
lat them sit up there, brigs(bridges) ower naething, wi' nae road upo' the tap o' them, like thestane brig o' drumdochart efter the spate (flood).
haud yer han's andyer een aff o' them, as i tellt ye afore.--ay, ay, ye can luik at thaescreeds gin ye like.
only dinna say a word to me aboot ony o' them.
andtak' warnin' by them yersel, never to write ae word o' poetry, to haudye frae rivin'."
"sma' fear o' that!"
returned alec, laughing.
"weel, i houp sae.--ye can mak a kirk an' a mill o' them, gin ye like.
they hae lain there lang eneuch.
noo, haud yer tongue.
i'm gaein tofill my pipe again, afore i burn oot the dottle.
i winna drink mair thenicht, cause it's the sabbath, and i'm gaein to read my buik."
so saving, he proceeded to get the _dottle_ out of his pipe, byknocking it on the hob; while alec took up the paper that lay nearest.
he found it contained a fragment of a poem in the scotch language; and,searching amongst the rest of the scattered sheets, he soon got thewhole of it together.
now, although alec had but little acquaintance with verse, he was able,thanks to annie anderson, to enjoy a ballad very heartily; and therewas something in this one which, associating itself in his mind withthe strange being before him, moved him more than he could account for.
it was called     time and tide.
as i was walkin' on the strand,    i spied an auld man sit   on ane auld rock; and aye the waves    cam washin' to its fit.
and aye his lips gaed mutterin',    and his ee was dull and blae.
as i cam near, he luik'd at me,    but this was a' his say: "robbie and jeannie war twa bonnie bairns,  and they played thegither upo' the shore: up cam the tide 'tween the mune and the sterns,  and pairtit the twa wi' an eerie roar."
what can the auld man mean, quo' i,    sittin' upo' the auld rock?
the tide creeps up wi' moan and cry,    and a hiss 'maist like a mock.
the words he mutters maun be the en'    o' a weary dreary sang--   a deid thing floatin' in his brain,    that the tide will no lat gang.
"robbie and jeannie war twa bonnie bairns,  and they played thegither upo' the shore: up cam the tide 'tween the mune and the sterns,  and pairtit the twa wi' an eerie roar."
what pairtit them, auld man?
i said;    did the tide come up ower strang?
'twas a braw deith for them that gaed,    their troubles warna lang.
or was ane ta'en, and the ither left--    ane to sing, ane to greet?
it's sair, richt sair, to be bereft,    but the tide is at yer feet.
"robbie and jeannie war twa bonnie bairns,  and they played thegither upo' the shore: up cam the tide 'tween the mune and the sterns,  and pairtit the twa wi' an eerie roar."
maybe, quo' i, 'twas time's gray sea,    whase droonin' 's waur to bide;   but death's a diver, seekin' ye    aneath its chokin' tide.
and ye'll luik in ane anither's ee    triumphin' ower gray time.
but never a word he answered me,    but ower wi' his dreary chime-- "robbie and jeannie war twa bonnie bairns,  and they played thegither upo' the shore: up cam the tide 'tween the mune and the sterns,  and pairtit the twa wi' an eerie roar."
maybe, auld man, said i, 'twas change    that crap atween the twa?
that's a droonin' awfu' strange,    ane waur than ane and a'.
he spak nae mair.
i luik't and saw    that the auld lips cudna gang.
the tide unseen took him awa--    left me to end his sang: "robbie and jeannie war twa bonnie bairns,  and they played thegither upo' the shore: up cam the tide 'tween the mune and the sterns,  and tuik them whaur pairtin' shall be no more."
before he had finished reading, the refrain had become so familiar toalec, that he unconsciously murmured the last, changed as it was fromthe preceding form, aloud.
mr cupples looked up from gurnall uneasily,fidgeted in his chair, and said testily:"a' nonsense!
moonshine and rainbows!
haud yer tongue!
the last line'sa' wrang."
he then returned with a determined air to the consideration of his_christian armour_, while alec, in whom the minor tone of the poem hadgreatly deepened the interest he felt in the writer, gazed at him in abewilderment like that one feels when his eyes refuse to take theirproper relation to the perspective before them.
he could not get thoseverses and mr cupples into harmony.
not daring to make any observation,however, he sat with the last leaf still in his hand, and a reverentialstare upon his face, which at length produced a remarkable effect uponthe object of it.
suddenly lifting his eyes--"what are ye glowerin' at me for?"
he exclaimed, flinging his book fromhim, which, missing the table, fell on the floor on the further side ofit.
"i'm neither ghaist nor warlock.
gang oot, gin ye be gaunto stick me throu and throu wi' yer een, that gait."
"i beg your pardon, mr cupples.
i didn't mean to be rude," said alechumbly.
"weel, cut yer stick, i hae eneuch o' ye for ae nicht.
i canna stan'glowerin' een, especially i' the heids o' idiots o' innocents likeyou."
i am sorry to have to record what alec learned from the landladyafterwards, that mr cupples went to bed that night, notwithstanding itwas the sabbath, more drunk than she had ever known him.
indeed hecould not properly be said to have gone to bed at all, for he hadtumbled on the counter-pane in his clothes and clean shirt-collar;where she had found him fast asleep the next morning, with gurnall's_christian armour_ terribly crumpled under him.
"but," said alec, "what _is_ mr cupples?"
"that's a queston he cudna weel answer ye himsel'," was the reply.
"hedoes a heap o' things; writes for the lawyers whiles; buys and sellsqueer buiks; gies lessons in greek and hebrew--but he disna likethat--he canna bide to be contred, and laddies is gey contresome; helpsonybody that wants help i' the way o' figures--whan their buiks gangwrang ye ken, for figures is some ill for jummlin'.
he's a kin' o'librarian at yer ain college i' the noo, mr forbes.
the auld man'sdeid, and mr cupples is jist doin' the wark.
they winna gie him theplace--'cause he has an ill name for drink--but they'll get as mucklewark oot o' him as gin they did, and for half the siller.
the bodyhauds at onythiug weel eneuch a' day, but the minute he comes hame, ootcomes the tappit hen, and he jist sits doon and drinks till he turnsthe warl upo' the tap o' 'm."
the next day, about noon, alec went into the library, where he found mrcupples busy re-arranging the books and the catalogue, both of whichhad been neglected for years.
this was the first of many visits to thelibrary, or rather to the librarian.
there was a certain mazy sobriety of demeanour about mr cupples all daylong, as if in the presence of such serious things as books he wasbound to be upon his good behaviour, and confine his dissipation totaking snuff in prodigious quantities.
he was full of information aboutbooks, and had, besides, opinions concerning them, which were alwaysready to assume quaint and decided expression.
for instance: oneafternoon, alec having taken up _tristram shandy_ and asked him whatkind of a book it was, the pro-librarian snatched it from his hands andput it on the shelf again, answering:"a pailace o' dirt and impidence and speeeritual stink.
the cleverdeevil had his entrails in his breest and his hert in his belly, andregairdet neither god nor his ain mither.
his lauchter's no like thecracklin' o' thorns unner a pot, but like the nicherin' o' a deil ahin'the wainscot.
lat him sit and rot there!"
asking him another day what sort of poet shelley was, alec received theanswer:"a bonny cratur, wi' mair thochts nor there was room for i' the bitheid o' 'm.
consequently he gaed staiggerin' aboot as gin he had beentied to the tail o' an inveesible balloon.
unco licht heidit, but nomuckle hairm in him by natur'."
he never would remain in the library after the day began to ebb.
themoment he became aware that the first filmy shadow had fallen from thecoming twilight, he caught up his hat, locked the door, gave the key tothe sacrist, and hurried away.
the friendly relation between the two struck its roots deeper anddeeper during the session, and alec bade him good-bye with regret.
mr cupples was a baffled poet trying to be a humourist--baffled--not bythe booksellers or the public--for such baffling one need not have aprofound sympathy--but baffled by his own weakness, his incapacity forassimilating sorrow, his inability to find or invent a theory of theuniverse which should show it still beautiful despite of passing pain,of checked aspiration, of the ruthless storms that lay waste the edensof men, and dissolve the high triumph of their rainbows.
he had yet tolearn that through "the heartache and the thousand natural shocks thatflesh is heir to," man becomes capable of the blessedness to which allthe legends of a golden age point.
not finding, when he most needed it,such a theory even in the new testament--for he had been diligentlytaught to read it awry--mr cupples took to jesting and toddy; but,haunting the doors of humour, never got further than the lobby.
with regard to patrick beauchamp, as far as alec could see, his dignityhad succeeded in consoling itself for the humiliation it had undergone,by an absolute and eternal renunciation of all knowledge of alecforbes's existence.
winter had begun to withdraw his ghostly troops, and glamerton began togrow warmer.
not half so many cold feet dangled from the cold legs oflittle children in the torturing churches; not half so many coughs torethe chests of the poor old men and women as they stooped over theirlittle fires, with the blasts from door and window-sill in their anklesand the backs of their necks.
annie, who had been very happy all thetime, began to be aware of something more at hand.
a flutter scarcelyrecognizable, as of the wings of awaking delight, would stir her littleheart with a sensation of physical presence and motion; she would findherself giving an involuntary skip as she walked along, and now andthen humming a bit of a psalm tune.
a hidden well was throbbing in thechild's bosom.
its waters had been frozen by the winter; and thespring, which sets all things springing, had made it flow and swellafresh, soon to break bubbling forth.
but her joy was gentle, for evenwhen she was merriest, it was in a sobor, _douce_, and maidenlyfashion, testifying that she had already walked with sorrow, and wasnot afraid of her.
[truncated: 602,600 more chars]
