# Supplementary material for: Detection of changes in literary writing style using N-grams as style markers and supervised machine learning
Source: PLoS One. 2022 Jul 20;17(7):e0267590. doi: 10.1371/journal.pone.0267590 (PMC9299308; doi:10.1371/journal.pone.0267590)
Supplement: S1 File — (ZIP) [file pone.0267590.s001.zip › Corpus11authors/IrisMurdoch/1954_1_Under_the_net.txt]

When I saw Finn waiting for me at the corner of the street I knew at once that something had gone wrong. Finn usually waits for me in bed, or leaning up against the side of the door with his eyes closed. Moreover, I had been delayed by the strike. I hate the journey back to England anyway; and until I have been able to bury my head so deep in dear London that I can forget that I have ever been away I am inconsolable. So you may imagine how unhappy it makes me to have to cool my heels at Newhaven, waiting for the trains to run again, and with the smell of France still fresh in my nostrils. On this occasion too the bottles of cognac which I always smuggle had been taken from me by the Customs, so that when closing time came I was utterly abandoned to the torments of a morbid self-scrutiny. The invigorating objectivity of true contemplation is something which a man of my temperament cannot achieve in unfamiliar towns in England, even when he has not also to be worrying about trains. Trains are bad for the nerves at the best of times. What did people have nightmares about before there were trains? So all this being considered, it was an odd thing that Finn should be waiting for me in the road.

As soon as I saw Finn I stopped and put the cases down. They were full of French books and very heavy. I shouted 'Hey!' and Finn came slowly on. He never makes haste. I find it hard to explain to people about Finn. He isn't exactly my servant. He seems often more like my manager. Sometimes I support him, and sometimes he supports me; it depends. It's somehow clear that we aren't equals. His name is Peter O'Finney, but you needn't mind about that, as he is always called Finn, and he is a sort of remote cousin of mine, or so he used to claim, and I never troubled to verify this. But people do get the impression that he is my servant, and I often have this impression too, though it would be hard to say exactly what features of the situation suggest it. Sometimes I think it is just that Finn is a humble and self-effacing person and so automatically takes second place. When we are short of beds it is always Finn who sleeps on the floor, and this seems thoroughly natural. It is true that I am always giving Finn orders, but this is because Finn seems not to have many ideas of his own about how to employ his time. Some of my friends think that Finn is cracked, but this is not so; he knows very well indeed what he is about.

When Finn came up to me at last I indicated one of the cases for him to carry, but he did not pick it up. Instead he sat down on it and looked at me in a melancholy way. I sat down on the other case, and for a little while we were silent. I was tired, and reluctant to ask Finn any questions; he would tell all soon enough. He loves trouble, his own or other people's without discrimination, and what he particularly likes is to break bad news. Finn is rather handsome in a sad lanky fashion, with straight drooping brownish hair and a bony Irish face. He is a head taller than me (I am a short man), but he stoops a little. As he looked at me so sadly my heart sank.

'What is it?' I said at last.

'She's thrown us out,' said Finn.

I could not take this seriously; it was impossible.

'Come now,' I said kindly to Finn. 'What does this really mean?'

'She's throwing us out,' said Finn. 'Both of us, now, today.' Finn is a carrion crow, but he never tells lies, he never even exaggerates. Yet this was fantastic.

'But why?' I asked. 'What have we done?'

'It's not what we've done, it's what she's after doing,' said Finn. 'She's going to get married to a fellow.'

This was a blow. Yet even as I flinched I told myself, well, why not? I am a tolerant and fair-minded man. And next moment I was wondering, where can we go?

'But she never told me anything,' I said.

'You never asked anything,' said Finn.

This was true. During the last year I had become uninterested in Magdalen's private life. If she goes out and gets herself engaged to some other man whom had I to thank but myself?

'Who is this person?' I asked.

'Some bookie fellow,' said Finn.

'Is he rich?'

'Yes, he has a car,' said Finn. This was Finn's criterion, and I think at that time it was mine too.

'Women give me heart disease,' Finn added. He was no gladder than I was at being turned out.

I sat there for a moment, feeling a vague physical pain in which portions of jealousy and wounded pride were compounded with a profound sense of homelessness. Here we were, sitting in Earls Court Road on a dusty sunny July morning on two suitcases, and where were we to go next? This was what always happened. I would be at pains to put my universe in order and set it ticking, when suddenly it would burst again into a mess of the same poor pieces, and Finn and I be on the run. I say my universe, not ours, because I sometimes feel that Finn has very little inner life. I mean no disrespect to him in saying this; some have and some haven't. I connect this too with his truthfulness. Subtle people, like myself, can see too much ever to give a straight answer. Aspects have always been my trouble. And I connect it with his aptness to make objective statements when these are the last things that one wants, like a bright light on one's headache. It may be, though, that Finn misses his inner life, and that that is why he follows me about, as I have a complex one and highly differentiated. Anyhow, I count Finn as an inhabitant of my universe, and cannot conceive that he has one containing me; and this arrangement seems restful for both of us.

It was more than two hours till opening time, and I could hardly face the thought of seeing Magdalen at once. She would expect me to make a scene, and I didn't feel energetic enough to make a scene, quite apart from not knowing anyway what sort of scene I ought to make. That would need some thinking out. There is nothing like being ousted for making one start to specify what it is one is being ousted from. I wanted time to reflect on my status.

Would you like a cup of coffee in Lyons'?' I said to Finn hopefully.

'I would not,' said Finn; 'I'm destroyed already waiting for you to come back, and herself wishing me at the devil. Come on now and see her.' And he started off down the street. Finn never refers to people otherwise than by pronouns or vocatives. I followed him slowly, trying to work out who I was.

Magdalen lived in one of those repulsive heavy-weight houses in Earls Court Road. She had the top half of the house; and there I had lived too for more than eighteen months, and Finn as well. Finn and I lived on the fourth floor in a maze of attics, and Magdalen lived on the third floor, though I don't say we didn't see a lot of each other, at any rate at first. I had begun to feel that this was my home. Sometimes Magdalen had boy friends, I didn't mind and I didn't inquire. I preferred it when she had, as then I had more time for work, or rather for the sort of dreamy unlucrative reflection which is what I enjoy more than anything in the world. We had lived there as snug as a pair of walnuts in their shells. We had also lived there practically rent-free, which was another point. There's nothing that irritates me so much as paying rent.

Magdalen, I should explain, is a typist in the city, or she was at the time of the earlier events related in this story. This hardly describes her, however. Her real employment is to be herself, and to this she devotes a tremendous zeal and artistry. Her exertions are directed along the lines suggested to her by women's magazines and the cinema, and it is due simply to some spring of native and incorruptible vitality in her that she has not succeeded in rendering herself quite featureless in spite of having made the prevailing conventions of seduction her constant study. She is not beautiful: that is an adjective which I use sparingly; but she is both pretty and attractive. Her prettiness lies in her regular features and fine complexion, which she covers over with a peach-like mask of make-up until all is as smooth and inexpressive as alabaster. Her hair is permanently waved in whatever fashion is declared to be the most becoming. It is a dyed gold. Women think that beauty lies in approximation to a harmonious norm. The only reason why they fail to make themselves indistinguishably similar is that they lack the time and the money and the technique. Film stars, who have all these, are indistinguishably similar. Magdalen's attractiveness lies in her eyes, and in the vitality of her manner and expression. The eyes are the one part of the face which nothing can disguise, or at any rate nothing which has been invented yet. The eyes are the mirror of the soul, and you can't paint them over or even sprinkle them with gold dust. Magdalen's are big and grey and almond-shaped, and glisten like pebbles in the rain. She makes a lot of money from time to time, not by tapping on the typewriter, but by being a photographer's model; she is everyone's idea of a pretty girl.

Magdalen was in the bath when we arrived. We went into her sitting-room, where the electric fire and the little piles of nylon stockings and silk underwear and the smell of face-powder made a cosy scene. Finn slumped on to the tousled divan in the way she always asked him not to. I went to the bathroom door and shouted 'Madge!'

The splashing ceased, and she said, 'Is that you, Jake?' The cistern was making an infernal noise.

'Yes, of course, it's me. Look, what is all this?'

'I can't hear you,' said Magdalen. 'Wait a moment.'

'What is all this?' I shouted. 'All this about your marrying a bookie? You can't do this without consulting me!'

I felt I was making a passable scene outside the bathroom door. I even banged on the panel.

'I can't hear a word,' said Madge. This was untrue; she was playing for time. 'Jake, dear, do put the kettle on and we'll have some coffee. I'll be out in a minute.'

Magdalen swept out of the bathroom with a blast of hot perfumed air just as I was making the coffee, but dodged straight into her dressing-room. Finn got up hastily from the divan. We lit cigarettes and waited. Then after a long time Magdalen emerged resplendent, and stood before me. I stared at her in quiet amazement. A marked change had taken place in her whole appearance. She was wearing a tight silk dress, of an expensive and fussy cut, and a great deal of rather dear-looking jewellery. Even me expression on her face seemed to have altered. Now at last I was able to take in what Finn had told me. Walking down the road I had been too full of self-concern to reflect upon the oddness and enormity of Madge's plan. Now its cash value was before me. It was certainly unexpected. Madge was used to consort with tedious but humane city men, or civil servants with Bohemian tastes, or at worst with literary hacks like myself. I wondered what curious fault in the social stratification should have brought her into contact with a man who could inspire her to dress like that. I walked slowly round her, taking it all in.

'What do you think I am, the Albert Memorial?' said Magdalen.

'Not with those eyes,' I said, and I looked into their speckled depths.

Then an unaccustomed pain shot through me and I had to turn away. I ought to have taken better care of the girl. This metamorphosis must have been a long time preparing, only I had been too dull to see it. A girl like Magdalen can't be transformed overnight. Someone had been hard at work.

Madge watched me curiously. 'What's the matter?' she asked. 'Are you ill?'

I spoke my thought. 'Madge, I ought to have looked after you better.'

'You didn't look after me at all,' said Madge. 'Now someone else will.'

Her laughter had a cutting edge, but her eyes were troubled, and I felt an impulse to make her, even at this late stage, some sort of rash proposal. A strange light, cast back over our friendship, brought new things into relief, and I tried in an instant to grasp the whole essence of my need of her. I took a deep breath, however, and followed my rule of never speaking frankly to women in moments of emotion. No good ever comes of this. It is not in my nature to make myself responsible for other people. I find it hard enough to pick my own way along. The dangerous moment passed, the signal was gone, the gleam in Magdalen's eye disappeared and she said, 'Give me some coffee.' I gave her some.

'Now look, Jakie,' she said, 'you understand how it is. I want you to move your stuff out as soon as poss, today if you can. I've put all your things in your room.'

She had too. Various objects of mine which usually decorated the sitting-room were missing. Already I felt I didn't live there any more.

'I don't understand how it is,' I said, 'and I shall be interested to hear.'

Yes, you must take everything,' said Magdalen. 'I'll pay for the taxi if you like.' Now she was as cool as a lettuce.

'Have a heart, Madge,' I said. I was beginning to worry about myself again, and felt a lot better. 'Can't I go on living upstairs? I'm not in the way.' But I knew this was a bad idea.

'Oh, Jake!' said Madge. 'You are an imbecile!' This was the kindest remark she had made yet. We both relaxed.

All this time Finn had been leaning against the door, looking abstractedly into the middle distance. Whether he was listening or not it was hard to tell.

'Send him away,' said Magdalen. 'He gives me the creeps.'

'Where can I send him to?' I asked. 'Where can we either of us go? You know I've got no money.'

This was not strictly true, but I always pretend as a matter of policy to be penniless, one never knows when it may not turn out to be useful for this to be taken for granted.

'You're adults,' said Magdalen. 'At least, you're supposed to be. You can decide that for yourselves.'

I met Finn's dreamy gaze. 'What shall we do?' I asked him. Finn sometimes has ideas, and after all he had had more time to reflect than I had.

'Go to Dave's,' he said.

I could see nothing against that, so I said 'Good!' and shouted after him, 'Take the cases!' for he had shot off like an arrow. I sometimes think he doesn't care for Magdalen. He came back and took one of them and vanished.

Magdalen and I looked at each other like boxers at the beginning of the second round.

'Look here, Madge,' I said, 'you can't turn me out just like that.'

'You arrived just like that,' said Madge.

It was true. I sighed.

'Come here,' I told her, and held out my hand. She gave me hers, but it remained as stiff and unresponsive as a toasting-fork, and after a moment or two I released it.

'Don't make a scene, Jakie,' said Madge.

I couldn't have made even a little one at that moment. I felt weak, and lay down on the divan.

'Eh, eh!' I said gently. So you're putting me out, and all for a man that lives on other people's vices.'

'We all live on other people's vices,' said Madge with an air of up-to-date cynicism which didn't suit her. 'I do, you do, and you live on worse ones than he does.' This was a reference to the sort of books I sometimes translated.

'Who is this character, anyway?' I asked her.

Madge scanned me, watching for the effect.

'His name,' she said, 'is Starfield. You may have heard of him.' A triumphant look blazed without shame in her eye.

I hardened my face to make it expressionless. So it was Starfield, Samuel Starfield, Sacred Sammy, the diamond bookmaker. To describe him as a bookie had been a bit picturesque on Finn's part, although he still had his offices near Piccadilly and his name in lights. Starfield now did a bit of everything in those regions where his tastes and his money could take him: women's clothes, night clubs, the film business, the restaurant business.

'I see,' I said. I wasn't going to put on a show for Madge. 'Where did you meet him? I ask this question in a purely sociological spirit.'

'I don't know what that means,' said Madge. 'If you must know, I met him on a number eleven bus.' This was clearly a lie. I shook my head over it.

'You're enlisting for life as a mannequin,' I said. 'You'll have to spend all your time being a symbol of conspicuous wealth.' And it occurred to me as I said it that it mightn't be such a bad life at that.

'Jake, will you get out!' said Magdalen.

'Anyhow,' I said, 'you aren't going to live here with Sacred Sam, are you?'

'We shall need this flat,' said Magdalen, 'and I want you out of it now.'

I thought her answer was evasive. 'Did you say you were getting married?' I asked. I began to have the feeling of responsibility again. After all, she had no father, and I felt in loco parentis. It was about the only locus I had left. And it seemed to me, now that I came to think of it, somehow fantastically unlikely that Starfield would marry a girl like Magdalen. Madge would do to hang fur coats on as well as any other female clothes-horse. But she wasn't flashy, any more than she was rich or famous. She was a nice healthy English girl, as simple and sweet as May Day at Kew. But I imagined Starfield's tastes as being more exotic and far from matrimonial. Yes,' said Madge with emphasis, still as fresh as cream. 'And now will you start packing?' She had a bad conscience, though, I could see from the way she avoided my eye.

She started fiddling with the bookshelves, saying, 'I think there are some books of yours here,' and she took out Murphy and Pierrot Mon Ami.

'Making room for comrade Starfield,' I said. 'Can he read? And by the way, does he know I exist?'

'Well, yes,' said Magdalen evasively, 'but I don't want you to meet. That's why you must pack up at once. From tomorrow onward Sammy will be here a lot.'

'One thing's certain,' I said, 'I can't move everything in a day. I'll take some things now, but I'll have to come back tomorrow.' I hate being hurried. 'And don't forget,' I added fervently, that the radiogram is mine.' My thoughts kept reverting to Lloyds Bank Limited.

'Yes, dear,' said Madge, 'but if you come back after today, telephone first, and if it's a man, ring off.'

'This disgusts me,' I said.

'Yes, dear,' said Madge. 'Shall I order a taxi?'

'No!' I shouted, leaving the room.

'If you come back when Sammy's here,' Magdalen called after me up the stairs, 'he'll break your neck.'

I took the other suitcase, and packed up my manuscripts in a brown-paper parcel, and left on foot. I needed to think, and I can never think in a taxi for looking at the cash meter. I took a number seventy-three bus, and went to Mrs Tinckham's. Mrs Tinckham keeps a newspaper shop in the neighbourhood of Charlotte Street. It's a dusty, dirty, nasty-looking corner shop, with a cheap advertisement board outside it, and it sells papers in various languages, and women's magazines, and Westerns and Science fiction and Amazing Stories. At least these articles are displayed for sale in chaotic piles, though I have never seen anyone buy anything in Mrs Tinckham's shop except ice cream, which is also for sale, and the Evening News. Most of the literature lies there year after year, fading in the sun, and is only disturbed when Mrs Tinckham herself has a fit of reading, which she does from time to time, and picks out some Western, yellow with age, only to declare half-way through that she's read it before but had quite forgotten. She must by now have read the whole of her stock, which is limited and slow to increase. I've seen her sometimes looking at French newspapers, though she professes not to know French, but perhaps she is just looking at the pictures. Besides the ice-cream container there is a little iron table and two chairs, and on a shelf above there are red and green non-alcoholic drinks in bottles. Here I have spent many peaceful hours.

Another peculiarity of Mrs Tinckham's shop is that it is full of cats. An ever-increasing family of tabbies, sprung from one enormous matriarch, sit about upon the counter and on the empty shelves, somnolent and contemplative, their amber eyes narrowed and winking in the sun, a reluctant slit of liquid in an expanse of hot fur. When I come in, one often leaps down and on to my knee, where it sits for a while in a sedate objective way, before slinking into the street and along by the shop fronts. But I have never met one of these animals farther than ten yards away from the shop. In the midst sits Mrs Tinckham herself, smoking a cigarette. She is the only person I know who is literally a chain-smoker. She lights each one from the butt of the last; how she lights the first one of the day remains to me a mystery, for she never seems to have any matches in the house when I ask her for one. I once arrived to find her in great distress because her current cigarette had fallen into a cup of coffee and she had no fire to light another. Perhaps she smokes all night, or perhaps there is an undying cigarette which burns eternally in her bedroom. An enamel basin at her feet is filled, usually to overflowing, with cigarette ends; and beside her on the counter is a little wireless which is always on, very softly and inaudibly, so that a sort of murmurous music accompanies Mrs Tinckham as she sits, wreathed in cigarette smoke, among the cats.

I came in and sat down as usual at the iron table, and lifted a cat from the nearest shelf on to my knee. Like a machine set in motion it began to purr. I gave Mrs Tinckham my first spontaneous smile of the day. She is what Finn calls a funny old specimen, but she has been very kind to me, and I never forget kindness.

'Well, now, back again,' said Mrs Tinckham, laying aside Amazing Stories, and she turned the wireless down a bit more until it was just a mumble in the background.

'Yes, unfortunately,' I said. Mrs Tinck, what about a glass of something?'

For a long time I have kept a stock of whisky with Mrs Tinckham in case I ever need a medicinal drink, in quiet surroundings, in central London, out of hours. By now they were open, but I needed the soothing peace of Mrs Tinckham's shop, with the purring cat and the whispering wireless and Mrs Tinckham like an earth goddess surrounded by incense. When I first devised this plan I used to mark the bottle after every drink, but this was before I knew Mrs Tinckham well. She is equal to a law of nature in respect of her reliability. She can keep counsel too. I once overheard one of her odder-looking clients, who had been trying to pump her about something, shout out, 'You are pathologically discreet!' and this is how she is. I suspect indeed that this is the secret of Mrs Tinckham's success. Her shop serves as what is known as an 'accommodation address', and is a rendezvous for people who like to be very secretive about their affairs. I sometimes wonder how much Mrs Tinckham knows about the business of her customers. When I am away from her I feel sure that she cannot be so naive as not to have some sort of appreciation of what is going on under her nose. When I am with her, she looks so plump and vague, and blinks in a way so much like one of her cats, that I am filled with doubt. There are moments when, out of the corner of my eye, I seem to see a look of acute intelligence upon her face; but however fast I turn about I can never surprise any expression there except one of beaming and motherly solicitude and more or less vacant concern. Whatever may be the truth, one thing is certain, that no one will ever know it. The police have long ago given up questioning Mrs Tinckham. It was time lost. However much or little she knows, she has never, in my experience, displayed either for profit or for effect any detailed acquaintance with the little world that circulates round her shop. A woman who does not talk is a jewel in velvet. I am devoted to Mrs Tinckham.

She filled a papier mache beaker with whisky and passed it over the counter. I have never seen her take a drink of any kind herself.

'No brandy this time, dear?' she asked.

'No, the damned Customs took it,' I said, and as I had a gulp at the whisky I added, 'Devil take them!' with a gesture which embraced the Customs, Madge, Starfield, and my bank manager.

'What's the matter, dear? Times bad again, are they?' said Mrs Tinckham, and as I looked into my drink I could see her gaze flicker with awareness.

'People are a trial and a trouble, aren't they?' she added, in that voice which must have greased the way to many a confession.

I am sure that people talk enormously to Mrs Tinckham. I have come in sometimes and felt this unmistakably in the atmosphere. I have talked to her myself; and in the lives of many of her customers she probably figures as the only completely trustworthy confidant. Such a position could hardly help but to be to some extent lucrative, and Mrs Tinckham certainly has money, for she once lent me ten pounds without a murmur, but I am sure that gain is not Mrs Tinckham's chief concern. She just loves to know everybody's business, or rather to know about their lives, since 'business' suggests an interest narrower and less humane than the one which I now felt, or imagined that I felt, focused with some intensity upon me. In fact the truth about her naiveté, or lack of it, may lie somewhere between the two, and she lives, perhaps, in a world of other people's dramas, where fact and fiction are no longer clearly distinguished.

There was a soft murmuring, which might have been the wireless or might have been Mrs Tinckham casting a spell in order to make me talk to her: a sound like the gentle winding of a delicate line on which some rare fish precariously hangs. But I gritted my teeth against speech. I wanted to wait until I could present my story in a more dramatic way. The thing had possibilities, but as yet it lacked form. If I spoke now there was always the danger of my telling the truth; when caught unawares I usually tell the truth, and what's duller than that? I met Mrs Tinckham's gaze, and although her eyes told nothing I was sure she knew my thoughts.

'People and money, Mrs Tinck,' I said. What a happy place the world would be without them.'

'And sex,' said Mrs Tinck. We both sighed.

'Had any new kittens lately?' I asked her.

'Not yet,' said Mrs Tinckham, 'but Maggie's pregnant again. Soon you'll have your pretty little ones, won't you, yes!' she said to a gross tabby on the counter.

'Any luck this time, do you think?' I asked.

Mrs Tinckham was always trying to persuade her tabbies to mate with a handsome Siamese who lived farther down the street. Her efforts, it is true, consisted only of carrying the creatures to the door, and pointing out the elegant male with such remarks as, 'Look at that lovely pussy there!'--and so far nothing had come of it. If you have ever tried to direct a cat's attention to anything you will know how difficult this is. The beast will look everywhere but where your finger points.

'Not a chance,' said Mrs Tinckham bitterly. 'They all dote on the black-and-white Tom at the horse-meat shop. Don't you, you pretty girl, yes,' she said to the expectant tabby, who stretched out a heavy luxurious paw, and unsheathed its claws into a pile of Nouvelles Litteraires.

I began to undo my parcel upon the table. The cat jumped from my knee and sidled out of the door. Mrs Tinckham said, 'Ah, well,' and reached out for Amazing Stories.

I glanced hastily through the manuscripts. Once before, in a rage, Magdalen had torn up the first sixty stanzas of an epic poem called And Mr Oppenheim Shall Inherit the Earth. This dated from the time when I had ideals. At that time too it had not yet become clear to me that the present age was not one in which it was possible to write an epic. At that time I naively imagined that there was no reason why one should not attempt to write anything that one felt inclined to write. But nothing is more paralysing than a sense of historical perspective, especially in literary matters. At a certain point perhaps one ought simply to stop reflecting. I had contrived in fact to stop myself just short of the point at which it would have become clear to me that the present age was not one in which it was possible to write a novel. But to return to Mr Oppenheim; my friends had criticized the title because it sounded anti-Semitic, though of course Mr Oppenheim simply symbolized big business, but Madge didn't tear it up for that, but out of pique, because I broke a lunch date with her to meet a woman novelist. The latter was a dead loss, but I came back to find Mr Oppenheim in pieces. This was in the old days. But I feared that the performance might have been repeated. Who knows what thoughts were passing through that girl's mind while she was deciding to throw me out? There's nothing like a woman's doing you an injury for making her incensed against you. I know myself how exasperating it is of other people to put themselves in positions where you have to injure them. So I scanned the stuff with care.

Everything seemed to be in order, except that one item was missing. That was the typescript of my translation of Le Rossignol de Bois. This Wooden Nightingale was Jean Pierre Breteuil's last book but two. I had done it straight on to the typewriter; I've translated so much of Jean Pierre's stuff now, it's just a matter of how fast I can type. I can't be bothered with carbons--I have no manual skill and you know what carbons are--so there was only one copy. I had no fears for this though, as I knew that if Magdalen had wanted to destroy something she would have destroyed one of my own things and not a translation. I made a mental note to collect it next time; it was probably in the bureau downstairs. Le Rossignol would be a best-seller, and that meant money in my pocket. It's about a young composer who is psychoanalysed and then finds that his creative urge is gone. I enjoyed this one, though it's bad best-selling stuff like everything that Jean Pierre writes.

Dave Gellman says I specialize in translating Breteuil because that's the sort of book I wish I could write myself, but this is not so. I translate Breteuil because it's easy and because it sells like hot cakes in any language. Also, in a perverse way, I just enjoy translating, it's like opening one's mouth and hearing someone else's voice emerge. The last but one, Les Pierres de l'Amour, which I had read in Paris, was undoubtedly another winner. Then there was a very recent novel called Nous Les Vainqueurs, which I hadn't read. I decided to see my publisher and get an advance on The Wooden Nightingale; and I would try to sell him an idea I had in Paris about a collection of French short stories translated and introduced by me. That was what my suitcases were full of It would keep the wolf at a distance. Anything rather than original work, as Dave says. I reckoned I had about seventy pounds in the bank. But clearly the immediate and urgent problem was to find a cheap and sympathetic place in which to live and work now that Earls Court Road was closed to me.

You may be thinking that it was rather unkind of Magdalen to throw me out with so little ceremony, and you may think too that it was soft of me to take it so quietly. But in fact Magdalen is not a tough. She is a bright, sensual person, simple and warm-hearted, and ready to oblige anyone provided this doesn't put her to any trouble; and which of us could say more? For myself, I had a bad conscience about Madge. I said just now that I lived practically rent-free. Well, this wasn't quite true; in fact, I'd lived entirely rent-free. This thought annoyed me a little. It's bad for one's locus standi to live on a woman's charity. Also, I knew that Madge wanted to get married. She hinted as much to me more than once; and I think she would have married me at that. Only I had wanted otherwise. So on both these counts I felt I had no rights at all at Earls Court Road, and only myself to thank if Madge looked for security elsewhere; though I think I was quite objective in judging Sacred Sammy to be no cert, but a pretty long shot.

At this point perhaps I should say a word about myself. My name is James Donaghue, but you needn't bother about that, as I was in Dublin only once, on a whisky blind, and saw daylight only twice, when they let me out of Store Street police station, and then when Finn put me on the boat for Holyhead. That was in the days when I used to drink. I am something over thirty and talented, but lazy. I live by literary hack-work, and a little original writing, as little as possible. One can live by writing these days, if one does it pretty well all the time, and is prepared to write anything which the market asks for. I mentioned before that I am a short man, but slight and neatly built would describe me better. I have fair hair and sharp elfish features. I am good at Judo, but don't care for boxing. What is more important for the purposes of this tale, I have shattered nerves. Never mind how I got them. That's another story, and I'm not telling you the whole story of my life. I have them; and one effect of this is that I can't bear being alone for long. That's why Finn is so useful to me. We sit together for hours, sometimes without uttering a word. I am thinking perhaps about God, freedom, and immortality. What Finn would be thinking about I don't know. But more than this, I hate living in a strange house, I love to be protected. I am therefore a parasite, and live usually in my friends' houses. This is financially convenient also. I am not unwelcome because my habits are quiet and Finn can do odd jobs.

It was certainly something of a problem to know where to go next. I wondered if Dave Gellman would harbour us. I fondled the idea, though I suspected it was no good. Dave is an old friend, but he's a philosopher, not the kind that tells you about your horoscope and the number of the beast, but a real one like Kant and Plato, so of course he has no money. I felt perhaps I oughtn't to make demands on Dave. Also he's a Jew, a real dyed-in-the-wool Jew, who fasts and believes that sin is unredeemable and is shocked at the story about the woman who broke the alabaster vase of very precious ointment and at a lot of other stories in the New Testament. It's not this I mind, but the way he argues interminably with Finn about the Trinity and the unimportance of sentiments and the notion of charity. There's no concept Dave hates so much as the concept of charity, which seems to him equivalent to a sort of spiritual cheating. According to Dave, this notion simply makes for indirectness and the idea that one can get away with anything. Human beings have to live by clear practical rules, he says, and not by the vague illumination of lofty notions which may seem to condone all kinds of extravagance. Dave is one of the few people with whom Finn talks at length. I should explain that Finn is a lapsed Catholic, but Methodist by temperament, or so it seems to me, and he testifies passionately to Dave. Finn is always saying he will go back to Ireland to be in a country which really has religion, but he never goes. So I thought it might not be very restful chez Dave. I prefer it when Finn doesn't talk too much. I used to talk a lot with Dave myself about abstract things. I was pleased when I first got to know him to hear that he was a philosopher, and I thought that he might tell me some important truths. At that time I used to read Hegel and Spinoza, though I confess I never understood them much, and I hoped to be able to discuss them with Dave. But somehow we never seemed to get anywhere, and most of our conversations consisted of my saying something and Dave saying he didn't understand what I meant and I saying it again and Dave getting very impatient. It took me some time to realize that when Dave said he didn't understand, what he meant was that what I said was nonsense. Hegel says that Truth is a great word and the thing is greater still. With Dave we never seemed to get past the word; so finally I gave up. However, I am very fond of Dave and we have plenty of other things to talk about, so I didn't dismiss the idea of going to live with him. It was the only idea I had. When I had at last come to this conclusion I unpacked some of my books and left them together with the parcel of manuscripts under Mrs Tickham's counter. Then I left the shop and went to Lyons'.


There are some parts of London which are necessary and others which are contingent. Everywhere west of Earls Court is contingent, except for a few places along the river. I hate contingency. I want everything in my life to have a sufficient reason. Dave lived west of Earls Court, and this was another thing I had against him. He lived off the Goldhawk Road, in one of those reddish black buildings which for some reason are called mansions. It was in such contexts, in my dark London childhood, that I first learnt the word, and it has ruined many pieces of prose for me since, including some Biblical ones. I think that Dave doesn't mind much about his surroundings. Being a philosopher, he is professionally concerned with the central knot of being (though he would hate to hear me use this phrase), and not with the loose ends that most of us have to play with. Also, since he is Jewish he can feel himself to be a part of History without making any special effort. I envy him that. For myself, I find I have to work harder and harder every year to keep in with History. So Dave can afford to have a contingent address. I wasn't sure that I could.

Dave's mansions are tall, but they are overhung by a huge modern hospital, with white walls, which stands next to them. A place of simplicity and justification, which I pass with a frisson. Now as I came up the dark stained-glass staircase to Dave's flat I heard a hum of voices. This displeased me. Dave knows far too many people. His life is a continual tour de force of intimacy. I myself would think it immoral to be intimate with more than four people at any given time. But Dave seems to be on intimate terms with more than a hundred. He has a large and clinging acquaintance among artists and intellectuals, and he knows many left-wing political people too, including oddities such as Lefty Todd, the leader of the New Independent Socialist Party, and others of even greater eccentricity. Then there are his pupils, and the friends of his pupils, and the ever-growing horde of his ex-pupils. No one whom Dave has taught seems ever to lose touch with him. I find this, in a way, hard to understand, since as I have indicated Dave was never able to communicate anything to me when we talked about philosophy. But perhaps I am too much the incorrigible artist, as he once exclaimed. This reminds me to add that Dave disapproves of the way I live, and is always urging me to take a regular job.

Dave does extra-mural work for the University, and collects about him many youths who have a part-time interest in truth. Dave's pupils adore him, but there is a permanent fight on between him and them. They aspire like sunflowers. They are all natural metaphysicians, or so Dave says in a tone of disgust. This seems to me a wonderful thing to be, but it inspires in Dave a passion of opposition. To Dave's pupils the world is a mystery; a mystery to which it should be reasonably possible to discover a key. The key would be something of the sort that could be contained in a book of some eight hundred pages. To find the key would not necessarily be a simple matter, but Dave's pupils feel sure that the dedication of between four and ten hours a week, excluding University vacations, should suffice to find it. They do not conceive that the matter should be either more simple or more complex than that. They are prepared within certain limits to alter their views. Many of them arrive as theosophists and depart as Critical Realists or Bradleians. It is remarkable how Dave's criticism seems so often to be purely catalytic in its action. He blazes upon them with the destructive fury of the sun, but instead of shrivelling up their metaphysical pretensions, achieves merely their metamorphosis from one rich stage into another. This curious fact makes me think that perhaps after all Dave is, in spite of himself, a good teacher. Occasionally he succeeds in converting some peculiarly receptive youth to his own brand of linguistic analysis; after which as often as not the youth loses interest in philosophy altogether. To watch Dave at work on these young men is like watching someone prune a rose bush. It is all the strongest and most luxuriant shoots which have to come off. Then later perhaps there will be blossoms; but not philosophical ones, Dave trusts. His great aim is to dissuade the young from philosophy. He always warns me off it with particular earnestness.

I hesitated at the door. I hate entering a crowded room and feeling a whole gallery of faces focused upon me. I felt tempted to go away again; but at last, making an inward gesture of detachment, I went in. The room was full of young men, all talking at once and drinking cups of tea, but I needn't have troubled about the faces, as no one paid any attention to my entry except Dave himself. He was sitting in a corner a little apart from the mike, and raised his hand when he saw me with the dignified gesture of a patriarch greeting the appearance of an expected sign. Not that Dave is a patriarchal Hebrew to look at. He is fattish and baldish with merry brown eyes and podgy hands, a slightly guttural voice and an imperfect command of English. Finn was sitting near him on the floor with his back to the wall and his legs stretched out like the victim of an accident.

I made my way past several beardless youths, stepped over Finn, and shook hands with Dave. I gave Finn a friendly kick and seated myself on the edge of the table. A youth handed me a cup of tea automatically, talking back over his shoulder as he did so. Ought brings you back to is in the end. Yes, but what sort of is?

'I see it still goes on,' I said.

'A natural human activity,' said Dave with a slight frown. Then he looked at me amiably.

'I hear you are in a kettle of fish,' he said, raising his voice somewhat above the din.

Might call it so,' I said cautiously, sipping my tea. I never overdo my troubles to Dave, for he is so often sarcastic and unsympathetic about them.

'If I would be you,' said Dave, 'I would take a proper job.' He pointed to the white wall of the hospital which loomed very close outside the window.

'There they want always orderlies,' he said. 'You might even be a nurse. Or you could do something for part time.'

Dave was constantly making this suggestion; I can't think why, as there were few pieces of advice which, on the face of it, I was less likely to follow. I think he did it partly to annoy me. At other times he would press upon me the desirability of being a probation officer or a factory inspector or a teacher in an elementary school.

I looked at the wall of the hospital. 'To save my soul,' I said.

'Not therefore!' said Dave scornfully. 'Always you are thinking of your soul. Precisely it is not to think of your soul, but to think of other people.'

I could see that there was something in this, though I didn't need Dave to point it out, and I couldn't see that there was anything to be done about it at the moment. Finn threw me a cigarette. In a mild way he always tried to protect me from Dave. The immediate problem was to find a sympathetic place to live, and until this was fixed nothing else mattered. I have to keep on writing if I'm to make ends meet, and when I am homeless I can settle down to nothing.

When I'd finished my tea I set off on a quiet tour of Dave's flat. Living-room, Dave's bedroom, spare room, bathroom, and kitchen. I inspected the spare room with care. It also looked out on to the wall of the hospital, which at this point seemed to stand even closer. The room was painted a sickly golden brown and was spartan in its appointments. At the moment it was strewn with Finn's belongings. It could be worse. As I was examining the wardrobe, Dave came in. He knew very well what was in my mind.

'No, Jake,' he said. 'Definitely not.'

'Why not?'

'We must not be two nervous wrecks living together.'

'You old python!' I said. Dave is not a nervous wreck, but as tough as an old boot. I didn't argue though, because I was a little off the idea myself because of Jehovah and the Trinity. 'Since you're turning me out,' I said, 'you are in duty bound to make a constructive suggestion.'

'You were never in, Jake,' said Dave, 'but I will try to think.' Dave knows my requirements. We went back to the other room and the din broke over us again.

'You should try the ladies, not?'

'Not,' I said. 'I've had the ladies.'

'Sometimes you make me sick, Jake.'

'I can't help my psychology. After all, freedom is only an idea.'

'It's in the third Critique,' Dave shouted to someone across the room.

'Which ladies, anyway?' I asked.

'I don't know your women,' said Dave, 'but if you paid a few visits someone might give you an idea.'

I felt that Dave would be more pleased to see me when I had established myself elsewhere. Finn, who was lying with his head under the table, suddenly said, 'Try Anna Quentin.' Finn sometimes has the most extraordinary intuitions.

This name stuck into me like a dart. 'How can I?' I said. 'Nothing could be more impossible,' I added.

'Ah, you are still so,' said Dave.

'I am not so at all,' I said. 'Anyway I have no notion where she is.' And I turned away from them towards the window. I don't like people reading things in my face.

'He's off!' said Dave, who knows me well.

'Suggest something else,' I said.

'I suggest you are a big fool,' said Dave. 'Society should take you by the neck and shake you and make you do a sensible job. Then in your evenings you would have the possibility to write a great book.'

I could see that Dave was in one of his bad moods. The noise was mounting. With my foot I pushed my suitcase under the table beside Finn.

'Can I leave this here?'

How do you know which is your real self anyway? someone was asking.

'You can leave them both here,' said Dave.

'I'll ring up later,' I said. And I left them.

I was still in some pain from the name that Finn had uttered. But in the midst of the pain a queer melody had been set going; a little flute that piped me to be away. It was not of course that I had the slightest intention of looking for Anna, but I wanted to be alone with the thought of her. I am not a mystic about women. I like the women in novels by James and Conrad who are so peculiarly flower-like and who are described as 'guileless, profound, confident, and trustful'. That 'profound' is good; fluttering white hands and as deep as the sea. But I have never met any of these women in real life. I like to read about them, but then I like to read about Pegasus and Chrysaor. The women that I know are often inexperienced, inarticulate, credulous, and simple; but I see no reason to call them deep because they manifest qualities which would make us call men self-absorbed. Or if they are cunning they deceive themselves and others in much the same way as men do. It is the same deception that we are all involved in; except in so far as women are always a little more unbalanced by the part they have to act. Like high-heeled shoes which shift the inward organs in the course of time. Few things disgust me more than these pretended profundities.

Yet I had found Anna deep. I cannot think what it is about her that would justify me in calling her mysterious, and yet she always seemed to me to be an unfathomable being. Dave once said to me that to find a person inexhaustible is simply the definition of love, so perhaps I loved Anna. She has a husky-speaking voice and a tenderly moulded face which is constantly lit by a warm intent glow from within. It is a face full of yearning, yet poised upon itself without any trace of discontent. She has heavy brown hair which is piled up in curving archaic coils, or was when I knew her first. All that was a long time ago. Anna is six years older than I am, and when I first met her she did a singing act with her sister Sadie. Anna provided the voice and Sadie provided the flash. Anna has a contralto voice that would break your heart even over the radio; and she makes little gestures while she sings which make her quite irresistible face to face. She seems to throw the song into your heart, at least this was what she did to me the first time I heard her, and I never got over it.

Anna is about as like her sister as a sweet blackbird is like some sort of rather dangerous tropical fish, and later on the act broke up. This was partly I think because they couldn't stand each other, and partly because their ambitions diverged. About this period, if you remember, British films were passing through a critical phase. The Bounty Belfounder Company had just been set up, and old Phantasifilms Ltd had come into new hands. But neither company seemed able to discover any new stars, although there were the usual old faithfuls, and time and again some youngster would receive the routine press fanfare and then pass away in the course of one picture with the noise and the brevity of a firework. Phantasifilms evidently decided that human beings were had box office and started on their series of animal pictures, and hey did make one or two discoveries in the animal kingdom: notably of course the Alsatian, Mister Mars, whose sentimental escapes probably saved them from bankruptcy. Bounty Belfounder was from the start a much more successful concern, and it was in this region that Sadie soon set about selling her talents; and Sadie, as you know, did turn out to be a star.

A star is a curious phenomenon. It is not at all the same thing as a good screen actress; it is not even a matter of charm or beauty. What makes the star is some quality of surface and éclat. Sadie had éclat; or so the public thought, though personally I still prefer the word 'flash'. You will have gathered that I am not keen on Sadie. Sadie is glossy and dazzling. She is younger than Anna and has Anna's features, only smaller and tighter, as if someone had started to shrink her head but had never got beyond the first stage. She has a speaking voice not unlike Anna's, only with the husky note made more metallic. Not chestnut husks but rusty iron. Some people find this very fascinating too. She can't sing.

Anna never tried to get into films. I don't know why; she always seemed to me to have much greater potentialities than Sadie. But perhaps her facade had a certain superficial lack of definiteness. You need to be a vessel with a sharp prow to get into the film world. After she parted from Sadie, Anna did a certain amount of more serious singing; but she lacked the training necessary to take her far in the world. When I last heard of her she was singing folksongs in a night club, and that sort of combination expressed her very well.

Anna used to live in a tiny service flat off the Bayswater Road, very much overlooked by other houses, and I would go there often to see her. I was greatly attached to her, but I could see even then that her character was not all that it should be. Anna is one of those women who cannot bear to reject any offer of love. It is not exactly that it flatters her. She has a talent for personal relations, and she yearns for love as a poet yearns for an audience. To anyone who will take the trouble to become attached to her she will immediately give a devoted, generous, imaginative, and completely uncapricious attention, which is still a calculated avoidance of self-surrender. This is no doubt another reason why she never went into films; her private life must be an almost full-time activity. This has the sad result too that her existence is one long act of disloyalty; and when I knew her she was constantly involved in secrecy and lying in order to conceal from each of her friends the fact that she was so closely bound to all the others. Or sometimes she would try another technique, that of deadening, by small and steady shocks, the sharpness of jealousy, until in the end the victim became resigned to the liberal scope of her affections, while remaining just as much her slave as ever. I don't care for this; and I saw through Anna very rapidly. Yet my interpretation of her never robbed her of her mystery, nor did her emotional promiscuity ever turn me against her. Perhaps this was because I so constantly felt, like the warm breeze that blows from a longed-for island bringing to the seafarer the scent of flowers and fruit, the strength and reality of her tenderness for me. I knew that it was very possible that it was with exactly this charm that she held all her admirers. But it made no difference.

You may wonder whether I ever thought of marrying Anna. I did think of it. But marriage remains for me an Idea of Reason, a concept which may regulate but not constitute my life. I cannot help, whenever I consider a woman, using the possibility of marriage as an illuminating hypothesis which is not in any serious sense an instrument of the actual. With Anna, however, I did come near to taking the thing seriously; and that, although I'm sure she would never have said yes, was perhaps why I let myself drift away from her in the end. I hate solitude, but I am afraid of intimacy. The substance of my life is a private conversation with myself which to turn into a dialogue would be equivalent to self-destruction. The company which I need is the company which a pub or a café will provide. I have never wanted a communion of souls. It's already hard enough to tell the truth to oneself. But communion of souls was Anna's special subject. Also, Anna had as taste for tragedy which made me nervous. She always had her eye lifting for heavy drama. She took life intensely and very hard. Whereas I think it is foolish to take life so, as if you were to provoke a dangerous animal which will break your bones in the end In any case. So when Anna went to France to sing French folk-songs in French night clubs I said to her vaguely that I would look het up when she returned, but she knew I wouldn't and I knew she knew. That was some years ago, and I'd had a peaceful time since then, especially at Earls Court Road.

When I left Dave's I walked to Shepherd's Bush and boarded an eighty-eight bus and sat in the front seat on top, and some of the reflections which I have recorded above were passing through my mind. It's not easy to find someone whom one has mislaid for years in London, particularly if she belongs to the sort of milieu that Anna belonged to, but clearly the first thing to do is to look in the telephone book. So I got off at Oxford Circus and went into the Underground. When I left Goldhawk Road I had no intention of looking for Anna, but by the time I was passing Bond Street it really seemed that there was nothing else in the world that was worth doing. Indeed, it was unclear to me how I had managed to exist without her for so long. But I am like that. For long times I settle down, and in these times I would not stir a finger to lift a guinea a yard off. When I am fixed I am immobile. But when I am unfixed I am volatile, and then I fly at random from point to point like a firecracker or one of Heisenberg's electrons until I settle down again in another safe place. Also I had a curious faith in Finn's intuition. It often happened that Finn made some unexpected suggestion which when I followed it up turned out to have been just the thing. I could see that the Earls Court Road phase of my life was over, and that that peace of mind was gone beyond recall. Madge had forced a crisis on me; well, I would explore it, I would even exploit it. Who can tell what day may not inaugurate a new era? I picked up the London phone book L to R.

The phone book told me nothing; I wasn't surprised. I then rang up two theatre agencies who didn't know Anna's whereabouts, and the B. B. C., who did but wouldn't say. I thought of trying to get hold of Sadie at the Belfounder studio, but I didn't want Sadie to know that I was looking for Anna. I suspected Sadie of having been a little sweet on me at one time; at any rate she was always rather unpleasant in the old days about my being fond of Anna, although I know that some women regard all men as their personal property, and I thought it possible that she wouldn't tell me where Anna was even if she knew. Anyway, since Sadie had become so famous I had seen nothing of her, and I didn't imagine that, she would welcome any attempt on my part to renew the acquaintance, particularly if she had been aware that I had been aware of what I conjectured to have been the state of her feelings. By now it was about opening time. It seemed useless to start ringing up the night clubs at this hour, so there was nothing to be done but to work Soho. There is always someone in Soho who knows what one wants to discover; it's just a matter of finding him. Also there was always the possibility of my running into Anna herself. My fates are such that as soon as I interest myself in a thing a hundred accidents happen which are precisely relevant to that thing. But I rather hoped that I wouldn't meet Anna first in a public place, for my mind had already begun to run very much upon this meeting.

I usually keep clear of Soho, partly because it's so bad for the nerves and partly because it's so expensive. It's expensive not so much because the nervous tension makes one drink continually as because of the people who come and take one's money away. I am very bad at refusing people who ask me for money. I can never think of a reason why if I have more ready cash than they have I should not be bound to give them some at least of what I have. I give with resentment but without hesitation. By the time I had worked my way along Brewer Street and Old Compton Street and up Greek Street as far as the Pillars of Hercules most of the money in my pocket had been taken away by various acquaintances. I was feeling extremely nervous by this time, not only because of Soho but because of imagining whenever I entered a pub that I should find Anna inside. I had been to these pubs a hundred times in the last few years without this thought coming into my head; but now suddenly the whole of London had become an empty frame. Every place lacked her and expected her. I began to drink spirits.

When I found myself short of money I crossed the street to cash a cheque at one of my afternoon drinking clubs that lay close by; and it was there that at last I picked up the trail. I asked I he barman if he knew where Anna was to be found these days. He replied yes, he thought that she was running some sort of little theatre in Hammersmith. He searched under the bar and produced a card which bore the words The Riverside Theatre, and an address on Hammersmith Mall. The barman said he didn't know whether she was still there, but that that's where she was some months ago. She had left him this card to give to some gentleman who had never turned up. I might as well have it now, the barman said. I took it, and went into the street with my heart pounding. It needed serious reflection on the state of my finances to prevent from taking a taxi to Hammersmith. But I ran all the way to Leicester Square station.


The address I had been given was on that part of the Mall that lies between the Doves and the Black Lion. On Chiswick Mall the houses face the river, but on that piece of Hammersmith Mall which is relevant to my tale they turn their backs to the river and pretend to be an ordinary street. Chiswick Mall is a lazy collection of houses and greenery that looks dreamily out on to the water, but Hammersmith Mall is a labyrinth of waterworks and laundries with pubs and Georgian houses in between, which sometimes face the river and sometimes back it. The number to which I had been directed turned out to be a house standing a little by itself, with its back to the river and its front on a quiet piece of street, and an opening beside it where some steps led down to the water.

By now I was in no such hurry. I looked at the house with suspicious curiosity, and it seemed to be looking back at me. It was a brooding self-absorbed sort of house, fronted by a small ragged garden and a wall shoulder high. The house was square, with rows of tall windows, and had preserved a remnant of elegance. I approached the iron gate in the wall. It was then that I observed a poster which was fixed on the other side of the gate. It was a home-made poster whose colours were running a bit, so that it had a rather sad appearance. I deciphered it. It said: RIVERSIDE MIMING THEATRE Reopening on August 1st with a luxurious and fanciful production of Ivan Lazemnikov's great farce MARISHKA. Members only. The audience is requested to laugh softly and not to applaud.

I stared at this object for some time. I don't know why, but it struck me as queer. Finally, with a slow crescendo in the region of the heart I pushed open the gate, which was a little rusty, and walked up to the house. The windows gleamed blackly, like eyes behind dark glasses. The door was newly painted. I did not look for a bell, but tried the handle at once. The door opened quietly and I stepped on tiptoe into the hall. An oppressive silence surged out of the place like a cloud. I closed the door and shut out all the little noises of the river front. Now there was nothing but the silence.

I stood perfectly still for a while until my breathing became more regular, and until I could see my way in the dark hall. As I did these things I was asking myself why I was behaving in such an odd way, but the possible proximity of Anna confused me completely, so that I couldn't think but could only perform the little series of actions which suggested themselves with a feeling of inevitability. I walked slowly down the hall, planting my feet with care on a long black sound-absorbing rug. When I came to the stairs I glided up them; I suppose my feet touched the steps. I could hear no sound.

I found myself on a broad landing, with a carved wooden balustrade behind me and several doors in front of me. Everything seemed neat and nicely appointed. The carpets were thick, and the woodwork as clean as an apple. I looked about me. It didn't occur to me to doubt that Anna was somewhere near, any more than it occurred to me to call her name or utter any other sound. I moved to the nearest door and opened it wide. Then I got a shock that stiffened me from head to toe.

I was looking straight into seven or eight pairs of staring eyes, which seemed to be located a few feet from my face. I stepped I sick hastily, and the door swung to again with a faint click which was the first sound I had heard since I entered the house. I stood still for a moment in utter incomprehension, my scalp prickling. Then I seized the handle firmly and opened the door again, stepping as I did so into the doorway. The faces had moved, but were still turned towards me; and then in an instant I understood. I was in the gallery of a tiny theatre. The gallery, sloping and foreshortened, seemed to give immediately on to the stage; and on the stage were a number of actors, moving silently to and fro, and wearing masks which they kept turned towards the auditorium. These masks were a little larger than life, and this fact accounted for the extraordinary impression of closeness which I had received when I first opened the door. My perceptual field now adjusted itself, and I looked with fascinated interest and surprise upon the strange scene.

The masks were not attached to the face, but mounted upon a pole which the actor held in his right hand and skilfully maintained in parallel to the footlights, so that no hint of the actor's real features could be seen. Most of the masks were made full face, but two of them, which were worn by the only two women on the scene, were made in profile. The mask features were grotesque and stylized, but with a certain queer beauty. I noticed particularly the two female masks, one of them sensual and serene, and the other nervous, watchful, hypocritical. These two masks had the eyes filled in, but the male masks had empty eyes through which the eyes of the actors gleamed oddly. All were dressed in white, the men in white peasant shirts and breeches, and the women in plain ankle-length white robes caught in at the waist. I wondered if this was Lazemnikov's great farce Marishka; both Marishka and its author were equally strange to me.

The actors meanwhile were continuing to execute their movements in the extraordinary silence which seemed to keep the whole house spellbound. I saw that they were wearing soft close-fitting slippers and that the stage was carpeted. They moved about the stage with gliding or slouching movements, turning their masked heads from side to side, and I observed something of that queer expressiveness of neck and shoulder in which Indian dancers excel. Their left hands performed a variety of simple conventional gestures. I had never seen mime quite like this before. The effect was hypnotic. What was going on was not clear to me, but it seemed that a huge burly central figure, wearing a mask which expressed a sort of humble yearning stupidity, was being mocked by the other players. I examined the two women carefully, wondering if either of them was Anna; but I was certain that neither was. I should have known her at once. Then my attention was caught by the burly simpleton. For some time I stared at the mask, with its grotesque immobility and the flash of eyes behind it. A sort of force seemed to radiate from those eyes which entered into me with a gentle shock. I stared and stared. There was something about that hulking form that seemed vaguely familiar.

At that moment, with one of the movements, the stage creaked, and the backcloth shivered slightly. This sound brought me to myself, and brought with it the sudden alarming realization that the actors could see me. On tiptoe I moved back on to the landing and closed the door. The silence was over me like a great bell, but the whole place throbbed with a soundless vibration which it took me a moment to recognize as the beating of my own heart. I turned now to look at the other doors. One at the far end of the landing had a little notice on it. I read, in large letters, Props Room, and underneath in smaller letters, Miss Quentin. I closed my eyes for a moment and stilled my breathing. Then I knocked.

The sound echoed strangely. Then a husky voice said: 'Come in.'

I stepped into the room. It was a long narrow room with large windows opening in to the river, and it was filled to overflowing with a sort of multicoloured chaos which I couldn't at the first moment take in. In the midst of this Anna sat writing at a desk with her back to me. I shut the door behind me as she turned slowly. For a long moment we looked at each other in silence. Like a filling glass I felt my soul rise into my eyes; and in the intense equilibrium of the meeting we both experienced almost a moment of contemplation. Anna got up and said 'Jake!' Then I saw her.

She was plumper and had not defended herself against time. There was about her a sort of wrecked look which was infinitely touching. Her face, which I remembered as round and smooth as an apricot, was become just a little tense and drawn, and her neck now revealed her age. The great brown eyes, which once opened so blandly upon the world, seemed narrowed, and where Anna had used to draw a dark line upward at their corners the years had sketched in a little sheaf of wrinkles. Tresses of hair which had escaped from the complex coronet curled about her neck, and I could see streaks of grey. I looked upon the face that I had known so well and now that for the first time I saw its beauty as mortal I felt that I had never loved it so dearly. Anna took in my glance, and then with an instinctive gesture she took refuge behind her hands.

'What brings you here, Jake?' said Anna.

The spell was broken. 'I wanted to see you,' I said; and now I was anxious just to avoid looking at her and to collect my wits. I looked around the room. An astonishing medley of objects lay about in piles which in places reached up to the ceiling. The contents of the room had a sort of strange cohesion and homogeneity, and they seemed to adhere to the walls like the contents of a half-empty jam jar. Yet here was every kind of thing. It was like a vast toy shop that had been hit by a bomb. In my first glance I noticed a French horn, a rocking-horse, a set of red-striped tin trumpets, some Chinese silk robes, a couple of rifles, Paisley shawls, teddy bears, glass balls, tangles of necklaces and other jewellery, a convex mirror, a stuffed snake, countless toy animals, and a number of tin trunks out of which multi-coloured costumes trailed. Exquisite and expensive playthings lay enlaced with the gimcrack contents of Christmas crackers. I sat down on the nearest seat, which happened to be the back of the rocking-horse, and surveyed the scene.

'What is this extraordinary place?' I said. 'What are you doing these days, Anna?'

'Oh, this and that,' said Anna. She had always used to say this when she didn't want to tell me something. I could see she was nervous, and as she talked she kept picking things up, now a piece of ribbon, or now a ball or a long band of Brussels lace.

'How did you find this place?' she asked. I told her.

'Why did you come?'

I didn't want to embark on a routine series of questions and answers. What did it matter why I had come? I didn't know myself.

'I've been turned out of a place where I live.' This wasn't very explicit, but I couldn't think of anything to tell but the truth. 'Oh!' said Anna.

Then she asked, 'What have you been doing all these years?'

I wished I had something impressive to say, but again I could think of nothing but the truth. 'I've done some translating and some broadcasting,' I said. 'I've managed.'

But I could see Anna wasn't really listening to my replies. She picked up a pair of red gloves, and pulled one of them on, smooth-out the fingers and averting her eyes from me.

'Seen any of our old friends, lately?' she asked.

I felt I really couldn't answer this. 'Who cares about our old friends?' I said.

What is more tormenting than a meeting after a long time, when all the words fall to the ground like dead things, and the spirit that should animate them floats disembodied in the air? We both felt its presence.

'You look just the same, Jake,' said Anna. It was true. I still looked much as I did when I was twenty-four.

She added, 'I wish I did!'

'You look lovely,' I said.

Anna laughed, and picked up a wreath of artificial flowers. 'What a mess this place is!' she said. 'I keep meaning to tidy it.'

'It's lovely too,' I said.

'Well, if you call this lovely!' said Anna.

All this time she avoided my eye. In a moment we should be talking soberly like two old acquaintances. I wasn't going to allow this. I looked at her, and amid the enchanting chaos of silks and animals and improbable objects that seemed to rise almost to her waist she looked like a very wise mermaid rising out of a motley coloured sea; but in a moment she would have escaped me. The strangeness of the whole day was suddenly present to me with a kind of impetus; and immediately I had an idea. In the old days the living-room of Anna's Bayswater flat had been so surrounded by other windows that there was only one corner of the loom, low down on the floor, which was not overlooked. So if I wanted to kiss Anna this was the only place where I could do it. At that time too I had, in a not entirely disinterested fashion, been teaching Anna some Judo, and one of our customs had been that when I came in I would seize her and throw her down into this corner to be kissed. The memory of this rose in me now like an inspiration and I advanced upon her. I took her wrist, and for on instant saw her eyes wide with alarm, very close to mine, and libel) in a moment I had thrown her, very carefully, on to a pile of velvet costumes in the corner of the room. My knee sank into the velvet beside her, and straight away a mass of scarves, laces, tin trumpets, woolly dogs, fancy hats and other objects came cascading down on top of us until we were half buried. I kissed Anna.

Her eyes were still wide and her lips parted and for a moment she lay stiffly in my arms like a great doll. Then she began to Wight, and I laughed too, and we both laughed enormously with Measure and relief. I felt her sigh and relax, and her body became 'minded and pliant, and we looked into each other's faces and mailed a long smile of confidence and recognition.

'Darling Anna!' I said. 'However have I existed without you!'

I pulled some embroidered silk up behind her head to make a pillow. She threw her back into it and regarded me and then drew me closer.

'I want to tell you all sorts of things, Jake,' said Anna, 'but I don't know whether I can now. I'm terribly glad to see you. You can see that, can't you?' She looked into my eyes and I felt the old warm spicy breeze blowing. Of course I couldn't doubt it.

'You crook!' I said.

Anna laughed at me as she had always done. 'So some girl has thrown you out!' said Anna. She always counter-attacked.

'You know you could have had me forever if you'd wanted me,' I said. I wasn't going to let her get away with it, and what I said was more or less true after all.

'I loved you,' I added.

'Oh, love, love!' said Anna. 'How tired I am of that word. What has love ever meant to me but creaking stairs in other people's houses? What use has all this love ever been that men forced on me? Love is persecution. All I want is to be left alone to do some loving on my own account.'

I contemplated her coolly, framing her head in my arms. 'You wouldn't be so careless of it if you'd ever lacked the love of others,' I said.

She met my look now, and there was something detached and theoretical in her eye which I had never noticed there before.

'No really, Jake,' she said. 'This talk of love means very little. Love is not a feeling. It can be tested. Love is action, it is silence. It's not the emotional straining and scheming for possession that you used to think it was.'

This seemed to me very foolish talk. 'But love is concerned with possession,' I said. 'If you knew anything about unsatisfied love, you'd know this.'

'No,' said Anna strangely. 'Unsatisfied love is concerned with understanding. Only if it is all, all understanding, can it remain love while being unsatisfied.'

I was not listening to this serious speech because my attention had been caught by the word 'silence'.

'What is this place, Anna?' I asked.

'That's one of the things that would be hard to explain, Jakie,' said Anna, and I could feel her hands seeking each other in the small of my back. She locked me to her, then she said, 'It's a little experiment.'

This phrase grated on me. It didn't sound like Anna at all. 'There was some other voice here. I thought I would pick my way round this.

'What about your singing?' I asked.

'Oh, I've given up singing,' said Anna. 'I shan't sing any more. 'Her glance fled away over my shoulder and she withdrew her hands.

'Why in heaven's name not, Anna?'

'Well,' said Anna, and I could still sense the curious artificiality in her tone, 'I don't care for that way of earning a living. The sort of singing I do is so'--she searched for the word--'ostentatious. There's no truth in it. One's just exploiting one's charm to seduce people.'

I took her by the shoulders and shook her. 'You don't believe what you're saying!' I cried.

'I do, Jake!' Anna looked up at me almost imploringly. How about the theatre?' I asked. 'How does that come in?'

'This is pure art,' said Anna. 'It's very simple and it's very 'Anna, who's been getting at you?' I asked her.

'Jake,' said Anna, 'you were always like that. As soon as I said Anything that surprised you, you said that someone had been getting at me!'

During the last part of our conversation she had laid her hand lip, in my shoulder so that her wrist watch was just in sight, and I could see her gaze passing lightly over it from time to time. I felt humus.

'Stop looking at your watch!' I said. 'You haven't seen me for wins. You can spare me a little time now!'

I guessed that Anna had it in mind that very soon our téte-a-téte would be interrupted. Our interview had a schedule of which Alum was continuously aware. All Anna's life worked to schedule, like a nun, she would have been lost without her watch. I took the wrist with the watch upon it, and twisted it until I heard gasp. She faced me now with an intensity and a bright silent defiance which I remembered and loved from long ago. We regarded each other so for a moment. We knew each other very well. I kept her pinioned, but released the tension enough for us to kiss. Her body was tense again, but now it was as if my grip had communicated to it some positive force, and it was like a rigid missile to which I clung as we hurtled through space. I kissed her stiffened neck and shoulder.

'Jake, you're hurting me,' said Anna.

I let her go and lay heavily upon her breasts, completely limp. She stroked my hair. We lay so in silence for a long time. The universe came to rest like a great bird.

'You're going to say that I must go,' I said.

'You must,' said Anna, 'or rather, I must. Now get up, please.'

I got up, and I felt as if I were rising from sleep. I looked down on Anna. She lay amid the coloured debris like a fairy-tale princess tumbled from her throne. The silks were at hip and breast. A long tress of hair had escaped. She lay still for a moment, receiving my gaze, her foot arching with consciousness of it.

'Where's your crown?' I asked.

Anna searched under the pile and produced a gilded coronet. We laughed. I helped her up and we dusted bits of tinsel, gold dust, and loose spangles off her dress.

While Anna did her hair I ranged about the room, examining everything. I suddenly felt quite at ease now. I knew that I should see Anna again.

'You must explain about this place,' I said. 'Who acts here?'

'Mainly amateurs,' said Anna. 'Some of my friends. But it's a quite special technique.'

'Yes, I could see that,' I said.

Anna turned on me. 'So you went into the theatre?'

'Yes, just for an instant. Did it matter? It looked very impressive,' I said. 'Is it something Indian?'

'There are connexions with India,' said Anna, 'but it's really something on its own.' I could see she was thinking of something else.

'Well, that's a prop you'll hardly need much!' I said, pointing to the thundersheet.

A thundersheet, in case you don't know, is a thin piece of metal, a couple of yards square, which when shaken produces a mysterious rumbling noise not unlike thunder. I went up to it.

'Don't touch it!' said Anna. 'Yes, we're going to sell that.'

'Anna, did you mean it about singing?' I asked.

'Yes,' said Anna, 'it's corrupt,' she said. I had again the curious feeling of seeing someone in the grip of a theory.

'Only very simple things can be said without falsehood,' she added.

'What I saw in that theatre wasn't simple,' I told her.

Anna spread her hands. 'What did you want me for?' she asked.

This question brought me back to reality. I said cautiously, 'I wanted to see you. You know that. But I've also got a problem about somewhere to live. Perhaps you can advise me. I suppose I couldn't live here,' I asked, 'in an attic or something?'

Anna shivered. 'No,' she said, 'that would be impossible.' We looked at each other, both thinking fast.

'When shall I see you again?' I asked.

Anna's face was rigid and withdrawn. 'Jake,' she said, 'you must leave me alone for a while. I have a lot of things to think about.'

'So have I,' I said. 'We might think together.'

She smiled a pale smile. 'If I need you I'll call for you,' she said. 'And I may need you.'

'I hope you will,' I said, and I wrote Dave's address for her on a piece of paper. 'I give you notice that if a long time passes without my being needed I shall appear whether I'm needed or not.'

Anna was looking at her watch again.

'May I write to you?' I asked. In my experience women who have any interest at all in keeping a hand on you will rarely refuse this. It binds without compromising. Anna, who knew my thoughts on this topic, as on most others, eyed me, and we both smiled.

'I don't mind,' she said. 'A letter to the theatre finds me.'

She was picking up her things now and frowning slightly. It occurred to me that the problem that preoccupied her was how to get me out of the building without being seen.

'I haven't anywhere to sleep tonight,' I told her: my first lie. 'May I stay here?'

Anna eyed me again, wondering how much I knew about what she was thinking. She considered it.

'All right,' she said. 'Stay here--and don't come down with me now. Only you must promise not to prowl around and to leave the place early tomorrow.' I promised.

'Suggest where I can live, Anna,' I said.

I thought that now that she'd come as far as letting me stay the night she might relent in the matter of an attic. Anna set her desk in order and locked the drawers.

'Look,' she said. 'You might try Sadie. She's going to the States and she wants a caretaker to look after her flat. You might just do.' She scribbled down an address.

I took it with reserve. 'Are you friends with Sadie now?' I asked.

Anna laughed a bit impatiently. 'She's my sister. We put up with each other. You could go and see her anyway--this idea might just work.' And she looked at me doubtfully.

'Well, let's meet tomorrow and discuss it some more,' I suggested.

This decided Anna. 'No,' she said. 'You go and see Sadie--and don't come back here unless I summon you.'

She turned to go. I took her hand, and then embraced her with immense tenderness. She returned the embrace. We parted.

I heard no sound after the door closed, and for some time I stood as one enchanted in the middle of the room. During my talk with Anna it had become quite dark in the room, but outside it was still a late blue summer evening that made the trees and the river vibrate with colour. Some little while later I heard the sound of a car starting. I went to the window, and by leaning out a little could command a piece of the roadway. As I looked out a luxurious black Alvis purred round the corner and up towards the main road. I wondered if Anna was inside. For the moment I hardly cared. As for her ambiguous dismissal of me, I was used to this. Most of the women I know behave in this way, and I have become accustomed to asking no questions, and even to thinking no questions. We all live in the interstices of each other's lives, and we would all get a surprise if we could see everything. I knew that there was a man in it somewhere; there always was where Anna was concerned. But that speculation could wait.

I was glad to be alone. I had had what was for me an intolerably eventful day--and now for a long time I leaned on the window sill, looking down towards Hammersmith Bridge. The river murmured past, carrying with it the last fragments of daylight, and finally it became a dark gulf of unseen movement. I thought over my meeting with Anna. She had said some strange things, but it was not on these that I was brooding. I was remembering the way she moved her hands, her nervous gestures as she fingered now a ball and now a necklace, the curve of her thigh as she lay on the floor, the grey locks in her hair, the weariness at her neck. All this called up what seemed to me to be a new love, a hundred times more profound than the old one. I was deeply moved. Yet at the same time I took the thing with a grain of salt. I had often known myself to be moved in the past, and little had come of it. What was certain was that something had remained intact of that which there had formerly been between us; and it could not be but that the passage of time had somehow made this remnant the more precious. I thought with some satisfaction of our interview and how splendidly Anna had responded to all the old cues.

Street lamps were lighted now on the bridge, and far away the dark river ran into a crackle of light. I turned back into the room and stumbled my way to the door. I clicked the electric-light switch, and somewhere in the corner a lamp went on, buried under a covering of gauzy materials. Anna had asked me not to prowl; but it had been rather a vague prohibition, and I thought that just a little prowling might be in order. I felt a great desire to stand again in the little theatre; indeed, it had been largely for this that I had asked Anna on the spur of the moment to let me stay. By the dim light I found the switch on the landing, and closing the door of the props room behind me I went to the door of the theatre. I would not have been surprised to find the silent mime in progress there in the dark. I tried the door, but it was locked. I tried the other doors on the landing and then the doors in the hallway downstairs. To my great exasperation they were all locked. Then the stillness of the place began to choke me like a mist, and a sudden panic came over me in case I should come back and find the door of the props room locked too. I ran noiselessly up the stairs again and bounded into the room. The lamp still burnt dimly and all was as before. I thought of going outside and trying to get into the auditorium from the road, but some spirit forbade me to leave the house. I removed two or three layers of textiles from the lamp and surveyed the room. It looked, in this half light, more fantastic than ever. I wandered about for a while, picking up the objects which Anna had handled. My gaze kept returning to the thundersheet and I felt a nervous urge to rush up to it and strike it. I thought of all the superb noise that lay asleep there, and how I could make the whole house rock with it. I made myself almost sweat with nervousness imagining it. But something compelled me to silence, and I even walked about on tiptoe.

After a while I began to have an uneasy feeling of being observed. I am very sensitive to observation, and often have this feeling not only in the presence of human beings but in that of small animals. Once I even traced the source of it to a large spider whose mysterious eyes were fixed upon me. In my experience the spider is the smallest creature whose gaze can be felt. I now began to search around to see what it could be that was looking at me. I could find no living thing, but eventually I came upon a set of masks, similar to those I had seen on the stage, whose slanting eyes were turned mournfully in my direction. No doubt I had noticed them unconsciously as I was rambling about the room. I now examined them with care and was struck by the unnerving beauty of their design, and the serenity which was expressed by even the more unpleasant ones. They were made of a light wooden material, and slightly painted, some full face and some in profile. There was something a trifle oriental in their mood, something which spoke more even perhaps in the subtly curving mouth than in the slanting eyes. One or two of them distantly reminded me of Indian Buddhas I had seen. They were all a bit larger than life. I found them very alarming objects indeed and put them down nervously after a little while. They clattered dully as I released them and that made me start and experience the silence anew. Then I began to discern that the room was full of eyes, the big vacant eyes of the rocking-horse, the beady eyes of teddy bears, the red eyes of the stuffed snake, the eyes of dolls and puppets and gollywogs. I began to feel extremely uneasy. I took the remaining pieces of gauze off the lamp, but even then it gave precious little light. Something in the far corner subsided softly. I sat down cross-legged in the middle of the floor and tried to think about something realistic.

I took from my pocket the piece of paper which Anna had given me. It bore an address in Welbeck Street. I looked at it, and wondered to myself, in a spirit of prediction rather than intention, whether I would ever present myself at Sadie's door. I felt reluctant to, for the reasons already mentioned. On the other hand, the whole matter looked different now that it was Anna who had suggested that I should see Sadie. If Anna and Sadie were friends, then to consort with Sadie was one way of keeping in touch with Anna. Also I was curious, now that I reflected on the matter, to see how Sadie would receive me. Finally, few people are so free of earthly vanity as not to find it pleasant, other things being equal, to be on matey terms with someone whose face is displayed all over London on posters twelve feet high. It then struck me how absolutely splendid it would be if Sadie did in fact go away and leave me in possession of a luxurious rent-free flat with a central address. This seemed so highly desirable that it was certainly worth risking a rebuff to obtain. It began to seem to me very likely indeed that I would at least investigate the situation at Welbeck Street.

When I had reached this purely inductive conclusion about my future movements I felt better and at once began to be very sleepy. The floor was so encumbered with objects that I had to set to work to clear myself a space. A strip of stained white carpet began to emerge. Then I looked about for something to use as a blanket. There was no lack of textiles. In the end I selected a bearskin complete with snout and claws. I didn't switch out the light, but covered the lamp up again with gauzy stuffs until it gave only a faint glow. I didn't want to risk waking up later and finding myself alone in the dark in such a room. Then I thrust my hands and feet into the bear's paws and let the great snarling snout fall over my forehead. It made a snug sleeping-suit. Before I finally curled up I thought some more about Anna and about what in the world she could be up to. I could believe that this theatre was Anna's creation; and yet clearly there was some other mind at work as well, and some of the things which Anna had said were certainly not her own. It also occurred to me to wonder where the money had come from. At last I yawned and stretched myself out. An oriental shawl served me as a pillow. Soft objects were falling on to my feet. Then there was stillness. Sleep never forsakes me or makes me wait for long after it is bidden. Almost at once I fell asleep.


The next day round about ten o'clock I was walking down Welbeck Street. I was in a bad temper. By daylight the whole project seemed very much less attractive. I felt that to be snubbed by a film star would put me in a bad state of mind for months. But I regarded the matter as something which had been decided and which now simply had to be carried out. I often used this method for deciding difficult cases. In stage one I entertain the thing purely as a hypothesis, and in stage two I count my stage one thinking as a fixed decision on which there is no going back. I recommend this technique to any of you who are not good at making decisions. I felt a certain temptation to return to the theatre to see if I could find Anna again, but I was afraid of offending her. So there was nothing to be done but to get over with seeing Sadie.

Sadie's flat was on the third floor, and I found the door open. A naive char appeared who told me that Miss Quentin was not at home. She then informed me that Miss Quentin was at the hairdresser, and she named an expensive Mayfair establishment. I had taken the precaution of mentioning that I was Miss Quentin's cousin. I thanked her and set off again towards Oxford Street. I have often visited women in hairdressing establishments and the idea held no terrors for me. Indeed I find that women are often especially charitable and receptive if one visits them at the hairdresser, perhaps because they like being able to show off some captive member of the male sex to so many other women when the latter are not so fortunate as to have their male retainers by them. To play this role, however, one must be presentable, and so I went straight away to a barber's and had a good shave. After that I bought myself a new tie in a shop in Oxford Street and threw away my other tie. As I mounted the heavily perfumed stairway of Sadie's hairdresser and caught a glimpse of myself in a mirror I thought that I looked a fine figure of a man.

Women's hairdressers obey some obscure law of nature which rules that, contrary to what is the case in other spheres, the more expensive the firm the less is the privacy given to the clients. Shop girls in Putney can have their hair done in the seclusion of a curtained cubic'e, but wealthy women in Mayfair have to sit exposed in rows and watch each other being metamorphosed. I found myself in a big room where elegant heads were in various stages of assembly. A row of well-dressed backs were presented to me, and as I looked up and down searching for Sadie, I felt myself under observation in a dozen rose-tinted mirrors. I couldn't see her anywhere. I started to glide along one of the rows, looking into each mirror, and seeing here a young face and there an old one looking at me from under crimped and plastered locks. Each pair of eyes met mine with a questioning look until I began to feel like a prince in a fairy tale. I was glad I had thought of investing in the new tie. At the end of the row there were several figures whose heads were covered by purring electric driers. Here at last I met in the mirror a pair of eyes which were unmistakably Sadie's.

I stopped and put my hands on the back of her chair. I stood a while and looked gravely into these eyes while their owner returned my glance first with casualness, then with hostility, and at last with dawning recognition.

Sadie gave a little scream. 'Jake!' she cried.

I could feel we were being looked at. I began to be pleased that I'd come.

'Hello, Sadie!' I said, and I didn't have to fake my delighted smile.

'My dear creature,' said Sadie. 'I haven't seen you for centuries! How lovely! Were you looking for me?'

I said that I was, and I fetched a chair and sat just behind her shoulder. We grinned at each other in the mirror. I thought we were a fine-looking pair. Sadie looked very handsome, even with her hair in a net, and if anything younger than ever. Even allowing for the rosy glass, her complexion was exquisite, and her brown eyes were absolutely blazing with vitality. I quite involuntarily put my hand on her arm.

'You charming fellow!' said Sadie. 'What sports do you devise these days? Tell me all!'

There was an affectation in her voice and manner which struck me as new. Also she spoke in a curiously loud and ringing tone so that what she said echoed audibly all the way down the room. The explanation of this occurred to me in a moment; she was partly deafened by the purr of the drier and didn't realize how loudly she was speaking.

I replied, also raising my voice, 'Oh, I'm still at the old writing game. Books, books, you know. I've got about three on hand at the moment. And publishers will keep pestering me.'

'You always were such a clever chap, Jake,' Sadie shouted admiringly.

Silence reigned throughout the rest of the shop except for the whispering voices of a few assistants, and I could feel every ear strained in our direction. I thought it impossible that there was anyone in the room who didn't know who Sadie was. I settled down to enjoy the conversation.

'How's life treating you?' I asked.

'Oh, it's too utterly boring,' said Sadie. 'I'm simply worn out with work. On the set from dawn to dusk. I've only just managed to escape to get my hair done here in peace. I've quarrelled with the hairdresser at the studio. I'm so tired, I quarrel with everyone these days.' She cast me an enticing smile.

'When are you going to have dinner with me, Sadie?' I asked.

'Oh, darling,' said Sadie, 'I'm tied up for days and days. Someone's even coming to fetch me away from this place. You must come round some time and have a drink at my flat.'

I calculated quickly. Sadie's days probably were heavily mortgaged and this might be my only opportunity of talking with her for some time. So if I was going to raise the ticklish subject it had better be done now.

'Listen, Sadie,' I said, lowering my voice.

'What's that, darling?' shouted Sadie from under the drier. 'Listen!' I shouted back. 'I gather that you want to let your flat while you're away.'

I couldn't bring myself, in front of such an audience, to put the matter less delicately. I hoped that Sadie would pick it up with tact.

Sadie's response was even more amiable than I had bargained for. My dear boy,' she said, 'don't speak of letting. I want a caretaker, in fact I want a bodyguard--and you can take on from now if you like.'

'Well, I'd be very glad,' I said. 'The lease of my present place has just expired and I'm pretty well on the streets.'

'Then, my dear, you must come at once,' roared Sadie. 'You'll be most enormously useful if you can just be around the place a little. You see, I'm being persecuted by the most frightful man.'

This sounded interesting. I could feel the ears being pricked up all round us. I laughed in a masculine way.

'Well, I suppose I'm fairly tough,' I said. 'I don't mind keeping an eye on things, provided I can get some work done too.' Already I had visions of something even better than Earls Court Road.

'My dear, it's an enormous flat,' said Sadie. 'You can have a suite of rooms. I'll just feel so much safer if you can come and stay there till I go away. This fellow is quite madly in love with me. He keeps calling and trying to get in at all hours, and when he doesn't call he rings up, and I'm just a nervous wreck.'

'You won't start being afraid of me, I suppose?' I said, leering at her in the glass. Sadie went off into peals of laughter. 'Jake, darling, no, you're just too utterly harmless!" she called out.

I didn't so much care for this turn in the conversation. Out of the corner of my eye I could see several elegantly dressed women craning their necks to get a look at me. I felt we should change the subject.

'Who is this intolerable person?' I asked.

'I'm afraid it's the big chief himself, it's Belfounder,' said Sadie. ' So you can just imagine how embarrassing it all is. I'm simply beside myself.'

At the utterance of this name I nearly fell off my chair. The room spun round and round, and I seemed to be seeing Sadie through a cloud. This altered everything. With an enormous effort I kept my face composed, but my stomach was rearing inside me like a wild cat. I wanted nothing now but to get away and think over this astonishing news.

'Are you sure?' I said to Sadie.

'My sweet boy, I know my own boss,' said Sadie.

'I mean, sure that he loves you,' I said.

'He's absolutely demented about me,' said Sadie. 'By the way,' she said, 'how did you know I wanted a caretaker?'

'Anna told me,' I said. I was beyond caution now.

Sadie's eye glittered in the mirror. 'So you're seeing Anna again,' said Sadie.

I hate that sort of remark. 'You know Anna and I are old friends,' I said.

'Yes, but you haven't been seeing her for ages, have you?' said Sadie, still at the top of her voice.

I began to dislike the conversation very much indeed. I just wanted to get away.

'I've been in France for a considerable time,' I said.

I didn't imagine Sadie had any close knowledge of Anna's doings. I could see Sadie's face focused now into a look of intelligent venom. She looked like a beautiful snake; and the curious fantasy came to me that if I were to look under the drier at the real face and not at the reflection I should see there some terrible old witch.

'Well, you call on me next Tuesday, early,' said Sadie, 'and I'll install you. I mean it about this bodyguard act.'

'That'll be splendid, Sadie dear,' I said automatically, 'I'll be sure to come.' And I rose.

'I have to see my publisher,' I explained.

We exchanged smiles, and I strode out of the place, followed by a large number of fascinated female eyes.

I omitted to mention earlier that I am acquainted with Belfounder. As my acquaintance with Hugo is the central theme of this book, there was little point in anticipating it. You will hear more than enough on this subject in the pages that follow. I had better start by explaining something about Hugo himself and then I will tell you of the circumstances in which I first met him and something of the early days of our friendship. Hugo's original name was not Belfounder. His parents were German, and his father adopted the name Belfounder when he came to live in England. He found it, I believe, on a tombstone in a Cotswold churchyard, and he thought that it would be good for business. It evidently was, for Hugo in due course inherited a flourishing armaments factory, and the firm of Belfounder and Baermann, Small-arms, Ltd. Unfortunately for the firm, Hugo was at that time an ardent pacifist; and after various upheavals, in the course of which the Baermann faction withdrew, Hugo was left with a small concern which came to be called Belfounder's Lights and Rockets Ltd. He had contrived to convert the armaments factory into a rocket factory; and here for some years he concerned himself with the manufacture of rockets, Very lights, small commercial dynamite, and fireworks of all kinds.

It started out, as I say, a small concern. But somehow money always stuck to Hugo, he simply couldn't help making it; and within a short time he was extremely rich and prosperous, almost as prosperous as his father had been. (No one can be quite as prosperous as an armaments manufacturer.) He always lived simply, however, and at the time I first got to know him he used to work on and off as a craftsman in his own factory. His speciality was set pieces. As you probably know, the creation of a set piece is a highly skilled affair, calling for both manual dexterity and creative ingenuity. The peculiar problems of the set piece delighted Hugo and inspired him: the trigger-like relation of the parts, the contrasting appeal of explosion and colour, the blending of pyrotechnical styles, the methods for combining eclat with duration, the perennial question of the coda. Hugo treated the set piece as if it were a symphony; he despised the vulgarity of representational pieces. 'Fireworks are sui generis,' he once said to me. 'If you must compare them to another art, compare them to music.'

There was something about fireworks which absolutely fascinated Hugo. I think what pleased him most about them was their impermanence. I remember his holding forth to me once about what an honest thing a firework was. It was so patently just an ephemeral spurt of beauty of which in a moment nothing more was left. 'That's what all art is really?' said Hugo, 'only we don't like to admit it. Leonardo understood this. He deliberately made the Last Supper perishable.' The enjoyment of fireworks, according to Hugo, ought to be an education in the enjoyment of all worldly splendour. You pay your money,' said Hugo, 'and you get an absolutely momentary pleasure with no nonsense about it. No one talks cant about fireworks.'

Unfortunately he was wrong, and his theories turned out to be his own undoing as a craftsman. Hugo's set pieces began to be in enormous demand. No smart house-party or public festival was complete without one. They were even exported to America. Then the newspapers began to talk, and to refer to them as works of art, and to classify them into styles. This so much disgusted Hugo that it paralysed his work. After a while he began to conceive a positive hatred for set pieces, and after a while he abandoned them altogether.

It was through the common cold that I first met Hugo. This was in a period when I was particularly short of cash, and things went very ill indeed with me until I discovered an incredibly charitable arrangement whereby I could get free board and lodging in exchange for being a guinea pig in a cold-cure experiment. The experiment was going forward at a delightful country house where one could stay indefinitely and be inoculated with various permutations of colds and cures. I dislike having a cold, and the cures never seemed to work when they tried them on me; but on the other hand it was free, and one got fairly used to working with a cold, which was good practice for ordinary life. I managed to get a lot of writing done, at least up to the time when Hugo appeared.

The controllers of this charitable scheme used to propose to the victims that they be domiciled in pairs since, as they observed in the prospectus, few people can tolerate complete solitude. I don't care for solitude myself, as you know, but after a few tries I came to dislike even more the company of garrulous fools, and when I returned to this admirable place for a second season I asked to be allowed to live alone. The limited and protected isolation which such an institution offers in fact suits me quite well. This was granted; and I was hard at work, and battling too with a particularly appalling cold, when it was announced to me that the accommodation problem was now such that I must after all accept a companion. I had no choice but to agree, and I looked with very ill favour upon the enormous shaggy personage who then shambled in, put his things on the bed, and sat down at the other table. I grunted some sort of ungracious greeting, and then returned to my work, to make it clear that I was no fit companion for a chatterbox. I was further irritated by the fact that whereas I had only the cold, my companion was given both the cold and the cure, so that while I was choking and sneezing and using up a sackful of paper handkerchiefs, he remained in complete possession of his human dignity, and looking the picture of health. It was never clear to me on what principle the distribution of inoculations was made, though it always seemed that I got more than my fair share of colds.

I had feared that my companion would chatter, but it was soon plain that there was no such danger. Two days passed during which we did not exchange a single word. He seemed, indeed, absolutely unaware of my presence. He neither read nor wrote, but spent most of his time sitting at the table and looking out of the window across the pleasant parkland that surrounded the house. He sometimes mumbled to himself and said things half under his breath. He bit his nails prodigiously and once he produced a pen-knife and absently chipped holes in the furniture until one of the attendants took it from him. I thought at first that perhaps he was mentally deficient. During the second day I even began to feel a little nervous of him. He was extremely large, both stout and tall, with very wide shoulders and enormous hands. His huge head was usually sunk low between his shoulders, while his brooding gaze traced around the room or across the countryside a line which seemed to be suggested by none of the ordinary objects which lay in his field of vision. He had dark rather matted hair and a big shapeless mouth which opened every now and then, occasionally emitting a semi-articulate sound. Once or twice he began humming to himself, but broke off abruptly on each occasion--and this was the nearest he seemed to get to acknowledging my presence.

By the evening of the second day I was completely unable to go on with my work. Devoured by mingled nervousness and curiosity, I sat too looking out of my window, and blowing my nose, and wondering how to set about establishing the human contact which was by now become an absolute necessity. It ended up with my asking him, with undiplomatic abruptness, for his name. He had been introduced to me when he arrived, but I had paid no attention then. He turned towards me a very gentle pair of dark eyes and said his name: Hugo Belfounder. He added: 'I thought you didn't want to talk.' I said that I was not at all averse to talking, that I had just been rather immersed in something when he arrived, and I begged his pardon if I had appeared churlish. It seemed to me, even from the way he spoke, that he was not only not mentally deficient, but was highly intelligent; and I began, almost automatically, to pack up my papers. I knew that from now on I should do no more work. I was closeted with a person of the utmost fascination.

From that moment on Hugo and I fell into a conversation the like of which I have never known. We rapidly told each other the complete story of our lives, wherein I at least achieved an unprecedented frankness. We then went on to exchange our views on art, politics, literature, religion, history, science, society, and sex. We talked without interruption all day, and often late into the night. Sometimes we laughed and shouted so much that we were rebuked by the authorities, and once we were threatened with separation. Somewhere in the middle of this the current experimental session ended, but we forthwith enrolled ourselves for another consecutive one. We eventually settled down to a discussion the nature of which is to some extent germane to my present story.

Hugo has often been called an idealist. I would prefer to call him a theoretician, though he is a theoretician of a peculiar kind. He lacked both the practical interests and the self-conscious moral seriousness of those who are usually dubbed idealists. He was the most purely objective and detached person I had ever met--only in him detachment showed less like a virtue and more like a sheer gift of nature, a thing of which he was quite unaware. It was something which was expressed in his very voice and manner. I can picture him now, as I so often saw him during those conversations, leaning far forward in his chair and biting his knuckles as he picked up some hot-headed remark of mine. He was, in discussion, very slow. He would open his mouth slowly, shut it again, open it again, and at last venture a remark. 'You mean...' he would say, and then he would rephrase what I had said in some completely simple and concrete way, which sometimes illuminated it enormously, and sometimes made nonsense of it entirely. I don't mean that he was always right. Often he failed utterly to understand me. It didn't take me long to discover that I had a much wider general knowledge than he on most of the subjects we discussed. But he would very quickly realize when we were, from his point of view, at a dead end, and he would say: 'Well, I can say nothing about that,' or 'I'm afraid that here I don't understand you at all, not at all,' with a finality which killed the topic.

From first to last it was Hugo, not I, who conducted the conversation.

He was interested in everything, and interested in the theory of everything, but in a peculiar way. Everything had a theory, and yet there was no master theory. I have never met a man more destitute than Hugo of anything which could be called a metaphysic or general Weltanschauung. It was rather perhaps that of each thing he met he wanted to know the nature--and he seemed to approach this question in each instance with an absolute freshness of mind. The results were often astonishing. I remember a conversation which we had once about translating. Hugo knew nothing about translating, but when he learnt that I was a translator he wanted to know what it was like. I remember him going on and on, asking questions such as: What do you mean when you say that you think the meaning in French? How do you know you're thinking it in French? If you see a picture in your mind how do you know it's a French picture? Or is it that you say the French word to yourself? What do you see when you see that the translation is exactly right? Are you imagining what someone else would think, seeing it for the first time? Or is it a kind of feeling? What kind of feeling? Can't you describe it more closely? And so on and so on, with a fantastic patience. This sometimes became very exasperating. What seemed to me to be the simplest utterance soon became, under the repeated pressure of Hugo's 'You mean ', a dark and confused saying of which I no longer myself knew the meaning. The activity of translating, which had seemed the plainest thing in the world, turned out to be an act so complex and extraordinary that it was puzzling to see how any human being could perform it. Yet at the same time Hugo's inquiries rarely failed to throw an extraordinary amount of light on whatever he concerned himself with. For Hugo each thing was astonishing, delightful, complicated, and mysterious. During these conversations I began to see the whole world anew.

During the early part of my discussions with Hugo I kept trying to 'place' him. Once or twice I asked him directly whether he held this or that general theory--which he always denied with the air of one who has been affronted by a failure of taste. And indeed it seemed to me later that to ask such questions of Hugo showed a peculiar insensitivity to his unique intellectual and moral quality. After a while I realized that Hugo held no general theories whatsoever. All his theories, if they could be called theories, were particular. But still I had the feeling that if I tried hard enough I could come somehow to the centre of his thought; and after a while my passion became to discuss with Hugo not so much politics or art or sex, but what it was that was so peculiar in Hugo's approach to politics or art or sex. At last we did have a conversation which seemed to me to touch on something central to Hugo's thought, if Hugo's thought could be said at all to have anything so figurative as a centre. He himself would probably have denied this; or rather, I'm not sure that he would have known what it meant for thoughts to have an orientation. We arrived at the point in question by way of a discussion about Proust. From Proust we were led on to discuss what it meant to describe a feeling or a state of mind. Hugo found this very puzzling, as indeed he found everything very puzzling.

'There's something fishy about describing people's feelings,' said Hugo. 'All these descriptions are so dramatic.'

'What's wrong with that?' I said.

'Only,' said Hugo, 'that it means that things are falsified from the start. If I say afterwards that I felt such and such, say that I felt "apprehensive"--well, this just isn't true.'

'What do you mean?' I asked.

'I didn't feel this,' said Hugo. 'I didn't feel anything of that kind at the time at all. This is just something I say afterwards.'

'But suppose I try hard to be accurate,' I said.

'One can't be,' said Hugo. 'The only hope is to avoid saying it. As soon as I start to describe, I'm done for. Try describing anything, our conversation for instance, and see how absolutely instinctively you..

'Touch it up?' I suggested.

'It's deeper than that,' said Hugo. 'The language just won't let you present it as it really was.'

'Suppose then,' I said, 'that one were offering the description at the time.'

'But don't you see,' said Hugo, 'that just gives the thing away. One couldn't give such a description at the time without seeing that it was untrue. All one could say at the time would be perhaps something about one's heart beating. But if one said one was apprehensive this could only be to try to make an impression--it would be for effect, it would be a lie.'

I was puzzled by this myself. I felt that there was something wrong in what Hugo said, and yet I couldn't see what it was. We discussed the matter a bit further, and then I told him, 'But at this rate almost everything one says, except things like "Pass the marmalade" or "There's a cat on the roof", turns out to be a sort of lie.'

Hugo pondered this. 'I think it is so,' he said with seriousness. 'In that case one oughtn't to talk,' I said.

'I think perhaps one oughtn't to,' said Hugo, and he was deadly serious. Then I caught his eye, and we both laughed enormously, thinking of how we had been doing nothing else for days on end.

'That's colossal!' said Hugo. 'Of course one does talk. But,' and he was grave again, 'one does make far too many concessions to the need to communicate.'

'What do you mean?'

'All the time when I speak to you, even now, I'm saying not precisely what I think, but what will impress you and make you respond. That's so even between us--and how much more it's so where there are stronger motives for deception. In fact, one's so used to this one hardly sees it. The whole language is a machine for making falsehoods.'

What would happen if one were to speak the truth?' I asked. 'Would it be possible?'

'I know myself,' said Hugo, that when I really speak the truth the words fall from my mouth absolutely dead, and I see complete blankness in the face of the other person.'

So we never really communicate?'

'Well,' he said, 'I suppose actions don't lie.'

It took us about half a dozen cold-cure sessions to reach this point. We had arranged by now to have the cold alternately, so that whatever intellectual diminution was entailed by it should be shared equally between us. Hugo had insisted on this; though I would willingly have had all the colds myself, partly because of a protective feeling I was developing towards Hugo, and partly because Hugo made such an infernal noise when he had the cold. I don't know why it didn't dawn on us earlier that we didn't have to stay in the cold-cure establishment in order to continue our talks. Perhaps we were afraid of breaking the continuity. I don't know when it would have occurred to us to leave of our own volition; but eventually we were turned out by the authorities, who feared that if we went on having colds much longer we might do some permanent injury to our health.

By this time I was completely under Hugo's spell. He himself never appeared to notice the extent of the impression he made on me. In conversation he was completely without any sort of desire to score points, and although he often silenced me, he seemed unaware of having done so. It was not that I always agreed with him. His failure to grasp certain kinds of ideas often filled me with annoyance. But it was as if his very mode of being revealed to me how hopelessly my own vision of the world was blurred by generality. I felt like a man who, having vaguely thought that flowers are all much the same, goes for a walk with a botanist. Only this simile doesn't fit Hugo either, for a botanist not only notices details but classifies. Hugo only noticed details. He never classified. It was as if his vision were sharpened to the point where even classification was impossible, for each thing was seen as absolutely unique. I had the feeling that I was meeting for the first time an almost completely truthful man; and the experience was turning out to be appropriately upsetting. I was but the more inclined to attribute a spiritual worth to Hugo in proportion as it would never have crossed his mind to think of himself in such a light.

When we were turned out of the cold-cure establishment I had nowhere to live. Hugo suggested that I should come and live with him, but some instinct of independence forbade this. I felt that Hugo's personality could very easily swallow mine up completely and much as I admired him I didn't want this to happen. So I declined his offer. I had in any case to go to France about this time to see Jean Pierre, who was making a fuss about one of the translations, so our conversation was interrupted for a while. During this interval Hugo returned to work at the Rocket Factory, and began to develop his great ingenuity with set pieces, and generally resumed the pattern of his London life. His attempts to break out of this pattern always took some eccentric form or other; his inability to take a normal comfortable expensive holiday was the nearest thing to a neurotic trait that I ever discovered in him.

When I got back from Paris I took a cheap room in Battersea, and Hugo and I resumed our talks. We would meet on Chelsea Bridge after Hugo's day's work, and wander along the Chelsea embankment, or make the round of the pubs in the King's Road, talking ourselves to exhaustion.

Some time previous to this, however, I had made a move which turned out to be fatal. The conversation of which I have given a small extract above had interested me so much that I had made a few notes of it just to remind myself. When I glanced at these notes again after a little while they looked very scrappy and inadequate, so I added to them a bit, just to make them a better reminder. Then later still when I looked them up it struck me that the argument as it stood on paper didn't make sense. So I added some more, to make it look intelligible, still drawing on my memory. Then when I read the thing through it began to occur to me that it was rather good. I'd never seen anything quite like it. I ran through it again and made it look a bit more elegant. After all, I am a natural writer; and since the thing was now on paper it might as well look decent. So I polished it up quite a lot and then began to fill in the preliminary conversation as well. This conversation I found wasn't so clear in my memory, and in reconstructing it I drew on a number of different occasions.

Of course, I didn't tell Hugo about this. I intended the thing as a private and personal record for myself, so there was no point in telling him. In fact, I knew in my heart that the creation of this record was a sort of betrayal of everything which I imagined myself to have learnt from Hugo. But this didn't stop me. Indeed, the thing began to have for me the fascination of a secret sin. I worked on it constantly. I now expanded it to cover a large number of our conversations, which I presented not necessarily as I remembered them to have occurred, but in a way which fitted in with the plan of the whole. A quite considerable book began to take shape. I kept it in the form of a dialogue between two characters called Tamarus and Annandine. The curious thing was that I could see quite clearly that this work was from start to finish an objective justification of Hugo's attitude. That is, it was a travesty and falsification of our conversations. Compared with them it was a pretentious falsehood. Even though I wrote it only for myself, it was clearly written for effect, written to impress. Some of the most illuminating moments of our talk had been those which, if recorded, would have sounded the flattest. But these I could never bring myself to record with the starkness which they had had in reality. I was constantly supplying just that bit of shape, that hint of relation, which the original had lacked. Yet though I saw the thing quite plainly as a travesty I didn't like it any the less for that.

Then one day I couldn't resist showing it to Dave Gellman. I thought it might impress him. It did. He immediately wanted to discuss it with me. Not much came of this, however, as I found myself quite incapable of discussing Hugo's ideas with Dave. Greatly as I was moved by these ideas, I was totally unable to reproduce them in talk with anyone else. When I tried to explain some notion of Hugo's it sounded flat and puerile, or else quite mad, and I soon gave up the attempt. After that Dave rather lost interest in the book; nothing is true or important for Dave which can't be maintained in an oral discussion. However, he had during this time, and contrary to my instructions, showed the book, which he had taken home to finish, to one or two other people who were also very impressed by it.

Since I knew how much the whole project would displease him, I had felt myself bound to conceal Hugo's identity. I had presented the thing to Dave as a dramatic exercise, rather remotely based on conversations which I had had with a variety of people. But now in a little while I found myself being regarded in certain circles as a kind of sage, and many of my friends pressed me to let them see the manuscript. Eventually I did show it to a few more people and began to get used to the idea that it should circulate a little. All this time I was still working on it, and drawing additional matter from my current conversations with Hugo. I had continued to keep my friendship with Hugo completely secret from all my other friends. I did this at first out of a jealous desire to keep my remarkable find to myself, and later on also because I feared that Hugo might discover my treachery.

People were now constantly suggesting to me that I should publish the thing, at which I just laughed. But the notion was attractive to me all the same. It was attractive at first in the way something can attract one when one knows one will never do it. As publication was so absolutely out of the question I felt it was quite safe to brood upon it in imagination. I thought what a remarkable book it would make, how original, how astonishing, how illuminating. I amused myself inventing titles for it. I would sit holding the manuscript in my hands, and then I would fancy it reproduced a thousand-fold. I suffered continually at that time from a fear of losing the manuscript, and although I typed out two or three copies I still felt it very likely that somehow or other they would all be destroyed and the thing lost for ever--which I couldn't help thinking would be a pity. Then one day a publisher approached me directly with a proposal for its publication.

This took me by surprise. I had never been spontaneously approached by a publisher before and such condescension rather turned my head. It occurred to me that if this book were a success, which I couldn't doubt, this might smooth my way considerably in the literary world. It's easier to sell junk when you're known than works of genius when you're unknown. If I could leap to fame in this way my career as a writer would be made. I set this idea aside, telling myself that the project was an impossible one. I couldn't palm off Hugo's ideas as my own. Most of all, I couldn't use material drawn from my intimacy with Hugo to present the public with a work which would fill Hugo himself with repulsion and disgust. But the idle dreams of publication which I had nourished earlier now unmasked themselves as a real will. I became obsessed with the notion that I would publish. A sort of fatality drew me towards it. I saw all my past acts as leading inevitably to this end. I remembered a drunken evening during which I passed in fantasy through every stage of the process which should bring the dialogue into print. By then the idea had too great a reality in imagination for it to be long before it should become actual. I rang up the publisher at his home.

He knew of my reluctances, and arrived early the next morning with the contract, which I signed with a flourish of abandon and a splitting headache. After he had gone I took out the manuscript and looked at it as one looks at the woman for whom one has lost one's honour. I entitled it The Silencer and added an author's preface to the effect that I owed many of the ideas contained therein to a friend who should be nameless, but that I had no reason to believe that he would approve of the form in which I was presenting them. Then I sent the thing away and left it to its fate.

While this crisis had been gathering, Hugo had begun to put his money into films. He started to do this in a vaguely philanthropic way, in order to give the British film industry a leg up. But then it all began to interest him, and by the time Bounty Belfounder was founded Hugo knew his way about pretty well in the film world. He was in fact a remarkable man of business. He inspired universal confidence and had an iron nerve. Bounty Belfounder went ahead like wildfire. It had an experimental stage, if you remember, largely I think inspired by Hugo himself, when it produced a lot of silent films of the kind which used to be called 'expressionist'; but it soon settled down to making quite ordinary films, with occasional experiment departures. Hugo didn't talk to me much about his film ventures, though we were seeing each other frequently all this time. I think he was a little ashamed of being so successful. I, on the contrary, felt proud of him for being so versatile, and took an especial pleasure in going to the cinema to see, before the credit titles, the familiar shot of City Spires, and hear the crescendo of City Bells, while the words Presented by Hugo Belfounder grew solemnly upon the screen.

At first my secret activity had seemed to make no difference at all to my friendship with Hugo. Our talks continued, with all their old freshness and spontaneity, and our subject matter was inexhaustible. As the book grew and gained strength, however, it seemed to drain some of the blood away from my other intimacy. It began to constitute itself a rival. What had seemed at first an innocent suppressio veri began to grow into a very poisonous suggestio falsi. The knowledge that I was deceiving Hugo took the frankness out of my responses to him even infields quite unconnected with this particular deception. Hugo never seemed to notice anything, and I continued to take great pleasure in his company. But when at last I had signed the contract and the book had gone away to the publisher I felt I could hardly any more look Hugo in the face. After a day or two I got used to seeing him, even under these conditions, but an awful melancholy began to hang over our association. I knew now that our friendship was doomed.

I wondered whether I dared, even at this stage, tell Hugo the truth. Once or twice I felt myself on the brink of a confession. But each time I drew back. I was unable to face his scorn and anger. But what most deterred me was the feeling that after all the thing was still not totally irrevocable. I could still go to the publisher and ask to be released from my contract. By offering him some pecuniary compensation I could probably even now get out of the thing altogether. But at the thought of this my heart sank. My only consolation lay in a dreadful fatalism--and the notion that I was still a free agent, and that the crime could still be avoided, was too intensely painful to entertain. The mere idea that Hugo might demand that I withdraw the book caused me such distress that I could not bring myself even to contemplate telling him of my action; and this was not because I had any longer a desire to see the book in print. The sweetness of this prospect had been killed for some time now by my desolation at the thought of losing Hugo. It was just that I could console myself with nothing except the dreadful certainty, which I hugged closer to myself every day, that the die was cast.

I fell during this period into such a melancholy that, although I saw Hugo as often as ever, I found it extremely difficult to talk to him. I would sometimes sit for hours in his presence, silent except for such brief responses as were needed to keep him talking. Hugo soon noticed my depression and questioned me about it. I feigned illness; and the more worried and solicitous Hugo became concerning my condition, the greater grew my torment. He started sending me presents of fruit and books, tins of glucose and iron tonic, and implored me to see a doctor; and indeed by this time I had made myself really ill.

On the day when the book was to be published I was beside myself. I had an appointment to meet Hugo that evening, on the bridge as usual. By about midday I felt that evidence of my treachery must be displayed in every bookshop in London. I thought it likely that Hugo would not yet have seen the book. But it could only be a matter of a short time before he would see it, as he often went into bookshops. Our appointment was at five-thirty. I spent the afternoon drinking brandy--and about five o'clock I went out into Battersea Park. A sort of calm had descended on me, as I knew now that I should not meet Hugo that day, or any other day ever again. A tragic fascination drew me to the riverside, from which I could see the bridge. Hugo appeared punctually and waited. I sat on a seat and smoked two cigarettes. Hugo walked up and down. After a while longer I saw him cross the bridge to the south bank and I knew he was going to my lodgings. I lighted another cigarette. Half an hour later I saw him walk slowly back across the bridge and disappear.

I then returned to my room, gave in my notice, packed up my things, and left immediately by taxi. About a week later a letter from Hugo was forwarded to me in which he inquired what had happened to me and asked me to get in touch with him. I left the letter unanswered. Hugo is not a great hand at letter-writing and finds it very hard to express himself on paper at all. I received no more letters. Meanwhile The Silencer was being treated to a few lukewarm reviews. Such reviewers as undertook to say anything about it at all had clearly found it unintelligible. One of them labelled it 'pretentious and obscurantist'. But on the whole no one paid much attention to it. It was a quiet flop. So far from its opening to me a career of literary fame, it did my reputation considerable harm, and I came to be regarded as a solemn highbrow with no powers of entertainment; and that in quarters where I had been at some pains to build up a quite other impression.

I cared very little about this, however. I was anxious only to forget the whole business and to live the relationship with Hugo out of my system altogether. The Silencer went through only one edition which, after being conspicuously remaindered in Charing Cross Road, mercifully disappeared from the market. I didn't retain a copy myself, and just wished most heartily that all could be as if the accursed book had never been. I stopped going to the cinema, and avoided looking at the more sensational dailies which tended to feature Hugo's activities. It was about now that Finn turned up and attached himself to me, and gradually my life took on a new pattern and the powerful image of Hugo began to fade. Nothing had interrupted the fading process until the moment when Sadie so unexpectedly mentioned Hugo's name in the hairdresser's shop.


I walked down the street in a daze. I bought a packet of cigarettes and went into a milk bar to think things over. The mention of Hugo's name was in itself quite enough to upset me considerably, and for a while I was in such pain that I couldn't put the matter to myself clearly at all. What did seem to emerge, as far as my present situation was concerned, was that Hugo's involvement in the affair made it quite out of the question for me to accept Sadie's offer or to have anything more to do with Sadie at all. My immediate impulse was simply to run away. After a while, however, I began to feel calm enough to find the situation rather interesting; and then, as I reflected more and more upon it, it became clear to me that Sadie simply couldn't be telling the truth. I knew from of old that Sadie was a notorious liar and would tell any falsehood to procure herself even a quite temporary advantage. Also the sheer improbability of Hugo being in love with Sadie was, when I considered it, overwhelming. Hugo was never very forward with women, and tended anyway to admire the quiet home-keeping types. I just couldn't see him behaving in the way Sadie had described. That there was some stratagem going forward which involved Hugo was very possible; but a more likely explanation of it was that Sadie was up to some professional caper which Hugo was trying to circumvent. I knew nothing about the film world, but I imagined it to be in a continuous ferment of personal intrigue. Indeed. it was even possible that it was Sadie who was in love with Hugo and was trying to entangle him in some way. This, when it occurred to me, seemed a very plausible hypothesis indeed. I knew, from Sadie's conduct towards myself, how easily she was impressed by men whom she imagined to be intellectuals; and whereas Hugo was not at all the man to love Sadie, Sadie was just the woman to be in love with Hugo.

When I had come to this conclusion I felt better. Somehow the idea of Hugo gone on Sadie had been extremely distasteful to me. This still, however, failed to illuminate a course of action for me. What was Ito do? If I accepted Sadie's offer I would seem to be enrolling myself on the wrong side in some sort of obscure battle with Hugo; and if I accepted the offer with the full intention of helping Hugo if possible and outwitting Sadie, this savoured of double-dealing. I still had besides a strong inclination to keep clear of the thing altogether, as I didn't dare even to imagine with what sort of a head I could bring myself to face Hugo, should that dread necessity ever arise. On the other hand, I felt that by now I was somewhow involved myself, and I couldn't help being fascinated by the way things had fallen out, and wondering what on earth would happen next. Some fate which I would not readily deny was leading me back to Hugo.

I thought the matter to and fro and up and down, and the morning passed without my having made a decision. I was becoming quite exhausted by the suspense, so I decided that, since work was out of the question in view of my nervous and excited condition, I might as well pass the afternoon in a useful routine way by going and fetching the radiogram from Earls Court Road. At this I found myself ruefully reflecting that while I was likely to get my neck broken at Welbeck Street by Hugo I was likely to get it broken at Earls Court Road by Sacred Sammy. I went to the telephone.

There was no reply from Madge's number, so I judged that the coast was clear and set off. I still had my key to the flat and I let myself in, wondering what was the best place to store the radiogram, whether at Dave's or at Mrs Tinckham's. I bounded into the sitting-room, and was well inside the door when I saw a man standing on the other side of the room with a bottle in his hand. It needed but one glance to tell me that this was Sacred Sammy. He was dressed in tweeds and had the look of an outdoor man who had lived too much by electric light. He had a heavy reddish face and a powerful spread of nose. His hair was only slightly grey. He held his head well and the bottle by the neck. He looked at me now with a calm bland dangerous look. It was evident to me that he knew who I was. I hesitated. Sammy has his name in lights, but he used to be a real race-course bookie, and there was no doubt that he was a tough customer. I estimated the distance between us and took a step back. Then I took off my belt. It was a rather heavy leather belt with a strong brass buckle. This was only a feint. I have seen Guardsmen do this before a fight and it's an impressive gesture. I had no intention of using it as a weapon, but prevention is better than a fracas and Sammy, who perhaps didn't know that I was a Judo expert, might have it in mind to start something. If he came at me I had already planned to give him an old-fashioned flying mare.

While I was performing these manoeuvres I saw Sammy's face soften into a look of affected incomprehension.

'What do you think you're doing?' he asked.

I wasn't quite ready for this, and felt let down. 'Don't you want to fight?' I replied, with irritation.

Sammy stared at me, and then broke into a roar of laughter. 'My, my!' he said. 'Whatever gave you that idea. You're Donaghue, aren't you? Here, have a lotion.' And quick as a flash he put a glass of whisky into my free hand. You can imagine what a fool I felt, with the whisky in one hand and my belt in the other.

When I had reorganized myself, I said, hoping that I didn't sound sheepish, 'I suppose you're Starfield?' I felt thoroughly at a loss. I suspected that it ought to be up to me whether we fought or not. I certainly didn't want to fight, but I had let Sammy get the initiative now, and no mistake, and I hated that too.

'That's me,' said Sammy, 'and you're young Donaghue. Well, what a fire-eater!' and he went off into another explosion of laughter. I took a gulp of the whisky and put on my belt, endeavouring to wear the expression of one who, contrary to appearances, is master of the situation. The films provide one with useful conventions of this kind. I looked Sammy up and down with deliberation. He was rather a handsome creature in the style already indicated. There was a crude power in him, and I set myself to see the Sammy whom Madge saw. It wasn't difficult. He had humorous triangular blue eyes, which noticed my scrutiny with amusement and returned it with mock seriousness.

'You're quite a young fellow!' said Sammy. 'You know, I could never get much out of Madge about you.' He refilled my glass.

'I expect you're fed up about being fired out,' he added in a completely unprovocative tone.

'Look here, Starfield,' I said, 'there are some things a gentleman can't discuss coolly. If you want to fight, good. If not, shut up. I've come here to fetch some of my things, not to chat with you.' I was pleased not to be feeling afraid of him, and I hoped he was aware of it, but I knew that my speech would have sounded better if I hadn't been drinking the man's whisky. It also occurred to me at that moment that Sammy might dispute my ownership of the radiogram.

You're a touchy fellow,' said Sammy. 'Don't be in such a hurry. I want to look at you. It's not every day I meet a writer chap who talks on the radio.'

I suspected he was mocking, but the mere thought that Sammy might find me a romantic figure amused me so much that I laughed, and Sammy laughed too in sympathy. He seemed to want me to like him. I was drinking my second glass of whisky and beginning to think that perhaps after all Sammy was rather a peach.

'Where did you meet Madge?' I asked. I wasn't going to let him make all the running.

'Where did she tell you I met her?' Sammy countered. 'On a number eleven bus.'

Sammy let out his roar. 'Not likely!' he said. 'Catch me riding on a bus! No, we met at a party some film people were giving.'

I raised my eyebrows.

'Yes, boy, she was just beginning to get around.' Sammy wagged his finger at me. 'Never let them out of your sight, that's the only way!'

This mixture of triumph and solicitude nauseated me. 'Magdalen is a free agent,' I said coldly.

'Not any more she isn't!' said Sammy.

I looked at him with sudden loathing. 'Look here,' I said, 'are you really going to marry Madge?'

Sammy took this as an expression of friendly incredulity from a well-wisher. 'Why not?' he said. 'Isn't she a beautiful girl? Isn't she a turn up for the book? She hasn't got a wooden leg, has she?' and he dug me in the ribs so violently that the whisky splashed on to the carpet.

'I don't mean that,' I said. 'I mean do you intend to marry her?'

'Oh, you're asking about my intentions,' said Sammy. 'That's a body blow! You ought to have brought your shotgun!' He roared with laughter again. 'Here,' he said, 'let's finish the bottle.'

By now I had just sufficient whisky in me not to care much one way or the other.

'It's your affair,' I said.

'It is. Believe you me,' said Sammy, and we left it at that.

Sammy now began to rummage in his pockets. 'There's something I'd like to give you, young fellow,' he said. I watched suspiciously. He produced his cheque-book with an ostentatious flourish and opened his fountain pen.

'Well, now,' he said, 'shall we say a hundred pounds, shall we say two hundred?'

I was open-mouthed. 'Whatever for?' I asked.

'Well, let's say for removal expenses,' said Sammy, and winked.

For a moment I was completely baffled. Then it dawned on me that I was being bought off! How had such an idea got into Sammy's head? It took but another moment to conclude that Magdalen must have put it there. This further proof of the tortuousness of Madge's mind left me gasping. This must have been her strange notion of how to put a good thing in my way. I was both extremely affronted and extremely touched. I smiled at Sammy with a sort of gentleness.

'No,' I said, 'I couldn't possibly take money.'

'Why not?' said Sammy.

'First, because I really have no claims on Madge,' I said. I thought he might understand this point better, so I put it first. 'And secondly because I don't belong to a social class that takes money in a situation like this.'

Sammy eyed me as one eyes a clever debater.

'First you say there's no situation,' he said, 'and then you say it's not a situation where you take money. Let's be grown up about it. I know the conventions as well as you do. But what do chaps like you care about your social class? Chaps like you are always short of money. If you don't take the cash you'll regret it tomorrow.' And he began to write a cheque.

My awareness that his hypothetical statement was true added but the more passion to my cries of 'No! I won't take it! I don't want it!'

Sammy looked at me with an interested ad hominem look. 'But I've done you an injury,' he said in an explanatory tone. 'I wouldn't feel straight with my conscience if you didn't take something.'

He sounded really concerned for me, and I began to wonder what sort of picture Madge had given him.


'What makes you so damned sure you've injured me?' I asked.

'Well, your being so set on marrying Madge,' said Sammy.

I took a deep breath. This rather had me cornered. It seemed a disloyalty to Madge to declare that nothing was further from my mind than the idea of marrying her-especially as it now occurred to me that Madge might well have been using my alleged aspirations as a lever to make up Sammy's mind. In any case, I could see that Sammy was determined not to believe a denial.

'Well, maybe I am injured,' I said grudgingly.

'That's a generous fellow!' cried Sammy, delighted. 'And now let's say a couple of hundred quid!'

I wondered what to do. Sammy's curious ethical code did seem to demand a settlement. I needed the money. What prevented the closure of this mutually rewarding deal? My principles. Surely there must be some way round. In similar fixes I have rarely failed to find one.

'Don't interrupt, Starfield,' I said. 'I'm thinking.' Then I had an idea.

The mid-day edition of the Evening Standard was lying on the floor at our feet. I turned to the back page and looked at my watch. It was 2.35. Racing that day was at Salisbury and Nottingham.

'I suggest,' I said, 'that you tell me a winner in the three o'clock race, and that you phone the bet for me to your own firm or wherever you keep your betting account. If that goes down we'll increase the stake for the three-thirty and so on for the rest of the afternoon. We'll aim at making fifty pounds, and you agree to stand the loss if any.'

Sammy was overjoyed. 'Done!' he said. 'What a sportsman! But we'll make a sight more than fifty pounds. I know today's card like my own daughter. It's a poem.'

We spread the paper out on the rug.

'Little Grange will win the three o'clock at Salisbury,' said Sammy. 'A cert, but odds on. We'll ginger it up by joining it with Queen's Rook in the three-thirty.'

I was beginning to feel cautious; already I had the feeling that Sammy was gambling with my money.

'But suppose Queen's Rook doesn't win!' I said. 'It's not fun I want, it's cash. Let's put something on Little Grange alone.'

'Nonsense,' said Sammy. 'What's the use of caution when you know your onions? Hold on to your hat, my boy, while I just get the office on the blower. Hello, hello! Is that Andy? This is Sam.'

'Keep the stake down, keep the stake down,' I was saying to him.

'My private account,' Sammy was saying. 'Sure, I don't hold with gambling!' in reply to some witticism of Andy's. 'This is for a friend who's done me a good turn.'

He winked a triangular eye at me, and in a moment he had placed forty pounds in a win double, Little Grange and Queen's Rook. While that was cooking we turned our attention to the Nottingham card. The three o'clock at Nottingham was a selling plate.

'Not interesting,' said Sammy. 'That's a race for horses with three legs, we'll steer clear of it. But the rest of the day's a wedding present. Let's make it really exciting and have a treble. Saint Cross in the three-thirty, Hal Adair in the four o'clock, and Peter of Alex in the four-thirty. I don't care for the four o'clock at Salisbury. That leaves the four-thirty at Salisbury, and that'll be won by either Dagenham or Elaine's Choice.'

'Well, put it on each way, for heaven's sake,' I said.

I poured myself out another stiff glass. I am not a natural gambler.

Sammy was on the phone staking twenty pounds at Nottingham. Then he was asking for the winner of the three o'clock race at Salisbury. I sat down on the floor. Sammy stood to lose more money than I had in the bank. My nerves were vibrating like the strings of a harp. I wished I'd never suggested it.

'Stop looking green,' said Sammy. 'It's only money! And just guess who won the three o'clock. Little Grange at two to one on!'

This made it worse. 'But it's a double,' I said. 'Doubles never work. It's just a way of losing more than one's stake.'

'Shut up,' said Sammy, 'and leave the worrying to me. If you can't stand it you can go and sit on the landing.'

He was working out on a piece of paper how much we were going to win. 'Queen's Rook won't lose,' said Sammy, 'but we're covered anyway by the four-thirty. Twenty-five quid each way on the two of them just to please you. There's security for you! You put it down and you pick it up!'

I was working out how much we were going to lose. This was easier and could be done in the head. I made it a hundred and sixty pounds. I was tempted to go away and leave Sammy to it, but dignity forbade me to desert him in what was after all my own enterprise. Besides this, the question was academic, since too much whisky on an empty stomach had by now immobilized me completely. My legs felt as if they were stuffed with straw. I groaned. Sammy was ringing up about the next race. Queen's Rook had been beaten by a head but Saint Cross had won at Nottingham.

This was worse than anything. 'Confound you,' I said, 'why didn't you do what I told you about Little Grange? Now we're forty pounds down and we haven't even won anything on Saint Cross.'

'That just makes it better sport,' said Sammy. 'Believe you me, today's your lucky day. What's today? Wednesday? Well, Wednesday's your lucky day. It's years since I've really gambled,' said Sammy, 'I'd quite forgotten the feeling!' He was rubbing his hands with hideous zest.

'You know, boy,' he said, 'it does me good to meet someone like you now and then. Makes me realize the value of money!'

When the four o'clock race at Nottingham was won by Hal Adair, cool channels of sweat ran down my back and sides. I didn't feel it was my lucky day, and even Sammy was showing signs of strain. He drank what remained of the whisky and told me that the trouble with me was that I didn't take a thing like this in the right spirit.

'Getting cash is like taming a lion,' said Sammy. 'Never let it see that you care.'

My head, after describing gentle circles, subsided on to the carpet, carrying the rest of my trunk with it. I turned my face under the sofa. 'Filthy lucre! Filthy lucre!' I could hear Sammy saying, with the voice of a man cursing the woman he has ruined. When 4.30 approached, the atmosphere was electric. Sammy was on the phone before the race was even started, but I hardly listened, I was too busy wondering how I would raise the money to pay him back. I decided that if I gave him the radiogram we'd be approximately quits.

I could hear Sammy saying, 'Come on, Andy, look sharp. I've got a friend here who's biting the furniture.'

Then I heard Sammy swearing. 'What is it?' I asked languidly. 'Elaine's Choice didn't run,' said Sammy, 'and Dagenham was fourth.'

'What about Nottingham?' I asked without interest.

'Wait,' said Sammy, who was glued to the phone again. I began to roll gently under the sofa.

Then I heard him shout, 'By God, we've done it! I said you had a lucky face!' I rolled out again and my torso regained the vertical.

'Peter of Alex at nine to two!' shouted Sammy. 'Quick, open another bottle!'

We both struggled with the bottle, broke a glass, and sat on the floor laughing like mad things and toasting each other. The room was beginning to undulate gently about me and I wasn't sure that I knew what was happening. Sammy was shouting, 'Well done the old firm!' and 'Can I pick them or can I pick them!' and checking his sums.

'Look,' he said, 'Saint Cross was at seven to two, that makes ninety pounds on Hal Adair at two to one on, that makes a hundred and thirty-five pounds on Peter of Alex at nine to two, that makes seven hundred and twenty-two pounds ten. Considering the meetings, it's decent odds. What did I tell you? Better than scribbling, what?' Sammy waved the bottle in the air.

'Wait a moment,' I said. 'There's the forty pounds that went down on Queen's Rook and there's the each way bet at Salisbury.'

Oh, forget it!' said Sammy. 'Remember the bookie wins every day. That's why I've enjoyed this so much.'

No, you damn well stick to the agreement!' I shouted. What was left of my honour was at stake.

After some more shouting Sammy agreed to the deduction. 'All right, Donaghue,' he said. 'That makes six hundred and thirty-three pounds ten. I'll write the cheque now. The money'll go into my account.' He produced his cheque-book again.

This sobered me up. I had a curious sense of being back at the beginning, only now Sammy was offering me three times as much. I couldn't credit it, now that the excitement was over, that Sammy could really have won so much cash just by saying things into the telephone.

I told Sammy this and he laughed at me. 'Your trouble is,' he said, 'you're too used to sweating blood for money. But that's not the way to get it. Just lie on your back and whistle and it'll come.' Eventually we agreed that Sammy should wait to send me the cheque until he had received the account showing his winnings. That would convince me that the transaction was real. He exclaimed a lot about how decent it was of me to trust him, and I gave him Dave's address and staggered up to go. Sammy ordered me a taxi. He was so far from disputing my claim to the radiogram that I think he would have let me take away the whole flat and helped me to carry it down the stairs. We stowed the radiogram beside the taxi-driver and then took leave of each other with many exclamations of regard. 'That was good sport!' said Sammy. We must do it another day!'

The taxi took me to the Goldhawk Road, and the taxi-driver conveyed both me and the radiogram up the stairs. I burst in on Dave and Finn, laughing like a lunatic. When they asked me what was so funny I told them I was going to take a job as Sadie's bodyguard--and this when I explained it certainly seemed funny enough. I said nothing about either Hugo or Sammy. Finn and Dave received my project, the latter with sarcasm, the former with expectant interest. I think I am a constant source of entertainment to Finn. After that I went to bed and fell into a drunken sleep.


It was about 9.15, on the appointed morning, when I reached Welbeck Street, as I had to go first to Mrs Tinckham's to collect my manuscripts. I found the door open and Sadie fretting and fuming about the hall.

'My dear creature,' she said, 'thank heavens you've come. When I say dawn to dusk I mean dawn to dusk. You've made me madly late. Never mind, don't look like that, come in. I see you've brought enough scribbling-paper to last a year. That's just as well. Listen, I want you, just for today and tomorrow, to stay here all day. Do you mind? I'll feel better if I know someone's here all the time. There's oceans to drink and the fridge is just full of salmon and raspberries and things. Don't invite your friends in though, there's an angel. If Belfounder or anybody telephones just say in a stern masculine voice that I'm out indefinitely. There's an utter darling. Now I must absolutely run.'

When'll you be back?' I asked, rather overwhelmed by these instructions.

'Oh, late tonight,' said Sadie. 'Don't wait up. Just choose yourself one of the spare rooms. The beds are all made.' Then she kissed me with considerable enthusiasm and went away.

When the door had closed and there was silence in the large sunlit flat except for distant street noises, I stretched out my arms luxuriously and set out to survey the domain. Rugs from Kazakstan and Afghanistan and the Caucasus shifted softly underfoot on the parquet flooring. Rosewood and satinwood and mahogany curved and splayed and tapered in surfaces which glowered with care and quality. Tiny jade objects squatted on white mantel-shelves. Damask curtains stirred gently in the summer breeze. Sadie had come a long way since the days of the Quentin sisters. Here and there, under china animals or French paper-weights, were neat piles of letters or press cuttings or thousand-franc notes. I prowled quietly around, whistling to myself. Several Georgian cut-glass decanters, with enamel labels round their necks, stood on a low table; and in a cupboard I found a vast number of half-empty bottles of sherry, port, vermouth, pernod, gin, whisky and brandy. In the kitchen there was a good deal of hock and claret in one of the cupboards, and the larder was filled with various candies, small sausages, and crab and jellied chicken in tins. I found about twelve kinds of biscuits, but no sign of any bread. In the fridge was salmon, raspberries, and considerable quantities of butter, milk, and cheese.

I went back to the sitting-room and poured myself out a long drink of Italian vermouth and soda water, to which I added some ice from the fridge. I took a cigarette from a little Sévres casket that perched on gilded feet. Then I sank gently into a deep armchair and let my sense of time be stilled into a long regular undulation which seemed to pass through my body like a sigh. It was a hot day. The windows opened upon the distant intermittent murmur of London. My head was empty and my limbs were leaden with content. After a long time I reached out for some of my manuscripts and began to sort them. As I was looking at them all thought of Sadie and of the recent tumult was already far away. It diminished to a pinpoint and disappeared. I stretched out my legs, crumpling an exquisitely golden yellow and midnight blue striped Kazak rug into folds at my feet. If sleep could have come to me now it would have been one deep cascade of refreshment and peace. But I lay wakeful and soon ceased to turn over the typed and scribbled pages. I let them slide to the floor.

It was some time later again, and my eye was wandering along a low white bookshelf on the other side of the room. On top of this at intervals were Worcester and Dresden figures. I surveyed these, and my glance came lazily back along the top row of books. Then suddenly I stiffened and leapt up as if I'd been stabbed, scattered foolscap and typing-paper to the right and left. I strode to the bookcase. There, right in the centre, was a copy of The Silencer. I hadn't seen one for years. It even had its paper cover on. I looked at it with repulsion and fascination. Then I pulled it out, telling myself how foolish I was to be so moved at seeing the paltry work again; and as I held it in my hand I began to feel suddenly no longer repulsed but affectionate and protective towards it, and curious. I sat down cross-legged on the floor beside the bookshelves and opened it.

It's always a strange experience to read one's own writings again after an interval. They so rarely fail to impress. As I turned the pages of this curious journal I felt that the years which separated me from the moment of its creation had given it a strange independence. It was like meeting as an adult someone whom one knew long ago as a child. It wasn't that I liked the thing any better, but that now it somehow stood alone; and the idea crossed my mind that now at last it might be possible to make peace with it. I started to read at random.

TAMARUS: But ideas are like money. There must be an accepted coin which circulates. Concepts which are used for communication are justified by success.

ANNANDINE: That's near to saying that a story is true if enough people believe it.

TAMARUS: Of course I don't mean that. If I use an analogy or invent a concept part of what must be tested when the success is tested is whether by this means I can draw attention to real things in the world. Any concept can be misused. Any sentence can state a falsehood. But words themselves don't tell lies. A concept may have limitations but these won't mislead if I expose them in my use of it.

ANNANDINE: Yes, that's the grand style of lying. Put down your best half truth and call it a lie, but let it stand all the same. It will survive when your qualifications have been forgotten, even by yourself.

TAMARUS: But life has to be lived, and to be lived it has to be understood. This process is called civilization. What you say goes against our very nature. We are rational animals in the sense of theory-making animals.

ANNANDINE: When you've been most warmly involved in life, when you've most felt yourself to be a man, has a theory ever helped you? Is it not then that you meet with things themselves naked? Has a theory helped you when you were in doubt about what to do? Are not these very simple moments when theories are shilly-shallying? And don't you realize this very clearly at such moments?

TAMARUS: My answer is twofold. Firstly that I may not reflect upon theories, but I may be expressing one all the same. Secondly that there are theories abroad in the world, political ones for instance, and so we have to deal with them in our thoughts, and that at moments of decision too.

ANNANDINE: If by expressing a theory you mean that someone else could make a theory about what you do, of course that is true and uninteresting. What I speak of is the real decision as we experience it; and here the movement away from theory and generality is the movement towards truth. All theorizing is flight. We must be ruled by the situation itself and this is unutterably particular. Indeed it is something to which we can never get close enough, however hard we may try as it were to crawl under the net.

TAMARUS: That may be. But what about my other point?

ANNANDINE: It is true that theories may often be a part of a situation that one has to contend with. But then all sorts of obvious lies and fantasies may be a part of such a situation; and you would say that one must be good at detecting and shunning lies, and not that one must be good at lying.

TAMARUS: So you would cut all speech, except the very simplest, out of human life altogether. To do this would be to take away our very means of understanding ourselves and making life endurable.

ANNANDINE: Why should life be made endurable? I know that nothing consoles and nothing justifies except a story--but that doesn't stop all stories from being lies. Only the greatest men can speak and still be truthful. Any artist knows this obscurely; he knows that a theory is death, and that all expression is weighted with theory. Only the strongest can rise against that weight. For most of us, for almost all of us, truth can be attained, if at all, only in silence. It is in silence that the human spirit touches the divine. This was something which the ancients understood. Psyche was told that if she spoke about her pregnancy her child would be a mortal; if she kept silent it would be a god.

I read this thoughtfully. I had quite forgotten that I had managed to put up even as good a show as that against Hugo. I now found Hugo's arguments very much less impressive, and there occurred to me instantly a variety of ways in which the position of Tamarus might be strengthened. When I had written the dialogue I had obviously been far too bemused by Hugo. I decided then and there that I would confiscate the book for my own use and read the whole of it with great care, and revise my views. The possibility even occurred to me of a sequel. But I shook my head over it at once. There remained the fact that Annandine was but a broken-down caricature of Hugo. Hugo would never even have used words such as 'theory' or 'generality'. I had not achieved more than the most shadowy expression of Hugo's point of view.

While I was thinking these thoughts a little stream was running softly somewhere in my mind, a little stream of reminiscence. What was it? Something was asking to be remembered. I held the book gently in my hands, and followed without haste the course of my reverie, waiting for the memory to declare itself. I wondered idly why Sadie should possess a copy of the book. It was not the sort of thing which could conceivably interest her. I turned to the beginning and looked inside the cover. The name written there was not Sadie's but Anna's. I looked at it for a moment, still holding the book very gently, and the memory that I had been seeking took hold of my whole consciousness with the force of a hurricane.

What the piece of dialogue had been trying to remind me of were the words which Anna had uttered at the Mime Theatre; the words which I had felt were not her own. They were not her own. They were Hugo's. They were an echo, a travesty, of Hugo, just as my own words were an echo and a travesty of him. When I had heard Anna speak it had not occurred to me to connect what she said with the real Hugo; and when I had thought about Hugo I had not been reminded of Anna. It was my own wretched copy of Hugo's attitude which suddenly made clear to me the source from which Anna too must have derived the principles which she spoke of, and of which the theatre itself was an expression. It did not occur to me to imagine that Anna could have got her ideas from my book. The book was not a strong enough or a pure enough instrument to impress so simple and unspeculative a mind as Anna's. There was no doubt about it. Anna's ideas were simply an expression of Hugo in a debased medium, just as my own ideas were such an expression in yet another medium; and the two expressions, in a curious way, had striking points of resemblance to each other rather than to the original.

My head was spinning. I replaced the book and leaned back against the shelves. I had a sense of everything falling into place to make a pattern which I had not yet had the time to survey. So Hugo was acquainted with Anna. There was no reason in nature why he should not be, since he knew Sadie. But the thought of Hugo knowing Anna was new to me and profoundly disturbing. I had always taken care to insulate very carefully that part of my life which concerned Hugo. I had first met Anna before I had parted from Hugo, though it was after this that I had come to know her well. I had spoken to her of Belfounder, rather vaguely, as someone whom I had used to know a little, before he became so grand. I probably gave her the impression that Hugo had dropped me. As for the book, I had never shown her a copy, or mentioned it to her except as a piece of juvenilia and something of no interest at all. I always referred to it as if it had been published many years before and already buried and forgotten.

A cloud of questions buzzed about me. When had Anna obtained the book? How much did she know of my treacherous behaviour to Hugo? What was the significance of the Mime Theatre? What were the relations between Hugo and Anna? What things might they not have said to each other about myself? I covered my mouth at the enormity of the possibilities which now began to unfold. Suddenly Sadie's behaviour began to make sense too--and in an instant it was clear to me that it was not Sadie that Hugo was in love with but Anna. Hugo was become yet another of those to whom Anna gave that modicum of tolerant and mildly affectionate attention which was needed to keep them in a state of frenzy. Anna, of course, was very much more the sort of girl whom Hugo would be likely to love. This was the situation which was driving Sadie furious with jealousy and perhaps inspiring the very hostilities which Hugo was now engaged in countering, and I apparently employed in some obscure way to further. Or it might be that Hugo was interested in Welbeck Street simply because he thought to find Anna there. There were a hundred possibilities.

This also explained the Mime Theatre. This doubtless was some fantasy of Hugo's which he had recruited Anna, against her will maybe, to realize. That she had picked up in the process a crude version of his ideas was not surprising. Anna was sensitive and Hugo was impressive. Perhaps indeed the theatre was designed to catch Anna's interest and attention, and to be ultimately the gilded cage which would imprison her. I was reminded of the silent expressionism of Hugo's early films. The speechless purity of the mime might well have become a genuine obesssion for I Lugo. But the beautiful theatre itself, this was a house for Anna, a house which Hugo had built and in which Anna would be queen. An uneasy queen; I recalled her restlessness, her nervousness, when I had seen her at the theatre. She was clearly not at peace in the role which Hugo had created for her. Then I had another revelation. There came back to me with immense vividness the burly masked figure whom I had seen upon the stage in the tiny theatre, the figure that had at once seemed to me strangely familiar; and it was clear to me then, without a shadow of doubt, that that figure had been Hugo himself.

At that very moment the telephone rang. My heart sprang within me and fell like a bird striking a window pane. I started to my feet. I had not the slightest doubt but that the caller was Hugo. I looked at the phone as if it had been a rattlesnake. I lifted the receiver and said 'Hello!' in an assumed voice, hoarse and trembling.

At the other end of the wire Hugo said hesitantly, 'I'm so sorry. I wonder if I could possibly speak to Miss Quentin, if she's there?'

I stood there paralysed, without an idea of what to say to him. Then I said, 'Listen, Hugo, it's Jake Donaghue here. I want to see you as soon as possible about something very important.' There was dead silence. Then I said, 'Could you come here to Sadie's? I'm alone here. Or shall I come where you are?' In the middle of this sentence Hugo replaced the receiver.

Then I was in a complete frenzy. I shouted into the phone and hurled it down. I tore my hair and cursed at the top of my voice. I stamped up and down the room scattering the rugs to right and left. It took me a good ten minutes to calm down and start wondering what it was exactly that I was so upset about. I felt that now I must see Hugo at once, instantly, at any cost, within the hour if possible. Until I had seen Hugo the world would stand still. I was not in the least clear about what I wanted to see Hugo for. It was just essential, that was all, and I would be in anguish until it was done. I seized the phone book. I knew that Hugo had moved from his former house, and I had taken care not to know anything of his present abode. I turned the pages with trembling fingers. Yes, he was in the book; a Holborn address and a City number. With a stampeding heart I dialled the number. There was no reply.

Then I sat quietly wondering what to do next. I decided that I should go first of all straight to the address given in the phone book, in case he should nevertheless be there, and that I should then seek him if need be at the Bounty Belfounder studio. If Hugo had been looking for Sadie it was unlikely that he was at the studio, since that was where Sadie herself was. On the other hand, the Miss Quentin he had asked for might have been Anna. So there was really no knowing whether or not he mightn't be at the studio. In any case the first thing to do was to go to Holborn to see if he was hiding there and just not answering the phone. Of course he would have been sure to guess, if he had telephoned from his home, that I would ring him back there immediately.

Then I began to imagine with what feelings of disgust and dislike he must have put down the receiver after I had announced my identity. He could not even bring himself to speak to me for a moment. I put these thoughts away, they were too painful, and I began to set the rugs straight and tidy up my things. It occurred to me then that Sadie had especially asked me to stay in the flat all day. I countered this, however, with the reflection that after all I was going out to hunt for Hugo, and it was against an incursion from Hugo that I was supposed to be defending the place. So that what I was doing could just count as aggressive rather than defensive tactics having the same end in view, viz. the deflection of Hugo from Welbeck Street. If I could find Hugo and occupy him with myself I would be simply fulfilling Sadie's wishes in another way. With that I strode to the door. I took a farewell look around the flat, and then turned the handle.

Nothing happened. I turned the handle again. The door was stuck fast. The Yale lock turned all right, but there was a lock of another design, with no key in it, lower down the door--and this evidently was locked. I examined the bolts, but they were all drawn back. I shook the door and pulled at it with all my strength. It was quite certain that it was locked and the key was gone. I was locked in. When this was clear beyond a shadow of doubt I made my way to the kitchen and tried the kitchen door, which gave on to a fire escape. This was locked too.

I then examined the windows. The only one that offered me any hope was the kitchen window, which was separated from the door by a few feet. A daring fellow could have leapt from there on to the fire escape. I judged the distance, looked at the drop, and decided that I was not a daring fellow. I had no head for heights. That consideration bore equally against the drainpipe in the front of the house. I began to search the flat, looking in drawers and boxes to see if I could find a key; but I did this without much hope of success. I was of course perfectly certain that Sadie had done this on purpose. She wanted me, for reasons of her own, to hold the fort all day, and her method of making sure that I did so was to keep me a prisoner. The fact that she had been right in anticipating that I should want to desert my post didn't make me any the less incensed against her. It was indeed equally clear that with this incident my relations with Sadie must terminate.

When I had given up the search for the key my final bid was to try to pick the lock of the kitchen door. It was a simple lock. I am in general not too bad at picking locks, a skill which was taught to me by Finn, who is very good at it. But I could make nothing of this one, largely because I couldn't find a suitable tool. The best thing to pick a lock with is a firm piece of wire or a stout hairpin. I could find neither of these in the flat, so I soon gave up altogether. Now that it was inescapably plain to me that I was a prisoner, and that there was nothing to be done but to wait for Sadie to come back, I felt perfectly calm and quiet though perhaps morose might have described it better. I packed up all my belongings in readiness for a quick move. I was resolved to be short with Sadie. Also I was still determined to set off at the very moment of my liberation to look for Hugo. I rang Hugo's number again but got no reply. I thought of telephoning elsewhere for assistance, but on reflection I decided that there was no one to whom I felt inclined to speak frankly of my predicament. I poured myself out a half tumbler of gin, and sat down and laughed very considerably.

After that I began to feel hungry. It was after two o'clock. I went into the kitchen and made myself a long luxurious meal, consisting of pate de foie gras, salmon, jellied chicken and tinned asparagus, raspberries, Roquefort, and orange juice. I decided that, in spite of the enormity of Sadie's crime, I would not drink her wine. I found some brandy in one of the cupboards and sat a long time over that, regretting only that Sadie didn't smoke cigars. When thoughts of Hugo and Anna had begun to disturb me excessively I washed up all the plates. After that I began to feel moody, and went to one of the front windows which gave on to Welbeck Street and leaned out, watching the traffic and the people passing by.

I had been leaning there some little while, and I was singing a French song to myself and wondering gloomily what on earth I'd say to Sadie when she came back, when I saw two familiar figures coming down the other side of the street. It was Finn and Dave. When they saw me they began to make signals in a conspiratorial fashion.

'It's all right,' I called out, 'I'm alone.'

They came across, and Dave said 'Good! We were afraid the Queen of Sheba might be there!'

They both looked up at me grinning. I was extremely glad to see them.

'So!' said Dave, who was pleased with himself, 'are you enjoying to be a bodyguard? Have you guarded well?'

Finn smiled up at me with his usual amiability, but I could see that on this occasion his sympathies were with Dave. They both seemed to find the situation vastly funny. I wondered what they'd think in a moment.

'I've had a quiet day,' I said with dignity. 'I've done some work.'

'Shall we ask him what his work was?' said Dave to Finn. I could see I was in for a bad half-hour.

'Well, if you've done your day's work,' said Dave, 'why not come out and have a drink. It is nearly time that they are open. Unless you'd rather invite us in. Or are you not allowed to have followers?'

'I can't come out,' I said calmly, 'and I can't ask you in either.'

'Why not?' asked Dave.

'Because I'm locked in,' I said.

Finn and Dave looked at each other, and then they collapsed helplessly. Dave sat down on the kerb choking with laughter and Finn leaned weakly against the lamp-post. They rocked. I waited coolly for the paroxysm to be over, humming softly to myself. Dave at last lifted his head and after several attempts managed to say to Finn, 'But that settles it!' and they were both off again.

'Look here,' I said, impatiently, 'stop laughing and get on with getting me out of here.'

'He wants to get out!' cried Dave. 'But haven't you tried? What about that drainpipe? It looks perfectly easy, doesn't it, Finn?' And they doubled up again.

'I've tried everything,' I said. 'Now shut up and do what I say. I suggest Finn picks the lock of the kitchen door. You can get up by a fire escape at the back. I'd have done it myself only Sadie doesn't use hairpins.'

'We don't use hairpins either,' said Dave, 'but if you like we'll carry a petition to Sadie.'

'Finn,' I said, will you help me out of this place?'

'I will surely,' said Finn, but I've nothing with me.'

'Well, go and find something!' I shouted.

By now our somewhat bizarre conversation had attracted a good deal of attention in the street and I didn't want to prolong it. Eventually it was agreed that Finn should walk round the neighbouring streets until he found a hairpin, and then come back to deal with the door. Even in these days one doesn't have to walk far in the streets of London before coming on a hairpin, if one happens to be looking for one. My only fear was that Finn would forget what he was supposed to be doing and go into a pub. I know myself that nothing is so hypnotic as walking along with one's eyes on the pavement.

When this had been settled I closed the window firmly. I felt that further conversation with Dave would be unprofitable at that moment. In a few minutes, however, I could hear him banging on the kitchen door, and I had to go and converse with him out of the kitchen window simply to keep him quiet. He then kept up for some quarter of an hour a stream of irritating badinage, full of more or less fantastic suggestions to the effect that if I'd had an ounce of spirit I might have escaped by crawling along ledges, climbing on to the roof, tying the sheets together, and other things of a similar kind, to which I answered somewhat curtly. At last I heard Finn coming bounding up the fire escape. He had found a beautiful hairpin, and it didn't take him more than half a minute to deal with the lock. Dave and I watched him with admiration. When the door was open Dave and Finn wanted to come in and look round, but I hustled them quickly down the steps. I was not sorry to be spared the interview with Sadie, and had no wish to have her arriving back on us just at this stage. Before I left I stuffed my pockets with biscuits. I asked myself if I belonged to a social class that would pinch two tins of pate de foie Bras from a woman guilty of making an illegal detention, and decided that I did. I took a last sad look at the Afghans and Kazaks, and seized my belongings and went.

When we were in the street I hailed a taxi at once. Finn and Dave were both in the highest spirits, and had clearly no intention of being parted from me. I think they felt that if they hung on to me they'd be in for an entertaining evening, of which they were loath to be cheated. I on my side wasn't yet entirely certain what I was going to do, and felt my usual need of moral support, so I let them pile into the taxi after me. We went first to Mrs Tinckham's shop, where I left my suitcase and the manuscripts.

'Now, where do we go?' asked Dave, his round face shining with glee, like a small boy before a picnic.

'We're going to look for Belfounder,' I said.

'You mean the film fellow,' said Finn. 'The fellow you used to know a long time ago?'

'Him,' I said, and refused to be pumped further, so that Dave had to entertain Finn for the rest of the journey with a wealth of more or less insulting conjecture.

I didn't listen to them. I was beginning to feel very nervous now that the prospect of an interview with Hugo was looming over me like an iceberg. I had really very little idea about what I wanted to say to Hugo. It wasn't exactly that I needed to see him to find out about his feelings for Anna. I felt as confident that I had diagnosed these correctly as I was that the simpleton on the stage at the Mime Theatre had been Hugo, and that it had been Hugo who had driven Anna away afterwards in the big black Alvis. I wanted of course much more to discover Hugo's state of mind towards myself. Not that I was in any real doubt about this either; it was certain that Hugo must regard me with a most comprehensible dislike and contempt. But this condition I might by my own efforts alter. Yet it was not even for this that I wanted to see Hugo. During the afternoon it had crossed my mind that Hugo might have a great deal more to teach me; the more so, as my own perspective had altered since the days of our earlier talks. I had seen this in a flash when I had re-read, after so long, a piece of the dialogue. My appetite for Hugo's conversation was not blunted. There might be more speech between us yet. Was it this then that made me seek him with such a feverish urgency? It seemed to me that after all I just wanted to see him because I wanted to see him. The bullfighter in the ring cannot explain why it is that he wants to touch the bull. Hugo was my destiny.


The taxi stopped and we got out. Dave paid. Hugo lived, it appeared, right up above Holborn Viaduct, in a flat perched on top of some office buildings. A door opened on a stone stairway, and a painted board showed us, together with the names of commercial and legal firms, his name, Belfounder. The taxi drove off and left us standing alone on the Viaduct. If you have ever visited the City of London in the evening you will know what an uncanny loneliness possesses these streets which during the day are so busy and noisy. The Viaduct is a dramatic viewpoint. But although we could see for a long way, not only towards Holborn and Newgate Street, but also along Farringdon Street, which swept below us like a dried-up river, we could see no living being. Not a cat, not a copper. It was a warm evening, cloudlessly and brilliantly blue, and the place was mute around us, walled in by a distant murmur which may have been the sound of traffic or else the summery sigh of the declining sun. We stood still. Even Finn and Dave were impressed.

'You wait here,' I told them, 'and if I don't come out in a few minutes you can go away.'

But they were not pleased with this. 'We'll just see you up the stairs,' said Dave. 'You can trust us to become scarce at the moment you will wish.' I think they hoped to catch a glimpse of Hugo.

I wasn't at all sure whether I could trust them, but I didn't argue, and we started in Indian file up the stone steps. I felt nothing now but a blank determination. We plodded on up the stairway, past the locked-up offices of gown-makers and oath-takers. When we had reached about the fourth floor a strange sound began to make itself heard. We stopped and looked at each other.

'What is it?' said Finn.

None of us could say. We walked up a little further on tiptoe. The sound came from the top of the building; it began to define itself as a continuous high-pitched chatter.

'He's giving a party!' I said with a sudden inspiration.

'It's women!' said Dave. 'Film stars, I expect. Come on!'

We proceeded with caution; only another bend of the stairs separated us from Hugo's door. I pushed the two of them back and went up alone. The door was ajar. The noise was now deafening. I threw my shoulders back and walked in.

I found myself in a completely empty room. There was another door opposite to me. I walked quickly across and opened it. The next room was empty too. As I stepped back through the doorway I banged into Finn and Dave.

'It's birdies,' said Finn. It was. Hugo's flat occupied a corner position, and was skirted on the outside by a high parapet. A sloping roof jutted out over the window so as almost to touch the parapet; and in the deep angle under the roof there were hundreds of starlings. We could see them fluttering at the windows and jumping up and down between the glass and the parapet as if they had been in a cage. Their noise must have been inaudible from the street or perhaps we confused it with the general hum of London. Here it was overwhelming. I felt enormous confusion and enormous relief. There was no sign of Hugo.

Dave was at the window making futile attempts to drive the birds away.

'Leave them alone,' I said. 'They live here.'

I looked about me with curiosity. The second room was Hugo's bedroom, and was furnished with the sparse simplicity characteristic of the Hugo I had known. It contained nothing but an iron bed, rush-bottomed chairs, a chest of drawers and a tin trunk with a glass of water on top of it. The first and larger room, however, revealed a new Hugo. A Turkey carnet covered the entire floor, and mirrors, settees and striped cushions made an idle and elegant scene. A number of original paintings hung on the walls. I identified two small Renoirs, a Minton, and a Mire,. I whistled slightly over these. I could not remember that Hugo had ever been particularly interested in painting. There were very few books. It struck me as charmingly typical of Hugo that he should go out and leave the door ajar upon this treasure house.

Finn was watching the birds. If one could have ignored their deafening chatter, they were a pretty sight, as they scrambled and fluttered and jostled each other, spreading their serrated wings, framed in each window as if they were part of the decoration of the room. As I looked at them I was wondering whether I should not just settle down here and wait for Hugo to come back.

But at that moment Dave, who had been prowling around on his own account, called out 'Look at this!' He was pointing to a note which was pinned on to the door and which we had failed to notice as we came in. It read simply: Gone to the pub.

Dave was already out on the landing. 'For what do we wait?' he asked. He looked like a man who wanted a drink. Once the idea had been put into his head, Finn began to look like one too.

I hesitated. 'We don't know which pub,' I said.

'It'll be the nearest one, obviously,' said Dave, 'or one of the nearest ones. We can make a tour.'

He and Finn were off down the stairs. I glanced quickly about the landing. Another door showed me a bathroom and a small kitchen. The kitchen window gave on to a flat roof, across which I could see the windows and sky-lights of other office buildings. This was all there was to Hugo's domain. I gave the starlings a farewell look, left the door of Hugo's sitting-room as I had found it, and followed Finn and Dave down the stairs.

We stood beside the iron lions on the Viaduct. The intense light of evening fell upon the spires and towers of St Bride to the south, St James to the north, St Andrew to the west, and St Sepulchre, and St Leonard Foster and St Mary-le-Bow to the east. The evening light quieted the houses and the abandoned white spires. Farringdon Street was still wide and empty.

'Which way?' asked Dave.

I know the City well. We could either go westward to the King Lud and the pubs of Fleet Street, or we could go eastward to the less frequented alley-twisted and church-dominated pubs of the City. I conjured up Hugo's character.

'East,' I said.

'Which is east?' Finn asked.

'Come on!' I said.

We strode past St Sepulchre and straight into the Viaduct Tavern, which is a Meux's house. A glance round the bars satisfied me that Hugo wasn't there, and I was about to go when Finn and Dave started protesting.

'I remember,' said Dave, 'you once before told me that it was bad form to drink in a pub you didn't know the name of, or to enter a pub without drinking.'

Finn said, 'It brings bad luck.'

'However that may be,' said Dave, 'I want a drink. What is yours, Finn?'

If other things had been equal I would have wanted a drink too, and as it was a hot night I joined the others in a pint, drinking which I stood apart thinking about Hugo. We got the pint down fast and I gave them orders to march. Averting my eyes from the Old Bailey, I led them across the road.

There was a sleek Charrington's house called the Magpie and Stump. Running ahead of them I took in the scene at a glance and was out again before they could reach the door. 'No good!' I cried. 'We'll try the next.' I could see that the alcohol would involve us in a rallentando and I wanted to get as far as possible while the going was good.

Finn and Dave passed me at the double and dodged into the George. The George is an agreeable Watney's house with peeling walls and an ancient counter with one of those cut-glass and mahogany superstructures through which the barman peers like an enclosed ecclesiastic. There was no Hugo.

'This is no use,' I said to Dave, as we raised our three tankards. 'He may be anywhere.'

'Don't throw in,' said Dave. 'You can always go back to the flat.'

This was true; and in any case an intolerable restlessness devoured me. If I had to kill the evening until Hugo's return I might as well kill it searching for Hugo as any other way. I spread out in my mind the environs of the Cathedral. Then I concluded an agreement with Finn and Dave that we should only patronize every other pub. Finally I turned my attention to making them move. When we emerged I made towards Ludgate Hill, and turned up the hill towards St Paul's. There was a Younger's house on the hill, but Hugo wasn't in it. The next stop was Short's in St Paul's Churchyard. We had a drink there, and I debated privately whether we shouldn't turn back to Fleet Street; but having betted on the east side I didn't now want to give up. Besides, I felt reluctant to risk meeting Hugo in a Fleet Street milieu, where our personal drama might be spoilt by drunken journalists. I led my company down Cheapside.

The evening was by now well advanced. The darkness hung in the air but spread out in a suspended powder which only made the vanishing colours more vivid. The zenith was a strong blue, the horizon a radiant amethyst. From the darkness and shade of St Paul's Churchyard we came into Cheapside as into a bright arena, and saw framed in the gap of a ruin the pale neat rectangles of St Nicholas Cole Abbey, standing alone away to the south of us on the other side of Cannon Street. In between the willow herb waved over what remained of streets. In this desolation the coloured shells of houses still raised up filled and blank squares of wall and window. The declining sun struck on glowing bricks and flashing tiles and warmed the stone of an occasional fallen pillar. As we passed St Vedast the top of the sky was vibrating into a later blue, and turning into what used to be Freeman's Court we entered a Henekey's house.

Here our agreement broke down, largely because of the operation of the rallentando referred to earlier. I was beginning to think by now that it was unlikely that we should meet Hugo, but that we might as well complete the circle. As we went back across Cheapside and turned down Bow Lane they were putting the street lights on. Yellow light from swinging lamps in alleyways fell upon the white walls, revealing ancient names, and darkened the upper air towards night. We noticed a few stars which looked as if they had been there a long time. We turned into the old Tavern in Watling Street. This was just the sort of pub Hugo liked; but he was not therein. As we drank I told the other two that we should visit the Skinners' Arms and then double back to Ludgate Circus.

They had no objection. 'So long,' Finn said, 'as we don't have to waste too much of the good time in walking.' I pulled them out and we approached the Skinners' Arms. This pub stands at the junction of Cannon Street and Queen Victoria Street, under the shadow of St Mary, Aldermary. We rolled in.

When we were well inside the door and I had satisfied myself that Hugo wasn't there, Dave gripped my arm and said, 'There's someone here I'd like you to meet.'

At the end of the long bar, leaning against the counter, was a slim pale individual wearing a red bow-tie. He saluted Dave, and as we came up to him I was impressed by his enormous eyes, which looked at us sad and round and luminous as the eyes of a wombat or a Rouault Christ.

'Meet Lefty Todd,' said Dave, and uttered my name too.

We shook hands. I had of course heard a great deal about the eccentric leader of the New Independent Socialists, but I had never met him before and I studied him now with considerable interest.

'What are you doing here?' he said to Dave. His exhausted anaemic look contrasted with the vigour and abruptness of his speech, and as he spoke he waved vaguely to Finn as if he knew him. Finn is someone who never gets introduced.

'Ask Donaghue,' said Dave.

'What are you doing here?' said Lefty to me.

I don't like being asked direct questions, and on such occasions I usually lie. 'We've been visiting a friend at the office of the Star,' I said.

'Who?' said Lefty. 'I know everyone at the Star.'

'A man called Higgins,' I said, 'he's new.'

Lefty stared at me. 'All right,' he said, and turned back to Dave. 'You don't often come to these parts,' he said.

'I suppose you've been putting the Independent Socialist to bed,' said Dave.

'It's not strictly in bed yet,' said Lefty. 'I've left it to the others!'

He turned back to me. 'I've heard of you.'

I was still feeling annoyed. I didn't make the gauche error of replying to this remark, when uttered by a famous person, with 'I've heard of you too.' Instead I replied, 'What have you heard?' This often disconcerts.

Lefty was not disconcerted. He pondered for a moment and then said, 'That you are a talented man who is too lazy to work and that you hold left-wing opinions but take no active part in politics.'

This was plain enough. 'You were not misinformed,' I told him.

'About the former,' said Lefty, 'I don't care a damn, but I'd like to ask you a few questions about the latter. Have you got time?' He showed me the dial of his watch.

I felt a bit confused by the former and the latter, as well as by the brusqueness of his manner and the amount of beer I had drunk. 'You mean you want to talk to me about politics?'

'About your politics.'

Dave and Finn had drifted away and were sitting in the far corner. 'Why not?' I said.


'Well, now, let's get clear about where we stand, shall we?' said Lefty. 'What political experience have you had in the past?'

'I was in the Y. C. L. once,' I said, 'and now I'm in the Labour Party.'

'Well, we know what that means, don't we?' said Lefty.

'Practical experience nil. But do you at least keep up to date in a theoretical way? Do you study the political scene?' He spoke with the brisk cheerfulness of a physician.

'Scarcely,' I said.

'Could you say at all clearly why you've given up?'

I spread out my hands. 'It's hopeless...'

'Ah,' said Lefty, 'that's the one thing you mustn't say. That's the sin against the Holy Ghost. Nothing's ever hopeless. Is it, Dave?' he said to Dave, who at that moment was at the counter buying another drink.

'Nothing except trying to shut you up,' said Dave.

'Would you say that you cleared out because you didn't care what happened or because you didn't know what to do?'

Lefty asked me.

'These two things connect,' I said, and would have said more about this only Lefty cut me short.

'How right you are,' he said. I was just going to say it myself.

So that you admit that you care?'

'Of course,' I said, but...'

'Well, it's the chink in the dam,' said he. 'If you can care at all you can care absolutely. What other moral problem is there in this age?'

'Being loyal to one's friends and behaving properly to women,'

I answered quick as a flash.

'You're wrong,' said Lefty. 'It's the whole framework that's at stake. What's the use of preventing a man from stumbling when he's on a sinking ship?'

'Because if he breaks his ankle he won't be able to swim,'

I suggested.

'But why try to save him from breaking his ankle if you can try to save him from losing his life?'

'Because I know how to do the former but not the latter,' I told him rather testily.

'Well, let's see, shall we?' said Lefty, who had lost none of his eagerness.

He opened a brief-case and produced a pile of pamphlets which he flicked through rapidly.

'This is the one for you,' he said, and held it up in front of me as if it were a mirror. In large letters on the cover was the question: Why have you LEFT POLITICS? and underneath: LEFT POLITICS needs you! At the bottom it said: price 6d. I began to fumble in my pocket.

'No, you take it away, it's a present,' said Lefty 'in fact, we never sell these things. But if there's a price on it people feel they've made a good bargain, and they read it. You look it over when you've got a quiet time tomorrow.' And he thrust it inside my coat.

'Now, are you a socialist?'

'Yes,' I said.

'Certain?'

'Yes.'

'Good. Mind you, we don't yet know what this means, but so far so good. Now, what features of the present situation make you feel that it's hopeless to fight for socialism?'

'It's not exactly that I feel it's hopeless...' I began.

'Come, come,' said Lefty, 'we've confessed to the illness, haven't we? Let's get on towards the cure.'

'All right,' I said, 'it's this. English socialism is perfectly worthy, but it's not socialism. It's welfare capitalism. It doesn't touch the real curse of capitalism, which is that work is deadly.'

'Good, good!' said Lefty. 'Let's take it slowly now. What was the most profound thing Marx ever said?'

I was beginning to be annoyed by this question and answer method. He asked each question as if there was one precise answer to it. It was like the catechism. 'Why should any one thing be the most profound?' I asked.

'You're right, Marx said a lot of profound things,' said Lefty, not deigning to notice my annoyance. 'For instance, he said that consciousness doesn't found being, but social being is the foundation of consciousness.'

Mind you, we don't yet know what this means...' I said.

'Oh, yes we do!' said Lefty, and it doesn't mean what some mechanistically minded Marxists think it means. It doesn't mean that society develops mechanically and ideologies just tag along. What's crucial in a revolutionary era? Why, consciousness. And what is its chief characteristic? Why, precisely not just to reflect social conditions but to reflect on them--within limits, mind you, within limits. That's why you intellectuals are important. Now what would you say was the future of a body like NISP?'

'To get more votes than any other party and make you Prime Minister.'

'Not a bit of it!' said Lefty triumphantly.

'Well, what is its future?' I asked.

I don't know,' said Lefty.

I felt it was unfair of him suddenly to throw in a question to which he didn't know the answer.

'But that's the essence of it!' he went on. 'People accuse us of being irresponsible. But those people just don't understand our role. Our role is to explore the socialist consciousness of England. To increase its sense of responsibility. New social forms will be forced on us soon enough. But why should we sit waiting with nothing better to keep us company than social ideas drawn from the old ones?'

Wait a moment,' I said. What about the people meanwhile? I mean the masses. Ideas occur to individuals. That's always been the trouble with the human race.'

You've put your finger on it,' said Lefty. 'What, you are going to say, about the famous unity of theory and practice?'

'Indeed,' I said, I could wish no greater good to England than that English socialism should become inspired and rejuvenated. But what is the use of an intellectual renaissance that doesn't move the people? Theory and practice only unite under very special circumstances.'

'E. g. when?' said Lefty.

'Well,' I said, 'e. g. when the Bolshevik party fought for power in Russia.'

'Ah,' said Lefty, 'you've chosen a bad example for your own argument. Why are we so impressed by the very high degree of consciousness which these people seem to have had of what they were up to? Because they succeeded. If they hadn't succeeded they'd look like a little gang of crackpots. It's in retrospect that we see the whole thing as a machine of which they understood the workings. You can't judge the unity of theory and practice in a moment-to-moment way. The principle of their disunity is important too. The trouble with you is you don't really believe in Socialist Possibility. You're a mechanist. And why are you a mechanist? I'll tell you. You call yourself a socialist, but you were brought up on Britannia rules the waves like the rest of them. You want to belong to a big show. That's why you're sorry you can't be a communist But you can't be--and neither have you enough imagination to pull out of the other thing. So you feel hopeless. What you need is flexibility, flexibility!' Lefty pointed at me an immensely long and supple finger. 'Maybe we have lost one chance to be the leaders of Europe,' he said. 'But the point is to deserve it. Then perhaps we'll have another one.'

'And meanwhile,' I said, 'what about the Dialectic?'

'There you go,' said Lefty. 'It's like the evil eye. You don't really believe in it, yet it paralyses you. Even the adherents of the Dialectic know that the future is anyone's guess. All one can do is first reflect and then act. That's the human job. Not even Europe will go on for ever. Nothing goes on for ever.'

Dave was at the bar again.

'Except the Jews,' I said.

'Yes, you're right,' said Lefty, 'except the Jews.'

We both looked at him.

'What?' said Dave.

'It's time now, please,' said the barmaid.

'So you do recognize certain mysteries?' I asked Lefty. 'Yes, I'm an empiricist,' he said.

We handed in our glasses.

By now I had enough alcohol inside me to feel despair at the prospect of having to stop drinking. Also I was beginning to take rather a fancy to Lefty.

'Can we buy a bottle of brandy here?' I asked.

'I think so,' he said.

'Well, suppose we buy one and continue this discussion somewhere?' I said.

Lefty hesitated. 'All right,' he said, 'but we'll need more than one bottle. Four half bottles of Hennessy, please, Miss,' he said to the barmaid.

We emerged into Queen Victoria Street. It was a very still, hot night, burnt with stars and flooded by a moon. A few drunks reeled off and left us the scene. We stood looking towards St Paul's, each man with a brandy bottle in his pocket.

'Whither?' said Dave.

'Let me just collect my wits,' said Lefty. 'I have to go to the post office and send off some letters.'

It is characteristic of central London that the only thing you can buy there at any hour of the day or night is a stamp. Even a woman you can't get after about three-thirty a. m. unless you are bien renseigné. We set off in the direction of the General Post Office, and as we turned into King Edward Street I took a swig from my bottle. As I did so I realized I was already very drunk indeed.

The General Post Office was spacious, cavernous, bureaucratic, sober, and dim. We entered hilariously, disturbing the meditation of a few clerks and of the people who are always to be found there at late hours penning anonymous letters or suicide notes. While Lefty bought stamps and dispatched cables I organized the singing in round of Great Tom is Cast, which continued, since I never have the presence of mind necessary to stop a round once it is started, until an official turned us out. Outside we studied the fantastic letter-boxes, great gaping mouths, where one can watch the released letter falling down and down a long dark well until it lands upon a tray in a lighted room far below. This so fascinated Finn and me that we decided we must write some letters forthwith, and we returned inside and bought two letter cards. Dave said he already received more letters than he wanted and there was no sense in inviting yet more by pointless acts of correspondence. Finn said he was going to write to someone in Ireland. I started to write to Anna, pressing the card vertically against the wall of the Post Office; but I could think of nothing to say to her except I love you, which I wrote several times over, very badly. Then I added, you are beautiful, and sealed the letter. I put it well into the mouth of the box and let it go and it fell, turning over and over like an autumn leaf.

'Come on!' said Lefty.

'Where?'

'Here,' he said, and led us suddenly down beside the edge of the Post Office. In a daze I saw Lefty ahead of me rising from the ground. He was on top of a wall beckoning to me. The way I felt at that moment I could have walked up the side of the Queen Mary. I followed, and the others followed me. A moment later we found ourselves in what seemed like a small enclosed and much overgrown garden. In the light summer darkness I discerned a fig tree which leaned across an iron gateway. Grass grew knee deep about fallen white stones. We sat. Then I realized that we were in what had once been the nave of St Leonard Foster. I lay back in the deep grass and my eyes filled with stars.

A little while later Lefty was saying to me, 'What you need is to become involved. As soon as you do something and knock into people you'll begin to hate a few of them. Nothing destroys abstraction so well as hatred.'

'It's true,' I said lazily. 'At present I hate nobody.'

We spoke in low voices. Near by Finn and Dave lay murmuring to each other.

'Then you ought to be ashamed,' said Lefty.

'But what could I do?' I asked him 'That would have to be studied,' said Lefty. We treat our members scientifically. We ask about each one: where is the point of intersection of his needs and ours? What will he most like doing which will also most benefit us? Of course, we ask for a certain amount of simple routine work as well.'

'Of course,' I said. I was watching Orion rising through a forest of grass.

'In your case,' said Lefty, it's fortunately quite plain what you can do.'

'What?'

Write plays,' said Lefty.

'I can't,' I said. 'Won't novels do?'

'No,' said he. 'Who reads novels now? Ever tried to write a play?'

'No.'

'Well, the sooner you start the better. Aimed at the West End, naturally.'

'It's not easy to get a play put on in the West End,' I told him.

'Don't you believe it!' said Lefty. 'It's just a matter of making certain routine concessions to popular taste. Before you start you can make a scientific analysis of a few recent successes. The trouble with you is you don't like hard work. Give it the right framework and then you can fill in any message you please. You'd better come round and discuss it with me some time next week. Now then, when can you come?'

Lefty produced his diary and began turning over its thickly marked pages. I tried to think of some reason why this was impossible, but I could think of none. Orion was putting his foot into my eye.

'Tuesday, Wednesday, Thursday...' I said to him 'But I promise nothing.'

'I'm pretty filled up,' said Lefty. 'What about Friday at about three-fifteen? I'm free till four, and with luck a bit longer. Come to the Ind. Soc. office.'

'All right, all right,' I said. I could see the pallor of Lefty's face turned towards me.

'You'll forget,' he said. And he took out a card, and wrote down the time and place, and pushed it into my pocket.

'And now,' he said to me, 'perhaps you'll tell me what it was you were doing in these parts?'

This question moved me, partly because it was the first direct indication I had had that Lefty was human, and partly because it reminded me of Hugo, who had been unaccountably absent from my mind during the last few hours. I dragged myself to a sitting position. My head felt as if it were on a spring and someone were trying to pull it off. I clutched it violently with both hands.

'I was looking for Belfounder,' I told him.

'Hugo Belfounder?' said Lefty, and there was a note of interest in his voice.

Yes, do you know him?' I asked.

'I know who you mean,' said Lefty.

I looked towards him, but his enormous eyes showed only as two black patches in the pallor of his face. 'Did you see him this evening?' I asked.

'He didn't come into the Skinners',' said Lefty.

I wanted to ask Lefty more questions; I wondered how he saw Hugo. As a capitalist? But my head claimed all my attention for the moment.

It was a bit later again, it must have been some time after two, when Finn expressed a desire to go swimming. Lefty had been talking to Dave, and I was just getting my second wind. The night was faultlessly warm and still. As soon as Finn suggested this idea it seemed to all of us except Dave an irresistible one. We discussed where to go. The Serpentine was too far away and so was Regent's Park, and the St James's Park area is always stiff with police. The obvious thing was to swim in the Thames.

'You'll get swept away by the tide,' said Dave.

'Not if we swim when it's on the turn,' said Finn. This was brilliant. But when was it on the turn?

'My diary will tell us,' said Lefty. We crowded round while he struck a match. High tide at London Bridge was at two fifty-eight. It was perfect. A moment later we were climbing the wall.

'Watch out for police,' said Lefty. 'They'll think we're going to rob a warehouse. If you see one, pretend to be drunk.'

This was rather superfluous advice.

Across a moonswept open space we followed what used to be Fyefoot Lane, where many a melancholy notice board tells in the ruins of the City where churches and where public houses once stood. Beside the solitary tower of St Nicholas we passed into Upper Thames Street. There was no sound; not a bell, not a footstep. We trod softly. We turned out of the moonlight into a dark labyrinth of alleys and gutted warehouses where indistinguishable objects loomed in piles. Scraps of newspaper blotted the streets, immobilized in the motionless night. The rare street lamps revealed pitted brick walls and cast the shadow of an occasional cat. A street as deep and dark as a well ended at last in a stone breakwater, and on the other side, at the foot of a few steps, was the moon again, scattered in pieces upon the river. We climbed over on to the steps and stood in silence for a while with the water lapping our feet.

On either side the walls of warehouses jutted out, cutting our view and sheltering the inlet where the river came to us thick with scum and floating spars of wood, full to overflowing in the bosom of London. There was a smell as of rotten vegetables. Finn was taking off his shoes. No man who has faced the Liffey can be appalled by the dirt of another river.

'Careful,' said Lefty. 'Keep well down on the steps, then no one can see us from the street. Don't talk aloud, and don't dive in. There may be river police around.' He pulled his shirt off.

I looked at Dave 'Are you coming in?' I asked him.

'Of course not!' he said. 'I think you are all mad.' And he sat down with his back to the breakwater.

My heart was beating violently. I began to undress too. Already Finn was standing pale and naked with his feet in the water. He was thrusting aside the flotsam with his foot and walking slowly down the steps. The water reached to his knees, to his buttocks, and then with a soft splash he was away and the wood was knocking upon the stone as the ripples came back.

'What an infernal row he's making!' said Lefty.

My stomach was chill and I was shivering. I pulled off my last garment. Lefty was already stripped.

'Keep it quiet,' he said. 'I don't want to be copped for this!'

We looked at each other and smiled in the darkness. He turned to the river and began edging awkwardly down, his body diminishing into the black water. The night air touched my body with a touch which was neither warm nor cold, only very soft and unexpected. My blood buzzed behind my skin with a nervous beat. Then without a sound Lefty had followed Finn. The water took my ankles in a cold clasp. As I went down I could see from the corner of my eye Dave crouched above me like a monument. Then the water was about my neck and I shot out into the open river.

The sky opened out above me like an unfurled banner, cascading with stars and blanched by the moon. The black hulls of barges darkened the water behind me and murky towers and pinnacles rose indistinctly on the other bank. I swam well out into the river. It seemed enormously wide; and as I looked up and down stream I could see on one side the dark pools under Blackfriars Bridge, and on the other the pillars of Southwark Bridge glistening under the moon. The whole expanse of water was running with light. It was like swimming in quicksilver. I looked about for Finn and Lefty, and soon saw their heads bobbing not far away. They came towards me and for a while we swam together. We had caught the tide beautifully upon the turn and there was not the least hint of a current.

I was easily the best swimmer of the three. Finn swims strongly but awkwardly, wasting his power in unnecessary movements and rolling too much from side to side. Lefty swam with neatness but without vigour. I guessed that he would soon tire. I swim excellently, giving myself to the water, and I have an effortless crawl which I can keep up indefinitely. Swimming has natural affinities with Judo. Both arts depend upon one's willingness to surrender a rigid and nervous attachment to the upright position. Both bring muscles into play throughout the whole body. Both demand, over an exceptionally wide area of bodily activity, the elimination of superfluous motion. Both resemble the dynamism of water which runs through many channels to find its own level. In fact, however, once one has learnt to control one's body and overcome the primeval fear of falling which is so deep in the human consciousness, there are few physical arts and graces which are not thereby laid open to one, or at any rate made much easier of access. I am, for instance, a good dancer and a very creditable tennis player. If it were possible for anything to console me for my lack of height, these things would console me.

Now the other two had gone back to the steps. I swam to one of the barges, and clung on to the cable for a while, throwing my head back to scan a panorama of blue-black sky and black and silver water, and stilling my body until the silence entered me with a rush. Then I climbed up the cable until I was free of the water, and clung to it like a white worm. Then I let go with my feet, and clambered down hand over hand lowering myself noiselessly back into the river. As my legs broke the surface I could feel a gentle and continuous pull. The tide was beginning to run out again. I made for the steps.

Finn and Lefty were dressing in a state of smothered hilarity. I joined them. A tension had been released, a ritual performed. Now we should have liked to have shouted and fought. But the necessity of silence turned our energy into laughter. When I was dressed I felt warm, and nearly sober, and ravenously hungry. I searched the pockets of my mackintosh and found the biscuits and foie Bras which I had taken from Sadie. These were received with quiet acclamation. We sat upon the steps which were lengthening now as the tide receded and deposited at our feet broken crates and tin cans and a miscellany of vegetable refuse. I opened the tins of pâté with my knife and made a distribution of biscuits. There was still some brandy left in the bottles other than mine; but Dave said he had had enough and resigned his rights to me. Lefty announced that he must go soon, as the Party were moving into a new Branch Office that morning. He offered the rest of his bottle to Finn, and it was not refused. We ate joyously, passing the tins from hand to hand. The brandy was going down my throat like divine fire and making my blood race at the speed of light.

What happened after that I'm not very sure. The rest of the night appears in patches through the haze that hangs over it in my memory. Lefty went away, after we had sworn eternal friendship, and I had pledged myself to the cause of socialist exploration. I had a long sentimental talk with Dave about something or other, Europe perhaps. Finn, who was even drunker than I, got mislaid. We left him somewhere with his feet in the water. Dave said some time later that he thought it was perhaps his head that had been in the water, so we came back to look for him but couldn't find him. As we walked those empty streets under a paling sky a strange sound was ringing in my ears which was perhaps the vanishing bells of St Mary and St Leonard and St Vedast and St Anne and St Nicholas and St John Zachary. The coming day had thrust a long arm into the night. Astonishingly soon the daylight came, like a diffused mist, and as we were passing St Andrew-by-the-Wardrobe and I was finishing the brandy the horizon was already streaked with a clear green.


The next thing that I remember is that we were in Covent Garden Market drinking coffee. There is an early-morning coffee-stall there for the use of the porters, but we seemed to be its only customers. It was broad daylight now and had been, I believe, for some time. We were standing in the part of the market that is devoted to flowers. Looking about me and seeing exceedingly many roses I was at once reminded of Anna. I decided I would take her some flowers that very morning, and I told Dave so. We wandered into an avenue of crated blossoms. There were so few people about and there were so many flowers that it seemed the most natural thing to help ourselves. I passed between walls of long stemmed roses still wet with the dew of the night, and gathered white ones and pink ones and saffron ones. Round a corner I met Dave laden with white peonies, their bursting heads tinged with red. We put the flowers together into an armful. As there seemed no reason to stop there, we rifled wooden boxes full of violets and anemones, and crammed our pockets with pansies, until our sleeves were drenched and we were half suffocated with pollen. Then, clutching our bouquets, we walked out of the Market and sat down on a doorstep in Long Acre.

My head was aching violently and I was very far from sober. As in a dream I heard Dave saying, 'Good heavens, I forgot. I have a letter for you which came two days ago. I have it since a long time in my pocket.' He thrust it towards me and I took it languidly. Then I saw that the writing upon it was Anna's.

I tore open the envelope, my fingers trembling with fear and clumsiness. The letters danced and shifted in front of my eyes. When at last they settled down what I read was the following short message; I want to see you urgently. Please come to the Theatre. My head was in my hands. I started to groan.

'What is it?' asked Dave.

'Get me a taxi,' I groaned to him.

'I feel just as bad as you do,' said Dave. 'Get your own bloody taxi.'

So I got up and went away, taking the flowers with me, and leaving Dave on the doorstep leaning against the door with his eyes closed.

I found a taxi in the Strand and told it to drive me to Hammersmith. My heart was beating out the refrain too late. I sat forward all the way and the stems of the flowers were breaking in my hand. We were nearly there before I noticed how deeply I had impaled myself upon the roses. I mopped the blood with my shirt sleeve, which was still muddy from last night. I dismissed the taxi at Hammersmith Town Hall, and walked down towards the river. I found myself reeling against walls as I went along, and there was a pain in my heart that almost stopped my breath. There was the Theatre. But something strange was going on. The door was open. I quickened my pace. Two or three lorries stood outside. I bounded into the hall, and as I did my feet rang upon an uncarpeted floor. I flew up the stairs, scarcely touching the boards, and flung myself into Anna's room.

The room was completely bare. It took me a moment to be quite sure that it was indeed the same room. The whole multicoloured chaos was gone, and of it not a spangle, not a silken thread remained. The room had been stripped and swept. The windows stood wide open upon the river. Only in the far corner were a pair of trestle tables with a pile of papers upon them. I stood there sick with amazement. Then I stepped back on to the landing. It was clear that the transformation had affected the whole house. It hummed and creaked and echoed. I could hear voices in several of the rooms and heavy boots striking on bare boards. Doors were banging. Through every window there came in the busy murmur of the summer morning. Violent hands had been laid upon the house; it had been violated. With a sudden impulse I approached the door of the auditorium. I shook it, but it was still locked. Whatever secret the heart of that strange building had contained here at least it could, for a while longer, brood upon it still.

A cheerful-looking girl in blue jeans came up the stairs whistling. When she saw me standing there she said, 'Oh, have you come for the retail trade figures?'

I stared at her like a maniac, and after a moment she said, 'Sorry, I thought you were the man from the Paddington group.'

'I was looking for one of the Theatre people,' I said.

'Oh, I'm afraid they've all gone away,' said the girl. She went into Anna's room.

I was still standing there, clutching the banisters with one hand and an armful of flowers with the other, when two men in corduroys passed me carrying a large wooden board. Upon the board were painted the letters NISP.

I found myself out in the street. Two more lorries had drawn up. I began to walk along the road parallel to the river. When I was level with the last lorry, one of the ones that had been there when I arrived, something inside it caught my eye. I paused and came closer. Then I was filled by a strange emotion. What the lorry contained was the contents of Anna's room. Inside this enormous box, only just held in by the high tail-board, were piled higgledy-piggledy all the treasures that I remembered. I took a quick look round. No one was watching. And in a moment I had clambered over the tail-board and slipped flowers and all, amid a rain of falling petals, into a yielding mass of toys and textiles. I looked about me. All my old friends were there: the rocking horse, the stuffed snake, the thundersheet, the masks. I looked at them all and I was filled with sorrow. As the harsh sunlight blazed in upon them they seemed but a soiled and broken chaos. The mysterious order which had reigned over their confusion in the theatre room, and which had flowed so gently and naturally from the presence of Anna in their midst, had been withdrawn. They lay now awkwardly one against another, lengthwise and corner-wise, and their magic had departed.

As I was looking at them there was a sudden jolt and the lorry started. I was pitched forward, bruising my cheek upon something hard, while a cascade of miscellaneous objects nearly buried me in the belly of the vehicle. I lay still for a while where I was, my face stuck close up against one of the leering masks, while the mouth of a tin trumpet bored into my back. Then slowly I shook myself free. The lorry was going along King Street. I wondered to myself if there was any possibility that if I stayed in it it would take me to Anna. But I felt on reflection extremely sure that it wouldn't. These things had the air of abandoned things, and it was more likely that they were bound for the warehouse of some auctioneer. I began slowly and sadly to pick them over, recognizing and saluting each one; and as I did so I crumbled the flowers too, spreading the petals of roses and peonies upon the gimcrack heap, with a sense that I was strewing the grave of some strange enterprise.

I was stooping to disentangle my foot from a glass necklace, when something caught my eye upon the neck of the rocking- horse, which was lying on its side half submerged in the pile. Attached to the rein there was an envelope. With startled anxiety I looked more closely. On the outside of the envelope was written the letter J. I unpinned it and with breathless haste unfolded the sheet of paper which was inside. It read: I'm sorry I couldn't wait any longer. I have had an offer which although I don't like it I felt I have to accept. Anna. I looked upon this, stunned, and a load of misery shifted grinding in my heart. What did it mean? Oh, why had I not come earlier! What was this offer? Perhaps Hugo... I wrenched my feet free from their entanglements, scattering a sharp rain of glass beads which pattered about and finally sank into holes and pockets in the swaying mountain. Amid a rending of silks I got to my knees and worked my way towards the tailboard. We were just passing the Albert Hall.

I took a last slow look at Anna's things. Half hidden by a striped shawl I saw the gilt coronet with which I had crowned her queen of her own silent and coloured domain. I thrust my hand through the circle of the coronet, pulled it up on to my arm, and then prepared to jump. The lorry was slowing down for the traffic lights at Knightsbridge. As I got unsteadily to my feet I saw the thundersheet which was balancing awkwardly with one of its corners boring deep into the mass. I reached out and shook it with all my strength. Then I jumped. As the lorry gathered speed and turned into the Brompton Road the uncanny sound was echoing about the crossroads, making everybody stop to stare and listen. With its rumbling still in my ears I walked into Hyde Park, fell flat upon the grass, and almost immediately fell asleep.


I awoke what seemed to be days later and found that in fact it was only half past eleven. It took me some time to remember why I was feeling so miserable, and I looked for several minutes at the gilt crown, which I had been clutching in my hand while I slept, without being able to recall what it was or how I came to be holding it. When the sorrowful events of the more recent past came back to me I set myself to wondering what I ought to do next. The first thing seemed to be to get myself as far as a chemist and take something for my headache. I did this. Then I quenched my raging thirst at a water fountain. The quenching of thirst is so exquisite a pleasure that it is a scandal that no amount of ingenuity can prolong it. After that I sat on a bench at Hyde Park Corner rubbing my head, and trying to make a plan.

It was by now perfectly clear to me that my previous pattern of life was gone forever. I can take a hint from the fates. What new pattern would in due course emerge I had no means of telling. Meanwhile there were certain problems which would undoubtedly give me no rest until I had at least made some attempt to solve them. I was tempted to set off again then and there for Holborn Viaduct. But on second thoughts I decided that I had better collect my wits a little before attempting to face Hugo. I was still feeling very strange. In any case it was unlikely that Hugo would be at home during the day. The former argument bore equally against my trying to find him at the studio. I had better spend the day quietly, sleep in the afternoon perhaps, and then start again hunting for Hugo. I would have much preferred to look for Anna. But I had no idea now where to start looking. Also I wanted to lay quickly to rest the terrible suspicion that where I found Hugo now I would also find Anna. This idea didn't bear thinking about and so I didn't think about it.

I then began to reflect at greater length upon the drama of the last few days, and as I did so I remembered with annoyance that in my agitation at leaving Sadie's flat I had failed to bring away with me the copy of The Silencer which I had resolved to confiscate for my own use. The more I thought about this the more it annoyed me. It remained to be seen whether I would ever again be able to hold a conversation with Hugo; but in any case it seemed to me that it was time for me to reassess the dialogue and decide whether it contained anything that was fit for salvage. One cannot, I felt, be so prodigal with one's past. The man who had written that curious work still lived within me and might yet write other things. It was clear that The Silencer was a piece of unfinished business.

Where could I get a copy? It was no use trying libraries or bookshops. The most sensible thing was to go back to Sadie's and fetch the copy from there. I didn't want to meet Sadie again. But then it was very unlikely that she would be at home. As for getting in, I could get in the way that Finn had got in. When I had thought, this out it seemed to be an excellent plan. I would be doing something which was both important and absorbing, and that would keep me from worrying about Anna and Hugo. When I had quite decided this I took a seventy-three bus to Oxford Street, put Anna's crown in the Left Luggage office at Oxford Circus, drank a great deal of black coffee, and bought a packet of hairpins at Woolworths.

I am the sort of man who will prefer to walk for twenty minutes rather than wait five minutes at a bus stop for a five-minute bus ride. When I am worrying about something inactivity and waiting become a torment. But as soon as some practical scheme, however hopeless, is on foot I am content again, and shut my eyes to everything else. So as I strode now along Welbeck Street I felt that I was doing something useful, and although my heart, as well as my head, was aching, I was by no means in a frenzy. I turned off the street, and sloping along the back alley, easily identified Sadie's fire escape. I padded up, fumbling for my hairpin. I hoped the thing would be easy.

As I approached Sadie's door, however, I heard voices which were undoubtedly coming from her kitchen. This was a disappointment. I stood irresolute. It occurred to me that the speakers might be the char and her friend and that they might be persuaded to let me in. I walked up a step or two and thought that I caught the tones of Sadie's voice--and I was just going to go away when I heard somebody utter Hugo's name. Some spirit told me that this concerned me. I thought there might be no harm in hearing a bit more. So I ascended until, standing upright a few steps from Sadie's landing, my head was just below the level of the frosted glass of the door. There was laughter masculine and feminine. Then I heard Sadie's voice say, 'Those who don't keep correspondence are as wax in the hands of those who do!' There was more laughter, and a sound as of the clinking of ice in glasses. After that the masculine voice replied. I didn't hear what it said because I was too electrified by recognizing it. It belonged to Sammy.

I sat down on the steps and knitted my brows. So Sammy was a friend of Sadie's, was he? I knew instinctively that the two of them were up to no good, and I felt a pang of concern for Madge. It was no use, however, my trying to think it all out on the spot, especially with the head that I still had. The only thing to do was to record a few more impressions. There would be time for thinking later. I found that, sitting down, I was just out of earshot; and standing up was exhausting, especially if I was in for a long session. So I crawled up the last two or three steps on to Sadie's landing and sat down cross-legged with my back against Sadie's door. Here I was within a couple of feet of the speakers, but safe from observation unless they should happen to open the door; which naturally I hoped they wouldn't do.

Sadie was saying, 'We must catch him as soon as he reaches London. He's the sort of person who likes to be presented with a fait accompli. It's just a matter of seizing the initiative.' Sammy replied, 'Do you think he'll play?'

Sadie said, 'Either he will or he won't. If he won't there's no harm done, and if he will...'

'If he will,' said Sammy, 'stand by for the moon!'

They laughed again. They were perhaps a bit drunk. They were certainly teté-a-teté.

'You're sure Belfounder won't make trouble?' Sammy asked then.

'I tell you it's a gentleman's agreement,' said Sadie.

'And you're no gentleman!' said Sammy. And he nearly choked himself laughing.

By now it was clear to me that I had done right to eavesdrop. If ever two people were plotting something, Sadie and Sammy were. But what was it all about? Who was it who had to be caught in London? What did make sense was this, that Sadie was engaged in double-crossing Hugo, doubtless because she was jealous of his preference for Anna. I must hear more, I thought, and sat there with my eyes popping out. But as I did so I noticed something rather annoying. The back of Sadie's house was close to the back of a house in the next street. In fact the two houses might be said to overlook each other. The opposite house had a fire escape which was the twin of Sadie's, and between these two erections was a distance of only some fifteen feet. Now my eavesdropping position necessitated my staring straight into one of the rooms of this house. That is, my head had been turned more or less in that direction, though I had been far too preoccupied to perceive anything up to the moment when I noticed that two women were watching me closely from the room opposite. One of them wore a red pinafore, and the other was a powerful-looking woman with a hat on. I dropped my eyes, and was brought sharply back to the conversation behind me by hearing my own name mentioned.

I missed that sentence. The next one was from Sammy, who said, 'As a script it certainly has everything.'

'Good for Madge!' Sadie said. 'She can pick a winner.'

'Too bad she didn't back him too!' said Sammy. More laughter.

'You're sure he couldn't make a case?' Sammy asked.

'Not a clear one,' said Sadie, 'and that's all that matters. He probably has nothing in writing, and if he ever had he'll have lost it.

'He can refuse us permission to use it, though,' said Sammy. 'But, don't you see,' said Sadie, 'that doesn't matter. All we need the thing for is to get H. K. to sign on the dotted line.'

All this was of absorbing interest, though I still couldn't for the life of me see what it meant.

At this point there occurred another distraction. The two women opposite had opened their window wide and were looking at me with considerable suspicion. It is hard consistently to avoid the gaze of someone fifteen feet away who is trying to catch your eye, especially when there is nothing else in the vicinity which you can plausibly be thought to be looking at. I smiled politely.

They consulted each other. Then the one in the hat called out, 'Are you all right?'

This was very unnerving. It required an iron discipline to prevent myself from getting up and running. I prayed that Sammy and Sadie hadn't heard. Meanwhile I nodded my head vigorously and directed a happy smile in the direction of the two ladies.

'Are you sure?' she asked again.

Almost in despair I nodded, and added to my smile such gestures indicative of total well-being as it is possible to perform in a sitting position with one's back against a door. I shook hands with myself, held up my thumb and index finger in the form of an 0, and smiled even more emphatically.

'If you ask me, I think he's an escaped loonie,' said the second woman. They retired a little from the window.

'I'm going to tell my husband,' I heard one of them saying.

Sadie and Sammy were still talking. By now my ears were nearly leaving my head and gluing themselves on to the door behind me.

'What are you so nervous about?' Sadie was saying. There was no doubt who was using whom in this connivance of unsavoury characters. 'Present him with the star and the script and your contracts, and we have a flying start. Belfounder hasn't anything on us legally; and if he starts making complaints I can make plenty of counter-complaints about the way I was treated. As for young Donaghue, we can buy him any day of the week.' This annoyed me so much I nearly got up and banged on the door.

But at once Sammy replied, 'I don't know. These fellows have funny scruples.'

Good for Sammy! I thought; and I was seized forthwith by a convulsive desire to laugh, and had to prevent myself by covering my mouth violently.

The woman with the pinafore reappeared at her window, and at the same time the woman with the hat, who evidently lived in the flat above, appeared at a higher window accompanied by a man 'There he is!' she said, pointing to me. Then they came out on to the fire escape.

'Perhaps he's deaf and dumb,' said the woman with the pinafore.

'Can't you say anything?' called the man on the fire escape. This was becoming embarrassing. I glared at him, and pointing into my mouth shook my head vigorously. I wasn't sure whether nodding wouldn't have conveyed my meaning more clearly, but the possibilities of misunderstanding were in any case so enormous that it didn't seem to matter much one way or the other.

'He's hungry,' said the woman in the pinafore.

'Why don't you do something?' said the woman in the hat to her husband in that maddening way women have. I felt quite sorry for the fellow.

He scratched his head. 'Why can't we just leave him alone?' he said. 'He's not doing any harm.'

This was such a sensible remark that I couldn't but wave to him my congratulations and fellow-feelings. The effect must have been gruesome. He recoiled.

'You can't leave him there,' said the woman with the pinafore. She had come out on to the fire escape too. 'He's looking straight into our rooms. Suppose the children were to see him?'

'I tell you, he's got away from somewhere!' said the woman above.

A female who was obviously a char then appeared at the kitchen door of the flat below, and had to have the whole matter explained to her. All this while I was in a cold sweat in case the hullabaloo might attract the attention of Sadie and Sammy; but they were either so drunk or else so absorbed in their plot that so far they had noticed nothing.

'I'd like to look it over again before I see H. K.,' Sadie was saying, 'Where is it, incidentally?'

'It's at my flat,' said Sammy.

'Could we phone and have it brought over at once?' Sadie asked.

'There's no one there,' said Sammy, 'that is unless our new star has come. But that's unlikely.' He laughed.

'You know, I think that was a terribly bad idea of yours,' said Sadie. 'That stuff's just out of date.'

'You're jealous!' said Sammy. 'Look, I'll call there this evening and bring it round then; will that do?'

'That'll do,' said Sadie.

'Late!' said Sammy.

'That'll do!' said Sadie.

There was laughing and scuffling. I wished them joy of each other. But most of all I wished that I could understand what in heaven's name they were up to.

'I'll leave squaring Donaghue to you,' said Sammy.

'We aren't on very good terms,' said Sadie. 'Did I tell you I tried to employ him as a caretaker, but he cleared off?'

'With Belfounder on the rampage you'll need an armed guard,' said Sammy. 'But why employ an ass like Donaghue? You really have no common sense at all.'

'I rather like him,' said Sadie simply. This bit touched me deeply.

'Well, you look after him then,' said Sammy.

'Oh, stop worrying, will you?' said Sadie. 'One translation's just like another. If he won't let us use his we can buy another translation overnight. All we need is to let H. K. see it now in English. As for the Frenchman, he'd sell us his grandmother for dollars.'

This set me reeling, and I was just getting to the answer when Sammy gave it to me. 'It makes a nice title, doesn't it?' he said. 'The Wooden Nightingale.'

I sat there with my mouth open. But I was given no time to reflect. The scene opposite claimed my attention once more; things over there were beginning to move fast.

'Better call the police, if you ask me,' said the char. 'Better to let the police deal with them kind, I always think.'

The house opposite stood on one side of a wide cobbled lane which gave on to Queen Anne Street. At the corner of this lane I now saw that a small crowd was collecting, attracted by the drama on the fire escape.

'Look at 'I'm looking down!' said the char. "E knows what's going on!'

'You go and dial nine nine nine,' said the woman in the hat to her husband.

Then the char, who had retired for a moment, reappeared armed with an extremely long cobweb brush. 'Shall I poke 'I'm with my brush and see what 'e does?' she asked; and she forthwith mounted the fire escape and brought the brush into play, delivering me a sharp jab on the ankle.

This was too much. In any case, I had heard enough. I now had all the materials needed for the solution of the problem, and I was in mortal terror that at any moment Sadie and Sammy would come out.

With leisurely grace, under the fascinated gaze of many eyes. I uncurled my legs, and crawled on my stomach down the first two or three steps. After that I stood up, and rubbed my limbs, which had become very stiff, and walked without haste down the fire escape.

'I told you he was mad!' said the woman in the pinafore. 'He's getting away! Do something!' said the woman in the hat. 'Oh, let him go, poor devil!' said the husband.

'Quick!' said the char. And they all hurried down the other fire escape to join the little crowd at the bottom.

When I reached the foot of the steps I took a quick look back to see if anyone had emerged from Sadie's flat. There was no one. My tormentors were standing all together in the laneway. We looked at each other in silence.

'Creep up on him slow like,' said the char.

'Look out, he may be dangerous,' said someone else.

They stood hesitating. I took a look behind me, the alley which led into Welbeck Street was clear. Uttering a piercing hiss I suddenly rushed forward towards them; and they scattered in terror, some retreating up the fire escape and some back down the lane. Then I doubled back into Welbeck Street and took to my heels.


I made for the nearest quiet place I knew of, which happened to be the Wallace Collection, to sit down and put together the fragments of my answer. Sitting facing the cynical grin of Frans Hals's Cavalier, I laboured at it. My mind was still not working very fast. My translation of Breteuil's Rossignol de Bois, which I had left with Madge, had been purloined by Sammy. No, it hadn't, it had been presented to Sammy by Madge. Why? To be made a film out of. Who by? Some fellow called H. K. who knows no French. An American probably. What's in this for Sadie? Sammy sells this idea to this Yank, and sells him Sadie at the same time. What about Bounty Belfounder? Sadie walks out on them. Can they do anything about that? Apparently not, they haven't got Sadie tied up properly. What about me? If I won't play it doesn't matter tuppence once this H. K. has been sold the idea. Would Jean Pierre defend me? Of course not. He'll deal directly with where the dollars are. Anyhow, have I any rights? None. Then what am I complaining about? My typescript has been stolen. Stolen? Madge shows it to Sammy, who shows it to H. K. Stolen? What's Madge up to anyway? Madge is being double-crossed by Sammy, who ditches her for Sadie. Sammy uses Madge and Sadie uses Sammy to get her revenge on Hugo and make a fortune in dollars at the same time. I began to see the whole picture. What was so maddening was that The Wooden Nightingale would in fact make a marvellous film. It really had everything. Madge, in days when she imagined that it might somehow be possible to persuade me to make money, had gone on about it continually. Poor Madge! She had picked the winner, but Sadie and Sammy would hit the jackpot.

'Not if I can help it!' I exclaimed, and made for the exit.

'An entertaining story,' said the Cavalier. 'I applaud your decision.'

What was my decision? There were no two ways about it. I must try to get back my typescript at once. To do this would be to defend my own interests, and to defend Hugo's, and, what mattered most, to do down Sadie and Sammy. That would be striking a blow for Madge too. Where was the typescript? At Sammy's flat. Where was Sammy's flat? The universal provider of information to which I had applied before told me that Sammy lived in Chelsea. It was clear that I should have to work fast. I must get hold of the typescript before this H. K. could see it. The way Sadie had referred to it suggested that it had not yet been copied. Sammy had implied that he would not be visiting his flat until the evening. He had said that it was probably empty. I rang Sammy's number and got no reply. Then I decided that I badly needed Finn.

I rang Dave's number and after some delay Finn answered, sounding rather dazed. I told him that I was glad he hadn't been drowned, and that I wanted him to come and join me as soon as he could. When he knew it was me he cursed me for a long time in Gaelic, and said that he'd been asleep. I congratulated him, and asked how soon he could get along. At last after much grumbling he said he would come to meet me in the King's Road, and there about three-quarters of an hour later we duly met. The time was then about twenty to three.

I had taken the precaution of asking Finn to bring with him an implement which we called the Master Key, which was a lock-picking tool of simple style which we had designed together on scientific principles. You may think it odd that two ordinary law-abiding citizens like myself and Finn should have troubled to provide ourselves with such an article. But we have found by experience that there are a surprising number of occasions in a society such as ours when simply in defence of one's own rights, as in the present case, one needs to get through a locked door to which one possesses no key. And after all, one may even find oneself locked out of one's house, and one can't call the Fire Brigade every time.

We telephoned again to make sure the flat was empty; and then as we walked along the road I told Finn the outline of the story. He found this so interesting that he quite got over his bad temper. It was clear, however, that he still had a dreadful hangover. He had the slightly squinting look which he gets with a hangover, and kept shaking his head as he went along. I have often asked Finn why he shakes his bead when he has a hangover, and he tells me that it's to make the spots move away from in front of his eyes. It surprises me when Finn, with all his Irish training, stands up to a drinking bout less well than I do; though on this occasion it was possible that although, like the Walrus, I had got all I could, Finn had in fact, like the Carpenter, got hold of more. He has an almost psychic capacity for finding drink at all hours. Whatever the reason, he was in bad shape, while I was by now feeling fine, only a little bit weak in the stomach.

I wasn't at all sure how easy it would prove to get into Sammy's flat. Sammy was the sort of person who might easily have installed a special lock, or worse still a burglar alarm. He lived, moreover, in one of those enormous blocks of service flats, where it was possible that we might be interfered with in our work by the porter or some other busybody. When we reached the block I sent Finn round to the other side of the building to see if he could find a tradesmen's entrance, in case we were disturbed, while I walked in the front way, keeping an eye lifting for porters. We met outside Sammy's door, which was on the fourth floor. Finn said there was a decent quiet tradesmen's entrance. I told him I had seen only one porter, who sat in a glass cage near the main door and didn't look as if he was likely to move. Finn whipped out the Master Key, while I kept watch at the end of the corridor. In a minute or two Sammy's door was opening quietly and we both went in.

We found ourselves in a wide hallway. Sammy had one of the large corner flats. We tried a door, which led into the kitchen.

'We'll concentrate on the living-room and on his bedroom,' I said.

'Here's his bedroom,' said Finn, and started opening drawers. He lifts and replaces objects with the speed and dexterity of a factory hand on piece work; and as he puts it himself, divil a one would know that it was other than the spring breeze had touched their things. We were both gloved, of course. I watched him for a moment, and then I made for what I took to be the main living-room. The door opened right enough into a large corner room, with windows on both sides. But what I saw as I opened the door made me stop dead in my tracks.

I looked at it for a while, and then I called to Finn, 'Come and have a look at this!'

He joined me. 'Mother of God!' he said.

Right in the middle of the room was a shining aluminium cage, a bola three feet tall and five feet square. Inside the cage, growling softly and fixing us with a nervous bright eye, was a very large black-and-tan Alsatian dog.

'Can it get out?' said Finn.

I approached the cage, and as I did so the animal growled more loudly, wagging its tail vigorously at the same time in the ambiguous way dogs have.

'Be careful with the brute!' said Finn, who doesn't care for dogs. 'It'll be springing out on you.'

I studied the cage. 'It can't get out,' I said.

'Well, thank God,' said Finn, who once this was clear seemed to have no further interest in the phenomenon. 'Don't be teasing it now,' he added, 'or it'll set up a howl will bring the cops on to us.'

I looked at the animal curiously; it had a kind intelligent face, and in spite of its growls it seemed to be smiling.

'Hello,' I said, and thrust my hand through the bars, whereon it became silent and licked me prodigiously. I began stroking its long nose.

'And don't be acting the maggot with it either,' said Finn; 'we haven't got all day.'

I knew that we hadn't got all day. Finn went back to Sammy's bedroom and I began to study the living-room. I was very anxious indeed to find the typescript. I kept pausing to imagine with delight Sammy's fury on finding that it was gone. I ransacked Sammy's bureau and a chest of drawers. Then I searched through a cupboard on the landing. I looked in suitcases, and brief-cases, and under cushions and behind books, and even went through the pockets of all Sammy's coats. I came upon various interesting objects, but not the typescript. There was no sign of the thing. Finn had drawn a blank too. We searched the other rooms, but without much hope, as they looked as if they were very little used.

'Where the hell else can we look?' asked Finn.

'I'm sure he's got a secret safe,' I said. The fact that the bureau was unlocked suggested this. If I knew my Sammy, he was a man with plenty to hide.

'Well, if he has it'll do us no good finding it,' said Finn, 'for we'll not be able to open it.'

I feared he was right. But we scoured the house again, tapping the floorboards, and looking behind pictures, and making sure that there was no drawer or cupboard which we had missed.

'Come on,' said Finn, 'let you and I be making tracks.' We had been there nearly three-quarters of an hour.

I stood in the living-room cursing. 'The bloody thing must be in some place,' I said.

'True for you!' said Finn, 'and it'll likely stay in that place.' He pointed to the dial of his watch.

The dog had been watching us all the time, its bushy tail sweeping to and fro against the bars. 'A fine watch-dog you are!' Finn told it.

The roof of the cage, which like its floor was made of solid aluminium, was pitched high enough to let the beast stand upright, but not high enough for it to prick its ears when standing up.

'Poor boy!' I said. 'You know,' I said to Finn, 'it's very odd this dog being here. I've never seen anyone put a dog in a cage like that, have you?'

'I suppose it's some sort of special dog,' said Finn. Then I whistled. There suddenly came back to my mind what Sammy had said about a new star; and in that moment I recognized the animal.

'Did you ever see Red Godfrey's Revenge?' I asked Finn, or Five in a Flood?'

'Is it cracked you are?' said Finn.

'Or Stargazers' Farm or Dabbling in the Dew?'

'What are you at at all?' he said.

'It's Mister Mars!' I cried, pointing at the beast. 'It's Marvellous Mister Mars, the dog star. Don't you recognize him? Sammy must have bought him for the new film!' I was so fascinated by this discovery that I forgot all about the typescript. Nothing thrills me so much as meeting a film star in real life, and I had been a fan of Mars for years.

'Och, you're potty,' said Finn, 'all Alsatians look alike. Come away now before himself arrives back on us.'

'But it is Mars!' I cried. 'Aren't you Mister Mars?' I said to the dog. It pranced and wagged its tail faster than before. 'There you are!' I said to Finn.

'A fat lot that tells you!' said Finn. 'Aren't you Rin Tin Tin?' he said to the dog, who wagged its tail faster still.

'Well, what about this?' I said.

Inscribed unobtrusively along the top of the cage were the words: Marvellous Mister Mars--and on the other side The property of Plantasifilms Ltd.

'That bit's out of date,' I said.

'I'll not dispute it then,' said Finn. 'I'm off,' he added and made for the door.

'Oh wait!' I said, in such a tone of anguish that he stopped.


I was beginning to have a wonderful idea. While it came slowly up I held both hands pressed to my temples and kept my eyes fixed on Mister Mars, who gave one or two soft encouraging barks as if he knew what was coming into my mind.

'Finn,' I said slowly, 'I have an absolutely wonderful idea.'

'What?' said Finn suspiciously.

'We'll kidnap the dog,' I said.

Finn stared at me. 'What in the world for?' he said.

'Don't you see?' I cried, and as the glorious daring and simplicity of the scheme became even plainer to me I capered about the room. We'll hold him as a hostage, we'll exchange him for the typescript!'

Finn's look of puzzlement softened into a look of patience. He leaned against the edge of the door. 'They wouldn't play,' he said, speaking slowly as to a child or a lunatic, 'and why should they indeed? We'll only get ourselves in trouble. And anyway, there wouldn't be time.'

'I won't go away from here empty handed!' I told him.

The time element was certainly serious. But I felt a feverish desire to become an actor in this drama. It was worth taking a risk with Mars. Sammy's position over the typescript was just dubious enough to restrain him from getting tough. If I could embarrass him by detaining Mars, or even persuade him that Mars's safety was at stake, he might at least be made to parley about the typescript. In fact, I had no really clear plan in my mind at all. I am a swift intuitive type of thinker. All I knew was that I had a bargaining-point under my hand and that I would be a fool not to take advantage of it. Even if the whole manoeuvre did no more than annoy and inconvenience Sammy, it would have been worth it. I explained all this to Finn as I started to examine the cage to see how it opened. Finn, who now saw that my mind was made up, shrugged his shoulders and started examining the cage too, while Mars followed us round inside, watching our movements with obvious approval.

The thing was mysterious. There was no door in it, and no locks or bolts or screws, so far as we could see. The bars fitted closely into the roof and the floor.

'Perhaps one side comes away,' I said. But there was no sign of any special fastening. The whole thing was a smooth as a pebble. 'It's soldered in,' said Finn.

'It can't be,' I said. 'Surely no one carried the thing upstairs like this.'

'Well, it's some trick modern fitting,' said Finn. This didn't help. 'If we had a good hammer and knew where to tap it...' he said. But we hadn't. I battered it for some time with my shoe, but nothing gave.

'Can't we break the bars?' I suggested.

'They're as hard as the Divil's forehead,' said Finn.

I went to the kitchen to look for a tool, but I couldn't find a screw-driver, let alone a crowbar. We tried a poker on the bars, but bent it without their yielding a millimetre. I was frantic. I would have sent Finn out for a file, only it was getting late. He was looking at his watch. It was ten past four. I knew he was straining to be away, though I knew too that now we were embarked on a particular enterprise he would stand by me as long as I wanted him. He was squatting there by the cage, and both he and Mars were looking up at me, Finn with the gentle look which he reserves for moments of difficulty.

'Every time I hear a noise on the stairs I have heart disease,' said Finn.

I was having it too. But I wasn't going to go away without Mars. I took off my gloves; I felt that things were moving into a new phase.

'Then we'll take the cage as well,' I said.

'It won't go through the door,' said Finn, 'and anyway someone's sure to stop us on the way out.'

We'll try,' I said. 'If it won't go through the door I'll promise to give up.'

You'll have no choice,' said Finn.

I was certain it would go through the door. But to get it through we should have to stand it on its side. There was a bowl of water inside on the aluminium floor of the cage.

'That proves it,' said Finn; 'they surely put it together up here.

We'll not get it away.'

I took a flower vase and poured the water from the bowl into it, holding it close against the bars. Then very gently we began to tilt the cage. Mars, who had been watching us intently, now began to get very excited.

'Be careful,' said Finn, 'or he'll bite the hand off you.' We tilted the cage until it lay entirely upon its side, and as we did so Mars slid down until he was standing on the bars which now rested on the floor. He began to bark nervously.

'Be quiet,' I told him. 'Think of the fix you were in in Five in a Flood, and it all turned out all right!'

'When we lift the cage,' said Finn, 'his feet will fall through the bars and he may break a leg by struggling.'

This was a sensible thought. We stood and considered the problem. We were past troubling about the time. We were ready to go on now even if it meant another two hours.

'We must stretch something across the bars,' I said. I seized a tablecloth, and stuffing it into the cage tried to spread it out under Mars's feet. But he immediately started to paw it and worry it.

'You'll have to fix it somehow,' said Finn, 'or he'll scruff it away with his feet.'

'String,' I said.

"That would slip off,' said Finn. 'What you need is something long enough to double back and tie on to itself underneath.' He disappeared and came back a moment later with a sheet.

We measured the sheet against the edge of the cage.

'It's not long enough to meet underneath,' said Finn.

I began trying to tie the corners of the sheet to the bars, but it was highly starched and the knots came undone at once. We looked round desperately.

'What about those curtains?' I suggested.

'We'd need a step-ladder to get them down,' said Finn.

'No time,' I said. I gave them a sharp tug, and the fitting came out of the wall and the curtains came down on top of us with great clattering of rings. We detached one of them. It was extremely long. We stretched it along inside the cage, making Mars pick up his feet and stand on it. Then there was quite enough of it protruding at either end for it to meet itself if doubled back on the underside of the bars. But we had no means of getting at the underside.

'We need a jack,' said Finn.

I took two chairs and put them one at each end of the cage 'Lift it on to these,' I said.

We began to lift, but as we did so Mars's paws, slipping through the bars as soon as the cage left the floor, pulled the curtain into a tangle. At the same time he began to bark loudly. We put the cage down again.

I looked at Finn. He was sweating. He looked at me. 'I've just thought of something else,' he said quietly.

'What is it?' I asked him.

'Even suppose we were to tie the two ends of the curtain together underneath,' said Finn, 'the knot would pull the curtain up into a rope on the inside of the bars, so it wouldn't even then be spread out under his feet. Do you see what I mean?'

I saw what he meant. We leaned pensively against the two ends of the cage.

'Perhaps after all it would be better to try twine,' said Finn. 'If we were to thread two pieces into the curtain rings at each end, and then make two holes...'

'To hell with it!' I cried. 'We'll try nothing more,' and I began to drag the curtain out from under Mars's feet. He forthwith seized the corner of it in his mouth and wouldn't let go.

'Get it away from him!' I told Finn.

'You do that,' said Finn, 'and I'll pull.'

With difficulty I forced Mars's mouth open, and we rescued what remained of the curtain. After that I sat on the floor and leaning my head against the bars I began to laugh hysterically.

I've thought of something too,' I told Finn.

'What?'

'Perhaps it won't go through the door after all!'

I was laughing so much I could hardly get this out. Then Finn began to laugh too, and we both lay on the floor and laughed like maniacs until we could do nothing more but groan.

Alter that we started hunting for where Sammy kept his whisky, and when we had found it we had a couple of stiff ones. Finn showed signs of wanting to settle down to this, but I led him back to the cage.

'Come on!' I told Finn briskly, 'and let him do what he likes with his feet!'

We lifted the upended cage from the ground, holding it at each end by the bars. At first Mister Mars began to slip and slither; but it was soon evident that in our anxiety about his welfare we had reckoned without his own intelligence. As soon as he realized that he had nothing to stand on but the bars, he tucked up his legs and lay stretched out along the side of the cage, looking a little uncomfortable but perfectly calm. When we saw this we began to laugh again so much that we had to put the cage down.


'For heaven's sake!' I said at last, and we marched towards the door.

The cage itself was very light, and most of the weight was Mars. It wasn't difficult to carry. I held my breath. The thing jarred against the doorway.

'Steady!' I said to Finn, who was going first. He was facing me and walking backwards and I could see his eyes growing as round as saucers. We jostled it and edged it in silence. Then Finn was stepping backwards into the hallway, and the cage was sliding through the door like a piston through a cylinder. There wasn't half an inch to spare.

'We've done it!' cried Finn.

'Wait,' I said, 'there's the other door.'

We opened the door into the corridor. The cage slid through it as if it were greased with vaseline. We put it down outside and shook hands. I stepped back into Sammy's flat, and took a last look at the living-room; it looked rather like a battle scene, but I didn't see that I could do anything about that.

I was about to close Sammy's front door, when Finn said, 'Look, even if we can get out of the building, how are we going to get this thing away? The police will be asking us what we're doing.'

'We'll get a taxi,' I said.

'This won't go into an ordinary taxi,' said Finn; 'we'd have to find one with a hood that takes down.'

'Then we'll hire a lorry, I don't care,' I told him.

'But where'll we put it meanwhile?' said Finn.

I breathed deeply. 'Look,' I said, 'you're right of course. You go out and find a bloody taxi whose bloody hood takes down, or a lorry, or whatever you please, if you can do it in ten minutes. If you can't, come back and we'll carry it out and be damned. I'll wait here.'

'Hadn't you better wait inside?' said Finn.

We looked deep into each other's eyes. Then we picked up the cage and carried it back into Sammy's flat.

'I'll wait in the corridor,' I said, 'and if Sammy appears I'll just make off. If I'm not here when you come back you'll know we've had it.'

We shook hands again and Finn went away. I stood in the corridor biting my knuckles and listening to every sound. The thought that even at this late moment Mars could slip through my fingers tormented me into a frenzy. I went and looked at him and talked to him through the bars. Then I went into Sammy's kitchen and found a couple of pork chops which I presented to him. Then I went back to my post in the corridor.

After about five minutes I heard feet on the stairs and was preparing to fly, but it was Finn. He looked amazingly cool. 'I've got a taxi with a hood,' he said.

We lifted the cage and once more slid it out into the passage. I closed Sammy's door. Then we set off towards the stairs. 'We'll go out the back way,' I said, 'and avoid the porter.'

'The taxi's at the front door,' said Finn.

'Well then, we'll carry the damn thing round the outside of the building!'

Then Mars dropped one of his chops and I trod on it and we nearly fell down the first flight of stairs. But I was beyond caring. When we got to the ground floor we turned sharply towards the tradesmen's entrance, Finn leading the way.

When we reached the tradesmen's door we found it was locked. We had just made this discovery when a voice behind us said 'Hey!' and we jumped as if we'd been shot at. It was the porter. He was a burly slow-looking man with an obstinate expression.

'Can't go out that way, you know,' he said.

'Why not?' I asked.

'Because it's shut at four-thirty,' he said.

Well then, we'll go out the other way,' I told him. I would have broken his neck just then to get Mars out of the building. 'Pick it up!' I said to Finn. We picked it up.

Hey! Not so fast!' said the porter and barred our way. He was chewing gum.

'We're in a hurry,' I told him. 'Forward march!' I said to Finn, and we started making for the main entrance, brushing the porter aside. I could see now, through the glass doors, the taxi waiting, and the taxi-driver, and it was like the sight of the promised land.

The porter went ahead of us and put his hand on the door. 'Not so fast I said,' he said.

'I said we were in a hurry,' I said.

I've got to know what you're doing, you know,' said the porter, 'and what's your authority.'

We're removing this animal from the building,' I said, 'and our authority is Mr Starfield. Have you any objection?'

The porter ruminated. Then at last he said, 'Objection? I should just think not! Again and again I told Mr Starfield it's against the rules, I told him, to have pet animals in these flats. It's not a pet animal, he says to me, it's a performing dog. Performing dog! I says to him, it'd better not perform here or I'll have the trustees on you, I said. I've told you it's against the rules, I said. If I liked I could have you turned out, I said. And it's no good your offering me money neither. I don't want to lose my job, do I? I got to do my job, ain't I? It isn't for myself I mind, I told him. What's it to me if you bring a dog in, I told him. I don't mind for a dog any more than for a woman, I told him. But it's the rules...'

While this was going on we got Mars out into the street. The taxi-driver, who had lowered the hood of his taxi, began to help us to lift the cage on. It took up the whole of the back of the taxi, lying tilted with one end down almost on the floor and the other end jutting out over the hood at the back. Poor old Mars was now back on his aluminium floor, but as it was tilting at an angle of forty-five degrees he was slithered down against the bars, together with his water-bowl, which rattled madly as we adjusted the cage. He held grimly on to his remaining pork chop and this mercifully prevented him from barking.

'Poor chap!' said the taxi-driver, who was taking it all very philosophically. 'He ain't very comfy. Let's try it this way.' And he wanted to be at the cage again.

'Leave it!' I cried, 'it's very well!'

'But now there ain't no room for you two,' said the taxi-driver.

'There's plenty of room,' I told him. I gave the porter half a crown. Finn got up in front beside the driver, and I climbed on top of the cage and crouched in the angle between it and the back of the driving-seat.

'That ain't much good,' said the driver. 'Now, if you was to put yourself…'

'Will you please go!' I shouted. It only remained for the taxi to fail to start. But it started. The porter waved us good-bye, and we were off towards the King's Road.

Finn turned round and looked at me and we laughed silently at each other, a long, long laugh of triumph and achievement.

'You ain't said where I'm to go to,' said the driver, stopping the taxi at the King's Road.

'Go towards Fulham,' I told him, 'and we'll tell you more in a minute!' I didn't want to run the risk of meeting Sammy coming back in his car from chez Sadie. We must have looked damned conspicuous. People turned and stared after us all the way along the road.

'Look,' I said to Finn, the first thing is to buy a file and let this animal out.'

'The shops are shut,' said Finn.

Well, we'll knock 'em up again,' I told him.

'Stop at an ironmonger's shop,' I told the driver, who so far hadn't flickered an eyelid. Nothing can astonish a London taxi-driver. He stopped outside an ironmonger's in the Fulham Palace Road, and after some knocking and some argument we purchased a file.

'Now,' I said to the driver, 'take us to some quiet place near here where we can work on this thing without being disturbed.'

The driver, who knew his London, drove up to a disused timber yard near Hammersmith Bridge, and helped us to unload the cage. I should like to have dismissed him then and there, only I suspected we hadn't enough money to pay him. Finn had about three and eightpence, as usual. What he thought we were up to heaven only knows. Whatever he thought, he made no comments.

Perhaps he reckoned that the more dubious our proceedings were the larger his tip was likely to be.

We settled down to work with the file, taking it in turns; but working as hard as we could it took us a good half-hour to free Mister Mars. The bars refused to bend even when they were severed at one extremity, so each of them had to be cut through twice over. Mars licked our hands while we worked, whining eagerly. He knew very well what was afoot. At last we had removed three bars, and as the file bit through the last piece of metal and the third one heeled over Mars was already struggling through the gap. I received the enormous sleek beast into my arms and then in a moment we were all tearing round and round the yard, dog barking and men shouting, as we celebrated his freedom.

'Mind he doesn't run away,' said Finn.

I didn't believe that Mars would be so ungrateful as to want to leave us after all the trouble we had taken for him, but I was relieved all the same when he answered obediently to my ' Come here, sir!'

After that we discussed the problem of what to do with the cage. Finn suggested that we should heave it into the river, but I was against this. There is nothing the London police hate so much as seeing people drop things into the river. We decided eventually to leave it where it was. It wasn't as if we really cared about covering our tracks, or as if this were possible anyway.

As we talked, the taxi-driver was looking at the thing thoughtfully. 'Unreliable,' he said, 'these fancy locks. Always getting jammed, ain't they?' He put his hand through the bars and pressed a spring on the underside of the roof. One of the sides of the cage immediately fell open with oily smoothness. That put an end to that discussion. Finn and I studied the face of the taxi-driver. He looked back at us guilelessly. We felt beyond making any comment.

'I tell you something,' said Finn, 'I'm tired. Can we go somewhere and rest now?'

I had no intention of resting; but I thought I had better let Finn off. Also I had a sudden desire to be alone with Mars. I gave Finn five bob, which was all I could spare, and told him to take the taxi to Goldhawk Road and get Dave to lend him the rest. He was reluctant to leave me and it took me some time to convince him that this was what I really wanted. At last the taxi drove away, and Mister Mars and I set off on foot towards Hammersmith Broadway.

As I strode along with Mars beside me I felt like a king. We kept turning to look at each other, and I could not but feel that he approved of me as much as I approved of him. I was touched by his obedience. I am always astonished when any other creature does what I tell him. It seemed to me at that moment that pinching Mars was one of the most inspired acts of my life. It wasn't that I was thinking that there was anything in particular that I could do with Mars. Nothing was further from my mind just then than Sadie and Sammy. I was just pleased to have got Mars after having worked so hard to get him. Our heads held high, we went together into the Devonshire Arms at Hammersmith Broadway.

Mars attracted a lot of attention. 'A fine dog you have there!' someone said to me. As I gave my order I picked up an evening paper which was lying on the counter. It occurred to me that now was the time to look for a clue to the identity of H. K. This might also make clear the timetable to which Sadie and Sammy were working. I began to look through the paper. I didn't have to look far. A headline read: MOVIE MAGNATE SAILS ON THE Q. E. And underneath: Hollywood Kingmaker Seeks Ideas in Britain: In one of the most luxurious cabins of the liner Queen Elizabeth which docks here shortly sits a quiet little man drinking coca-cola. His name, little known to the public, is one to conjure with in Hollywood. Those who really know in the movie business know that Homer K. Pringsheim is the power behind many a throne and the maker and breaker of many a film career. Mr Pringsheim, who lives simply and shuns publicity, told a press conference in New York that he went to Europe 'as a tourist mainly'. It is well known, however, that 'H. K.', as this formidable figure is affectionately called in Los Angeles, is on the look-out for new stars and new ideas. Asked whether he favoured closer cooperation between the British and American film industries, Mr Pringsheim said, 'Well, maybe.'

That made that clear anyway. I wondered what were Sadie's means of access to H. K. and how long it would take her to get him on the dotted line. I didn't doubt that Sadie knew exactly what she was doing. She had probably charmed that quiet little man on some previous visit. I should have to work fast. It remained to discover when exactly the Elizabeth docked.

I was looking through the rest of the paper to see if this was announced anywhere when I suddenly noticed a small item at the bottom of one of the pages which read as follows: ANNA QUENTIN FOR HOLLYWOOD?

Connoisseurs of the song will be familiar with the name of Anna Quentin, distinguished blues singer and versatile vocalist. Miss Quentin's admirers, who have been regretting her recent retirement from the limelight, will hear with mixed feelings the report that she is bound for Hollywood. Miss Quentin, leaving for a short stay in Paris, refused either to confirm or deny a rumour that she had signed a long-term contract for work in America and that she would be sailing shortly in the Liberté. Miss Quentin is the sister of the well-known screen actress Sadie Quentin.

I studied this for about ten minutes, trying to read between the lines. Like Miss Quentin's other admirers I had mixed feelings. On the whole I felt profound relief. This Hollywood contract was undoubtedly the offer which Anna had accepted with reluctance. Possibly she had decided that the only way to deal with Hugo's importunities was flight. On the other hand, I knew that Anna would be sorry to leave Europe. For myself, my immediate feeling was that I would rather lose her to Hollywood than to Hugo. She might come back from Hollywood; and anyway it was still possible that she hadn't finally made up her mind to go. My knowledge of Anna's character suggested that if she had finally decided to do something about which she had serious misgivings she would want everyone to know about it at once.

These were my first reactions. Within about five minutes, however, of having been relieved of my greatest fear I began, like a man cured of a fever who finds that he has the toothache, to be distressed by the alternative state of affairs on its own account. It is true that I had not felt any irresistible urge to go back to the theatre and pester Anna with my attentions. But I had known that Anna was there, and I had felt sure that before long she would summon me. As indeed she had, I remembered with pain. But Anna in the U. S. A. was very different food for thought. It occurred to me then that if I left at once I might catch her in Paris and dissuade her from going at all.

This idea was for a short while very attractive. I was interrupted in my contemplation of it by Mars, who placed a large dry paw on my knee. Yes,' I told him, 'I'd forgotten you.' Of course, I could always just return Mars to Sammy. If I didn't want to see the face Sammy would make I could bring Mars back to Chelsea and tie him up outside the door. Or I could turn him in at a police station if it came to that. What did I care really about The Wooden Nightingale? Let them have the damn thing. It then began to seem to me that pinching Mars was one of the most foolish things I had ever done. If I hadn't put myself in the wrong by doing that I might have taken a high moral line with Sadie and Sammy about the typescript--Sammy at any rate had a bad conscience about it--and soaked them for a lot of money. Also I was landed with the animal. If it wasn't for him I could drop the whole tiresome business and pursue Anna.

Yet indeed, I thought again, it would be a grave thing to go away just now. What I must certainly do was warn Hugo about Sadie's plan. Not that there was likely to be anything that Hugo could do about it; but I would not be easy until he knew. As for my instinct in joining battle with Sammy and Sadie, it had been a sound enough instinct. At the very least something unexpected had overtaken that reptilian pair; and when I reflected on the way Sammy had treated Madge I only wished I could have devised some even greater shock for him. It remained to be seen how high a value could be put on Mars from the blackmail point of view. I ate a meat pie, and Mars ate another one, and I looked at my watch. It was ten to eight. The sooner I could find Hugo the better; and in fact as soon as his burly bear-like image was risen fairly before me I was filled with a very great eagerness to see him, the more so as I felt that there was some perverse fate that was trying to keep us apart. It was spiritually necessary for me to find Hugo.

A few minutes later I was ringing up Lloyd's. The Queen Elizabeth docked the day after tomorrow. That wasn't too bad. I then rang Hugo's Holborn number and got no answer. I forthwith telephoned the Bounty Belfounder studio. I thought it just possible that Hugo might be still there. The studio answered and told me that in fact everyone was still on the set. Whether Mr Belfounder was still there they were not sure. He had been there earlier in the evening but had perhaps gone. This was good enough. I decided to go to the studio.


The Bounty Belfounder studio is situated in a suburb of Southern London where contingency reaches the point of nausea. I went as far as my money would take me in a taxi and the rest of the way by bus. This left me penniless but I had no thoughts beyond the moment. If you have ever seen a film studio you will know how curiously in its decor the glittering and the decrepit are merged. Bounty Belfounder somewhat favoured the latter. It covered a considerable area in between a railway line and a main road and was enclosed on the road side by a very high corrugated-iron fence. The main door, which was in the centre of a strip of low temporary buildings, looked rather like the entrance to a zoo; and over it the name BOUNTY BELFOUNDER perpetually burning in neon lights raised a sigh in the breasts of girls who passed it daily on their way to work in and around the Old Kent Road.

Mars and I alighted from the bus. If you have ever tried to get into a film studio you will know that the chances of your turning out to be an Unauthorized Person are very high indeed. I am myself a sort of professional Unauthorized Person; I am sure I have been turned out of more places than any other member of the English intelligentsia. As I stood now looking at the studio it began to occur to me that I might have difficulty in getting in. The main entrance consisted of a pair of iron gates which were not only closed but were guarded by no less than three men who sat in a small office overlooking the road and whose task and joy it plainly was to usher in the illustrious with fawning and to spurn the humble from the door. I knew that it was useless to approach them and ask for Hugo. So I thought I might as well make a tour of the outside of the place and see it there wasn't some more inviting way in. Already I had attracted the attention of the Cerberi and their glances convicted me of loitering. It also occurred to me that, especially in this milieu, Mars might be recognized. I was really rather of Finn's opinion that one Alsatian dog looks much like another; but then there are some people who can distinguish day-old chicks and Chinamen. We turned away looking casual.

We followed the iron fence as far as the railway. It was covered with advance publicity of the film which was apparently being made inside at that very moment. I remembered now having seen something about it in the papers. It was a film about the conspiracy of Catiline which was to be remarkable for its painstaking care in presenting this much-disputed and doubtless misrepresented episode. At Last! the posters announced to bewildered Londoners. The Truth About Catiline! No less than three eminent ancient historians were on the payroll. Sadie was playing the part of Orestilla, Catiline's wife, whom Sallust says no good man ever praised save for her beauty and whom Cicero professed to believe to be not only Catiline's wife but also his daughter. Of this latter insinuation the film makes no mention, but the former, whether prompted by research or by the necessities of the script, it repudiates by presenting Orestilla as a woman with a heart of gold and moderate reformist principles.

The place seemed to be impregnable. There might have been a way of entering from the railway side. But I left this as a last resort; for although I am not frightened of motor cars I am rather nervous of trains. This I know is illogical since, except in moments of crisis, trains run on rails and cannot pursue you across pavements and into shops as cars can. On this occasion, however, my natural fears were augmented by the presence of Mars. I vividly pictured him being run over by a train, which to my fevered imagination seemed to be the unavoidable consequence of our venturing out on to the tracks. So I turned back towards the main gate.

Here I noticed that the three men who had taken me for a felonious loiterer had gone, and that one man only sat framed in the window. I looked at the gate, and as I did so I saw inside it, standing in the studio yard, the big black Alvis which I had last seen gliding away from the Riverside Theatre. I was certain it was the same car. This decided me. Somewhere on the other side of these gates was Hugo. Without an idea in my head I approached the window. The man looked at me questioningly. I leaned towards him.

'I'm George's friend,' I hissed, and looked fixedly into his eyes. I mumbled the name a bit so that it might serve equally for John or Joe or James or Jack. One or other of these bolts evidently reached a target. The man nodded in a rather contemptuous way and touched a lever. The gates opened.

'Straight across the yard and on the left,' he said. I walked in.

I didn't want to attract attention to Mars by calling him; I hoped he would have enough sense to follow me in at once. As I could hear the gates beginning to close behind me I couldn't help turning slightly to see what had happened to him. But all was well. He had not only followed discreetly at my heels, but had even lowered his tail as he passed under the office window. Without looking back again I hurried across the yard, past Hugo's car, and entered a labyrinth of buildings on the other side. On my left a large door said EXTRAS. This was doubtless the desired destination of Joe's friend, and I wondered for a moment whether it mightn't profit me to continue in this role. But I decided that really there was no reason why I should have to attire myself like an ancient Roman in order to find Hugo, especially as this would mean surrendering my trousers to another person, an act of which I have a primitive terror. So I went straight on and as I did so I took off my tie and knotted one end of it on to Mars's collar. I felt ready for anything.

In the distance I could now hear a voice holding forth in a passionate rhetorical manner. The sound of it carried clearly through the sensitive evening air. It was this way that I went, for I did not doubt that if I could find the centre of operations I should discover Hugo. There was no one about and no other sound to be heard. The office people had evidently gone home. With Mars padding beside me I ran down a lane of concrete buildings and then down another one. Somewhere ahead there was a great deal of light. Then I turned a corner and there opened before me the most astonishing scene.

In the background, rising up in an explosion of colour and form, was a piece of ancient Rome. On brick walls and arches and marble pillars and columns there fell the brilliantly white radiance of the arc lamps, making the buildings stand out in a relief more violent than of nature and darkening by contrast the surrounding air into a haze of twilight. Nearer to me was a forest of wooden scaffolding festooned with cables in which were perched the huge lamps themselves; and in between, mounted on steel stilts and poised on cranes, were the innumerable cameras, all eyes. Most strange of all, in the open arena in front of the city stood a crowd of nearly a thousand men in perfectly motionless silence. Their backs were turned to me and they seemed to listen enthralled to the vibrating voice of a single figure who stood raised above them on a chariot, swaying and gesticulating in the focus of the blazing light.

This doubtless was Catiline inflaming the Roman plebs. The unnatural whiteness of the light made the colours burn into my eyes and I had to turn my head away. At any other time I would have been fascinated to watch what was going on. At that moment, however, there was but one thought in my mind, that it was now almost certain that only a small distance separated me from Hugo. I began to move round behind the scaffolding, walking behind the beams of light as one walks behind a waterfall. I didn't want Hugo to see me first. And as I went the city seemed to unfold, revealing by some trick of the scene vista after vista of streets and temples and pillared market places. I went on in a stupor, just outside the circle of colour, with the cascade of radiance on one side and the twilight on the other. Even Mars seemed under a spell, a gliding dog whose jointed legs swung to and fro without touching the earth. The passionate voice continued, pouring out an unending flood of exalted protest and appeal. Some of the words which it was uttering began now to find their way into my ears. It was saying: 'And that, comrades, is the way to get rid of the capitalist system. I don't say it's the only way, but I do say it's the best way.' I stopped. For all I knew Marxism might rapidly be transforming the study of ancient history; all the same, this sounded rather odd. Then in a flash I realized that the speaker was not Catiline but Lefty.

The voice ceased and the crowd started out of their immobility. In a murmur which rose to a roar and re-echoed from the facades of the artificial city they clapped and shouted, rustling and swaying and turning to one another. Here and there among them were togaed Romans, but the majority of the men were obviously engineers and technicians in blue overalls and shirt sleeves. On the far side of them I could see now, coming more fully into view as its bearers moved a little, a long banner stretched between two poles, on which was printed in enormous letters SOCIALIST POSSIBILITY. And at that moment I caught sight of Hugo.

He was standing by himself a little apart from the crowd but in the full blaze of the light. He stood upon the steps of a temple on the edge of the city, looking towards Lefty over the heads of the people. In the many-angled radiance he cast no shadow and in the whiteness of the light he looked strangely pale, as if his flesh were covered with chalk. He was joining and unjoining his hands in a pensive gesture which might have been an afterthought of clapping. He stood in a characteristic way which I remembered well, his shoulders hunched and his head thrust forward, his eyes shifting sharply, stooping a little and his lips moving a little. Then he began to bite his nails. I stood rooted to the spot. Lefty began speaking again and a deep silence at once surrounded his voice.

Hugo felt my gaze and turned slightly. Some fifteen yards only separated us. I moved from the shadow into the light. Then he saw me. For a moment we looked at each other. I felt no impulse to smile or even to move. I felt as if I looked at Hugo out of another world. Gravity and sadness fell between us like a veil and for a moment I hardly felt that he could see me, so intently was I seeing him. Then Hugo smiled and raised his hand and Mars began to tug me forward towards him. A deep distress overcame me. After the dignity of silence and absence, the vulgarity of speech. I smiled automatically and studied Hugo's face; what did it express? Friendship, contempt, indifference, irritation? It was inscrutable. I mounted the steps and stood beside him.

Hugo completed his smile and his salute, neither slowly nor in haste, and then turned back towards the meeting. As he did so he made a gesture towards Lefty which seemed to signify: 'Just listen to this!'

'Hugo!' I hissed.

'Ssh!' said Hugo.

'Hugo, listen,' I said, 'I've got to talk to you at once. Can we go somewhere quiet?'

'Ssh,' said Hugo. 'Later. I want to hear this. It's colossal.' He gave me a sharp sideways look and waved his hands in a deprecatory way. Lefty completed a period and a soft murmur of approval swept over the crowd.

'Hugo,' I said out loud and with strong emphasis, 'I've got to warn you...'

Silence had fallen again. Hugo shook his head at me and put his linger to his lips and gave his attention to Lefty.

I went on in a lowered voice, trying to drive the words into his cars. 'Sadie is double-crossing you, she...'

'She always is,' said Hugo. 'Shut up, Jake, will you? We can talk later.'

Despair overwhelmed me. I sat down on the steps at Hugo's feet. Mister Mars sat beside me. The glare of the arc lamps was boring into my left eye and Lefty's voice was piercing my head like a skewer. 'Ask yourself what you really value,' Lefty was saying. 'You know what it says about where your treasure is your heart is.' I suddenly felt that everything I had been doing lately was pointless--Anna was going to America, Sadie and Sammy were doing whatever they pleased and nothing would stop them, Madge had been deceived, I had found Hugo and he wouldn't speak to me. It only remained for me to be arrested and put in prison for stealing Mars. I put an arm round the latter's neck and he licked me sympathetically behind the ear.

Lefty seemed good for another hour. He was really a remarkable speaker. He spoke simply but without faltering. His discourse was copious and yet well ordered too. Not without flowers, it was not without force either. Although afterwards all I could remember of what he said were a few striking phrases, I had the impression at the time that a closely reasoned argument was being presented. He somehow combined the intimate tone of the popular preacher with the dramatic and inflammatory style of the demagogue. Winged by sincerity and passion, his speech fell like an arrow from above, clean and piercing. The thousand men were under his spell. Their breathing was stilled and their eyes fixed intensely upon him. For a while I watched them so. Then there was a slight shiver at the edge of the crowd. Opposite to us and behind the speaker there were a number of boards with slogans upon them. These boards now began to sway gently to and fro like corks upon a pool which is suddenly disturbed. I noticed one or two scuffles developing on the side near the main entrance. But hardly anyone looked round. Lefty absorbed them.

I looked up at Hugo. He stood like a man in a trance. I swivelled round, turning my back on the meeting and looking behind me into the streets of the ingenious city which excess of light made to glow with excess of colour. Behind it, all seemed dark. I sighed. Then I looked at Hugo again. My despair began to give way to exasperation and I felt coming upon me that nervous impulse to act at any price which so soon overtakes me in periods of frustration. I let go of Mars. Behind us a pair of double doors opened into the temple. I satisfied myself with a glance that they were real doors and that the temple had a real interior. Then I began to study Hugo's stance. These rapid preliminary studies can be very important in Judo. Notice where your opponent's weight is placed and at what point a pressure will mostly readily upset his balance. I ran over various moves in my mind and decided that the most appropriate would be some version of the 0 Soto-Gari throw, as we term it. Then in a leisurely way I rose to my feet.

I stood on the top step beside him. 'Hugo!' I said sharply. He half turned towards me. As he did so I took hold of his right arm between the wrist and the elbow and forced it strongly away to my left, so drawing him to face me. At the same time I hooked my right leg behind the bend of his right knee. As one firm unit my body swung smoothly round my left hip joint, while my right hand grasped Hugo's belt and drew him into the circle of my movement, pushing and lifting at the same time. As he began to collapse I took two or three steps backward and we fell together through the double doors, and went rolling into the interior of the temple. The doors closed behind us, but not before Mister Mars had squeezed through and sat down in front of them as if on guard.

Hugo and I picked ourselves up, Hugo rubbing those parts of his anatomy which had suffered in transit. The inside of the temple was dark, lit only by light which filtered through a narrow grating under the angle of the roof. It was empty, except for a wooden box on which after a moment or two Hugo sat down. I joined Mars by the door and sat cross-legged. We looked at Hugo. Mars clearly wasn't quite sure what sort of attitude he ought to adopt towards him, and kept looking at me for a cue. He growled softly every now and then as if to try to keep the situation under control without giving any serious offence. I took out my cigarette packet, selected a cigarette and lit it. I waited for Hugo to say something.

'Why did you do that, Jake?' said Hugo.

'I told you I wanted to speak to you,' I said.

'Well, there's no need to be so rough,' said Hugo. ' You nearly broke my neck.'

'Nonsense,' I said. 'I knew exactly what I was doing.'

'What did you want to tell me?' said Hugo. He seemed quite resigned to being kept a prisoner.

'A great many things,' I said, 'but first of all this.' And I told him rapidly what I knew of Sadie's plans.

'Thank you for telling me this,' said Hugo. He didn't seem very surprised or even very interested.

Then he added, 'I see you've got Mister Mars with you.' He didn't seem surprised at that either.

I was about to reply when an enormous din began to break out behind us.

The sound of stampeding feet mingled with confused shouts and cries. The ground shook and the building shivered about us. 'What is it?' I asked. Mars began to bark.

'The United Nationalists said they were going to break up the meeting,' said Hugo. 'That's probably them arriving. The next thing will be the police.'

As he spoke we heard a whistle shrilling in the distance. 'Let's go out and look,' said Hugo.

We emerged together. A wild scene met our eyes. The crowd which a few minutes before had been so orderly was split into a chaos of struggling groups. Everywhere we looked a fight seemed to be in progress. The whole mass swayed to and fro like a vast Rugby scrum, into the midst of which every now and then a man would leap from the scaffolding or from one of the camera cranes scattering friend and foe alike. Out of this undulating pile of punching, kicking, and wrestling humanity there arose a steady roar in which cries of pain and anger were inextricably merged. Upon this scene the arc lamps blazed with unabated fierceness, costing the Bounty Belfounder Company some considerable sum of money per hour, and showing us with an astonishing clarity the enraged faces of the combatants. In the distance we could see Lefty, still mounted on his chariot, still gesticulating, his mouth opening and shutting, while round about him, as about the body of Hector, the battle raged to and fro with particular ferocity. Nearby the long banner which said SOCIALIST POSSIBILITY rose and fell upon the surge. Now one end of it descended as the standard bearer fell before an onslaught, and now the other, but eager hands soon raised it once more to flutter its thoughtful message above the scene.

The police whistles were sounding now at the very entrance to the studio. There was no time to lose. Even when I don't know which side I am on I hate to watch a fight without joining in; but on this occasion I had no doubt of my sympathies nor did it occur to me to question Hugo's.

'Which ones are which?' I asked Hugo.

'I'm afraid there's no way of distinguishing them,' he said.

Since this was clearly the case the most sensible thing to do was to go and defend the one person whose identity we were sure of, and that was Lefty. I told Hugo this, and set off, keeping a close grip on Mars, who was beginning to look as if he wanted to bite somebody. Hugo followed me. We made our way with difficulty through the battle in the direction of the chariot. The din was appalling; and behind us there stood out against the gathering night the brilliantly illumined skyline of the Eternal City, swaying very gently to and fro as the ground trembled under a thousand stamping feet.

It took us some time to reach Lefty. It was necessary more than once, in defence of our right to proceed, to deal violently with some person or persons who disputed this right. So we lashed out, hoping that our blows were falling by and large upon the unrighteous. I got through more or less unscathed, but Hugo received a blow in the eye which seemed to enrage him considerably. As we approached the chariot, Lefty, who had been resisting the attempts of the enemy to drag him down, suddenly leapt with a yell of fury on top of one of his foes, and the two rolled on the ground. At the same moment two toughs, clearly friends of Lefty's antagonist, closed in upon them--and it would have gone hard with Lefty had not Hugo and I dashed forward and flung ourselves upon the heap with the abandon of swimmers entering a summer sea. Mars, whom I had let go of some time ago, pranced around the outside of the skirmish, nipping the legs of this and that person rather indiscriminately. The struggle, in the course of which I was able to put in some good ground work, and use one or two particularly rare and exquisite leg locks, lasted only a few minutes. Lefty was fighting like a wild cat, while Hugo, looking more than ever like a bear, was standing erect, his feet wide apart, and his arms whirling like a windmill. For myself, I prefer to get my opponent on to the ground as soon as possible. The enemy fled. We picked up Lefty, who looked a little the worse for wear.

'Thanks!' said Lefty. 'Hello, Donaghue, nice to see you. I didn't know you were here.'

'I didn't know you knew Lefty,' said. Hugo.

'I didn't know you knew Lefty,' I said.

But there was no time to discuss these interesting discoveries. 'Look!' said Lefty. We turned towards the studio entrance and there, advancing upon the battle, which still raged with undiminished fury, was a large force of police, some on foot and some on horseback.

'Damn!' said Lefty. 'Now they'll arrest everyone within sight, especially me--which will be pretty inconvenient just now. Is there a way out at the back?'

We retreated into the streets of Rome, which were already invaded by a small number of combatants who were, however, more concerned with mutual assault and battery than with the possibility of escape. We passed under a brick archway.

'I don't think there's any way through,' said Hugo. 'It all ends at the wall.'

The city was really much smaller than it had appeared to be on my first view of it. In a moment or two we had reached the city wall, a high structure of spurious red brick which was surmounted at intervals by watch towers and gave the impression of tremendous thickness. It swept round behind the buildings in an unbroken semicircle. Lefty struck it with his fist.

'No use!' said Hugo. It was as smooth as a chestnut and too high to climb.

'We're trapped!' said Lefty. The din in the arena had taken on a new note and we could hear the police shouting instructions through loud-speakers. We looked round us frantically.

'What shall we do?' I said to Hugo.

He was standing there with his eyes glazed. He turned his big head towards me slowly. The noise was coming nearer and already one or two policemen were to be seen hurrying under the archway.

'Leave it to me!' said Hugo. He fumbled in his pocket and brought out a small object.

'Belfounder's Domestic Detonator,' he said. 'Invaluable for shifting tree roots and clearing rabbit warrens.' The object ended in a point, which Hugo plunged into the base of the wall. Then he brought out a box of matches. In a moment there was a fierce sizzling sound.

'Stand back!' cried Hugo. A sharp explosion followed, and like magic a hole about five feet in diameter had appeared in the wall, through which in the early darkness we could see a ragged field scattered with corrugated-iron sheds and bounded by a low fence and a Bovril advertisement. Beyond it was the railway. As I took this in Lefty had already passed us and like a circus dog going through a hoop sped gracefully through the hole, and we could see him a moment later leaping the fence and diminishing across the railway lines under the twinkling red and green lights.

Quick! ' said Hugo to me. But something else was happening. The shock of the explosion must have dislocated something in the fabric of the city. For now suddenly the whole structure was beginning to sway and totter in the most alarming fashion. I looked up and saw as in a dream the brick and marble skyline vacillating drunkenly while there was a slow crescendo of cracking and splintering and rending.

'Damn, that's torn it!' said Hugo. 'It's all right,' he added. 'It's only made of plastic and Essex board.'

We seemed to be surrounded by shouting policemen. In the distance I could see columns heeling slowly sideways, and triumphal arches crumbling and sagging and finally collapsing like opera hats. There was a menacing sound like an earthquake tuning up. For a moment I watched petrified; then I turned towards the hole in the wall. But it was already too late. Directly above us the wall began to lean inwards. To see what looks like fifty feet of solid brickwork descending on you is an unnerving sight, even if you have been told that it is only made of plastic and Essex board. With a sickening roar it began to fall. I threw Mars to the ground and hurled myself down, one arm clutching the dog and the other protecting the back of my neck. Next moment, with an apocalyptic clatter, the whole thing was on top of us.

The world blacked out and something struck me violently on the shoulder. I had made myself so flat I almost bored into the earth. Somewhere the shouting and the splintering continued. I tried to get up but something was pinning me down. I became panic-stricken and struggled madly, and then I found myself sitting up with the remains of the wall, in pieces of various sizes, scattered round me. I looked about wildly for Mars, and soon saw him crawling out from under a pile of debris. He shook himself and came towards me with nonchalance. No doubt his film career had familiarized him with incidents of this kind. We surveyed the scene.

All was changed. The whole of Rome was now horizontal and out of its ruins an immense cloud of dust was rising, thick as a fog in the glare of the lamps. In the arena, like a formal picture of the battle of Waterloo, stood a mass of black figures, some mounted on horses, others standing on top of cars, and others on foot marshalling into neat groups. A voice was saying something blurred through a loud-speaker. The foreground looked more like the moment after the battle. The ground was strewn with legless torsos and halves of men and others cut off at the shoulders, all of whom, however, were lustily engaged in restoring themselves to wholeness by dragging the hidden parts of their anatomy out from under the flat wedges of scenery, which lay now like a big pack of cards, some pieces still showing bricks and marble, while others revealed upon their prostrate backs the names of commercial firms and the instructions of the scene shifter. As I shook myself free I saw Hugo rising like a surfacing whale and thrusting his monumental shoulders through the wreckage as if it had been cardboard. He rose to his feet, showering the fragments to right and left. For an instant he was outlined against the sky, and then he shot off in the direction of the railway and was to be seen in the dim light, leaping across the lines like a stampeding buffalo, and disappearing into the distance.

I staggered up and was about to follow him when Mars created an unfortunate diversion. All about us, like a nest of disquieted wood-lice, policemen were crawling out from underneath pieces of boarding. Whether this stirred some memory in Mars's simple mind I know not; but evidently some strong reflex was set off. He was doubtless so accustomed to rescuing people from predicaments such as this that the simultaneous sight of so many eligible rescuees was too much for him. He dashed at the nearest policeman and seizing him by the shoulder began to pull him vigorously into the open. This gesture, which I admit I may have misinterpreted, was certainly taken in bad part by the policeman, who seemed to imagine that Mars was attacking him, and fought back fiercely. I watched for a little while, until I began to be afraid that Mars might get hurt. Then I interfered and pulled him off, explaining as I did so to the policeman that, in my view, Mars's intentions had been kindly, and not, as the other thought, aggressive. The policeman answered impolitely--and rather than prolong the discussion I turned, taking a firm grip on my necktie which was still trailing from Mars's collar, and prepared to follow in Hugo's footsteps, trains or no trains.

Imagine my dismay when I saw that between me and the railway line, across the piece of waste ground from one side of it to the other, there now stretched a thin but regular cordon of police. To run the gauntlet of both police and trains was more than I could bear. The immediate requirement, however, was to get away from the vicinity of the attacked policeman, so I set off at a run with Mars, skirting the edge of the studio and hoping that I might find a gap where the studio wall ended before the police began. But there was no such gap; and I found myself coming back towards the front of the. studio, where the erstwhile combatants now stood in docile groups, a mass of uniforms barred the exit, and a superhuman voice was saying NO ONE IS TO LEAVE. It then occurred to me that really the police could hardly be want-to arrest everyone, and as I had nothing on my conscience I might as well wait peacefully to be dismissed instead of rushing about the scene and drawing attention to myself. Then as I looked down at Mars it became clear to me on second thoughts that now was not the ideal moment to fall into the arms of the law.

I stopped running and started thinking. As I thought I kept on walking in the direction of the front entrance, where the thickest mass of police were gathered beside the labyrinth of office buildings.

I addressed Mars. 'You got me into this,' I told him. 'You can get me out.' I led Mars into the shadow of one of the buildings and looked about me. From that point I could see down one of the side lanes the gates of the main entrance. They stood open, and a troop of mounted police were just riding into the yard. Through the gates I could see a crowd outside who were peering in and the flashing cameras of newspaper men. In between, by the gate itself, was a small group of police to whom the battlefield was invisible because of the buildings, so that I could assume that they had not been witnesses of my recent antics. I turned to Mars. The crucial moment had come.

I stroked him and looked into his eyes, to command his attention for something of the utmost seriousness. He returned my gaze expectantly.

'Sham dead,' I said. 'Dead! Dead. dog!' I hoped that this word was in his vocabulary. It was. In a moment Mars's legs sagged and his body became limp and he slid to the ground, his eyes turning back and his mouth hanging open. It was terribly convincing. I was quite upset. Then I collected my wits and took a quick look at the gate. No one had seen us. I knelt down, and levering Mars from the ground I lifted him over my shoulder. It was as if he weighed a ton. The inertia of his body seemed to glue it to the ground. Bracing my hand against the wall I rose slowly to my feet. Mars's head, with his tongue hanging out, lay swaying against my chest, and his hind-quarters were bumping the small of my back. I set myself in motion.

A I approached the main gate I came into a focus of attention, not only from the police who were keeping the gate, but also from the crowd who were standing outside. As soon as we were well in view a murmur of sympathy arose from the crowd. 'Oh, the poor dog!' I could hear several women saying. And indeed Mars was a pathetic sight. I quickened my pace as much as I could. The police barred my way. They had their orders to let no one out.

'Now then!' said one of them.

I strode resolutely on, and when I was close to them I cried out, in tones of urgency, 'The dog's hurt! I must find a vet! There's one just down the road.'

I was in mortal terror all this time lest Mars should tire of the game. He must have been extremely uncomfortable hanging there with the bones of my shoulder pressing into his stomach. But he endured. The policeman hesitated. 'I must get him attended to at once!' I repeated.

A cross murmur began to rise from the crowd. 'Let the poor chap out to get his dog looked after!' said someone, and this seemed to express the general sentiment.

'Oh, all right, out you go!' said the policeman.

I walked through the gates. The crowd parted with respectful and sympathetic remarks. As soon as I was clear of them and saw in front of me the wide open expanse of New Cross Road, unenclosed and empty of police, I could bear it no longer.

'Wake up! Live dog!' I said to Mars; as I knelt down he sprang from my shoulder, and together we set off down the road at full pelt. Behind us, diminishing now in the distance, there arose an immense roar of laughter.


It was hours later, or so it seemed to my feet, and we were still walking along the Old Kent Road. It was some time now since my triumph at having escaped so cleverly had given place to dejection at finding that I had no money and that there was nothing for it but to keep on walking northward. There had been a moment when I had thought of taking a taxi and making Dave pay at the other end, and the reflection that Dave had already paid for one taxi for me that evening and might have no more ready cash would not have deterred me had I been able to find a taxi; but to those southern wastes the cruising taxi never comes and it was long since I had dismissed this as a hopeless vision. I would have telephoned for help, only I had already foolishly spent my last pence on a copy of the Independent Socialist, the next day's edition of which was already being sold to the crowd coming out of a cinema. The paper carried a report of the meeting at Bounty Belfounder and some pictures of the fight. A dramatic photograph of me and Mars coming out of the main gate was captioned: A Canine Victim of Police Brutality. The pubs had been shut for a considerable time and the road was deserted. The cinema crowd had been the last sign of life. Even Mars looked dejected; his head and tail drooped and he followed along at my heels by scent alone, never raising his eyes. Perhaps he was hungry. I certainly was. I thought sadly of the pork chop which we had left behind on Sammy's stairs. Maxim: never tread under foot the food which you can put in your pocket.

It was well after midnight when we were trudging across Waterloo Bridge. I had the impression that I had had an extremely long day; and when we reached the north side of the bridge it was clear to me that I could go no farther. It was another cloudless night, with air like warm milk, and we stood for a while looking at the river, not to admire its beauty but because it was necessary to stand still. My feet felt as if they had suffered centuries of attrition, and my body was present to me in a variety of aches and pains which made the external world almost invisible. Then Mars and I jolted wearily down the steps. If you have ever tried to sleep on the Victoria Embankment you will know that the chief difficulty is that the seats are divided in the middle. An iron arm-rest in the centre makes it impossible to stretch oneself out. I am not sure whether this is an accidental phenomenon or whether it forms part of an L. C. C. campaign against vagrancy. In any case it is very inconvenient. Various systems are possible. One may try to use the arm-rest as a pillow, or one may lie with one's knees raised over it and one's feet on the other side. Or again one may resign oneself to curling up on one half of the seat. This is a very cramped position even for someone as short as myself; but if one is a restless sleeper, as I am, this is probably the best method, and it was this that I chose. Before reposing I wrapped the pages of the Independent Socialist carefully round my legs, and tied them into position with my tie and my handkerchief. Newspaper is a good insulator, as every vagabond knows. I only wished I could have afforded two copies. Then I lay down. Mars got up on to the other half of the seat. We slept.

I awoke and it was still night. The stars seemed to have moved a long way. I was feeling stiff with cold. Then Big Ben struck three. Only three! I groaned. I lay for a while in an agony of stiffness. I tried chafing my limbs, but the effort to do so was so painful that it hardly justified the results. I sat up feeling totally miserable. Then I thought of Mars. He was still there, sleeping soundly and snoring gently as he slept. Shivering and solitary I sat looking at him, while on either side the deserted pavements stretched away under lofty street lamps which lit a lurid green in the motionless leaves of plane trees and revealed below them the rows of empty seats each one as uncomfortable as ours. Naked as a bridge in a picture on which no one will ever tread, Waterloo Bridge brooded over the river. I stood up and the blood ran thick and painful into my feet.

Mars was an image of Sleep. At first I just felt annoyed that he should be sleeping so peacefully while I was awake and cold. Then I began to remember stories of men in lifeboats who had been saved by being kept warm by faithful dogs. Indeed I'm not sure that I didn't get this idea from one of Mars's films. With some difficulty I wakened Mars and made him move up sufficiently for me to lie beside him. It was true. His body was radiantly warm from nose to tail. For a while we shifted about, trying to find a position which suited us both. At last we settled down with my face thrust into the loose fur of Mars's throat and his hind legs curled into my stomach. He licked my nose. It must have been like licking a block of ice. I stretched out a random hand and drew it over his head. Out of his ears it would have been no hard task to have made silk purses. And as I fell asleep I was remembering how much in my childhood I had wanted to have a dog and how thoroughly my elders had made me feel this wish to be extravagant and unseemly until it had faded sadly into a secret dream, and been replaced in about my ninth year by an equally profound yearning to be the owner of an Aston Martin.

The police moved us on at about six a. m. This is the hour when, for some reason, one begins to be a menace to law and order. These things I learnt in days when I was even less successful than I am now. After a rest in Trafalgar Square, which is another place where the police don't like one to lie down, Mars and I presented ourselves at Mrs Tinckham's shop just as it was opening. There, under the scandalized gaze of half a dozen arched and prickling cats, the hero of Five in a Flood consumed a large bowl of milk, and I borrowed a pound. Finn opened the door for me at Goldhawk Road and led me straight to the bed which he had vacated. I slept again for a long time.

I woke up and it was the afternoon. I woke with a dull and oppressed consciousness, as when a holiday is over and there is an accumulated pile of work waiting to be done. I pulled myself out of bed. It was raining. I stared for a while at this phenomenon. Changes of weather always take me by surprise, nor can I when the climate is set one way at all bring to my imagination what it is like for it to be set the other. I had quite forgotten about rain. I opened the window. Then for about four minutes I did some diaphragmatic breathing. To do this one opens the lungs to their fullest extent, placing the hands on the lower ribs and slowly expanding the diaphragm; one holds the breath while counting eight at moderate speed and then releases it quietly through the mouth with a low hissing sound. It is unwise to do this for too long as it may induce unconsciousness. I was taught diaphragmatic breathing by a Japanese who claimed that it had transformed his life, and although I cannot say that it has transformed mine, I can recommend it as being harmless and conceivably beneficial, particularly for someone who is as suggestible as I am.

I got dressed and put my head cautiously round the door to look for Finn. I was in no hurry to confront Dave, who I feared might have some heavy remarks to make about the Mars episode. Finn, who had heard me getting up, was hovering about and came at once. I asked him if he would go and buy some horse meat for Mars, but it turned out that he had already done this. Finn doesn't like dogs, but he is a considerate man. Then he handed me a bunch of letters. The only one of these which was of any interest from the point of view of the present story was one which contained a cheque for six hundred and thirty-three pounds ten. For a moment or two I stared at the cheque in bewilderment, wondering who could have made such an odd mistake. Then I drew out of the envelope a typewritten sheet on which were listed the names: Little Grange, Peter of Alex, Hal Adair, Dagenham, Saint Cross, Queen's Rook. They were like names out of history. At the foot of the statement Sammy had written--You put it down and you pick it up! Suggest you back Lyrebird next time out. I blushed. When Finn saw me blushing he left the room. Perhaps he thought I had a letter from Anna. But there was no letter from Anna.

Sammy's honourable behaviour put me in a fever to settle the question of Mars. I strode at once into the living-room, where Dave was sitting at the typewriter and Finn was leaning thoughtfully in the doorway. Dave was writing an article for Mind on the incongruity of counterparts. He had been working for some time on this article, which he wrote sitting in front of a mirror, and alternately staring at his reflection and examining his two hands. He had several times tried to explain to me his solution, but I had not yet got as far as grasping the problem. He stopped tapping as I came in and looked at me from under his eyebrows. Finn sat down unostentatiously, like someone taking his place at the back of the court. Mars, who had been lying on the rug, gave me an ecstatic welcome. When this was over I led off quickly.

'Perhaps it was a bad idea,' I said, 'but the question is, what to do now. I want you and Finn to help me to write a letter.'

Dave stretched out his legs. I could see he was not going to be hurried into omitting anything. 'How you are an amateur, Jake!' he said.

I thought this was just a bit unkind 'Let us be practical,' I said.

'The first thing, I suppose, is to let Starfield know in whose hands Mars is and for what purpose he was taken. It seems pointless to conceal our identity. Sammy would guess it anyway as soon as we announced our terms.'

'In answer to that,' said Dave, 'I have two observations.

Primo, that I do not like this use of we. I am not a thief of this dog. Secundo, that naturally Finn and I have already informed Starfield by telephone of the identity of the kidnapper.'

'Why?' I asked him, amazed.

'Because,' said Dave, 'as should be obvious to a blackmailer of even mediocre ability, it was advisable that Starfield should if possible be prevented from alerting the police. That our information in fact restrained him from doing so is suggested by the fact that you are still at large. I notice that you took the trouble to get your picture into all the papers.'

I sat down. When I saw how much Dave relished my predicament I lost the misgivings which I had been beginning to have about inconveniencing him by my antics.

'I appreciate your concern for me,' I said coolly. You overlook the fact that this premature revelation makes it pointless for me to spring on Sammy the proposal to exchange Mars for the typescript. By now Sammy could have had the thing photostated am hundred times over.'

You are naive,' said Dave. 'Can you imagine that he would not have done it already? For one like Starfield a thousand typists toil day and night. Not for more than a minute would he let an important document exist in one copy.'

'I'm sure from the way he spoke that there was only one, in the afternoon anyway,' I said.

'You cannot know,' said Dave, 'and in any case what was certain was that the police could lay their hand on you blindfold.

When will you learn not to travel in taxis?'

I didn't think that I would really have been so easy to catch, but I let that pass. 'Well, then,' I said, 'as a result of your well- meaning move we shall have to modify our proposal. The proposal now is that we exchange Mars, not for the typescript, but for a document guaranteeing me a suitable compensation for its use.'

'You are raving,' said Dave, 'and it is clear that you have not thought the thing out at all.' He pushed his typewriter aside and cleared a space in front of him on the table.

'We must first analyse the situation,' he said. 'Let us consider it under two headings: one, what are your powers, and two, how will you use them. It is useless to consider two until you have first considered one, isn't it? You must be logical, Jake. All right?'

'All right,' I said. I felt as the victims of Socrates must have felt. It was impossible to hurry the man.

'Under one,' said Dave, 'I distinguish two questions: A, how urgently does this Starfield need this dog, and B, how far is this Starfield legally in the wrong about your translation. Now perhaps you can tell us what you know about A?' Dave looked at me, affecting to expect that I had special information about it.

'I've no idea,' I said.

'No idea!' cried Dave, simulating surprise. 'So in fact, for all you know, this Starfield may not need the dog for weeks or months? Or perhaps he is not yet sure whether he will use the dog at all?'

'I read in a Gallup poll,' said Finn, 'that the public are sick of animal pictures.'

'In any case,' said Dave, 'it is not clear that Starfield will be in a hurry. And meanwhile he can afford to let you keep the dog. Think of the money that will save him! How many pounds of meat a day did you say it needed, Finn?'

'One and a half pounds a day,' said Finn.

'Ten and a half pounds of meat a week,' said Dave, 'not counting extras.'

We all turned and looked at the enormous carnivore. It was fast asleep.

'It ate two pounds today,' said Finn.

'But at least,' I said, 'he'll be troubled about the welfare of the brute. He'll want to get it back intact.'

Dave regarded me with pity. 'What will you do to frighten him?' he asked. 'Cut off its tail? Even if it were not that you are one whose character is written on his face, your Sadie knows you well enough to know that you would not hurt an earthworm let alone a big dog.'

This was a fact. I was by now beginning to feel myself that my first essay in chantage was turning out rather badly.

'It is of course possible,' said Dave, 'that they will want the animal urgently, but it is not certain. So much for A. Now perhaps you could make a statement on B. Did you personally own the translation rights of Breteuil's books?'

'No, of course not,' I said, 'I just made a separate agreement with the publisher for each book.'

'So!' said Dave, 'then so far as anyone's interests are threatened here it is the publisher's interests and not yours. But let us see what the threat is. What is it?'

I ran my fingers through my hair. I felt that whatever I said now would sound simple-minded. 'Look, Dave,' I said, 'what has happened is that they have stolen my translation and are showing it to Mr Pringsheim to persuade him to make a film of the book.'


'Exactly,' said Dave, 'but so far they have not made any other use of the translation. If the thing were published they could buy a copy in the shops.'

'But it's not published,' I said, 'and they pinched my typescript.'

'The felony,' said Dave, 'is another question. At any rate it seems that so far there has been no infringement of copyright. This American, who has no French, glances at your translation; that is all. If they decide to make a film they will negotiate the details with whoever owns the film rights, presumably the author.'

'Well, at any rate,' I said desperately, 'there was a theft.'

'That's not so clear,' said Dave, 'morally, yes--but could this be shown? Your friend Madge hands this thing to Starfield. Starfield will say that he bad no idea that you would mind. Your Madge in the witness box will say the same, together with any details of how well she knew you which the defending counsel can draw out of her.'

I was imagining this. 'All right!' I said. 'Yes, yes, yes, all right.'

'Shall I sum up?' said Dave.

'Go ahead!' I told him bitterly.

'It is unlikely that they need the dog, anyway in the next few days,' said Dave. 'After these days, after this American has seen the book, they will return you politely the typescript and ask for the dog. If you refuse to give him up they go then to the police. What charge could you possibly bring against them? This American will know and care not whose translation he saw. If you press the matter you are lost in a labyrinth. All that is clear is that you stole the dog.'

'But,' I said, 'if they are not afraid to have their actions questioned, why is it that they haven't gone to the police already? Assuming that you're right in thinking that we'd know it by now if they had.'

'Can you not work that out?' said Dave with scorn. 'They are just being kind to you. Startleld might well have the police on you. But your friend Sadie will laugh and say that you are perfectly sweet and so you are let off.'

This conjecture enraged me the more because I saw at once that it was very likely to be correct. 'You've succeeded in showing that I'm a fool,' I said. 'Let's leave it at that. I'm going out for a walk.'

'But no, Jake,' said Dave. 'We have not yet discussed the second heading.'

'I imagined,' I said, 'that since it turns out that I have no bargaining power the question of what I am to do with it would not arise.'

'It is not certain that you have no bargaining power,' said Dave, 'though I think it very likely that you have none. But you have the dog. And what do you propose to do with him? Send him back to Starfield?'

'Never!' I cried, 'so long as there's any alternative!'

'Well, then,' said Dave, let us discuss number two.' He sat there, relaxed and reflective, as if he were giving a seminar, except that there was a very sharp gleam of enjoyment in his eye.

'You can still try to bargain,' said Dave. He was now changing over from making the worst of the affair to making the best of it. 'It is conceivable that they might indeed need the dog at once, or they might be worried about its welfare and make you an offer so as to get it quickly. And to make you an offer might be their best course if they are at all uneasy about the felony question. Whether they are uneasy may depend upon an unknown factor, which is the behaviour and state of mind of your Madge.'

I think I felt more pessimistic at this point than Dave did. 'It's hopeless!' I said. 'All I wanted was to prevent them from using the typescript. Since that's impossible, I'd better start thinking about what I'm going to say in court!'

'Nonsense!' said Dave. 'Try to bargain, if only to save your face. You might appeal here to the sporting spirit of this Starfield.'

This made me wince. I had no further wish to be beholden to Sammy's sportsmanship. 'I had rather deal with Sadie,' I said.

'Well, write to her,' said Dave; 'we will compose the letter together. But first we must decide in what persona you are writing, whether as an injured party or as a simple blackmailer. And remember,' he added, 'with whom we have to deal. It is my view that if these people at any moment want back their animal they will not trouble with bargains or with the police, they will discover where it is and send four strong men in a car to get it.'

We were cut short at this point by a thunderous knocking at the front door.

'Police!' said Finn. I thought it was more likely to be Sammy's strong men. We looked at each other. Mars growled, his fur rising. The knocking was repeated.

'We'll let on not to be in,' said Finn in a whisper. Mars let out a couple of deafening barks.

'That's given that away!' said Dave.

'Let's go and look at them through the glass of the door,' I said, 'and see how many there are.'

I was ready to fight for Mars, unless of course it should turn out to be the police. We walked softly out into the hall. The stained glass of Dave's front door gave us a jagged image of what lay beyond it. There seemed to be only one person there.

'The rest are in wait on the steps,' said Finn.

'Oh, damn this!' I said, and opened the door.

'Two wires for Donaghue,' said a telegraph boy.

I took them, and he disappeared down the stairs. Finn and Dave were laughing, but I shivered with apprehension as I tore open the first telegram. At that moment everything was alarming. I read it through several times. Then I walked back into the sitting-room. What it said was: Come Paris Hotel Prince de Cleves at once by air for important talk stop all expenses paid stop thirty pounds immediate outlay under separate cover Madge.

'What is it?' said Finn and Dave, following me. I gave it to them to read. The other wire was the order for the thirty pounds.

We all sat down. 'What will this be for?' asked Dave.

'I haven't got the remotest notion,' I said. What in the world could Madge be up to now? It was all curiously unreal. Except for the thirty pounds. That was real; like the next morning object which proves that it wasn't all a dream. What was Madge doing in Paris? A fever of curiosity was already raging in my blood. In an instant I had run over a dozen possibilities without finding one that was plausible.

'I shall go, of course,' I said thoughtfully to the other two. Madge's wire was from every point of view a very welcome development. It wasn't that I was exactly bored with my blackmail scheme; but it had turned out to be rather disappointing and its final stages were likely to be frustrating and mechanical. Perhaps indeed the best thing would be to abandon it altogether. I need small persuading to go to Paris at any time; least of all now, when Anna was there. Or rather Anna might be there. But no, she must be there, I felt, so charged with her presence was the image of that city which now rose up before me; and already in my mind I was walking with Anna along the Champs-Elysees, while the warm breeze of an eternal Parisian spring blew into our faces like drifting flowers the promises of a coming felicity.

'And you would leave us to hold up the baby?' Dave was incoherent with indignation. 'You commit stealing and blackmail and when all is confusion you go of to Paris and leave here your stolen property to be found by the police, no?'

'All expenses paid,' said Finn.

'Look,' I said, 'I won't stay long, only half a day if need be. I'll just see what Madge wants. If trouble breaks out here you can cable me and I'll be back in a few hours.'

Dave calmed down a little. 'Can you not wait?' he said.

'It sounds so urgent,' I told him, 'and there may be money in it.' The all expenses paid aspect had suggested this to me very strongly.

This made Dave more thoughtful. 'All right,' he said, after a little more discussion, 'you may as well earn your bail. But first we must decide what letter to write, and second, you must leave us much money to feed the animal and in case there is a crisis.'

'There's no difficulty about money,' I told him, nursing a secure feeling about Sammy's cheque.

Then a dreadful thought spun me round like a bullet in the shoulder. Of course, as soon as Sammy had heard who it was that had kidnapped Mars he would have stopped the cheque. I leapt out of my chair.

'What is it now?' said Dave. 'You are getting on my nerves.'

How far would Sammy's sporting instincts extend? Not that far, I was pretty sure. Or would it depend how angry he was? A mental picture of his sitting-room as I had last seen it rose before me and I groaned. The only possibility was that he might have forgotten about the cheque altogether.

'You spoke to Sammy personally on the phone?' I asked Dave. 'Yes,' he said, 'from a call box, of course.'

'And was he angry?'

'He was murderous,' said Dave.

'Did he say anything special?' I asked.

'Now I come to think of it,' said Dave, 'he did. I meant to tell you earlier. He said, tell Donaghue he can have the girl and I'm keeping the cash.'

I could have wept. Then of course I had to tell them all about it. I went and fetched the cheque and we looked at it together. It was like viewing the corpse of a loved one. Finn said he had never seen a cheque for so much money. Even Dave was moved.

'Now I must go to Paris!' I said. With the world owing me so much money something radical had to be done at once.

Finn was studying Sammy's statement of account. 'There's still Lyrebird,' he said. 'He can't take that back.'

'It only hasn't won yet!' said Dave.

'You two watch the papers,' I said. 'I've got about sixty pounds in the bank. How much can you put up, Finn?'

'Ten pounds,' he said.

'And you, Dave?' I asked.

'Don't be a fool!' said Dave.

Finally we agreed that a stake of fifty pounds should go on the horse from the three of us. We were all a little unhinged still by the loss of the six hundred and thirty-three pounds ten.

After that we discussed the question of the letter. I maintained my view that our dealing should be with Sadie. I was still wounded by Dave's conjecture, and I recalled with some distress how Sadie had said that she liked me. If there had been more time I would have speculated about whether this had influenced my decision. It wasn't, however, a moment for indulging in analyses of motive. If one has good reasons for an action one should not be deterred from doing it because one may also have bad reasons. I decided that scruples were out of place here. Sadie was more intelligent than Sammy, and as far as this adventure was concerned Sadie was the boss. Also she had not had her curtains wrenched out of the wall and her sitting-room turned upside down. That Sadie might still fancy me was neither here nor there. I didn't like it, all the same, and I was impatient to be off.

We agreed finally that Dave should write a simple letter over my signature to Sadie proposing an exchange of Mars for a formal recognition of my status in the matter of the translation and an adequate compensation for the use which had been made of it. We argued for some time about what compensation we should demand. ' What are you after,' as Dave put it, 'restitution, damages, or revenge?' Finn thought that we should make it a straight case of blackmail and ask for as much as we thought we could get by the detention of Mars together with veiled hints about a possible deterioration in his health, and suggested five hundred pounds. Dave thought that we should only ask whatever might have been the fee charged for a preview of the translation. He said that he had no idea what this would be, and that strictly it was owed to the publisher and not to me, but that in the circumstances and in order to uphold my dignity I might ask for fifty pounds. I thought that I needed to receive not only the regular fee but also compensation for the theft of the typescript, and suggested modestly two hundred pounds.

In the end we fixed the sum at a hundred pounds. I felt this was very tame; but I was now thoroughly obsessed by the idea of going to Paris and I would have agreed to anything. I signed my name at the foot of a number of sheets of paper, on one of which Dave was to type the letter when he had drafted it along the lines we had agreed upon. Dave wanted me to suggest some endearments or personal touches which could be added to make the letter look more authentic; but I insisted that it must remain completely impersonal and businesslike. I very reluctantly gave Dave a blank cheque. Then I set off to Victoria to catch the night ferry, in order to save money and because I am nervous of air travel.


I find that sea voyages promote reflection. Not that the ferry can strictly be called a sea voyage in the ordinary sense. A necessary element in the experience of travelling by boat is the smell; whereas one of the special features of the night ferry is that one encounters the kinaesthetic sensations of a boat combined with the olfactory sensations of a train. It was in the midst of such a dèreglement de tons les seas that I now lay thinking about Hugo.

My interview with Hugo could hardly be said to have been a success; on the other hand it hadn't exactly been a failure either. I had acquainted Hugo with something which he needed to know, and we had exchanged not unfriendly words. We had even had an adventure together in the course of which I had acquitted myself at least without shame. In a sense it could be said that the ice was broken between us. But it is possible to break the ice without burying the hatchet. As I had been rather busy since my meeting with Hugo I had not yet had time to brood upon my impressions. I now gathered them all together and began to turn them over one by one. I remembered vividly my first sight of Hugo, as he stood there at the top of the steps, like the tsar of all the Russias. He seemed to me now, as I lay upon my undulating pillow, an image of mystery and power. I felt more than ever certain that we had not finished with each other. To whatever effect the threads of my destiny might be interwoven with his, the tangle had yet to be unravelled. So strongly did this come upon me that I found myself regretting that I had to go to Paris and surrender, even for one day, the possibility of seeing him again.

What had not been made at all clear by our interview, and from this point of view it could be said to have been a failure, were Hugo's present feelings towards me. He had not, it is true, displayed any overt hostility. His behaviour had been, if anything, rather casual. But was this a bad sign or a good sign? I recalled in detail Hugo's expression, his tone of voice, his gestures even, and compared them with earlier memories, but without reaching any conclusion. How fed up Hugo was with me still remained to be seen. I then thought about The Silencer and could not help wishing that Sadie and Sammy could have chosen some place other than Sadie's kitchen for their conspiratorial talk. I would, all things considered, have preferred to have retrieved the book and been without the information, and so been spared a great deal of trouble, past and to come; for I didn't seriously imagine that my warning to Hugo had any importance save as a gesture of good will. As for the book itself, it figured in my mind, not only as a casus belli between myself and Hugo, but as a constellation of ideas which I could no longer be so disloyal as to pretend to be discontinuous with the rest of my universe. I must reconsider what I had said. But where could I find a copy now? It occurred to me that I might perhaps take off Jean Pierre, if he still had it, the copy which I had sent him on publication and which I could be fairly certain that he had never opened. The thought of Jean Pierre led me on to thoughts of Paris, beautiful, cruel, tender, disquieting, enchanting city, and on these I slept and dreamed of Anna.

Arriving in Paris always causes me pain, even when I have been away for only a short while. It is a city which I never fail to approach with expectation and leave with disappointment. There is a question which only I can ask and which only Paris can answer; but this question is something which I have never yet been able to formulate. Certain things indeed I have learnt here: for instance, that my happiness has a sad face, so sad that for years I took it for my unhappiness and drove it away. But Paris remains for me still an unresolved harmony. It is the only city which I can personify. London I know too well, and the others I do not love enough. Paris I encounter, but as one encounters a loved one, in the end and dumbly, and can scarcely speak a word. Alors, Paris, qu'est-ce que to dis, toi? Paris, dis-moi ce que j'aime. But there is no reply, only the sad echo from crumbling walls, Paris When I arrived I felt in no violent hurry to see Madge. I was for letting the usual spell bind me; life has so few moments which announce themselves as sacred. Later on would be soon enough to start thinking the thoughts, whatever they might be, which my interview with Madge would compel me to think; and as I wandered towards the Seine I felt sure that, wherever the line was to be drawn between appearance and reality, what I now experienced was for me the real. The prospect of Madge paled like a candle. It was that time of the morning when mysterious rivers, guided by bits of old sacking, flow round and round the gutters of Paris. The cloudless light drew a wash of colour along the grey façades of the quaffs and made them look as soft and deep as icing sugar. There are details which even the most tender memory will mislay. The shutter-softened houses with their high foreheads. I leaned for a long time, looking into the mirror of the Pont Neuf, whose round arches make with their reflections a perfect 0, in which one cannot tell what is reflected and what is not, so still is the Seine with a glassy stillness which the tidal Thames can never achieve. I leaned there and thought of Anna, who had made this city exist for me in a new proliferation of detail when, after having known it for many years, I first showed it to her.

At last I began to want my breakfast. I began walking in the direction of Madge's hotel, and sat down en route at a café not far from the Opera. Here I began to notice the more mundane details of the busy city; and after I had been sitting there for a while a sort of stir upon the pavement just beside the café began to catch my eye. Several men in shirt sleeves were standing about as if they were expecting something. I looked at them with vague interest; and I soon divined that they were emanating from a bookshop which stood next door to the café. I wondered for a while what it was they were waiting for. They hung about, looking down the street, returned into the bookshop, and then came out again and waited all agog. After a while I turned to study the shop, and there I saw something which explained the scene. The main window was completely empty, and across it in enormous letters were written the words PRIX GONCOURT. When the big literary prizes are awarded each year the publishers of books which are thought to be hopeful candidates stand by, ready to turn out at a moment's notice a huge new edition of the winning book. This work, reprinted in tens of thousands, is then rushed pell-mell to the bookshops, so that before the news has lost its savour the public can gorge its fill of this hallmarked piece of literature. In preparation for this event all bookshops which have any intellectual pretensions clear their best windows and stand ready to welcome in the winner as it arrives with the break-neck speed of a stop-press edition. I sat drinking my coffee and watching this scene and reflecting on the difference between French and English literary maeurs, when there was a screaming of brakes and a lorry drew up sharply at the kerb. The shirt-sleeved men precipitated themselves upon it, and in a moment they had formed a chain along which bundles of books were tossed rapidly from hand to hand. Inside the shop I could see that others were anxiously setting up the cardboard display cases in the empty window which, in a few minutes, was to be crammed from end to end with the monotonous and triumphant repetition of the winner's name. The whole episode had the hasty precision of a police raid. I watched with amusement as the lorry was emptied; while behind me now the window was whitening with books. I turned to inspect it; and there I saw something which stopped my smile abruptly.

Across the whole window, with the emotional emphasis of a repeated cry, I saw the name of Jean Pierre Breteuil; and underneath it in parallel repetition, NOUS LES VAINQUEURS NOUS LES VAINQUEURS NOUS LES VAINQUEURS. I started from my seat. I looked again at the notice which said PRIX GONCOURT. There could be no doubt about it. I paid my bill and went and stood by the window, while under my eyes the message was repeated ten, a hundred, five hundred times. Jean Pierre Breteuil NOUS LES VAINQUEURS. The mountain of books rose slowly in front of me; there was not one dissentient voice. It rose to a peak. The last book was put in place on the very top, and then the shop assistants came crowding out to see how it looked from the front. The name and the title swam before my eyes, and I turned away.

It was only then that it struck me as shocking that my predominant emotion was distress. It was a distress, too, which went so deep that I was at first at a loss to understand it. I walked at random trying to sort the matter out. I was of course very surprised to find Jean Pierre in the role of a Goncourt winner. The Goncourt jury, that constellation of glorious names, might sometimes err, but they would never make a crass or fantastic mistake. That their coronation of Jean Pierre represented a moment of sheer insanity was a theory which I could set aside. I had not read the book. The alternative remained open, and the more I reflected the more it appeared to be the only alternative, that Jean Pierre had at last written a good novel.

I stood still in the middle of the pavement. Why was this absolutely unbearable? Why should it matter to me so much that Jean Pierre had pulled it off? I went to a café and ordered cognac. To say that I was jealous was to put it too simply. I felt an indignant horror as at some monstrous reversal of the order of nature: as a man might feel if his favourite opinion was suddenly controverted in detail by a chimpanzee. I had classed Jean Pierre once and for all. That he should secretly have been changing his spots, secretly improving his style, ennobling his thought, purifying his emotions: all this was really too bad. In my imagination I was already lending the book every possible virtue, and the more I did so the more I felt a mingled rage and distress which drove every other idea from my mind. I ordered another cognac. Jean Pierre had no right to turn himself surreptitiously into a good writer. I felt that I had been the victim of an imposture, a swindle. For years I had worked for this man, using my knowledge and sensibility to turn his junk into the sweet English tongue; and now, without warning me, he sets up shop as a good writer. I pictured Jean Pierre with his plump hands and his short grey hair. How could I introduce into this picture, which I had known so well for so long, the notion of a good novelist? It wrenched me, like the changing of a fundamental category. A man whom I had taken on as a business partner had turned out to be a rival in love. One thing was plain. Since it was now impossible to treat with Jean Pierre cynically it was impossible to treat with him at all. Why should I waste time transcribing his writings instead of producing my own? I would never translate Nous Les Vainqueurs. Never, never, never.

It was striking ten before I remembered Madge. I took a taxi to her hotel, and as I went my rage was curdling inside me and turning into a sort of rash vigour, which hardened my sinews and lifted my head. I did not slink into the Hotel Prince de Clêves as I would normally have done. I strode in, making receptionists and porters cower. They did not need to affect to ignore, for I think they truly did not see, the leather patches on my elbows, such is the power of the human eye when it darts forth its fire. I commanded to be led to Madge; and in a moment or two I was at her door. The door opened, and I saw Madge reclining on a chaise-longue in an attitude which she had clearly taken up some time ago in expectation of my arrival. The door was closed softly behind me as behind a prince. I looked down at Madge; and it came to me that I was more pleased to see her than I had ever been before. Under my look her dignity dissolved, and I could see unfolded in her face how deeply moved, relieved, and delighted she was to see me. With a whoop I fell upon her.

Some time later it was necessary to start talking. I had been struck as I came in, only the impression had been submerged at once, by a further alteration in Madge. Now as she powdered her nose I sat and took this in. Her clothes were quieter and sleeker and desperately well cut, and her coiffure was completely transformed. The undulating English perm was gone, and her hair fitted her now like a scalloped cap. She seemed slimmer and more piquant; even her movements were more gracious. Clearly somebody new had taken Madge in hand, somebody far more expert than Sammy. She watched me out of the corner of her eye as she blocked in the tenderly proud mouth of a woman who knows that she is desired; and as I went to kiss her she turned her head and offered me with a regal movement the perfumed and artificial bloom of her cheek. It was unnerving to see someone transforming herself so rapidly: like seeing the stars moving or the world turning.

Madge, you are beautiful,' I said. We sat down.

'Jakie,' said Madge, 'I just can't tell you how glad I am to see you. I just can't tell you. You're the first human face I've seen for ages.'

I was already beginning to wonder what sort of faces Madge had been seeing lately; there would be time enough, however, to get this out of her. We had a great deal to tell each other.

'Where shall we start?' I asked.

'Oh, darling!' said Madge, and threw her arms round me. We put off starting for a bit longer.

'Look,' I said at last, let's begin by establishing what we both know: for instance that Sammy is a scoundrel.'

'Oh dear!' said Madge, 'I was so miserable about Sammy!'

'What happened?' I asked.

Madge plainly wasn't going to tell me. I could see her selecting an evasion. 'You don't understand Sammy,' said Madge, 'he's an unhappy muddled sort of person.' This is a standard remark made by women about men who have left them.

'Was that why you made him a present of my translation?' I asked.

'Oh, that!' said Madge. 'I did that for your sake, Jakie.' She kept me at bay with her big eyes. 'I thought if anything came of it Sammy could help you. But how did you know he had it?'

I then gave her a highly selective version of my own recent adventures. I could see Madge hated the bits about Sammy and Sadie.

'What a pair of crooks!' she said.

'But surely you knew about Sammy's plan?' I asked her. 'I had no idea until two days ago,' said Madge.

This was clearly false, since she must have known more or less what Sammy was up to when she gave him my typescript; but at that time she had doubtless been under the impression that it was herself and not Sadie who was to be the woman in the case. Indeed, perhaps Sammy had thought this too, to begin with. On the occasion of our sporting afternoon he had certainly manifested what had appeared to be a genuine interest in Madge. That Sammy was muddled was possible after all. Whether he was unhappy I neither knew nor cared.

Well now, suppose you tell me a few things,' I said. 'What's this important talk you wanted?'

'It's a long story, Jake,' said Madge. She poured me out a drink, and then stood looking at me reflectively. She had the withdrawn feline look of a woman who is conscious of power and seeing herself as Cleopatra. Would you like to earn three hundred pounds down and a hundred and fifty a month for an indefinite time?'

While I considered this I contemplated Madge in her new role. 'Other things being equal,' I said, the answer is yes. But who is the paymaster?'

Madge walked slowly across the room. Her sense of drama was acute enough to electrify the whole atmosphere. She turned quietly to face me, with the quietness of somebody who knows that quietly is how they are turning.

Oh, cut it out, Madge,' I said, 'and come clean. This isn't a screen test.'

'A person,' said Madge, choosing her words with care, 'who has made a great deal of money out of shipping or something in Indo-China, is proposing to put this money into the creation of an Anglo-French film company. It will be a very big enterprise. The people who are to control it are looking round for talent. Naturally,' she added, 'all that I say to you now is in confidence.'

I stared at Madge. She had certainly been to school since I had last seen her. Where could she have picked up words like 'enterprise' and 'in confidence'?

'This is very interesting,' I said, 'and I hope that the eye of the talent-spotter has lighted favourably upon you; but where do I come in?'

'You come in,' said Madge, 'as a script-writer.' She poured out a drink for herself. The timing was perfect.

'Look, Madge,' I said, 'I appreciate this. I appreciate all your kind efforts on my behalf. But one can't just walk into a job like that. Script-writing is highly technical--I should have to learn it before anyone in their senses would pay me the sum you mentioned. Anyway,' I said, 'I'm not sure that it's the sort of job I'd care for. Ce n'est pas mon genre.'

'Stop acting, Jake,' said Madge. She had obviously been stung by my earlier remark. 'You're panting for that money. Let me just tell you what you have to do to get it.'

It was true that I was not unmoved. 'Give me another drink,' I said, 'and tell me how you propose to drag me in.'

'You don't need to be dragged in,' said Madge. 'You come in quite naturally because of Jean Pierre.'

'My God!' I said, 'what has Jean Pierre got to do with it?' I seemed to be up to my ankles in Jean Pierre that morning.

He's on the board of directors,' said Madge, or he will be when everything's signed. And just guess what our first production will be,' she said, with the air of someone whipping out a conclusive argument. 'An English film based on his latest book!'

I felt sick. 'You mean Nous Les Vainqueurs?' I said.

'That's the one,' said Madge, the one that got the what-not prize.'

'I know,' I said, the Prix Goncourt, I saw it in a shop as I came along.'

'It would make a marvellous film, wouldn't it?' said Madge. 'I don't know,' I said, 'I haven't read it.' I sat looking at the carpet. I felt more like crying than I had for a long time.

Madge watched me as I sat there with my head drooping.

'What's the matter with you, Jake?' she cried. 'Aren't you well?'

'I'm fine,' I said. 'Go on telling me things.'

'Jake,' said Madge, 'everything has worked out wonderfully. You just haven't seen it yet. This is better than anything we ever dreamed up in Earls Court Road. That it should be Jean Pierre! It's all come out in a beautiful pattern.'

I could see that it had come out in a pattern. Madge,' I said, 'I'm not a script-writer. I know nothing about the cinema.'

'Darling,' said Madge, 'that's not the point, and it doesn't matter.'

'I rather thought it wasn't the point,' I said.

'You haven't understood,' said Madge. 'It's all fixed. The job's yours.'

'Is this job in your gift?' I asked.

'What do you mean?' said Madge.

'I mean, can you give it to anyone you like?'

We looked at each other. 'I see,' I said, and settled back into my chair. 'Fill up my glass, would you?'

'Jake, stop being difficult,' said Madge.

'I want to have things clear,' I said. 'You're offering me a sinecure.'

'I'm not sure what that is,' said Madge, but I expect it's that.'

'A sinecure is when you get money for doing nothing,' I said. 'But isn't that exactly what you've always wanted?' said Madge.

I looked into the amber depths of my glass. 'Perhaps,' I said, 'but I don't want it now.' I wasn't sure if this was true. It remained to be seen whether it was true.

'Anyway,' said Madge, 'it won't be for doing nothing. You may have all kinds of things to do. There's translating the book, which you'd do anyway.'

'You know perfectly well that that's another matter,' I told her.

'You must be jolly glad,' said Madge, 'that he's written a decent book at last. Everyone says it's marvellous. Particularly since it got the what-not prize.'

'I shall translate no more books for Jean Pierre,' I said.

Madge stared at me as if I were mad. 'What do you mean?' she said. 'At Earls Court Road you were always complaining at having to waste your time translating such bad stuff.'

'That's true,' I told her, 'but the logic of the situation is odd here. It doesn't follow that I would regard it as less of a waste of time to translate better stuff.'

I got up and went to look out of the window. I could hear Madge following me across the thick carpet.

'Jake,' she said close behind my ear, 'stop this. You've got the chance of a lifetime. Maybe at first you wouldn't have much to do, but later it would be different. And you must drop this nonsense about Jean Pierre.'

'You wouldn't understand,' I said. We turned to face each other.

'Your girl friend's gone to Hollywood,' said Madge after a moment's silence.

I took hold of Madge's limp and unresponsive hand. 'It's not that,' I said. 'Incidentally,' I said, 'I wish you wouldn't refer to Anna as my girl friend. We haven't met for years, except for one time last week.'

Madge said, 'Oh!' rather sceptically.

'Anyway,' I added, 'she hasn't gone to Hollywood.' It wasn't till that moment that I felt absolutely certain of it. You don't know that she has, do you?' I asked Madge.

'Well, not exactly,' said Madge, 'but I'm told she has. And everyone goes to Hollywood if they can.'

I made a gesture expressive of contempt of a world in which this was so. But I had already displayed too much emotion and I wanted to change the subject. 'How will this company of yours relate to Bounty Belfounder?' I asked.

'Relate to it?' said Madge. 'Wipe it off the face of the earth.' She spoke with cruel satisfaction. I shrugged my shoulders. 'And don't pretend,' said Madge, that that matters tuppence to you. In fact, you'll be doing a great service to your friend Belfounder. There's nothing he wants so much as to lose all his money.'

This startled me. Madge had evidently been moving in circles where Hugo's character was discussed. 'He can do it without my help,' I said, turning away.

I felt a sort of confused lassitude. I was being offered a great deal of money; and it was not at all clear to me why I was refusing it: if what I was doing was refusing it. What was more important, I was being offered the key to the world in which money comes easily, and where the same amount of effort can produce enormously richer results: as when one removes a weight from one element to another. As for my conscience, I could catch up with that in a few months. In time I could earn my keep in that world as well as the next man. All I had to do was to shut my eyes and walk in. Why did the way in seem so hard? I was in anguish. I seemed to be throwing away the substance for the shadow. What I was preferring was an emptiness of which I could give no intelligible account whatever.

Madge watched me with increasing distress.

Madge,' I said, just for something to say, 'what will happen about the Nightingale?'

'Oh, that'll be all right,' said Madge. 'Someone from Sadie did approach Jean Pierre about it, but he put them off. And now our company has got the film rights of all his books.'

This was cool. I smiled at Madge, and saw her smiling too with relief. 'So Sadie and Sammy have had it,' I said.

'They've had it,' said Madge.

I began remembering how sorry I'd felt for Madge, and then it occurred to me that Madge had probably started double-crossing Sammy even before she knew that Sammy was double-crossing her. It takes time to make the Hotel Prince de Clêves. This was so funny that I began to laugh, and the more I thought of it the more I laughed until I had to sit down on the floor. At first Madge laughed with me, but then she stopped and said sharply, 'Jake!' I recovered.

'So Sammy will have to make animal pictures after all,' I said. 'As for that,' said Madge, 'Sammy's been sold a pup there too. Or rather he hasn't been sold a pup.'

'What do you mean?' I asked.

'Phantasifilms cheated Sammy,' said Madge. 'Do you know how old Mister Mars is?'

A sad finger touched my heart. 'I don't know,' I said. 'How old?'

'Fourteen,' said Madge. 'He's on his last legs. He could hardly get through the last film he made. Phantasifilms were going to retire him anyway. Then Sammy got interested in him, and they sold him without telling his age. Sammy ought to have looked in his mouth.'

'You can't tell a dog's age by looking in his mouth,' I said. 'So Sammy's one down there too,' said Madge.

I didn't care. I was thinking about Mars. Mars was old. He would do no more work. He would not swim flooded rivers any more, or scramble over high fences, or fight with bears in lonely places. His strength was waning and his intelligence would avail him nothing. He would soon die. This discovery completed the circle of my sadness; and with it my resolution crystallized.

'I can't do it, Madge,' I said.

'You're insane!' said Madge. 'Why, Jake, why?'

'I don't know very clearly,' I said. 'I only know it would be the death of me.'

Madge came up to me. Her eyes were as hard as agate. 'This is real life, Jake,' she said. 'You'd better wake up.' And she struck me hard across the mouth. I recoiled slightly with the sudden pain of the blow. We stood so for a moment, and she sustained my gaze while the tears gathered slowly in her eyes. Then I received her into my arms.

'Jake,' said Madge into my shoulder, 'don't leave me.'

I half carried her to the settee. I felt calm and resolute. I knelt beside her and took her head, brushing her hair back with my hand. Her face rose towards me like a lifting flower.

'Jake,' said Madge, 'I must have you with me. That was what it was all for. Don't you see?'

I nodded. I drew my hand back over her smooth hair and down on to the warmth of her neck.

'Jake, say something,' said Madge.

'It can't be done,' I said. Madge was lancée; nor could I know after describing what parabola she would finally return to earth. There was nothing I could do for her. 'There is nothing I can do for you,' I said.

'You could stick around,' said Madge. 'That would be everything.'

I shook my head.

'Look, Madge,' I said, let me be simple. I might tell you that I cared for you too much to be willing to stand by while you go to bed with the men who can help you to become a star. But that wouldn't be true. If I cared for you a bit more perhaps I should want to do precisely that. The fact is that I must live my own life. And it simply doesn't lie in this direction.'

Madge looked at me through real tears. She played her last card. 'If it's Anna,' she said, 'you know that I wouldn't mind. I mean, perhaps I'd mind, but that wouldn't matter. I just want you near me.'

'It's no use, Madge,' I said, and I stood up. At that moment I loved her deeply. A few minutes later I was going down the stairs.


I crossed the road and walked automatically towards the river. I collided with people on the pavements and was nearly run over several times. My legs were trembling under me. When I reached the Seine I sat down on a seat. I took off my coat, and found that my shirt was drenched with sweat. I unbuttoned my shirt and ran my hand about my chest and under my arms. I wasn't at all sure what it was that I had done, but I knew that it was something important. Just then it felt like committing a murder when drunk. As I looked about me, Paris recomposed itself like a reflection which ceases to waver as the water becomes still. At last it was as still as glass. What had I done?

Refused a net sum which, on the assumption that it would have taken me at least six months to get the sack, could be reckoned at twelve hundred pounds. Refused an easy step out of the world of continual penury into the world of perpetual money. And what for? For nothing. At that moment my action seemed to me completely pointless. In Madge's room I had seemed to see some reason why it was necessary. Now I couldn't for the life of me think what that reason could have been. I got up and walked across the iron bridge. The clock at the Institut said ten past twelve. And as I walked a great truth became apparent to me. Nothing in the world was more important than money. Why had I not understood this before? Madge had been right when she had said that it was real life. It was the one thing needful; and I had rejected it. I felt like Judas.

I stopped to look at Paris. Its gentle colours awoke for me, clear but not violent under the July sun. The fishermen were fishing, and the fiáneurs were flaning, and the dogs were barking down at the steps where people try to persuade them to swim in the Seine. How strangely it excites people to see their dogs swimming! Beyond the green trees the towers of Notre-Dame rose tenderly like lovers rising from the grass. 'Paris,' I said aloud. Once more something had slipped through my fingers. Only this time I knew very well what it was. Money. The heart of reality. The rejection of reality the only crime. I was a dreamer, a criminal. I wrung my hands.

As I reached the left bank I began madly to want to drink; and at the same instant I realized that I had hardly any cash. I had thrust into my pocket as I was leaving the few notes which I had left over from my last trip. I had intended to borrow something from Madge. But no one with any aesthetic sensibility would have tried to borrow five thousand francs off somebody from whom he had just refused to accept twelve hundred pounds. And anyway I didn't think of it. I cursed. I walked as far as the Boulevard Saint-Germain wondering what to do. Then a second need, equally expensive, began to make itself felt: the need to communicate my sorrow to some other person. I balanced the two needs against my assets and against each other. The need for communication was the more profound. I made for the post office in the Rue du Four and addressed a wire to Messrs Gellman and O'Finney which ran as follows. Just definitely refused minimum sum of twelve hundred pounds. Jake. Then I went to the Reine Blanche and ordered a pernod, which although it is not the cheapest of aperitifs is the one with the highest alcohol content. I felt very slightly better.

I sat there for a long time. At first I kept thinking about the money. I brooded on every aspect of it. I turned it into francs. I turned it into dollars. I shifted it around from one European capital to another. I invested it avariciously at high rates of interest. I spent it riotously on chateau wines and chateau women. I bought the very latest make of Aston Martin. I rented a flat overlooking Hyde Park and filled it with works of the lesser-known Dutch masters. I lay on a striped divan beside a pale-green telephone while the princes of the film world poured fawning, supplication, and praise along the wire. The exquisite star, the idol of three continents, who lay like a panther at my feet, poured me out another glass of champagne. It's H. K.,' I murmured to her, putting my hand over the mouthpiece; 'what a perfect bore!' I tossed her an orchid which lay on the table; and clasping my body with her sinuous hands she began to pull herself up to lie beside me, as I told H. K. that I was in conference and that if he would contact my secretary in a day or two no doubt a meeting might be arranged.

When I was tired of this I began to think about Madge, and to wonder who it was who had installed her in the Hotel Prince de Clêves and whose unseen presence had hovered in the background of our interview. Was it the man who had owned ships or something in Indo-China? I pictured him, white-haired and heavy, battered by winds and stained by the oriental sun, with power and intelligence breaking through the lines of his face of an old Frenchman who had seen, in his time, many things. I liked him. He was wealthy beyond the dreams of avarice. The years which had passed since he had pursued money with passion could now be counted by the score. He had had his fill of money: he had loved it, struggled with it, suffered for it and made others suffer; he had bathed in it until it had filled his head and eyes with gold; finally he had tired of it, and cast it from him fortune by fortune. But money will never leave a man who has endured enough for its sake. He had become weary, he had consented. He lived with it now as with an aged wife. He was come back to France, tired and detached, with the detachment of one who has gratified every wish and found every gratification equally transitory. He would watch with a gentle indifference the launching of his film company, in a scene where every actor except himself was driven mad by the smell of money.

Or perhaps Madge's protector was some shrewd Englishman: a middle-aged man, I pictured him, with long experience of the film business. Perhaps a failed director who had turned his artistic talents into the business side of the industry, consoling himself by making money for the loss of a vision of beauty which would nevertheless haunt him all his life, and make him short-tempered whenever he came near the set and saw other men struggling with the problems which had given him ecstasy at twenty-five, and sleepless nights at thirty, and finally brought him to despair. Where had Madge met him? Possibly at one of those parties of 'film people' which Sammy had said that Madge frequented on the occasion when he had warned me that not letting them out of your sight was the only way.

Or perhaps--the devastating thought struck me at last--perhaps Madge's friend was Jean Pierre himself? I absolutely hated this idea. But it was by no means impossible. I had never introduced Madge to Jean Pierre although she had often asked me to do so. Some instinct of caution had deterred me from promoting this particular juxtaposition. There are Englishwomen for whom Frenchmen are, as it were, ex officio romantic, and I think I suspected Madge of being one of these. Madge was, however, perfectly capable of having introduced herself to Jean Pierre without telling me. I remembered the familiar way she had referred to him by his Christian name in our recent talk; and although she might have simply picked this up from me, or from her new milieu, it was also possible that she had in fact cast Jean Pierre in the role of her fortune maker. He was not my idea of a charmer, but women are funny.

I thought about this a bit longer and then decided that after all it was unlikely. Of my three hypotheses the second one was doubtless the most probable. A while later I felt that I didn't care anyhow. One glass of pernod had taken me some way; a second glass took me further still. The sun began to rise over my intellectual landscape and I saw at last, in an outburst of clarity, the real shape of that which had before so obscurely compelled me to what had seemed to be a senseless decision. It wasn't just that I didn't want to enter Madge's world and play Madge's game. I had so littered my life already with compromises and half-truths, I could have picked my way through a few more. The twisting hills of falsehood never cease to appal me, but I constantly enter them; possibly because I see them as short corridors which lead out again into the sun: though, perhaps, this is the only fatal lie. I didn't care for the role of valet de sentiment which Madge had prepared for me, but I could perhaps have supported it because I really liked Madge and because of the cash prizes, if there had been nothing else at stake. I had said to Madge that it wasn't Anna, and I think that that was true. What my relations with Anna might or mightn't compel me to do in the future remained to be seen. I felt, indeed, almost fatalistic about it. If Anna was strong enough to draw me to her over every obstacle she was strong enough to draw me, and the obstacles would be overcome at the proper time. Meanwhile Madge was in no position to make complaints. It wasn't that.

When I asked myself what it was, there rose authoritatively before me the shop window which I had seen earlier that morning surmounted by the words Prix Goncourt. As for the Prix Goncourt itself, je m'en fichais, that was just a label. What mattered was what Jean Pierre had done. Or rather even that didn't matter. Even if Nous Les Vainqueurs turned out to be just as bad as Jean Pierre's other books, this was of no importance either. All that mattered was a vision which I had had of my own destiny and which imposed itself upon me as a command. What had I to do with script-writing? When I had told Madge that it was not my genre I had not been thinking what I was saying; but it was true all the same. The business of my life lay elsewhere. There was a path which awaited me and which if I failed to take it would lie untrodden forever. How much longer would I delay? This was the substance and all other things were shadows, fit only to distract and deceive. What did I care for money? It was as nothing to me. In the light of that vision it shrivelled like autumn leaves, its gold turning to brown and crumbling away into dust. When I had had these thoughts a profound contentment filled me, and I resolved at the same instant to go and look for Anna.

There was, however, one immediate difficulty, which was that I hadn't enough money to pay the bill. I seemed somehow to have consumed four glasses of pernod to a tune of several hundred francs. Even not counting the tip, I was about fifty francs short. I was considering whether I wouldn't ask the patron to charge it to Jean Pierre, who is well known at the Reine Blanche, when there hove up on the horizon a cadger of international repute who was an old acquaintance of mine. He bore down upon me with glistening eyes; and a few minutes later I had the satisfaction of taking off him the thousand-franc note which shame and the remembrance of hundreds of drinks which I had bought him in at least three capital cities could not permit even him to withhold. I left him a poorer but a better man.

My conviction that Anna was still in Paris was after all rather irrational. It was, never, very strong; and when I had got well round the corner I made for a telephone. I telephoned first of all to the Club des Fous, a gay but enlightened boite where Anna had made her Paris debut some years earlier. But no one there had any news of her. They knew she had been in Paris, but whether she was still there, or where she was to be found, no one could say. I then rang up various individuals who might have come across her, but they all said the same thing, except one who said that he thought she had sailed on the previous day, unless it had been Edith Piaf, he couldn't remember. I then started phoning hotels, first the ones at which I had stayed with Anna, in case sentiment might have led her back to them, and afterwards more luxurious hotels which I knew Anna knew of, in case comfort had triumphed over sentiment or sentiment had worked in a contrary way. It was all in vain. No one had seen her, no one knew where she was. I gave up, and started walking disconsolately. It was very hot.

If Anna were in Paris, what would she be doing? She might be with somebody. If she was with somebody I was done for anyway. I must work on the assumption that she was alone. If she was not with any of the song or theatre people, what would she be doing here all by herself? The answer, from my knowledge of Anna's character, was clear. She would be sitting in some place which she found beautiful and meditating. Or walking very slowly along a road somewhere in the fifth or sixth arrondissement. Of course she might have gone to Montmartre; but she always used to complain so about the steps. Or to Pêre-Lachaise; but I didn't want to have to think about death. If I made a tour of our shrines on the left bank I might stand some small chance of finding her. The alternative was to get drunk. I bought a tartine and set off for the Luxembourg gardens.

I went straight to the fontaine des Médicis. There was nobody there; but the spirit of the place held me at once and I could not go. When I had been in Paris with Anna long ago we had used to come here every day; and now when I had stood in silence for a moment I could not but believe that if I waited she must come. There is something compelling about the sound of a fountain in a deserted place. It murmurs about what things do when no one watches them. It is the hearing of an unheard sound. A gentle refutation of Berkeley. The pied plane trees enclosed the place. I approached slowly. Today there was hardly a trickle down the green steps and the tall grotto swayed only slightly in the water on which a few leaves floated lotus-like. On the steps fantail pigeons waded in to drink deeply. Above them the lovers lay immobile, she in a pose of abandoned shyness exposing an exquisite body, while he cups her head in a gesture which is too concerned to be called sensual. So they lie, petrified into stillness by the one-eyed gaze of huge rain-marked, weather-stained, pigeon-spattered, dark-green Polyphemus, who leans over the rock from above and sees them. I stood there for a long time, leaning against a marble urn and meditating upon the curve of her thigh. How her right leg is drawn under her, and her naked left leg outstretched in that pure undulation which can lift contemplation and desire almost together to the highest point of awareness, the curve of a reclining woman's thigh. There she lies, braced and yet relaxed, superbly naked and smiling faintly with closed eyes. I waited a long time, but Anna did not come.

Then I recalled to mind all the things and places which Anna had liked most in Paris. She had liked the chameleons in the Jardin des Plantes. I went next and looked at the chameleons. Very very slowly they were climbing about their cage, their long tails curling and uncurling with unspeakable deliberation as with a scarcely perceptible motion they stretched out one of their long hands to grasp another branch. Their squinting eyes would stare quietly for a while until one of them would swivel very gently to another angle. I liked them very much. This is the real tempo of the world, they told me, as with an almost unbearable slowness they brought another limb into play, and then relaxed into a rigid immobility. Watching them, my sense of duration slowed down and almost stopped; and I stayed there too for a long time, where every second was lengthened out into a minute, and motion and rest almost completely reconciled. Anna did not come.

I left the Jardin in haste and ran along the quaffs. I dashed into the churches, one after the other, Saint Julien, Saint Severin, Saint Germain, Saint Sulpice, in case I should find Anna there, her head thrown back, feeding some sad wish. Nobody. I went to the garden behind Notre-Dame where the church bears down like a ship and we had often fed the sparrows. I crossed to the right bank and went to the garden with the cascade, behind the Grand Palais, which is open all night. Nobody. Then I went to Saint Eustache and wandered in a forest of multiform pillars. After that I gave up. It was late in the afternoon. Outside the; wiles they were cleaning the pavements with hoses. Fruit and vegetables coursed along the gutters. I bought some bread and a Camembert, and through crowds of fat women nibbling the ends of the long loaves which they were taking home, my feet began automatically to carry me back towards the quartier Saint Germain. As I walked, and the vision of Anna faded a little from my eyes, I began to notice that the city was more than usually decked with tricolores, and down side streets I saw little strings of flags which ran from house to house across the roadway. Some fete was on. Then I remembered that it was the fourteenth of July.

When I got as far as the Brasserie Lipp I felt ready to sit down. So I sat down and ordered vermouth. The events of the morning already seemed far away, and equally far away the moment of insight which had succeeded them. In so far as I felt anything now concerning these things it was a sort of dull stupid pain which may have been regret for the money, or may have been simply the after-effects of too much pernod at lunch-time. But my need of Anna had not lost its sharpness. Where was she at this moment? Perhaps not half a mile away, sitting on the bed in some hotel room and looking at a half-packed suitcase. As I pictured the sad angle of her head I began to find the idea unbearable. No, doubtless she was on the sea, leaning on the rail with her eyes already full of America. I could not decide which of these thoughts was the more unpleasant.

I hadn't been sitting in the Brasserie Lipp for more than a few minutes when I heard one of the waiters calling out 'Monsieur Dohnagoo, Monsieur Dohnagoo.' I have had my name called on the terrasses of cafés all over Europe, so that I was ready for this. I waved my hand. The waiter approached me holding a telegram. My first irrational notion was that it must be from Anna in New York. I seized it. It was from England; it was from Dave, who knew my partiality to the Brasserie Lipp and evidently sent the wire there on the off chance of its finding me. It read--Never mind Lyrebird won today at twenty to one.

Paris was beginning to tremble with the excitement of the quatorze. I started to walk along the Boulevard Saint-Germain. I was in my shirt sleeves, but still feeling extremely hot, although the day had softened into evening. I walked slowly, passing Diderot, where he sits amid the acacia trees looking with understandable dubiety in the direction of the Cafe de Flore. There were a great many people walking up and down, and a confused hum of voices and laughter rose above the traffic. All Paris was out of doors. When I reached the Odéon I saw that the cafés had spread themselves over half the road, and in the Rue de l'Ancienne-Comédie people were already dancing to the sound of an accordion. Above them strings of coloured lamps were burning in the evening daylight. I sat down for a while to watch.

If like myself you are a connoisseur of solitude, I recommend to you the experience of being alone in Paris on the fourteenth of July. On that day the city lets down its tumultuous hair, which the high summer anoints with warmth and perfume. In Paris every man has his girl; but on that day every man is a sultan. Then people flock together and sweep chattering about the city like flights of brilliantly coloured birds. Amid unfurling of streamers and bursting of rockets and releasing of pigeons and popping of corks the unit of gaiety becomes, as the evening advances, larger and larger. No one is left outside; until the whole city has turned into one enormous party. To be alone in such a carnival is a strange experience. I decided to refrain from drinking. After a few drinks I knew that a sentimental loneliness would begin to spoil my detachment. Whereas to be the cool and collected spectator of scenes of mad revelry, the solitary man who brushes aside with a wan smile the women who accost him and coloured streamers in which the enemies of solitude hasten to entangle him; this was the pleasure which I promised myself for that evening, and I had no mind to let such rarely compounded moments of contemplation be ruined by miserable yearnings for a woman I could not find.

With these good resolutions I picked my way through the dancers and began walking down the Rue Dauphine. I wanted to be by the river. As I came near to it the crowd increased, their voices flying about like bats in the thick evening air. A feeling of expectancy came over me. My feet were led. I walked out on to the Pont Neuf. It was not yet dark, but the flood-lighting had already been switched on. The Tour Saint-Jacques stood out in gold like a tapestry tower and the slim finger of the Sainte Chapelle rose mysteriously out of the Palais de Justice, with every spike and blossom clearly marked upon it. High in the air the Eiffel Tower cast out a revolving beam. Down in the Vert Galant there was shouting and laughter and the throwing of things into the river. I turned away from this. I needed to see Notre-Dame. I walked through the Place Dauphine and regained the mainland at the Pont Saint-Michel. I wanted to see my darling from across the river. Jostled by revellers, I fixed myself to the wall and looked at its pearly towers behind which the night was beginning to gather. How curiously this church is dwarfed by its beauty, as some women are. I began to make my way towards it, until I could see mirrored beneath it in the unflecked river a diabolic Notre-Dame, sketched there but never quite motionless, like a skull which appears in a glass as the reflection of a head. Very gently the illuminated image bulged and fragmented, absorbed in its own quiet rhythm, ignoring the crowds which across all the bridges were streaming now in both directions.

I was leaning on the parapet. With no diminution of warmth the darkness was coming, in a granulation of deeper and deeper blues. A cart passed by with an accordion band, and a crowd running at its tail. A man in a paper hat ran up to me and threw confetti in my face. Some students were singing on the Pont Saint-Michel. A little crowd came marching behind a flag. I began to think that perhaps after all I'd have a drink. So precarious is solitude. When suddenly, high up in the air, there was a sizzling explosion tailing away into a murmur. I looked up. The fireworks had started. As the first constellation floated slowly down and faded away a delighted 'aaah' rose from thousands of throats and everyone stood still. Another rocket followed and then another. I could feel the crowd gradually solidifying behind me as people began to come out on to the quaffs for a better view. I was crushed against the parapet.

I am afraid of crowds, and I should like to have got out, but now it was impossible to move. I calmed myself and started watching the fireworks. It was a very fine display. Sometimes the rockets went up singly, sometimes in groups. There were some which burst with a deafening crack and scattered out a rain of tiny golden stars, and others which opened with a soft sigh and set out almost motionless in the air a configuration of big coloured lights which sank with extreme slowness as if bound together. Then six or seven rockets would come shooting up and for an instant the sky would be scattered from end to end with gold dust and falling flowers, like the chaos on a nursery floor. My neck was getting stiff. I rubbed it gently, letting my head resume its usual angle, and I looked idly about upon the crowd. Then I saw Anna.

She was on the other side of the river, standing at the corner of the Petit Pont, just at the top of the steps which led down to the water. There was a street lamp just above her, and I could see her face quite clearly. There was no doubt that it was Anna. As I looked at her, her face seemed suddenly radiant like a saint's face in a picture, and all the thousands of surrounding faces were darkened. I could not imagine why I had not seen her at once. For a moment I stared paralysed; then I began to try to fight my way out. But it was absolutely impossible. I was in the thickest part of the crowd and pinned firmly against the wall. I couldn't even turn my body, let alone struggle through the packed mass of people. There was nothing for it but to wait for the end of the fireworks. I pressed my hand against my heart which was trying to start out of me with its beating, and I riveted my eyes upon Anna.

I wondered if she was alone. It was hard to tell. I decided after watching her for a few minutes that she was. She remained perfectly motionless, looking up, and however deep the murmur of delight which this or that exceptionally splendid rocket evoked from the crowd, she did not turn to share her own pleasure with any of the people who stood about her. She was certainly alone. I was overjoyed. But I was in anguish too in case when the crowd disintegrated I should lose her. I wanted to call out to her, but the murmur of voices all about us was so strong and diffused that my call would never have reached her. I kept my glance burning upon her and called out with all the power of my thought.

Then she began to move. The crowd on the other bank was less dense. She took two paces and hesitated. I watched in terror. Then to my relief she began to descend the steps to the riverside walk directly opposite to me. As she did so she came fully into my view. She was wearing a long blue skirt and a white blouse. She carried no coat or handbag. I was moved to the point of frenzy and I called her name. But it was like shooting an arrow into a storm. Thousands and tens of thousands of voices covered up my cry. The steps were covered with people sitting and standing on them to watch the fireworks, and Anna was finding it quite hard to pick her way down. She paused half-way, and with an unutterably graceful and characteristic gesture which I remembered well, gathered up her skirt from behind and continued her descent.


She found a vacant place on the very edge of the river, and sat down, curling her feet under her. Then she looked up once more to watch the rockets. The river was black now under the night sky and glassy, a black mirror in which every lamp raised a pole of light and the conflagration in the sky above dropped an occasional piece of gold. The line of people on the other bank was clearly reflected in it. Anna's image was quite still beneath her. I wondered if in the river, which at that point on the left bank came fully up to the wall of the roadway, my own reflection was as vividly shown. I agitated my hands, hoping that either I or my image might attract Anna's attention. Then I took out a box of matches and lit one or two close to my face. But in such a galaxy of lights my little light could not attract much notice. Anna continued to look up. While I flapped and waved and flung the upper part of my body about like a ridiculous puppet, she sat as still as a spellbound princess, her head thrown back and one hand clasping her knee; while a stream of stars fell from the sky almost into her lap. A moment later something dropped with a sharp clatter on to the parapet beside my hand. Automatically I picked it up. It was the stick of one of the rockets. As I lifted it, in the light of the next star burst, I read the name which was written upon it: BELFOUNDER.

I held it for a moment in a kind of astonishment. Then taking a careful aim I threw it into the water so that it fell directly into Anna's reflection, and at the same time I waved and called. The image was scattered and the glass disturbed for a long way between the two bridges. Anna lowered her head; and while I leaned towards her until I nearly toppled head first into the river, she fixed her eyes upon the rocket stick which was now moving very very slowly in the direction of the sea, offering thereby a sensible proof that moving water can render an impeccable reflection. Then someone behind me said, 'c'est fini!'; and I felt the pressure beginning to lessen at my back.

Poised, I watched to see what Anna would do. The people on the other bank were beginning to go up the steps at both the bridges. Anna got up slowly and shook out her skirt. She bent down and rubbed one of her feet. Then she began to make her way back towards the Petit Pont. I struggled along in the same direction. I could see her mounting the steps. Then I lost sight of her. I crossed the bridge against a stream of people. Voices and laughter were blowing like a gale. Under the bright lights faces pressed for a moment against me, were each one wrenched to a smile, and then whisked away. I got to the other side and began to move towards the Pont Saint-Michel. I saw a golden coronet of hair some way ahead, and followed it; and as I crossed the Boulevard du Palais I could see that it was indeed Anna who was ahead of me in the crowd. I felt less anxious now. I could have caught her if I had struggled very hard, but I let the crowd carry us both along, and waited until it should clear a little. In this way we went the length of the island.

Anna crossed the Pont Neuf to the right bank, and so we came to the pavements beside the Louvre which were very much less packed; and when we had got past a crowd which was gathered at the Pont des Arts she was only about sixty yards ahead of me and showing as clear as day in the brightness of the floodlight facade. I could see that she was limping a little, perhaps her shoes were hurting her; but she was walking nevertheless with strength and determination, and it then occurred to me for the first time that she was not walking aimlessly. I could now have caught her easily. But something made me pause. It would do no harm to see where she was going. So I continued to walk behind her until at the Pont Royal she turned inland.

What was Anna seeing, what filled her golden head at that moment, I wondered. What image of sadness or of promise blotted out for her the scene into the centre of which she kept moving with a dreamer's pace? Was she thinking perhaps about me? Was Paris as full of me for her as it was full of her for me? It was partly in the foolish hope of receiving some sign that it was so that I restrained myself from running up to her. Something which Anna and I had often used to do was to go into the Tuileries gardens at night. The Tuileries are impregnable from the quaffs, the Concorde, and the Rue de Rivoli, but if you approach them from the Rue Paul-Deroulede they are guarded only by a grassy moat and a low railing. On ordinary nights there are gendarmes whose task it is to patrol this vulnerable region: a hazard which gives to the Tuileries by night the dangerous charm of an enchanted garden. Tonight, however, it was probable that the ordinary rules would be relaxed. As I saw Anna turning towards the gardens my heart leapt up, as the heart of Aeneas must have done when he saw Dido making for the cave. I quickened my pace.
[truncated: 130,944 more chars]
