# Supplementary material for: Detection of changes in literary writing style using N-grams as style markers and supervised machine learning
Source: PLoS One. 2022 Jul 20;17(7):e0267590. doi: 10.1371/journal.pone.0267590 (PMC9299308; doi:10.1371/journal.pone.0267590)
Supplement: S1 File — (ZIP) [file pone.0267590.s001.zip › Corpus11authors/IrisMurdoch/1956_1_The_Flight_from_the_Enchanter.txt]

IT was about three o’clock on a Friday afternoon when Annette decided to leave school. An Italian lesson was in progress. In an affected high-pitched voice the Italian tutor was reading aloud from the twelfth canto of the Inferno. She had just reached the passage about the Minotaur. Annette disliked the Inferno. It seemed to her a cruel and unpleasant book. She particularly disliked the passage about the Minotaur. Why should the poor Minotaur be suffering in hell? It was not the Minotaur’s fault that it had been born a monster. It was God’s fault. The Minotaur bounded to and fro in pain and frustration, Dante was saying, like a bull that has received the death blow. Partite, bestia! said the mincing voice of the Italian tutor. She was an Englishwoman who had done a course on Italian civilization in Florence when she was young. Virgil was speaking contemptuously to the Minotaur. Annette decided to go. I am learning nothing here, she thought. From now on I shall educate myself. I shall enter the School of Life. She packed her books up neatly and rose. She crossed the room, bowing gravely to the Italian tutor, who had interrupted her reading and was looking at Annette with disapproval. Annette left the room, closing the door quietly behind her. When she found herself outside in the heavily carpeted corridor, she began to laugh. It was all so absurdly simple, she could not imagine why she had not thought of it long ago. She crossed the corridor with a skip and a jump, making a tasteful vase of flowers rock upon its pedestal, and went down the steps to the cloakroom three at a time.

The Ringenhall Ladies’ College was an expensive finishing-school in Kensington which taught to young women of the debutante class such arts as were considered necessary for the catching of a husband in one, or at the most two, seasons. The far-sighted mammas of the social group from which Ringenhall recruited its pupils were not by any means as rich as they used to be, and they wanted quick results. Ringenhall was geared to the production of those results with the stringency of a military operation. Annette had been a pupil at Ringenhall for about six months. Her father, who was a diplomat, wanted her to ‘come out’ in London, and had taken the view that a short period at an establishment of this kind would produce in his ‘cosmopolitan ragamuffin’, as he called Annette, sufficient of the surface of a young English lady for him to be able to pass her off as such during the social season which he felt to be a necessary part of her upbringing, if not exactly its crown. Andrew Cockeyne, who had not lived in England himself since he was twenty-three, and indeed thoroughly disliked the place, which he found, though he would not have admitted it, both tedious and oppressive, had nevertheless taken care to send his son to his own public school. Annette’s education, which was less important, and in the course of which she had learnt four languages and little else, had been picked up un pen partout; but it was essential in her father’s view that it should reach its climax in no other place than London. Annette’s mother, who was Swiss, had spread out her hands and assented to this arrangement, and if she had felt any scepticism about it she had kept it to herself.

Annette was nearly nineteen. Concerning Ringenhall she herself had not experienced a single moment of doubt. She had loathed it from the very first day. For her fellow-pupils she felt a mixture of pity and contempt, and for her teachers, who were called ‘tutors’, contempt unmixed. For the headmistress, a Miss Walpole, she felt a pure and disinterested hatred. ‘Disinterested’, because Miss Walpole had never behaved unpleasantly to Annette or indeed paid any attention to her whatsoever. Annette had never hated anyone in this way before and took pride in the emotion, which she felt to be a sign of maturity. Against the Ringenhall curriculum she had fought with unremitting obstinacy, determined not to let a single one of the ideas which it purveyed find even a temporary lodgement in her mind. When it was possible, she read a book or wrote letters in class. When this was not possible, she pursued some lively daydream, or else fell into a self-induced coma of stupidity. To do this she would let her jaw fall open and concentrate her attention upon some object in the near vicinity until her eyes glazed and there was not a thought in her head. After some time, however, she discontinued this practice, not because the tutors began to think that she was not right in the head — this merely amused her — but because she discovered that she was able by this means to make herself fall asleep, and this frightened her very much indeed.

Annette put her coat on and was ready to go. But now when she reached the door that led into the street she paused suddenly. She turned round and looked along the corridor. Everything seemed the same; the expensive flora, the watery reproductions of famous paintings, the much admired curve of the white staircase. Annette stared at it all. It looked to her the same, and yet different. It was as if she had walked through the looking-glass. She realized that she was free. As Annette pondered, almost with awe, upon the ease with which she had done it, she felt that Ringenhall had taught her its most important lesson. She began to walk back, peering through doorways and touching objects with her fingers. She half expected to find new rooms hidden behind familiar doors. She wandered into the library.

She entered quietly and found that as usual the room was empty. She stood there in the silence until it began to look to her like a library in a sacked city. No one owned these books now. No one would come here again; only after a while the wall would crumble down and the rain would come blowing in. It occurred to Annette that she might as well take away one or two books as souvenirs. Volumes were not arranged in any particular order, nor were they stamped or catalogued. She examined several shelves. The books were chaotic, but in mint condition, since reading was not a popular activity at Ringenhall. At length she selected a leather-bound copy of the Collected Poems of Browning, and left the room with the book under her arm. She was by now feeling so happy that she would have shouted for joy if it had not been for the delicious spell which she felt herself to be under and which still enjoined silence. She looked about her complacently. Ringenhall was at her mercy.

There were two things which Annette had wanted very much to do ever since she had arrived. One of these was to carve her name on a wooden bust by Grinling Gibbons which stood in the common-room. There was something solemn and florid about this work which made Annette itch for a blade. The wood was soft and inviting. However, she rejected this idea, not because the name of Grinling Gibbons carded, when it came to it, any magic for her but because she had mislaid her pocket-knife. The other thing which she had always wanted to do was to swing on the chandelier in the dining-room. She turned rapidly in the direction of that room and bounded in. Tables and chairs stood by, silent with disapproval. Annette looked up at the chandelier and her heart beat violently. The thing seemed enormously high up and far away. It hung from a stout chain; Annette had noticed this carefully when she had studied it in the past. She had also remarked a strong metal bar, right in the centre of it, on which she had always planned to put her hands. All about and above this bar were suspended tiny drops of crystal, each one glowing with a drop of pure light tinier still, as if a beautiful wave had been arrested in the act of breaking while the sun was shining upon it. Annette had felt sure that if she could swing upon the chandelier the music which was hidden in the crystals would break out into a great peal of bells. But now it seemed to be very hard to get at.

In her imagination Annette had always reached her objective by a flying leap from the High Table; but she could see now that this was not a very practical idea. Grimly she began to pull one of the tables into the centre of the room. On top of the table she placed one of the chairs. Then she began to climb up. By the time she was on the table she was already beginning to feel rather far away from the ground. Annette was afraid of heights. However, she mounted resolutely on to the chair. Here, by standing on tiptoe, she could get her hands over the metal bar. She paused breathlessly. Then with a quick movement she kicked the chair away and hung stiffly in mid-air. The chandelier felt firm, her grip was strong, there was no terrible rending sound as the chain parted company with the ceiling. After all, thought Annette, I don’t weigh much.

She kept her feet neatly together and her toes pointed. Then with an oscillation from the hips she began to swing very gently to and fro. The chandelier began to ring, not with a deafening peal but with a very high and sweet tinkling sound; the sort of sound, after all, which you would expect a wave of the sea to make if it had been immobilized and turned into glass: a tiny internal rippling, a mixture of sound and light. Annette was completely enchanted by this noise and by the quiet rhythm of her own movements. She fell into a sort of trance, and as she swung dreamily to and fro she had a vision of remaining there for the rest of the afternoon until the boarders of Ringenhall, streaming in for their dinner, would make their way round on either side of her swinging feet and sit down, paying her no more attention than if she had been a piece of furniture.

At that moment the door opened and Miss Walpole came in. Annette, who was at the end of one of her swings, let go abruptly of the chandelier and, missing the table, fell to the floor with a crash at Miss Walople’s feet. Miss Walpole looked down at her with a slight frown. This lady was never sure which she disliked most, adolescent girls or small children; the latter made more noise, it was true, but they were often in the long run easier to handle.

‘Get up, Miss Cockeyne,’ she said to Annette in her usual weary tone of voice. She always sighed when she spoke, as if wearied by her interlocutor; and as she never cared particularly about anything, so nothing much ever surprised her. This calm indifference had won her the reputation of being a good headmistress.

Annette got up, rubbing herself. It had been a painful fall. Then she turned and put the table straight, and picked up the chair, which was lying on its side. After that, she retrieved her coat and bag and the copy of Browning and faced Miss Walpole.

‘What were you doing, Miss Cockeyne?’ asked Miss Walpole, sighing.

‘Swinging from the chandelier,’ said Annette. She was not afraid of her headmistress, whose claims to moral or intellectual excellence she had seen through some time ago.

‘Why?’ asked Miss Walpole.

Annette had no ready answer to this, and thought she might as well skip a point or two in the conversation by saying immediately, ‘I’m sorry.’ Then she said, ‘I’ve decided to leave Ringenhall.’

‘May I again ask why?’ asked Miss Walpole.

She was an extremely tall woman, which was also perhaps one of the secrets of her success, and although Annette, too, was tall, she had to throw her head back if she wanted to look into Miss Walpole’s eyes. Annette took a step or two away and receded until the line which joined her eyes to Miss Walpole’s made a nearer approach to the horizontal. She wanted to look dignified. But as she moved away, Miss Walpole imperceptibly approached, gliding forward as if propelled from behind, so that Annette had once more to crane her neck.

‘I have learnt all that I can learn here,’ said Annette. ‘From now on I shall educate myself. I shall go out into the School of Life.’

‘As to your having learnt all that you can learn here,’ said Miss Walpole, ‘that is clearly untrue. Your style of entertaining is distinctly Continental, and as I had occasion to remark the other day, you still go upstairs on all fours like a dog.’

‘I mean,’ said Annette, ‘that I’ve learnt all the things which I consider important.’

‘What makes you imagine,’ said Miss Walpole, ‘that anything of importantace can be taught in a school?’ She sighed again. ‘You realize, I suppose,’ she went on, ‘that your parents have paid in advance for tuition and meals up to the end of next term, and there can be no question of refunding that money?’

‘It doesn’t matter,’ said Annette.

‘You are fortunate to be able to say so,’ said Miss Walpole. ‘As for the institution which you call the School of life, I doubt, if I may venture a personal opinion, whether you are yet qualified to benefit from its curriculum. What, by the way, is that?’ She pointed to the Browning, which Annette was now slipping into her bag.

‘That is a book which I wished to give to the library as a parting present,’ said Annette. She handed it to Miss Walpole, who took it with suspicion.

‘It is a handsome copy,’ said Miss Walpole. ‘We are grateful to you.’

‘I should like a plate to be put in it,’ said Annette, ‘to say it is the gift of Annette Cockeyne. And now, good-bye, Miss Walpole. ’

‘Good-bye, Miss Cockeyne,’ said Miss Walpole. ‘Remember that the secret of all learning is patience and that curiosity is not the same thing as a thirst for knowledge. Also remember that I am always here.’

Annette, who had no intention of imprinting this disagreeable idea on her mind, said, ‘Thank you,’ and backed away rapidly towards the door. In a moment she was hurrying down the corridor and jumping into the street.

As soon as Annette found herself outside, she began to run. This was not because she wanted to get away from Ringenhall Ladies’ College but because whenever she was feeling pleased and excited she would run: like Nike, she was normally to be seen in rapid motion, putting her foot to the ground in a swirl of drapery. Annette wore underneath her dress two or three coloured petticoats; so that as she ran, and as the April wind now did its best to sweep her from the ground, her long legs appeared in a kaleidoscope of whirling colours. Twice she dropped her books and had to go back for them. Three times she passed something which pleased her and had to run backwards until it was out of sight. Annette never minded turning round in the street and looking back. Her father had told her that this was childish and Miss Walpole told her that it was undignified. But her brother Nicholas, whom she admired more than anyone in the world, had said: ‘People who never look round are always missing things.’ There was nothing Annette and Nicholas feared so much as the possibility of missing something. Her father had laughed, and mentioned Orpheus and Lot’s wife. ‘I should have looked round if I’d been them,’ said Annette. ‘The most interesting things are always happening behind one.’

‘The trouble with you,’ her father had said, ‘is that you want to be everywhere at once. One day you’ll just explode into little pieces.’

It was beginning to rain. Annette shot round the corner from Queen’s Gate at a considerable pace backwards, looking at a black man. Then she turned and pelted along Kensington High Street. She wanted to get home quickly and change and be ready to break the news to Rosa. ‘I’m the boss now,’ said Annette out loud as she ran past Barker’s. Two ladies who were passing stared at her in amazement. Her eyes and her mouth were wide open and her petticoats were spinning like a Catherine-wheel. Trying to kick up her heels behind her like a horse, she nearly fell flat on her nose.


A DOOR downstairs slammed violently. ‘My sister is a brute!’ said Hunter Keepe.

Calvin Blick was not interested in Hunter’s sister, who was by then of a certain age. Besides, she was a plump woman; Calvin liked women, if at all, to be long-legged, pale, and slim, with very small feet. He had seated himself on the edge of Hunter’s desk and was swinging his legs.

Hunter hated this familiarity. ‘Need you sit on my desk?’ he asked.

‘There’s nowhere else to sit,’ said Calvin sulkily. This was true; there was no other chair in the room except the chair occupied by Hunter.

‘There’s the floor!’ said Hunter.

This was true too. Calvin removed himself to the floor, where he reclined in the position of an Etruscan lying on his tomb. Calvin was a tall man, with pale eyes whose colour no one could ever remember.

‘Need you lie down like that?’ said Hunter. He found this posture equally irritating.

‘Nothing pleases you, Mr Keepe,’ said Calvin, ‘Where am I to put myself?’

‘You can sit there, with your back against the wall,’ said Hunter.

Calvin put himself in the spot indicated by Hunter. ‘This place is a pigsty,’ he said. ‘Look at the dust on my trousers already!’

‘I can’t afford a woman,’ said Hunter, ‘and Rosa won’t clean up in here. Anyway, she’s so busy at the factory now.’

‘At the what?’ said Calvin.

‘At the factory,’ said Hunter. ‘Didn’t you know? It all comes of being named after Rosa Luxemburg. She never had a chance.’ He spoke with bitterness.

‘Oh, I don’t know,’ said Calvin. ‘What about me? I got on all right.’

‘It’s a rotten little factory anyway,’ said Hunter. ‘It makes sort of rollers and sprayers for painting with. It’s not even exciting.’

‘Well, it’s useful,’ said Calvin. ‘We’re all producers nowadays, as Saint-Simon says. But why does your sister do it?’

‘She wants to be in touch with the People,’ said Hunter gloomily, ‘and to make her life colourless.’

‘As for that,’ said Calvin, ‘most of us can manage it without taking so much trouble.’ He wanted to bring the conversation back to the point from which Hunter had been leading it away. ‘Tell me, do you edit the review from here?’

‘Yes,’ said Hunter. ‘This is the office.’

‘No wonder you’ve got a circulation of three.’

‘We’re doing all right.’

‘You’re nearly bankrupt,’ said Calvin, ‘and I just don’t understand why you’re turning down my proposal. You won’t get an offer from anyone else for your dead-beat rag.’

Calvin was puzzled. Hunter had remained throughout the interview, not exactly adamant but apparently uninterested. He kept turning his head away like a sulky horse. The curious thing was that Blick was sure that his adversary was not a strong man. He had not expected this sort of resistance, and he was still at a loss to estimate its nature.

‘I don’t want to sell what you call my dead-beat rag to you or anyone else, so there,’ said Hunter. He tossed back his rather long yellow hair.

Hunter was twenty-seven and was what some people would have called a ‘pretty boy’. He had a very smooth face and a deprecating self-pitying smile. With his prettiness he had the untidy look not so much of an undergraduate as of a small boy. He took after his blond father, who had been a painter. Rosa took after her dark-haired mother, who had been a Fabian.

‘It isn’t even,’ said Calvin, ‘as if it was yours, the Artemis. Technically it belongs to your sister, doesn’t it?’

‘Oh, technically,’ said Hunter, ‘it belongs to a lot of old women who campaigned for Women’s Rights back in nineteen ten. They were the original shareholders, and a lot of them are still around, tough as old boots. When our mother died, her shares came to Rosa. No man is allowed to hold shares in it, you know. That’s in the constitution. But Rosa’s only one shareholder among others.’

‘So, strictly speaking,’ said Calvin, ‘it’s the shareholders who should decide what happens to the review.’

‘They don’t matter,’ said Hunter. ‘They’ve forgotten about it long ago. The shares have been worthless for years. I call a shareholders’ meeting at the prescribed intervals, and I bring a report and a financial statement, but no one turns up. The whole character of the Artemis has changed so completely in the last twenty years or so those battle-axes just wouldn’t recognize it as the old suffragette paper. It’s I who decide what happens now. I am the Artemis.’

‘What about your sister?’ asked Calvin.

‘Rosa doesn’t care a damn,’ said Hunter rather bitterly.

‘So as far as the shareholders are concerned,’ said Calvin, ‘they’d probably be glad enough to be bought out. After all, they’d suddenly get some cash in return for those perfectly valueless shares.’

‘Possibly,’ said Hunter.

‘So it’s only you who’s holding up the deal,’ said Calvin; ‘and what puzzles me is why? You don’t even enjoy editing the thing. You don’t make a penny out of it — and I can see from the appearance of this office that it’s all a pain in the neck to you.’

‘Don’t talk about “the deal”,’ said Hunter. ‘There’s no deal. I’m not going to sell the Artemis, and that’s that. Now be so good as to go away.’

Calvin rose and stared gloomily at Hunter. He had no intention of giving up, and he was certainly not ready to leave before he had thoroughly understood what was in Hunter’s mind. He was prepared to stay there for the rest of the day if necessary. He started walking up and down the room, kicking aside the cardboard boxes, piles of newspaper and old numbers of the Artemis with which the floor was strewn.

‘Don’t do that,’ said Hunter. ‘You raise a dust.’

‘Like to see a photograph of my mother?’ asked Calvin. This was an old routine.

‘I’m not interested,’ said Hunter.

Calvin drew a sheaf of photographs out of his breast pocket. He showed Hunter the first one. It represented a well-proportioned girl dressed in a pair of black stockings and high-heeled shoes.

‘Not bad,’ said Hunter.

‘And this is one of her after she dyed her hair,’ said Calvin. The next photograph showed a blonde climbing out of a bath.

‘That’s enough,’ said Hunter. ‘Where do you get those things, anyway?’ Rumour said that Calvin Blick took all his photographs himself.

‘Oh, just out of the family album,’ said Calvin. He gathered the photos together like a pack of cards with a quick gesture of his pale, freckled hands. Calvin always wore several rings, not always the same ones. Hunter had noticed this and despised it. His own hands were dirty and his finger-nails cut roughly to a point. The two men looked with distaste at each other’s hands.

‘You understand,’ said Calvin, ‘that quite apart from any monies your sister might receive for her shares, you would be offered a certain sum, a sum in the fixing of which, I may say, we would be open to any reasonable proposal, as compensation for surrendering your editorial duties. Now, you’re an educated man, Mr Keepe, you’re not a socially unprotected man like me —’

‘You’re not socially unprotected now,’ said Hunter spitefully. He was glad to find that he was able to put up this show of spirit. He concentrated his attention on Calvin’s elastic-topped trousers, another item which he found thoroughly worthy of contempt. All the same, he had reason to fear the man, and he wished that he would go.

‘I wonder if you realize that you are audibly grinding your teeth?’ said Calvin. ‘I knew a man who ground his teeth so hard for years and years that he ground them right down to the gums. It’s a neurotic symptom, of course. Freud says somewhere — ’

‘Look here, Blick,’ said Hunter, ‘your boss already owns three newspapers and heaven knows how many periodicals and every kind of organized beastliness in print. What does he want the wretched Artemis for? Why can’t he leave it alone?’

‘He just wants it,’ said Calvin. ‘That’s all. He just wants it.’

‘Well, if he wants it, let him come and ask for it himself,’ said Hunter, and his voice was trembling. ‘Let him come in person to discuss it, and not send his servants.’

Calvin stared at him. ‘Ah!’ he said. ‘Aha!’ He had begun to understand.

At the moment the door of Hunter’s office burst open and Annette entered like a small tornado. She seemed to fly in one bound from the door to perch on Hunter’s desk, and her skirt and petticoats fell in great multi-coloured folds all over his papers as she drew her feet up after her like someone taking refuge on a rock.

‘Oh, Hunter,’ cried Annette, ‘do listen! I’ve left beastly Ringenhall!’

‘Annette!’ cried Hunter. ‘How many times must I tell you not to enter this office without knocking? I’m in conference now, you must go away!’

Annette noticed Calvin, and fell off the desk. But it was too late. Calvin had jumped up and said, ‘Don’t go away yet, we haven’t been introduced.’ He was studying Annette with considerable interest.

Hunter looked furious. ‘This is Annette Cockeyne,’ he mumbled. ‘Meet Calvin Blick.’

Annette bowed graciously to Calvin and held out her hand. His name meant nothing to her. She smiled her large joyful smile. Annette’s teeth were set upon the arc of a circle so that as she smiled she revealed more and more and more small white teeth until the smile stretched right across her face. ‘Enchantée,’ said Annette.

‘Yes,’ said Calvin. ‘I thought I couldn’t be mistaken. Your resemblance to your mother is very striking.’

‘You know my mother?’ said Annette. She was not surprised. Europe was full of men who knew her mother.

‘I have had the honour of meeting her,’ said Calvin. He was standing now with his heels smartly together, bending attentively towards Annette. The careless slouching appearance which he had had a moment ago was quite gone.

‘Get out!’ said Hunter.

‘May I ask if your mother is in London?’ asked Calvin, paying no attention to Hunter.

‘No,’ said Annette, ‘she’s still with Andrew in Turkey.’ Annette had called her parents by their Christian names ever since she could remember.

‘Are you staying long in London, Annette?’ asked Calvin. ‘May I call you Annette?’

‘Blick, will you go away?’ said Hunter.

‘Don’t be so horrid, Hunter,’ said Annette. ‘What’s the matter with you? I’m fixed in London for this year. I’ve been at school here, you know. That is, till this afternoon.’

‘Where do you live?’ asked Calvin.

Hunter sat down at his desk and groaned softly as he began to pull the papers together into an aimless heap.

‘Why, I live here,’ said Annette, ‘with Hunter and Rosa. Do you know Rosa too?’

‘I have that honour,’ said Calvin. He turned to Hunter. ‘I see you’ve been keeping all sorts of things from me!’ he said maliciously. He gave Annette a smile which lit up his colourless face with a sudden gaiety, revealing in it an unexpected amount of detail. ‘Tell us about your school,’ he said. ‘What’s this about having left?’

‘Yes, it was wonderful,’ said Annette. ‘I just walked out!’

‘Why did you do that?’ asked Calvin. As he spoke, he was looking Annette up and down. He noted with approval her narrow long-legged build and the pallor of her face and the creamy smoothness of her bare legs. In Calvin’s view a woman ought to be the same colour all over.

‘I was learning nothing there,’ said Annette. ‘I have decided that from now on I shall educate myself. I shall go out into the School of Life.’

Calvin laughed. ‘Well done!’ he said. ‘I trust that I may see you from time to time in the course of your studies!’

‘You’re to go now, Blick!’ said Hunter, getting up.

‘Do stop it, Hunter,’ said Annette. ‘Where’s Rosa?’

‘She’s gone to see Dr Saward,’ said Hunter, ‘and then on to the factory.’

‘When will she be back?’ asked Annette. ‘I was wondering if I had time to go and see Nina.’

‘She comes off early today,’ said Hunter.

‘Well, I’ll go to Nina tomorrow morning,’ said Annette. ‘I do want to see Rosa as soon as she’s back.’

‘Is that Nina the dressmaker?’ asked Calvin. His eyes were gleaming like a couple of sea-washed limpet shells.

‘Yes,’ said Annette. ‘Do you -?’

‘Get out! Get out! Get out!’ shouted Hunter. He began to toss the papers up in the air. A cloud of dust spread over the three of them. Annette began to sneeze.

‘Get out!’ Hunter cried again, and he started to push Calvin Blick towards the door. Calvin did not resist, but departed laughing, and could be heard laughing and sneezing all the way down the stairs.

Hunter came back. He looked at Annette with exasperation. He was fond of her, but as he had said to Rosa when the latter had proposed that Annette should come to live with them he thought that she was likely to prove a trouble-maker; and, quite apart from his other worries, he had been far from pleased to hear her announcement about having left school. Now we’re for it! thought Hunter. He looked upon the slim child with displeasure.

‘You wait till Rosa hears about you’re trying to leave Ringenhall!’ he said.

Annette turned a little pale. ‘Rosa won’t mind at all!’ she said defiantly.

This was just what Hunter feared. He shrugged his shoulders. ‘Now go,’ he said. ‘I’m busy.’

‘What did that man mean about your having kept things from him?’ asked Annette.

‘I haven’t the foggiest idea,’ said Hunter. ‘Just go away, will you? Go away!’ And as the door closed behind her, Hunter said to himself again, Yes, Yes, now we’re for it!


PETER SAWARD was sitting writing at a very large desk which was covered thickly all over with open books, photographs and printed sheets of hieroglyphic script. The surface of the desk was not visible. In places the books lay three or four deep. The floor was also littered with books. The room must have contained some three thousand volumes, of which at least a hundred were open, some lying horizontal, some at an angle of forty-five degrees, and others vertical, opened at a favourite illustration and perched on top of bookshelves or supported ingeniously by pieces of string. The shelves reached in most places to the ceiling. Any space which remained was covered with photographs of statues or reproductions of paintings pinned edge to edge.

The room was large, with wide casement windows which gave on to a dark green garden with tall walls and a single plane tree. Owing to the plane tree, the room was dark, and owing to the richly encrusted character of five of its surfaces, resembled an underground cavern. The ceiling alone had resisted Peter Saward, and his failure to cover it over with pictures and suspended objects was due solely to a lack of mechanical skill. Its pale surface, however, had in the course of the years developed first cracks and slight undulations, and later knobs, bulges and protuberances of all kinds, as if in irresistible sympathy with the walls and floor. Upon the mantelpiece, from which pieces of paper, pipes and boxes of matches fell intermittently, there stood an hour-glass which Peter Saward would thoughtfully reverse from time to time, and a photograph of Peter Saward’s sister, who had died when she was nineteen. That was a long time ago. Over the mantelpiece hung a picture of Mommsen and beside the door a picture of Eduard Myer. On a table in the corner, in the middle of a pile of papers, sometimes visible and sometimes invisible, there was an anonymous-looking green plant, whose mysterious vitality produced in this dark and dry interior a luxuri ance of green leaves but no flowers.

It was early in the afternoon. Peter Saward usually divided his working day into four sections. In the morning he would remain quiet and receptive, almost in a dream, writing down ideas as they came to him. He would rise early and start work at once, postponing his breakfast until ten-thirty. What he wrote down during this time would be perhaps plans for future work, or intuitions about present problems, or else stranger things still, visions of the past, a knowledge which seemed to belong to the night, and a small portion of which could be caught each day before it fled away along the paths of sleep or became inextricably mingled with the phantoms of desire and anxiety. Peter Saward attached great importance to these intuitions; and at one time, before his doctor sternly forbade it, had extended this part of the working day into the night itself, taking a pad of paper to bed with him and continually writing upon it in the dark, as he woke intermittently in the night hours, and tossing the sheets on the floor, so that he would wake each morning surrounded by a sea of thoughts, many of which he would then have anxiously and often unsuccessfully to try to decipher. Since his illness, however, he had reluctantly abandoned this attempt to get twenty four hours’ work out of each day. Yet he still made what he could of the night.

After ten-thirty, and during lunch, which he ate at his desk, and on till four he would work more systematically, writing perhaps a note or an article or some part of the longer work which had been in progress now for some ten years. In the evening he read sources, checked references, made notes, sifted and criticized his notebook of ‘intuitions’, and prepared material for the work of the following afternoon. After that would come the night again, which would be preceded by a period of contemplation, during which, in a kind of prayer, the problems were summoned up which were to be committed to the care of the darkness and put to the question during the hours of sleep. Normally every day would pass in this manner, varied only by occasional evening visits from friends. Peter Saward was a historian of the empires which rose and fell before Babylon.

Of late, however, Peter had become the victim, as he put it to himself, of an absurd obsession. The obsession was the deciphering of the Kastanic script, samples of which now littered his desk. Peter had used to hold the view that the deciphering of scripts was not a historian’s job. He knew, from many distinguished examples, how easily such a thing can become a mania, and how the most sober and balanced of men, once this passion is upon them, can lose completely their sense of proportion and spend years in trying to establish a particular theory the evidence for which could be written upon a postcard. ‘It’s a mug’s game,’ he could hear his own voice saying out of the past, ‘deciphering these ancient scripts. It isn’t even as if historical knowledge could help you much. Very often it’s better to forget what you know, or think you know, about who may or may not have written this language or what it’s likely to mean, and treat the thing as a cipher or a problem in pure philology. Historical conjectures are so often wrong; and once your start to mislead yourself, you may work for years on the wrong track. Life’s too short. It’s not worth it.’

Yet now he had become mad himself in exactly this way. The Kastanic script had been known since the middle of the nineteenth century, when a number of tablets had been discovered in Syria; and in the years that followed, a small steady stream of tablets, monuments, seals, and dishes had turned up covered with similar characters, but so far the language had completely resisted all attempts at decipherment. Peter Saward had considered the problem of the script many years ago and had set it aside to lie among those many unsolved problems of ancient history which must simply wait upon the chance of further archaeological discoveries, in particular the discovery of a bilingual monument or tablet which, giving the same inscription in a known language and in the unknown script, would give a rational beginning to the task of decipherment. Without that, work on the script would be work completely in the dark, since it was still quite uncertain who had written this language, for what purposes, or even what type of language it was.

However, some eighteen months ago the Kastanic script had come once more to Peter Saward’s attention because of two apparently unconnected things: one was the discovery of a large cache of tablets bearing the script on the site of an ancient city near the Bosphorus which was of particular interest to Peter; and the other was the appearance, again in Syria, of a number of tablets written in the cuneiform script, not in the Babylonian language but in some unknown language. Immediately, for reasons which, he was well aware, hardly amounted yet to a historical argument, Peter Saward became convinced that the unknown cuneiform language and the language of the hieroglyphic script were one and the same. Further, the idea became lodged in him, and resisted all criticism, that the decipherment of the script, of which a very considerable number of items now existed, would bring him, and by the only available method, the solution of a number of problems which had troubled him for years. From that moment on he was lost.

Peter Saward knew very well that his intuitions about the script were exactly similar in type to those which he had, with pitying shakes of the head, observed to mislead and confound his fellow-historians in the past. And when he began himself to work seriously at the task he saw but too clearly how easy it was, in such a morass of imagination and conjecture, to attach oneself desperately to any idea which had even the faintest plausibility, to allow a conjecture, through mere familiarity and through the absence of rivals, to seem gradually more and more likely, and to become daily more in love with it because of the complete lack of even any rational starting-point to which one could return. Peter Saward was always fanatically systematic in his work. Although he knew how to invoke the darkness, he was rigorous in his criticism of his intuitions, and anything which could not fit into or modify the steady and continuous scheme of his work was ruthlessly discarded. In deciphering the script, however, the very problem was bow to be systematic. The only thing that seemed clear about it was that it contained too many signs to be an alphabetic script. It might be a syllabic or an ideographic script, or a mixture of the two. It was not even clear whether the language in question was Indo-European or not. Anything was possible. Peter Saward proceeded at last by two methods: that of selecting names of gods and kings which might perhaps be mentioned in the inscriptions and trying, in some way or other, to identify some of the signs with these names, and that of studying the signs themselves, attempting to group and classify them and so establish in some way the structure of the language. He also hoped to get some clues, he hardly knew how, from a study of the cuneiform tablets. How happy he would have been if these procedures had yielded absolutely no results! Unfortunately although they yielded no results worth speaking of, they did seem to provide a number of hints or possibilities which always seemed to be worth following, without as yet leading to anything in the least conclusive. So, cursing himself, Peter Saward went on, until the task of decipherment encroached more and more upon his working day, and the mystery of his sleep was resolved into a dance of nightmare hieroglyphics.

Winter and summer a stove was burning in his room, stoked by Peter Saward’s landlady, a Miss Glashan, who also brought him his meals and did the cleaning. In the course of time this lady had become expert in removing every speck of dust without disturbing the position of any object. She would dart about the room silently with the dexterity of a cat and the dirt would vanish as completely as if she had swallowed it. Miss Glashan never spoke, though she often smiled. She was in awe of Peter Saward, both because of those rather austere features of his character which inspired awe in most of the people who knew him and also for an extra reason of her own, because he was a sick man. Miss Glashan, who had never known a day’s illness, regarded sick people with a mixture of reverence and horror which was identical with her attitude towards death. Peter Saward had an advanced but quiescent tuberculosis. As Miss Glashan told her friends with emotion, he had only one lung. His illness had been successfully arrested, but the doctors had sentenced him to a quiet life. Since then he had grown plump. Of the fine silhouette of his earlier youth there remained only the profile of his face. He had also, his friends noticed, grown strangely gay; and very often, when he had company, he would stretch out his long legs and throw back his big head and laugh till the house rocked, and Miss Glashan in the kitchen would say to her neighbours, ‘Hear him laughing, the poor soul!’ Peter Saward was forty-four years of age.

He was staring at the hieroglyphics; but it was now some time since they had become invisible. At last he thrust them aside. He was expecting Rosa. Peter could not endure the wasting of time. He would read a book while he ate his meals and even while he was shaving, with the result that he was usually as covered with scars as a Sicilian bandit. There were other special tasks which he saved up for times when he knew that he would be disturbed. While Miss Glashan was cleaning the room, he would work on his bibliography, sorting and indexing the innumerable scraps of paper on which he had written references to books and articles. But even this was too exacting for the times during which he was waiting for Rosa. After various experiments he had decided that the only thing he was fit for just then was cutting the pages of books. He deplored this irrational and continually renewed agitation, but was by now resigned to it. He stacked up the sheets of hieroglyphics, and reached out for the pile of volumes which he had been keeping ready for this moment. The soft hiss of the paper-knife made an accompaniment to his thoughts.

There was a knock at the door. Peter Saward lived on the ground floor, and as the front door of the house was always open, his visitors could come straight to his room. He dropped the knife and called out. But it was not Rosa.

The person who entered was a man called John Rainborough, an old friend of Peter Saward, but now a rare caller. Peter did his best to look pleased to see him, and succeeded. ‘Come in, John,’ he said. ‘This is an unexpected treat. Sit down.’

‘May I?’ said Rainborough. ‘I hope I’m not disturbing you. I just thought I’d drop in on the way back to the office.’

Rainborough held an important post in the Special European Labour Immigration Board, better known as SELIB, a body which had started life as a charitable organization supported mainly by American contributions and which now received a certain financial assistance from the British Government. He had the reputation of being a very clever man, though those who described him in this way would always add, ‘Of course, he hasn’t yet found his niche.’

Although Rainborough was younger than Saward by several years, he looked older. He had lost his hair almost to the crown of his head, which gave him the appearance of having an enormous forehead which was divided into two halves, a lower half covered with deep wrinkles and an upper half which was smooth and shining. He fidgeted continually and had restless brown eyes. He was embarrassed by his partial baldness and never ceased to envy Peter Saward, in whose great bush of brown hair, every time that he came to see him, he would look in vain for some traces of daylight. Saward was fond of him, although at that moment he wished him at the devil.

Rainborough sat down, screwing himself into the chair. ‘How’s the work?’ he asked.

‘At a standstill,’ said Peter Saward.

‘Oh, that language thing,’ said Rainborough. ‘Yes, I saw in The Times they’d found a bilingual.’

‘It’s not true,’ said Saward. ‘At least, it was only a seal with a single name on it, together with what may be, but probably isn’t, one of my hieroglyphs.’

‘I can’t think why you bother,’ said Rainborough.

Peter Saward shrugged his shoulders. ‘A bilingual might turn up next week, or it might never turn up.’ He suppressed the irritation he felt against Rainborough for expressing what he himself also felt, that he was wasting his time.

Rainborough was shifting in his seat and fiddling nervously with the edge of the chair. It was some time now since he had ceased to think of Peter Saward as a master from whom he might learn important truths, but he still bore him a slight grudge for having ever appeared, even momentarily, in that role. Rainborough respected and envied Saward’s learning, which extended far beyond the bounds of the ancient world, and he disliked, and was impressed by the simplicity of his life. He also and especially admired the way in which Saward was able to harness all the resources of his intellect to a single task. This was a thing which Rainborough had never been able to do; on the contrary, each project in which he interested himself would regularly turn out, after a while, to have ‘nothing in it’. He gained, however, a certain relief from reflecting on the peculiar pointlessness of the studies in which his friend specialized. Wherein, he asked himself, lay the interest or importance of the rise and fall of empires whose very existence rested upon a few unprepossessing stones and a disputed reference in the Book of Kings? Whole dynasties of princes with barbarous names and pantheons of gods dubiously identified with more respectable and better known deities, appeared to be supported only by the vigorous imagination of Peter Saward and his colleagues. And if Saward had in fact gone slowly mad and were inventing it all, Rainborough reflected, it would be years before anyone found out, even, he thought spitefully, his fellow-historians; and it wouldn’t make any difference to anything.

Since Saward’s illness, Rainborough had also been made uneasy by a change which he imagined to have taken place in his friend and which he found it difficult to diagnose. After he had been near to death he had become a jester. Rainborough had the impression that Saward had become deeply melancholy, and yet the only expression of this melancholy was a completely unforced cheerfulness. His personality had become in some profound way looser, less rigid; and yet the deep crack which Rainborough suspected had the strange effect of making Saward not weaker but more powerful. This change distressed Rainborough because in some sense it put the man even more beyond his reach than he had been before. He often wondered to himself, as he listened to Saward’s frequent laughter, what it was that made him so conscious of the presence of something sad. It was only occasionally that Saward said something that revealed what Rainborough took, contrary to the evidence, to be the reality of the matter: as when he said once on a winter evening, ‘When it is so cold I think often of those who sleep out of doors,’ and it took Rainborough a moment to realize that he meant the dead.

‘In fact, I’m making a little progress,’ Peter Saward was saying. ‘I’m almost sure now that certain signs represent grammatical suffixes — ’

Rainborough, who had only made his inquiry out of politeness, hastened to interrupt him. ‘Look, Peter,’ he said, ‘never mind that. I’ve got a piece of news for you. Mischa Fox is in England.’

‘I know,’ said Saward.

‘You know?’ said Rainborough, disappointed. ‘How?’

‘He called on me last week,’ said Saward.

Rainborough looked annoyed. ‘You’re favoured!’ he said. ‘He hasn’t condescended to call on me. I inferred that he was around when I saw that unspeakable man Calvin Blick in Oxford Street. I crossed the road to avoid him. Then I saw it in the Evening News. As you never read the papers, I thought you mightn’t know.’

‘Ah, well!’ said Saward. His bush of brown hair had fallen over his eyes.

‘It’s all the more maddening,’ said Rainborough, ‘because I have the reputation of being Mischa’s friend, and the ten thousand people who want to see him will all start calling on me. I’m never so popular as when Mischa Fox is in England. Did he say anything about me?’

‘No,’ said Peter Saward.

Rainborough sat silent, frowning, his lower brow wrinkled up into a knot of lines. He would have said sincerely, and with a sort of pride, that Mischa Fox was one of his best friends; yet in his heart he now felt fear and almost hatred of the man. He never felt easy in his mind so long as Fox was in the country.

‘I’m expecting Rosa,’ said Peter Saward. ‘You must stay and say hello to her.’ He hoped that this indicated politely but clearly to Rainborough that he was not expected to stay longer than that.

‘Rosa! Oh, good!’ said Rainborough. A light gleamed in his eyes which was almost, but not quite, pleasure. Rainborough had known Rosa for more years than Saward had; and in the matter of Rosa he felt a certain resentment. Rainborough would have liked to play the role of being unhappily in love with Rosa, but it had been Saward who had set his heart upon her, meeting her after Rainborough had already known her for some time. Indeed, it was probably Saward’s passion which had first revealed Rosa’s charms to Rainborough. But it would have seemed to him absurd to love Rosa vainly, since his friend already did so.

Rainborough was not averse to being unhappily in love; indeed, an arrangement of this kind would have suited him very well. But he was reluctant to undertake the drudgery of an unrequited attachment if he was not also to have the satisfaction of being, in the eyes of the world and of the object of his love, a solitary figure. As a lonely and unfortunate admirer Rainborough could, he thought, have found in the tension of such a relationship a mode of being both apart from and together with the beloved: such a combination, in short, of security, yearning and rapture, as had now become his ideal conception of partnership with a woman. That Rosa could ever have returned his love did not enter his head, any more than it entered his head to imagine that she might ever return that of Peter Saward. It seemed to Rainborough now very unlikely that Rosa, who was a year older than himself, would ever get married. The beautiful possibilities of the situation had been spoilt by the unexpected and tireless way in which Saward had elected to love Rosa. Rainborough had no wish to be one of two people inspired by the same fruitless passion. In such a role he would have felt merely ridiculous. For such reasons he was not in love with Rosa. He had, all the same, a certain inclination for her. He admired what he took to be an ascetic trait in her character, and he liked her sulky pessimism, her sarcasm, even her rudeness, and her extremely long black hair.

‘Has she seen him?’ he asked Saward. ‘Does she know he’s in England?’

‘I don’t know,’ said Saward. ‘Rosa hasn’t been here for ten days.’

‘Did Fox mention her?’ asked Rainborough.

‘No.’

‘Well, what the hell did you talk about? Never mind, don’t tell me. I wonder ought we to mention to Rosa that Fox is here?’

‘She’ll certainly already know,’ said Peter Saward.

‘I don’t see why she should,’ said Rainborough. ‘She might miss it in the papers, and, after all, the heavens don’t turn red when Mischa Fox lands; comets don’t burn in the sky, whatever some people may think.’

‘She’ll know,’ said Saward, ‘and it’s better not to say anything.’

‘Her kid brother never got over Rosa’s turning Mischa down,’ said Rainborough.

‘Yes,’ said Peter Saward. ‘He was certainly fond of Mischa. Of course, Hunter was very young at the time.’

‘The interesting question,’ said Rainborough, studying his friend, ‘is whether Rosa ever got over it.’

‘Ah —’ said Peter Saward. He had put the books aside, and was examining the paper-knife.

‘It was a good thing she didn’t marry him,’ said Rainborough. ‘He is a man capable of enormous cruelty.’

Peter Saward only replied by staring at the paper-knife and shaking his head slowly to and fro, and twisting his long legs into knots under the desk. ‘How’s the office, John?’ he asked.

As Rainborough looked at him he felt a pang of pain and annoyance at his vulnerability. No man, he thought, had any right to be so vulnerable. He was letting the side down. All males have a right to a certain brutality, a certain insensibility. Without this, Rainborough thought, we can be charged with anything. But Saward had foregone his right, perhaps never knew that he had it. Here was a personality without frontiers. Saward did not defend himself by placing others. He did not defend himself. It was, Rainborough thought, a scandal. He accepted the change of subject.

‘The office,’ he said, ‘is appalling. The place is paralysed with boredom and inactivity. It isn’t that there aren’t plenty of things that need doing: half the staff needs to be sacked to start with. But it’s partly that no one has enough real authority to do anything drastic, and partly that we’re all so pleased at being in safe seats with large salaries that we daren’t start rocking the boat for fear we fall out ourselves.’

‘What are you waiting for?’ asked Peter Saward.

Rainborough laughed nastily. ‘I suppose,’ he said, ‘that I’m waiting until my own seat is made so impeccably safe that I can start making it hot for other people without needing to be afraid of the reprisals!’

‘But you don’t need the money, John,’ said Peter Saward.

‘I know,’ said Rainborough. ‘It isn’t the money. It’s just that one would have to be so bold and make oneself so unpleasant in order to get anything done. It’s easier to sit still and hope for one’s position to improve.’

‘You hope to be Director when Sir Edward retires?’

‘Yes,’ said Rainborough shortly. He always found himself making damaging admissions to Peter Saward, and could not decide whether it was the manner of his friend’s questions, or his own desire to strip himself before Saward, which brought this about.

Rosa came in. She knocked and entered in the same moment. Rainborough leapt up, took a step back, and stumbled over a pile of books. Rosa looked surprised to see him, and displeased. ‘John,’ she said, uttering the syllable in a colourless way which was neither an exclamation nor a greeting. It was as if she noticed his presence and murmured the word to herself. She paid no attention to Peter Saward, but sat down on a chair beside the door. Saward did not look at her, but bent his head lower over his desk.

‘Don’t mind me,’ said Rosa. ‘Go on talking.’

Rainborough sat down, kicking books away to right and left. ‘Don’t be absurd, Rosa!’ he said. ‘How can we ignore you?’

‘I’m not asking you to ignore me,’ said Rosa, ‘but just to continue your conversation.’ She turned her chair round so that she faced the bookshelves and began to examine the books. She selected a volume, and leaning a plump hand on the back of the chair, began to read. The two men looked at her back.

‘What are you so cross about, Rosa?’ asked Rainborough.

Rosa turned round far enough for him to see her profile. ‘That man Calvin Blick is with Hunter,’ she said.

Rainborough was very interested. ‘Whatever did he want?’ he asked.

‘He wants to buy the Artemis for Mischa Fox.’

Rainborough exclaimed. ‘How extraordinary! What is Fox plotting now?’

‘Must he always be plotting something?’ asked Rosa.

‘Yes,’ said Rainborough, ‘I think so. Don’t you think so?’

Rosa shrugged her shoulders. ‘I don’t like Calvin Blick,’ she said, ‘and poor Hunter is terrified of him.’

‘Blick is the dark half of Mischa Fox’s mind,’ said Rainborough. ‘He does the things which Mischa doesn’t even think of. That’s how Mischa can be so innocent.’

Rosa made a contemptuous gesture. Then she tossed the book she had been reading on to the ground.

‘Pick it up,’ said Peter Saward, ‘and put it where you found it, or I won’t know where it is.’ Rosa replaced the book.

‘But why in heaven’s name should Mischa want to have the Artemis?’ asked Rainborough. He was fascinated.

‘Why indeed?’ said Rosa. ‘What is the Artemis good for?’

‘I didn’t mean that.’ said Rainborough, ‘as you well know. But why the Artemis?’

‘The Artemis is a little independent thing,’ said Rosa, ‘it’s very small, but it goes around on its own. There aren’t many completely independent periodicals these days. Perhaps the sight of a little independent thing annoys Mischa. It’s like the instinct to catch fish or butterflies. To feel the thing struggling in your grasp.’ She stretched out her hand and closed her fingers slowly.

‘Rosa,’ said Peter Saward. He murmured her name like a magic charm to protect not himself but her.

‘All the same it’s odd,’ said Rainborough. ‘Hunter won’t sell, of course.’

‘I’ve no idea,’ said Rosa, ‘what Hunter will do. It’s nothing to do with me.’

‘Come, Rosa,’ said Rainborough. ‘You know Hunter will do whatever you say.’

‘That’s why I’m not going to say anything,’ said Rosa.

‘I only hope Hunter will be arrogant enough,’ said Rainborough. ‘It’s not often anyone is in a position to be thoroughly disobliging to Calvin Blick. It’s a chance not to be missed.’

‘I don’t see why Hunter shouldn’t sell if he wants to!’ said Rosa. Her hair hung in loops over her brow like a cloud of black thoughts and was wound upon her neck into a long heavy knot. She still sat turned sideways to the two men, looking at the bookshelves on the opposite wall. ‘He’s being offered a good price for the shares, and a compensation for the loss of a job he hates. I don’t see why he should refuse just because some people think Calvin Blick ought to be taught a lesson!’

‘Hunter should be too proud to sell!’ said Rainborough.

‘What do you mean, “too proud”?’ asked Rosa. She was taut with irritation.

‘Well,’ said Rainborough, ‘I mean -I should have thought you would have cared too much about the Artemis, Rosa, its traditions and so on.’

‘It’s clear you’ve never had to run a review,’ said Rosa, ‘or you wouldn’t talk nonsense about “traditions”. The Artemis is a wretched thing, it just manages to drag itself along from month to month. It’s painful to watch. Perhaps it would be a good thing if Mischa Fox were to put it out of its misery. If he can turn it into a glossy magazine and make it pay, good luck to him.’

‘You astonish me, Rosa,’ said Rainborough. He was beginning to sound really angry. ‘If I were you I’d rather kill the Artemis than let Mischa Fox have it. Whatever will the shareholders say?’

‘They’ll say what Hunter says,’ said Rosa.

‘If it’s a matter of pumping some money in,’ said Rainborough, ‘I’m surprised you haven’t approached the shareholders long ago with some sort of appeal. One or two of those old trouts are rolling in wealth. Camilla Wingfield, for instance. She’s made of money. She could easily put Artemis in the clear. Have you never thought of that?’

‘No,’ said Rosa, ‘I haven’t. The old woman you mention is mad, incidentally.’

‘She’s not mad,’ said Rainborough. ‘I admit that she seems to be under the impression that she did in Mr Wingfield. But who are we to call her deluded? In any case, I think you ought to fight Mischa Fox.’

‘For heaven’s sake!’ said Rosa. ‘Under what banner?’ She was rubbing her eyes and combing her hair with her fingers as if her thoughts were anywhere but with the present conversation. ‘It’s Hunter’s business,’ she said.

‘Then why are you so upset about it?’ asked Rainborough.

‘I just feel ill from having had Calvin Blick in the house,’ said Rosa. ‘He is a horrible person.’

‘I don’t know — ’ said Peter Saward suddenly. ‘He has a pleasant smile.’

‘Peter, your good nature sometimes approaches imbecility,’ said Rosa. ‘Anyway, I don’t want Blick to get wind of Annette.’

‘Ah, Marcia Cockeyne’s daughter,’ said Rainborough.

‘Yes,’ said Rosa. ‘Marcia wanted Annette kept out of Mischa’s way. Mischa doesn’t know the child’s in England. And there’s no reason why he should know, unless Blick smells her out.’

‘I never met the legendary Marcia,’ said Rainborough, ‘but I remember meeting Annette when she was a child of fourteen, with that peculiar brother of hers. She was a striking kid. Her mother used to be a great friend of Mischa’s. Have they quarrelled?’

‘Of course not,’ said Rosa. ‘It’s just that Marcia doesn’t think Mischa would be the best chaperone for Annette in London.’

‘I remember too,’ said Rainborough, ‘hearing someone speculating about whether Mischa wasn’t really Annette’s father. Do you believe that story?’

‘I know it to be untrue,’ said Rosa. ‘Annette was about seven when her mother first met Mischa Fox.’ She turned and looked at Rainborough, pushing her hair back out of her eyes. She was calm and grave now, the irritation was gone. ‘Besides,’ she said, ‘Mischa would be too young.’

‘Who knows?’ said Rainborough. ‘No one knows Mischa’s age. One can hardly even make a guess. It’s uncanny. He could be thirty, he could be fifty-five. Have you ever met anyone who knew? I’m sure even Calvin Blick doesn’t know. No one knows his age. No one knows where he came from either. Where was he born? What blood is in his veins? No one knows. And if you try to imagine you are paralysed. It’s like that thing with his eyes. You can’t look into his eyes. You have to look at his eyes. Heaven knows what you’d see if you looked in.’

Rosa yawned ostentatiously. ‘John, would you mind going?’ she said. ‘I want to talk to Peter.’

Rainborough got up. He still looked furious. ‘You drive me mad, Rosa!’ he said. He picked up his coat. ‘I must get back to the office anyhow.’

‘And I have to be at the factory at four,’ said Rosa.

‘Oh!’ said Peter Saward. During the foregoing conversation he had sat contemplating Rosa’s profile, and seemed not to be listening. ‘So you’re only giving me three-quarters of an hour!’

‘That’s right,’ said Rosa, ‘and Rainborough has already taken up twenty minutes of it.’

‘All right, all right, I’m going!’ said Rainborough. He moved to the door. Without looking up, Rosa held out her hand. He pressed it and then laughed. ‘You drive me mad!’ he repeated.

After the door closed, Rosa sat for some time still rubbing her eyes and rubbing her hand over her face. Peter Saward sat looking at the paper-knife. He heard her get up. Then she began to wander about the room. She always did this. It was a kind of dance. Peter Saward felt the whole room suddenly stiffen. The walls were full of consciousness and jerked themselves upright. The ceiling trembled. The space flung itself out like a fisherman’s net and hung poised in an expanse of significant points. Still Rosa moved. She touched the green plant and drew her finger along the window pane. She stepped upon the books and breathed upon the pictures. It seemed to Peter Saward that she walked about in the air, and her shadow fell upon him from far above. He waited patiently. The circle grew smaller and smaller. At last he felt Rosa’s fingers touch his hair. They touched it lightly at first, like birds not daring to land. Then they came back and plunged deeply in. Rosa drew her hands down the two sides of his face and lifted his head. She was standing above him. For the first time since her arrival they looked into each other’s eyes. They looked gravely for several minutes, each scrutinizing the other, not with tenderness but with a puzzled curious intentness. ‘Hmmm!’ said Rosa, and she threw away his head as if it had been a ball. Peter Saward caught her by the wrist as she was moving off.

Peter Saward was well aware that it is the illusion of the lover that love always consoles. Yet he could not help hoping that in some way his love was a benefit to Rosa. He had sometimes found, or imagined that he found, in her lately an increase of concern about him; but this might very well be a reverence for his illness and not a tenderness for himself. That ambiguity would go with him to the end of his life. It sometimes seemed to him that the continuity of his work in some way pleased her or healed some restlessness in her. When she expressed, as she constantly did, irritation with his obsession with the Kastanic script, he liked to flatter himself that this was the reflection of his own dissatisfaction, detected by the sensitive instrument of a true affinity; though at other times he was more inclined to believe that her annoyance with the hieroglyphs was simply annoyance with him and not an attachment to him that went deeper than consciousness.

He sighed and tried to look up at her, but Rosa moved behind him, and reaching over his shoulder pulled one of the hieroglyphic sheets into the centre of the desk. For a moment they both looked at it together.

‘What does it say, Peter?’ asked Rosa.

‘I wish I knew,‘ said Peter Saward. ‘Perhaps it’s a great poem.’

Rosa always asked this question and Peter always gave the same answer, although in fact he did not think that it was perhaps a great poem.

‘It’s more likely to be someone’s laundry list,’ said Rosa.

‘People don’t carve their laundry lists on the backsides of stone lions twenty feet high,’ said Peter Saward.

‘Well, then, it’s the dreary boasting of some king,’ said Rosa — ‘so many cities destroyed, so many men killed. I wish it were all over with I But maybe it’ll all come to you in a flash.’

In such moments, with Rosa looking over his shoulder, Peter Saward did indeed feel that it might all come to him in a flash. But he shook his head. ‘It’s not like breaking a code, Rosa,’ he said. ‘Even if I got the elementary things right, I’d still have to build up the vocabulary bit by bit. Nothing can happen quickly. But I’ve told you this at least a hundred times.’

‘Well, I can’t listen,’ said Rosa. ‘I try to, but it bores me to death. Oh, I hate all this stuff, I hate it! Peter, why do I hate it so?’

Peter Saward wished that he knew. He sighed, and captured her hand again where it lay lightly on his shoulder. ‘O Rosa— ’ he began.

‘I see you’ve cut yourself shaving again,’ said Rosa, who knew what was coming. ‘Your face is covered with blood.’ She could be very prompt in creating a distraction when Peter Saward wanted to say something serious.

‘Rosa, I love you,’ said Peter.

Rosa stroked his hair in a mechanical way with her free hand and said, ‘I wish I had half a crown for every time you’ve said that.’

Peter, who was used to this, only replied, ‘Stop hiding behind me. I want to look at you.’

Rosa ambled round his desk, picking her way between the books. ‘I’ve got to go in five minutes,’ she announced cheerfully.

‘I wish you wouldn’t come for these short times, Rosa!’ said Peter Saward. ‘You don’t know how much your visits upset me. I lose hours of work. And then you’re only here for a moment. And you leave me thoroughly distressed!’

Rosa turned on him at last the full power of her face, lit up suddenly with irony and delight. The love of Peter Saward was her only luxury. She never tired of forcing him to display it and lay it out for her like a rich cloth; but only when she had first protected herself by mockery and laughter.

‘What!’ she said. ‘Isn’t it worth it, to see me for half an hour? Think how much you can see of me in half an hour. I sneeze, I open and close my eyes, I stand up, I sit down, I walk, I talk! Even if you lost ten hours’ work, wouldn’t it be worth it for half an hour of me?’

‘It would be worth it!’ said Peter Saward. She gave him both her hands. Her smile came to him like a flame catching.

‘Would it not be worth it for ten minutes?’ asked Rosa. ‘Think how much you could experience in ten minutes! Enough to think about for days!’

‘It would be worth it for ten minutes, Rosa!’ said Peter Saward.

‘Wouldn’t it be worth it for a second?’ said Rosa.’ Suppose you were just to see me for an instant as a door was closing, just like a snapshot. Wouldn’t that be well worth ten hours work?’ Her smile had dissolved into a look of delighted tenderness that pinned him down like an arrow.

‘It would be worth ten hours’ work, Rosa,’ said Peter Saward; ‘a hundred hours, a thousand hours!’


ROSA ran down the road towards the factory. The big square building with its square windows grew larger and larger until it was looming over her. A tall chimney held a motionless trail of white smoke over three streets and the width of the Thames. Rosa’s thoughts were moving as rapidly as her feet. At that moment everything in her life seemed to be a source of desperate anxiety. O God, as if it were not enough! she thought. Not only was there the problem of Hunter’s future and the distressing decision about the Artemis. Her hair began to come down and she could hear the hairpins one after another pattering on to the pavement behind her. Not only were there the lies she had felt herself compelled to tell, by implication and omission, to Peter Saward. Not that in a way she minded lying to Peter Saward occasionally. He knew her so well that she assumed he always knew when she was lying and so that made it all right. She was late for the four-o’clock shift. Her life was in disorder. Her hair was in disorder. Would the handkerchief hold it? It would get caught in the machine. Caught in the machine. Not only was there the perpetual vague anxiety about Annette, who lived in her house as quietly as an unexploded charge of dynamite. Now there was Mischa Fox, whose rare presences in England never failed to disturb her even if, as usually happened, she did not meet him but was only distantly and indirectly aware of his coming. And there were the Lusiewicz brothers, which was the worst thing of all. They would be expecting her this evening, they would be waiting for her now. The last hairpin fell. As if it were not enough.

Rosa clocked in. Her hair was hanging down her back, still in a precarious knot. She supported it with one hand behind her and went to find her overall. Then she lifted her hair on to the top of her head and balanced it there like a bundle while she tied it securely about with a handkerchief. Then she ran into the workroom. The rhythmical din burst upon her as she opened the door. ‘You’re late, Miss Keepe,’ murmured voices, which perhaps she imagined, amidst the machinery. She ran down an alleyway of contorted steel. The machines at the factory were in perpetual motion day and night. If the attendant of a particular machine was late the person on the shift before was supposed to stay on until he was relieved. So lateness was frowned upon not only by the management but by the workers. Rosa’s breath came in gasps. The workroom was more than a hundred yards across, and her bench was on the far side. She ran upon a soft carpet of paper and steel shavings.

As she drew near her bench, she slowed down. Her predecessor had left, and her place had been taken temporarily by Jan Lusicwicz, who was tending the machine and looking out for Rosa at the same time. When he saw her coming, he waved to her not to hurry. His smile shone out like a neon sign. Rosa could see nothing else. She arrived panting.

‘So. You hurry,’ said Jan. ‘Wait. Not yet. Sit.’ He still usually spoke in monosyllables, except at peaceful moments when he had time to relax and think out sentences. Rosa could not hear his voice in the din, but somehow she knew what he said. Rosa seated herself at the bench and got her breath, and Jan continued to smile down at her while his left hand operated the machine.

‘I’ll take over now!’ shouted Rosa. ‘Thanks, Jan!’

‘Don’t say it!’ shouted Jan.

‘You mean, “don’t mention it”!’ shouted Rosa.

‘What?’

Rosa shook her head violently. They were laughing into each other’s faces. Jan still had his left hand on the lever; Rosa’s hand covered his, and for a moment she felt the steel of the lever through his flesh. Then his hand had slipped away and he turned.

‘What about it?’ he called into her ear. ‘Tonight, yes?’

Rosa nodded vigorously, and a sound rose up inside her head. She supposed it was ‘yes’. Jan smiled and receded, waving, down the steel alley. Rosa glued herself to the machine, and the rhythm of it filled her body.

She called the machine ‘Kitty’ because it made a repetitive rhythmical noise which sounded to Rosa like Kitty Kitty bang click Kitty Kitty bang click. Kitty was rather tall and rose well above Rosa’s head when she was sitting down — and as she sat, looking up through the steel body of the machine, Rosa would often try to find Kitty’s face. But she could never decide what the face of Kitty was like. Sometimes she seemed to be all face, the big safety shields were her eyes and the shovelling back and forth of the tray was the insatiable movement of her jaw. At other times Rosa’s attention fixed upon the motion of the steel arms above the tray, and the Kitty would seem like a contorted curling many-limbed creature with a tiny circular head, low down on the farther side, which spun madly round and round. At other times she looked different again. Only her voice never altered. When this became too monotonous, Rosa could produce a syncopated effect by introducing the suction device, which removed the steel filings a little off the beat; but she didn’t like to do this too often, as it put a strain on the mechanism. An alternative way of distracting herself from Kitty’s well-known diction was to try to listen instead to the din which the whole factory was making and try to understand its rhythm. But out of this deafening chaos of sounds Rosa was never able to draw any harmonious or repetitive pattern, although she felt sure that it was there, and that if only she could remember long enough and listen in the right way she would find out what it was. But it never emerged, and the only result of this entertainment was that she began to make mistakes with Kitty.

Today, however, Rosa had no ear for Kitty’s music nor any yearning to catch Kitty’s eye. She sat staring after Jan as she swayed slowly to and fro, hand in hand with the machine. Jan was as slim and as fresh and as gay as a silk handkerchief passed through a ring. His flesh was of an extraordinary whiteness and his eyes were of an unflecked blue, like the sky in summer or like a crystal-clear lagoon whose colour is built up from its depth, without content, planes or distances. His hair was a burnished brown, and as it swept on to his pallid neck it looked like a chestnut bursting from its white case.

He very closely resembled his elder brother Stefan, who also worked in the factory. The Lusiewicz brothers were engineers, and among those who had immigrated lately under the SELIB scheme and acquired their skills in England. Although it would have been difficult to mistake Jan for Stefan, who had very slightly more irregular features, the resemblance between the brothers was generally admitted to be uncanny — as if Stefan’s face were a reflection of Jan’s in water, just a little softer and hazier in line. The women who worked in the factory, who ran into hundreds, were divided into Janists and Stefanists, some exalting the neatly chiselled face of the younger, others praising the more rugged face of the older, brother. But all were agreed that it was very hard indeed to say which of them was the more charming. They were both expert at their jobs and had soon graduated out of the enslaved group of machine-minders, to which Rosa still belonged, into the comparative freedom of the technical staff.

As Rosa watched Jan disappear round a corner fifty yards away down the workroom, she jumped violently to see his face materialize a few inches from her. It was Stefan.

‘So. You come. Yes?’ he said. ‘It is for tonight, yes?’

Rosa nodded and again her tongue moved. Stefan’s smile was like porcelain in the sun and his eyes caressed Rosa. He placed himself close up to Kitty so that the rhythmical return of the tray brought Rosa’s bare arm into momentary contact with his. As the machine parted them again, Stefan faded away, his mouth opening in a laugh which fell inaudibly into the general noise.

‘Oh, Kitty,’ said Rosa. ‘Kitty, Kitty!’

Kitty Kitty bang click, said Kitty, like a clever parrot repeating its own name.

The Lusiewicz brothers were Rosa’s secret. She had discovered them when they first came to the factory about eighteen months ago, soon after their arrival in England, when they were a bewildered helpless pair of very young men. As no one else seemed to be interested in them at that time, Rosa had dutifully, almost sulkily, undertaken to be their protector. At that time they were dejected and colourless, like half-starved, half-drowned animals; and in a moment they had become completely dependent on her. They spoke practically no English and would sit together upon a bench, looking up at Rosa with their blue eyes full of confusion and sorrow. They would speak rapidly to each other in Polish. Then one of them, usually Stefan, would try to say something to Rosa in English. One mangled mispronounced word would come out, together with many gestures and an accompaniment in Polish from Jan. Rosa had never before seen a language appear so much like an instrument of torture.

She had protected them, guided them, given them money, and taught them English. During this period she saw them every day at the factory, gave them an English lesson almost every evening, and spent a large part of her week-ends in showing them London. They became her children and her secret. She had tried at first to make Hunter take an interest in them. Stefan was a bit younger than Hunter. But this was unsuccessful. For some reason Hunter had disliked them. Then after a while Rosa found herself becoming oddly secretive and possessive about the pair. She did not mention them again to those of her friends to whom she had described them in the early days. When people asked her, ‘What happened to those two gloomy Poles you were looking after?’ she would reply,‘ Oh, they’re all right, I think. They can manage for themselves now. I haven’t seen them lately.’ Even from Hunter she concealed the fact that she still saw the Lusiewicz brothers as often as ever.

The brothers had meanwhile been achieving a startling degree of success. They had both had some training in engineering before they arrived and they rapidly showed a remarkable aptitude with machines. They learnt to speak English with confidence and charm, though with a quaint and repetitive vocabulary and an ineradicable contempt for the definite article. Their appearance improved. Their hair, which had hung in muddy strands down on to their collars, began to arch up like a plant revived and gleam with brown fire: and the exceptional pallor of their skin now put the onlooker more in mind of Grecian marbles than of the symptoms of anaemia or undernourishment. Their blue eyes became filled with gaiety and ferocity and joy, and their mouths with laughter. At the factory, their beauty, their awkward English, which they soon learnt to make into an instrument of seduction, and their curious resemblance to each other soon commended them to the women, touched by an appearance of helplessness which was now comprehensible enough to be charming and by the mysteries of consanguinity. To the men, their mechanical skill and willingness to learn soon commended them just sufficiently to compensate for the irritations caused by their success with the women. They became popular.

Rosa watched this flowering with interest and pleasure at first, and later with sadness. There was no doubt that their arrival had transformed the factory for her. Rosa had been working in the factory for about two years. Before that she had been a journalist. Before that she had taught history in a girls’ school. She disappointed her mother by failing to be a fanatical idealist, and she disappointed herself by failing to be a good teacher. In journalism she had succeeded a little beyond her expectations and even her wishes, but had never recovered from the gloom and cynicism with which she had entered the trade. She had come to the factory in a mood of self-conscious asceticism. Work had become for her something nauseating and contaminated, stained by surreptitious ambitions, frustrated wishes, and the competition and opinions of other people. She wanted now at last to make of it something simple, hygienic, stream-lined, unpretentious and dull. She had succeeded to the point of almost boring herself to death. Rosa did not imagine that the factory represented anything other than an interlude in her life; but then she had also ceased to imagine that her life would ever consist of anything but a series of interludes.

There had been a time when Rosa had been used to have one extraordinary thing happen to her after another. But since she had gone to the factory nothing had happened to her at all. It was as if whatever god she had invoked when she decided, in what her friends pointed out to be such a deplorably destructive and negative mood, upon this course of action had indeed taken her at her word. Her life became simple, with the simplicity hardly of beauty or goodness but of a monochromatic tedium. Where beauty and goodness were concerned, Rosa had of course had no particular expectations from her new life; she was far from sharing her late mother’s urge to get in touch with the People. Deep in her heart, however, although she had not admitted it to anyone, she had hoped that she would get to know some of her workmates; she had even hoped that, somehow or other, she might be able to help them. But none of this had come about. She was on amiable terms with the men and women with whom she worked, but she remained at a distance from them, eccentric, solitary, only just failing to be an object of suspicion. At this Rosa had been not at all surprised and only a little disappointed. Life became impersonal and mechanical; and this even pleased her too, satisfying some deep and perhaps despairing desire for peace.

Rosa never wanted other human beings to come too near. Her intimacy with the person closest to her, Hunter, inspired in her at times a certain horror. She was obscenely near to Hunter. For him she had no exterior. The shell of conventions and pretentions which enclose and define a person did not pass between Hunter and Rosa but encased the pair of them together. One’s closeness to oneself, she thought, is made tolerable by the fact that one can alter oneself, the structure is alive. But for this other proximity there was no remedy; and this inspired in Rosa such a fear of any proximity as to console her for her increasing solitude. She would have welcomed the intangibility which was being forced upon her if it had not been that she was becoming throughly bored. So the time had passed and nothing had happened: nothing, that is, except the advent of the Lusiewicz brothers.

The brothers had treated Rosa at first with an inarticulate deference which resembled religious awe. They were like poor savages confronted with a beautiful white girl. For them she was from the start ‘English Lady’; and they were very proud, as they told her later, that they had seen at once that she was ‘Lady, not like those other ones, but lady.’ She had had great difficulty in persuading them to call her by her Christian name. Their dependence upon her was complete and their respect for her abject. Rosa even became worried at the degree of her power over them. They asked her permission for the simplest things, they made no choice without her opinion, they were her slaves. Rosa feared this power, but she enjoyed it too. There were days when, contemplating the grace and vitality of her protégés, she felt as if she had received a pair of young leopards as a present. It was impossible not to adore them, it was impossible not to be pleased to own them.

The brothers lived in a cheap room in Pimlico. It was an L-shaped room, full of shabby furniture which had originally been stored there by a junk merchant who had died many years ago, and no one since then had felt inspired to clear the room. The brothers, in whom there was apparent, as soon as they had overcome their initial animal terror enough to display ordinary human characteristics, an exceptional degree of parsimony, were pleased with their junk-filled room, which they were able to rent for eight shillings a week, and whose bric-à-brac, once a senseless jumble, they soon set in order, giving to each decrepit object a proper use and significance.

The brothers had brought with them their very old and bedridden mother. This old lady they stowed in the recess of the L, where she lay upon a mattress on the floor. The brothers occupied another larger mattress in the main part of the room. Social life normally took place upon the floor, since although there were a number of chairs, none of them was quite satisfactory for sitting on, and although there was a bed, even a large one, it consisted of the empty frame only. This large bed-frame was the central feature of the room. The iron side-pieces had long ago rusted into the head and foot boards, and it would now have been a work of considerable difficulty to take it apart. This, however, would not have deterred the brothers if they had not almost at once decided that the bed did very well as it was. Its presence was a joke of which they seemed never to get tired. As the centre part of the frame was entirely gone, it was necessary to step over the side pieces one after the other in order to cross the room. On the other hand, these iron bars were useful as seats, or for leaning against, or for hanging up washing — and so the bed was left intact. An unsavoury lavatory on the first landing provided water for the brothers and for all the other, extremely secretive inhabitants of the house.

It was not Rosa who had discovered this place. How the brothers had discovered it she never found out. They were proud of having found it and would only say again and again, ‘We do it alone!’ which in those days meant not with Rosa. The Pimlico room had given Rosa a shock when, in the early days of her acquaintance with the brothers, she had first come to visit it. The decrepitude of the objects, hardly one of which was unbroken, together with the spotless cleanliness imposed by the brothers, who had even managed to rid their room of the smell which pervaded the rest of the house, made it a strange scene. The clean-scrubbed colours and the air of neat deliberate management brought out with an odd emphasis the fact that nothing was quite the right shape.

Most of all, Rosa had not expected the old mother. The brothers had said nothing about her either to Rosa or to anyone else at the factory — and Rosa felt more inclined to attribute this omission to deliberate secrecy than to the lack in their vocabulary of so fundamental a word. The old woman spoke no English, and how much she was aware at all of where she was and what was going on around her Rosa was unable to decide. Sometimes, when Rosa was talking to the brothers, she would lie for hours with her eyes closed. But occasionally Rosa had found her watching her, with an intent and puzzled expression; perhaps she imagined that Rosa was someone else, a niece, or a friend from long ago whose name she could not recall. On the other hand, perhaps, she knew very well indeed what was going on. Rosa wondered, and when she knew the brothers a little better she asked them, but they were short on the subject. ‘She think it is still in Poland,’ said Jan. ‘She never know that it is not.’

‘Never,’ said Stefan. They stood looking down at her. Their mother seemed to fill them with a mixture of tenderness, irritation, and savagery. When Rosa, who was rather shocked at the way in which the old woman was stored there in the corner of the room, had offered to help them to make her more comfortable, they had refused all her suggestions almost with anger. They would not even let Rosa approach near to the place where she lay. ‘She is our mother,’ said Stefan. ‘It is enough.’

When Rosa had realized that the brothers had a mother, her first reaction had been one of uneasiness, almost of jealousy. She thought of her at once as a being to be reckoned with, someone to be coaxed, cajoled, humoured, satisfied, and handled. Soon, however, although the old woman never ceased to inspire in her a kind of awe which nearly amounted to terror, she fell into paying her no more attention, for practical purposes, than if she had been another quaint piece of furniture. When, as sometimes happened, they were alone together in the room, Rosa would keep her distance, but would settle down to study the face of the old idol without embarrassment.

It was indeed like being in the presence of a native god, in which one does not believe but which can terrify one all the same. The mother was yellow in colour and her skin resembled leather. On her face and neck it was crossed with innumerable deep wrinkles until it was almost impossible to descry her features, so many other dark lines distracted the eye. Her checks were furrowed with deep cracks, like a vessel that had been broken and stuck roughly together again. The lower part of her face had fallen in, so that her mouth and chin hung like a flabby bag from the bony protuberances above. Only her plentiful grey hair still seemed to be alive, and her eyes, which were large and dark and moist, and lived in their jagged caves like a pair of jellyfish, their wet and lustrous surface constrasting oddly with the extreme aridity of their surroundings. She always lay propped up on three pillows, and slept so at night too, as far as Rosa could see. She spoke seldom, but when she did address one or other of her children in Polish her voice sounded quite strong and not at all like the babble of someone who was senile. Once or twice when they were alone together Rosa had addressed her in English, but she had made no response of any kind beyond continuing to stare with her large wet eyes. So Rosa would sit contemplating her and she would contemplate Rosa, with as little relationship between them as if they had belonged to two different historical epochs.

Rosa was surprised to find that she was not disposed to pity the old woman, and that she was soon able to take her cue from the brothers, who mostly ignored their mother altogether. They very seldom addressed a remark to her when Rosa was there. At times, however, the presence of the mother seemed to induce in them a strange frenzy of excitement. Then they would stand staring at her with a kind of astonishment. Rosa learnt to know this mood, which would begin with both the brothers tense and quivering, and would rise rapidly to an orgiastic climax, like some native festival.

‘She is earth, earth,’ Stefan would say in solemn tones to Rosa. ‘She is our own earth.’

‘She is our land,’ said Jan. ‘Sometimes we dance on top of her, we do the dance of our land. Eh, old woman!’ he shouted suddenly, prodding her with his foot. The mother would smile up at them toothlessly and then continue to stare with her mouth open.

‘She decay inside,’ said Stefan. ‘All is decay. I cannot explain. You smell it soon.’

‘One day we burn her up,’ said Jan. ‘If we insure her we burn her up long time ago. She so dry now, like straw, she burn in a moment. One big flame and all gone.’

‘We burn you, yes, you old woman, we put fires in your hair!’ Stefan would shout, and the old mother would smile again and her eyes would begin to glow feverishly as she looked up at her tall sons.

‘You old rubbish! You old sack!’ cried Jan. ‘We soon kill you, we put you under floorboards, you not stink there worse than here! We kill you! We kill you!’ And he would make as if to jump on to her stomach. Then the pair of them would begin to dance about the room, shouting things out in Polish, and the old mother would arch herself up on the pillows as if at any moment she might get up and join in the dance.

Then quite suddenly the excitement would be over, and the two brothers would sit down one on each side of the bed frame and mop their brows. This performance alarmed Rosa very much on the first occasion, but she soon got used to it.

‘How old is your mother?’ she asked them once, after they had danced themselves to a standstill.

‘A hundred,’ said Jan.

‘He mean, very old,’ said Stefan. ‘Very, very old. She soon forget Polish language too. She forget all. When is so old, past is nothing, future nothing. Only is present — so big.’ He approached his two hands towards each other until there was only a fraction of an inch between them.

‘It is so,’ said Jan. They both sighed deeply.

After their capering and shouting, a profound sadness would seem to fall upon them and they would begin to sing, in lugubrious voices, their repertoire of Polish songs, concluding always with a rendering of Gaudeamus igitur, which they sang like a dirge, to a slow rhythm, swaying solemnly to and fro, shoulder to shoulder.

‘That is student song,’ Jan would always explain. ‘In Poland we are students of technic, but we have no time to make our doctor.’

‘Now we drink,’ Stefan would say. A bottle of British sherry would be produced, and a toast drunk out of tea-cups.

‘Our mother!’ said Jan gravely.

‘See, we are patriotic for our new country too,’ said Stefan. ‘We drink the horrible wines of our new country!’ Then there would be uproarious laughter, in which Rosa would join.

Rosa had been discouraged at first by the excessive deference with which the brothers treated her. She had wished to be friends with them; but they had made for her a role which was half lady of the manor and half social worker. After she had at last persuaded them to call her ‘Rosa’, a word which they would utter awkwardly, with blushes, hesitations, and smiles, she set about wooing them in every way possible. Their deference, their helplessness, their timidity called up in Rosa a perfect frenzy of protective tenderness. She felt as if she were warming back to life a couple of small birds who had been battered and frozen almost to extinction. Every day brought her an advance, a triumph, a surprise. During this time she was made very happy indeed by the Lusiewicz brothers.

It gave her a particular joy to teach them English. At first their communication had been by means of pantomime and the astonishingly small number of words which the brothers had brought with them. But gradually, and with increasing speed, the area of communication grew wider, the intercourse between them richer and more subtle — and Rosa would continually have occasion to congratulate herself upon the instinct which had led her to adopt these two strange and helpless children. She felt like the princess whose strong faith releases the prince from an enchanted sleep, or from the transfigured form of a beast. As her pair of princes awoke into the English tongue and as they were able more and more to reveal themselves to her, she found in them a hundred-fold the intelligence, the humour and the joy at which she had at first only guessed. Though even then there were moments when, like the princess who remembers with a strange nostalgia the furry snout and fearful eyes which are now gone forever, she wished to have back some particularly moving moment in the metamorphosis. Indeed, if she could she would have slowed the process down, so delightful did she find it.

The lessons would take place in the room in Pimlico, with the three of them sitting cross-legged on the floor inside the frame of the bedstead. In the centre were the grammar books and dictionaries. At first the brothers talked a great deal to each other in Polish, and could barely be persuaded to stammer out an exercise with Rosa’s help. Then they discovered how to make simple remarks in English. Rosa banned the talk in Polish, and they would take a special pleasure in showing off to each other or taunting each other for mistakes.

‘You are like peasant!’ Stefan would say to Jan. ‘Only so talk peasants in England!’

‘You not even like peasant!’ Jan would answer. ‘Rosa not understand you at all. I talk like peasant, but you talk like pig!’

Sometimes they would make Rosa laugh so much that the tears would stream down her face; and then suddenly she would find that these tears were not to be checked, and they would flow and flow until she was sobbing to relieve a pain that lay too deep for any ordinary solace. The brothers had opened in her some profound seam of vulnerability and grief. In their presence she was always breathless, as one in a new and beautiful country, full of an inexplicable rapture and never very far from tears. At such times the brothers treated her with a tender respect and consideration, solemnly offering clean handkerchiefs and asking no questions.

Then one day something happened which Rosa had not exactly foreseen but thought of and refused to contemplate. She was walking back with Stefan from the factory. It was a foggy evening in November. Jan, who had been on an earlier shift, had gone ahead and would be waiting for them with a hot meal. The factory was in Lambeth, and they needed only to walk across the river to find themselves in Pimlico. Rosa was for hurrying. It was damp and cold. It was also very dark, and she thrust her arm through Stefan’s. They were nearing the river. Then suddenly, with a sort of moan, Stefan stopped in his tracks. Rosa stopped too. For a moment she thought he was ill.

‘What is it?’ she asked anxiously, as she turned to face him. Then she saw what it was, and a prophetic terror ran through her. For a moment they stood paralysed, staring at each other. Then with a violent movement Stefan thrust her back against the wall. He kissed her fiercely several times. Then he moaned again like an animal and lay there leaning heavily against her. As Rosa felt his weight upon her, all the will was drained out of her body. She held on to him silently.

At last Stefan drew back a little and looked at her. He drew one finger very gently down the side of her face. ‘Rosa,’ he said, uttering the name which she had taught him, ‘you want this, yes?’ Rosa could only nod to him dumbly. There was nothing else she could do.

The rest of the walk to Pimlico was like a nightmare. Thinking of it later, Rosa seemed to remember that she could hardly walk and that Stefan had had to support her and drag her along. Nothing more had been said. When they arrived and mounted the stairs, Stefan behaved as usual, and soon they were eating the supper which Jan had prepared. Then there was the English lesson, and the evening passed without incident. Rosa thought that once or twice she surprised a strange look upon Jan’s face, but that may have been only imagination.

The next day was Saturday, and Rosa had arranged to see other friends in the afternoon and evening. In the morning she glimpsed the brothers at the factory. They both seemed to be in exceptionally good spirits, whistling and singing and making everyone laugh. She passed the rest of the day in a coma of misery. She seemed to see the brothers shooting away from her upon a moving stair. Some wordless bond between them, which had for a short time lifted them all out of this world, had been broken. She saw them suddenly as two very young men, nearly twenty years younger than herself. But she thought nothing clearly about the matter and could not define either what she feared or what she intended to do.

On Sundays she always went to Pimlico about five o’clock and spent a long evening with the brothers. This was usually the best time of the week. She went along on this occasion punctually, but with a sinking heart. Stefan was there, but there was no sign of Jan. Stefan was standing in the middle of the bedstead, his hands on his hips and a gleam of exultation in his eye. ‘Ah, Rosa!’ he said, in a tone which she had never heard before.

‘Where’s Jan?’ asked Rosa shortly.

‘Jan has gone with friends,’ said Stefan. ‘He asks for excuse.’

This was something unprecedented and extraordinary, as they both knew; but Rosa made no comment. As usual, they had a drink and had supper. The old mother sat there blinking at them. The brothers would never feed her in Rosa’s presence. They finished supper, and as they smoked a cigarette they both fell silent.

They were sitting inside the bed frame, opposite to each other, leaning back against the iron bars. Rosa stubbed out her cigarette. She found that Stefan was looking at her intently, and she returned his look. As she gazed at him now she felt a strange mixture of emotions. A grief which came from the profound deep which the coming of the brothers had opened within her was mixed with a hard elation which was the echo of the look which she had seen in Stefan’s eyes as she entered; and with it all, as an almost physical sensation, went that numb paralysis which is the deliberate dulling of thought by itself. She knew that she had called up a love against which she was now defenceless.

Stefan was no longer looking elated, but was studying her with a stern curious look. ‘Come and sit here, Rosa,’ he said.

She moved, and fell upon one knee beside him, looking into his face. In a moment he grasped her by the shoulder and pulled her down towards him. Rosa lay stiffly in his arms. As she lay she was looking straight into the eyes of the old woman, who watched them without any change of expression.

‘We make love now, Rosa. It is time,’ said Stefan, in a matter-of-fact tone.

‘It’s impossible,’ said Rosa, in an equally matter-of-fact tone, ‘because of Jan.’ She was not able to think, and she could not say anything more explicit than that.

‘Jan is nothing here,’ said Stefan. ‘Now is me, not Jan. Come.’ He rose to his feet, pulling Rosa with him.

‘Your mother!’ said Rosa.

‘She not see, not hear,’ said Stefan.

Involuntarily Rosa stepped back so as to be out of sight of the old woman round the angle of the room, and as she moved Stefan caught her off her balance and threw her full length on to the mattress. He fell on top of her, and they lay there panting. After a few minutes he was making love to her savagely.

On the following day Rosa began to wonder what on earth she was to do. The first shock of her despair was over. She thought of every possibility, including that of giving in her notice and leaving London. It was impossible to divide Jan and Stefan; for her they were one being. Yet the idea of losing the brothers seared her with such pain, the notion of life without them was now so purely agonizing that she soon veered back towards other even less practicable but less painful plans of action. If it was impossible to part the brothers, it seemed equally impossible to part from them. In fact, Rosa could decide nothing because of a profound and disquieting vagueness in her conception of the whole situation. She knew neither what had happened nor where she stood. There was nothing which she could decide to do but wait; and she found herself secretly hoping that in some way the brothers would take over the situation and make all the necessary decisions for her.

That evening she was expected at Pimlico again, according to their usual arrangement. Normally on that day she made the walk across the river at the end of the shift with both brothers, but when the time came to leave the factory she could find neither of them. Eventually Rosa set out alone, and as she walked the tears fell down in a slow stream, steadily and endlessly as winter rain. These were bitter and distressful tears, not the warm tears that brought solace to the nameless grief. Perhaps there would never be such tears ever again.

She climbed the stairs and entered the room. Jan was there, sitting on the edge of the bed frame, pretending to read a book. There was no sign of Stefan. Jan stood up as she came in, and said, ‘Ah, Rosa!’

‘Where is Stefan?’ asked Rosa.

‘He has gone with friends,’ said Jan. ‘He asks for excuse.’ Jan was looking radiant.

‘I see!’ said Rosa.

They had supper in silence. After supper they smoked a cigarette, sitting inside the bed frame opposite to each other, leaning back against the iron bars. Rosa looked at Jan, and it seemed to her that she saw him through such a thick cloud of melancholy that he was scarcely visible at all. He looked back at her, not with sternness but with a strong fierce expression.

‘Now, Rosa!’ he said and got up.

‘Now what?’ said Rosa, with all the sudden irritation of deep misery.

‘Now we make love,’ said Jan.

‘O God!’ said Rosa. Then she added, ‘That is not possible, Jan.’

Jan looked down at her with a look of surly incomprehension. ‘How, not possible?’ he said. ‘For Stefan, but not for me? So is not! Get up.’

Rosa got up. They were standing very close to each other. Jan was immobile, his face stony. Rosa was trembling between anger and the grief of despair.

‘You know about Stefan?’ she said.

‘Of course,’ said Jan. ‘And now is me. Come.’

Rosa’s knees gave way and she sank down on to the mattress.

After that day Rosa was completely at a loss. The initiative had passed, as she had obscurely wished, into the hands of the brothers. It was soon clear to her that everything that had occurred had been arranged between them beforehand. She made this discovery with a mixture of relief, horror, and grotesque amusement. She saw them as frequently as before; and was grateful to them for the gentle tact with which they made plain to her the rules of the new regime. The English lessons continued, and the late suppers which they ate all three together; only now sometimes after supper one or other of the brothers would get up, stretch himself, and say that he needed a breath of fresh air. He would then absent himself for about two hours, and reappear in time for the pair of them to see Rosa to the station.

Rosa was surprised at the speed with which she accustomed herself to the new situation. As soon as it became clear to her that the loss of the brothers could be avoided — and this was clear as soon as she realized their collusion — the sharp pain left her and was succeeded by a cloudy fatalism in which disgust and despair lay uneasily asleep. The brothers had decided, and there was little now that she could do about it. The only thing which troubled her in an immediate way was the old mother, whose presence in the room during the love-making horrified and frightened Rosa in a way that she could not get over, and whose very existence hung upon her like a threatening cloud beneath whose menace she felt herself to be guilty of a fearful crime. And all the while, behind that fatalism and this distress, there grew in Rosa a more profound uneasiness. The power had left her now. The mastery had passed to the brothers. They were as gentle and as respectful as ever — but their eyes were the eyes of conquerors. In the deep heart of her which they themselves had laid open Rosa resented this; and as the days passed she began to fear them.


ANNETTE was lying on her bed with her legs in the air. She was admiring the extraordinary slimness of her ankles. Both her wrists and ankles were narrow, almost, as Nicholas would declare, to the point of absurdity; but Annette was pleased with them. When she saw the delicate bones there moving under the skin, she became conscious of her whole body as a sort of exquisite machine. She twisted one foot slowly to and fro, watching the stretching of the white skin over the bone. Then she lowered her legs slowly, placing her hands on her hips and tensing her stomach muscles. She lay limp and drew in a deep breath, her lips relaxing gently as if she were breathing in a smile at the same time. She lay there with her eyes open, and as she did so she saw herself lying there like a beautiful corpse. Her body was long and supple, her waist was narrow, her head was small and neat like a cat’s. She had large luminous brown eyes and a very thin and slightly retroussé nose. ‘Annette’s nose is like a piece of paper,’ Nicholas used to say. ‘It’s so thin you can almost see through it.’

Annette was waiting for Rosa to come home. Annette, who was never very sure what Rosa’s reaction to anything would be, wondered what she would say to her latest exploit. But while she waited, she did not worry. Nicholas had said to her long ago, ‘Live in the present, Sis. And remember, you’re the person who decides how long the present is.’ Annette, who always tried to follow her brother’s advice, was glad to find that in this case she seemed to have a natural aptitude for doing as he suggested. She lay now, without a thought in her head, in a happy coma, enjoying the silence and the slim feeling of her body.

Annette’s life had always been full of agitation and clatter: engines and dance bands and badinags in four languages. If she crossed a continent it was always at the maximum speed which the age could muster, and if she walked down a road it was always in the company of several people who were usually singing. She had rarely stayed in one place for long. ‘Don’t worry, we’ll soon be off!’ was what her father used to say to comfort her when she was small for any distressing thing, whether it was the hostility of the chambermaid or the unexplained knocking which she heard at night. But this was just what did worry her. It was because of these things that there was a mystery which had never been revealed. She remembered how, very long ago, she had seen a rose in bud in a garden in Brittany, and had said to her nanny that she didn’t want to go to bed yet, because she wanted to stay and see the flower open. Her nanny had told her not to be silly, and her father had laughed and said that by the time the flower had opened she would be three hundred miles away. ‘People like us can’t have a normal childhood,’ Nicholas had told her when she was ten and he was twelve. ‘We’ll cop it when we’re forty-five!’

Annette felt always that she was travelling at a speed which was not her own. Going to or from her parents on one of her innumerable journeys, her train would stop sometimes between stations, revealing suddenly the silence of the mountains. Then Annette would look at the grass beside the railway and see its green detail as it swayed in the breeze. In the silence the grass would seem very close to her; and she would stun herself with the thought that the grass was really there, a few feet away, and that it was possible for her to step out, and to lie down in it, and let the train go on without her. Or else, travelling towards evening, as the lights were coming on in the houses, she would see the cyclist at the level-crossing, his face preoccupied and remote, and think that when the train had passed and the gates opened he would go on his way and by the time he reached his house she would be passing another frontier. But she never got off the train to lie down in the grass, nor did she ever leave it, high up in the mountains, at the small station that was not mentioned in the time-table, where the train unexpectedly halted and where the little hotel, whose name she could read so plainly, waited with its doors open. She could not break the spell and cross the barrier into what seemed to her at such moments to be her own world. She stayed on the train until it reached the terminus, and the chauffeur came to take her luggage to the car and Nicholas came bounding into the carriage, filling her with both sadness and relief at the ending of the journey. But the world of the chambermaid and the cyclist and the little strange hotel continued to exist, haunting and puzzling her with a dream of something slow and quiet from which she was forever shut away.

The idea of growing up had always been for Annette the idea of being able to live at her own pace. It had been no better when Nicholas was old enough to act as her chaperon. This had occurred at an early age, since Annette’s parents, christened by Nicholas ‘the Olympians’, held that children ought to be independent, which meant that they ought to grow up as quickly as possible and fit intelligently into the adult world, which after all was the world in which they lived. Nicholas, who had hated his public school almost as much as Annette had hated Ringenhall, had soon decided that Paris, where he was now completing his studies at the Sorbonne, was his spiritual home. Annette had had to spend many evenings there in the company of Nicholas and his friends, listening to endless conversations which went on into the morning hours until the air was so thick with abstractions that she fell, half stifled, into a comfortless sleep. The very general nature of the subjects and the very finished quality of the remarks seemed to make it impossible for Annette to enter these conversations, though she was never sure whether it was herself or her brother’s friends, or the French language that was to blame. ‘Moi, j’aime le concret!’ she had cried out, waking up suddenly at the end of one of these sessions, ‘Le concret! C’est ce qu’il y a de plus abstrait!’ her brother had replied smartly. Everyone laughed and Annette burst into tears.

To the young women at Ringenhall Annette had said, ‘I have no homeland and no mother tongue. I speak four languages fluently, but none correctly.’ This was untrue. Her French and English were perfect. But Annette liked to think of herself as a waif. Even her appearance suggested it, she noted with satisfaction. She would sit sometimes looking into the glass and trying to catch in the depths of her large restless eyes the flicker of a tragic discontent. Annette had never been in love, although she was not without experience. She had been deflowered at seventeen by a friend of her brother on the suggestion of the latter. Nicholas would have arranged it when she was sixteen, only he needed her just then for a black mass. ‘You must be rational about these things, Sis,’ he told her. ‘Don’t build up an atmosphere of mystery and expectation, it’ll only make you neurotic.’ Since that time Annette had had a number of adventures, attended by neither delight nor grief. But if Nicholas had hoped by this training to dispel for her that mystery which seemed to him so far from hygienic, he had certainly not succeeded in his aim. The mystery was displaced, but it remained suspended in Annette’s vision of the future, an opaque cloud, luminous with lightning.

Annette got up swiftly. She had decided to change her clothes. She kicked off her skirt and petticoats, drew on a tight pair of black trousers, and admired herself in the glass. She was pleased with the figure she cut in male attire, looking like a very young dandy just starting out on a career of dice and women and champagne. She had silk shirts of every colour with silk handkerchiefs to match. There were times when Annette felt that nothing really interested her except clothes: clothes, and her jewels. Annette had taken it into her head at an early age to collect unset precious stones: and this expensive hobby had been, in the opinion of some people, shockingly, indulged by wealthy relatives and diplomatic acquaintances in various parts of the world. She now had a remarkable collection, which to the despair of her father and the insurance company she insisted on keeping not only with her, instead of as her more sober advisers urged in the bank, but even exposed to view upon a blue velvet cloth which she had spread out at present on top of her chest of drawers. Annette’s mother, Marcia Cockeyne, appealed to in the controversy of Annette’s jewels, had laughed and said that the only justification for spending so much money on precious stones rather than investing it in railway shares was that precious stones gave to some people a very special kind of pleasure, and that she would have been disappointed in her daughter had she been willing to have such possessions and to keep them in the bank. That closed the matter.

Annette did not keep her whole collection exposed, but only a selection from it which she altered from time to time. The stones which were on view she rearranged every day, sometimes putting them in a symmetrical pattern, sometimes laying them out in constellations, and sometimes just scattering them at random over the cloth. Annette’s most valuable stone was a ruby, which had been given to her when she was twelve by an Indian prince who was in love with her mother. But this was not her favourite. The stone which she liked best was a white sapphire which had been given to her when she was fourteen by an aeroplane manufacturer who was in love with her brother. She held this stone now in the palm of her hand and looked into it as into a crystal. Its radiance was not white or blue but golden, a golden lustre refined almost into a transparent light. The present moment was narrowed down into a single point of fire. She looked into the heart of it.

‘Annette!’ said Rosa. Annette jumped and nearly dropped the sapphire. She replaced it hastily. Rosa disapproved of her jewels. Rosa looked tired, and her hands hung down, as she stood framed in the doorway, like the big hands of a statue. At such times her flesh hung upon her heavily in a way which inspired in Annette a mixture of pity and aversion. Rosa had arrived back from the factory to be met by Hunter with the story of Annette’s decision to leave Ringenhall and her encounter with Calvin Blick. Rosa, who was expected later that evening at Pimlico, was full enough of her own troubles. ‘So she’s left school,’ said Rosa. ‘Now the balloon will go up!’

‘Just what I thought!’ said Hunter, relieved that her anger was not falling on him.

Rosa had been very fond of Marcia Cockeyne when they had been at school together in Switzerland, and later when they had shared a flat in London, and she did her best to be fond of Annette, not without some success. This was the easier, since Annette had never yet occupied very much of Rosa’s attention. Rosa, who was half charmed, half irritated by her kittenish ways, could not but compare her unfavourably with her memories of herself at that age. But such criticisms as she found herself obscurely tending to make of Annette’s deportment had never yet been formulated, and she had not troubled to ask herself whether they were just and reasonable or not perhaps the expression of a sort of envy of a younger and in some ways luckier woman such as Rosa knew herself to be well capable of feeling. She often enjoyed Annette’s company, yet the child made her nervous. She knew that Annette feared her sarcasm, and this made her but the more inclined to prick and bite her.

She sat down now on Annette’s divan, not to be friendly but because she was tired out.

‘I hear you’ve decided to leave school,’ she said to Annette.

‘Yes,’ said Annette, standing rigid. ‘Rosa, do you mind?’

Rosa stretched out her hand towards her, noticed how dirty it was, and withdrew it just as Annette was about to clasp it. ‘No, of course not!’ said Rosa. ‘And if I did, it wouldn’t matter.’

She lifted her legs on to the bed, keeping her feet dangling clear and clasping her hands carefully together so as not to soil the counterpane. She lay there awkwardly, half turned towards Annette. ‘I never thought much of Ringenhall anyway. What are you going to do with your time now?’

‘I was learning nothing there,’ said Annette. ‘I have decided that from now on I shall educate myself.’

‘I asked what you were going to do with your time,’ said Rosa.

‘There are a lot of things I want to find out,’ said Annette vaguely. ‘I shall make a plan.’

Lying on the bed, Rosa suddenly forgot all about Annette. A cloud of tiredness and depression came down and covered her like a bell.

‘May I unpin your hair?’ said Annette’s voice from a distance. She was crouched on the bed now beside Rosa’s shoulder.

‘Yes, if you like,’ said Rosa. This was a customary ritual, and Rosa had no strength to move. She lifted her head, and in a moment her hair fell in a heavy dark cascade. Annette drew it away into her lap and caressed it; it was not quite like touching Rosa.

‘How beautiful it is!’ said Annette. ‘I tried to grow my hair once, but it got down to my shoulder blades and then stopped.’

Annette’s hair was brown and extremely short and curly. The curls were the creation of her hairdresser. Her brother’s hair, which lacked this attention, was thick and very straight, and fell in such a neat circle from the crown of his head that some people thought that he wore a wig. If Annette had worn her hair in this way, her resemblance to him would have been striking.

‘You mean you got tired of it and cut it off,’ said Rosa, thinking hard about something else.

‘Lie and rest now,’ said Annette. ‘Put your feet up properly.’

Gently she pulled Rosa’s feet on to the bed and unclasped her hands. Rosa lay limp, smiling a little ironically, while Annette leaned over her, scrutinizing her like a lover.

‘You are a picture by Renoir,’ said Annette. ‘You have those very bright dark eyes.’

Rosa, who knew that the brightness of her eyes was due to the proximity of tears, turned her head away.

‘What’s that?’ asked Annette, pointing to a round scar on Rosa’s arm.

‘It’s a vaccination mark,’ said Rosa. ‘You’ve probably got one too.’

‘I don’t think so,’ said Annette. ‘I was vaccinated, but it didn’t leave a mark.’ She rolled up both her silk sleeves to the shoulder. It was true. There was no mark.

‘I’m glad of that,’ said Annette. ‘I’d hate to have any mark on my body that was there forever, or to lose anything that wouldn’t come again. I’m glad I’ve never had a tooth out. And I’ve never had my ears pierced.’

‘You don’t lose any flesh when your ears are pierced,’ said Rosa. ‘The flesh is parted, but nothing is taken away.’

‘I know,’ said Annette, ‘but it would make a difference to my body and it would never be the same again. It would make me feel that it was getting used up and that there was no going back.’

‘It is getting used up and there is no going back,’ said Rosa. ‘What about wrinkles? Those are marks that come and are never rubbed out. Even you have some.’

‘No!’ said Annette. She unlaced herself from Rosa and ran to study her face in the mirror. Rosa studied it too. It was perfectly smooth and the skin was pale and transparent with the bloom of extreme youth.

‘There you are!’ cried Annette. She turned to Rosa, holding out her face as if for a kiss.

‘Yes,’ said Rosa, ‘you are like a little fish. You are completely smooth. You should have been a mermaid.’

Annette drew a hand down each of her smooth arms and held it out for display as if it were a priceless embroidery. Then she began to caper about the room doing high kicks and singing, ‘I am like a li — ttle fish, I should have been a mer — maid!’

Lying now completely relaxed and entangled in her hair, Rosa had once again forgotten all about her.


ROSA came through the front door of the house in Pimlico. It was always unlatched. She hurried up the stairs and entered the brother’s room without knocking.

Jan was lying flat, balancing himself on one of the iron bars of the bed frame. ‘So do fakirs,’ he said, ‘like this. For years perhaps they lie so. Is it not? Then they know God.’

‘I don’t believe it,’ said Rosa. ‘I mean, that they know God.’

She cast a glance towards the alcove. The old lady was propped up as usual, and her eyes turned to Rosa were like the eyes of a statue. ‘Good evening,’ said Rosa, a greeting which she always gave and to which she never received any response.

At the far end of the room Stefan was fiddling with a curious machine made of straps and springs.

‘Whatever is that?’ said Rosa.

‘It is exercise machine,’ said Stefan. ‘We make it ourselves. We see one in shop and pretend we buy it. We look at it long time and then we make one the same. We take the pieces from factory. It is clever, no?’ He sat down on it, enlaced himself in the straps, and began strenuously to shoot himself to and fro, bending down and straightening out with a kind of rowing motion.

Rosa went into a peal of laughter. ‘You’re mad!’ she said.

‘But so we get strong,’ said Stefan, getting up. ‘We get strong, until we are stronger than anyone else. If one of us is so, we are king. If both of us together, we are emperor.’

‘In Poland we make much sport,’ said Jan. ‘Stefan was champion boxer.’

‘And Jan champion cyclist,’ said Stefan.

At this they both started madly to leap about the room, Stefan sparring and Jan agitating his legs in a cycling motion and bending over imaginary handle-bars. The din was tremendous. Someone in the room above began to bang on the ceiling.

Rosa sat down on the bed frame, laughing till she wept. ‘Oh, do stop!’ she said ‘I’m so tired already. I can’t bear it! I can’t bear it!’

The brothers became quiet and approached her attentively. Their smiles hovered over her like two angels.

‘We give you supper now, you poor thing,’ said Stefan. ‘Come and sit here.’

They set her on the mattress and spread out the things for supper. Rosa leaned back against the wall. She felt an immediate contentment in their presence which drove away all other troubles. Stefan was stirring something over the gas-ring. Jan stood looking down at her fondly.

He touched her with his foot. ‘You are our sister,’ he said. ‘You belong to both.’ The brothers often said this. They repeated it every time she came, like a charm.

‘Wife is nothing,’ said Jan. ‘Where is this thing is wife. But mother is much and brother is much. Always can be made a new wife. But brother is only one. And sister too. You belong to both of us. It is enough.’

Rosa looked up at him quietly, allowing herself to be spellbound. His words seemed to come more and more softly, as if he were trying to make her fall asleep.

‘Tonight we tell you a story of our village,’ said Jan. ‘The story of the first woman!’

On most evenings when they met, one or other of the brothers would tell a story about Poland. The stories would always begin with the words. ‘In our village …’ Rosa never tired of hearing these stories. What they conjured up for her was something very remote yet crystal clear, like a vision procured in a fairy-tale. She could see it all, down to the blades of grass and the door handles and the shine on the windows; and she could see the brothers passing along the street, now small children, now growing towards manhood. It was very detailed yet very delicate and frail, and she found that she never wished to ask herself whether it was true.

Once she begged the brothers to show her on a map where their village was; but when the map was before them they differed so much about its position and became so angry with each other that Rosa had never asked again and contented herself with the image which their stories had conjured up.

Another time she had said, dreaming aloud, ‘I wonder if you will ever go back there.’

And Jan had replied, ‘Why we go back? They are stupid in our village. They not know even what is university. They think it is mechanic school. They know only of school of mechanic. When Jan and I make our semesters they think it is that. They are peasants.’

‘Also,’ said Stefan, as a kind of afterthought, ‘it is no more. Hitler break it. Shoot at it, then burn it. Nothing left. Perhaps we not find it, not remember where it is. All is flat land now.’

When supper was done, Stefan began the story. ‘In our village,’ said Stefan, ‘there was school. Not proper school, like in England, but peasant school. All children come there together in big room, big children and little children all together. Was much noise. Children sit in groups and teacher go round, so that some get lesson while others do work for themselves. It was so. Jan and I, we go to that school since we are seven. We not have to go, but we want to go. I say to Jan when we are little, we learn much, read, write, so we become strong, not like peasants. So we go. At first was schoolmaster with long beard, so. Very old, and big fool too. I say to Jan, “We stay a while. He soon die.” We learn to read, write a little. Then schoolmaster die. We wonder, what is now? In Poland is not like in England. Not everyone is schoolmaster. The village ask, what is now?

‘Then from town comes schoolmistress to our village. Never is before schoolmistress. At first all are surprised, suspicious. She is young, pretty girl. Can such pretty girl be schoolmistress? We laugh. First day, all village come to school to watch. All children go in, then all village is outside, at doors, at windows, watching. Schoolmistress is there, very red, very pretty. We all laugh. But soon we see she is really schoolmistress. She know all, cannot be joked at. We see our mothers, fathers, at doors looking in, and we want to laugh and play. But she make us be silent. She take off her shoe and bang it on desk, so, rat tat, and we are silent. She wear town shoes with long heels. Suddenly we all feel afraid. Then she turn to door where is our mothers, fathers, looking in to see if so pretty girl can be schoolmistress. She say, “If you want lesson, come in, if you not want lesson go away from here.” Now is their turn to be red. They go away, so, creeping foolishly. After that no one make joke at schoolmistress, not in school, not in village.

‘We stay at that school and we learn much things. We are best pupils, far far best. We are big boys now, Jan and Stefan. Our family have much money, so we not work in fields. Schoolmistress is pleased with us, teach us much, more than to the others. She want that we go to university when we grow up. We think so too. But one day she make big mistake with us. We are thirteen years, or I thirteen and Jan is twelve. She strike us, so, upon the face. Why she strike us I not remember nor Jan remember. But she strike us both, first Stefan, then Jan, and all children see and laugh. In Poland, in village people do not so to strike in that way. Is not to be forgiven, such a blow. I am silent and Jan is silent — but each of us think then in his heart, we never forget this, and when we are big we have that woman, and so we revenge on her. Each of us he think this, but he not say to the other.

‘After that day, in the class, we are silent, always silent. Before, we talk much, answer and ask questions. Now we are silent. We sit so and look at her, all time we stare at her. If she asks us something we answer very short, and all time we stare and stare. She soon become miserable. She say, “Why you never talk now, you two, what is with you, are you sick?” But she know very well what is with us. We say nothing. We make her very unhappy. All time we stare, we lean so with our heads in our hands, and stare. So passes a year, two years. We learn much, but now we learn for ourselves, out of books. Soon we know many things, more than the schoolmistress. We still come to school, but only to stare at her, and sometimes now if she say something wrong we correct her. She very unhappy now when she see us there. She begin to be afraid of us. And all time, each of us in his heart is saying, it is not long now, it is soon now. But still we not speak to each other. Each one keeps plan in his own heart, secret. We wait to be big, tall, strong. Now every day we are looking in glass to see if we are like men. We see how we become tall, fine, like soldiers. Is much beard coming at last. Every day I look so in glass and admire, and everyday I see is Jan doing the same, how he measure himself on wall, look in glass, throw shoulders back, so, and clench fist. But. I not know what he think and he not know what I think.

‘Then one time our mother go away from village. She begin then to be ill and she go where is sister in other village. I think to myself: it is now. Jan he think so also to himself: it is now. It is same day. But we still not speak. We both go into school, and we sit as we do before and stare, and schoolmistress is red and unhappy when she see us there, as she is before. The lesson is done. Then each of us pass her a note, but we still not see what is doing the other. I, Stefan, I put the note into her book. Jan he put his note into her hat. Then we go home, very pleased, very excited. But we still not tell each other. In my note to schoolmistress I say: I love you. Meet me tonight at nine beside well. In Jan’s note to schoolmistress he say: 1 love you. Meet me tonight at nine beside oak tree. All afternoon we laugh very much, we wait for the evening. Still each does not know what has done the other.

‘At last is evening. I, Stefan, go and stand by well. Jan he go and stand by oak tree. Well is near end of village street, but on north side of village. Oak tree is near same end of village street, but on south side of village. In between at end of street is a fountain. When I come to well it is only a little dark, and I look about. I see not schoolmistress, but I see Jan sitting under oak tree. And Jan see me. We both curse, and then we pretend we have not seen. I sit down too. Between us is not far, is perhaps two hundred metres. So we wait. Is twilight, very quiet, very beautiful. I think to myself: if only is not Jan. What can he be doing under oak tree? Jan think to himself: if only is not Stefan. What can he be doing beside well?

‘Then suddenly is schoolmistress, in white dress, like bride, coming down village street. She show very clear in twilight. We both see her. She come to end of street. She look to right and she see me. She look to left and she see Jan. She stand so for a moment. Then she sit down beside fountain and arrange her skirt. She look up at sky. She put her hand into fountain. Is silence. The minutes go by. I say to myself, she see Jan there, and she wait for him to go away, then she come to me. Jan say to himself, she see Stefan there, and she wait for him to go away, then she come to me. So we wait all three. Evening is so blue, so warm. It is darker and the stars come out, one star, two, then very many. There is a bird sings in the wood, perhaps a nightingale. And all time we see schoolmistress sitting there, very still, with the head back, so, and the hand in fountain. We see her always, even when it is dark, because she wears so white dress.

‘I am becoming mad. I want now desperately this woman. I feel water on my brow, I tremble; but always I see Jan there under oak tree, even when is dark I see his face there, very pale. And while is Jan there I cannot move, I am like man in chains. Village street ends at fountain, but then is path that leads on to church. Suddenly now are coming the people from church and coming towards the fountain. It is time just before Easter, the service of the evening. First comes old lady who is schoolmistress’s mother — and now she take schoolmistress by arm and lead her away. And now is all voices in the air, and nightingale go away, and night is very dark. I sit still by well and I begin to cry. Jan tell me later that he cry too, sitting by oak tree. Then we both go away alone through woods, long way, with many tears, and we hit trees with our hands and lie among leaves and plants. Very late we come home. We say nothing to each other, not a word, and we sleep. ‘Next day we not go into the school. We take books and go far away over hill. I, Stefan, go north, and Jan go south. And so we wait for it to be evening. When is evening we both come back, and at nine o’clock I am again at well and Jan is at oak tree. So we wait. Then all is as before.

Schoolmistress come in white dress as before, and sit beside fountain. Stars, one, two, three, many come out in blue sky. Now is so silent we can hear fountain falling. Then there is again nightingale. I sit beside well, and is water running down my chest. I tear my shirt, so, at the neck. I cannot breathe. I am mad for this woman, but while is Jan there I am like dead, I sit like corpse, I cannot move scarcely my hand. I pant, and then I groan, but very softly, and I rock a little to and fro, so, and all my body is in pain. Then is all as before. Suddenly, are coming the people from church, and first of all is the mother, who takes schoolmistress away, like on the night before. Then I lie on my face beside well. I lie like a man dead. No longer can I even groan; so I lie for an hour. Then I go home and sleep. Jan he come back much later.

‘In morning we look at each other. Each of us we are white like ghosts. But still we say nothing. We eat together, but we say nothing. We not speak now of anything, each talk only in his heart. I think to myself then that I will kill Jan. I tremble all through when I think this thought. I have bread in my hand, and I put it down. I get up from table. I am trembling and can hardly walk. I have to hold on to door as I pass or I fall down. I go out into shed, to look for axe. At same moment Jan has got up and gone into bedroom. I find axe and I come back. Then I see is Jan at door of bedroom holding long hunting-knife. We stand so for a long time, a very long time, perhaps ten, fifteen minutes, and we look at each other. Jan leans on bedroom door and I lean on door to yard. Then we both turn and put those things away. I go out into field then and am sick. Then I go away over hill as the day before.

‘At evening I come back to village, and at nine o’clock I am at well. I look and I see Jan under oak tree as on nights before. All is then the same. Schoolmistress is come in white dress and is sitting by fountain. It is warm and with many stars. I hear sound of fountain and sound of nightingale. I not sit down this time, but stand, with foot on edge of well. I wait ten minutes. I am trembling, and I breathe very fast, but I am not weak now like night before. I feel not in chains. I look at Jan. I look at schoolmistress, I look towards church. And I think, but not again, the mother! Then I start to walk very slowly down hill towards fountain. I walk so slowly, I glide like ghost. I hope almost I am invisible like ghost. Is now very dark. I see white dress of schoolmistress. But at same time has Jan started too to walk down hill from oak tree. When I see this I walk faster, and Jan he walk faster too. Then I run, and Jan runs, and we both reach to fountain where is schoolmistress.

‘Schoolmistress stand up. She say nothing. We say nothing. Then we take her, one arm each, and we march her back to our house. We take her round by fields so that village not see. We take her into house. Then we undress her and we have her, first one and then the other.’

Stefan paused, ‘Which was first?’ asked Rosa, after a moment’s silence.

‘I,’ said Stefan, ‘because I am eldest. In Poland, eldest, that means much. Eldest is king. Between us is no king. But as we cannot love her together, even we, we take turn, I first.’

‘Since then,’ said Jan, ‘we share our women always. It is meant so.’

‘Yes,’ said Stefan. ‘When we think to have her and not tell the other we do wrong so. Always a brother must tell all things to the other. It was a sign.’ They both nodded gravely.

‘Did you love her again,’ asked Rosa, ‘or only on that night?’

‘Only that night,’ said Jan. ‘After that we love many girls in village, many many girls, all pretty girls in village we love, but not her again.’

‘Why not?’ asked Rosa.

‘I don’t know,’ said Jan. ‘We not like her. She tell lies. She say she is virgin, but is not so.’

‘All girls in Poland say they are virgin,’ said Stefan.

‘Anyhow, we hate her,’ said Jan. ‘We not forget the blow. Why we make her pleasure? Is for her enough honour that she is the first.’

‘We make her much pain then,’ said Stefan. ‘In days after, we not go into school. We not go there ever again. She look at us in street, she wait for us. Sometimes she wait again by fountain. We watch her. But we do nothing. We not know her, not greet her. All is as if she is stranger. We make her much pain.’

‘Poor thing!’ said Rosa. She felt close to teams. ‘Poor thing! Was she beautiful?’

‘Yes,’ said Jan. ‘She was beautiful, as such women are. She come from town, but she is peasant woman, not lady, like you. She have long, very long black hair, almost is two metres long, her hair, and like tail of a horse. Is not silk, like yours, but so strong, she almost embrace you with her hair. And eyes, very big, on side of face like animal, and going up, so.’

‘And she wear always four black petticoats,’ said Stefan.

‘What happened to her?’ asked Rosa.

‘Funny thing, she fall down a well,’ said Stefan.

‘The well in the village?’ asked Rosa. ‘The one where you waited?’

‘Yes,’ said Stefan. ‘She not fall by accident. She jump down herself.’

‘Why?’ asked Rosa.

‘Because Hitler,’ said Stefan.

‘Was she Jewish?’ asked Rosa.

Stefan shrugged his shoulders. ‘Perhaps was Jewish, perhaps Socialist, I don’t know.’

‘I think she was gipsy,’ said Jan. ‘Hitler not like gipsies either, he kill gipsies too, so they say in Poland.’

‘Was funny thing about that,’ said Stefan.’ When she fall in the well, she not do it properly, but catch her foot in well rope, and hang upside down half-way in well.’

‘What happened?’ asked Rosa.

‘Someone of our village come past,’ said Stefan. ‘Who was it, Jan, who come past?’

‘Nikolai the carpenter,’ said Jan.

‘Nikolai come past,’ said Stefan, ‘and see her there down well. All he see is her black petticoats. And he ask her, “You want to come up or to go down?” She say “Down”, so he shake well rope, and she fall into well and drown for good. That was funny, wasn’t it? “You want to come up or to go down”!’

‘So say Nikolai,’ said Jan, ‘but he was always great liar, Nikolai.’

‘Funny thing too about that well,’ said Stefan. ‘Always there were fish in that well. We pull them out with long net, but always come more fish. Where they come from, those fish?’

Rosa got up abruptly. She stepped over the bed frame and looked down at the brothers. They sat shoulder to shoulder inside their enchanted enclosure, looking up at Rosa. Then very softly they began to sing, swaying to and fro in an identical rhythm, as if their bodies were joined together.

Gaudeamus igitur,

Iuvenes dum sumus;

Post iucundam iuventutem,

Post molestam senectutem,

Nos babebit bumus,

Nos babebit bumus.


Vita nostra brevis est,

Brevi finietur,

Venit mors veloviter,

Rapit nos atrociter,

Nemini parcetur,

Nemini parcetur.


Rosa sat down on the mattress and closed her eyes. She stiffened her body and crushed down out of her consciousness something that was crying out in horror. It was nearly gone, it was gone; and now as she sat rigid, like a stone goddess, and as she felt herself to be there, empty of thoughts and feelings, she experienced a kind of triumph.

The brothers finished their song, and then they got up slowly, uncurling their long legs. They both came and stood looking down at Rosa. She heard them come, as she sat there still with her eyes closed, and felt their proximity in a vibration through her whole body. Then Stefan knelt beside her, and Jan lay down on her other side.

There was a ritual whereby the two brothers together would undo her hair, and sit by her for a while before one of them would move to go away. Stefan began now to remove the pins. Rosa opened her eyes.

Jan was lying with his head in her lap. He looked up at her, and his eyes upside down were the eyes of a demon. ‘How many kisses you have for me?’ he said. ‘I want many, many. You give always more to Stefan than to me.’

She saw his teeth gleam in what must be a smile. She looked down at him sadly and touched his brow. She never replied to any love speeches made to her by one of the brothers in the presence of the other, nor did the brothers expect her to reply. Stefan undid her hair and let it fall over on to her breast. Jan caught it in his two hands and drew it down to imprison it under his arm. Stefan was leaning against her back, his lips very close to her neck. All three closed their eyes and a kind of slumber seemed to fall upon them. They rested so, breathing very softly.

Then suddenly something very strange happened. The old woman, who was out of sight in the alcove, gave a loud cry, and at the same moment the room was illuminated by a very bright bluish flash. In a second the brothers had leapt to their feet, and Rosa found herself crying out in alarm. She sprang up too, and for a moment they stood there dazed. Then Jan ran to his mother. The old woman was sitting up in bed and talking rapidly in Polish. Stefan followed, and both the brothers stood listening to her. They spoke to each other in Polish, and then Stefan left the room for a moment, only to come back shaking his head. They were both pale and tense with alarm.

‘What is it? What is it?’ Rosa kept asking.

Jan turned to her and put his hand on her arm. Then he embraced her. ‘It is nothing, Rosa,’ he said. ‘It is something with the electricity. We see the landlord about it tomorrow.’ And they would say no more.

Stefan produced the bottle and they all three had a stiff drink. Rosa was shivering and looking anxiously from one to the other. Soon afterwards she said that she must go home, and they did not dispute this. They saw her to the station in silence. And all the way home she kept remembering every detail of the scene as if it were something potent with the most terrible menace, but she could not bring herself to understand either what had happened or what it was that she feared.


NINA ithe dressmaker lived in a very tall house in Chelsea. Annette was on the way to visit her; it was the morning of the next day. As it was such clear bright spring weather, Annette had decided to walk all the way from Campden Hill Square, and by now she had almost reached Nina’s house. Annette walked quickly, taking long strides and breaking now and then into a run. She swung her arms about a lot as she walked, occasionally cuffing passers-by. She felt herself to be tall and slim and fresh, and she read this again in the faces of the people who eyed her as she approached and turned to stare after her when she had passed. As she went, her breast was filled to bursting with a vague expectancy of bliss, the force of which, rising in her sometimes almost intolerably, made her catch her breath and close her eyes.

Nina was a good dressmaker and not too expensive. When Annette had been about to leave for England, her mother, who did not conceive of life without a dressmaker, had said to her: ‘Find yourself a good dressmaker, but not too expensive. For me, it is right to spend much on my clothes, but for you, a jeune fille, no. Ask Rosa to advise you.’ Rosa had suggested Nina, and Annette had been well pleased. Nina was patient, good-tempered, humble, discreet, fast, an exquisite worker, and where clothes were concerned inexhaustibly imaginative. Annette had once had the idea that she might make of Nina some superior sort of lady’s maid. She had visions of herself in later years sweeping about Europe followed by Nina in the role of a confidential servant. These ideas, however, although they never left her, remained in the embryonic stage, as Annette could never quite make Nina out. Although the little dressmaker behaved to her impeccably, there were moments when Annette suspected that really Nina detested her heartily.

Nina was what Annette classified as ‘some sort of refugee’. She spoke with a charming and quite undiagnosable foreign accent. Annette had attempted, to begin with, to talk to her in German or French, but Nina had always politely but firmly replied in English, and made no further comment. Nina was a small woman, with a brown complexion and dark straight hair which she dyed blonde. Her arms were covered with long downy hairs which she also dyed blonde, so that she gave the impression of a small artificial animal. Annette always felt that she wanted to stroke her. Concerning Nina’s age, Annette was also in the dark. It was still necessary to Annette to know people’s ages exactly, in order to place them in relation to herself. About Nina she was never sure; she thought she might be about twenty-nine. And this uncertainty blended with her other doubts to make her relations with Nina, though cordial, always a little uneasy. In her heart, Annette felt towards Nina a mixture of possessiveness, nervousness, and contempt. She could not help feeling that Nina’s small stature was the mark of a small nature. She surprised herself with this thought, which she knew to be unreasonable. She had never had such a thought before in relation to other people, but she could not rid herself of it.

Annette liked to believe that Nina was always working for her. Annette had a mystical feeling about her clothes. It was as if the task of clothing her must never come to an end. She must be like a princess for whom all over her realm people toiled day and night to make her trousseau. There was no feeling Annette liked so much as the feeling that someone else was making or doing something for her the fruit of which she would soon enjoy. This feeling was perhaps for her the essence of freedom. Annette hated the notion that things should ever be complete and that she should have to live on what she had. She had disliked desert island stories when she was a small girl for just that reason. She had quarrelled with Nicholas about this, for he was always fascinated by the idea, which was hateful to Annette, of being isolated and living on one’s wits with a few given resources. Certainly where clothes were concerned she abhorred completion, and however big her wardrobe, and it was already colossal, it would have been torture to her to have to make do with what was there.

Nina lived in a large light room on the top storey and Annette arrived at the door panting. The door opened into a forest of clothes. The room was criss-crossed with a number of steel rods, fixed near to the ceiling, from which hung garments in various stages of completion. As Annette entered, the draught made a rustle of silks and a murmur of velvets that swept like a sigh along the hanging rows of garments towards the mirror, which was fixed to the wall at the far end. The mirror was very tall and luminous, and in the light that fell from it were grouped the white full-breasted dummies, some clothed and some unclothed, between whom Annette, her eyes big with anticipation, now as she entered saw her own reflection. Nina’s room was mysterious to Annette. She was not sure whether or not Nina lived there. Apart from the clothes and Nina’s big treadle sewing-machine there was very little furniture and only a few objects of any personal significance. The most notable of these was a finely carved wooden crucifix which hung over the doorway. This thing embarrassed Annette. Her parents had always been indifferent to religion, but she herself had picked up a certain number of superstitions at a convent school which she had once attended for a short time. She had even for a while said nightly prayers, until she noted that a strangely sneering tone was creeping into these utterances — and she had discontinued them through fear. Shortly after that Nicholas had demonstrated to her satisfaction that the concept of God was contradictory. All the same, the presence of the crucifix upset her, and she found something strangely disagreeable in the thought that Nina believed in God.

Annette shut the door, and Nina came towards her, zigzagging soft-footed through the lines of clothes.

‘Miss Cockeyne!’ said Nina smiling. ‘I was just thinking about you. The short evening-dress is ready for fitting.’

‘Thank you, Nina, so much,’ said Annette. ‘May I try it now? I’m sorry I didn’t let you know I was coming.’

Nina pushed the clothes away to each side along the rails and made a wider lane in the centre of the room down which Annette walked towards the mirror. Nina followed behind her. Looking into the mirror, Annette could see the top of Nina’s head just appearing above her shoulder.

One of Nina’s dummies was wearing Annette’s evening-dress. It was a low-necked dress made of a stiff sea-green brocade. When Annette saw it, every other idea went out of her head and she exclaimed with joy. Her eyes glistened with admiration for the dress, and for herself.

‘Quick!’ she said to Nina. ‘Let me put it on!’

‘It will need some adjusting,’ said Nina. ‘I’ve left it quite free at the waist. None of my dummies are as slim as you, Miss Cockeyne. It will look even better on.’ Nina always flattered Annette.

Annette had already jumped out of her skirt, revealing a red-and-whitc check silk petticoat, and was tearing off her blouse and her scarlet scarf with the sort of haste she had used when going swimming as a child. ‘Quick!’ said Annette. ‘Quick! Quick!’

Nina was carefully unpinning the dress from the dummy. It came apart into apparently shapeless pieces and Nina carried them over her arm to where Annette stood before the mirror, braced, one foot before the other and arms hanging free, like a circus dancer before a leap. Nina began to help her into the dress, and as she felt the cold smooth material slipping along her flesh, Annette closed her eyes with sheer joy. When she opened them again she was transformed. The dress was a triumph. The stiff material cascaded outward from Annette’s narrow waist to a wide hem, an inch or two above her ankle, and the deep oval neckline swept inward to a high collar behind Annette’s long neck. Her white bosom, revealed in the shape of a tear, lying between the formal complication of the tightly buttoned bodice and of the lofty collar, gave the strange impression as of a woman both elegantly dressed and naked at the same time. This was exactly what Annette had wanted.

‘It’s marvellous!’ she said to Nina. ‘It’s what I dreamed of! I felt I would die for such a dress!’

Nina looked critically at the dress. She was pleased with it too. For the moment, Annette had faded away. Annette was merely another dummy. Annette was nothing more than the dress. ‘Yes,’ said Nina, ‘it will do.’

She took a mouthful of pins and began to pull the material more tightly in at the waist and to deepen the darts in the bodice. As Annette felt the dress clinging more and more closely to her, and her two breasts lifting like a ship lifted by the tide, she thought that she loved Nina. Nina stood back for a moment, the pins still in her mouth, to survey her work in the glass. It was then that Annette realized that someone else had entered the room. A man had come in and was standing by the door at the far end of the lane of clothes. Annette could see him in the mirror. She could see their three heads, her own bright and close, Nina’s below her, a little in shadow, and the man’s head, far back over her shoulder, and quite darkened. Yet she knew that he was looking into her eyes. A second later Nina, as she looked into the mirror, also saw him; and before Nina turned round Annette caught in her face a look which might have been anger or fear, or both.

As Nina turned about, the man began to walk towards them down the room. Annette felt like a queen in her green dress, and it did not occur to her to turn to face him. She merely watched his reflection curiously as he approached. Nina had stood aside, pressing herself back into the thick bank of clothes. The man stopped level with her, gave her a nod, and then stared directly at Annette in the mirror. She saw him clearly now. He was a stranger to her; and the most striking characteristic of his face was noticeable immediately, making everything else about him for the moment invisible. He had one blue eye and one brown eye.

Annette turned round slowly, lifting her heavy skirt slightly with one hand. She looked at Nina, and then back at the man, who was standing close to her and scrutinizing her without embarrassment. He was a slight man of medium height, with soft brown hair and a small moustache and a long tenderly curving mouth. But Annette could not help staring at his eyes. The blue one was not brownish, nor was the brown one bluish. Each one was its own clear unflecked colour. There was thus a brown profile and a blue profile, giving the impression of two faces superimposed.

‘You must introduce us, Nina,’ said the individual with the eyes.

‘Miss Cockeyne,’ said Nina, ‘may I introduce Mr Fox.’ She mumbled the words in a tone of exasperation, and as she spoke she drew her hand across her mouth and took it away marked with blood; in her surprise at seeing the newcomer she must have cut her lip on the pins. Annette, who heard thousands of names mentioned every year, and had a deplorable memory, could recall having heard the name of Fox in connexion with something or other, but could not remember exactly what.

‘I low do you do?’ she said, stretching out her hand. She was still fascinated by the eyes, and rather wishing that hers were like that. At any rate it would make one memorable.

The man kissed her hand with a quick graceful movement and stepped back. ‘You resemble your mother,’ he said. He spoke without any accent, but with a sort of precision which marked him as foreign.

Annette, who had heard this remark repeated ad nauseam, placed him roughly as an admirer of her mother and felt a corresponding decrease of interest. ‘Ah, yes, how nice,’ she said vaguely.

Fox had stepped back now into the shadow of the hanging clothes and stood there like a man on the edge of a forest.

‘Might I have a chair?’ he said to Nina. She brought him one, and he sat down where he was and crossed his legs. ‘Don’t let me interrupt you,’ he said.

Nina stood stiffly for a moment, as if she were about to cry out. Then she moved back towards the mirror, spun Annette round as if she had been a dummy, and began to attend once more to the dress. Suddenly now Annette felt helpless. Nina was moving her arms and her head about as if she were made of wood. She felt like a puppet. She tried, by staring into the glass, to see what the expression was on the man’s face; but his face was in shadow again: and in a moment Nina had turned her head in the other direction, taking hold of it firmly as if it had been a ball and swinging it round as if what she would really have liked would have been to send it spinning into the far corner of the room. Now Nina had hold of Annette’s left arm and had raised it straight up to point at the ceiling, now she took her right arm and bent it vigorously at the elbow, and all the time her hands fled about here and there over Annette’s body, nipping in the material. Annette could feel the pins pricking her flesh. She saw herself in the glass with her arms lifted stiffly like a doll and thought that she looked ludicrous. She began to feel the need to be unpleasant to somebody.

With an inspiration of memory she said suddenly, ‘Are you the person they call Mischa Fox?’

‘Yes,’ said the man behind her. She saw his teeth flash, but he said no more.

‘I believe you’re famous for something or other,’ said Annette, ‘but I’m afraid I can’t remember what it is. I have a very bad memory.’

‘I am not surprised that you do not remember,’ said Mischa Fox, ‘for in fact I am not famous for anything in particular. I am just famous.’

‘I see,’ said Annette. ‘I hope I shall manage that too. As I shall certainly never be famous for anything in particular, the best I can hope is to be just famous.’ She felt that she was being impertinent, and this gave her a pleasure mixed of exhilaration and shame.

Mischa Fox said, ‘It is not difficult.’ He smiled again. There was something lazy and relaxed about his attitude which annoyed Annette. He was clearly not exerting himself. He was simply watching her, as one might watch a bird.

Then Annette realized that Nina was beginning to unpin the dress. She lowered her arms and instinctively held the material together at her bosom.

‘Keep still, Miss Cockeyne, or I shall go wrong,’ said Nina tonelessly. She bent both Annette’s arms at the elbow and stretched the forearms out to point towards the mirror, so that she looked like a person preparing for a dive. Annette stood rigid. Nina undid a pin, and in a moment the heavy skirt had fallen to the floor. Then Nina began carefully to unfasten the bodice. Annette stared at her own image in the mirror. Like someone upon a high place who is only saved from vertigo by looking straight ahead, she looked into her own eyes. She held her breath, and for a second the other two ceased to exist. Gently manipulating Annette’s arms, Nina had removed the bodice. Then she picked up Annette’s blouse and skirt from the place where they had been carelessly left on the floor and thrust them at her with a gesture of violence. Annette sprang to life, and in a moment she had slipped them on. She felt that she had been defeated. She was blushing violently.

‘Nina,’ said Mischa Fox, ‘I wonder if you would mind making a cup of tea for Annette and myself?’

Nina turned, and without looking at either Annette or Mischa, left the room. He was still sitting in an idle way upon the chair, with one leg tucked under him in a posture which was more feminine than masculine. He got up slowly, in the graceful loose-limbed manner of an animal rising, and came out into the bright light beside the mirror. Annette noticed the long and gently curving line of his mouth. She looked upon him with nervousness and surprise. Mischa Fox was studying her face meanwhile. Then he smiled at her. Then he reached out a long arm, and taking her by the shoulder turned her round so that more light fell upon her face.

Annette sprang back. ‘Don’t touch me!’ she said. This cry brought them closer together than any physical contact.

‘I’m sorry,’ said Mischa Fox. ‘I simply wanted to see your face.’

They stood facing each other, a few feet apart. Annette could feel her shoulder burning where Mischa had touched it. He was unsmiling. She could see his blue eye. His brown eye was in shadow.

‘Oh!’ said Annette with a kind of moan. She raised her hand to her head.

Nina came in with the tea. Mischa Fox turned to her and began saying polite things. Annette stepped away from them. A velvet hem was brushing her cheek and some sort of gauze hung before her eyes. She would have liked to have plunged deep into the forest of hanging clothes. She suddenly did not know what to do with her body. She picked up her scarf and her handbag and began to rummage inside the bag, partly to give herself something to do and partly in the hope of finding some charm against the incomprehensible pain of the present moment. She found her powder compact and began to powder her nose. Then Nina was pressing a cup and saucer against her wrist, and she had to lay the handbag down on the floor.

‘I’ve stayed too long!’ Annette said suddenly.

The other two turned to look at her. Annette gave Mischa Fox a firm fierce stare. ‘I’m late,’ she said. ‘Will you take me in your car to my next appointment?’

Mischa Rox smiled his lazy tender smile. ‘Alas,’ he said, ‘I came here on foot. Otherwise I should have been delighted. May I telephone for a taxi?’

‘No,’ said Annette. ‘Don’t trouble yourself. I shall just run away. Good-bye.’ As she said these words she darted away down the lane of clothes and out of the room.

After the door had shut, the dresses rocked gently and came to rest in a subsiding murmur of silk and velvet and nylon. Mischa Fox continued to sip his tea, and his glance wandered about, from the crucifix to the sewing-machine, and from the sewing-machine to the pale heavy-breasted dummies. At last his eyes came to rest upon Nina, who was looking expressionlessly into her tea-cup. It was a long time before she would consent to return his gaze.


JOHN RAINBOROUGH was sitting in his office. His legs were stretched out rigidly under his desk. The heels of his shoes bit deep into the carpet and the soles of his shoes rose there from at an angle of approximately eighty degrees. He held his hands lightly together, meeting at the finger-tips. He looked down at the blank sheet of paper before him, and his eyes had a soft penetrating look, as if he could see right through the paper into a subterranean cavern. He was absorbed in the problem of Miss Casement.

Miss Casement was Rainborough’s personal assistant. She had been appointed by one of Rainborough’s predecessors, and he had inherited her together with his office and the files. In those days Miss Casement had been a typist. There are certain human species whose members appear to be indistinguishable one from the other. What these species are will vary with the observer. Some people find it impossible to distinguish undergraduates. Rainborough had never been able to distinguish typists. They all looked to him exactly alike. He could see their smile, but no other features. So it was that, without giving the matter a second thought, he had taken over his new post, and with it Miss Casement’s clicking typewriter and her radiant grin.

Very soon, however, Rainborough discovered that there was a great deal more to Miss Casement than her smile. Miss Casement’s appointment had been a special one, made personally by the then head of the department and not routed through Establishments. Such appointments, though officially frowned upon, were not uncommon in the office of SELIB; and notwithstanding the slight irregularity attaching to her advent, Miss Casement seemed to be on the best of terms with Establishments, since she received a considerable increase in salary during the first weeks of the Rainborough regime. Shortly after that, Miss Casement was upgraded from the position of typist to that of Organizing Officer grade II. These happy events occurred without any recommendation having been made by Rainborough, and indeed without his having been officially informed. On both occasions, since Miss Casement modestly refrained from enlightening him, he found out only by accident.

It was a peculiarity of SELIB that promotions were made upon some obscure system known only to Establishments and which dispensed with such traditional features as testimonials from superior officers. This system, which was described by a member of Establishments as ‘thoroughly democratic’, had as one of its results that it would often happen that a sectional or departmental head, when giving orders to someone whom he took to be his junior, would be shyly informed by that individual that a recent promotion had reversed their relative positions. Thus the staff of SELIB were kept in continual and irregular motion, jerking past each other like wooden horses racing at a fair, all involved in the movement, which though governed by mysterious forces continued to operate in the long run to the satisfaction of all, towards the upper ranges of the hierarchy and the higher income levels. The only difficulty about this liberal, and on the whole uninvidious, system was that it was hard to see what would happen when all members of the staff had achieved the maximum promotion and, as it were, all pawns had become queens. This happy millennium, in which all differences would be forgotten and all officers would be united in blissful union at the highest salary range, though not unimaginably distant provided the present speed of promotions was maintained, had, however, not yet arrived; and meanwhile the happy ferment continued at all levels of the organization, providing continual employment for Establishments and for the rest of the staff a daily interest with which it was as well to provide them, since they certainly took none in their work.

Rainborough had been with SELIB now for more than a year and had not succeeded in getting used to it. In order to take up his present post as head of the Finance Department he had abandoned a safe and peaceful position in the Home Office, and had been regretting the change ever since. Surveying the scene which now confronted him, he felt somewhat of the emotions of a man catapulted from the security of the feudal system into a brisk expanding society where the doctrines of laissez-faire were just beginning to pay dividends to enterprising individuals. Rainborough was not an enterprising individual and had no intention of starting, at his time of life, upon the task of becoming self-made. He considered that the efforts which he had put into his education at school and at the university should be enough to carry him by their inertia, with only a small expenditure of further energy, through a reasonable career as a public servant, and even earn him in the end the title of a distinguished man.

Rainborough had left the Civil Service in a moment of divine discontent. Such moments were rare in his life, and the mood which inspired them was ephemeral. How ephemeral he now had ample time to realize as he looked with distaste upon his surroundings and wondered if he would ever have occasion in the future to put to use the self-knowledge which he had bought at so high a price. When Rainborough had started on his career as an administrator, being then a young Assistant Principal in the Treasury, one of his superior officers had remarked about him, ‘Young Rainborough produces highly intelligent and polished stuff — but somehow it’s always entirely useless.’ This saying was reported to Rainborough, who heard it without surprise and fell forthwith into a senile resignation from which he had never since recovered. This resignation had, in the course of the years, developed into a quiet melancholy, and it was in order to escape from this melancholy, which for a moment had seemed excessive, that Rainborough had so rashly leapt from the frying-pan into the fire.

As head of the Finance Department, Rainborough held what was potentially a key position in SELIB. This fact had been pointed out to him in a fatherly way, when he had joined the organization, by the Director, Sir Edward Guest, an elderly public servant who had been exhumed from retirement to decorate SELIB’s summit with his well-known name and his presumed experience. ‘As you’ll know from your time in the Treasury, my dear fellow,’ said Sir Edward, ‘the man who controls purse-strings controls policies. Financial matters are matters which admit of a wide interpretation, especially in a young organization such as this one. We shall be looking to you for a lead.’ Rainborough had harkened seriously to these words, and they had conjured up for him a vision of power, the sense of whose delicious temptations, absent for so long from his resigned spirit, he had almost forgotten.

But the vision faded soon. Rainborough very quickly realized that the situation presented by SELIB was one which was completely beyond him. There were times when he felt that SELIB had got so totally out of hand that it was beyond the power of any human being to control it. There were other times when he suspected that an administrator of genius might perhaps in time have reduced it to order. But he never wavered in his certainty that there was nothing whatever which he, Rainborough, could do about it. As he liked to point out to his colleagues, the realm represented by the Board resembled Renaissance Italy in its profusion of lively independent centres, while being unlike it in the quality of the results produced. Each department showed a vigorous sense of its own autonomy, which it often carried to the point of ignoring completely the existence of the other departments. The only power which was recognized by all was that of Establishments, whose beneficent activity was naturally a matter of general interest.

Sometimes in a mood of curiosity Rainborough would roam about the building. His arrival in distant departments passed unmarked and caused no uneasiness, since no one had the faintest idea who he was. He would wander along far-flung corridors, glancing into rooms where from behind trestle tables piled with dusty files came the merry laughter of girls and the clatter of tea-cups. Here and there, however, Rainborough would happen upon some earnest worker, some swot, mocked at by his companions, who was busy, surrounded by documents and works of reference, investigating the history of Polish agriculture or the incidence of unemployment in cities in Bavaria. The labour of these scholars was, however, rendered void by an entire lack of liaison between one department and another, which brought it about that while on the one hand much research was often devoted to the discovery of matters which, elsewhere in the office, were already well known, on the other hand, even when the assembled data would have been of some value to someone in SELIB, it rarely found its way to the right place.

All this Rainborough saw and deplored; and at times he dreamt of sweeping through the office like a cyclone and setting all to rights. But he knew in his heart that the task was beyond him. In any case, to achieve it he would have had first to conquer more power for himself; and the conquest of power in any form was something for which Rainborough knew himself to be unfitted. He looked back with nostalgia to the Civil Service, where an age-old hierarchy, ancient values, and hallowed modes of procedure reduced to a minimum the naked conflict of personalities. Concerning these things he would often discourse at length to the only other person in SELIB whom he took to be his equal, one G. D. F. Evans, a Cambridge man and also an erstwhile Civil Servant, who was head of the so-called ‘Social Services’ Department.

Rainborough had regarded Evans, to begin with, with a certain amount of suspicion. What he suspected was that Evans might in fact turn out to be what he himself ought to be, the power that would cleanse SELIB, making all things new. So Rainborough would devise all sorts of testing questions relating to their work, to which Evans would invariably return the satisfactory reply, ‘Got me there, old man! I’m afraid I haven’t done my prep on that one!’; or else Rainborough would come bounding unexpectedly into Evan’s room at all hours of the day, only to find him either absent or reading Proust. For some time this did not quite reassure him that Evans might not perhaps be working secretly; but in the end he decided that Evans was harmless, and was able to relax in the knowledge that no one in the office was being less idle than himself.

It was Evans who had first pointed out to Rainborough, on a long afternoon when they had been drinking tea together and surveying the office with the calm objectivity of historians, that a new social phenomenon had made its appearance. This was the rise to power of the grade of Organizing Officer. This grade, originally sparsely staffed, had been invented to give positions of some small dignity to various nondescript ‘experts’ who had been recruited by SELIB to give advice on problems ranging from publicity techniques in Balkan countries to the teaching of English by the direct method. Very soon, however, the grade had been invaded by an army of young women who, appointed initially as typists, had rapidly set about bettering themselves, and having once got a foothold in this new territory advanced with formidable speed, leaving behind a trail of repercussions and precedents of which their successors were not slow to take advantage. The key idea in this social change was the idea of the Personal Assistant; and the ambition of these young women, intoxicated by the absence of any insuperable barrier to their advance to higher levels of income and prestige, combined with the lethargy of their chiefs, who had no further possibilities of promotion for themselves, produced a real shift of power. It was rapidly becoming the case that these energetic young women were in fact the only people who understood the working of SELIB and really knew what was going on.

Prominent in this band of beautiful adventurers were Miss Perkins, the Personal Assistant of Evans, and Rainborough’s Miss Casement, who had recently received a further promotion to the position of Organizing Officer grade I. Evans was laughingly pointing out that these young women and their friends would soon be able to run the entire office themselves. ‘Then we can just stay at home and draw our salaries!’ said Evans. Rainborough, who found this cynicism in bad taste, was far from being amused at the social change to which Evans had drawn his attention. He felt, in a way which he suspected to be a little absurd, if anything rather nervous at the thought of the pretensions of this group of young vigorous females whose lust for advancement recognized no ancient laws concerning the natural superiority of university graduates, members of the other sex, or persons seconded from administrative posts in the Civil Service. It was with something of a shock, too, that he had realized that the first and foremost of these harpies was his own Miss Casement. This, too, had been pointed out to him by Evans. ‘Your P.A. is the Queen Bee, you know,’ Evans had told him, with a note of envy in his voice.

It was in fact some time before this that Rainborough had started to pay attention to Miss Casement. He had been struck first by her extraordinary industry. She was to be found at all hours of the day employing her spare time, which was considerable, in reading through the entire files of the Finance Department. These files were confused and voluminous, consisting partly of papers which SELIB had taken over on its creation from other international voluntary organizations. Over these complicated documents Miss Casement pored for long hours, taking notes. She called this ‘familiarizing herself with the background’. Rainborough admired her thoroughness. He had intended, on his appointment, to do precisely this himself; but the files of the SELIB Finance Department presented such a horrible contrast to the orderly and intelligent files of the Home Office that he had become discouraged and decided it was not worth the trouble.

Also, Miss Casement was pretty. So, in point of fact, were most of the other O.O.s. But there was little doubt that Miss Casement was the prettiest. Rainborough pointed this out to Evans with some pride. Miss Casement had a very highly finished complexion, a small mouth of the type much favoured in the early nineteenth century, and an abundance of dark hair which, laid out by her hairdresser in regions like an elaborate garden, managed, in spite of the variety of curls, rolls, fringes, and pinnacles into which it was extended, to remain always exquisitely tidy. Beneath this hair there was, at the back, an expanse of smooth, slightly lemon-coloured neck, which had of late been particularly engaging Rainborough’s interest, and, in front, the smile before mentioned which, although small in area for the reason given, was in intensity and brightness a considerable event. Miss Casement’s eyes were not her best feature, being inclined to narrowness, but her eyelashes, whether endowed by nature or contrived by art Rainborough could never decide, were long and sweeping; and out of this alluring boskage Miss Casement’s gaze, when not directed to her typewriter or to the departmental files, now tended more and more to rest upon Rainborough.

It was through Miss Casement that Rainborough began gradually to be aware of an entirely new range and type of feminine charms. He noticed, for instance, that when she sat down, Miss Casement hitched her skirt up so that the whole of her legs from the silken knees downward were plainly visible, together with an inkling of underclothes. This gesture, which Rainborough had imagined was affected only by film stars when being photographed for the evening papers, infuriated and delighted him. He then observed that it was in daily use by all the girls in the office. So it was that Rainborough, who had been used, when he admired a woman, to confine his attention to her head, her conversation and the simpler bodily curves, started to become a connoisseur in such matters as perfume, lipstick, shoes, stockings, bracelets, ear-rings, and nail varnish; and always it would happen in this way, that Rainborough would be struck by some new and delightful aspect of his junior, and would then find the same note repeated, like a fading tinkling echo, through the whole office, until gradually, in his imagination, SELIB became peopled by a host of women, terrible and desirable by reason of their artificiality.

When it had occurred to Rainborough that he was interested in Miss Casement, he had decided to find out something about her and had sent to Establishments to ask to see her personal file. This request had been refused by Establishments, who seemed to regard it as in rather bad taste. The qualifications and past histories of officers of SELIB were, in the view of Establishments, sacred and mystical secrets which were not to be divulged to any but members of their own priestly caste. This discretion, which was an obvious corollary of the unsettled social hierarchy of SELIB, was respected by Rainborough, whose sense of historical necessity was strong. He therefore had to have recourse to other methods. He had begun by asking Miss Casement a few direct questions; but these had been badly received. He asked her once about her education, to which she replied shortly that she had ‘attended college’: a phrase which Rainborough found repellent and which filled him with suspicion. Because of certain peculiarities in Miss Casement’s vocabulary, Rainborough was certain that she had once been in the Civil Service, but although she admitted to having worked ‘in connexion with the Ministry of Labour’, he was unable to discover what her tasks had been. However, he soon abandoned these more abstruse researches and began to concentrate on simpler matters, such as discovering her Christian name.

This had proved surprisingly difficult. When Miss Casement had occasion to sign any document for him, she did so with an indescipherable scrawl of initials. It was only when, driven to desperation, he had looked in her handbag just before she was due to go on her summer holiday, that he had discovered from her passport that her name was Agnes May Casement. This discovery but drove Rainborough into a deeper frenzy. Which of these lovely sounds was the one to which Miss Casement most commonly answered? Every day at eleven and at four there occurred meetings of the O.O.s, called respectively the coffee-meeting and the tea-meeting, and presided over by Miss Casement and Miss Perkins, where ‘the cuties’, as Evans called them, gathered together to discuss matters of office procedure and feminine interest. Rainborough tried once or twice, by listening at the door of these gatherings, to find out what he wanted to know; but so far as he could find out by this method, which he abandoned when he was surprised by a latecomer in a listening attitude, the young women without exception addressed each other as ‘Miss So-and-so’. This discovery increased his awe of them considerably.

It was in the end the office messenger Stogdon who revealed to Rainborough that Miss Casement was most properly addressed as ‘Agnes’. This revelation occurred when Rainborough once surprised Stogdon chatting with Miss Casement and addressing her in this way: a degree of familiarity which, it soon appeared, he had achieved with all the young women in a remarkably short time. They in turn doted on him and called him ‘Stoggers’. This man was a continual source of pain to Rainborough, whom he treated with a sort of hideous friendliness and complicity. ‘Them young ones, they’re real smarties,’ he would exclaim, concerning the O.O.s, and something in his manner would associate Rainborough with himself as belonging among ‘the old ones’. ‘They’ll make things hum before they’re much older!’ Stogdon would say, with a leer which Rainborough interpreted as a threat to himself. Stogdon’s evident assumption that most decisions in the office were now taken by Miss Casement and her friends maddened Rainborough the more as there was some slight element of truth in it. ‘Sir Edward Guest is the director of the Board,’ he once said coldly to Stogdon, ‘not Miss Casement.’ But Stogdon had only replied by winking, as if to say, ’You and I, we know better!’ On another occasion Stogdon said to Rainborough with a sigh, ‘Ah, them young girls, they got all their lives before them. What it is to have your life before you, eh?’ This ‘eh’ with which Stogdon ended so many of his sentences enraged Rainborough as much as the sentiment expressed. He wanted to point out that he too had his life before him, and such as they were, his prospects were certainly brighter than Stogdon’s. The man doesn’t realize who I am, Rainborough thought, with the desperation of one who knows that he is confronted with a nature against which he has no way of asserting himself. He was without the means to impress Stogdon. And then the thought, with all its melancholy, would follow: Well, who am I, anyway?

During the earlier stages of what Rainborough and Evans called her ‘campaign’ Miss Casement had quietly continued to perform her duties as a typist, which took up in fact remarkably little time, in the intervals of her other activities. Later on, however, as she took over more and more of Rainborough’s work, and as she passed from the stage of accompanying him to conferences to the stage of representing him at conferences, she began to be restive. At last she said firmly, ‘We must have a typist.’

‘I thought we had one!’ said Rainborough, who was in a bad temper that day.

Miss Casement ignored this, and said, ‘We only have to ask Establishments.’ This kindly body was indeed ready to provide staff of any description in response to a department’s lightest wish.

‘Well, you fix it,’ said Rainborough, and went away for the week-end.

When he returned he found that the office had been rearranged. Previously he had occupied the larger room, which gave on to the corridor, while Miss Casement occupied a smaller inner room which gave only on to his room. He now found that his desk had been moved into the inner room, while Miss Casement and the typist were installed in the other one.

‘I thought you’d probably rather have the single room,’ Miss Casement explained vaguely. Rainborough had made no comment; in a way, the arrangement suited him quite well, and he was able to lead an even more peaceful existence. Most of the business which found its way towards him through the door from the corridor came no farther than Miss Casement.

The typist attracted Rainborough’s interest for a short while. He suspected that Miss Casement had not in fact acquired the girl from Establishments, but had selected her privately herself. From one or two things that were said, Rainborough thought it possible that the typist had been at school with Miss Casement, but in a lower form. The girl was, in any case, Miss Casement’s slave. She was a dowdy, fluffy girl, off whom pieces continually fell as off a moulting bird; and Miss Casement, who had, Rainborough suspected, chosen her carefully for just these qualities, proceeded to make her life a misery. This process was so painful to hear that Rainborough often had to shut the door so as not to hear it. The girl, whom Miss Casement always referred to, and Rainborough soon found himself following her example, as ‘the little typist’, was very often to be found in tears.

With the arrival of the typist, Miss Casement became even more confident. Rainborough, who had always behaved to her with the utmost formality, suddenly began to find himself being driven more mad than usual by her perfume, the lemon-coloured expanse of her neck, and the red-rimmed cigarette ends which she would leave behind in the tray on his desk. He at first attributed this disturbance to the cumulative effect of living in the proximity of so many provocative harpies; but later he realized that it was perhaps rather the result of some subtle change of tactics on the part of Miss Casement. He noticed then how she would linger a little longer than before at the door of his room, swaying her long body to and fro, or how she would bring him the most unnecessary files, which they would then have to pore over together, Miss Casement’s powdery cheek almost brushing his. And then one day she electrified him by calling him ‘John.’

This move was not, so far as Rainborough could see, correlated with any other real alteration in their relations, and could not but be interpreted as an unprovoked frontal attack which he was at a loss to counter. He made, of course, no comment upon the now fairly frequent incidence of this monosyllable. He was only grateful that, so far, Miss Casement had refrained from making use of it in the presence of a third person. What he could not bring himself to do was to respond by calling her ‘Agnes’. Do what he would, he could not think of her except as Miss Casement; and as it was now impossible for him to address her in this way, since she had elected to address him less formally, he was forced to attract her attention by other devices such as coughing, dropping books, or cries of ‘Oh, er, I say!’ The state of misery and embarrassment to which this situation reduced the nervous Rainborough seemed to touch Miss Casement not at all. She tripped about the office with a gay and dainty demeanour, more neat and freshly laundered than ever, and her repeated utterance of Rainborough’s Christian name rang in his ears like the monotonous cooing of a dove.

Rainborough had been saying to himself for some time, ‘It can’t last much longer,’ without having much of an idea in his head about how it was likely to finish. He was by now very much concerned about Miss Casement, and during office hours he thought about little else. She became in fact a subject for both contemplation and research; and Rainborough reflected bitterly, as he settled down to these studies, that after all what he was doing was no more pointless than what was going on at that moment in most of the other rooms in the SELIB building. His latest craze was to discover her age, which he cursed himself for not having observed when he had her passport in his hands. He proposed to do this by an elaborately prepared scheme of questions which would be asked at intervals over a certain period, in such a way that the answers would, when pieced together, provide the required information. The starting-point of this scheme was the datum that Miss Casement’s brother was three years her senior. Surreptitiously to discover her brother’s age was the aim of the subtle plan which Rainborough, reaching for his pen, was now about to commit to paper.

There was a knock on the door. Miss Casement and the typist, it appeared, had gone to tea, and someone had penetrated as far as the door of Rainborough’s room. He put down his pen with irritation and called ‘Come in?’

It was Hunter Keepe. Rainborough looked at him with surprise and annoyance. ‘How very nice to see you!’ he said.

‘Hello,’ said Hunter. The boy seemed agitated and embarrassed. He looked round for somewhere to sit, and settled himself quickly on a seat with the ungraceful haste of a player of the game of Musical Chairs.

Rainborough leaned back and regarded him with a puzzled frown. Hunter’s arrival put him completely at his ease, so calmly superior did he feel to Rosa’s not very mature and not very successful younger brother. The sight of Hunter, however, also reminded him of Rosa, and he felt a tiny pang of guilt at the juxtaposition in his mind of the images of Rosa and Miss Casement. It was axiomatic to Rainborough that Rosa was above all other women; and he would have told himself quite simply that Rosa was a matter of the spirit while Miss Casement was a matter of the flesh, had he not been honest enough to suspect that his interest in Miss Casement had become complex enough to deserve a better name. For this fact, when he thought of Rosa, he despised himself.

Rainborough felt, if anything, a certain dislike for Hunter. He knew that Hunter was aware of, and even perhaps overestimated, his, Rainborough’s, interest in his sister. He knew, too, that Hunter was notoriously hostile to anyone who was sweet on Rosa. This led Rainborough to expect, and then very easily to find, Hunter’s behaviour to be studded with small acts of aggression. He looked at him now with impatience as he sat on the edge of the chair, blushing like an undergraduate. What on earth can he want? Rainborough wondered.

‘What do you want?’ he asked Hunter. ‘I mean, what can I do for you?’ And as he spoke he thought to himself, it’s probably something to do with Mischa Fox.

Hunter was in no hurry to explain. He began by looking about the room as if he expected to see some strange animal roosting in a comer. Then he said to Rainborough, ‘I expect you’re pretty busy.’

Rainborough, who was not sure whether or not this was sarcastic, replied vaguely, ‘Oh, it comes and it goes, you know.’

‘I was passing,’ said Hunter, ‘and I just thought I’d drop in for a chat.’ This was so transparently false that Rainborough was silenced.

Hunter continued, ‘I hear Rosa saw you the other day with Dr Saward.’

‘That is true,’ said Rainborough.

‘What a nice man Dr Saward is,’ said Hunter; ‘really almost a saint.’

‘He’s a good man,’ said Rainborough, ‘but he’d be the first to tell you not to mistake a scholar for a true ascetic.’

‘Of course,’ said Hunter. ‘And then there’s his health.’

Rainborough was wondering whether he hadn’t better make some thoroughly nice remark about his friend, when Hunter went on, ‘Dr Saward saw Mischa Fox last week.’

‘So I believe,’ said Rainborough. He was interested to see just what the information was that Hunter wanted.

‘Have you seen him?’ Hunter asked.

‘Who?’ asked Rainborough, simply to annoy.

‘Mischa Fox.’

Rainborough did not like to admit that he had not seen Mischa, so he said, ‘Yes, I saw him a few days ago, but very briefly. I’ve been rather busy.’

‘Did he say anything special?’ asked Hunter.

‘No,’ said Rainborough, ‘nothing special.’ It occurred to him that people were always impelled to ask this question about Mischa, although they always got the same discreet reply.

‘Oh,’ said Hunter. He began once more to look round the office with simulated interest. Rainborough, watching him, felt irritation at his simplicity and envy for his copious head of hair.

‘It must be interesting, this work of yours,’ said Hunter. ‘Tell me now,’ he said, ‘when people immigrate under your scheme, do they have only temporary leave to work here, or can they stay for good?’

He’s being polite, thought Rainborough. ‘In effect,’ he said, ‘unless there’s some special reason to chuck them out, they can stay for good. For the first five years they hold a special SELIB permit. After that they can apply for an ordinary Ministry of Labour permit, or else ask for naturalization.’

‘I see,’ said Hunter. ‘I imagined they were somehow on probation.’

‘Only in the sense,’ said Rainborough, ‘that their permission to be here at all depends on their work permit. But in fact, once they’re here, no one is going to bother their heads about them, and provided they behave normally there’s nothing to stop them being here forever.’

‘I see,’ said Hunter rather gloomily. ‘Forever.’

‘Of course,’ said Rainborough, who was suddenly beginning to feel interested in the subject, ‘the whole thing is absurd in a way. Technically speaking, half these workers oughtn’t to be here at all.’

‘How is that?’ asked Hunter.

‘Well, you know we’re a hybrid organization,’ said Rainborough, ‘half State-aided and half voluntary. Most of the voluntary contributions come from America. When we accepted this money originally we made an agreement that we would only use it for the benefit of people born west of a certain line.’

‘People born west of a certain line?’ asked Hunter.

‘Yes,’ said Rainborough. ‘It sounds crazy and arbitrary, doesn’t it? But we had to adopt some sort of rough and ready distinction. You see the point, of course, of some such arrangement. An international organization like this one has a tricky course to steer. We’re likely to be accused by one party of enticement and by the other of using their money for political purposes. Not that some Americans would mind about that. But our benefactors are mainly liberal organizations, Quakers and so on, and they were very correct about the way the money should be tied up. In our foundation charter there’s a lot of stuff about our purpose being to assist people who want to emigrate because of purely economic hardship. It’s very artificial, of course. Who’s going to define economic hardship? Every conference we have, someone harks back to that. But one just has to make a distinction and stick to it. That’s administration. That’s what that line was invented for. Here it is.’

Rainborough got up and turned to a large map which was hanging behind him. He pointed to an irregular red line which ran through Europe from north to south. ‘We call it the FPE,’ said Rainborough. ‘That means Farthest Point East.’

‘But, in fact,’ said Hunter, ‘if I understood you, a lot of people who immigrate under SELIB were really born east of the line?’

‘Yes,’ said Rainborough, ‘but we just keep quiet about that. Like so many things in England, it’s known unofficially in high quarters, but so long as it’s not known officially there’ll be no trouble.’

‘What would make it known officially?’ asked Hunter.

‘Well,’ said Rainborough, ‘if someone were to write to The Times, or to ask a question in Parliament, or if some minister were to take it up, then obviously it couldn’t be ignored. But, in fact, it’s to no one’s advantage to raise the matter.’

‘To no one’s advantage?’ asked Hunter.

‘No,’ said Rainborough, ‘neither the Government of the day nor the Opposition has any interest in making a stink about it. Why should they? It would merely expose Great Britain to attacks from both sides.’ Rainborough was beginning to put on what his friends called his ‘Royal Commission manner’; he liked explaining this sort of point.

‘How do you know where your people were born, anyway?’ asked Hunter.

‘Well, in some cases, when documents have been lost,’ said Rainborough, ‘it’s hard to tell. A lot of these lads hold passports that are obviously forged.’ He went to a huge filing-cabinet in the corner, unlocked it, and pulled out a few drawers. ‘We hold all their identity documents here. Look at that,’ he said, holding out a greenish booklet to Hunter, ‘obviously a crude forgery. We just wink the eye at that. But in some cases there isn’t even concealment. Their papers show quite clearly that they were born to the east.’

‘It would be a sad thing for a man,’ said Hunter, ‘to have his fate decided by where he was born. He didn’t choose where he was born.’

‘Yes, it’s not a pleasant way to have to discriminate between human beings,’ said Rainborough, ‘but you have to deal with the situation that you have, and we didn’t make this one. Anyhow, life is full of that sort of injustice. We have to be things that we didn’t choose.’ Rainborough looked at Hunter’s hair.

‘Supposing there were a scandal,’ asked Hunter, ‘what would happen to the people born east of FPE who were already working in this country?’

There was a knock on the door.

‘I don’t know,’ said Rainborough. ‘I suppose they’d be deported. Come in!’

Evans put his head round the door. ‘So sorry,’ said Evans, ‘I didn’t know you were busy. It’s just about the usual.’ The usual was The Times crossword, concerning which Rainborough and Evans normally exchanged information at this hour in the day.

Rainborough, who did not want this matter mentioned in Hunter’s presence, said, ‘I’ll come along to your room in a moment.’ Evans went away. ‘You must excuse me,’ Rainborough told Hunter, ‘a routine check-up. I won’t be long.’

As soon as the door closed behind Rainborough, Hunter sprang from his chair and ran to the filing-cabinet. Suddenly he was trembling and breathing hard. He drew a shaking hand along the top of the files. It was not long before he found what he wanted, and studied it carefully for some minutes. Then he left the cabinet as he had found it and turned his attention to the map.

When Rainborough returned, Hunter was still studying the map. He seemed absorbed in it.

‘It’s a good map,’ said Rainborough. ‘Even the smallest places are marked. Looking for anything special?’

‘No,’ said Hunter. He was drawing his finger slowly across eastern Poland. At last he sighed deeply and turned away with a smile. ‘I’m afraid I must be off now,’ he said to Rainborough.

Rainborough felt quite sorry. He would have liked to tell him more things. ‘Ah, well,’ said Rainborough, ‘drop in again some time. How’s Rosa?’

Hunter’s face closed up. ‘Rosa’s fine,’ he said.

‘Very tied up at the factory, I suppose,’ said Rainborough.

‘Yes,’ said Hunter, ‘she’s fine. Good-bye, and thanks for the talk.’ He went away.

Rainborough sat down again and looked at his watch. Nearly time to go home. Silly puppy, he thought; what did he want, I wonder? His thoughts reverted to Miss Casement.


ROSA was very unhappy indeed. She felt that her relation with the Lusiewicz brothers was drawing nearer and nearer to the brink of some disaster. She also knew that she was passing through a period to which she would look back later to marvel at her inertia. There was still some possibility of action. She had not yet entirely lost the initiative. Very soon she would be powerless. But she was not yet powerless; not quite yet. This was the most painful thought of all.

She was worried, too, about Hunter. It was obvious that Hunter needed help. He was in a torment of indecision about the Artemis and badly wanting Rosa to give him a lead. Rosa loved her brother, and to have to withhold this help from him caused her continual distress. But so far she had felt herself unable to make any move. Neither she nor Hunter spoke of the matter, and as this silence made them incapable of talking about anything else, they had hardly exchanged a word for days. Only Hunter’s eyes, reproachful and sad, continually reminded Rosa that she herself had brought upon him the griefs in the midst of which she now refused to give him her good counsel.

Rosa had no special affection for the Artemis. She had imagined once that she might edit it herself and make it into a great pure-hearted periodical; but her time in Fleet Street had taught her both how hard it is to sell pure-hearted periodicals and how little she herself had the temperament of an editor. If she had had a sum of money to put behind the magazine, it might have been different. As it was, she had left it to struggle on, and the best that she hoped from it was that before it finally perished it might afford some useful experience to Hunter and help to qualify him for a more lucrative occupation. If at any time Hunter had received from anyone else such an advantageous offer as he had now received from Mischa Fox, Rosa, who felt herself to be responsible for her brother’s poverty, would have counselled him to accept. She knew that the idea of buying Artemis had come up more than once in highly reputable quarters, and she had always been disappointed when she had heard no more about it.

There was no doubt in Rosa’s mind that Mischa Fox’s offer was carefully timed. It was also clear to her that what Mischa wanted was not so much the Artemis as to put Hunter and herself into a certain kind of dilemma. This was typical of him. Further than this she could not see; and she was still unsure whether Mischa’s move was to be thought of as an attempt to reopen negotiations and not rather as an act of revenge. Mischa was quite capable of taking, after ten years, a carefully-thought-out reprisal. As Rosa sat wondering about this, she was tortured by her lack of knowledge. She could hardly think of anything she would not have given to know Mischa Fox’s mind at that moment. What terrified her most was that she found deep in her heart a strong wish that Mischa might indeed want to reopen negotiations. This discovery alarmed her for many reasons. She had decided ten years earlier that any relation with Mischa could only do her harm, and she had not had occasion to change her mind. But to find herself still, however partially and however obscurely, fascinated by the idea of Mischa was alarming, not so much because this fascination might ever come definitively to tempt her, as because of the endless variety of torments which such a situation could promise.

When Rosa began to feel how strong, after so long a time, her interest still was in Mischa, her position with the Lusiewicz brothers began to seem unendurable. She found herself aching with the desire to be free of them, partly because of a simple wish to be able to indulge, without any further complication, her hopeless and half-guilty thoughts about Mischa Fox, and partly because, and this was perhaps what bit most deeply into her, she was sick with fear at the thought that Mischa might find out about the brothers. So far, Rosa was very certain that the secret of her association with them had been well kept. They had their own motives for silence. As for herself, she had not mentioned their name to anyone for many months, and there was no one, except Hunter, who was in any position to follow her movements; and whatever Hunter suspected, he would be but too anxious to keep to himself. But if Mischa Fox should find out, then the discovery would be likely both to make up his mind in favour of revenge rather than negotiations and to put him at the same moment in possession of a weapon against Rosa of such power that she grew pale at the thought of any person even possessing it, let alone using it.

Rosa knew this; and she knew, too, that she had not got the strength to escape from the power of the brothers. It was profitless to ask now whether the bond that tied her to them was love. The darkness in which those two held her was profound beyond the reach of names. She could not of her own will break the spell. And then she would ask herself and why should I break it? What do I care about other people! Why should I sacrifice this true love? The brothers, after all, had committed no fault beyond that of loving her. They were poor and helpless, they were her children. In reason, she had nothing to hold against them. Whereas of Mischa she knew much ill and suspected more, so that he became for her at moments the very figure of evil. These things Rosa said to herself. But they were not the things which she was really thinking.

Rosa was aware that Hunter had never forgiven her for refusing to marry Mischa; and that inevitably the boy must be dreaming something, hoping something, in the present situation. Sometimes it seemed likely to Rosa that to sell himself into Mischa’s power was precisely Hunter’s profoundest wish — though it was not necessarily the one on which he would have acted, even had the complication concerning his sister been absent from the scene. As it was, Hunter was in the dark, even concerning the degree of Rosa’s attachment to the Artemis, let alone concerning the possible existence of any remnant of her attachment to Mischa. He could only make guesses about her attitude; and his sharpest temptation would be to imagine that perhaps what Rosa really wanted, only she didn’t like to say it to him openly, was that he should sell the periodical and so in some sense let them both be drawn back into the orbit of Mischa Fox. This was how Rosa saw the situation. Her prediction was that, failing any lead from herself, Hunter would refuse to sell the Artemis, influenced partly by ideals of independence but chiefly by the fear of offending his sister, should it be the case, as after all the available evidence suggested, that she wished to have no further dealings of any kind with Mischa Fox.

The annual meeting of the shareholders of Artemis was due to occur in about a week’s time. If Hunter should decide to sell, the matter could most conveniently be raised then, and indeed, technically speaking, settled at once. It was a part of the consitution of Artemis that decisions taken at an appropriately publicized meeting of shareholders required no quorum. The energetic women who had founded the periodical and who had felt their love for it to be eternal had argued that if ever a time came when shareholders were too indifferent to attend meetings the thing should be left to its fate. That time, which they had been unable to imagine, had come; and now each year, as they dozed by their firesides, Hunter read out the annual report to an empty room and took whatever policy decisions were necessary with the assistance of Rosa, who was very often the only shareholder present. The sale, therefore, could very easily be put through; and when Rosa reflected upon how, from so many mundane points of view, attractive the idea must seem, she felt that she was putting an intolerable strain upon Hunter. But in so far as to help him she would have to make up her own mind about a number of matters which she could scarcely bear even to think about, let alone to make definite, she felt herself to be incapable of doing so.

Suddenly, however, Rosa did think of a project which held some promise of at least lightening the tension — and, passionately desiring action of some kind, and quite incapable of the action which was most gravely needed, she seized upon the idea with joy. It was an idea which had been suggested to her by John Rainborough when she had last met him with Peter Saward and which had indeed occurred to her very much earlier but had been rejected for a variety of reasons: namely, to appeal for funds to one of the shareholders. Rosa and Hunter had discussed this possibility long ago, but they had decided against it then. As Hunter put it, ‘If we go stirring up those old girls, they’ll start to interfere’; and Rosa herself had felt too proud to ask for contributions from elderly and wealthy women who had been the admirers and followers of her mother, and who, she felt, ought to be coming forward now of their own accord to give assistance to Artemis.

When this idea came afresh to Rosa in the midst of her troubles, it seemed to her a very good one. If some large sum of money were suddenly forthcoming for Artemis from another source, this would simplify, though it would hardly solve, the situation vis-à-vis Mischa Fox. Rosa told herself that as things stood at the moment she could never be sure how much in her own attitude was a genuine concern for Hunter’s welfare. If this item could be looked after by some means quite external to the situation, then, Rosa felt, she might be able to see more clearly just what was at stake. To bring the Artemis financially speaking out of danger would so enormously relieve her mind and Hunter’s that she could believe them both capable of miracles of clear thinking and decisive action once that was achieved. If the sum of money available were large enough, she might even think in terms of a regular salary for Hunter and a new lease of life for the periodical; and although Rosa was not optimistic enough to imagine that money was really the solution to all her difficulties, she was certainly overjoyed at finding at last a field in which she was free to move — and the notion that she could, on her own initiative and in however small a way, alter the situation in which Mischa Fox had placed her, made her feel already halfway towards winning back her freedom.

When she got home from the factory that night she took the book of shareholders and carried it off to her own room. She said nothing to Hunter about her plan. As she studied the book, it seemed to her that there were two people whom she might approach, one a Mrs Carrington-Morris, who had been, and still was, a prominent Methodist, and the other Mrs Camilla Wingfield, the eccentric lady who had been mentioned by Rainborough. Rosa debated for some time between these two and decided finally in favour of Mrs Wingfield. It might turn out that Mrs Wingfield was too crazy, but it was even more likely to turn out that Mrs Carrington-Morris was too sane; and Rosa decided to bet first upon the generosity of Mrs Wingfield, which might be non-existent but might equally be extravagant. Rosa could also remember having met both ladies some thirty years ago and having felt a marked preference for Mrs Wingfield. It was her name, therefore, which she now looked up in the London telephone directory, to discover to her surprise that Mrs Wingfield also lived in Campden Hill Square, in a house on the opposite side which could be seen out of the window. Rosa took this to be a good omen.

Rosa decided to open her campaign by a personal visit, rather than by a letter, and to rely upon the effects of surprise together with her mother’s name and her own physical resemblance to that lady to bring about an immediate capitulation. So it was that on the following day, which was a Saturday, Rosa was knocking on Mrs Wingfield’s door at about four o’clock. She had calculated that it was wisest to call at tea-time, when any embarrassment caused by her arrival could be rapidly dispelled amid the dispensing of cups of tea.

Rosa knocked several time without getting any answer and had stepped back on to the pavement to look up at the closely curtained windows when the door opened very quietly to a gap of a few inches and a pale face peered out. Rosa sprang forwards with such alacrity that the owner of the face immediately shut the door again, and Rosa could hear the chain being fixed. With this additional safeguard the door opened once more to a narrow slit and Rosa could see one pale blue eye looking out at her.

‘Excuse me,’ said Rosa, made thoroughly nervous by this reception, ‘I am anxious to see Mrs Camilla Wingfield. I wonder if you could tell me whether she is at home?’

At this the door closed again, and Rosa was about to go away in despair when she heard the chain being removed, and a moment later the door was thrown wide open to reveal a fuzzy-headed woman dressed in an overall.

‘Oh, I am so sorry!’ said this personage, beaming at Rosa. ‘I took you for a gipsy. You must forgive me. There are so many around at this time of year. They work with the circuses in the winter, you know, and in the summer they do farm work, and about this time of year, which is an inbetween time, they go about in the towns and try to sell things. One came last week and was so unpleasant. She put her foot in the door and wouldn’t go away. In the end I had to buy some heather off her to make her go. You wouldn’t mind if they sold useful things like brushes, but selling heather at that price, it’s just daylight robbery. You must excuse me for having thought you were a gipsy. As soon as you spoke, of course, I knew you weren’t one. But at first I just saw your black hair, and it gave me a turn. I can see now from your appearance, too, that you’re not a gipsy. It was just seeing you for a moment I made a mistake. It’s so unusual for a lady these days to wear her hair so long. They all do, of course, I mean the gipsies. But your hair is very beautiful, if I may say so, and very becoming the way you wear it. I wish more young girls would wear their hair long. But they can’t be bothered, can they, they’re always in such a rush, the poor things, bless their hearts.’

During this speech Rosa relaxed completely and began to smile. She liked the speaker, whose social class she still felt unable to guess. Rosa prided herself on being able to place the people she met, considered as social phenomena, very rapidly: a capacity she had picked up from her mother. That distinguished Socialist had possessed an almost uncanny sensitivity to social differences. Rosa decided that what confronted her was, in spite of the overall and the woollen stockings sagging towards the ankle, Mrs Wingfield’s lady companion. But the age of this person remained uncertain. Her large eyes were of a blue so pale as to be almost white, like a washed-out garment, and the flesh of her face and neck, which was of a light greyish colour, was covered all over with a criss-cross of tiny wrinkles of anxiety and good nature which destroyed the lines of the features, so that the eyes looked at Rosa out of a flabby expanse of flesh which reached with no other interruption from the wig-like hair, which resembled the interior of a mattress, to the round-necked lace of the ancient dress which announced the beginning of the body.

‘I am Miss Foy,’ said this person, with the air of one uttering a famous name. The dry skin undulated as she spoke, like the skin of an alligator.

‘Ah!’ said Rosa, with what she hoped was the appropriate intonation.

‘Yes!’ said Miss Foy triumphantly. She laid the dishcloth which she was holding over her arm. ‘I’m doing the wash-up,’ she said.

‘I was wanting to speak to Mrs Wingfield,’ said Rosa. ‘I wonder if that’s convenient?’

‘She doesn’t expect you,’ said Miss Foy reproachfully.

‘I’m sorry,’ said Rosa. ‘If it would be easier, I could go away and come again.’ She cursed herself for not having thought to bring a visiting-card.

‘Oh, it doesn’t matter!’ said Miss Foy cheerfully. ‘She’ll be amused to see you. You’d better go straight up. Come in, my dear; that’s right.’

Miss Foy ushered Rosa in, and as the door closed behind her they were plunged into almost complete darkness. Rosa could descry various very large objects clustered round the walls, while overhead there appeared to be a number of plants which leaned over the scene, rustling and breathing. In the background there was a curious moaning sound, as if some sort of machine were working.

‘You must forgive me if I don’t announce you,’ said Miss Foy.’ She hates to see me when I’m washing up. The drawingroom is in the front on the first floor. You’ll probably hear her singing, and that will guide you. Don’t be nervous, my dear. And,’ Miss Foy drew Rosa close to her and lowered her voice, ‘don’t mind the funny things she says, will you, she only says them to shock people, and she doesn’t really mean them, you know.’

With that, Miss Foy abruptly vanished into the darkness, leaving Rosa to find her way upstairs. She began to mount; and as she went, she became aware that the curious sound which had met her as she entered and which had continued throughout her conversation with Miss Foy was in fact made by a human voice. This sound, as Rosa approached it, revealed itself as a deep and not unpleasant voice, which was singing in an oddly monotonous manner. Filled with curiosity about what she was going to see, Rosa knocked on the drawingroom door. There was no reply, and the singing continued. So she knocked again, more loudly, and then walked in.

She found herself in a large, bright, untidy, over-furnished drawingroom, amid whose litter of objects her dazzled eyes could at first descry no human form. Then she became aware of a pair of stout masculine-looking shoes, whose soles, high upon the arm of an enormous sofa, were pointing towards her. The owner of the shoes and the voice, which continued to sing, evidently lay out of sight upon the sofa. Rosa walked round until she was broadside on to the sofa, and there was revealed a tall grey-haired woman, dressed in a tweed jacket and corduroy trousers, who lay prostrate with her feet raised well above her head, while beside her upon the floor stood a champagne bottle and a glass. As Rosa came into sight, the owner of the shoes turned upon her a face of considerable power, from whose very dry, heavily powdered and apparently unwrinkled expanse two dark brown eyes looked serenely out.

‘You’re just in time for the row in the hall,’ said Mrs Wingfield.

‘I beg your pardon?’ said Rosa.

‘I said you’re just in time for the row in the hall,’ said Mrs Wingfield. ‘It’s simply an expression. Before your day, I expect. Fashions in idiom change so rapidly.’ Mrs Wingfield spoke in a deep lazy voice, which was not the voice of a very old woman.

‘I’m so sorry to walk in unannounced,’ said Rosa, and then regretted this remark, which seemed to reflect on Miss Foy.

‘I suppose the old trout let you in,’ said Mrs Wingfield. ‘That’s all right. She’s washing up. Have some champagne. It’s the only thing I can drink now that doesn’t upset my stomach. Sorry there’s only one glass.’

With surprising energy she swung her legs down and poured out some champagne, which she handed to Rosa. Then she swung her legs back into their original position and began to drone, ‘In the twi — twi — twilight, out in the beau — ti -ful twilight. I’ve never forgotten a song that I heard before 1910 and never remembered one that I heard since,’ she explained to Rosa.

‘You have not, in my view, missed much,’ said Rosa politely. She had not yet got the wavelength of Mrs Wingfield, and was trying to move carefully.

‘Who the hell are you, anyway?’ said Mr Wingfield. ‘This is just like this bloody age. People walk into your drawingroom without any by-your-leave, and before you know where you are they’re drinking your champagne, and you don’t know them from Adam.’

Rosa was about to announce her identity when Mrs Wingfield cried out, ‘Don’t tell me! Let me guess!’ She turned her head towards Rosa, and her two dark eyes, which appeared vertically one over the other above the plump cushions of the sofa, surveyed her critically.

‘Would you mind showing me your profile?’ said Mrs Wingfield. ‘Thank you. Yes, I thought so. You are Miss Keepe, Margaret Richardson’s daughter, and you live on the other side of the square.’

‘That’s right,’ said Rosa. ‘We met once, a long time ago, when I was a child. You’ve probably forgotten.’

‘I haven’t forgotten at all,’ said Mrs Wingfield. ‘Sorry to disappoint you, but I’m not as senile as you evidently imagine. We met at Wimbledon. You must have been about eight, and your manners were shocking, even then. But I’m damned if I can recall your Christian name.’

‘Rosa.’

‘Ah, yes,’ said Mrs Wingfield. ‘Your mother was an absolute bolshy. But she’d have had her bellyful of it by now if she’d lived.’

Rosa flushed with annoyance and was about to reply when Mrs Wingfield cried, ‘Don’t be angry! I adored your mother. I probably appreciated her far better than you did. I must say I wondered when you’d have the courtesy to call on me. I suppose you want some money, though; that’s the only reason why anyone calls on me nowadays. Well, you can’t have any. Hasn’t anyone told you? I’m an old skinflint. But you can stay and talk to me till I go to bed. You may have precious few manners, but you can’t walk out as soon as you’ve come, and now I’ve got you here I’m going to keep you. What do I care if you never come again? Have some champagne.’

Rosa, who was poised between annoyance, amusement, and despair, said ‘Thank you’, and held out the glass.

‘Oh, you want some more, do you?’ said Mrs Wingfield. ‘Well, give me back the glass. You can drink it out of a cup. There’s one left over there, I think, in the cabinet.’

Rosa went over to the cabinet, picking her way between the poufs, hassocks, cushions, footstools, and occasional tables with which the floor was strewn in the interstices of the larger pieces of furniture. She took down a very beautiful Dresden cup and brought it back to Mrs Wingfield. The latter had meanwhile filled and emptied the champagne glass with startling rapidity and was filling it for herself once again, her head dangling awkwardly over the edge of the sofa.

‘You’d better wipe it with your hanky,’ she said, as Rosa held out the cup. ‘It hasn’t been dusted for two or three reigns.’ This appeared to be true. Rosa rubbed her handkerchief over it, and Mrs Wingfield poured in the remnants of the champagne.

‘Not much left, I’m afraid,’ she said, ‘and this is the last bottle. Well, I’m a liar, it’s not the last bottle, I only mean it’s the last you’ll get.’

‘It’s a beautiful cup,’ said Rosa politely.

‘Yes, it’s sweet, isn’t it,’ said Mrs Wingfield. ‘I’ve got some lovely stuff here, only you can’t see it, there’s such a mess. I must get the old trout to show you round some time. Just now she’s washing up. I only let her wash up once in three weeks. It takes that long for us to work through all our china. I hate Foy dashing away after a meal to wash up, it destroys my digestion. So we wait till there’s no china left and then Foy makes a day of it.’

‘I see. What a sensible arrangement,’ said Rosa.

‘It’s not a sensible arrangement,’ said Mrs Wingfield, ‘but it’s the arrangement we’ve adopted.’

At that moment Miss Foy came into the room carrying a champagne glass. ‘I thought you might want another glass,’ she said.

‘You thought right,’ said Mrs Wingfield, ‘but a bit late in the day, as usual. Don’t go away, you fool. Leave the glass, now you’ve brought it. You can take that cup down, I don’t know how we overlooked it. Have you got any drink left, girl? Well, pour it into the glass, and give Foy the cup to take away. That’s right.’

Miss Foy turned to go. ‘By the way, Foy,’ Mrs Wingfield shouted after her, ‘this is Rosa Keepe.’

Miss Foy came running back, her pale eyes glistening with excitement. ‘Why, Miss Rosa,’ she cried, ‘what a pleasure this is, and what an honour!’

‘Honour my foot,’ said Mrs Wingfield. ‘It’s Miss Keepe, not her mother.’

‘I remember your mother well,’ said Miss Foy. ‘I often heard her speak in the halls round Holborn and Kingsway. What a speaker she was! Of course, I was very young then.’

‘Not so damn young,’ said Mrs Wingfield. ‘How old do you think Foy is?’ she asked Rosa.

Rosa looked embarrassed. ‘I’m not very clever at guessing people’s ages,’ she said coldly.

‘Look at her!’ said Mrs Wingfield, ‘she’s putting me in my place! Well, make a guess. But take a good look first. She’s like an old mop, isn’t she? Have you ever seen a human being look more like an old mop? And look at her legs. Lift your skirt up, Foy. They’ve got no shape at all. They’re like two posts. Have you ever seen anyone with legs more like a couple of posts?’

‘Don’t you mind her, Miss Rosa,’ said Miss Foy, who appeared to be fairly used to this. ‘She doesn’t mean it.’

‘Don’t I just mean it!’ cried Mrs Wingfield with passion. She swung her legs down again with the same energetic gesture and sat pointing at Miss Foy, who now turned a shade paler under her grey. ‘Look at her hair. Did you ever see such a frizz? It shows one of her attacks is coming on. Mad people’s hair always stand up like that. They say a lunatic is a lunatic to his fingers’ ends.’

‘Don’t!’ said Miss Foy. ‘Please stop it! You’re giving me the creeps.’ She turned and fled from the room.

‘What a frump!’ said Mrs Wingfield. ‘She thinks I’m serious. I was much jollier before I met Foy. All the same, if it wasn’t for her I’d be sunning myself in the porch of some damned hotel. Would you say old Foy was a virgin?’

‘I have absolutely no opinion on the subject,’ said Rosa savagely, who was very much disapproving of this persecution of Miss Foy. She had by now decided that Mrs Wingfield was by no means mad.

‘What do you mean, you’ve no opinion?’ said Mrs Wingfield. ‘You must think something about it, one way or the other!’

‘I mean,’ said Rosa, ‘that I think you’ve been very rude to Miss Foy.’

‘Well, why the hell don’t you say what you mean?’ said Mrs Wingfield. ‘I’m not a thought-reader. I’ll tell you something. Of course you think she’s a virgin. Everyone does. And I’ll tell you something else. She isn’t! You’d be surprised. But I’ll tell you all that some other time. Could you go to that cupboard and get out another bottle of champagne? That’s right. Do you know how to open a bottle of champagne? Well, open that one, and don’t let it spurt all over the furniture.’

Mrs Wingfield was sitting up now, her trousered legs sturdily apart, leaning back against the cushions of the sofa. As Rosa poured her out a glass of champagne, she was struck by the extraordinary dry texture of her face, which seen at close quarters had an alarmingly artificial appearance. The surface was more like smooth slightly dusty cardboard than like skin. In the midst of this desert the two eyes gleamed alarmingly, like weedy pools. Rosa felt almost terror at the thought that if those eyes were ever to spill a tear it would surely cut a strange furrow in the dry powdery surface, revealing heaven knew what beneath. There was a sweet dusty smell, as of old linen preserved in lavender.

‘You’re thinking,’ said Mrs Wingfield, ‘that I’m a fine one to talk about age. I make no secret of my age. I’m eighty-three. You think I’ve got an enamelled face, like Queen What’s-her-name. Would you like to see a picture of me when I was twenty? Pass me that album.’ Rosa passed over a thick book with a red velvet cover which lay amid a miscellany of vases and brass animals on top of a nearby piano.

‘There I am,’ said Mrs Wingfield.

Rosa looked at the picture of a proud sweet-faced girl with a cloud of dark hair and glowing dark eyes under an enormous hat. ‘You were beautiful,’ said Rosa. ‘You’re not terribly unlike this now,’ she said seriously. She suddenly saw, as in a vision, the young face looking through Mrs Wingfield’s old one. It was startling.

‘You’re a little flatterer,’ said Mrs Wingfield, ‘and a flatterer is a liar. That’s not like your mother. She would never have flattered anybody. But then, of course, you want to get something out of me. There’s me again a bit later.’

She turned the page, and Rosa saw a confused picture of a tall woman in an ankle-length skirt standing with her arms held out in an unnatural position, with a crowd gathered round her. ‘That was when I chained myself to the railings at Wellington Barracks. I’ve still got a mark on my wrist from that day.’ She showed Rosa a small red mark on her left wrist.

‘Really!’ said Rosa.

‘Do you believe me?’ asked Mrs Wingfield, and then laughed fiendishly. ‘Never mind! Look, here I am being arrested at Ascot. I got those photos from the newspapers. They always sent a polite man round next day to ask if we wanted pictures. Your mother must have had quite a collection.’

‘Yes, she had,’ said Rosa. ‘I remember one of her and you throwing leaflets about in a theatre.’

‘That’s right!’ said Mrs Wingfield, her eyes kindling. ‘It was Covent Garden. II Trovatore. Royalty was present. You clever little thing, you’re working hard for whatever it is you want!’ She turned the page again. ‘There’s a picture of me talking to Bernard Shaw.’

Rosa studied the picture respectfully. ‘Old Wingfield was jealous about me and Bernard,’ said Mrs Wingfield. ‘That was before I crowned the old blighter — old Wingfield I mean. I killed him with an axe, you know. He needn’t have minded about Bernard. Him I despised, the conceited ass. Left his money to Spelling Reform! And now you’re wondering,’ Mrs Wingfield went on, ‘what I’m going to leave my money to! Well, I shan’t tell you. Old Foy thinks she’s going to get it, but I haven’t left her a penny!’ Mrs Wingfield cackled and threw herself sideways among the cushions.

Rosa backed away slightly and found herself a chair. She didn’t want the situation to get out of hand.

‘And don’t you say to me,’ Mrs Wingfield went on rather breathlessly, ‘that I needn’t care what happens to my money when I’m gone. I won’t care then, but I care now. After all, we all live in the future, even if it’s a future where we aren’t to be found anywhere upon the earth. We all live in the future, so long as we live at all, which in my case won’t be much longer. Another few months and they’ll be digging in the bureau looking for the will. Did you believe what I said just now?’

‘What?’ asked Rosa. She felt a growing distress for Mrs Wingfield, who was beginning to look a little wild-eyed.

‘About how I coshed old codger Wingfield, with an axe!’

‘No!’ said Rosa.

‘How right you were!’ cried Mrs Wingfield, beginning to laugh and cough. ‘When people are as old as I am they get to be terrible liars! I didn’t cosh him with an axe, I broke his head open with a flat-iron!’ She nearly choked herself laughing.

‘Mrs Wingfield, please!’ said Rosa. ‘Please be calm.’

‘I’m perfectly calm,’ said Mrs Wingfield. ‘And as for what you think of me, do you imagine I care? Lust and rage! Lust and rage, as the poet says! When you’re as old as me you begin to lose your identity. What’s the difference between me and an old soak in the Bayswater Road, except the memories that we trail behind us? And what are they? Old tales that nobody wants to hear and we scarcely believe in ourselves. Old stories and photographs. And don’t tell me the old soak is a better woman. That’s what your mother would have said. I haven’t forgotten what a bolshy she was!’

‘Please, Mrs Wingfield,’ said Rosa, who felt that she had indeed let the situation get out of hand. ‘I’m sorry, perhaps I’ve stayed too long, and —’

‘You certainly have!’ said Mrs Wingfield. ‘You’ve been here for an hour and you haven’t even had enough spunk to say why you’ve come. Out with it!’

‘I came to consult you on a matter of business,’ Rosa began.

‘I knew it was money!’ said Mrs Wingfield. ‘Well, I’ve told you, you can’t have any. And now you can go. I’m tired.’

‘I’m sorry!’ said Rosa. She was red with mingled distress and annoyance. She picked up her coat. ‘I’ll come back if I may another day.’

‘You’ll do nothing of the sort!’ said Mrs Wingfield. ‘Another day I may be underground. I’m dying with curiosity to know what you want. I shan’t sleep tonight unless you tell me. Sit down, girl, and relax. I’m not as mad as I seem.’

Rosa sat down again and looked doubtfully at her hostess. ‘It’s about the Artemis,’ she said. She was feeling tired too.

‘The what?’ asked Mrs Wingfield.

‘The Artemis,’ said Rosa. ‘It’s a periodical.’

‘Oh, you mean the Artemis’ said Mrs Wingfield. ‘Of course. You pronounce it so oddly. Well, what about it?’

‘It needs money,’ said Rosa. She thought she had better be simple. ‘Unless we get some financial help, we shall have to close down. I thought you might perhaps be willing to make a contribution. You are one of the major shareholders.’

‘I know that,’ said Mrs Wingfield. ‘Don’t treat me as if I were something out of the Pyramids. I suppose you run the thing youself?’

‘Well, not exactly,’ said Rosa. ‘In fact, my young brother runs it.’

‘Your young brother!’ said Mrs Wingfield. ‘A fair-haired ninny, if I remember. Resembled your father. Why Maggie ever married him was beyond us all. I saw your brother a few years ago at Oxford. Yes, I got as far as Oxford. I went to a college play. Someone pointed him out to me. He was acting. He was supposed to be some sort of gentleman. It was Shakespeare. He had three lines to say, and even then he forgot one of them. So you want me to rescue the Artemis to be a plaything for your brother? You’re going to be disappointed, Miss Keepe.’

‘My brother is a perfectly competent editor,’ said Rosa. ‘All he lacks is funds. But in any case that isn’t the point. What is urgent is to prevent the Artemis from going bankrupt.’

‘Well, why come to me?’ asked Mrs Wingfield. ‘Why don’t you auction it in Fleet Street?’

It was by now abundantly clear to Rosa that Mrs Wingfield was indeed not something out of the Pyramids. She smiled faintly. ‘No one in Fleet Street wants to buy it just now,’ she said; ‘at least not anyone to whom we wish to sell it.’

‘So you’ve had an offer?’ said Mrs Wingfield. She was leaning forward, her bright liquid eyes popping out slightly as she stared at Rosa. ‘Cards on the table!’

‘Yes,’ said Rosa, ‘we’ve had an offer from Mischa Fox. But we don’t want to have to accept it. We would prefer the Artemis to remain independent. That would be better than selling out to anyone. But if we sell to Fox he will change the character of the magazine completely.’

‘Your brother’s probably changed it already, for all I know,’ said Mrs Wingfield.

‘You receive a free copy every month,’ said Rosa coldly.

‘Do I?’ said Mrs Wingfield. ‘I wonder what happens to it. Foy must scoff it up in her room. Well, why come to me with this tale of woe? Do you imagine I care whether this Fox or the Devil himself buys the Artemis? Why don’t you try Ada Carrington-Morris? She still has ideals. I’m too old. Lust and rage, lust and rage, Miss Keepe!’

Rosa could see that Mrs Wingfield was saying this simply to see how she would react. ‘We don’t want to be helped by Mrs Carrington-Morris,’ she said coolly. ‘We want to be helped by you.’

‘More flattery!’ said Mrs Wingfield. ‘Here, have some champagne, I quite forgot to offer you any, or would you rather have some tea?’

‘Don’t bother about the tea,’ said Rosa. ‘I’ll drink champagne.’

‘She says don’t bother about the tea, she’ll drink champagne!’ cried Mrs Wingfield. ‘Do you realize how much this champagne costs a bottle? And the tea we use is elevenpence a quarter. Ring for Foy and ask for tea! I told you I was a skinflint!’

‘All I mean,’ said Rosa desperately, ‘is please don’t bother. I don’t really want either tea or champagne.’

‘So you’ve been drinking my champagne without really wanting it, have you!’ cried Mrs Wingfield.

‘I do beg you,’ said Rosa, ‘to consider this matter of the Artemis. There’s a shareholders’ meeting in a week’s time and a decision ought to be reached before then. My brother has given a great deal of work to the periodical. He receives no salary, and in fact he’s put savings of his own into keeping it alive. Unless we can get a substantial sum of money from somewhere, I can’t honestly advise him against selling out to Fox. The Artemis is deeply in debt.’

‘I thought it was a matter of closing down, not of selling out,’ said Mrs Wingfield.

‘Whichever it is,’ said Rosa, ‘it means the end of the Artemis as we know it, the periodical that was founded by my mother and yourself.’

‘Flattery!’ said Mrs Wingfield. ‘Soft soap! Why should it gratify me now to be associated with that bolshy? I can see you want to look after your brother. A natural reaction. Even animals have it. As for this man Fox, is he a friend of yours?’

Rosa looked sharply into Mrs Wingfield’s dewy intelligent eyes. ‘No,’ she said.

‘I’ve heard of him,’ said Mrs Wingfield. ‘He’s a bit of a press lord and general mischief-maker, isn’t he?’

‘Yes,’ said Rosa.

‘There are too many men in this story,’ said Mrs Wingfield. ‘The Artemis as I knew it was a women’s periodical. And now it’s my bedtime. I get around a lot during the day. If I lay down now I’d never get up again. But it means I have to go to bed early. Could you call that wig-face as you go out?’

Rosa stood up and prepared to go. ‘We should be very grateful,’ she said, ‘if you would consider helping us.’

‘Of course, you realize that I could rescue you with my little finger,’ said Mrs Wingfield. ‘I’m as rich as a Jew!’ She leaned back into the sofa cushions and swung her legs up on to the arm, ‘Whether I will or not is quite another matter.’

‘May I hope —’ said Rosa.

‘Oh, you may hope,’ said Mrs Wingfield; ‘that doesn’t cost me anything! But not a word to your blond brother.’ She closed her eyes and folded her hands on her stomach.

Rosa saw that it had become quite dark in the room. She picked her way around the various obstacles to the door. As she opened it, she said, ‘Good afternoon.’ Mrs Wingfield did not reply or open her eyes, and Rosa left the room on tiptoe.


JOHN RAINBOROUGH was standing in his garden. It was Sunday afternoon, and the sun, which had been shining now for several hours, was beginning to warm the earth. Rainborough had always made a serious effort, so far successfully, not to think about SELIB when he was at home. His home was a safe stronghold; it had been the home of his childhood, and it was full of myths and spirits from the past, whose beneficient murmur could be heard as soon as he had stilled his mind and put away the irritations of his day at the office. Then these spirits would come flocking about him, comforting him and brushing against him with their soft substance until he was lulled into a contentment and a sense of knowledge deeper than any thought. It was many years now since Rainborough had put it to himself that the only matter which really concerned him was the achievement of wisdom. Sometimes he called this: the achievement of goodness; but just now, for various reasons, he preferred the other title.

It was true that since the phenomenon of Miss Casement had made its appearance in Rainborough’s life he had found it more difficult to observe the rule about forgetting the office when he came home. Today it seemed likely to be especially hard. On the previous day, Miss Casement had startled him by suddenly producing a long report which she had been writing about the reorganization of SELIB. This report, which was clearly the fruit of researches not only into the files of the Finance Department but into the files of the other departments as well, was extremely detailed and thorough. It opened with a clear survey of SELIB’s present staff and activities, it proceeded to an analysis of SELIB’s functions, including a history of their development, and it went on, through a section on the international significance of SELIB, to a number of concrete proposals for streamlining the organization of the office and producing a greater efficiency at a smaller cost. These proposals involved the virtual abolition of several departments and the curtailment of others; and Rainborough noticed at once that in the new regime, as envisaged by Miss Casement, the Finance Department would occupy that leading position which he had himself so often felt it should occupy, but which he had so far failed to capture.

This report had been presented to him by Miss Casement in a submissive and modest manner. She had produced it with a show of reluctance and misgivings, saying that it was just something which she had written in her spare time, to clear her own mind, and that it might perhaps be useful to him as a rough draft when he made proposals to Sir Edward about reorganizing the office. Rainborough was not aware that he had at any time suggested to Miss Casement that he was likely to make such proposals, though he might possibly have dropped some remark which could be so interpreted in the early days of his appointment. Rainborough accepted the document with vague thanks and read it with curiosity.

He discovered to his extreme chagrin that it was very good indeed. Apart from one or two inelegancies of style, he would have been proud to have written it himself. It was in fact precisely the document which he had dreamed of producing when he first arrived in SELIB. It combined an accurate and detailed knowledge of the Board’s organization with an imaginative interpretation of its essential functions. The section on SELIB and the international scene was positively statesman-like. The only thing which could be said against Miss Casement’s report was that, if carried into effect, it would damage a great many existing interests. Rainborough noticed, for instance, that in the proposed new office the department of Evans would disappear altogether.

Rainborough was well aware that if he were to sign his name under Miss Casement’s report and send it to Sir Edward he would be ushering in an era of wars and revolutions of whose savagery he quailed even to think; and who knew how he himself would fare in such a struggle? He could think of a number of individuals whose position was attacked by the report who would certainly not hesitate to take reprisals. In short, Rainborough felt that in sponsoring the report he would be both offending against a certain subtle gentleman’s agreement which existed in SELIB concerning mutual abstention from criticism and laying himself open to counter-attacks to which he knew he was more than a little vulnerable. He made to himself a display of dubiety; but he knew in his heart that he was determined to kill Miss Casement’s report, and he decided that he had better start breaking this news to her as soon as possible. He had already stored up a number of phrases about ‘youthful enthusiasm’, ‘sleeping dogs’, and so on. The only thing about which he was unsure, and this caused him a certain uneasiness, was how Miss Casement would react to the prospect of her report being filed away sine die. He wondered if she knew how good it was. He had an uneasy suspicion that she did.

Such thoughts had been intruding upon the peace of Rainborough’s week-end. By now, however, they had almost completely faded away, leaving behind only a sort of resentment which mingling itself somehow with memories of Miss Casement’s perfume and her red-rimmed cigarette ends faded at last into a tiny cloud of desire. As Rainborough stood now in his garden, with the spring sun perceptibly warm upon his neck, other sorrowful matters were in the forefront of his mind. Rainborough occupied a large house just off Eaton Square which had been the home of his parents, and which had attached to it a garden, large by London standards, surrounded by a tall grey stone wall. Along this wall, opposite to the French windows of Rainborough’s drawing-room, a dreamy wistaria had been growing for several scores of years, extending its gnarled and golden-brown trunk in a series of grotesque and romantic curves and lifting its dusty blue blossoms above the herbaceous border. This wistaria was connected in Rainborough’s mind not only with his childhood but with what he regarded as all his deepest thoughts: those phantoms through whose nebulous forms, as through the bodies of ghosts, he had seen, sitting for hours on end at the drawing-room window, the knotted branches and the feathery leaves, until the outer world had disappeared altogether, mingled with thought and transformed into an inner substance.

Behind the wall upon which the wistaria grew were the premises of a hospital; and some six months ago Rainborough had turned cold with horror on receiving a polite and regretful notification from the local council to the effect that, in order to complete a plan for building a much-needed X-ray department, it would be necessary to confiscate a plot of land some five feet wide and sixty-five feet long which lay at the bottom of his garden. The council pointed out that this territorial requirement had been kept to a minimum, and that the removal of this very narrow strip would not noticeably diminish the size of his garden. They themselves would of course bear the cost of pulling down the existing stone wall, which they noted to be in any case in a bad state of repair, and erecting in its place, along the line agreed upon, a new brick wall of the best type. He would of course receive compensation for his land at the rate fixed in the statutes for such case of compulsory confiscation.

When Rainborough received this news he was made so miserable by it that he was not sure that he could survive. The confiscation seemed to him to be an act of sheet gratuitous cruelty and injustice such as he had never suffered before. At first he was completely stunned. Then, for about a week, he ran about complaining in every quarter in which help could possibly lie. He wrote to his M.P., he even wrote to The Times, who failed to print his letter. But he met with no success, and not even with any encouragement. After that he fell into a lethargic melancholy about the whole matter and forbade his friends ever to refer to it.

The time fixed for the destruction of the wall was now about two weeks away. As it drew nearer, the hospital authorities had attempted to establish human relations with the victims of the confiscation, who inhabited some half a dozen houses on either side of Rainborough, by inviting them to look over the hospital, examine the blueprint of the X-ray department, and inspect the present inadequate accommodation. Rainborough had refused to go. He had no intention of trying to be charitable about the matter; and when a well-meaning lady next door exclaimed to him that really, when you saw how much they needed the space, poor things, you couldn’t be resentful any more, he replied with positive rudeness. He felt very bitter indeed.

Rainborough knew very well that this ought not to be so, ought in fact to be far otherwise. He quietly deplored his attitude, but left it to take its place in that ensemble of realities, a clear-sighted vision of which had lately come to serve him in the lieu of virtue. Self-knowledge, after all, was his ideal; and could not knowledge, by its own pure light, transform the meanest of its discoveries? Rainborough did not feel that he was called upon, at his time of life, to put any more work into the development of his character than was required to provide a fairly minute commentary on how that development was in fact progressing. Actually to interfere with it did not enter his head. In moral matters, as in intellectual matters, Rainborough took the view that to be mature was to realize that most human effort inevitably ends in mediocrity and that all our admirations lead us at the last to the dreary knowledge that, such as we are, we ourselves represent the élite. The dreariness of this knowledge is only diminished by the fact that it is, after all, knowledge.

The warmth of the garden was joining with the silence to make an image of summer. For the first time that year Rainborough could feel the sun on his neck, stirring memories of other summers; and through his reflections he began at last to see the flowers. Hyancinths, narcissi, primulas, and daffodils stood before him, rigid with life and crested with stamens, tight in circles, or expanding into stars. He looked down into their black and golden hearts; and as he looked the flowerbed seemed to become very large and close and detailed. He began to see the little hairs upon the stems of the flowers and the yellow grains of pollen, and where a small snail, still almost transparent with extreme youth, was slowly putting out its horns upon a leaf. Near to his foot an army of ants had made a two-way track across the path. He watched the ants. Each one knows what it is doing, he thought. He looked at the snail. Can it see me? he wondered. Then he felt, how little I know, and how little it is possible to know; and with this thought he experienced a moment of joy.

Rainborough became suddenly aware that there was someone else in the garden. He lifted his head quickly and saw Annette Cockeyne standing just outside the drawing-room windows. He recognized her at once. He looked down again at the ants. But now they seemed very tiny and very remote. He sighed, and turned towards Annette, only a faint glimmering of interest mingling with his annoyance at being disturbed. She looked to him much the same child as he had met six years ago, only now, he saw at a second look, she was also a woman. It was absurd.

‘Miss Cockeyne!’ said Rainborough, and contrived to express surprise, pleasure, and obeisance in the way he said her name.

‘Oh, good,’ said Annette vaguely, Rainborough was not sure in reference to what. She held out her hand. ‘We’ve met before,’ she said.

‘As if I could forget you!’ said Rainborough, casting his mind back to the tantrum Annette had been in when he had last seen her. ‘This is an unexpected pleasure!’ What does the little devil want, he wondered. Then he decided, still half irritated, to make the best of the matter and at least to derive some entertainment from Annette’s visit. He felt, in proportion to his annoyance, irresponsible. ‘Come in and have a drink.’ Annette stepped back into the drawing-room.

While Rainborough poured out some sherry, she stood awkwardly, her feet crossed, looking round the room with an air both of being curious and of noticing nothing.

‘Do sit down, Annette,’ said Rainborough. ‘You don’t mind if I call you Annette? I feel I’ve known you since you were a child.’

‘Indeed, please!’ said Annette. She dropped her coat on the floor and drank some sherry quickly. She seemed neither embarrassed nor at ease.

Rainborough sat down opposite to her and studied her. He noticed at once the feathery summery air of her clothing. She wore a light cotton blouse and a linen skirt and a scarlet silk scarf about her neck which she now undid and twisted in her hands. Her extreme slimness seemed to emphasize the scantiness of her clothes. The blouse hung upon her breasts like a cloud. Rainborough was suddenly and irresistibly reminded of the snail — and he smiled.

‘How is Rosa?’ he asked Annette.

‘Cross with me!’ said Annette, making a face.

‘Why?’

‘I’m not sure,’ said Annette. ‘I think it’s because I left school; I’m not sure.’

‘You left school?’ said Rainborough.

‘Yes,’ said Annette. ‘I was at Ringenhall College, you know, but I decided I would prefer to educate myself.’

‘And what will you study?’ asked Rainborough.

‘Well, I don’t know,’ said Annette. ‘At the moment, I’m just going round visiting.’

‘I see,’ said Rainborough; ‘to find out who can help you with your education.’

Annette looked at him suspiciously. ‘I’ve had so little time since I came to England,’ she explained. ‘I wanted to call on you before.’

‘Did Rosa discourage you?’ asked Rainborough; ‘from visiting, I mean?’

‘A bit,’ said Annette.

‘Rosa must be a difficult person to live with,’ said Rainborough. He would have liked to draw Annette on to criticize Rosa.

But Annette replied, ‘No, I love her.’

So you imagine, thought Rainborough to himself, but it isn’t true. Then it occurred to him that he had really been thoroughly bored all the afternoon, and now was bored no longer. He refilled Annette’s glass and his own.

‘You’re a friend of Mr Fox, aren’t you?’ asked Annette.

So that’s it! thought Rainborough. ‘Yes,’ he said, ‘are you?’

‘I met him once,’ said Annette. ‘He’s an odd man, isn’t he?’

Although it happened to him so many times, Rainborough could never resign himself to the idea that people should visit him simply in order to find out all that he knew about Mischa Fox. He ground his teeth together.

‘What’s odd about him?’ he asked.

‘Oh, I don’t know,’ said Annette. ‘He’s so — er — ’

‘I don’t find him odd,’ said Rainborough, after waiting in vain for the epithet. ‘There’s only one thing that’s exceptional about Mischa, apart from his eyes, and that’s his patience. He always has a hundred schemes on hand, and he’s the only man I know who will wait literally for years for even a trivial plan to mature.’ Rainborough looked at Annette with hostility.

‘Is it true that he cries over things he reads in the newspapers?’ asked Annette.

‘I should think it most improbable!’ said Rainborough. Annette’s eyes were very wide, and as he looked into them and saw how little effect his abruptness was having upon her mood, he felt with a shiver the reality of the image which was at that moment obsessing her.

‘How old is he?’ asked Annette.

‘I’ve no idea,’ said Rainborough, ‘and neither has anyone else.’ He felt an irritation he could hardly conceal at the prospect of discussing Mischa Fox any further with Annette. He changed the subject abruptly.

‘What are you going to do for your living?’ he asked, deliberately making the question sound brutal.

‘I don’t know,’ said Annette. ‘I’m not much good at anything.’ She smiled in a helpless feminine way about which Rainborough could not decide whether it was natural or the effect of art. Women pick up these conventions at such an early age, he thought, they’re almost bred in them.

‘You work in an office, don’t you?’ said Annette. Without intending it, she made the question sound slightly contemptuous.

‘I work in an office, and I do other work as well.’

‘What other work?’

‘Thinking,’ said Rainborough.

‘I think it must be difficult to think,’ said Annette seriously. ‘Whenever I try to think I just day-dream.’

Rainborough shifted his chair. The atmosphere seemed oppressive. How can anyone who has travelled so much be so appallingly juvenile, he wondered. Annette was sitting opposite to him, and her extremely small right hand, which had just released the sherry glass, lay limply upon the table, while her left hand fidgeted with the scarf. Rainborough looked at her hand and at her very bony wrist. The sleeves of her blouse were rolled up to the elbow. He picked up the sherry decanter and filled her glass again, standing over her. Then he resumed his seat. Neither of them had spoken for a minute. Then Annette said something which Rainborough didn’t hear.

‘I beg your pardon,’ he said.

‘I said what a beautiful black-and-white moth,’ said Annette. She pointed to a large moth which was perched half-way up the wall behind Rainborough’s head. He cast a glance back at it, and thought that he saw the dust of its wings and the furry texture of its head. He even imagined that he caught its eye.

‘It’s a wood leopard,’ he said. ‘You don’t often see them around so early in the year.’

‘I’d like an evening-dress like that,’ said Annette.

Rainborough was frowning and breathing slightly faster, like a man with a deep problem. He seemed almost unaware of Annette’s presence. His problem was this. He had realized within the last half minute that the curious and uneasy sensation which was oppressing him was a very powerful desire to reach out and take Annette’s hand. The problem was, if he were to do this, what would be the result and would he like it? Rainborough wished that there was some way of becoming intimate with a woman which did not involve these agonizing moments of irrevocable decision. It was like hunting fish with an underwater gun, a sport which he had once been foolish enough to try. At one moment there is the fish — graceful, mysterious, desirable and free — and the next moment there is nothing but struggling and blood and confusion. If only, he thought, it were possible to combine the joys of contemplation and of possession.

As he completed this thought he reached out and took hold of Annette’s hand, covering it with his and pinning her wrist with his fingers as if he were trying to feel her pulse. As this involved his leaning considerably forward, he awkwardly pulled his chair after him with the other hand, but without relaxing his hold. He did not look at her, but studied her hand and arm closely as if they had been detached from her body.

Annette, who had had her tiny hand imprisoned more times than Rainborough realized, made no movement, but fixed her eyes with intensity upon his forehead.

Rainborough, with the patient gentle air of the man who raises his head to say ‘Here endeth the first lesson’, lifted his gaze. He felt so far an extraordinary and most satisfactory calm. He smiled at Annette. Then he began to study her face.

‘I’m afraid I can’t recall your Christian name,’ said Annette.

The coolness with which she said this shocked Rainborough for a moment. ‘John,’ he said.

‘John,’ said Annette.

Rainborough thought that there was a very faint gleam of amusement in her eye. This shocked him too. He might be amused, but she ought to be trembling. Was it amusement or was it just the gratification of a sense of power? The little demon! he thought to himself, and for a moment the image of Miss Casement was superimposed upon that of Annette.

At that moment Annette, dropping her scarf upon the floor, reached her left hand across and picked up her glass of sherry. Pensively she drank what remained in the glass, while her right hand lay inert in Rainborough’s grip. This was too much for him. Rainborough took the glass from her and threw it across the room, where it rolled without breaking into a corner. Then he slid his hand gently inside her blouse. He was pleased to feel the quickness of her heartbeats and the involuntary gesture with which she now put her hand defensively upon his arm. Her other hand began to flutter feebly. Rainborough hastened to kiss her rather awkwardly upon the cheek.

‘John, please!’ said Annette.

‘Don’t imagine that you can convince me,’ said Rainborough, ‘if you speak in that tone of voice!’

He sank from his chair and with a sweeping movement took her with him on to the floor. He began to unbutton her blouse. As he suspected, she was wearing nothing underneath. He then began to force one of her arms back so as to take the garment off. Annette, neither helping nor hindering him, lay doll-like, except that her gaze was extremely intent and bright. As he met it now, Rainborough could have sworn that it was indeed amusement, and not the delight of power, that lit the point of fire in her eyes.

‘Do you often do this?’ asked Annette.

‘About once in ten years,’ said Rainborough. This was true, and he would have paused to meditate on this sad confession if he had not been otherwise engaged. Also, he was nettled by her glance and by the detachment of her tone.

‘Annette,’ he said, ‘you’re a grown woman now. Don’t pretend that you’re not making this scene just as much as I am. Give me, at least, that pleasure.’ It was a long time since Rainborough had addressed such a serious speech to a woman.

The effect was instantaneous. Annette’s eyes suddenly clouded over with a look of hurt indignation. ‘Oh!’ she said, ‘How can you be so — ’, and then with a violence which took Rainborough by surprise she began to struggle.

When he felt Annette struggling Rainborough automatically tightened his hold, and for a moment they rolled madly to and fro upon the floor. While this was happening, Annette’s blouse, which had been half off when the fight started, came off completely, and Rainborough felt her twisting and turning in his grip like a powerful fish. Remembering the incident later, he could recall only a confused impression of the pliancy of her body, the thinness of her arms, the smallness of her breasts, and the enormous furious surface of her eyes which in memory seemed to grow and grow until they filled nearly the whole picture. Rainborough had risen to one knee and was pressing her fiercely down on to the ground when the front door bell rang — and immediately after came the sound of someone walking into the hall.

As if touched by a wand, Annette and Rainborough froze into a silent immobility, arrested in the wild gestures of the struggle. For an instant they stared terror-stricken into each other’s eyes. Then Annette sat up. She was naked to the waist. Of course, thought Rainborough, I left the front door open. The girl came in that way. Without drawing another breath, he regained his feet, pulled Annette up by her shoulder, and opened the door of a china-cupboard which was just behind her. He threw her in and threw her clothes and her handbag after her. There was just room inside for her to stand upright. Then he closed the door on her. The footsteps were coming across the hall. Rainborough straightened his tie and set the rugs to rights.

Someone knocked on the drawing-room door and then entered. It was Mischa Fox. Rainborough stared at him open-mouthed. At any other time he would have felt joy, even triumph, at having Mischa in his house; but now the sight of him afflicted Rainborough with an emotion of pure terror. He recovered himself instantly.

‘Mischa! How splendid!’ he cried, and as he rushed forward to usher him in he deftly pushed Annette’s sherry glass, which was lying inconspicuously upon the floor, in under one of the armchairs with his foot.

‘How good to see you, Mischa!’ Rainborough continued, and shepherded his friend along, one eye nervously upon the china-cupboard door.

Mischa stood politely in the middle of the room, smiling. If only I can get him out into the garden, Rainborough thought, the girl may have the sense to slip away, or I might come back myself on some pretext and put her out of the house. He felt that somehow if he could only get Annette right out of the house, never to return, everything would be all right — and if he could have shrivelled her to nothing at that moment by the sheer power of his thought he would have done so. As it was, he felt her bodily presence a few feet behind him, weighty, inexorable and accusing.

‘Come and see my garden, Mischa,’ cried Rainborough, ‘I’ve got some new rock plants that would interest you!’

‘Thanks, John,’ said Mischa. ‘I think I’ll just sit here for the moment and see it through the windows.’

He made for the armchair which Annette had been occupying, opposite to the door of the china-cupboard, and settled himself in it comfortably, crossing his legs. Rainborough groaned inwardly. He walked uncertainly to the other chair and sat down. He hoped he was behaving naturally. In order to make things more normal he said, ‘Have a drink?’

‘Please,’ said Mischa.

Then it occurred to Rainborough with a further jolt that the only glasses in the house were in the china-cupboard with Annette. He thought at breakneck speed, and then poured some sherry into his own glass, which was still on the table, and handed it to Mischa.

‘Thank you,’ said Mischa, and added after a moment, ‘Aren’t you drinking, John?’

‘No,’ said Rainborough desperately, ‘I’ve given it up. I mean, I’ve got a bad stomach these days, the doctor says I’d better cut down on alcohol.’

‘I’m sorry to hear that, John,’ said Mischa. His eye dwelt upon the sherry decanter. ‘Then you were expecting company?’

‘No, yes,’ said Rainborough. ‘I thought a man from the office might drop in, but now it’s too late. I’m sure he won’t come now.’ After saying this, he cursed himself for not having said the opposite, so that he might have used the expected guest as a lever to get rid of Mischa. A thousand plausible fictions, now all spoilt, crowded into his head.

‘Well, I shall be selfish and say that’s excellent!’ said Mischa. ‘We shan’t be disturbed. We can have a good long talk.’

Rainborough looked at him hollow-eyed. He was beginning passionately to want a drink. If he could only have a drink to steady his nerves, he felt, he could carry anything off. In torment he watched Mischa Fox, who was sipping his sherry like a cat.

‘I saw a sad thing as I was coming along,’ said Mischa.

‘What was that?’ asked Rainborough.

‘A bird with only one foot,’ said Mischa. ‘How would it manage with only one foot to hold on to a branch in a storm?’

Rainborough neither knew nor cared. He was beginning already to have that uncanny feeling which he remembered having had so often in the past during conversations with Mischa. He never knew how to take Mischa’s remarks. It was as if Mischa were deliberately reducing him to a state of hypersensitivity and confusion. It also appeared to him, but doubtless he was imagining it, that Mischa was staring hard at the door of the china-cupboard — and then he recalled that the door didn’t fasten very well and sometimes came ajar even after it had been firmly shut. He had a terrible vision of the door opening slowly and revealing to Mischa the semi-nude figure of Annette. He could not prevent himself from looking round. The door was fast shut. Rainborough got up and fetched the cigarette-box, which he offered to Mischa, and then as he returned to sit down he moved his chair back so that it pressed hard against the door of the cupboard. He seemed to feel something yielding inside. He sat down vigorously and lighted a cigarette with trembling hands.

‘How peaceful it is here!’ said Mischa, who evidently did not feel sufficiently encouraged to pursue the topic of the bird with one foot. ‘How quietly you live, John. I love the silence of this room and garden. One would hardly believe it was London.’

‘Yes, it’s very peaceful,’ said Rainborough, casting a cautious eye about to see that nothing else had been displaced or broken in the course of the struggle.

‘And what a beautiful moth there is over there on the wall,’ said Mischa. ‘Have you seen it, John?’

‘Yes, I saw it,’ said Rainborough without looking round. ‘It’s a wood leopard. You don’t often see them around so early in the year.’

‘You’re looking tired and strained though,’ said Mischa. ‘How are things at SELIB?’

‘Oh, hellish!’ said Rainborough, glad to find a topic on which he could let fly some of his suppressed fear, anguish and fury. ‘Beastly! Intolerable! Nauseating!’

‘But why?’ asked Mischa.

‘It’s the women,’ said Rainborough. It hadn’t occurred to him quite like this before, but suddenly he saw it. A vast legion of clever and provoking females, each one looking like a combination of Annette and Miss Casement, spread across bis inner field of vision. They infested everything. They made life at the office impossible. Now they were even pursuing him to his house. He felt a deep need to explain this to Mischa.

‘What are these women?’ asked Mischa.

‘They’re furies masquerading as secretaries and so on,’ said Rainborough, ‘and things called Organizing Officers. There are dozens of them, dozens and dozens. They take one’s work away. It’s not that they do any work, they just make the place pointless by being there.’ He knew that he was talking wildly, but Mischa seemed to understand and was nodding his head encouragingly.

‘And I suppose they’re pretty girls?’ said Mischa. ‘It is the beautiful birds that have the sharpest beaks.’

‘Ravishing girls,’ said Rainborough. ‘Exquisite and hard as iron, with cruel eyes.’

‘Such beings can fascinate all the same,’ said Mischa.

‘Fascinate, yes,’ said Rainborough. ‘They’d enslave one if they could, they’d eat one.’

‘But, of course, you struggle against the fascination?’ said Mischa.

‘I struggle,’ said Rainborough, ‘but what’s the use? I can’t get away by struggling. I’m alive with the things. What can I do?’ I’m raving, he thought to himself, but without caring much. He felt a strange relief in talking like this to Mischa.

‘It depends,’ said Mischa, who seemed to have taken his last question very seriously. ‘Not every woman is worth struggling with. Only a woman with some complexity of structure is worth struggling with.’

Rainborough wondered to himself, had Miss Casement got complexity of structure? He wasn’t sure.

‘Many women,’ said Mischa, ‘have no form at all. They are like the embryos in biological experiments, any organ will grow anywhere. Place a leg where the eye should be and it will grow into an eye, and the eye will grow into a leg. At best they are formless, at worst monsters.’ Rainborough shuddered.

‘On the other hand,’ said Mischa, ‘take a young girl, a child of nineteen or so — ’

Rainborough crushed his chair savagely against the cupboard door. He suddenly felt afraid that Annette would break out with a wail like an affronted ghost.

‘Take a very young girl,’ said Mischa. ‘With such it is not worth struggling either. A woman does not exist until she is twenty-five, even thirty perhaps.’

‘Not worth struggling with. No, I’m sure you’re right,’ said Rainborough.

‘Young girls are full of dreams,’ said Mischa. ‘That is what makes them so touching and so dangerous. Every young girl dreams of dominating the forces of evil. She thinks she has that virtue in her that can conquer anything. Such a girl may be virgin in soul even after much exprience and still believe in the legend of virginity. This is what leads her to the dragon, imagining that she will be protected.’

‘And what happens then?’ asked Rainborough.

‘The poor dragon has to eat her up,’ said Mischa, ‘and that’s how dragons get a bad name. But that’s not the end of her.’

‘Isn’t it?’ said Rainborough. He felt a cold sweat coming on his brow and a frantic desire for a drink.

‘After the unicorn girl,’ said Mischa, ‘comes the siren, the destructive woman. She realizes that men have found her out, that she cannot save men, she has not that virtue in her. So she will destroy them instead. She is dry, a bird with a woman’s head. Such women are dangerous too, in a different way.’

‘Are they worth struggling with?’ asked Rainborough. He had noticed that Mischa’s sherry was standing in front of him practically untasted. He lit another cigarette.

‘It depends,’ said Mischa. He was leaning back reflectively and taking his time. ‘Women are Protean beings. One may develop through many stages before becoming stabilized; and in such a case you may transform a woman by struggling. Others remain all their lives in a first or second stage. There are perpetual virgins as there are perpetual sirens.’

Rainborough wondered what Miss Casement would be transformed into if he struggled with her. He reflected that his last state might very well be worse than his first.

‘But if a woman is a siren by nature,’ said Mischa, ‘it is better to leave her alone. You cannot conquer such a woman, you can only wound her, and then she will poison you, like the toad whose skin exudes venom when attacked.’

‘And if in doubt — ?’ asked Rainborough. He wondered if he dared go out to the kitchen and have a quick drink from one of the bottles in the larder. But he was afraid to leave Mischa alone with the contents of the cupboard. He felt that unless he positively kept his chair braced against the door Annette’s nerve would fail her.

‘Perhaps one should always fight,’ said Mischa. ‘The way to overcome Proteus was to hold on to him until he finally took on his real form. You must tire a woman out, even if it takes years. Then you will see what she is.’

Rainborough noticed that the sun had gone in and it was becoming chilly and a little dark in the room. Mischa’s voice continued monotonously like the pale dreaming voice of a priest. Is he mocking me, Rainborough asked himself, or is he mad, perhaps? Then he remembered how often he had wondered in this way inconclusively about Mischa in the past.

‘Has it ever struck you that women are like fish?’ Mischa was saying. ‘The female equivalent of Pan is the sleek mermaid. Their bodies are streamlined. They are proud of this, not ashamed as the psychologists say. A real woman is proud of this.’

‘A real woman,’ said Rainborough. ‘Where is that to be found?’

‘There is a kind of wise woman,’ said Mischa; ‘one in whom a destruction, a cataclysm has at some time taken place. All structures have been broken down and there is nothing left but the husk, the earth, the wisdom of the flesh. One can create such a woman sometimes by breaking her — ’

Rainborough felt that Mischa was watching him closely as he spoke. He looked up quickly, but it was already too dark to see Mischa’s eyes. Rainborough felt his old fear of Mischa and a sort of disgust.

‘Why are you talking this rubbish, Mischa,’ he said, ‘and making me talk it too? If what you say were true, women would be either poisonous or boring!’

‘Ah,’ said Mischa, and Rainborough could see his very white teeth flashing under his moustache, ‘but there is always the possibility of finding a free woman.’

‘What’s that?’ asked Rainborough. How can I get rid of the man, he wondered frantically.

‘What must happen first,’ said Mischa, ‘is the destruction of the heart. Every woman believes so simply in the heart. A woman’s love is not worth anything until it has been cleaned of all romanticism. And that is hardly possible. If she can survive the destruction of the heart and still have the strength to love — ’

With a desperate movement Rainborough reached out and raised the decanter. He tilted it back and poured a quantity of sherry partly into his mouth and partly over his face and neck.

‘Poor John!’ said Mischa kindly. ‘I am evidently boring you to distraction.’

‘Sorry,’ said Rainborough, ‘this twilight is getting on my nerves.’ He leaned over and switched on an electric lamp.

Startled by the change of light, the wood leopard left its place on the wall, blundered once round the room, and then alighted upon the back of Mischa’s hand. Rainborough stared for a moment at this strange portent and then made a gesture as if to protect the moth, for his immediate thought was that Mischa was going to crush it. Mischa, who understood the gesture, laughed and got up. ‘Don’t worry,’ he said, ‘I love all creatures.’

He walked through the french windows into the garden, which was still well lighted with a rich twilight which seemed to draw colour and perfume together out of the flowers in a powdery haze. Very gently Mischa persuaded the moth to walk off his hand on to a leaf. He stood for a moment in the doorway, his face and his hands caught in the lamplight. And then Rainborough noticed something appalling. He had been vaguely aware that Mischa, as he talked, was holding something in his hand, which Rainborough had taken to be a handkerchief. Looking at it now in the light of the lamp, he saw what it was. It was Annette’s scarf.

Rainborough leaned against the door. ‘Mischa, you must go now,’ he said weakly. ‘I have to go out and see someone.’

‘Don’t worry, John, I’m just going,’ said Mischa. ‘Do you mind if I let myself out by the garden gate? I did enjoy our talk. But don’t believe a word I say. I love all creatures.’ As he spoke he was going away down the path into the twilight. He was nearly at the gate. ‘I love them all’ he called. Laughing as he spoke, and waving Annette’s scarf, he disappeared through the gate, and for a moment Rainborough could hear his laughter in the street before it died away.

Rainborough turned back into the drawing-room — and it was a second or two before he remembered Annette. When he remembered her he rapidly pulled the curtains, and said cautiously ‘all clear now!’ He didn’t imagine that Mischa would come back, but he didn’t yet feel quite safe. There was no movement from the cupboard door. A terrible panic seized Rainborough. Supposing the girl had been suffocated? How would he ever explain it? He rushed forward and pulled the door open.

Annette fell stiffly forward and Rainborough had to catch her in his arms to prevent her from crashing to the ground. He noticed, with an absurd surprise, that she was still half naked. He took her by the shoulder and shook her violently. She was certainly alive. She even had her eyes open, but she appeared to be in some kind of trance. Rainborough noticed that she had been crying, her face was stained with tears — and the idea that she had been crying silently in the cupboard during his conversation with Mischa struck him as disagreeable and almost uncanny. ‘Annette!’ he cried into her ear, ‘Annette!’

He put his arms round her and pummelled her in an attempt to bring her back to consciousness. Her flesh felt cold and rather soft and flabby, like putty or uncooked pastry. She gave a moan and put her hand to her face.

‘That’s better!’ said Rainborough. He opened the china-cupboard and pulled out a thick velvet table-cloth from a lower shelf and wrapped it round the girl. Then he turned on the electric fire and led Annette towards it. He came and put his arms round the bundle of Annette and the tablecloth. He remained for some time holding her like that, and it gave him an obscure comfort. Then he poured a good deal of sherry into Mischa’s glass, drank some himself, and gave some to Annette.

She was by now sufficiently recovered to start crying again. She started hunting on the foor of the cupboard for her blouse, her tears dropping steadily in front of her feet. Rainborough found it and helped her into it, and then into her coat. She took her handbag and prepared to go. Rainborough was relieved that she did not ask for her scarf. She said nothing until, when Rainborough had conducted her to the front door, she said huskily, ‘It wasn’t your fault, John.’

‘It was,’ said Rainborough, ‘but never mind.’ He kissed her cold cheek. She went out and he closed the door at once behind her.

He turned back into the quiet house. He walked through the drawing-room into the garden. In the last light he saw the flowers closing up; and he saw the wood leopard, which had left the leaf where Mischa had placed it and was walking on the path. Rainborough watched it for a moment or two and then he ground it under his heel.


NINA the dressmaker was at her sewing-machine. It was a treadle machine of an old-fashioned design. She operated the treadle with both feet, and both her hands were free to guide the material as it came flying through. Nina had once tried to use an electric model, but she had soon given it up. It made her nervous and jumpy. The old machine was harder work, but she liked the way in which it demanded the rhythmical cooperation of her whole body and left her tired, with a satisfying tiredness like that which she remembered having had long ago in childhood after she had been working in the fields.

She was engaged in sewing an extremely long piece of cotton material. It was figured with some irregular pattern; but Nina was not looking at the pattern, she was absorbed in watching the steel jaws of the machine as they opened and shut with dazzling speed upon the stuff which was passing through them. The machine was looking more and more like some animal through whose rapacious mouth Nina was drawing the cotton, exerting a slight but steady pull to bring it through; and as she pulled it her feet upon the treadle moved at a corresponding pace.

Then Nina began to notice that the machine was not sewing properly. Perhaps the thread had run out or the needle had broken. The material still flowed towards her like a river and passed through the snapping mouth of the machine and out under her hand, but she could see no signs of stitching upon it. Nina knew that something had gone wrong, but she couldn’t think what it was. She couldn’t even remember now what she was trying to do with that piece of material, or where it had come from with its curious and unfamiliar pattern. The remedy for these doubts seemed to be to operate the treadle even faster. Nina’s feet began to flash madly to and fro, and now the steel jaws were opening and shutting so rapidly that they appeared to be almost immobile. The rhythmical beat of the machine rose to a continuous hum, and the material came flowing through in an unending stream.

Then Nina realized that she was running through a dark wood. She was running with a desperate speed so that only once in every ten steps did her feet touch the ground. Always beside her ran the machine, and she could see its steel eye glistening in the darkness from time to time. As she ran, Nina was still pulling the cotton material towards her through the jaws of the machine. The creature kept opening and closing its mouth as it ran, emitting a high-pitched whining sound, and Nina was just able to pull the cotton through; but she was all the time in fear lest it should suddenly close its jaws fast. Unless she could go on pulling the stuff towards her, something terrible would happen. If only the material would come to an end, she thought, I could stop running. But there seemed no end to it, and Nina and the machine ran faster and faster and the wood became darker and darker. The darkness began now to be thick and full of impediments. Soft stuffs hanging down from the trees touched Nina’s face with silk and velvet touches, and clawed gently at her arms and shoulders. The cotton stuff which flowed continuously through her hands seemed to be accumulating, however fast she ran, about her feet. It is binding my feet, she thought, I shall fall, and she turned to look at the beast beside her. As she turned she fell and the cotton suddenly billowed out, rising above her like a sail and descending to whirl itself round and round her limbs like a winding-sheet. Before it enveloped her she saw its pattern clearly at last; it was a map of all the countries of the world. At the same moment the creature began to savage the material, tearing it with its jaws, and then it sprang on top of Nina. She could feel its heavy paws upon her chest, and a deafening and continuous barking.

She woke up with a start and sat up in bed. Her heart was beating with a terrible violence. It was broad daylight. Someone was banging on the door. Nina got up quickly and put on a dressing-gown. She ran to the door. It was a telegram. She opened it with trembling fingers, although she already knew what it contained. It read: Sorry can’t come today. It was unsigned, but she knew that it came from Mischa Fox.

Nina tore up the telegram and burnt the fragments, in accordance with Mischa Fox’s instructions concerning all his communications, however anonymous. Then she got dressed slowly and tidied up her bed and pushed it away into the cupboard in the wall where it stayed during the day. She had overslept, but it was not important. She would have extra time to work that afternoon. She had put off an important client at short notice, and probably offended her, because Mischa had told her that he was coming; and now after all he was not coming. But nothing could be done about that, and Nina was not even troubled about it. It happened so often.

She moved now towards the window, pushing aside as she went the rows of hanging garments and letting the sunlight come down the room. The windows were tall, but high off the ground. Nina stood on a chair and pushed the sash up as far as it would go. Then she perched herself, as she so often did in the early morning, upon the edge of the window, sitting half upon the sill outside. But she could see neither the dizzy drop to the street below nor the green of the springtime plane trees which blurred the edges of the houses that lay between her and the river. The cool air blew suddenly into her face. But Nina, looking out with a glazed expression, knew at that moment only the darkness of her own heart. As she sat there stiffly, she looked like a blind girl.

Nina was thinking, today I will go to see Miss Keepe. I can’t go on any longer. When she had decided this she felt a little relief. Nina knew very well how much she owed to Mischa Fox. When Mischa had first discovered her she had been working in a textile factory and was a dressmaker only in her spare time. Without his help she would never have been able to achieve an independent establishment and a clientele. He had found her this room, the rent of which he still paid, and had somehow brought it about that, without his own name being ever mentioned, a large number of people should hear of her. One client led to another, and soon Nina had as much work as she could deal with.

Nina had given up some time ago the attempt to define what her relation was to Mischa Fox. When Mischa had appeared in her life she could, from the first moment, have refused him nothing. He bore with him the signs of a great authority and carried in his indefinable foreignness a kind of oriental magic. She was ready from the first to be his slave, though it never occurred to her to think that she might take more than a very minor part in his life. She had been prepared to be neglected and even in the end abandoned. She had not been prepared for the curious role which she found herself in fact forced to play.

When Mischa had installed her in the room in Chelsea Nina had had, as she imagined, no illusions about his motives; and at that time she loved him with an intensity and an abjection which left her without misgivings. Time passed, however, and Nina began to find it harder and harder to make Mischa out. He came to see her at irregular intervals and asked her politely how she was getting on. Sometimes he would talk to her about something that was worrying him, a business deal, a friend in trouble, the organization of a journey — though always these stories had such an air of generality, such a lack of identifiable details, that Nina wondered whether they were true, while at the same time wondering why Mischa should tell them to her if they were not. At other times he would come and sit for long periods in her room in silence. On such occasions he would usually ask her to continue with her work, though without using the machine; and then Nina would busy herself with sewing seams and buttonholes, casting a cautious glance every now and then towards Mischa, who would be lying back in his chair with a far-away look, his lips moving from time to time. Twice it happened, when Mischa seemed more than usually troubled, that he asked Nina to come and sit near him and not to sew. On one of these occasions he took her hand, which he held rather abstractedly for ten minutes, while he seemed to think about something else. On the second occasion he pressed her hand against his forehead before he finally let it go. This was possibly the happiest moment of Nina’s life. But nothing further ever happened.

That is, nothing happened of the things which Nina had expected or wanted to happen. But she soon became convinced, though what exactly the evidence was for this she would have been at a loss to say, that she was playing, in the strange economy of Mischa Fox’s existence, some quite precise part — though what that part was she would perhaps never know. After a while he began to ask certain small favours of her. On a number of occasions she gave a night’s lodging to certain individuals, both men and women, who came to her door very late bearing notes from Mischa. Mischa seemed to expect her to do this without complaining, just as he expected her to make herself available at any hour at which he chose to announce his own arrival; and she did not complain. At another time he suddenly asked her to put on her best clothes and accompany him in an open car which he then drove very fast as far as Richmond and very slowly round inside the Park, before bringing her straight home again. Nina was sure that this was a show put on for the benefit of someone else; but she asked no questions.

Were these things, she wondered, all that Mischa Fox required of her? She puzzled over this through long nights. At times she felt that he was waiting for her to understand something, to see some need which he would never speak of, and which she was simply failing to see. This thought tortured her. At other times, particularly after she had been present, silently, at one or two discussions of Mischa’s character, she imagined that perhaps he was keeping her in reserve to play a part in some plot or conspiracy which had not yet matured, which might not mature for years. Time passed, and she came to no conclusion, nor did any opportunities come her way for making a closer study of Mischa. He never asked her to come to his house in London. Nina’s thoughts dwelt a great deal upon this fabulous and much-discussed residence, but she had never dared even to go near it.

A little later again Mischa Fox suggested that he should pay her a monthly allowance, in addition to the rent of the room. When she demurred, he explained that what he called his ‘inconvenient ways’ were possibly damaging to her business, and it would relieve his mind if she would permit him to make this up to her. As Nina was incapable of opposing any will of her own to Mischa should he wish to define her position further in any way that he pleased, she simply agreed; nor was she at that time at all distressed at the thought that she was falling yet farther into Mischa’s power. It was some time after that she first began to feel irked by her condition.

Nina was ambitious; she was also a good organizer and a good business woman. Her range of contacts was now very considerable, and it occurred to her that if she could have more space, and take on two or three girls to work for her, she could double her profits and set down the basis of a powerful enterprise. She spoke of this one day to Mischa Fox. It was apparent at once that the idea displeased him — and as soon as Nina had spoken she saw with a cold clarity that any plans of this kind would be likely to run counter to whatever Mischa Fox’s mysterious purposes for her might be. It was important to him that she should be alone, that she should be available to speak with him privately at any hour, that she should be able to entertain his anonymous guests. In answer to her, Mischa said shortly, but without irritation, that he would prefer her not to carry out this plan — but that he would see that she was not financially a loser. Nina did not mention the matter again, but from that time her monthly allowance was considerably increased.

That she should be alone. After her first frenzy of love for Mischa had given place to an emotion more mixed with puzzlement and curiosity, this aspect of the matter became for Nina more and more a source of distress. The strange nature of her relations with Mischa effectively deprived her of any other private life. Although he visited her rarely, she had to be at all times available, and the iron discretion which Mischa, without explicitly enjoining, imposed upon her by his personality made it impossible for her to open her heart to anyone.

Then Nina began to realize — it became apparent to her in the manner of speech of her clients and acquaintances — that she was coming to be known, for all his and her secrecy, as one of Mischa Fox’s creatures. This reputation would do her little good in her trade; but she was beyond caring about this. The title itself wounded her profoundly. She was aware, it was the current gossip, that Mischa Fox was supposed to have at his disposal dozens of enslaved beings of all kinds whom he controlled at his convenience. But it both shocked her and hurt her that she should be regarded as one of them. It was in her case, she felt, surely quite different. She loved Mischa. But on further reflection she wondered, was it so different? The regime which Mischa imposed upon her condemned that love to silence and deprived it of expression — until it was being transformed, Nina had to admit to herself, into a strange emotion which had in it more of terror and fascination than of tenderness. Once or twice Nina tried to nerve herself to speak frankly to Mischa. But the thought of all the help which she had accepted from him rose up to accuse her — and, more than this, she was too profoundly terrified of him to try to explain something which sounded so like sheer disloyalty.

Then an idea came to Nina. She had always been aware of the fact that the only way in which she could escape from Mischa Fox would be to leave England — but she had never developed this notion, since it had not seemed to her that it was possible to leave England. She had come to England to get away from other places, and to get away from England there was nowhere left in the world to go to. But then, somehow or other, it occurred to her that this was not so. She might go to Australia. The more she thought of this, the more compelling the idea became. Nina had already rejected the notion of going to America, not so much because it might be hard to get in as because Mischa Fox was frequently to be heard of jumping on the plane for New York. Nina knew herself, and she knew that she could not oppose her will to that of Mischa in any direct combat, she could not propose even the mildest skirmish. Her only hope lay in flight; and once she fled she must be sure that she would never never see Mischa Fox again. America seemed to her, for this purpose, too small a place. Australia seemed to promise her some safety. She had never heard of Mischa going to Australia.

As soon as Nina became fully aware of this treacherous idea she became obsessed with the task of keeping it hidden from Mischa. She could hardly believe that he could not read her thoughts. It was partly because of this terror of being discovered that for a long time Nina made no move towards the execution of her plan. To begin with, her only indulgence was whenever possible to go to see Australian films, during which she would weep continuously. She pictured a life in Australia which would be in every way the reverse of her present life. There a rough and generous people would take her to their hearts. She would live in their midst a life of openness and gaiety, respected as a worker and loved as a woman.

At last she began to make a closer study of the matter. She read one or two books about Australia at the reference library. Greatly daring, she bought a map, which she kept in her room rolled up inside a bale of material and only consulted when she was sure that Mischa Fox was out of the country. She stood about, briefly and guiltily, outside Australia House in the Strand, looking at the pictures. The only thing she did not dare to do was to go inside and make some really businesslike inquiries. She was afraid that if she did so she would be asked to leave her name and address — and she had the refugee’s horror of the power and hostility of all authorities and of their mysterious interconnexion with each other. It seemed to her impossible that if she left her name at Australia House Mischa Fox should not be told of this within twenty-four hours.

What Nina needed if she was to carry her plan any further was a confidant and accomplice, someone, preferably an English person, who could advise her, make inquiries for her, and if necessary provide her with a reference; and it had for a long time been clear that there was only one person in the world whom she could trust in such a capacity, and that was Rosa Keepe. Nina had come to know Rosa in the way of business soon after she had come to Chelsea. She was not certain, but she thought it likely, that Rosa must have heard the rumours concerning her own dependence upon Mischa. Nina knew, as everyone did, though again, as everyone did, in rather general terms, of Rosa’s former connexion with Mischa — and her regard for Rosa was augmented by an astonished respect for a being who had once been under Mischa’s spell and had freed herself without migrating to the Antipodes. For the austerity and rudeness of Rosa’s character she felt a timid reverence, and for its generosity a timid affection — a sentiment which Rosa, who seemed indeed very scantily aware of Nina’s existence, showed no particular sign of returning.

Although Nina had never achieved any extensive acquaintance with Rosa, her imagination had not been idle where the Englishwoman was concerned; and by this time Rosa figured in the mind of the dressmaker as a kind of archangel, a beneficient power, and in any case her only hope. The idea of telling all her troubles to Rosa had occurred to Nina much earlier, before the conception of the Australian plan; but fear, both of Mischa and of Rosa, had prevented her from acting. But the plan of escape, gradually growing in her mind, gave her strength; and now, with the terror of her nightmare still upon her, she said to herself, I can bear it no longer.

She climbed down from the window-sill, and walked slowly back across the room. As she walked, the materials brushed her tenderly with their characteristic touches, and she paused to plunge her face into each and inhale its familiar smell, like one in a garden who moves from flower to flower. Comforted, she prepared to leave. She looked at her watch. It was nearly eleven. It was not too early to call on Miss Keepe.


It was eleven o’clock. Annette was still in bed. She had been awake for some time, lying there uncomfortably and trying to persuade herself that she felt ill. Unfortunately she did not feel ill, but only extremely miserable. As her gaze wandered about the room, lighting without consolation upon this or that familiar object, she wondered what she could do which would be extreme enough to give expression to the way she felt. She groaned intermittently and attempted to weep. It was most unsatisfactory. When she tired of this, she sat up in bed and began to pull on her dressing-gown.

She reached out for the picture of Nicholas which stood always on the table beside her bed and began to study it. Annette was always moved, both by the fact of her extraordinary resemblance to her brother and by the fact that, because of the difference of their hair, no one seemed to notice it. This made a kind of sweet secret between them, a secret written upon their flesh but covered by a cloud. Annette felt herself at times to be so close to Nicholas that she was sure they must be in telepathic communication. Nicholas had thought this too, at a time when he was interested in psychic phenomena, and had tried to establish it by experiment. Nothing sensational had come of this, however.

Annette looked into the face of her brother. It was a recent photograph, which she had taken herself last summer in Switzerland, which showed Nicholas in an open-necked shirt, with arms folded, looking very gravely into the camera. Behind him was the Lake of Geneva. He looked like a poet. Annette sighed. If Nicholas were only here, he would advise her. As he was not here, should she confide in Rosa? That was the question.

Annette was still staring into the photograph as into a mirror when there was a knock on the door. Annette imagined that it was probably Rosa, since today was a holiday at the factory, and she gave a guilty start and put the photograph down on the counterpane. She called ‘Come in’. The door opened very slowly and a strange apparition presented itself. A very slim and tall young man, dressed in a red check shirt and flannel trousers, with a blue scarf knotted round his neck, leaned cautiously in through the doorway. His skin was very fine and pale and his eyes were very blue. He had brown hair and a rather bold expression. Annette was impressed by this figure, which she had never before set eyes on, and said to it, ‘Hello!’ The young man, after looking carefully at Annette, sidled in through the door and replied ‘Hello!’

Annette, who felt that social initiative was at present beyond her, wrapped her dressing-gown closer about her and looked at her visitor with curiosity and said nothing. Jan Lusiewicz returned her look and then smiled. Annette found his smile charming.

‘I come to look for Rosa,’ he said, ‘but I think she is weg, away.’

‘I don’t know,’ said Annette. ‘I haven’t been up yet.’

‘You are ill?’ said Jan. ‘Or you stay in bed always so late?’

‘No,’ said Annette. ‘Who are you?’ she asked, feeling that it was about time this was established.

‘I am Janislav Lusiewicz,’ said Jan. He pronounced his name with a flourish which made it incomprehensible to Annette. ‘I work at factory with Rosa. I am engineer. Who are you?’

‘I am Annette Cockeyne,’ said Annette, and felt that she had nothing particular to add to this information.

‘You are pretty girl,’ said Jan. ‘How old you are?’

‘Nineteen,’ said Annette. She spoke tonelessly to indicate her disapproval of this forwardness.

‘So!’ said Jan, ‘we are just right ages, no?’

Annette was not quite sure what this meant, but felt it to be impertinent.

Jan suddenly reached out and picked up the photograph of Nicholas which was lying on the bed. ‘This your boyfriend?’ he asked.

‘No,’ said Annette furiously, ‘it is my brother! Give it back to me! I haven’t got a boyfriend.’

Jan returned the photo. ‘So pretty girl not have boy friend,’ he said, ‘that is bad. But brother, that is good. I too have brother. You love your brother?’

‘Yes,’ said Annette.

‘I too, I love my brother,’ said Jan. ‘Is not always so in England. In Poland all love their brothers, in England is not.’

‘I’m not English,’ said Annette savagely. ‘I have no country. You can wait downstairs for Rosa, if you like.’ She was clutching the photograph of Nicholas to her breast. She felt suddenly that she was going to cry.

‘I go in a minute,’ said Jan. ‘Don’t be afraid, I do nothing.’ He turned and looked about her room. ‘Nice room you have,’ he said. ‘I want always so nice room. But so is difficult when man comes poor to other country, foreigner always poor.’

‘Not always,’ said Annette.

‘In Poland I am rich man, big gentleman,’ said Jan, ‘but now is all stolen.’

‘Too bad,’ said Annette. She realized with a sort of relief that she could postpone her tears no longer. When Annette wept, it was like a summer storm, a prodigious downpour without warning. Large tears welled suddenly from her eyes and coursed conspicuously down her cheeks.

Jan was amazed. ‘I not frighten you, I hope,’ he said. ‘But I do nothing!’

Annette just wailed. Jan approached and stared down at her curiously. ‘Stop crying,’ he said. ‘Look, I make you laugh. I make Polish dance, see!’

He posed for a moment, and then began to hurl himself violently about the room, uttering Slavonic whoops, his legs and arms flying out in improbable directions. Annette stopped crying. The room shook with the impact as Jan, leaving the ground at regular intervals, rejoined it without misgivings. The furniture was beginning to leap about in sympathy. The chest of drawers started to hop decorously. Annette stared. The whole room was dancing. The precious stones jumped lightly to and fro upon their blue cloth and then one after the other they began to spring to the floor. Diamonds, sapphires, emeralds, amethysts and rubies, the spoil of many continents, pattered to the ground between Jan’s dancing feet. ‘Stop!’ cried Annette.

Jan stopped abruptly in a Slavonic attitude.’ Oh, pick them up!’ she cried, and pointed to where they still rolled about on the dark boards, reflecting various lights. Open-mouthed, Jan obeyed, and when he could see no more of them he heaped them into Annette’s open hands. She examined them carefully to see that none was lost, and then poured them into the pocket of her pyjamas.

Jan was regarding her with a mixture of doubt and respect. ‘They are just glass,’ he said, ‘or real jewels?’

‘Real jewels,’ said Annette.

‘So they are worth much money?’

‘Very much money.’

‘So you are rich girl?’ said Jan.

There was a noise downstairs and a sound of voices. Jan turned abruptly and opened the door of Annette’s room. He went out and leaned over the banisters and called ‘Rosa!’ Annette heard from below an exclamation of surprise, and then Rosa’s feet on the stairs. But Jan, instead of going down the stairs to meet Rosa, turned back into the room and waited for her.

‘I am here!’ he called.

Rosa hesitated at the door. ‘May I come in?’ she said, and came in. She looked at Jan and she looked at Annette, who was still sitting up in bed. Some emotion which Annette could not decipher showed for a moment on her face, which immediately afterwards became expressionless.

‘I just meet Annette,’ said Jan. ‘Perhaps we have some coffee now. No work, no hurry, isn’t it?’

Rosa said ‘splendid!’ and then said to Annette, ‘Nina has just called. I met her at the door.’ She left the room.

‘You go and help Rosa make the coffee,’ said Annette.

‘I see Rosa plenty at factory,’ said Jan. ‘I see you never before, perhaps never again.’

Annette could not avoid his eyes, and found in them an expression of tender solemnity which was both absurd and touching. She smiled at him and they were silent. Rosa knocked and entered. She brought a tray with two cups upon it.

‘You not take coffee with us?’ asked Jan.

‘No, I must look after my visitor,’ said Rosa. She laid a book down on the dressing-table. ‘You may need this too.’

As the door closed, Jan picked up the book. It was a Polish-English dictionary. He made a face. ‘That mean she is angry,’ he said, ‘but I soon bring her back.’ He sat down on the foot of Annette’s bed.


Rosa went slowly down the stairs. She was feeling very shaken. It was the first time that one of the Lusiewicz brothers had dared to come uninvited to the house in Campden Hill Square. In the very early days, before Hunter’s unaccountable spite against the brothers had developed, and before the arrival of Annette in the house, Rosa had brought them there once or twice. But since then, she had always met them elsewhere and had assumed it as an unwritten rule that they were never to visit her at Campden Hill Square. As she descended the stairs, she wondered why this seemed so imperative. She could not have the brothers visiting her at Campden Hill Square; and this was not just because of Hunter. She felt suddenly sick and afraid. Jan’s unheralded appearance displayed a new boldness. It was a portent.

She found herself staring into the face of Nina, who had stood politely at the kitchen door while Rosa made the coffee, and who was now hovering about the hall, not sure whether she ought to go into the kitchen or into the drawing-room. Rosa tried to clear her brow. At that moment there was the postman’s rat-tat on the door and a letter fell through the letter-box on to the mat. Nina, relieved that there was something that she could do, hastened to pick it up, and handed it to Rosa. As the letter changed hands, both the women noticed the superscription. It was addressed to Rosa in Mischa Fox’s handwriting. They raised their eyes immediately to look at each other and then at once looked away. In that instant each surmised how much the other knew. Nina was white and Rosa blushing furiously. Rosa led the way back into the kitchen, putting the letter into her pocket.

‘I am so sorry,’ said Rosa, ‘to keep you waiting like this. I’m being appallingly rude. Didn’t I give you any coffee? Do sit down.’ Nina sat down, and Rosa put the milk back on the stove.

‘What can I do for you?’ she asked Nina. The question sounded cruel. Nina was fathoming her inability to reply to it when there was another bang on the door.

‘Excuse me,’ said Rosa, and left the room. She opened the front door. It was Miss Foy.

‘Oh, Miss Rosa,’ said Miss Foy, ‘I’m so sorry! Is this an inconvenient time to come?’ Miss Foy was carrying a large brown-paper parcel and was wearing a small velvet hat which rested like a bird on top of her frizzy hair.

‘Come in!’ said Rosa, ‘the more the merrier!’ She led Miss Foy into the kitchen. The letter from Mischa was burning into her thigh. ‘Sit down,’ said Rosa. Just then the milk began to boil over furiously, Nina sprang up and took it off, and began to look round in a futile way for a cloth.

‘Don’t bother,’ said Rosa, and she mopped it up with her handkerchief. ‘I’m afraid that’s the last of the milk, and it’s quite burnt now. Do you mind having it black?’ Neither Nina nor Miss Foy minded. ‘Oh, do you know each other?’ said Rosa, and introduced them. She was listening hard all the time for any sound of Jan Lusiewicz descending the stairs.

‘I know a Mrs Carrington-Morris who I believe is a customer of yours,’ said Miss Foy politely.

‘Ah,’ said Nina, ‘how nice.’

‘I always think dressmaking is so creative,’ said Miss Foy.

Rosa looked at them both and concealed her exasperation. She wanted desperately to open Mischa’s letter, but she wanted to be able to do so in complete peace. How could she decently dislodge them? ‘Are you just going out shopping?’ she asked Miss Foy.

‘Well, no,’ said Miss Foy, ‘the fact is I was bringing a letter for you.’ She handed Rosa an envelope. ‘It’s from Mrs Wingfield. I also took the liberty,’ said Miss Foy, ‘of bringing you a plum cake.’ She set the brown-paper parcel on the table and opened it. An enormous brown cake was revealed.

‘How very kind of you!’ said Rosa. She put Mrs Wingfield’s letter in the other pocket.

‘It’s from an old recipe my mother left me,’ said Miss Foy. ‘The secret of it is a little dash of cider, real country cider of course, not that fizzy stuff in bottles. I was born in the West Country, you know, not far from Tiverton. When I was a child my mother used to make cakes and send me out with them as presents to the neighbours. And the neighbours would give us presents too, and not only at Christmas time. Such a nice custom. In the towns nowadays you don’t find it at all. But I’m told that on the Continent people still do that kind of thing. Perhaps in — er — your country, Miss er — ’

There was a piercing cry from upstairs. Nina and Miss Foy sat petrified, and they both turned to look at Rosa. Rosa was staring at the cake and appeared not to have heard. She took a sharp knife out of the drawer and laid it on the table.

‘I think,’ said Nina, ‘that someone called.’

‘No, it was just something next door,’ said Rosa. She sat down and crossed her legs. Then the cry came again, more urgently than before. It was somebody calling ‘Rosa!’

‘Really,’ said Miss Foy, ‘I think I must be getting on. I’m so sorry to have bothered you. I hope you’ll like the cake.’ She picked up her handbag nervously and made for the door.

‘Oh, must you go?’ said Rosa. ‘Thank you so much for calling.’ As Miss Foy made off, Rosa went up the stairs two at a time.

She flung open the door of Annette’s room. Annette and Jan were standing close together in the middle of the floor, both were dishevelled, and Annette was trying to draw her disordered dressing-gown closer about her. Rosa crossed the room in a stride, took Jan Lusiewicz by the wrist and thrust him away from Annette. As she did so, she struck him hard across the check with her other hand. For a moment the trio stood as if turned to stone. It would have been hard to know which of them was the most surprised.

Then Jan turned on his heel and left the room. He was as white as a sheet. His footsteps could be heard descending the stairs at a run. Without a glance at Annette, Rosa followed at a leisurely pace. As she reached the first landing she heard the front door close behind him with a bang.

Rosa went into the drawing-room and closed the door. She sat down. She felt an intense emotion in which pain and fear were mingled with exhilaration. Pain predomininated. She held her forehead like someone in a crisis of drunkenness. The first blow had been struck, hostilities had opened. Remorse struggled with relief and was resolved into fear. I am lost, thought Rosa, but without yet knowing what she meant by this.

With a gesture as if of self-protection she took the two letters from her pocket. She laid Mischa’s letter on the table and opened the one from Mrs Wingfield. On a torn sheet of paper in a rakish hand Mrs Wingfield had written, Think I can help you perhaps. Call Monday. Not a word to anyone. C. W. Rosa put the note away and then began to tear open Mischa’s envelope. Her hand shook so much that she almost dropped it. She drew out the enclosure. It was a printed formal invitation to a party on the following Thursday. At the bottom Mischa had written, Rosa, please come. It was the first time in years that Mischa had taken any initiative towards seeing her. She closed her eyes.

There was a timid knock on the door. Rosa opened her eyes and called out. Nina appeared diffidently. ‘Good heavens!’ said Rosa, ‘I’m so sorry! I’m afraid I’d forgotten all about you. How dreadful of me. It’s been rather a difficult morning. I’m very sorry.’

‘Don’t worry, Miss Keepe, please,’ said Nina. ‘I’ll come back another time. It was nothing important. Please don’t worry.’

Rosa saw her to the door, and then returned to the drawing-room. Should she go to Mischa’s party? She fell into a chair like a poled ox. As she lay there, the door opened again. It was Annette. Rosa hardly saw her. In all the conflict of emotions aroused by the portentous appearance of Jan in the house it had not occurred to Rosa to feel any irritation with Annette. She had forgotten her as completely as she had forgotten Nina. Annette, who was dressed now, was looking terrified. But before she could utter a word, Hunter came in. He was eating something.

‘Hello there!’ said Hunter, with his mouth full. ‘What’s that heavenly cake you’ve got in the kitchen?’

‘A neighbour brought it,’ said Rosa.

‘It’s got a most extraordinary and marvellous taste,’ said Hunter.

‘Yes,’ said Rosa, ‘it’s cider, from Tiverton. Give Annette a piece.’

Then suddenly she began to laugh.


IT was the day before the shareholders’ meeting and Hunter still did not know what he was going to do about the Artemis. He was in the extremity of indecision and very wounded by Rosa’s refusal to help him. She had even been avoiding him for the last few days. He longed to know what she wanted, but was afraid to ask. Helpful friends told him, that Rosa had been heard to say that the Artemis was good for nothing but to be got rid of to the highest bidder. But Hunter did not imagine that his sister, who was not famous for saying what she really thought in public, was any more likely to have done so on this occasion. The responsibilities of his position became more tormenting as he began to realize their extent. There was no one who could help him, since there was no one to whom he could reveal the extraordinary conception of the situation which was gradually taking shape in his mind. He found himself unable to work, and spent the day sitting wretchedly in his office or else walking aimlessly round Kensington and Notting Hill; and each night he plunged into an uneasy sleep in which he would perpetually find himself required, by means which were either beyond his capacity or beyond his comprehension, to save his sister from some ill-defined catastrophe.

However, the very fact that he had decided nothing was by now beginning to amount to a decision. Hunter’s desire to sell the Artemis had become very clear and very sharp. He had thoroughly rehearsed the advantages of doing so, and he wished profoundly to be through with the whole business and be free to start, as he put it to himself, on something entirely new — though what that new thing would be was not, when he interrogated himself further, quite so plain. Hunter felt that it would be wise to sell the Artemis — but he also felt that it would be scandalous. This aspect of the matter had not, in spite of much reflection, come out so clearly. Some sort, he was not sure what sort, of betrayal of trust seemed to be involved in selling the periodical. What Hunter needed in order to get over this uneasy feeling was a word from Rosa — and this was just what was not forthcoming. If Rosa had told him that his scruples were foolish, he would have been perfectly happy to sell. On the other hand, if Rosa had said that the Artemis must be saved at all costs, Hunter would have been equally happy to attempt that.

This degree of complication would have been bad enough. It was when Hunter tried to speculate about the intentions of the would-be purchaser that his head really began to reel. After a good deal of conjecturing, in the course of which he astonished himself by his capacity to conjure up the grotesque and the fantastic, he began to conclude that he had better not sell. Hunter said to himself, without a lead from Rosa, I can’t do it. I’ve said No, and I’ll stick to it. But he added to himself, even more secretly: Of course if Mischa Fox approaches me in person, that will be another matter.

It was some indeterminate time in the afternoon, and Hunter, who had had no lunch, was sloping along Kensington High Street. He noticed that he was feeling rather odd, and could not decide whether this odd feeling was hunger or whether it was the sensation of being followed, a sensation which Hunter had suffered from intermittently ever since his fourteenth year, and which had of late been much aggravated by frequent visits to detective films, a form of entertainment to which he was greatly addicted. He kept looking round quickly to see if he was perhaps really being followed, but although almost everyone within sight was looking sinister, he could see nobody to accuse. He dodged into Barker’s and bought himself a veal-and-ham pie with the intention of eating it in Kensington Gardens, since it was quite a warm day. He emerged from the shop and then turned round to inspect his reflection in the glass door. He took a comb furtively from his pocket and dashed it two or three times through his hair. As he was about to replace the comb he saw something which chilled him with horror and made him pause and gape at his image in the glass.

His features had changed. Another face, a familiar and dreaded one, had come to take the place of his own. He was looking straight into the eyes of Calvin Blick. After the first shock, Hunter realized that what had happened was that Blick was standing inside the shop, on the other side of the glass door, and looking out at him through it. Hunter turned away abruptly and dashed across the road, narrowly missing a bus and two taxis. With mingled shame and fear he put the comb away and began to walk quickly in the direction of Kensington Gardens on the north side of the street. So I was being followed! thought Hunter. I’ll soon shake him off!

After he had walked about fifty yards he slackened his pace and cast a quick glance to the right. He could see, a little way behind him, on the south side of the street, a figure which he took to be Calvin Blick proceeding in a leisurely way in the same direction as himself. What can he want? Hunter wondered, and he slackened his pace a little more. By the time he reached the first gate of Kensington Gardens Calvin was almost level with him on the other side of the road, walking at an even pace and showing no sign of being aware of Hunter’s existence. Hunter did not turn into the Gardens, but kept walking along the pavement keeping an eye on Calvin. By now Calvin was if anything a little ahead of him. Blast the fellow, thought Hunter, what is he up to? He was consumed with curiosity.

At that moment Calvin turned to the right into Palace Gate, leaving the main road altogether, and disappeared. Hunter felt first astonishment and then frenzy. He stopped dead. An instant later he was plunging back across the street. He had to wait half-way across while hooting and infuriated traffic missed him by inches — and, when he reached the corner of Palace Gate, Calvin, who must have accelerated rapidly once be was round the corner, was a long way ahead. Hunter began to run. He caught up with Calvin just as the latter was about to turn into Canning Place.

‘Look here, Blick,’ said Hunter breathlessly.

Calvin stopped, turning round with a surprised expression. ‘Why, my dear Mr Keepe!’ he said, ‘what a shock you gave me.’

‘Look here — ’ said Hunter.

‘You have all my attention!’ said Calvin.

‘You were following me,’ said Hunter.

‘I assure you,’ said Calvin, ‘you are mistaken, Mr Keepe. I was quite unaware until this moment that I had the privilege of sharing Kensington with you on this very bright and sunny afternoon.’

‘Oh, stop it!’ said Hunter. He was mad with embarrassment and exasperation. ‘You know you were following me. You want something. What is it?’

Calvin looked at him with delighted amusement. ‘I am afraid you are suffering from delusions,’ he said. ‘If I were following you, why should you now be quite out of breath from running after me?’

Hunter was very red. He mumbled something inarticulate and then turned on his heel. Calvin let him go nearly ten yards and then called, ‘Wait a minute!’ Hunter stopped and looked round. He waited, and then as Calvin said nothing more and stood his ground, he came slowly back.

‘What do you want?’ said Hunter savagely.

‘Don’t be so angry with me, Mr Keepe,’ said Calvin. ‘It just occurs to me that since we have met, on this delightful afternoon, there is something that we might profitably discuss.’

‘If it’s the Artemis, the answer’s No,’ said Hunter.

‘It’s not exactly the Artemis’ said Calvin. ‘There’s something else which I should like to suggest to you. I know you’re very busy, but have you got a moment?’

Hunter hesitated. He did not want to oblige Calvin — but he was very curious, and he thought it just possible that the new move might be to suggest a meeting between himself and Mischa Fox.

‘All right,’ he said, ‘but make it snappy. I’ve got an important engagement at five.’ This was untrue.

‘How kind of you!’ said Calvin.’ Would you mind walking along with me? I can’t discuss business in the open air. In fact, I was just on the way to my studio. If you don’t mind coming along, we could have a chat while I print a couple of photos.’

Calvin walked on briskly, and Hunter followed in silence. They walked the length of two streets and then turned into a rather dark mews, where it seemed to have been raining. Calvin produced a latch-key and opened a rickety door off which faded blue paint immediately fell in flakes. Inside the door was a dark hole of a corridor. Calvin went ahead and put on a light at the far end. Hunter stood undecidedly at the entrance. The electric light showed him a damp stone floor. ‘Come in and close the door behind you,’ said Calvin. His voice echoed.

Hunter came in and shut the door. The daylight disappeared. Calvin was standing under the lamp at the end of the corridor, his hair illuminated, but his face in shadow. Hunter came towards him. It was slimy underfoot.

‘Some stairs here,’ said Calvin. Hunter saw him vanishing down a twist of stone stairs. He followed, and as he reached the bottom step, the light above him went off.

‘Stay still,’ said Calvin’s voice, ‘till I find the switch.’ Another light went on, revealing another corridor. It was, Hunter noticed, extremely cold. He put up the collar of his coat.

‘This way,’ said Calvin, ‘and keep close behind me. These cellars go on for miles, you know. You could easily get lost. And the electric lights go out automatically after a minute.’

Calvin turned a corner and opened a door. ‘This is my little studio,’ he said.

Hunter stumbled in. An amber-coloured light was burning in the far corner, its face turned to the wall. There was a smell of science. Hunter stood still, taking in nothing, concentrated upon the task of showing no signs that he was feeling frightened.

‘What a strange place I’ he said. He began to look about him. The room, which was dimly lit only by the amber lamp, had walls of rough brick which had been whitewashed but were now gilded by the light. It was meticulously clean and neat. In the centre stood two tables. On the nearer one were piled a number of thick books, and on the farther one stood a tall black machine. Against the wall was what appeared to be an electric hot-plate, on which were ranged a number of dishes of liquid. Above this, attached to the wall, was a large clock, its face marked out in seconds. At the far end of the room, under the shelf where the lamp was standing, and set deep into the floor like a natural pool, was a large zinc bath. The place had something of the air of what Hunter imagined an operating-theatre to look like. An electric fire, which was fixed high upon the wall and which had been burning when they entered, made the room warm. But Hunter found that he was still shivering.

‘Ever seen a photograph printed?’ asked Calvin, who had put on a white overall and was busy collecting bottles, scissors, tongs and various implements which Hunter did not recognize from a drawer in one of the tables. ‘No? Well, this may interest you. You can even help if you like.’

‘Look here,’ said Hunter, ‘you were going to tell me some thing. What is it?’

‘In a minute,’ said Calvin. ‘Don’t be impatient. This little job won’t take long, and then we can be free to talk. Would you mind turning that switch there beside you?’

Hunter turned the switch and the hand of the clock began to revolve round its sixty-divisioned face.

‘I think the hot-plate is on, isn’t it?’ said Calvin. ‘Just touch it would you? Yes. It’s thermostatically controlled so that the developing solution stays at an even temperature. Chemistry and temperature go together, you know. Now I must see to the bath.’

He turned a tap, and the water began to murmur softly. ‘That’s ready to use,’ said Calvin. ‘The water-level is controlled by a funnel in the outlet pipe so that the water is quite deep and always in motion. That’s for washing the photos after they’ve been developed and fixed.’

Hunter stood on the brink of the bath and saw below his feet the water swirling in a dark fountain. Then he turned back to stare at the huge face and the moving finger of the clock. He protested no more. He was fascinated; but he was also afraid. He began watching Calvin.

Calvin now had a camera in his hand and was fiddling with it. He drew forth a large crystalline object. ‘This is my eye,’ he said to Hunter. ‘This is the truthful eye that sees and remembers. The lens of my camera. You couldn’t buy an eye like this for five hundred pounds.’

He approached the black machine on the table and began to fit the lens into it. ‘This is the enlarger,’ said Calvin. He swung it round. The enlarger consisted of a big black metal head which was joined to a thick shaft by a parallelogram of adjustable steel arms. Calvin turned a switch and lights became visible inside the head. Beneath it was a wooden board upon which Calvin now began to fix a sheet of white paper.

‘The camera is really like an eye,’ said Calvin, ‘in that it reverses the image. In the human eye the image is turned right way round again by the brain. In the case of a photograph this machine acts as a brain. What I am going to do now is to print from negatives.’ He reached for one of the bulky books on the other table, and Hunter saw as he flipped the pages over that each page held half a dozen strips of tiny negatives, clipped firmly into place.

‘Here’s the one I want to print,’ said Calvin. He drew out a strip of negatives and slipped it into an aperture in the head of the enlarger; and as he drew the black strip rapidly along, the light shining from above flashed first one and then another of the pictures on to the white sheet below.

‘This is it,’ said Calvin, and began to fix the negative into position. ‘I haven’t got the thing focused, so you can’t see the picture properly yet.’ A blurred rectangle, in various shades of grey, was projected on to the paper.

‘Now you can help,’ said Calvin. ‘You see those three trays of liquid on the hot plate? The first contains the developing fluid, the middle one is plain water, and the third one is the fixer which prevents the print from being affected any further by exposure to light. In a moment I’m going to put this machine into action, and I want you to count for me twelve seconds on the clock. Then I shall give you the print and I want you to hold it in the developing fluid with these tongs, moving it gently to and fro, for one minute. I’ll count that time for you. The picture ought to begin to appear after about thirty seconds. Then you remove it into the water, and then at once into the fixer. From the fixer it goes into the bath. All right?’

‘All right,’ said Hunter. He moved and spoke like an automaton. He could hear the soft continual murmur of the water and the ticking of the clock. The only other sound was the beating of his heart.

‘We’ll wait till the hand reaches one again,’ said Calvin. They both stood watching the clock. ‘Now’ he said, and a switch on the enlarger clicked over. Hunter began to count aloud, ‘One, two …’ Out of the corner of his eye he could see that Calvin had placed his hand between the beam of light and the paper and was opening and closing his fingers above the left-hand side of the picture. His hand was very long and brightly illuminated, fire was flashing from his rings and a band of light fell on to his white cuff. With an effort Hunter kept his eyes on the clock. ‘This is called “shading”,’ said Calvin’s voice. ‘I am controlling the amount of light which falls upon the print. A delicate operation.’

‘Twelve,’ said Hunter. The switch clicked back, and the light inside the head of the enlarger was extinguished at the same time. The room was darker.

‘Good!’ said Calvin. He seemed excited. ‘Now we’ll develop!’ He took a pair of surgical scissors and snipped round the edge of the paper, which was still quite plain. His hands were golden in the amber light. He laid the paper down and cleaned a pair of tongs with a strongly smelling rag.

‘Hold the print with these tongs,’ said Calvin, ‘and move it in the solution as I told you. Soon you’ll see the picture appearing. It’s like magic. I never get tired of seeing the picture come.’

Hunter took the tongs awkwardly and picked up the piece of paper.

‘Wait for the clock,’ said Calvin. ‘Now.’

Hunter plunged the print into the solution and Calvin began to count. Hunter stared at the white paper as he moved it gently about Nothing was happening. ‘Twenty-five,’ said Calvin. Then something faint and greyish began to appear. Hunter could see the outlines of human figures. ‘Thirty,’ said Calvin. The picture was coming. ‘Thirty-five,’ said Calvin.

Hunter uttered a piercing cry and dropped the tongs into the solution. He turned on Calvin. ‘You devil!’ he cried. ‘That’s why you brought me here! You devil!’

‘Look out!’ cried Calvin, ‘you’ll spoil it!’ He moved, thrusting Hunter aside, and seized the print, dipping it into the water and then into the fixer; and as Hunter reached out to snatch it from him he hurled it into the bath. Stumbling after him, Hunter fell to his knees on the edge of the bath. In the deep swirling water he could see the print turning rapidly over and over like a falling leaf. He plunged his arm in, coat sleeve and all, in a vain attempt to catch it as it swept madly round with the circling water. He touched it but it escaped, turning and turning its image towards him and away. Hunter grovelled upon the slippery edge of the bath. At last he caught the print by a corner and drew it out. He stood up, the water dripping from his coat, and examined the print carefully. What it represented was Rosa in the arms of the Lusiewiaz brothers.

Hunter looked at it for a moment and then tore it to pieces. He raised his eyes to where, very close to him, Calvin was standing. He was immobile, his face half gilded, staring at Hunter with an expression of triumphant intensity. Both men were breathing heavily. Hunter said nothing, but without warning he lunged violently in the direction of the enlarger. Like a flash and with the precision of a machine Calvin put out his foot, and as Hunter tripped he took his arm in a crushing grip and forced him to the floor. Hunter looked up at him wide-eyed, and as his arm was released and he rose, Calvin was standing between him and the negative. Then Calvin turned slowly and in a leisurely manner removed the strip from the enlarger, replaced it in the book, and put the book in a cupboard, which he locked, and pocketed the key.

Hunter stood perfectly still. His face was blazing and he was struggling for breath. He was very near to tears. He tried to say something, and as he unlocked his throat his eyes spilled over. He reached out for the rag which lay on the electric plate close to his hand and applied it to his face.

‘Don’t get that stuff in your eyes,’ said Calvin, ‘unless you want to be blind!’

Hunter’s eyes began to hurt violently. Choking with rage and exasperation, he knelt down beside the bath, groping his way, and began to bathe his eyes with the swirling water. The water trickled on to his waistcoat and down his neck. Still the hot tears were coming.

Calvin stood beside him, looking down curiously. ‘Why are you so upset?’ he asked. ‘This seems to me to be a fuss about practically nothing. In that picture your sister is as beautiful as a princess and just as proper. It’s a very fine photograph and not, if I may put it so, over-exposed!’

‘You’re a devil!’ said Hunter, still choking. ‘I didn’t know anyone could exist like you!’ He had given up any thoughts of dignity and knelt in a pool of water at Calvin’s feet. ‘Where did you get that picture?’

‘I took it myself,’ said Calvin.

‘I don’t believe you,’ said Hunter.

‘Why not?’ said Calvin. ‘Do you imagine that your sister would have arranged to have it taken? I’d no idea, incidentally, that she had so much hair.’

With a cry like an animal, Hunter reached out and grasped Calvin’s legs with all his force. For a moment they swayed, and then Calvin brought his hand down like a hammer on the back of Hunter’s neck. He fell, half-stunned, and then was conscious that Calvin was propping him against the wall and dashing water into his face.

‘Really, Hunter,’ said Calvin, as he hurled another handful of water,‘ you do surprise me! I hope you don’t mind my using your Christian name? I feel by now that I know you quite well. I must say that I neither intended nor expected this undignified struggle. But perhaps I am to blame. This childish device of letting you print the photograph yourself only occurred to me at the last moment, and I’m afraid I was carried away by my instinct for the dramatic.’

‘Stop!’ said Hunter, shielding his face. He buried it in his hands and sobbed for a moment. Then he was silent.

‘That’s better!’ said Calvin. ‘I really do apologize. Here, get up and sit in this chair. It’s so wet on the floor, you must be soaked to the skin.’

Hunter got into the chair. Then he stared at Calvin, his mouth open and his face and hair soaked with water and tears. His eyes were still burning violently. Automatically he rubbed the back of his neck.

‘Look here,’ said Hunter at last, ‘have you shown that picture to anyone?’

Calvin looked at him with a look which was almost tender in its intensity. ‘Listen, my dear boy,’ he said, ‘let’s be simple about this. There is one person who, I imagine, you are particularly anxious should not see this picture. Now, I have not shown it to this person, nor docs he know of its existence. I say this, and it is true. You may say, how do I know that you’re telling the truth? To which I answer, you don’t know — but, from your point of view, I may be, and you can’t afford to gamble on it. Therefore, for all practical purposes, you had better assume that this picture is still, and so far, a secret between you and me and the camera.’

‘From what I know of you — ’ began Hunter.

‘You know nothing of me,’ said Calvin, ‘so let’s leave personalities out.’

‘You beastly contemptible shit of a crook,’ said Hunter. ‘What’s your price for the negative?’

‘Dear me!’ said Calvin, ‘see how high the seas of language run here, as Wittgenstein would say!’

‘What’s your price?’ said Hunter.

‘A small one,’ said Calvin. ‘Just the Artemis. And if I may once more abbreviate our conversation, if you say “How can I trust you?” the answer is that you’ve got no choice.’

Calvin was standing beside the table with his hand upon the head of the enlarger. Hunter, who had composed his face and dashed the wisps of dripping hair out of his eyes, glared up at him.

‘Why did you imagine I would do business with you at all?’ he asked.

Calvin spread out a golden hand, whose shadow flitted along the wall. ‘It was a brilliant conjecture,’ he said. ‘I imagined that you would be concerned; and I’ve seen nothing to make me believe otherwise. Indeed, I must confess that the violence of your reaction has surprised me.’

Hunter held his head in his hands. ‘I must have time to think this out!’ he said.

‘There is very little time, I’m afraid,’ said Calvin. ‘The annual meeting of shareholders is tomorrow.’

‘Give me the negative,’ said Hunter, ‘and I’ll do whatever you want at the meeting.’

‘Sorry,’ said Calvin, ‘it is the privilege of the stronger to be the one who is trusted.’

‘What’s in this for you, Blick?’ said Hunter. ‘Why should you care so much about getting hold of the Artemis?’

‘As I said,’ said Calvin, ‘you know nothing about me, and this is not the moment for teaching you. May I suggest that you give me an answer straight away? We’ve been making quite a lot of noise, and though Mischa hardly ever comes down here, he might just take it into his head to do so today.’

‘What?’ said Hunter.

‘Oh, didn’t you realize?’ said Calvin. ‘We are in the cellars of Mischa’s house. I thought you might recognize the back way in — but I suppose there’s no reason why you should.’

‘Let me out!’ said Hunter. He jumped up and made for the door.

Calvin barred the way. ‘Carefull’ he said. ‘You’re like a dog that’s been in the Serpentine, throwing water over everything. Let me tidy you up a bit.’

Hunter stood like a child while Calvin set his tie straight, rubbed his face and head with a towel, and then combed his hair into place.

‘I’m afraid you’re very wet, but nothing can be done about that,’ said Calvin, ‘and I’ve made you late for your appointment. You’ll have to take a taxi. Have you got enough money?’

‘Let me out!’ said Hunter.

‘My dear boy,’ said Calvin, holding him by the shoulders, ‘may I count on you tomorrow?’

‘Yes,’ said Hunter. ‘Now let me go.’

When Calvin led him out into the mews, he took to his heels without looking back. Blinded by the daylight, he blundered into a lamp-post and several passers-by before he finally slowed down to a walking pace.


AT breakfast-time on the following day, Hunter Keepe found himself without appetite. He looked across the table towards his sister, who never spoke in any case at breakfast, and was grateful for the copy of The Times which, elevated between them by Rosa, concealed from him the surly expression which he guessed her to be wearing, and from her the shocked and despairing look which he felt sure he was not proving able to banish. He had not slept. The posed trio, which struck him hideously as a sort of pietà in reverse, which he had seen in the photograph haunted him throughout the night in various forms, sometimes still and sometimes diabolically animated. The pain which this vision caused him made a deep wound into which all lesser miseries flowed indifferently: the humiliation suffered at the hands of Calvin, the enforced loss of the Artemis, the possibility of Rosa’s displeasure. As he looked at the front page of The Times which Rosa was holding within a few inches of his nose, Hunter wondered whether or not she would decide to come to the meeting. Late on the previous night he had forced himself to scribble down a brief and ill-written statement in which the sale of the Artemis was proposed. What he had not succeeded in doing was to imagine himself daring to present this shameful manifesto to his sister. He hoped ardently that she would not come. But beyond this he had no plan, and was indeed incapable of any sort of mental activity except that of brooding upon the pain of his situation. Hatred, shame and anger, not yet differentiated, shifted and struggled in his heart.

He rose from the table. Upstairs Annette, who since her liberation from Ringenhall had not made appearances at breakfast-time, could be heard turning on her bath. Hunter coughed and fixed his eyes on the luxuriant dark crown of his sister’s head, now visible over the top of the newspaper. ‘Well, I must be off.’

The meeting was due to begin at ten-thirty: but Hunter was impatient to be out of the house. He could not have endured a conversation with Rosa, and the very sight of her moved him to a deep distress.

‘Good-bye, then,’ said Rosa, without looking up. She reached out for some more coffee. Hunter fled.

At ten-fifteen Hunter was already entering the West End hotel where meetings of the shareholders of Artemis traditionally took place. Hunter would not have troubled to hold the meetings, since they were now become such a farce, in these solemn surroundings: but the annual hire of a large conference room had once been presented to the Artemis by a venerable lady for a period of years that had not yet expired. So it was that Hunter would present himself annually, with a written report and a financial statement, before a long mahogany table and a set of empty chairs, where, alone or in the company of Rosa, he would wait for about three quarters of an hour before departing. In this way Hunter had exercised his constitutional tyranny of which the last act, he sadly reflected, would be the deliberate destruction of his mother’s noble journal.

Hunter entered the conference room. It was deserted and unkempt, with most of the curtains still pulled across the tall windows. The management had ceased long ago to take the Artemis meetings seriously. Hunter pulled back the curtains, put the chairs straight, and sat down at the end of the table. He spread out before him on the green baize cloth the last twelve issues of the periodical. The room was very silent. He closed his eyes, which were still smarting from the infusion of chemicals and from the tears which he had shed during the night. A sense of total physical and mental wretchedness swept over him, and he laid his head on the table. Where he was and what he would do next he was not able to think out; he was only aware that what he had seen upon the photograph imposed itself relentlessly between himself and a being that he loved which had alternately the face of Rosa and of Mischa. Until he had done all that he could to erase that vision, he would not be able to rest; but he knew, too, that what he was to do today was only the first move towards its erasure, and that perhaps it would never be erased. The problem of whether he could trust Calvin hardly occurred to Hunter at all. It was as if the destruction of the Artemis was a symbolic act which higher and more terrible powers would take note of and count, somehow, to his credit.

The door opened, and Calvin came in. Hunter lifted his head abruptly. ‘Excuse me,’ said Calvin, speaking in the low voice of one giving utterance in a church or a museum, ‘may I take the liberty of attending this meeting? I imagine that you expected me to come.’

‘Of course,’ said Hunter. ‘Naturally you want to satisfy yourself that everything is in order. Please be seated.’

Calvin settled in a chair half-way down the table. They sat in silence. Ten-thirty struck. The silence continued. Hunter smoothed out in front of him the piece of paper on which his final statement was written. He felt like a victim of the Inquisition. The sound of the door opening again made him start like a guilty thing.

Rosa entered, saw Calvin, and stopped in her tracks. Calvin looked at her under his eyebrows and then dropped his eyes and began to examine his hands which lay before him on the table. He had the coy expression of one concealing amusement. Rosa advanced, picking her way like an animal inspecting some unforeseen phenomenon. She sat down directly opposite Calvin, without looking at Hunter, and then also lowered her gaze to the table. They sat in silence, all three. Rosa looked at her watch.

Hunter, who had been blushing ever since Rosa entered, cleared his throat and said in a husky voice, ‘Shall I read the statement?’

‘Please,’ said Calvin, after a moment. Rosa said nothing.

Hunter looked at the first sentences and felt that he would be unable to read out this statement in the presence of Rosa. He took hold of the paper as if it were the steering-wheel of some vehicle which he had to drive along the edge of a precipice. He opened his mouth to gasp for breath and found that he had begun to read the first paragraph in a low monotonous voice.

He had not read very far when strange noises began to disturb the peace of the meeting. There was a screeching of brakes as several vehicles drew up simultaneously outside the hotel. This was followed by a sort of distant uproar in the entrance hall. Hunter paused to wait until this din should have died down; but instead of decreasing the sound now seemed to be coming nearer. There was a commotion on the stairs, and then a brisk knock upon the door. A spectacled face underneath an extremely large hat looked in. ‘Is this the Artemis meeting?’ asked an elderly lady to whom the face and hat belonged.

‘Yes,’ said Hunter, shrinking back in his chair.

‘Yes!’ the elderly lady shouted out of the door, ‘This way, ladies!’ she entered the room, followed shortly by three companions of similar age and appearance. One of them, who thought she recognized Rosa, bowed to her and smiled. Then all four sat down and began to inspect Hunter and Calvin with an air of suspicion and curiosity.

Calvin turned sharply to Hunter, whose face expressed astonishment; catching Calvin’s glance, he spread out his hands and opened his mouth. Calvin turned to look at Rosa, who was frowning fiercely at the edge of the table. The din in the entrance hall continued, and more vehicles could be heard arriving at the door. Voices were raised upon the landing, and a further bevy of elderly women came bursting into the room, talking loudly as they entered. The newcomers were greeted by cries from the four who had arrived first. Amid swirling of skirts and removal of gloves there was a good deal of handshaking and inquiries about health. An elegant woman whose white hair was tinted with blue bore down upon Rosa, who sprang to her feet and saluted her with respect. ‘Mrs Carrington-Morris,’ said Rosa, ‘I’m so glad that you managed to come!’

Hunter, who had fixed his eyes upon Rosa in the vain hope of receiving some sort of sign, also rose to his feet, stood irresolutely, and then sat down again wretchedly. Under cover of the din, he said to Calvin, who was leaning across the table towards him, ‘I didn’t arrange this!’

‘I believe you!’ said Calvin.

At this point Mrs Wingfield arrived, forcing her way into the already crowded room, followed by several supporters. Her appearance aroused shouts of ‘Camilla!’ and at once a number of ladies were crowding about her. Mrs Carrington-Morris, who was standing with her hand on Rosa’s shoulder, waved a glove across the room. Mrs Wingfield was hatless, but her grey hair was sleek, and she wore a fine tweed dress whose age was betrayed only by its unusual length. She carried her head well thrown back and surveyed the scene with the air of a general whose eagle eye can at once pick out the essential features from a confused ensemble.

It was clear by now that there were not enough chairs for this unexpectedly large gathering. Hunter, who had stood up again, was standing miserably beside his. Calvin was still seated, watching the scene closely with an inscrutable expression. Only one or two of the ladies were now seated. There was a general move to sit down.

Rosa turned to Calvin. Her frown had cleared and her face was unusually resolute and bland. ‘Mr Blick,’ she said, ‘would you be so kind as to go and organize some more chairs? We seem to be short of them.’

Calvin got to his feet and Hunter tried in vain to catch his eye before he left the room. He reappeared shortly followed by hotel servants carrying chairs. A few more ladies were still arriving. The company by now amounted to more than thirty. The uproar was considerable.

Rosa’s voice could now be heard rising above the din. ‘Could everybody please be seated?’

There was a shuffling and scraping of chairs, and everyone sat down. As there was not enough space at the table, the company filled the whole room, scattered in irregular rows in a rough semicircle. With the clattering and the swish of long skirts subsiding and being patted into position, the voices gradually fell silent. At last the room was still.

As the silence continued, a number of people turned to look at Mrs Wingfield. Others fixed their gaze upon Rosa, or else looked to see whom their neighbour was looking at. Calvin looked at everybody in turn. Rosa looked at Hunter. Hunter looked at the table and saw with blurred vision the scrap of paper on which his report was written. Then he looked up and saw before him an astonishingly large number of venerable heads, some bearing the grey straight hair and purposeful expression of the reformer, others more conventionally decked with snowy curls and fashionable hats. Veils were being swept back, glasses donned or removed with a click, and one extremely old lady in the front row who was wearing a hearing-aid placed the receiver ostentatiously upon the table. Hunter swallowed hard and looked down again at his script. His mind became completely blank.

At last Rosa, her voice trembling slightly, said, ‘My brother usually takes the chair at these meetings. Is it your wish that he should read out the annual statement about the Artemis?’

There was a silence. Then a lady with a ringing voice, who was wearing what appeared to be a mantilla, said, ‘Is it in order for him to be chairman and to read the statement?’

Mrs Carrington-Morris, turned with a gracious gesture to Rosa, said, ‘In my view, Miss Keepe herself ought to be in the chair.’

Rosa said at once, ‘I’d rather not!’

Mrs Wingfield, who it immediately appeared was a little drunk, called out, ‘Never mind the details, we aren’t in the House of Commons! Let the boy say his say.’

‘Excuse me,’ said the lady with the hearing-aid, ‘I should be very glad, and I believe I speak for a number of others present, to be told what this is all about.’

‘What do you mean, what it’s all about?’ asked a small tense woman with a grey fringe who seemed to find this remark very offensive. ‘Surely we know why we are gathered here?’

‘I certainly don’t know why I’m gathered here,’ said the lady with the hearing-aid. ‘All I know is that yesterday I got a message — ’

‘Perhaps it would be simplest,’ the lady in the mantilla cut in, ‘if whoever has got a statement to make could make it. I believe Miss Keepe’s brother has got a statement to make.’ She looked hopefully at Calvin.

‘This is my brother,’ said Rosa, pointing to Hunter, who was sitting like a man about to be electrocuted.

‘Come on!’ cried Mrs Wingfield from the back, ‘we’ve been here half an hour already, can’t you get on with it?’

Hunter cast a look of agony and reproach at Rosa, who was now looking in the other direction. Then he began once more to read out this statement.

‘I can’t hear,’ said someone near the door. ‘Would you mind beginning again?’

Hunter began again. His voice boomed in his ears, now loudly, now softly, like noises heard by a man about to fall asleep. He managed to get through two paragraphs.

‘I don’t understand any of this,’ the lady with the hearing-aid said in what she probably imagined to be a whisper to her neighbour. ‘It sounds rather a muddle, doesn’t it?’

Hunter began to read the third paragraph. The proposal for the sale, coupled with the name of Mischa Fox, occurred in the second paragraph. The third one elaborated financial details and technicalities concerning the shares. He suddenly stopped reading. There was no point in going on. He looked up and found forty pairs of eyes fixed on him intently. ‘I think I’ll stop here’, said Hunter in a thick voice, ‘and perhaps we can discuss the matter. If there are any questions I can answer — ’

A confused hum covered his voice. ‘Could you just explain who this young man is?’ asked the lady in the large hat who had been the first to arrive, turning back to someone sitting behind her.

‘Apparently he’s Miss Keepe’s brother.’

‘Yes, but who is Miss Keepe?’

‘Miss Keepe is this lady here.’

‘Yes, dear, but who is she?’

‘She’s Maggie Richardson’s daughter.’

‘Oh, Maggie Richardson’s daughter, of course! The boy doesn’t look much like Maggie, does he?’

‘Order, order!’ said Mrs Carrington-Morris.

‘Oh, get on with it!’ said Mrs Wingfield.

‘Look here,’ said the lady in the mantilla, ‘do I rightly understand that it is proposed that the Artemis be sold?’

‘That is the proposal,’ said Hunter.

‘I don’t think we can allow that, you know,’ said the woman with the grey fringe who had the air of one who believed herself to be the only person present who really understood what was going on.

‘It’s a matter of financial necessity,’ said Hunter. ‘Perhaps I can explain — ’

‘They need cash!’ shouted Mrs Wingfield.

‘Why weren’t we told of this before?’ asked the lady in the large hat.

‘Madam,’ said Hunter, ‘you have received a notice of this meeting every year. It’s not my fault if none of you has ever taken the trouble to come!’ He noticed with relief that his feeling of being cornered was turning from fear into anger.

A veiled lady who had not spoken so far leaned forward, rumbling like a clock before she gave utterance. ‘Mmmm — do I understand you to say that it is proposed to sell the Artemis to — a man?’

Hunter gestured hopelessly. ‘I’ve been running the thing for two years now,’ he said, ‘and after all I’m a man!’

A stiff silence followed this shameless declaration.

‘It’s all very confusing,’ said the lady with the hearing-aid.

‘I’m afraid,’ said the woman with the fringe, ‘that I find it far from confusing. The prospective buyer is someone who is not, to put it mildly, a supporter of female emancipation. To consent to this sale would be to consent to change the character of the paper altogether.’

‘In fact,’ said Hunter, ‘the character of the paper has already changed. Since female emancipation has been achieved — ’

‘What?’ said the lady in the mantilla. There was a general murmur.

‘This young man is under the impression that women have been emancipated!’ said someone at the back. There was a crescendo of voices.

‘I confess I find this quite shocking!’ said the woman with the fringe. ‘Why, the very fact that the phrase “female emancipation” still has meaning for us proves that it has not yet been achieved.’

Calvin, who had been turning boldly to study each of the speakers in turn, said suddenly, ‘Would you agree, madam, that the fact that the phrase “emancipation of the serfs” is significant proves that the serfs are not yet emancipated?’

There was an embarrassed silence.

‘Who is that?’ asked the woman with the hearing-aid, ‘Is it Mr Fox?’

‘Oh, no!’ said Hunter in a shocked voice.

Calvin was staring hard at the woman with the fringe, who was looking red and uncomfortable.

‘It sounds different,’ she said with obstinacy.

‘What sounds different?’ said Calvin.

‘He’s so sharp he’ll cut himself!’ said Mrs Wingfield.

‘This is like being in a madhouse,’ said the lady with the hearing-aid.

‘I think we should have a proposal to vote on,’ said the lady in the large hat.

‘Mmmm — I suggest that we break off for refreshments,’ said the lady with the veil.

‘That’s a jolly idea!’ said Mrs Wingfield. ‘Somebody find the bell and ring it.’

‘In fact, I took the liberty,’ said Mrs Carrington-Morris, ‘of ordering tea and biscuits as I came in.’

‘Here’s the bell. Shall I push it?’ asked the lady in the mantilla, who was sitting near the fireplace.

‘Yes, dear, push it,’ said the lady with the hearing-aid. ‘We could all do with a cup of tea.’

There was a knock on the door and a waiter looked in. He asked, ‘Is the lady here who ordered eight bottles of champagne?’

‘That’s right, bring ’em in!’ shouted Mrs Wingfield.

‘Really!’ said Mrs Carrington-Morris.

There was a general flutter. Hunter tried to attract Calvin’s attention, but Calvin had hidden his face in his hands. Rosa was sitting back, a little wild-eyed. A waiter brought in the champagne, followed by another waiter with a large tray of tea-cups.

‘Where are the glasses, dolt?’ said Mrs Wingfield. ‘Or are we supposed to drink out of cups?’

‘I must say,’ said the woman with the fringe, who had recovered her confidence in the general confusion, ‘I think this is scarcely tactful, Camilla. You can hardly have forgotten that some of us are members of the Temperance League.’

‘Why shouldn’t I have forgotten it?’ cried Mrs Wingfield. ‘I’ve forgotten almost everything, even important things. Why should I have troubled to engrave your prejudices on my memory? Open the bottles, waiter!’

‘Well, I wouldn’t say “No” to a glass of champagne!’ said the lady in the mantilla.

The glasses arrived, followed by two large tea-pots and plates of biscuits. There was a scrimmage, in the course of which Mrs Wingfield struggled forward to the table and installed herself there with the bottles and the glasses. The teapots were passed overhead to Mrs Carrington-Morris, and one or two hats were splashed on the way with scalding tea.

‘I still think,’ said the lady in the large hat, ‘that we should have a proposal to vote on.’ A champagne cork popped.

‘I really think I must go home,’ said the lady with the hearing-aid to her neighbour. ‘I believe things are going to get rough. I can’t understand this meeting at all.’ At that moment a wild gesture of Mrs Wingfield’s disconnected the wire from her receiver and effectively cut her off from proceedings.

‘I think the whole thing has been rather mismanaged,’ said Mrs Carrington-Morris. ‘I cannot blame Miss Keepe. I think — ’

‘Mmmm — pour out some tea, Ada dear,’ said the lady with the veil.

‘All right, if you want a vote, we’ll have a vote!’ cried Mrs Wingfield. People were moving from their seats and clustering round the tea-pots or round the champagne bottles. Glasses and cups were passed from hand to hand.

‘I ordered this stuff,’ continued Mrs Wingfield, ‘to celebrate the liberation of our beloved paper from an impending doom. Before we go any further, let me give you a toast. The Artemis!’

As one woman the company rose, holding aloft their cups and glasses. ‘The Artemis!’ Only Calvin remained seated. Hunter, who had not managed to get hold of either drink, stood helplessly.

‘That’s all very well,’ said the lady in the mantilla when she had drained her glass, ‘but what are we supposed to be deciding?’

‘Are we going to sell our beloved journal to this press lord -Yes or No?’ Mrs Wingfield was swaying on her feet. Rosa was trying to persuade her to sit down.

‘No!’ said the assembled company, with varying shades of emphasis.

Mrs Wingfield sat down, ‘Well, then,’ she cried, ‘you know what you’ve got to do! Miss Keepe, open the list of subscribers. You can put me down now for five hundred pounds. You’ll have the rest later. What about it, Ada?’ Mrs Wingfield leered across the room at Mrs Carrington-Morris.

‘Certainly,’ said the latter with dignity. ‘I can’t let Camilla outbid me. Put me down another five hundred pounds, Miss Keepe.’

Rosa had produced pencil and paper and seated herself at the table. With cries of enthusiasm, the others were soon crowding round her. The list lengthened.

Hunter gathered up his report and prepared to leave. He gestured to Calvin to accompany him. He had never felt so close to him. As he turned, he was surprised to find on Calvin’s face an expression of delighted amusement; Calvin rolled his eyes and raised his hands to heaven.

‘Let’s get out,’ said Hunter, ‘before we’re torn to pieces!’ Calvin rose. He was shaking with laughter.

‘Before the chairman and his mysterious friend slink away,’ said the woman with the fringe, ‘I should like to propose a vote of censure upon those responsible for ordering alcohol at a meeting of this kind.’ Further uproar followed this. Hunter and Calvin made for the door.

‘Were the Amazons teetotallers?’ Mrs Wingfield was crying. ‘Was Mme de Stael? Was Sappho?’

The last that Hunter saw was a pyramid of excited faces, hats awry and mouths open, in the midst of which Rosa was still writing names and addresses. Her cheeks were flushed and her hair was beginning to come down.


JOHN RAINBOROUGH was in a very bad temper. He felt himself to be the victim of gross injustice, indeed of a series of injustices designed to wound every facet of his personality. The trouble had started three days ago when Sir Edward Guest, seeing Rainborough passing by on the way to the canteen, had called him into his room, patted him on the shoulder, and started congratulating him. When Rainborough had looked startled, Sir Edward had said by way of explanation, ‘I mean, of course, that splendid report by your young woman. You must have coached her a lot. It’s a very useful bit of work. You’ll hear more of this, Rainborough.’

Rainborough with stern self-command had smiled and accepted this praise with modest deference. He had even had the diabolical presence of mind to add that of course he hadn’t really given Miss Casement much help, the credit must go to her, in a tone of voice which implied the opposite. When he emerged from the room, he set off at once in pursuit of his faithless junior. He was anxious to strike, and indeed striking was just what he felt in the mood for, while the iron was hot and before reflection set in to suggest to him that there were a great many possible ways of dealing with this situation.

He found Miss Casement not in her own office but in his, sitting thoughtfully on his chair and studying a file. Rainborough attacked at once.

‘How did that report of yours get to Sir Edward?’ he asked.

Miss Casement looked confused, even distressed. She made him the concession of getting up and refraining from the use of his Christian name.

‘I’m extremely sorry’ she said. ‘It was a mistake. You remember I put For the attention of the Director at the head of the draft? Well, as our little typist is away, I’d sent it with one or two corrections to the typing pool, and one of the new typists, instead of returning it to me, just put it in the general out-tray, and so it got sent to the Director.’

‘That’s not true,’ said Rainborough. He felt a profound desire to take Miss Casement by her elaborately permed hair and shake her until her teeth rattled. He opened the door of his room for her to go out. She went, with the air of someone who expects a kick from behind.

On the following day they had both sulked, confining their conversation to such brief remarks as the day’s work rendered unavoidable. Stogdon’s attempt to thaw the atmosphere by saying, ‘Not very cheerful today, are we?’ was greeted by a cutting rejoinder from Miss Casement which sent him away in a huff. Rainborough had to empty the out-tray himself at the end of the afternoon. It was then that, passing by the registry, he caught a portentous glimpse of Miss Casement, leaning against a filing-cabinet, in deep converse with Evans. He told himself immediately that there was nothing important in this. All the same the little picture haunted him. There was something about the intent and purposeful attitude of Miss Casement which made him feel uneasy. After all, as he had always suspected and had lately been able to verify, the girl was capable of anything.

The impression made by these calamities was, however, soon obliterated by the calamities which followed. The second day after the discovery of Miss Casement’s treachery was the day before Mischa Fox’s party. Rainborough had received his invitation at the end of the previous week, and had been delighted and relieved to see it. He took it as a sign that Mischa had not been offended by the curious circumstances of their last meeting. Rainborough, if he had ever cared to think about it, would have found now in his heart very little real fondness for Mischa, but an enormous concern about Mischa’s opinion of him and about the continuance of their relations. It was essential for him to be able to continue to call himself Mischa’s friend — although caring for Mischa or even wanting to be with him more than was necessary for the keeping up of appearances in, chiefly, his own eyes were not constituents of this strange friendship. So Rainborough was feeling pleased about the party, although he was not exactly looking forward to being there. He wanted very much to have been invited and to have been present; the hours of the party itself figured as a purgatorial period necessary for the attainment of the latter of these ends. Mischa’s parties, as Rainborough knew from experience, were as often as not carefully constructed machines for the forcing of various plots and dramas; and this knowledge made him nervous, although he did not imagine that in this case he was likely to be cast in any central role himself.

The day had begun at the office auspiciously enough, with Miss Casement making obvious attempts at reconciliation: flowers on his desk, obsequious smiles, continually renewed attempts at small talk. Rainborough, who was too indolent to maintain the outward appearances of resentment, soon gave way before this barrage of goodwill, and closing up the black recesses of his heart, behaved to Miss Casement with his usual civility. It was then that she sprang her next surprise.

Rainborough was sitting with legs well stretched out, casting a dull eye upon the day’s correspondence, when Miss Casement approached, and leaning over him said, ‘John, might I ask you a favour?’

‘Mmmmph?’ said Rainborough.

‘Would you mind taking me to Mischa Fox’s party tomorrow?’

Rainborough stared at her. ‘I can’t,’ he said. ‘It’s a private party. How did you know about it anyway? I can’t bring along someone who isn’t invited.’

‘But I am invited!’ said Miss Casement. She produced an invitation card from her pocket and flourished it in front of Rainborough’s nose.

Rainborough jerked upright. Miss Casement’s face was screwed up into the mask of someone trying hard to conceal a beam of triumph. ‘But you don’t know Mischa Fox!’ said Rainborough.

‘I’ve never met him,’ confessed Miss Casement, ‘but he must know about me. Anyhow, he’s sent me an invitation.’

Rainborough felt a twinge of nausea at the idea of what ‘knowing about’ Miss Casement might possibly involve. He gave her a glare of hostility before he was able to compose his face.

‘As I’ve never been to Mischa’s house,’ said Miss Casement, ‘I was wondering if you’d mind calling for me on the way with a taxi, and, well, just coming in with me. I’d feel rather shy arriving alone.’

Rainborough twitched at her use of Mischa’s first name, and grimaced at the idea of Miss Casement ever experiencing shyness: but he could think of no good reason for refusing. She had him cornered.

On the following day Miss Casement took the afternoon off and disappeared from the office at noon, presumably to make an early start on her persona for the evening. She was obviously very excited. Rainborough was left to speculate. He could get no further than the fairly simple idea that Mischa had taken it into his head to invite Miss Casement simply in order to keep his, Rainborough’s, hands full and prevent him from competing for the attention of Rosa, should that lady chance to be one of the gathering. The other possible solution, that the whole thing was Calvin Blick’s idea and was a case of pure mischief-making, he rejected on reflection. As it was, it was bad enough. That Mischa should know of Miss Casement’s existence did not surprise Rainborough, who had long ago stopped being surprised at what Mischa knew. He did not imagine that Miss Casement could possibly think that he had himself put Mischa up to issuing the invitation. What he trembled at was the prospect of being forced to enter into a few hours of the Arabian Nights with that extremely determined young woman on his arm. Heaven only knew what would happen.

Half-way through the afternoon, after having got stuck with the crossword puzzle, Rainborough began to try to think of ways of getting out of the party altogether. He thought of feigning illness, of inventing urgent business in Devonshire, even of leaving the country: but he knew as he conjured them up that these escape plans were futile. A terrible curiosity drew him on. What did, however, demand satisfaction was his animosity against Miss Casement which, like a river fed from many sources, was now become raging and destructive.

After a while Rainborough hit upon a simple device. The party was due to begin at eight. It had been rather vaguely agreed between them that Rainborough should arrive with the taxi soon after that hour. Rainborough had suggested coming about nine-thirty, in the hope of curtailing his sufferings, but Miss Casement, who did not want to miss a minute of the proceedings, would not hear of this. Rainborough’s new idea was to annoy her by arriving early. He particularly wanted to be able to see her before she had made up her face. He might even discover her half dressed. What Rainborough hoped to gain thereby was not a closer view of Miss Casement’s charms; he wished simply to startle her out of her usual composure. This would have a further advantage. Rainborough, whose imagination had been busy, had conceived it possible that Miss Casement might be affectionate to him in the taxi. He shuddered at the thought that she might even take his hand. He had already made plans for seeing to it that they left the party in someone else’s car; and Miss Casement, who might also have anticipated that they would not again be alone together, might have planned a prompt attack. If he could arrange for her to be discomposed and aggrieved at an early stage, he could thereby ensure that the atmosphere in the taxi was anything but intimate.

So it was that with a Machiavellian smile Rainborough arrived about seven-fifteen at the address in Hammersmith which Miss Casement had given him. He told the taxi which had brought him to return about an hour later, and he mounted the stairs. Miss Casement had told him to come straight up to the second floor. It was a big Victorian house which had been divided into small flats for business girls. Rainborough found Miss Casement’s name on a door and knocked. There was a prolonged flurry. Then a figure in a powder-stained dressing-gown and with a head which Rainborough scarcely recognized opened the door. Miss Casement stared at Rainborough. He could see at once that he was not going to be disappointed.

‘You’ve come bloody early!’ said Miss Casement.

‘Oh, have I?’ said Rainborough. ‘I’m so sorry. I mislaid my invitation. The party’s at seven-thirty, isn’t it?’

‘No,’ said Miss Casement shortly, ‘at eight. Come in, though.’

‘I can easily wait outside or go away for a while,’ said Rainborough, coming in eagerly and sitting down on a sofa.

‘You’re sitting on my dress I’ said Miss Casement. She pulled away from under him an armful of flame-coloured silk.

Rainborough looked about him — and at once he realized that Miss Casement’s flat consisted of one room only. It was a small room whose faded velvet curtains and plump shabby plush furniture exuded a dusty smell which mingled with the odour of gas and face powder. The place was stuffy and overheated. In a narrow grate, surmounted by bright green tiles, a gas-fire, turned full on, burnt with a low shrieking sound. In front of it was a gas-ring, and a number of saucepans, some of which were clean. The floor and most of the furniture was covered with underclothing and silk dresses, the latter no doubt the record of Miss Casement’s earlier indecisions. The dressing-table was stacked with creams, powders, rouges, lipsticks, tonics, fresheners, varnishes, removers, cleaners and other kinds of cosmetics. Above the divan bed, which was covered with small lacy items, was a small shelf which held a dozen Penguin books. None of this surprised Rainborough. It had only not occurred to him, although he knew that some unfortunate people had to do it, that Miss Casement lived in one room. He turned to look at her, and at once began to feel ashamed of his little plan, which was succeeding even beyond his expectations.

Miss Casement was standing irresolutely, holding her dress up against her and clutching the neck of her dressing-gown. Her hair was tightly done up in curlers and covered by a net. Her face, deprived of its usual crenellated frame, was also bare of make-up. Miss Casement looked paler and older. Her nose glistened and the skin was drawn tight about her eyes. Rainborough felt pity for her and turned his glance away. Among scent-bottles on the mantelpiece he noticed some animals made of glass and wood. In a moment he would begin to find Miss Casement’s room rather touching.

‘You’d better have a drink,’ said Miss Casement grimly. She produced a sherry bottle from behind the dressing-table. A box of powder leapt to the ground and spilled on the carpet.

‘Oh, hell!’ said Miss Casement, and kicked it into a corner, where it overturned into a pile of pink silk things. She poured out a glass of sherry.

‘Shall I go away while you dress?’ asked Rainborough, now genuinely anxious.

‘No,’ said Miss Casement, ‘stay where you are.’

She went out carrying the dress and banging the door savagely behind her. There was a sound of running water in an adjoining bathroom. A moment later she returned wearing the dress, but still without stockings or make-up. Rainborough knew that he was upsetting an established routine. He sipped his sherry and watched. Miss Casement tied a towel awkwardly round her neck and began to smooth cream on to her face. Another woman, Rainborough reflected, might have turned the tables on him and found some way of turning the situation to her advantage. Not so Miss Casement, whose character in this respect he had judged rightly. With even a little grace in her person there was some intimacy, some complicity, which she might have drawn out of the scene; but she was still rigid with annoyance. How stupid she is I he thought to himself, and began to feel better.

‘You could make yourself useful,’ said Miss Casement, whose voice still sounded a little high-pitched and odd, ‘by drying those stockings for me.’ She pointed to a pair of stockings which lay across the fender. ‘Hold them up a bit closer to the fire. That’s right.’

Rainborough drew his chair nearer to the gas-fire and dangled the damp stockings to and fro in the heat. As he did so, he looked up at Miss Casement. She was putting powder on her face with an enormous puff. The familiar surface was beginning to appear. She threw her head back. Then she removed the hair-net and began to take out the curlers. Rainborough watched the transformation fascinated. A cloud of powder was floating across the room. It reached him and enfolded him, suffocating, sickly, synthetic. Through mouth and nostrils Rainborough drank it in. Miss Casement was shaking out her hair. The dark curls sprang to their stations. In a moment the whole mass had been released, not to ripple freely down Miss Casement’s back but to protrude stiffly in predestined undulations. Miss Casement, who was now feeling better too, turned a little towards Rainborough. She took a hand-mirror, and parting her lips drew a thin red outline about them which she then proceeded to fill in. Her mouth, which was small, but failed to gain in width what it lost in length, opened at last to reveal a number of teeth. Lost in the detail of Miss Casement’s face, it took Rainborough a moment to realize that Miss Casement was smiling at him. With a start he hastened to respond.

As he moved a sudden ball of agony collected in his right hand and shot violently up his arm. With a loud cry of pain Rainborough sprang to his feet. One of the stockings had come too close to the fire and the flammable nylon had leapt in one great tongue of flame into the palm of his hand. He hurled the burning remnants into the fireplace, dropped the other stocking, and danced about the room hugging his hand under his left armpit.

‘Oh, you fool!’ cried Miss Casement. ‘Those were my best stockings!’

‘Damn your stockings!’ said Rainborough, arresting his dance and trying to examine the damage. The pain as he opened his hand was considerable. He closed it again and put it in his pocket. He glared at Miss Casement. ‘I’m badly burnt!’ he said.

Miss Casement looked at him with exasperation. Then for a moment it seemed that she was going to laugh. But all she finally said was, ‘What does one put on burns nowadays?’

‘Oh, never mind!’ said Rainborough. ‘There’s nothing one can do with a burn. For heaven’s sake let’s get out of here.’ He sat down heavily on the divan and nursed his hand.

Miss Casement left the room. She returned a few moments later fully dressed and swathed in an expensive fur cape, which Rainborough immediately felt sure she had borrowed for the occasion. They looked at each other. Miss Casement’s look expressed hostility, determination, and expectation: Rainborough’s hostility, irritation and negation. They walked down the stairs together. The taxi could be seen waiting outside.

‘Oh dear,’ said Miss Casement, ‘the taxi’s been waiting all this time!’

Rainborough said nothing. They got in.

The taxi-driver turned round. ‘You did say eight-fifteen to come back, didn’t you, guv?’ he said. ‘I wasn’t sure if I’d got it right.’

‘That’s quite right,’ said Rainborough.

The engine started. Miss Casement turned upon him a cold pitiless look of understanding. Rainborough did not trouble to invent an answering glance. His hand was very painful indeed.


MISCHA Fox’s house was brightly lit. Every window was blazing. A carpet had been laid upon the steps, and there were flowers on either side of the door, metallic blue and red in the crystalline light from the doorway, and swaying slightly in the evening breeze. A number of onlookers had collected. The outer door was open, and through the glass of the inner door two footmen could be seen standing in the hall. The time was 8.30 p.m. Already the onlookers had been rewarded by the arrival of two famous personages, accompanied by a train of conspicuously dressed women.

Mischa Fox’s abode, as was well known, had certain curious features. Mischa had had the fantasy of buying four houses in Kensington, two adjoining in one road, and two adjoining in the next road, and standing back to back with the first two. He had joined this block of four houses into one by building a square structure to span the gap. Within this strange palazzo, so rumour said, the walls and ceilings and stairs had been so much altered, improved and removed that very little remained of the original interiors. By now, it was reported, there were no corridors and no continuous stairways. The rooms, which were covered with thick carpets upon which the master of the house was accustomed to walk barefoot, opened directly out of each other like a set of boxes; and the floors were joined at irregular intervals by staircases, often themselves antiques which had been ripped out of other buildings. The central structure, which, it was noticed, had few windows, excited yet wilder speculation. Some people said that it housed a laboratory, others that it contained a covered courtyard with a fountain, and others again that it was a storehouse for art treasures which had been procured illicitly by Mischa and which were so well known that his possession of them had to be kept a secret. The more accessible parts of the house were known to be crowded with objets d’art of all kinds alleged to be worth a quarter of a million. This maze of splendours was described by Mischa’s foes and acquaintances, according to taste, as ‘mad’, ‘sinister’, ‘vulgar’, or ‘childish’.

The taxi containing Rainborough and Miss Casement drove up to the door. A footman handed them out. Rainborough paid the fare. The crowd watched. ‘What’s he tip you, mate?’ someone asked the driver.

Miss Casement stood by uneasily, not knowing what to do with her eyes. They turned to go in. Miss Casement tripped over her dress and seized Rainborough’s arm. ‘Drunk already!’ said the crowd.

They got into the hall. Rainborough was ushered one way and Miss Casement the other to leave their coats. Then they were led over silent carpets through a series of rooms and up a silent flight of stairs which rose directly out of one room and gave directly into another. They did not speak, and it was as if their feet did not touch the ground. Rainborough cast a quick glance at Miss Casement. Her lips were parted and he had never seen her eyes so wide open. He noticed, without surprise, that he was holding her hand. His heart was beating violently. A final door opened and they found themselves in a long room which was full of low and heavily shaded lights. There was suddenly a subdued murmur of talk. Rainborough let go of Miss Casement.

A figure came forward to greet them. It was Calvin Blick. In evening-dress he looked like a mixture of Baudelaire and de Tocqueville. He leaned towards Rainborough, whose eyes were just becoming accustomed to the dim light, and held out an arm which seemed to embrace Miss Casement and draw her closer to her escort’s side.

‘Ah, you’ve both arrived!’ said Calvin.

Rainborough, who was not concerned to dispute this, and was anxiously looking about to find Mischa, did not reply. Mischa was not in the room. Someone gave him a drink, Calvin’s hand was on his arm, and he was moving forward towards two men of Austro-Hungarian appearance who were standing near by, with attendant women who seemed to be all jewellery and no faces. Calvin introduced him and Miss Casement to the group. The men were apparently called Rosenkrantz and Guildenstern, or else Rainborough had misheard. One of them made a polite remark to Miss Casement. Rainborough began to study his surroundings.

The room, as yet, was empty except for the small group to which he was attached, and one or two unrecognizable persons whom he could descry at the far end. It was an extremely long room and already rather stifling. The reason for this was not far to seek. Three of the walls were hung with tapestries which completely covered all the windows. Only the door through which they had come was revealed, the tapestries on either side being drawn well apart at the base and meeting to a point above the doorway. Rainborough looked at these hangings. He judged them to be French work of the fifteenth century. They were profusely covered with leaves and flowers among which ran, flew, crawled, fled, pursued, or idled an extraordinary variety of animals, birds, and insects. No human figures were to be seen. Rainborough noticed in a glance a hound loping amiably in pursuit of a rabbit, an astonished encounter of a hawk and a pigeon, and a unicorn holding a conversation with a lion. Then he shifted his eyes to the fourth wall, where a large gilt mirror towered above a fireplace where a log fire was burning. A white mantelshelf was covered with French paperweights and small ivory figures. On frail tables along the walls the lamps were burning at regular intervals, revealing in circles of light the golden pallor of the Aubusson carpet. Half-way along the room in a large round bowl of green glass, surmounted by a coronet of lights, tropical fish swam idly to and fro.

Rainborough turned round and found himself face to face with Annette, who had just come through the door. Annette’s eyes and mouth were open, as Miss Casement’s had been. The first thing that she saw on entering was Rainborough, and she kept her gaze upon him, still gaping, while Calvin murmured greetings and handed her a drink. She walked towards Rainborough, who was discreetly detaching himself from Rosenkrantz. Guildenstern was still holding forth to Miss Casement, who was casting nervous glances towards Rainborough and Annette and was hardly able to answer him civilly. Rainborough turned and struck out boldly across the room to the fish-bowl, and Annette followed him with the docility of a young duckling which is supposed to follow the first thing that it sees.

Rainborough had not met Annette since the day when she she had visited his house. He looked at her now. She was wearing a sea-green three-quarter-length evening-dress, extremely decolletee. He peered at her breasts and her ankles; and he felt a sudden protective tenderness towards her. They leaned against the glass.

‘Well, Annette,’ said Rainborough, in the tone of a Victorian father coming upon one of his eleven children at her innocent play.

Annette shot him a dark look. ‘Where’s Mischa?’ she asked.

‘I don’t know,’ said Rainborough. ‘He hasn’t appeared yet.’

Annette studied the fish, and Rainborough studied Annette.

‘Do you know anything about fish?’ Annette asked after a moment.

‘No,’ said Rainborough. ‘Do you?’

‘No,’ said Annette. They were silent.

Rainborough swallowed his drink quickly and someone refilled his glass. A few more people had arrived, amongst whom Rainborough recognized a well-known composer and two potentates from Fleet Street.

‘Who is that girl who’s staring at us?’ asked Annette.

‘That’s a Miss Casement,’ said Rainborough. ‘She works in my office.’

‘Oh,’ said Annette. ‘Is she a friend of Mischa’s?’

‘No,’ said Rainborough. He felt unable to develop this, so they were silent again. Rainborough experienced a profound and anxious need to communicate with Annette. He wanted to say something which would be wise and reconciling, which would bind up all wounds and draw the child to his heart. He began to search for words.

‘Annette,’ he said, ‘as one grows older one realizes that life has a great many random elements. One result of this is that there are a great many ways in which we can hurt and startle other people to whom we wish only good. For beings like us, patience and tolerance are not virtues but necessities.’

‘When I’m patient,’ said Annette, ‘I’ll be dead.’

This quick answer surprised and pleased Rainborough, who was trying to think of a rejoinder when there was a commotion at the doorway. They both turned. Mischa Fox came in, accompanied by Peter Saward. Rainborough saw that Mischa was holding Peter Saward’s arm, and he felt a sharp thrill of jealousy. A wave of attention undulated through the room and everyone was looking towards the door. The conversation paused and then resumed. Rainborough could see from the corner of his eye that Annette was standing rigid, holding on to a fold in the tapestry. Miss Casement, who undoubtedly recognized Mischa from his photographs in the paper, turned crimson, to the astonishment of Rainborough, who had never seen her blush.

Rosenkrantz and Guildenstern were advancing with cries of joy and addressing Mischa in German. Mischa answered them in English, and presented Peter Saward, Rainborough noticed that Mischa treated Peter as if he were a celebrity. Rosenkrantz and Guildenstern noticed it too and received Peter with an attitude of reverence. Rainborough felt extreme irritation. He knew that this was the moment at which he ought to go forward and introduce Miss Casement, but he thought: he invited her, he can deal with her; and detaching himself from Annette, Rainborough sat down in a nearby chair. As he turned, he noticed Calvin Blick, who was leaning against the mantelpiece at the far end of the room, his gaze moving to and fro between Mischa and Rainborough, like a spectator at Wimbledon.

Then Rainborough saw that Mischa, leaving Peter Saward in the hands of Austria-Hungary, was turning towards Miss Casement. He shook hands with her, drawing her skilfully aside as he did so, with the words, ‘You must be Agnes Casement. I’m so glad that you managed to comel’

‘Confound it!’ thought Rainborough. ‘He even knows her Christian name!’

Mischa introduced Miss Casement to Peter Saward. Then he turned and surveyed the rest of the room. Rainborough made no movement. In a minute or two Mischa began to saunter lazily towards the fireplace, speaking to various guests on the way. He was wearing a velvet smoking-jacket and looked very much at his ease. Rainborough looked to see how Calvin would greet his master; but Calvin had disappeared. He must have gone through a doorway concealed behind the tapestry in the far corner of the room.

Mischa came up to Rainborough. ‘John!’ he said, ‘Hello!’ His eyes were gleaming with gaiety.

Rainborough resisted an impulse to rise to his feet. ‘Mischa,’ he said, ‘you old rogue!’

Mischa sat down on the floor. Rainborough remarked the relaxed grace of his posture and the extraordinary flexibility of his feet and ankles. The human foot, which is usually a stiff and jointed object, quite unlike the smoothly bending limbs of an animal, appeared in Mischa to have lost its rigidity. Rainborough, an agile man, but even in his youth robust rather than lithe, looked down at Mischa with envy as he sat, his legs tucked under him and the soles of his shoes turning upward, like an oriental sage.

Annette was still standing near them, holding on to the tapestry and staring at Mischa. Mischa turned his head. ‘Annette, come here,’ he said, speaking as if to a child. He stretched out his hand.

Annette came forward cautiously, putting her foot down as if the floor might give way under her. As Mischa kept his hand outstretched, she took it, and he drew her down to sit beside him at Rainborough’s feet.

‘You two have met, I believe?’ said Mischa. His eyes were wide and serene, like those of a happy animal.

‘As you know,’ said Rainborough.

‘I like my friends to know each other,’ said Mischa. ‘Tell me, Annette, when did you say that your dear mother was coming to England?’

‘In the summer,’ mumbled Annette. She was looking down and refusing to meet Mischa’s gaze. He put his hand under her chin and lifted her head; and she gave him without concealment a look of yearning which made Rainborough turn away in embarrassment and surprise.

‘Do you think that Annette resembles Marcia, John?’ asked Mischa.

‘I’ve never met Marcia,’ said Rainborough sulkily.

Annette was relaxing. She was finishing her second drink. ‘What is this marvellous stuff?’ she asked.

‘You must excuse me a moment,’ said Mischa. He was staring at the door. Hunter and Rosa had just come in. Mischa rose slowly.

Hunter advanced into the room. He was very ill at ease and obviously blinded by the dim light, which contrasted with the bright room outside, and by the haze of cigarette smoke which now darkened the air. He caught sight of Peter Saward and clutched his arm with piteous desperation. Peter greeted him warmly and introduced him to people nearby. Rosa meanwhile stood stock still by the door and looked about for Mischa. She soon saw him and stood quite motionless, looking towards him intently. Mischa approached, and it seemed to the two who were watching a long time before he reached her. He took her hand and kissed it. Rosa said nothing, but turned and walked away to the farther end of the room, where there was an empty space. Mischa followed her, and they were to be seen a moment later in conversation. It was plain that they were both much moved. Rainborough looked at them. They seemed immensely distant and inaccessible. He looked at Annette, and once more had to turn away.

Some more people were arriving. The room was now quite full. Rosenkrantz and a rather dull woman who appeared to be his wife bore down upon Annette, asking news of her mother. Rainborough had another drink. He began to feel calmer and more detached. His hand, which had been hurting him considerably, was beginning to feel better too. Round about him the chatter was deafening. Through the throng he could see that the tapestry had been swept back at the far end of the room to reveal an open window. In the alcove so created, beside a a bright lamp, like figures on a stage he saw Mischa and Rosa with Peter Saward. Peter was sitting in a chair and leaning towards the window. Mischa and Rosa were looking down at him. Mischa was saying something with gestures.

Several drinks later Rainborough found that he was sitting on the floor. So were a lot of other people. A number of the celebrities seemed to have gone home, and the room was a little emptier, though the din seemed to be just as considerable. Close to him on the floor he discovered Mrs Rosenkrantz, who, it turned out, was not dull at all, but delightfully witty and attractive. As they talked, a familiar green skirt swept past, and Rainborough looked up to see Annette making for the mantelpiece like a shipwrecked man striking out for a raft. When she reached it she leaned against it heavily. She looked rather the worse for wear. Her face was flushed and her hair, which was usually unruly, was almost standing on end. There was a wild look in her eye. As she leaned there breathing deeply, Rainborough noticed Mischa, who was standing a little way off by himself and also watching Annette. It occurred to Rainborough at that moment that Mischa had been drinking nothing all the evening. He turned to explain this point to his companion. It turned out to be surprisingly complicated.

Annette was staring at the mantelpiece. In the centre of the shelf was a group of ivory figures of men and animals. She touched one or two of them gingerly with her finger. Then she became aware of Mischa. She straightened herself and patted her hair as he came towards her. A soft music was beginning in the background, and at the far end of the room someone was rolling back the carpet. A couple began to rotate slowly.

‘What these?’ said Annette, pointing to the ivory figures. Her voice didn’t seem to be quite under her control.

‘They’re called netsuke,’ said Mischa. ‘They were made in Japan in the eighteenth century. People used to wear them on their clothes.’

‘Was it magic?’ asked Annette.

‘No,’ said Mischa, ‘or only in the way in which magic can be part of ordinary life.’

Annette lifted one of them. It was an old man seated and leaning against a sleeping buffalo. She turned it upside down. It was carved underneath too, the man’s naked foot turned back, his figured robe, the fur of the animal. She put it down. Next to it was a girl seated on a clam-shell, then a boy with his arm round the neck of a goat, an old man with a rat on his shoulder, a woman holding a fish. Each one she saw, represented a human being with an animal.

‘You got real fish here,’ said Annette. ‘Let’s see the real fish.’ She turned suddenly and made for the fish-bowl. Mischa followed her. Annette looked at him from the other side of the bowl. She held the edge of it like someone about to do a hand-spring. Her eyes were flashing. Then she looked down at the fish. Intent upon their own concerns, the fish swam to and fro. The black sulky ones with the whiskers and the zebra-striped ones with the large fins swam slowly and lazily. The little shiny blue ones and the pale dog-faced ones swam quickly and nervously.

‘What’s that one?’ asid Annette, and thrust her hand into the water, pointing.

‘Don’t do that,’ said Mischa, ‘you frighten them, and you contaminate the water.’

Annette withdrew her hand. She stared at him for a moment. Then she plunged her whole arm into the bowl up to the elbow. The fish scattered in alarm.

Mischa did not move. ‘Don’t do that, Annette,’ he said.

Annette slowly drew her arm out. The water ran down her dress, making a dark stain. She looked dazed.

‘Come and dance,’ said Mischa. He drew her across towards the music.

The little demon, thought Rainborough who had been watching, she wanted to force him to touch her! He looked about for Rosa and saw her sitting by the window talking to Saward. Hunter was on the dance-floor. Rainborough was just turning back to Mrs Rosenkrantz, who, it was becoming apparent to him, had the most wonderfully large eyes, when an apparition appeared which seemed to be located directly above his head. This apparition, when it came into focus, turned out to be Miss Casement.

Rainborough, who had temporarily forgotten about Miss Casement, surveyed her with interest. It was evident that as far as the drink was concerned Miss Casement had not been wasting her time.

‘Sit down, sweetie,’ said Rainborough, ‘and let me introduce you to Mrs Rosenkrantz.’

‘No!’ said Miss Casement in a surprisingly clear voice. ‘You get up!’

Rainborough found himself on his feet. Mrs Rosenkrantz seemed to have been suddenly vaporized.

‘I must have some air!’ said Miss Casement. ‘I think there’s a window here behind the tapestry.’ She fumbled at a gap in the stuff.

‘Yes, so there is,’ said Rainborough. ‘Here, let me.’ He pulled the heavy material apart and they stepped through. The tapestry fell to behind them and they found themselves standing in a bay window. It was extremely dark. Rainborough pulled up the sash and leaned out. He was looking into some sort of garden. He wondered where in Mischa’s domain this garden could possibly be, and he tried to orient himself by the stars; but it was a cloudy night and the few stars that were visible did not announce any constellation that he could recognize. He drank in the cold night air. It was sobering.

‘Let’s sit down,’ said Miss Casement, ‘there’s a sofa here.’

Trapped! thought Rainborough. He started to say ‘No, let’s — ’, but Miss Casement gave him a gentle push and he subsided on to the sofa. She sat down beside him. They looked at each other. Rainborough could see nothing of Miss Casement except the light reflected from her eyeball. Yet he knew, somehow, exactly what her expression was and exactly what she was going to do. She leaned forward and kissed him on the cheek. She had been aiming at his mouth, but missed it in the darkness. She tried again and found her objective. Rainborough remained quite still. There was a raging confusion inside his head. The bitch, a voice was saying, the bitch. He leaned towards her and began to kiss her brutally and indiscriminately upon her face and neck. He had never felt before that kisses could be so much like blows. Miss Casement became limp and he felt her sighing breath in his face. Rainborough stopped and sat back in amazement. ‘John!’ breathed Miss Casement tenderly. She took his right hand and pressed it in a fierce grip.
[truncated: 193,253 more chars]
