# Supplementary material for: Detection of changes in literary writing style using N-grams as style markers and supervised machine learning
Source: PLoS One. 2022 Jul 20;17(7):e0267590. doi: 10.1371/journal.pone.0267590 (PMC9299308; doi:10.1371/journal.pone.0267590)
Supplement: S1 File — (ZIP) [file pone.0267590.s001.zip › Corpus11authors/IrisMurdoch/1975_3_A_word_child.txt]

THURSDAY


‘I SAY, an absolutely stunning coloured girl was here looking for you.’


‘She was looking for you.’


‘No. I offered myself. She was uninterested. She said she wanted to see Mr Hilary Burde.’


That was me. ‘Oh.’ It was all very improbable however. ‘Did she say what she wanted?’


‘No. By the way, the rubbish chute is jammed again.’


The first speaker was my lodger Christopher Cather. We had met accidentally in the street, I on my return from the office, he on his return from whatever he did during the day. We were in the lift. The lift held two people and rose slowly, groaning with diffidence. To intensify mutual inspection it contained a long mirror. Christopher was easy to look at.


We emerged on our floor, the fourth, where a smell confirmed the jamming of the rubbish chute. Mr Pellow, a suspended schoolmaster, standing half inside the doorway of the next door flat, retired slowly. He wanted a drinking companion. Christopher and I shunned him.


We entered our own flat. I picked up two letters which were lying on the floor. We parted company, I to my bedroom, he to his. I turned on the light, revealing my unmade bed, a pile of underwear, dust upon the discarded debris of my struggle with the world. I stuffed the underwear inside the bed and dragged up the blankets, inhaling without displeasure the familiar badger smell. The curtains had remained pulled across the windows since my hurried early morning departure into the dark. It was winter: November, with late gloomy dawns and a cold wind smacking the leaves about on sticky pavements. The season suited me. Even at forty-one it dawns on one that one will not live forever. Adieu jeunesse.


My ‘home’ was a small mean nasty flatlet in Bayswater, in a big square red-brick block in a cul-de-sac. Outside the cul-de-sac was a busy noisy street, beyond that street were some modest dingy shops, beyond the shops was Bayswater tube station (District Line and Inner Circle), beyond that was Queensway tube station (Central Line), beyond that was Bayswater Road, and beyond that was, thank God, the park. I instinctively denigrate my flat: it was doubtless my own life which was small and nasty. The flat was certainly cramped and dark, looking out onto a maze of fire escapes in a sunless well. There were three little rooms, my bedroom, Christopher’s bedroom, and the so-called sitting-room into which Christopher, who preferred life at floor level, had lately moved most of the furniture, including the bed, out of his own room. Thus rendered uninhabitable, the sitting-room was never used in any case. The flat was simply a machine à dormir as far as I was concerned. I never spent my evenings there as the place swarmed with demons. The week-ends posed problems. I cursed the five-day week. I had never attempted decoration, having no taste. I desired no personal objects, no ‘elegance’, nothing that could remind me of the past. There was nothing here to love.


I will briefly explain Christopher. Christopher, whose estranged father was a solicitor in Essex, was, at the time of this story, twenty-three, but already had a glorious past. He was rather beautiful and turned many heads, including some in the pages which follow. He was tall and extremely thin with a lot of tangled fairish hair hanging to his shoulders and a narrow face of clear-complexioned pallor. In summer he had freckles. His eyes were of a blue so pale as to have given him an appearance of weakness had not his large straight nose manifested a countervailing strength. He was graceful, it was like having a lynx or a leopard around the place. He always wore what I would describe as ‘fancy dress’. As a lodger he was less than satisfactory, being an out-of-work genius. At least he did occasionally work, cleaning people’s flats. I do not know who the lunatics were who allowed Christopher to clean their flats. The glorious past amounted to this, that at the age of eighteen Christopher created and led a pop group called the Treason of the Clerks which had a brief but considerable success. The success took place mainly on a tour of Australia, but one of the Treason’s songs made the ‘top ten’ in this country. It was called Waterbird and may still be remembered by connoisseurs. It was a song about somebody leaving somebody and the chorus ran Think again, waterbird, do do do, waterbird, waterbird, boo boo boo, or something of the sort. The group made a lot of money (which vanished leaving only debts to the Income Tax) and then broke up. One stayed in Sydney, one went to Mexico, another (the composer of Waterbird) took to heroin and died. Christopher returned to London and for a while earned a precarious living as an organizer of ‘happenings’. (His father paid the Income Tax.) Then he underwent a conversion to Buddhism and dedicated himself to overcoming duality and passing beyond the bounds of conceptual thought. He was wished on me as a lodger by a friend who said, as you need money and are never in why not let a room? Christopher now owed six weeks’ rent. At least he obeyed the rules I made: no hi fi, no girls, not more than three visitors at a time, no eating of chocolate in the house, no discussions of sex in my presence (etcetera, etcetera). Girls in the flat would have disturbed me. Boys came and went, especially two, Mick Ladderslow and Jimbo Davis. Mick was a layabout from a rich family who wanted Christopher to start a new group to be called The Waterbirds (only Christopher was now given to God). Jimbo was a ballet dancer and even more graceful than Christopher, a laconic Welsh boy whom I liked and who could at least dance. (I saw him do so once in a theatre.) Mick had no talents except for trouble. I thought of them as ‘students’ though they studied nothing but pleasure. They were beautiful mindless creatures who padded in and out like animals; I did not have the unnerving feeling of being surrounded by rational beings. They (and sometimes others) would sit in Christopher’s room and partake of various drugs, a remarkably quiet occupation of which I took care to know nothing. Christopher was learning to play the ‘tabla’, a dreary little oriental drum, but at least it was not a noisy instrument and would always stop abruptly at my command. In general they were, for young people, all remarkably silent, sitting together I presumed in a kind of daze, in intervals of drawing mandalas and consulting the I Ching. I did not know whether these boys were ‘queer’ (in the slang sense). Quite possibly not. Christopher said he had had a surfeit of girls in the old Treason days when they were ‘all over him’. I felt sorry for him. There is nothing like early promiscuous sex for dispelling life’s bright mysterious expectations.


The wind was moodily rattling the windows, producing that odd not unpleasant sense of solitude which winter winds evoke. After a long day in the office and undergoing my fellow men in the tube rush hour I felt tired and crumpled and begrimed with weariness. A hard monotonous life favours salvation, so the sages say. There must have been some other element, absent in my case. Oh the piercing sadness of life in the midst of its ordinariness! I looked at the two letters. One was from Tommy, and I set that aside unopened. The other was the telephone account. I opened this and studied it. Then I went out and kicked Christopher’s door and entered. Christopher was sitting cross-legged on the floor examining some stuff in a box. He looked up guiltily and when he saw the telephone account in my hand he blushed. He had a remarkable gift for blushing.


‘Christopher,’ I said, ‘you promised you would not make any more long-distance calls.’


Christopher stood up. ‘I’m very sorry, Hilary, I ought to have told you at the time, only I was too scared to, please don’t be cross! I promise it won’t happen again.’


‘You promised last time. Or was that a Buddhist promise, remote from the world of mere appearance where one pays telephone bills?’


‘I really promise this time. And I’ll pay you back.’


‘What with? You already owe me six weeks’ rent.’


‘I will pay. Please forgive me, Hilary, and don’t be cross. I can’t bear it when you’re cross. I really truly promise not to do it again.’


‘You promise. You really promise. You really truly promise. Where in the series does genuine promising begin?’


‘I really and truly and honestly promise — ’


‘Oh cut it out,’ I said. ‘I told you if you did it again I’d get rid of the phone.’


‘You can’t mean it, Hilary, we must have the telephone, you’ll think better of it—’


‘I won’t have time to,’ I said.


I went into the hall. The offending instrument stood on a small bamboo table beside the front door. I took hold of the wire low down and pulled hard. There was a rending pattering sound and the box came away from the wall together with some of the skirting board and a shower of plaster. The wire would not break. I put one foot on it and pulled hard until it snapped, precipitating me back onto the table. I crushed the table against the wall, smashing one of its legs. The telephone crashed onto the floor and broke open disgorging multicoloured wirey entrails. The dial came off and rolled away into a corner. Silence.


‘Oh — Hilary — ’ Christopher, pale under his pallor, stared down at the wreckage. He was shaken.


I went into my bedroom and shut the door. I would have liked to leave the flat immediately after this episode, but it was my night for dining with the Impiatts (Thursday) and I usually changed for them (not into evening ‘dress’, just my shirt and tie). I shaved for them too. I always needed a five o’clock shave, only had one on Thursdays. Having dealt with that matter at the wash basin in my bedroom, I took off my dirty office shirt and greasy tie and put on a white shirt and a decent foulard. I combed my hair and resumed coat and overcoat. I already regretted my destruction of the telephone. I had only had two drinks at the Sloane Square station bar on the way home. Suppose Crystal were to need me urgently? I emerged.


Christopher, still agitated, was waiting for me. ‘Hilary, I’m frightfully sorry, please don’t be angry with me, I’ll mend the table — ’ He spoke as if he had done the damage.


‘I’m not angry,’ I said. He was between me and the door. I took him by the shoulders and set him gently aside. I felt him wince (with alarm, with distaste?) as I touched him. I got out of the door. Mr Pellow watched me with glazed eyes from the darkness of his hallway. He was sitting down now. He had been suspended for hitting a troublesome pupil. How I sympathized with him. I went down in the lift, alone this time. Outside, the breath of autumn’s being was chasing round in circles after leaves and newspapers and old cigarette packets. By the time I reached the park I felt a little better. London is unreal north of the park and south of the river. Unreality reaches its peak on the horrible hills of Hampstead. For me the park was the great divide between myself and a happier land into which I once thought that I was destined to enter. It was not to be. It turned out that I was unfit for ordinary life. I was always sorry that I had been too young to be in the war. I would have enjoyed the war.


‘Hilary dear,’ said Laura Impiatt, opening the door and kissing me.


The Impiatts, a childless couple full of good works and enterprises, lived in Queen’s Gate Terrace, occupying the lower part of one of those rather overwhelming houses. I hung up my clothes in the hall in the way in which Laura had long ago taught me to do, and followed her into the drawing-room.


‘Hello, Hilary,’ said Freddie, who was opening a bottle.


Clifford Larr, who sometimes came on Thursdays, bowed aloofly.


Freddie Impiatt and Clifford Larr both worked at my office. I call it my office, but it was more like their office as they were both considerably senior to me. It would have been difficult not to be. I worked in Whitehall, in a government department, it boots not which. I worked in the section called establishments’ which deals with the administration of the office itself. I dealt with pay, not with the metaphysics of pay but with its mechanics. It was a dullish unexacting job, but I did not dislike it. I occupied a humble obscure position and when promotion time came was regularly ‘passed over’. (Expressive phrase: a beat of triumphant wings, then silence.) In the office hierarchy I was, if one omits typists and clerks, near to the bottom. I worked to a man called Duncan, now briefly seconded to the Home Office, who worked to a Mrs Frederickson, now on maternity leave, who worked to Freddie Impiatt, who worked to Clifford Larr, who worked to someone too exalted to be in question here, who worked to someone more exalted still, who worked to the head of the department Sir Brian Templar-Spence, who was now about to retire. Arthur Fisch worked to me. Nobody worked to Arthur.


Freddie then was much my senior, and Clifford Larr almost at vanishing point. It was therefore notably kind of Freddie and Laura to invite me regularly to their house, since I was so particularly nobody. It was the more notably kind since both Freddie and Laura were snobs: not gross snobs of course, but quiet intelligent surreptitious beavering-away snobs, as most cultured middle-class people are, unless there is some positive quality of character or education to stop them. They pursued and cultivated all sorts of ‘grandees’ and had them to dinner, but of course not on the days when I was there. When they gave cocktail parties I was not asked. Important office men such as Clifford Larr rarely appeared on my days, and titled people and famous writers never. Laura imagined that she concealed this discrimination by remarks such as ‘It’ll be just us, we’re going to be selfish and keep you to ourselves!’ However these aspirations made their unrewarded kindness to me the more touching. It took them a little while to understand the peculiar rigidity with which my life was arranged but they did understand it and they respected it. I had dinner with the Impiatts every Thursday. Sometimes, though not too often, they cancelled me in favour of something more amusing. But they never asked me to change the day.


As I may sometimes seem in what follows to mock the Impiatts let me here make it clear once and for all that I thoroughly liked them both, as we often do those whom we mock. I thought they were decent people and I admired them because they were happily married, quite a feat in my estimation. Of course this latter achievement is not always totally endearing. The assertion made by a happy marriage often alienates, and often is at least half consciously intended to alienate, the excluded spectator. The brightness of the Impiatt hearth made me feel sometimes like a slinking sniffing wolf. And they, the happy ones, like to have a wolf about, like to glimpse him now and then from the window and hear his hungry howling. How rarely can happiness be really innocent and not triumphant, not an insult to the deprived. How offensive it can be, the natural instinctive showing off of decent happy people.


‘Have some more sherry, Hilary, just a smidgin?’ A new fashionable word of Laura’s. Diminutive of ‘smudge’ ?


‘Thanks.’


‘You’re wearing odd socks again. Look, Freddie, Hilary’s wearing odd socks again!’ This was a regular joke which I was tired of. I would have checked my socks but for the telephone episode.


‘I’ve been admiring your luscious stockings, I can’t take my eyes off your ankles.’ I talked this sort of vulgar nonsense to Laura. I always acted the goat with the Impiatts, they seemed to expect it. Sometimes there was not a pin to choose between me and Reggie Farbottom, the office comic.


Laura, no longer either young or slim, was a good-looking woman. She came of a Quaker family and had given up her education to marry Freddie, a fact to which she often alluded. She was, like her husband, extremely energetic. There was something of the games-mistress. Will and energy poured from her, often in the form of a sort of anxiety, possibly an anxiety always to be doing something worth-while. She had a sweet radiant intense face and those very wide-apart eyes which give a slightly dazed and dazing mesmeric effect to the glance. She grinned rather than smiled and had a deep resonant emphatic incisive cultured voice which could be tiring to listen to. Some word in each sentence had to be rather comically emphasized: a sign more of shyness than of the bossiness which it often seemed to express. She was always quipping. Her eyes were a fine chestnut brown and her hair, once a dark brown and now rather grey, had until lately been bound about her head in two severe plaits. Now however she had taken to wearing it loose, streaming down her back nearly to her waist. This was disconcerting: a woman with long streaming grey hair cannot but look a little strange, especially if her eyes glitter with some exalted yearning. Now that her hair was down Laura’s energy, quite undiminished, seemed to have become more diffused, less directed and prosaic, as if she were recovering some of the misty electrical indeterminateness of youth. She had also lately developed a taste for flowing robes. Tonight she was wearing an ankle-length tent of green shot silk, split up the side to reveal blue stockings. She always dressed up for our Thursdays, even if it was only me. I did not fail to note this, and she knew I noted it. No wonder I shaved.


‘How is Christopher?’ said Laura. She took a maternal interest in my young people.


‘Much the same. Harmless. Picturesque. Useless.’


‘Have you given Christopher a day?’ The reference was to my having regular days of the week for seeing my friends.


‘No one under thirty is allowed to have a day.’


‘Is that a rule? I think you’ve just invented it!’


‘Hilary lives by rules,’ said Freddie. ‘He separates everything from everything.’


‘And everyone from everyone!’ said Laura.


‘Separation is the essence of a bachelor’s existence,’ I said.


‘He likes to live in other people’s worlds and have none of his own.’


‘Hilary is all things to all men.’


‘Who do you think will succeed Templar-Spence?’ said Clifford Larr.


They went off into office gossip. Laura disappeared to the kitchen. She was a good cook if you liked that sort of cooking. I contemplated the drawing-room and marvelled at the expensive knick-knacks and the absence of dust. Freddie and my fellow guest had got on to the economy. ‘The Sibyl’s leaves, what an image of inflation!’ said Clifford Larr.


I never minded being left out of serious conversations. Ignorance should prompt modesty. And it suited me to be the one left to amuse the girls. Women are rarely pompous. I had no instinct to play the man as layer down of law. Freddie Impiatt did so with a touching unawareness. Freddie was stout, a waistcoat wearer, not tall, a little bald, monumental and greying, a kind conceited man with a big honest head and a pleasant horsy smile. He could not pronounce his r’s. Clifford Larr was thin and tall, a bit dandified, not an easy man, nervous, sarcastic, armed with conscious superiority, no sufferer of fools, one of those prickly unwelcoming reserved eccentrics in whom the Civil Service abounds.


‘A table, à table!’


Talking of the pound, they followed me down the stairs in answer to Laura’s shout.


‘Fancy French muck again, Hilary!’


‘I sympathize with Wittgenstein who said he didn’t mind what he ate so long as it was always the same.’


‘Hilary lives on baked beans when he isn’t here. What did you have for lunch today, Hilary?’


‘Baked beans, of course.’


‘Have some white wine, Hilary.’


‘Just a smidget.’


‘Are those boys at your place still smoking pot?’


‘I don’t know what they do.’


‘Another case of separation!’


‘I must come and see them again,’ said Laura. ‘I’m writing another article. And I feel I might be able to help them somehow. All right, Hilary, no need to sneer!’


Laura, as part of the latest exaltation, was attending lectures on sociology and writing intellectual women’s page journalism about ‘the young’.


‘The young are so selfless and brave compared with us.’


‘Yah.’


‘I mean it, Hilary. They are brave. They take such big decisions and they don’t worry about money and status and they aren’t afraid to live in the present. They put their whole lives at risk for the sake of ideas and experience.’


‘More fools they.’


‘I’m sure you were fearfully anxious and careful when you were young, Hilary.’


‘I thought about nothing but my exams.’


‘There you are. When are you going to tell me about your childhood, Hilary?’


‘Never.’


‘Hilary is pathologically discreet.’


‘In my view, the pound should not have been allowed to float,’ said Clifford Larr.


‘With this crisis on we’ve decided to stay at home for Christmas.’


‘You know so many languages, Hilary, but you never travel.’


‘I think Hilary never leaves London.’


‘I think he never leaves the perimeter of the royal parks.’


‘Do you still run round Hyde Park every morning, Hilary?’


‘What’s your view of the pound, Hilary?’


‘That it should bash every other currency to pieces.’


‘Hilary is so competitive and chauvinistic.’


‘I love my country.’


‘So old-fashioned.’


‘If you sing Land of Hope and Glory, Freddie will sing Soviet Fatherland.’


‘Patriotism used to be taught in schools,’ said Clifford Larr.


‘My school regarded patriotism as bad form,’ said Freddie.


‘Eton is so bolshy,’ said Laura.


‘The government will fall on price increases,’ said Clifford Larr.


‘I’m fed up with hearing the proles binding about the price of meat,’ said Freddie.


‘Why don’t they eat caviare.’


‘Hilary has missed the point as usual.’


‘They don’t have to eat beef all the time, we don’t.’


‘They could live on beans, Hilary does.’


‘Or pilchards. Or brown rice. Much healthier.’


‘All right. I just don’t like Freddie’s vocabulary’


‘Hilary is so combative.’


‘Talking of proles, Hilary, I wish you’d tell Arthur Fisch not to let those drunks visit him at the office.’


‘They aren’t drunks, they’re drug addicts.’


‘But do you agree, Hilary?’


‘I agree.’


‘I mean, it won’t do.’


‘Hilary, has Freddie told you about the office pantomime?’


‘No, I haven’t told him. It’s to be Peter Pan.’


‘Oh no!’


‘Don’t you like Peter Pan, Hilary?’


‘It’s my favourite play.’


‘Hilary thinks Freddie will desecrate it.’


‘No need to ask who will play Hook and Mr Darling.’


‘The director always bags the star part.’


‘Freddie is an actor manqué.’


‘A great ambiguous work of art,’ said Clifford Larr. ‘Will you favour a Freudian interpretation?’


‘No, I think a Marxist one.’


‘Ugh.’


‘Don’t be so negative, Hilary.’


‘Why not a Christian interpretation, Peter as the Christ Child?’


‘Hilary says why not a Christian interpretation!’


‘Reggie Farbottom will play Smee.’


‘Aaargh.’


‘Hilary is envious.’


‘I must be going now,’ said Clifford Larr. He always left early. We all trooped upstairs.


After he had gone and we were sitting in the drawing-room drinking coffee he was of course discussed.


‘Such an unhappy man,’ said Laura. ‘I’m so sorry for him.’


‘I don’t know anything about him,’ I said, ‘but I don’t know why you assume he’s unhappy. You two are always assuming people are unhappy so that you can pity them. I suspect you think he’s unhappy just because he isn’t married. You probably think I’m unhappy. As soon as I’ve gone you’ll say, “Poor Hilary, I’m so sorry for him, he’s so unhappy”.’


‘Don’t bite us, Hilary,’ said Freddie. ‘Some whisky?’


‘A smudgeling.’


‘A what?’


‘A smudgeling.’


‘Well, I persist in thinking he’s unhappy,’ said Laura, pouring the whisky. ‘He looks like an interesting man but he’s so stiff and solemn and he only wants to talk about the pound. He never talks about anything personal. I think he’s got a secret sorrow.’


‘Women always think men have secret sorrows. It’s a way of separating them from other women.’


‘And men like you, Hilary, always think women are against other women.’


‘That’s right, darling, hit him back.’


‘And he wears a cross round his neck.’


‘Clifford? Does he?’


‘Something on a chain anyway, I think it’s a cross, I saw it through his nylon shirt last summer.’


‘You aren’t angry with me, are you, Laura?’


‘Of course not, silly! Hilary talks big but it’s quite easy to put him down.’


‘Clifford can’t be religious, can he?’


‘I don’t know,’ said Freddie, ‘he’s so remote and clammed up, I doubt if he has any real friends at all. He might be a Roman Catholic. I certainly daren’t ask.’


‘Laura thinks he needs a woman.’


‘Hilary’s crest soon rises again!’


‘I want to play Smee.’


‘Hilary just wants to spite Reggie.’


‘Are you serious, Hilary? If you would like to you can be a pirate — ’


‘Of course I’m not serious. You know what I think about the office pantomime.’


‘Hilary is anti-life.’


‘Yes, thank God.’


‘I’m just going to find that brandy,’ said Freddie. He went off.


I was never sure whether Freddie’s departures on my Thursdays were purely accidental or whether they were concerted with Laura so that she could interrogate me in a more intimate way. She certainly always set about probing at once and made the most of her time.


‘I think you’ve got a secret sorrow, Hilary.’


‘I’ve got about two hundred.’


‘Tell me one.’


‘I’m getting old.’


‘Nonsense. How is Crystal?’


‘All right.’


‘How is Tommy?’


‘All right.’


‘Hilary, you are a chatterbox!’


When I left the Impiatts the evening was not yet over for me. I did not stay late since I was expected elsewhere well before midnight. Of course I did not tell my hosts this, they would have thought it ‘bad form’. On Thursdays I always went to fetch Arthur Fisch away from Crystal. (Crystal is my sister.) This ‘fetching away’ was an old tradition. The idea was that Crystal sometimes found Arthur hard to get rid of and so I was to come and remove him. Or was it that I had decided to control, in both the French and English senses, my sister’s relations with this young fellow? The origin of the arrangement was lost in history. And indeed Arthur was no longer all that young, none of us was.


Crystal lived in a bed-sitter flat in one of the shabby little streets beyond the North End Road, and at a brisk pace I could do the walk from Queen’s Gate Terrace in about twenty minutes. I always walked in London if I could. Crystal was over five years my junior and, like myself, unmarried. She had had various jobs. She had been a waitress, a clerk, she had worked in a chocolate factory. She was now modestly set up as a dressmaker, but seemed to spend most of her time altering her neighbours’ skirts for a few pence. I subsidized her a bit. No one could have lived more cheaply than Crystal. Her biggest weekly expenses were entertaining Arthur and me. The Impiatts never invited Crystal to dinner as she was too ignorant to be presentable. Laura used to invite her to tea occasionally.


Crystal lived alone in a small shabby terrace house. Her bed-sitter, with tiny kitchen annexe, occupied the upper floor. There was a bath in the kitchen. The lavatory was on the ground floor, where there was also a dentist’s surgery and waiting-room. The basement was intermittently occupied by a motor cycle repairer and (we thought) receiver of stolen goods in a small way. The whole area was, or was then, very decrepit and poor. The stucco of the fronts, once painted different colours, had faded into a uniform grime and fallen off in patches to reveal ochre-coloured brick beneath. Here and there a gaping or boarded window or a doorless doorway proclaimed the abandonment of hope. The inhabitants were mostly ‘protected tenants’ at low rents (Crystal was such a one) for whom the landlords found it not worth their while to do repairs.


I let myself in with my key and made my way upstairs. Crystal and Arthur were sitting at the table. They both rose when I entered, behaving as usual as if they were slightly afraid of me. They always acted a little guiltily on these occasions. Not because they had been making love, because they had not. Crystal, at thirty-seven, was still a virgin. Arthur was in love with her, but nothing happened, that I certainly knew. This evening I thought the atmosphere was rather more charged than usual, as if I had interrupted some particularly intense discussion. This annoyed me. Arthur was rather red in the face, and Crystal made little awkward darting movements to simulate some neutral and innocent activity. Perhaps they had just been holding hands. A bottle of cheap wine, brought by Arthur, stood on the table. Crystal hardly drank. There was always plenty left for me.


I sat down at the table in the third chair. They sat down. The table was an ancient kitchen table of straw-coloured deal with a pleasant ridgy grainy surface out of which Crystal vigorously scrubbed the bread crumbs. It never wore a cloth, except when I came to supper with Crystal on Saturday evenings. We sat there under the naked central light like three conspirators. Crystal had cleared the dishes. Arthur poured me out a glass of wine.


‘What did you have for supper?’


‘Shepherd’s pie and beans and apricot tart and custard,’ said Crystal. She shared my taste in food. She still had her northern accent. I had got rid of mine.


‘What did you have at the Impiatts?’ Arthur asked. We always asked each other this.


‘Quenelles de brochet. Caneton à l’orange. Profiteroles.’


‘Oh.’


‘You did better,’ I said.


‘I’m sure we did!’ said Crystal, smiling her utterly innocent uncomplicit smile at Arthur, who grinned.


Let me try to describe Crystal. She cannot be said to be beautiful. She was short and dumpy, she had no perceptible waist. She had pretty small well-worn capable hands which moved a lot, like a pair of little birds. She was round-faced and rather pallid or even pasty. She rarely took any exercise. Her hair was orange-brown and fuzzy and fell in a thick heavy mat almost to her shoulders. She had a large mouth with a prominent moist lower lip, very mobile. Rather bad teeth. A wide and distinctly upturned nose. Her eyes were hazel, of the kind which are pure golden without a hint of green, but they were usually hidden behind thick round spectacles which made them look like gleaming stones. None of this really describes Crystal however. How is it possible to describe someone to whom you are oned in love? Crystal often appeared stupid. She was like a sweet gentle patient good animal.


Arthur was a little taller than Crystal, considerably shorter than me. He had a tentative humorous face of a rather dated sort. (Not that he was ever witty, he was far too timid.) He had soupy brown eyes and an apologetic much-chewed mouth and a well-grown but not quite drooping brown moustache. His hair was rather greasy, not long, hanging in lank brown waves. He looked like some unidentified person in a nineteenth-century photograph. He wore oval steel-rimmed glasses. This sounds like a prejudiced description. Let me try to amend it. He was an honest man devoid of malice. His soupy eyes could express feeling. (I do not wear glasses. My eyes are hazel like Crystal’s. Crystal and I had different fathers.)


I never lingered long on Thursday evenings. I liked to condition those about me, and Arthur was conditioned to reach for his coat as soon as I arrived. He had in fact already reached for it. I took Crystal’s little busy hand. I did not mind Arthur’s presence any more than that of a dog. ‘All right, my darling?’


‘All right, dear. Are you all right?’ We always asked each other this.


‘Yes, yes. But are you really all right?’


‘Of course. I’ve got a new lady. She wants a cocktail costume. Such lovely stuff. Shall I show you?’


‘No. Show me on Saturday.’ I kissed her wrist. Arthur rose. A minute later we were outside in the wind.


I felt that emotion again, the emotion in Arthur from whatever had happened during the evening, something more than usual. I wondered if I should question him, decided not to. We walked up the North End Road. Arthur lived in Blythe Road. The wind was suddenly very cold, a winter wind. I felt something out of darkness grab at me, an old old thing.


‘Freddie was on about your junkies again,’ I said.


‘I can’t stop them from coming to the office.’


‘You could stop collecting them.’


Arthur was silent. The wind blew bitterly. Arthur was wearing a sensible absurd woollen cap. My head was uncovered. I usually wore a flat cloth cap when it got really cold. Time to dig it out. I had forgotten to tell Crystal about the telephone. I must remember to do so on Saturday.


‘Has Freddie decided about the panto?’ Arthur asked.


‘Yes. Peter Pan.’


‘Oh goodie!’


We reached the corner of Hammersmith Road, where we parted.


‘Good night.’


‘Good night.’


‘Hilary — ’


‘Good night.’


I walked abruptly away. It was after midnight when I got to Bayswater. There was silence in the flat. I glanced quickly through Tommy’s letter. The usual rigmarole! I went to bed in my underclothes. (This shocked Christopher.) I had never had any sleep problems since the orphanage. A talent for oblivion is a talent for survival. I laid my head down and merciful pain-killing sleep covered me fathoms deep. Not to have been bom is undoubtedly best, but sound sleep is second best.


BEFORE describing the events of Friday I must (while, as it were, I am asleep) talk at more length about myself. I have mentioned my work, my age (forty-one), my sister, the colour of my eyes. I was bom in a town in the north of England which I will not name since for me its memory is accursed. Let it for whom it may be holy ground. I do not know who my father was, nor who Crystal’s father was. Presumably, indeed certainly, they were different men. I was informed, before I knew what the word meant, that my mother was a ‘tart’. It is strange to think that my father probably never knew I existed. My mother died when I was nearly seven and Crystal was an infant. I have no memory of my mother, except as a sort of state, a kind of Platonic remembrance. I think it is a memory of a state of being loved, a sense certainly of some lost brightness, an era of light before the darkness started. Immense tracts of my childhood are inaccessible to memory, and I cannot remember any incident from those first years. Crystal used to possess a photograph allegedly of our mother, but I tore it up, not of course out of resentment.


After our mother’s death we were taken over by Aunt Bill, my mother’s sister. I suppose her name was Wilhelmina. (I never knew my mother’s first name, and later it was impossible to ask. Aunt Bill always referred to her, in an indescribably offensive tone, as ‘your ma’.) Aunt Bill lived in the same town, in a caravan. I cannot to this day see a caravan without shuddering. Aunt Bill kept Crystal with her in the caravan, but me she fairly soon (I do not know exactly how soon) despatched to an orphanage. I had, with my first self-consciousness, an awareness of myself as ‘bad’, a bad boy, one who had to be sent away.


It is impossible for me to ‘try to be fair’ to Aunt Bill. There are some things which are so difficult that one does not even know how to try to do them. Because of an incident concerning a pet mouse, which I can scarcely bring myself to think of let alone to relate, I detested Aunt Bill forever with a hatred which can still make me tremble. The particular way Aunt Bill had of stepping on insects provided my earliest picture of human wickedness. I am not sure that I have ever bettered it. In any case, Aunt Bill and I were instant enemies, not least because she deliberately separated me from Crystal. Aunt Bill was an uneducated ill-tempered spiteful woman full of malice and resentment. I will not use the word ‘sadistic’ of her; this suggests a classification and thereby a sort of extenuation. When, many years later, I heard of her death, I intended to go out and celebrate but found myself simply sitting at home shedding tears of joy. Aunt Bill was, of course, a tough egg. (‘Brave’ carries the wrong implications.) She carried on her war against the world in her own personal way exerting her own personal power, and in this she might even be said to have had some kind of distinction. She was my first conception of a human individual. (Crystal was part of me.) Let what can be said for her. She got rid of me. She might have got rid of Crystal too. Crystal was small enough to be adopted. (I was of course too old for adoption, even apart from my precocious reputation for being thoroughly disturbed and ‘bad’.) But she kept Crystal and looked after her; and though she got an allowance for doing so I doubt if she did it for the money. Aunt Bill never worked that I can remember. She and Crystal lived on National Assistance in the caravan.


I shall not talk about the orphanage: again, fairness is probably impossible. It was not that I was beaten (though I was) or starved (though I was always hungry); it was just that nobody loved me. In fact I early took in that I was unlovable. Nobody singled me out, nobody gave me their attention. I have no doubt that some of the people there were good well-intentioned folk who tried to approach me, and that I rejected them. I have a shadowy idea that this may have been so. I can hardly remember the early years at the orphanage. When the light of memory falls I was already as it were old, old and scarred and settled in a posture of anger and resentment, a sense of having been incurably maimed by injustice.


The most profound and maiming piece of injustice was the separation from Crystal. I cannot remember anything about the event of Crystal’s birth, but I can recall her in infancy and trying to carry her in my arms. I felt none of the jealousy the earlier child is supposed to experience. I loved Crystal at once in a sort of prophetic way, as if I were God and already knew all about her. Or as if she were God. Or as if I knew that she was my only hope. My younger sister had to be my mother, and I had to be her father. No wonder we both became a little odd. The orphanage was not too far away from the caravan site, and I must have seen quite a lot of Crystal in the earlier time after my mother’s death. I have memory pictures of Crystal aged two, three, four, and the sense that we played together. But as I developed more and more into a ‘bad’ boy I was allowed to see less and less of my sister. It was supposed that I would be ‘bad for her’. And by the time I was eleven we were almost completely separated. I saw her on occasional holiday outings and at Christmas. The anguish of these occasions did nothing to lighten my reputation for being ‘disturbed’. One Christmas time I arrived at the caravan to find Aunt Bill slapping Crystal’s face. I attacked Aunt Bill’s legs, which was all I could get at. She kicked me and I spent Christmas Day in hospital.


My reputation for ‘badness’ was not unmerited. I was a strong child and soon given to violence. I was not bullied by other children. I did the bullying. (These are disagreeable memories. Am I still a monster in the dreams of those I injured then?) I was good at games and excelled at wrestling. These activities gave me my first conception of ‘excellence’, inextricably mixed up with the idea of defeating someone, preferably by physical force. Many years later a social worker (little knowing that I was myself something of an expert on the matter) told me that criminals who not only rob but quite gratuitously injure their victims as well, do so out of anger. This seems to me very plausible. I was brimming with anger and hatred. I hated, not society, puny sociologists’ abstraction, I hated the universe. I wanted to cause it pain in return for the pain it caused me. I hated it on my behalf, on Crystal’s, on my mother’s. I hated the men who had exploited my mother and ill-treated her and despised her. I had a cosmic furious permanent sense of myself as victimized. It is particularly hard to overcome resentment caused by injustice. And I was so lonely. The bottomless bitter misery of childhood: how little even now it is understood. Probably no adult misery can be compared with a child’s despair. However I was better off than some. I had Crystal, and I lived in and for the hope of Crystal as men live in and for the hope of God. When we parted from each other, mingling our tears, she used always to say to me, ‘Oh be good!’ This her having so often heard what a rascal I was. Not that her love wavered. Perhaps she felt that somehow if I became better we would meet more often. But for me Crystal’s little cry was and is the apotheosis of that word.


Religion, of a low evangelical variety, was everywhere at the orphanage. I detested that too. Crystal’s ‘Be good’ (which had little or no effect on my conduct) meant more to me than Jesus Christ. Christ was always purveyed to me by people who clearly regarded me not only as a delinquent but as an object of pity. There is an attitude of complacent do-gooding condescension which even decent people cannot conceal and even a small child can recognize. Their religion seemed to me over-lit, over-simple, covertly threatening. There was nowhere in it to hide. We roared out ‘choruses’ about sin and redemption which reduced the hugest theological dogmas to the size of a parlour trick. I rejected the theology but was defenceless against the guilt which was so fruitlessly beaten into me. The mood was brisk and impatient. Either you were saved by the blood of the Lamb or else you were for it, a black and white matter of breath-taking rewards or whipping. The efficacious Saviour almost figured to me as a sort of agent provocateur. Again and again the trick failed to work, the briskness turned to severity and the jollity ended in tears. In so far as there were mysteries and depths in my life I kept them secret from Christ and his soldiery. I was more moved by animals than I was by Jesus. One of the porters had a dog, and this dog once, as I sat beside him on the ground, touched my arm with his paw. This gentle gesture has stayed with me forever. And I remember stroking a guinea pig at school and feeling such a piercing strange pain, the realization that happiness existed, but was denied to me. I hardly ever visited ‘the country’. I pictured it as a paradise where ‘the animals’ lived.


Those who regarded me as a thoroughly bad lot were in no way unreasonable. One of my earliest memories is of kicking the tulips to pieces in the public park. I progressed to grander acts of destruction. I liked hitting people, I liked breaking things. Once I tried to set fire to the orphanage. I was in a juvenile court before I was twelve. After that I was regularly in trouble with the police. I was sent to a psychiatrist. A Christmas came when I was not allowed to see Crystal. I was just coming to full awareness of myself as an outcast, a person totally and absolutely done for, when I began very gradually to discover a quite novel source of hope, to grow the hope in myself like a growing seed. I was saved by two people, neither of whom could have done it alone. One of course was Crystal. The other was a wonderful schoolmaster. His name was Mr Osmand. I did not discover his first name.


Mr Osmand taught French and very occasionally Latin at the modest unambitious filthy little school which I attended. He had been at the school for many years but I did not become his pupil until I was about fourteen, with my loutish reputation well developed. I had, until then, learnt practically nothing. I could (just) read, but although I had attended classes in history and French and mathematics I had imbibed extremely little of these subjects. The realization that people had simply given up trying to teach me anything enlightened me at last, more than the lectures from magistrates, about how utterly ship-wrecked I was; and increased my anger and my sense of injustice. For with the dawning despair came also the tormenting idea that in spite of everything I was clever, I had a mind though I had never wanted to use it. I could learn things, only now it was too late and nobody would let me. Mr Osmand looked at me quietly. He had grey eyes. He gave me his full attention.


I suspect that many children are saved by saints and geniuses of this kind. Why are such people not made rich by a grateful society? How exactly the miracle happened is another thing which I cannot very clearly recall. Suddenly my mind woke up. Floods of light came in. I began to learn. I began to want to excel in new ways. I learnt French. I started on Latin. Mr Osmand promised me Greek. An ability to write fluent correct Latin prose began to offer me an escape from (perhaps literally) the prison house, began in time to show me vistas headier and more glorious than any I had ever before known how to dream of. In the beginning was the word. Amo, amas, amat was my open sesame, ‘Learn these verbs by Friday’ the essence of my education; perhaps it is mutatis mutandis the essence of any education. I also learnt, of course, my own language, hitherto something of a foreign tongue. I learnt from Mr Osmand how to write the best language in the world accurately and clearly and, ultimately, with a hard careful elegance. I discovered words and words were my salvation. I was not, except in some very broken-down sense of that ambiguous term, a love child. I was a word child.


Probably Mr Osmand was not a genius at anything except teaching. He encouraged me to read the classics of English literature; but his own preferences were more narrowly patriotic. I buried Sir John Moore at Corunna, I threw my empty revolver down the slope, I shouldered white men’s burdens east of Suez, I played up and played the game. My father, from the terrace below, called me down to ride. My head was stored with images of the East, Newbolt’s East, Conrad’s East, Kipling’s East. What I read in these books thrilled me with a deep mysterious significance which brought tears to my eyes. I who had no mother could claim at least a mother land, and these exotic tales were about England too and, after it all, hearts at peace under an English heaven. There was a sense of family. But most haunting of them all to my young mind was the story of Toomai of the elephants. ‘Kala Nag, Kala Nag, wait for me.’ Perhaps this beautiful picture of the elephant turning round to pick up the child symbolized for me my own escape. The elephant would turn and would carry me away, would carry me to goodness and salvation, to the open space at the centre of things, to the dance.


Mr Osmand was a member of the Church of England, but I think that his religion too was largely patriotic, concerned less with God than with the Queen. (Queen Victoria, of course.) I do not recall that we ever talked about God. But I did imbibe from my wonderful teacher a sort of religion or ideology which certainly influenced my life. Mr Osmand believed in competition. It was necessary to excel. He loved and cherished the examination system. (And rightly. It was my road out of the pit.) Parvenir à tout prix, was my own conception of the matter. We were both very ambitious for me. But Mr Osmand did not simply want me to win prizes. He wanted me, in his own old-fashioned and austere conception of it, to be good. His message to me was the same as Crystal’s. Of course he chided my violence, but more profoundly, and through his very teaching, he inculcated in me a respect for accuracy, a respect, to put it more nobly, for truth. ‘Never leave a passage until you thoroughly understand every word, every case, every detail of the grammar.’ A fluffy vague understanding was not good enough for Mr Osmand. Grammar books were my books of prayer. Looking up words in the dictionary was for me an image of goodness. The endless endless task of learning new words was for me an image of life.


Violence is a kind of magic, the sense that the world will always yield. When I understood grammatical structure I understood something which I respected and which did not yield. The exhilaration of this discovery, though it did not ‘cure’ me, informed my studies and cast on them a light which was not purely academic. I learnt French and Latin and Greek at school. Mr Osmand taught me German in his spare time. I taught myself Italian. I was not a philological prodigy. I lacked that uncanny gift which some people have for language structure which seems akin to a gift for music or calculation. I never became concerned with the metaphysical aspects of language. (I am not interested in Chomsky. That places me.) And I never thought of myself as a ‘writer’ or tried to become one. I was just a brilliant plodder with an aptitude for grammar and an adoration for words. Of course I was a favourite and favoured pupil. I suspect that Mr Osmand regarded me at first simply as a professional challenge, after I had been generally ‘given up’. Later he certainly came to love me. Mr Osmand was unmarried. His shabby sleeve often caressed my wrist, and he liked to lean his arm against mine as we looked at the same text. Nothing else ever happened. But through the glowing electrical pressure of that arm I learnt another lesson about the world.


I went to Oxford. No child from the school had ever been farther afield than a northern polytechnic. In the milieu in which Crystal and Aunt Bill had their being Oxford was a complete mystery: ‘Oxford college’, somewhere in the south, like a teacher’s training college only somehow ‘posh’. I told Crystal about Oxford when I knew scarcely more about it myself. This was to be the escape route. For of course, as I worked away at irregular verbs and gerundives and sequence of tenses I was working not only for myself but for Crystal. I would rescue her and take her with me. And when I had learnt everything, I would teach her. At fourteen I had been a small though muscular imp. At sixteen I was a six-foot adolescent. With Mr Osmand and my new talents and my new ambition I feared no one. I visited Crystal whenever I pleased, I intimidated Aunt Bill, and Crystal and I made plans to become rich and live together.


At Oxford I studied French and Italian. Mr Osmand wanted me to read ‘Greats’ but I preferred a more linguistic course; the idea of philosophy frightened me and I wanted to be sure of excelling. I was extremely diligent but also played games. Intoxicatingly soon after playing cricket for the first time I was grinding my teeth over missing my blue. I learnt Spanish and modern Greek and started Russian. I got rid of my northern vowels. Crystal, at school, then working in the chocolate factory, came down occasionally to marvel at my new Jerusalem. We went into the country on bicycles. Mr Osmand visited me once during my first year. Somehow the visit depressed us both. He reminded me of too many things. And doubtless he felt that he had lost me. I wrote to him for a while, then stopped writing. I soon gave up returning to the north. I spent my vacations in college or on occasional grant-aided trips to France or Italy. I travelled alone; these journeys were not a success. I was an anxious and incurious tourist and my linguistic abilities never made me feel at home. I scarcely even tried to speak the languages I could read so easily. I was always relieved to be back in England. Oxford changed me, but also taught me how hard to change I was. My ignorance was deeply engrained, the grimy misery of my childhood had entered my mode of being. ‘Catching up’ was going to be a longer job than I had anticipated when I wrote out my versions for Mr Osmand. I made no real friends. I was touchy and solitary and afraid of making mistakes and well aware that I was a big tough healthy chap devoid of ease and physical charm. I could not get on with girls and scarcely attempted to. I did not mind. Parvenir à tout prix. I was working for me and Crystal. Other things could wait. I won ever prize I went in for: the Hertford, the Heath-Harrison, the Gaisford Greek Prose, the Chancellor’s Latin prose. I did not attempt the Ireland (for which Gladstone and Asquith strove in vain). I got one of the top firsts of my year and was almost immediately elected to a fellowship at another college. I made plans for Crystal to come and live with me in Oxford. I gave a party in my college rooms, and Crystal came down, wearing a flowery dress and a floppy white hat. She was seventeen. She said to me with tears in her eyes, ‘This is the happiest day of my life!’ A year afterwards, as a result of a catastrophe which will be mentioned later in these pages, I resigned my post and left Oxford for ever.


FRIDAY


IT WAS Friday morning and I was just leaving for the office. Darkness had not yet really given way to day. There might have been some sort of yellow murk outside, but I did not pull back the curtains to look at it. I had swallowed two cups of tea and was my usual hateful early morning self. I emerged from the flat onto the bright electrically lit landing and closed the door behind me. The curious smell was still there. Then I stopped dead.


On the opposite side of the landing, not far from the lift, a girl was standing. I saw at once that she was, wholly or partly, Indian. She had a thin light-brown transparent spiritual face, a long thin fastidious mouth, an aquiline nose: surely the most beautiful race in the world, blending delicate frailty and power into human animal grace. She was not wearing a sari, but an indefinably oriental get-up consisting of a high-necked many-buttoned padded cotton jacket over multi-coloured cotton trousers. She was not tall, but in her gracefulness did not look short. Her black hair in a very long very thick plait was drawn forward over one shoulder. She stood perfectly still, her thin hands hanging down, and her large almost black eyes regarding me intently.


I felt shock, pleasure, surprise, alarm. Then I recalled Christopher’s words, completely forgotten since, about a coloured girl looking for me. Fear. For me surely no one could search with an amiable motive. I was about to speak to her when the fact of the silence having lasted, as it seemed, so long made speech impossible. How after all could this girl, such a girl, concern me? There were other flats on the corridor behind her, containing shifting populations of which I took care to know nothing. She was doubtless somebody’s girl friend going home. Lucky somebody. I unfixed myself from the door handle and walked to the lift and pressed the button, turning my back upon the apparition. As the lift arrived and the automatic doors opened I heard a soft footstep. The Indian girl entered the lift after me. She stood beside me, staring up at me with an unsmiling expression of dazed puzzled interest. I could see and hear and only not quite feel her breathing. She was wearing a black woollen sweater, visible at neck and sleeves, underneath the jacket. I looked at the reflection of her back in the mirror. The long thick unsilky plait, which she had evidently tossed back over her shoulder as she entered, fell straight to the buttocks where it arched out and ended in a fanlike brush like a lion’s tail. The slightly frayed sleeve of the jacket moved and came into contact with the sleeve of my mackintosh. I felt my features stiffen as a current of electricity, generated by the contact, passed on into my flesh. The lift had creaked its way to the ground floor and the doors opened. She stepped out first. I went past her to the street door and out into the street. It was a dark morning, a little rain riding upon the wind, the street lamps still on. I reached the corner resolving not to turn round. The electrical connection still held. I turned round. She was standing upon the steps of the flats and staring after me.


I really did once upon a time run round the park every morning. The goal of keeping perfectly fit was a goal, the gift of a strong and healthy body was a gift. Running was a method of death, of life in death, not the saint’s marvel of living in the present, but a desperate man’s little version. There was a kind of sleeping or half-sleeping which I sometimes tried to achieve (especially at weekends) when I lay like a floating turtle, just breaking the surface of consciousness, aware and yet not self-aware, not yet tormented by being a particular person. So too with the running. I ran, and was cleansed of myself. I was a heart pumping, a body moving. I had cleaned a piece of the world of the filth of my consciousness. I was not even capable of dreaming. If I could always so have slept and so have waked I would have achieved my own modest beatification. I stopped running not (I think) because of a warning tap from the finger of age, but just out of sinful degenerate laziness of soul: the same laziness and failure of hope which still prevented me from starting to learn Chinese. I would, however, on a good morning when time allowed, walk briskly across the park to Gloucester Road station and proceed to Westminster from there. On bad mornings when I was late I took the Inner Circle from Bayswater. This morning (Friday) was a bad morning.


As I now cram myself into the rush hour train at Bayswater station perhaps I should pause again to describe myself a little more. I have spoken of the cult of my body. I still was very much that body. It had defended me in childhood and I had always identified myself with it as with one of my chief assets. I was (am) just over six feet tall, sturdy, dark, clean-shaven against a fierce beard, with a head of thick greasy crinkly dark hair descending to my collar. A similar mat of thick hair furs my body to the navel. I have hazel eyes not unlike Crystal’s, only not so golden and not so big. (Aunt Bill also, I regret to say, had hazel eyes only hers were very small and distinctly greenish.) It is difficult to describe my face. It satisfies no canon of beauty, not even that of a gangster. My wide nose, like Crystal’s, turns up a little at the end. If I valued my physique it was certainly not for its charm. Because of my hair I was called ‘Nigger’ at school and for a time I did in some curious way think of myself as being black. A boy once told me that I had a black penis, and convinced me of it in spite of the visual evidence. Intended to wound, these taunts did not altogether displease me. I liked (though I expected no one else to) my copious fur, my blackness, my secret being as a black animal. Of other uses of my body, in acts of love, I knew nothing, even when I became a student. I knew that I was unattractive and that I radiated a paralysing awkwardness; moreover a ferocious puritanism, doubtless purveyed to me by my Christian mentors, made me feel that sex was unclean.


I relied upon routine, had done so perhaps ever since I realized that grammatical rules were to be my salvation; and since I had despaired of salvation, even more so. Routine, in my case at least, discouraged thought. Your exercise of free choice is a prodigious stirrer up of your reflection. The patterned sameness of the days of the week gave a comforting sense of absolute subjection to history and time, perhaps a comforting sense of mortality. I could not consider suicide because of Crystal, but I wanted to have my death always beside me. My ‘days’ were a routine, and in the office I conceived of myself as far as possible as a man on an assembly line. Weekends and holidays were hells of freedom. I took my leave for fear of comment and simply hid (if possible slept). I used once to attempt holidays with Crystal, but it was too much. She cried all the time. It was true that, as Freddie Impiatt had said to me, I liked to live in other people’s worlds and have none of my own.


None of this entirely describes what I ‘lived by’. By what after all does a man live? Art meant little to me, I carried a few odd pieces of literature like lucky charms. Someone once said of me, and it was not entirely unjust, that I read poetry for the grammar. As I have said, I never wanted to be a writer. I loved words, but I was not a word-user, rather a word-watcher, in the way that some people are bird-watchers. I loved languages but I knew by now that I would never speak the languages that I read. I was one for whom the spoken and the written word are themselves different languages. I had no religion and no substitute for it. My ‘days’ gave me identity, a sort of ecto-skeleton. Beyond my routine chaos began and without routine my life (perhaps any life?) was a phantasmagoria. Religion, and indeed art too, I conceived of as human activities, but not for me. Art must invent new beauty, not play with what has already been made, religion must invent God and never rest. Only I was not inventive. I did not want to play this play or dance this dance, and apart from the activity of playing or dancing there was nothing at all. I early saw that the nature of words and their relationship to reality made metaphysical systems impossible. History was a slaughterhouse, human life was a slaughterhouse. Mortality itself was my philosophical robe. Even the stars are not ageless and our breaths are numbered.


Let us now get on to the office. Very little of my story actually takes place in the office, but as the office was so much a part of my mind it is necessary to describe it. I existed, as I have explained, near to the bottom of the power structure which rose above the clerical and stenographical level. I dealt with ‘cases’ concerning pay, little individual problems, not always unamusing. (Should this man’s ‘danger money’ affect his pension? Should that man’s paid sick-leave be extended in these circumstances? Should another man’s pay-rise be backdated in those?) I did not invent rules, I merely applied rules made by others. Sometimes the rules did not quite fit the cases, and there was a tiny occasion for thought. Usually no thought was necessary. I wrote out my view in the form of a ‘minute’, which I sent to Duncan, who sent it to Mrs Frederickson, who sent it to Freddie Impiatt, who sent it to Clifford Larr, and after that, or even before that, I did not really know or care what happened to it or whether it survived. Arthur Fisch, who devilled for me, wrote no minutes so there was someone to be superior to.


I worked in a room with two other people. This Room and these people have a certain tiny importance because, as so often, the physical world figured the mental world. The two people who shared my room were Mrs Witcher (Edith) and Reggie Farbottom. Arthur worked in a cupboard (almost literally), a little room partitioned off from the corridor, with a corridor window as its only source of light. I regretted that I had not installed Arthur long ago in the Room, but it was too late now, and Arthur liked his cupboard. Mrs Witcher, it was said, had once been a shorthand typist who had risen to power through being someone’s Personal Assistant. When I first knew her she was a self-styled ‘head’ of the Registry, the vast complex where the files were stored. This might have been an important job but in her case it was certainly a standing up job and not a sitting down job; and could one actually say that such a one as Mrs Witcher was ‘head’ of the Registry? There was in fact another head, a man, who sat down, called Middledale, who really ran the Registry, while Mrs Witcher was just one of the more important of the filing clerks. There was some uncertainty about this even at the time. Later Mrs Witcher received a promotion and a desk, first in the Registry itself, and then in an adjoining room (not Middledale’s room, which had by then been converted to another purpose). During a period of office redecoration she moved into my room (the Room) which I then shared with a man called Perry (who afterwards emigrated to Canada). Mrs Witcher came in as a temporary and junior third, but somehow managed to stay, partly because Perry and I were too polite to turn her out, later because it had become a custom. What Mrs Witcher’s work was at first supposed to be I never understood, or tried to understand, as I regarded her presence as ephemeral. She had some task concerned with the checking of classifications, doubtless a routine matter of seeing that papers were being filed correctly. Later on however Mrs Witcher set herself up (or was set up by some superior authority) as a sort of watchdog over the classifications themselves, not only checking the files but controlling the divisions and sub-divisions into which they were separated: a task which raised very fundamental questions with which Mrs Witcher was patently not qualified to deal.


That Reggie Farbottom had (as some people said) originally been a messenger was very unlikely. He had probably started life as some sort of trotting boy clerk. How he ceased being a standing man and became a sitting man I do not know. This was perhaps Mrs Witcher’s doing: he had long been her creature. The relation between them was mysterious. Mrs Witcher was immemorially divorced. (Of old Witcher nothing was known.) Reggie Farbottom was considerably younger, unmarried, much given to boasting of ‘conquests’. He was foul-mouthed into the bargain. Perhaps Mrs Witcher liked that. At any rate Reggie was soon to be found occupying the desk which Mrs Witcher had invented for herself in the Registry, and later, on Perry’s departure occupying Mrs Witcher’s desk in the Room, while Mrs Witcher occupied that of Perry. My conception of the matter was that Reggie did what Mrs Witcher ought to have been doing (whatever that was), while Mrs Witcher pretended to do a job which she had invented for herself and in reality did nothing. On Perry’s departure, as I realized later, I ought instantly to have installed Arthur in Perry’s desk. Only Arthur was sentimental about his cupboard, and the true significance of Farbottom only dawned on me when it was too late.


As office rooms go, the Room was not unattractive, though it was lit by the sort of neon lighting which recreates a lurid winter afternoon. It was quite large and had a sort of bay window from which, through a cleft in an inner courtyard, one could see Big Ben, and above him a slice of sky which could be felt to be hanging over the river. In this bay window, on the far side of the room, I sat. My desk, moreover, rested upon a strip of brown carpet which reached from the door to the window and made my side of the room, which also boasted a print of Whitehall in 1780, quite elegant. The desks of Reggie and Mrs Witcher were both nearer to the door, facing the wall in the uncarpeted half of the room. So certain fundamental distinctions were at least preserved.


I always attempted to arrive at the office before nine, This was not required, but there were advantages in being first. I could get quite a lot of work done in the blessed interval before the others arrived. The old joke about civil servants being like the fountains in Trafalgar Square because they played from ten to five had no application as far as I was concerned, or indeed in the department generally, except for a few freaks such as Edith Witcher. There was always far more to do than I had time for, though on the other hand nothing was urgent. This suited me. If I had ever finished I would have felt in danger of going mad. I sometimes had nightmares in which I had no more cases, my in-tray was empty, and as I had no more work to do I was there under false pretences. On this particular day (we are still on Friday morning) a hold-up in the tube made me later than usual. The irritation of this hold-up (jammed breast to breast and back to back in ominous silence) drove from my mind any further speculation concerning the Indian girl. She probably had nothing whatever to do with me. As I entered the building I met Clifford Larr. I was making for the lift, he for the stairs. He worked on the first floor, what one might call the piano nobile. I worked a good deal nearer to the attics. We said good morning. He paused. ‘A pleasant gathering last night, was it not?’ ‘Very pleasant,’ I replied. He passed on.


When I reached our corridor I saw at once that the light was on in Arthur’s cupboard. I did not stop, though I saw that the door was ajar. Arthur, shy of the Room, perhaps wished to trap me. He was easy to elude however, as I had trained him never to talk to me in the office except about work. I did not want any sort of tête-à-tête with Arthur just now. I went on into the Room. Reggie and Mrs Witcher were both there. They had already set up an ‘atmosphere’. This was another reason why I usually came in early.


‘Good afternoon, Hilary!’


‘Good morning.’


‘I said, good afternoon!’


‘He was beating it up last night with the Impiatts,’ said Reggie.


‘It’s not Impiatts on Thursday, it’s his girl friend.’


‘No, it isn’t, it’s his girl friend tonight.’


‘It’s his girl friend on Thursday!’


‘Hilary — Hilary — listen — isn’t it your girl friend tonight?’


‘I have no girl friend,’ I said, settling down with my back to them and spreading out a case.


‘Oh fib, fib, coy, coy!’


‘Hilary’s a mystery man, aren’t you, Hilary?’


‘He means it’s his lady friend,’ said Reggie. ‘ “Hello, hello, who’s your lady friend” —’


‘That’s no lady, that’s my — ’


‘Do shut up, there’s good darlings,’ I said.


‘Oh good, it’s one of Hilary’s soft soap days.’


‘No flying ink pots today.’


‘Hilary, Hilaree, did Freddikins tell you about the panto?’


‘Yes. You are to be Smee.’


‘Hilary is to be the crocodile, only they haven’t told him!’


‘Hilary should just play himself, it would bring the house down!’


‘I gather Edith is to be Wendy,’ I said.


‘Oh witty, witty, clever, clever!’


‘No call to be sarky, Hilary, making inferred allusions to a lady’s age!’


‘Jenny Searle in Registry is to be Wendy, one of Reggie’s numerous ex’s.’


‘No wonder they call me Divan the Terrible.’


‘Reggie is feeling bronzed and fit after a plunge into the typing pool!’


‘They haven’t chosen Peter yet.’


‘Fischy would make a good Peter, he hasn’t reached puberty.’


‘Isn’t Peter usually played by a girl?’ I said.


‘Exactly! Fischy for Peter!’


‘Shall we go and examine his organs?’


‘Edith, you are awful!’


‘We mustn’t be nasty, after all Hilary and Fisch are sort of — aren’t they?’


‘That’s no lady, that’s my Fisch.’


‘That’s no lady, that’s my Burde!’ (Screams)


‘Hilary is so mysterious.’


‘Hilary never tells the truth.’


‘Is that Directory enquiries? What number do I ring so as to have my telephone removed?’


‘Why do you want your telephone removed, Hilo?’


‘The girls won’t leave him alone.’


‘So as to have my telephone removed — ’


‘Fisch keeps ringing him and making improper suggestions.’


‘Thank you.’


‘Hilary, Hilaree , why do you want — ?’


‘I want to have my telephone removed — ’


‘Hilary, why — ’


‘A post office engineer will call tomorrow?’


Skinker, the messenger, came in with the tea. Reggie Farbottom used to make the tea once, now of course no more. I could not prevent Arthur from making it sometimes, thereby bringing comfort to the Witcher interest. Arthur had no sense of status. Skinker was a gentle elongated creature who had been some sort of hero in a German prison camp and had later, or perhaps then, given himself to Christ. He was a lay preacher in an evangelical mission. He was the only person in the office who called me ‘Mr Burde’. The downstairs porters despised me and called me nothing. I was ‘Burde’ (or sometimes ‘Hilary’) for ordinary purposes. Skinker’s ‘Mr’ was a tender attention which I appreciated.


Perhaps I ought to describe the appearance of Edith Witcher and Reggie Farbottom; not that they are important, but they were at that time my daily bread. In our daily bondage what can be more preoccupying and ultimately influential than the voices of our fellow captives? How they go on and on: nothing perhaps, in sheer quantity, so fills up the head. I suppose there are situations where idle chatter adds to the good stuff of the world. It may be so in happy families. I knew nothing of that. My daily chatter-ration was a daily sin, and I knew it well. That which religious orders are so right to forbid. I lived in the Room in a kind of moral sludge into which I could not prevent myself from sinking. Given the possibilities of rage, silence, or repartee I usually chose the latter. Edith was a stoutish smartish lady of about fifty with hair dyed brown and cunningly waved to look wind-blown. She had a slightly hooked nose which gave her an air of distinction, and may indeed have been the secret of her success. She had little education and spoke in a loud would-be grand voice. As far as manner went, she might just have been a would-be fashionable head mistress. I suppose there was no harm in her if one could pardon her mind. Reggie sometimes called her Dame Edith. I sometimes called her that myself. I had descended a long way in the Room and was still going down. Reggie spoke in a, possibly put on, slightly Cockney voice. He was slight and fair and quite good-looking in a perky way, with a self-consciously funny expression, as if he were always about to tip his hat on one side and strike up a comic song. He and Mrs Witcher used to make endless jokes about sex. Practically any observation about sex could send them into fits. They giggled at life like a music hall audience who will laugh at anything. About myself of course I misled them steadfastly, offering false incompatible accounts of my past. And Crystal’s existence I kept a dark secret from those gross intelligences. The fact that I had a sister would probably have seemed to them irresistibly amusing. At the idea that Arthur loved her they would never have stopped laughing. Another cue for dread.


I was able to continue my daily work perfectly well amid the almost endless stream of Reggie and Edith’s ‘wit’. My tasks, as I have explained, were not exacting. I got through three cases before lunch. I had never made any attempt to redeem the lunch hour. It remained a period of unmitigated gloom. I ate late so as to have at least the interest of hunger, and took a ham roll and half a pint of beer in a Whitehall pub. Round about three o’clock in the office was the worst time. At four Skinker brought in tea. Today (Friday, now in the afternoon), while Reggie and Mrs Witcher were discussing whether or not Clifford Larr wore a wig, I was writing a minute about a complex back-dated pay award and thinking about Tommy. In fact I had been thinking about Tommy ever since lunch. Friday was Tommy’s day.


Tommy, as I should have perhaps explained earlier, was my mistress; though this awkward word scarcely conveys the odd relation in which she stood to me. ‘Ex-mistress’ would be more accurate in some ways, less truly descriptive in others. Tommy was a major phenomenon in my life. Tommy was, now, a crisis. Her name was of course Thomasina, and her whole name, which had struck me very much when I had first seen it on a theatre programme, was Thomasina Uhlmeister. Indeed I first became interested simply in the name. Uhlmeister was however an interloper who had married Tommy (née Forbes) when she was eighteen and abandoned her when she was twenty. (Uhlmeister is not part of this story. Only his name got left behind.) Tommy was now thirty-four. She was Scottish. She spoke Scottish, she even contrived somehow to look Scottish. Her father, never visible, was a dispensing chemist in Fife. Tommy, in referring to him, always mentioned that he was a ‘gentleman’: presumably a Scotticism. Tommy’s mother was dead and her elder brother had been killed in the war. Tommy herself was one of those casualties of a stage-struck childhood. (Ex-husband Uhlmeister had been an actor, I bet a rotten one.) She had originally, in a small provincial way, been trained as a dancer, but nothing came of that. She was a failed dancer, failed minor actress, failed deputy stage-manager, failed assistant scene-painter, failed unpaid typist, failed extra and Green Room dogsbody. She had been the sort of young person who would do anything at all for no money so as to go on living in that tawdry magic cave and breathing that stuffy perfumed air and racketing along with all that brittle gaudy caravanserai. Now no longer young, she earned a pittance by teaching ‘drama’ two days a week at a teachers’ training college somewhere near King’s Lynn.


Thomasina Uhlmeister was on the programme as assistant stage-manager. I met her at a party after the play. The play was a piece of Soviet Russian nonsense which had been translated into a piece of English nonsense and put on at a tiny Stalinist theatre, and I came into the picture because I had been asked to help with difficult points of the translation. So I appeared at the party garbed in a tiny bit of prestige, and there was long-legged Tommy. She had grey eyes. I have always attributed a great importance to eyes. How mysteriously expressive those damp orbs can be; the eyeball does not change and yet it is the window of the soul. And colour in eyes is, in its nature and inherence, quite unlike colour in any other substance. Mr Osmand had grey eyes, but his eyes were hard and speckled like Aberdeen granite, while Tommy’s were clear and empty like light smoke. Their hue was transparent, as the hue of a clear sky. The purity of the pigment, a washed apotheosis of grey, was most unusual, a colour sample straight from God.


I cannot exactly say that I fell in love with Tommy immediately or indeed that I ever really fell in love with her at all. This was a subject for argument later. I noticed her eyes, her legs. My heart, in so far as, for these purposes, I had one, was in strict seclusion with another lady. And my more recent experiences of ‘girls’ had been mucky and brief and had persuaded me that I was indeed, as I had been early taught, unlovable. That Crystal loved me must be enough for my life, I often thought. It was not that I was in any way homosexual, though I sometimes attracted men. I liked girls all right, there were reactions. But as soon as I got anywhere near I began to fed nausea and they began to fed fright. It is only in books that a violent nature is attractive. (Not that I often behaved violently, but they could smell it.) I could never develop a language of tenderness. It was a matter of organs, and I wanted to get into bed and get it over with; and as I had not the temperament for this either I disgusted myself. So in practice there was not much of that, and for a while pre-Tommy, none.


Tommy, darling girl, was not only remarkable for her name and her legs and her lucid Cairngorms misty eyes. (Mist is perhaps a better image than smoke. Smoke suggests coils and movement, and although mist too can move it is more blandly uniform in colour; and there was not even the ghost of blue in Tommy’s grey.) She was also exceptional in her heroic determination to love me. I suggested in the last paragraph that it was my rude and rugged nature that put women off, but there is more than a hint of self-protective romance in this explanation. Probably it was my face rather than my soul which repelled them. Alas how important this salient surface is, this notice board which the world looks at, and usually does not penetrate beyond. I had a charmless face. Nothing could redeem that nose (except I suppose plastic surgery). This is a singularly depressing fact to have to admit, and I would not have admitted it except out of justice to Tommy and to what I have called her heroism. I shall try to be just in telling the story, however unjust I am in the story told.


I put out a few mechanical lures to Mrs Uhlmeister, not meaning very much by them, and to my great surprise she began to love me and continued to do so. We became lovers. This was quite good. She made me trust her, and this trust set loose a lion of desire. There was a short time when I felt that I was, not cured, that could never be, but somehow soothed, somehow housed. Tenderness and gentleness and a loyal woman in one’s bed. Tommy became a part of my life. She visited Crystal, she met Arthur; the Impiatts (until I put a stop to it) occasionally invited her out of curiosity. Then it all began, for me, to blow over, not for any particular reason. Perhaps I was just too puritanical to put up with an extramarital relationship for long. She had proposed marriage. I just laughed. I could not marry anyone because of Crystal.


This too was complicated and had become hideously more complicated since two things had happened, Crystal had passed her thirtieth year, and Arthur Fisch had come to love her. Crystal wanted a child. (So did Tommy. I shall come to that.) When she told me this or when (she never exactly told me) I realized it by means of the kind of telepathy which we used for communication, I was appalled. Of course the idea had been around that Crystal might marry. Why not? At Oxford I had even looked about a little for suitable paragons. But later, when it came to it, although I kept telling her she should marry, she could read my eyes, she could read those thought waves. This did not matter so much when we were still young and life was provisional. The notion that there was, for her, a time limit, filled me with anguish and with a kind of irritated disgust, and produced a quite different kind of problem. And then, so unfortunately, there was Arthur. In act Crystal had hardly ever had any serious beaux and was still a virgin. She was sweet, she was pure-hearted, but she was not in the least pretty. And she had always, all of her life, waited and waited and waited upon me.


‘You’ve got a cold.’


‘I haven’t.’


‘You have. You’ve got a cold and you’re concealing it.’


‘What makes you think I’ve got a cold?’


‘It’s obvious. Your cheek is hot. Your nose is red. Your lip is inflamed. You keep surreptitiously dabbing with that filthy handkerchief.’


‘It isn’t filthy!’


‘Don’t wave it at me. You know the rule about colds. I never see people with colds.’


‘You and your stupid rules!’


‘You’ve got a streaming cold. I’m going home.’


‘Go then, go!’


Tommy lived in a lost region on the confines of Fulham and Chelsea, with distant hints of Putney, not far from the New King’s Road, uncheered by the proximity of any tube station, in a little neat flat in a little neat house in a terrace of little neat houses, each with its tiny ornate portico and its tiny cracking flight of steps and its smelly basement full of dustbin litter. I usually reached her by walking from Parson’s Green. I got to her place after seven, sometimes well after seven, as I had something to do before. This was another part of my routine. After leaving the office I would travel either to Sloane Square or to Liverpool Street to have a drink in the station buffet. In the whole extension of the Underground system those two stations are, as far as I’ve been able to discover, the only ones which have bars actually upon the platform. The concept of the tube station platform bar excited me. In fact the whole Underground region moved me, I felt as if it were in some sense my natural home. These two bars were not just a cosy after-the-office treat, they were the source of a dark excitement, places of profound communication with London, with the sources of life, with the caverns of resignation to grief and to mortality. Drinking there between six and seven in the shifting crowd of rush-hour travellers, one could feel on one’s shoulders as a curiously soothing yoke the weariness of toiling London, that blank released tiredness after work which can somehow console even the bored, even the frenzied. The coming and departing rattle of the trains, the drifting movement of the travellers, their arrival, their waiting, their vanishing forever presented a mesmeric and indeed symbolic fresco: so many little moments of decision, so many little finalities, the constant wrenching of texture, the constant destruction of cells which shifts and ages the lives of men and of universes. The uncertainty of the order of the trains. The dangerousness of the platforms. (Trains as lethal weapons.) The resolution of a given moment (but which?) to lay down your glass and mount the next train. (But why? There will be another in two minutes.) Ah qu’ils sont beaux les trains manqués! as I especially had cause to know. Then once upon the train that sense of its thrusting life, its intent and purposive turning which conveys itself so subtly to the traveller’s body, its leanings and veerings to points of irrevocable change and partings of the ways. The tram of consciousness, the present moment, the little lighted tube moving in the long dark tunnel. The inevitability of it all and yet its endless variety: the awful daylight glimpses, the blessed plunges back into the dark; the stations, each unique, the sinister brightness of Charing Cross, the mysterious gloom of Regent’s Park, the dereliction of Mornington Crescent, the futuristic melancholy of Moorgate, the monumental ironwork of Liverpool Street, the twining art nouveau of Gloucester Road, the Barbican sunk in a baroque hole, fit subject for Piranesi. And in summer, like an excursion into the country, the flowering banks of the Westbound District Line. I preferred the dark however. Emergence was like a worm pulled from its hole. I loved the Inner Circle best. Twenty-seven stations for fivepence. Indeed, for fivepence as many stations as you cared to achieve. Sometimes I rode the whole Circle (just under an hour) before deciding whether to have my evening drink at Liverpool Street or at Sloane Square. I was not the only Circle rider. There were others, especially in winter. Homeless people, lonely people, alcoholics, people on drugs, people in despair. We recognized each other. It was a fit place for me, I was indeed an Undergrounder. (I thought of calling this story The Memoirs of an Underground Man or just simply The Inner Circle.)


Today, Friday, I had been at Sloane Square. The two stations are dissimilar, indeed in a sense opposites. Sloane Square has a simple bright modest up-to-date air which can cheer in a homely way, whereas Liverpool Street is menacing and metaphysical and vast. The bars differ too, in that at Liverpool Street you can actually stand on the platform with your drink, whereas at Sloane Square you watch the trains through a window. I had had the needful refreshment in the cosy bright retreat, and had arrived chez Tommy at half past seven. Tommy had a bit more sense of style than Crystal and her flat was comfortable and pretty in a muddled sort of way. She had a television set but covered it with a Cashmere shawl when I came. (I detest television. I am told that the average person now spends twelve years of his life watching it. No wonder the planet is done for.) Tommy childishly collected ‘pretty things’, cheap stuff from Japan and Hong Kong, Victoriana, junk shop sub-antiques, vases, plates, scrolls, fans, figurines, model animals, quaint unclassifiable entities which no one else wanted. Anything cheap and gaudy attracted her. (Hence the passion for the theatre.) The flat was crammed. (It was also speckless, spotless.) Perhaps, as for many unhappy women, simply shopping had become an addiction. She continually bought cheap jewellery, cheap clothes, never a serious garment which looked like anything, just a mish-mash of togs which she put on in random variations. Her hands were always covered in rings. I do not think that she possessed a dress. This evening she was wearing a garish yellow kilt and green tights and a long dark blue sweater with a leather belt and a necklace of black glass beads with a jet locket. She was slim and graceful but not especially good looking apart from her eyes and her legs. Her eyes were long and faintly almondesque, unlike Crystal’s which were large and round like a cat’s. Her legs were long and shapely. A woman’s legs can be perfect: Tommy’s were. I never told her so. I had to keep any advantage I could. Her face had lost the freshness of youth and the cheeks were slightly pockmarked. I found this quite attractive, though again I never told her so. Her hair was a mousy brown and hung about her in limp unravelling natural ringlets. She spoke with a mincing precision in a lightweight slightly Scottish voice. She had a fastidious little nose and a fastidious little mouth, features which could express a remarkable amount of sulky stubbornness and become thoroughly repulsive when they did so.


‘Well, why aren’t you going then? Why are you sitting there drinking when you’ve had enough to drink already judging by the smell of you? You do plague me, but you don’t mean anything by it, do you? We’re still us, aren’t we, darling? Aren’t we?’


‘No,’ I said. ‘I don’t think we are.’


‘Wouldn’t you rather be in here with a woman that loves you than out there in the rain and the storm? Wouldn’t you, wouldn’t you? Oh you do hurt me so with your vague threatening talk, you’re as bad as a gangster, you deliberately spoil our days, you sit here and drink and sulk and spoil, and you won’t give me another day, why can’t we meet on Wednesdays?’


‘You know we can’t meet on Wednesdays.’


‘Why not? Just because you decree it? I’m sick and tired of living by your decrees. Wednesday isn’t a day. Why can’t I have Wednesday too?’


‘Wednesday is a day.’


‘How is Wednesday a day?’


‘Wednesday is my day for myself.’


‘You’re miserable by yourself, you just mope. Don’t you, don’t you?’


‘I enjoy misery and moping.’


‘Anyway I don’t believe you. You’re a proven liar. I don’t believe you see Mr Duncan on Mondays. And I don’t believe you’re alone on Wednesdays. There’s some other woman.’


‘Oh Thomas darling, don’t make things worse by being silly and vulgar and please please take that horrible aggressive look off your face. I’m so tired.’


‘Tired! Tired! I’m tired too.’


‘You’ve been doing nothing all day except trailing round the shops buying rubbish.’


‘I’ve been writing my lecture for Monday.’


‘Ha ha.’


‘And I’ve been making glove puppets.’


‘Glove puppets, God! We’re glove puppets.’


‘All right. You scorn what I do. I scorn what you do.’


‘You don’t know anything about it.’


‘And there is another woman. It’s Laura Impiatt. You see her on Wednesdays. I know her style, she collects men, she’s after you.’


‘Don’t be boringly catty about other women. It makes me feel your sex really is inferior.’


‘I’m not catty, and I’m not talking in general, I’m saying about an individual person!’


‘That’s not an argument, neither is shouting.’


‘You make me cross on purpose so as to muddle me.’


‘It’s not my fault if you think intuitively rather than logically. Women are supposed to be proud of that.’


‘If we met more we’d quarrel less. I must see more of you. I’ll come to the office.’


‘If you do it’ll be the last time you see me.’


‘When are we going to paint the flat like you said? You said a man was never more innocently engaged than in painting his flat.’


‘Tommy, we can’t go on like this.’


‘I don’t want to go on like this. I want to marry you. I want a baby. I’m thirty-four.’


‘I know you’re thirty-four! You mention it often enough!’


‘You’ve taken years of my life.’


‘Only three, dear.’


‘You owe it to me.’


‘No one owes anybody anything for that sort of reason.’


‘You came after me — ’


‘Be accurate. You came after me.’


‘I want a baby.’


‘Well, go and get yourself stuffed somewhere else.’


‘You talk in a coarse common way, you use hateful rude language, and you do it to hurt me. Don’t you? Don’t you? Don’t you?’


‘Oh stop asking these maddening pointless questions!’


‘Who’s shouting now?’


‘You just keep evading my arguments, you won’t listen to anything you don’t like.’


‘I haven’t noticed any arguments. I love you. I don’t want just any baby. I want your baby.’


‘Well, I don’t want a bloody baby and I don’t want to get married and as you want both it follows that we must part.’


‘We can’t part.’


‘If I could make you believe that we could the thing would be as good as done.’


‘That is why I shall never believe it. We’re each other’s last chance.’


‘I may be yours. You’re certainly not mine, thank God! Look, Tommy, let me go. Let’s have a clean slice not a bloody massacre.’


‘You’re never nice to me now — ’


‘How can I be nice when I’m trapped?’


‘You aren’t trapped or else everyone is. We could have freedom together if — ’


‘Who said anything about freedom?’


‘You did, you said you were trapped.’


‘I don’t care a fuck about freedom, I don’t think there is such a thing, I just don’t like the sensation of being trussed.’


‘After all, most marriages are second best, and — ’


‘When I don’t want a marriage at all you hardly recommend this one by admitting it would be lousy!’


‘I didn’t say that, and it wouldn’t be second best for me because I love you — ’


‘I don’t want your love, Tomkins, so it gratifies not. I’m afraid this is not one of your clear-headed days.’


‘But what’s your reason for spoiling things?’


‘There isn’t a reason! Love can end. That’s just one of the horrors of human life. My interest in you was purely physical anyway.’


‘Oh you wicked liar! And there is a reason. It’s Crystal.’


‘It isn’t Crystal. Just be careful, Tommy.’


‘Is she going to marry Arthur Fisch?’


‘No.’


‘You won’t let her.’


‘Be careful. Do you want me to break something?’


‘You think you can always defeat me by violence, don’t you! Oh you should be so ashamed! I mended that little vase you broke. Look. Things can be mended.’


‘Don’t try and touch my heart, it isn’t within your reach. You talk as if there were just one or two difficulties and if they were fixed we could live happily ever after, but everything’s wrong here, everything! God, can’t you see the difference between big things and little things? Perhaps no woman can.’


‘Who’s generalizing now?’


‘Don’t madden me. I just don’t want to marry you, I don’t even want to go to bed with you any more, very few human arrangements can last long and this one has run its course. There’s nothing more to it, no secret motives, not even anything to argue about.’


‘Why are we arguing then?’


‘Because you won’t face facts.’


‘I’ll tell you why we’re arguing. Because we’re bound together. You can’t leave me. All you can do is talk about it. If you could go, you’d go. The arguing is instead, so that you can pretend to go and not go. Why don’t you face a fact or two?’


‘If you want to be shown what going is like — ’


‘All right. Do you mean that you won’t come next Friday?’


After that there was silence, except for the wild west wind rather gently shaking the windows, as if afraid of its own strength, and pattering the panes with little ripples of rain. We had had, before dispute made eating impossible, the beginning of a supper (lamb cutlets and broccoli) and a good deal of wine. We were still drinking the wine. I had taught Tommy to drink. We were sitting at a round table covered by a pretty French table cloth, a brilliant red cloth thickly covered with tiny green leaves. The lamps glowed, perched among the bric-a-brac, it was like sitting in a shop. Tommy’s small hand, the fingers covered with little enamel and silver rings, began to crawl across the table towards me. Tommy’s question was a jerk of the noose. The situation had its own characteristic hopeless mechanical structure. A lot of what Tommy said was true. She had been a surprise package. After I had despaired of communication this soft-voiced clever little Scot had managed to get through. For she was clever. She argued quite well, she remembered things, one had to keep one’s wits sharp, there was even a pleasure in arguing with her about leaving her. There was even a sense in which the argument was, as she said, a surrogate for the parting, at least tonight. With her grammar school education and her extensive vocabulary and her sharp little mind she might have been somebody if the theatre had not done for her. She was gallant and intelligent, she tried to coerce me with her words, not with her tears. We did indeed understand each other and this was rare and now that we had given up the sex act I still enjoyed the word act with her, simply the unusual experience of communicating. Only nothing further followed from this. With relentless authority my own special personal aloneness was calling me away, my own pain was calling me into its privacy, out of this irrelevant scene of minor gratifications. I wanted now to clean the whole business off myself and be done with it. It had become an idle nonsense. And yet: just tonight and because I was so tired I could not say that I was not coming next Friday. The achievement was beyond me.


‘I’ll come.’


‘There you are! You see! You just like a skirmish!’ She pronounced it ‘skairmish’.


‘No I don’t. Think about what I said, will you. We’ve got to end this, Tommy. And it’s no good talking about just being friends either. So long as we meet you’ll go on loving me, and that’s what’s so hopeless, especially if you want a child. It’s unfair to you.’


‘You say that to pretend it’s altruism!’


‘What the hell does it matter what it is. We’re finished. Now I’m going home.’


‘You can’t go, it’s not ten yet.’


‘If I stay I’ll get angry and smash things. And you’ve got a cold.’


‘I haven’t. Go then. I’ll see you tomorrow… at Crystal’s… won’t I?’


Once a month Crystal invited Tommy to a brief drink at six o’clock on a Saturday.


‘Maybe. Don’t you give that bloody cold to Crystal. If you find tomorrow morning — ’


‘Oh you do nothing but give orders and lay down rules!’


‘Good night!’


I careered away down the stairs, pulling my mackintosh on as I went. Outside it was raining a small cold rain and the street lamps were spilling big blurry reflections onto the wet pavement. I set off walking north. I felt upset and alarmed. And tomorrow was Saturday. I was more connected with young Thomas than I had realized when I had decided, for such excellent reasons, to leave her. Had I ever considered marrying Tommy, stowing myself away as Tommy’s husband, an equivalent of the suicide which I could not commit because of Crystal? No. Life does not end even with the most desperate of marriages, it prolongs itself drearily: new occasions for cruelty, a life of crime. I was not as bad as that. Besides, my bonds with Crystal made death by marriage equally unthinkable. Of course I had lied to Tommy at the start. I had implied too many encouraging half-truths, to pave the way to bed. I had got myself into a false position and, I suspected, would not be able to get out until I felt so frenzied by the pain of it that I would be prepared to use an axe. I knew soberly that I had not yet reached the axe-using stage. Meanwhile I could not afford to sympathize with Tommy: that awful withdrawal of sympathy, like our refusal to sympathize with the dying. But I would have to wait a little while yet before I could finally dispose of Thomasina Uhlmeister. There was moreover another factor. For reasons which I shall explain shortly I did not want to break with Tommy until I could see more clearly what Crystal felt about Arthur Fisch.


SATURDAY


‘I SAY, Hilary, that Indian girl was here again last night.’


‘What was she wearing?’


‘A sort of long blue jacket and trousers with peacocks on.’


I had not noticed the peacocks, but it was clearly the same girl.


‘Did she ring the bell?’


‘No, she didn’t. She didn’t the other time either. She was just hanging about.’


‘But she said she wanted me?’


‘She did the other time, because I asked her if I could do anything.’


‘And this time?’


‘I said hello and she just smiled.’


‘Mysterious. Did you remember to buy those candles?’


‘Hell, no, I forgot again. I’m sorry.’


It was Saturday morning. I was in the kitchen ironing handkerchiefs. To avoid the torment of social life at the launderette I had bought a washing machine. I would not let Christopher use it. Of course Crystal would gladly have come over and washed and cleaned, and of course I would not let her. The flat was my private hell. It was only moderately filthy. Handkerchiefs were the only things which I ironed. Unironed handkerchiefs could lead to madness. Before that I had been browsing in a Danish dictionary over my toast and tea. (On week-days I breakfasted on two cups of tea. Toast was a week-end treat.) Before that I had attempted to shave, after having absently, while thinking about the past, squeezed all the shaving cream out into the basin and screwed the tube up into a twisted ball. It was now only nine-thirty. Sweet Christ help me until opening time.


Christopher had paid me some rent, not much, but it had improved our relations. He was sitting on the kitchen table swinging his legs and brushing his long golden hair, pausing every now and then to extract balls of glittering fuzz from the brush and drop them with care upon the floor. Brushing of hair always set my teeth on edge since experience at the orphanage but I said nothing because of the rent. We now, after the interlude recorded above, reverted to the sort of conversation we usually had on Saturdays. I had admired one of his mandalas and said he ought to have been a painter. He had idiotically taken this seriously and said yes perhaps he ought. I had told him he had not enough industry and self-discipline to make himself anything. He said with revolting humility that indeed he would never be a saint. I said hang saint, he would never do anything properly. He said how true, except live, which he implied I could not do. He said I was a typical anxiety-ridden product of a competitive society and ought to practise meditation to calm my nerves. I said I would rather be anxious than drug myself with a lot of false lying oriental mumbo-jumbo. He denied it was mumbo-jumbo. I said if it were not mumbo-jumbo how was it he had never been able to explain it to me in ordinary words.


‘It’s beyond words.’


‘Pshaw!’


‘I mean, it’s like an experience, not a sort of belief.’


‘What’s it an experience of?’


‘It’s like mind is everything.’


‘Is this electric iron mind and this handkerchief and this gas stove?’


‘Yes.’


‘All part of the same mind?’


‘Well, ultimately — ’


‘So the mental and the physical are really one?’


‘Yes, you see — ’


‘And the difference between one mind and another is merely apparent?’


‘Well, yes, and — ’


‘So really nothing exists at all except one big mind?’


‘Yes, but it’s — ’


‘And you tell me that’s not mumbo-jumbo?’


‘But it’s not like ordinary abstract thought — ’


‘I’ll say. A man on the wireless last week was saying everything in the universe was determined in the first hundred seconds after the Big Bang. He was lucid by comparison.’


‘I know you dig concepts — ’


‘There’s nothing else to dig.’


‘But you see, the basis of all being is mental, I mean it’s got to be, so you are sort of in all things right from the start. You see, I make that iron exist, I mean it looks different to a spider, doesn’t it?’


‘But a spider is part of your mind too.’


‘Yes, of course, and what the spider sees is part of my mind and then I realize that I don’t really exist at all as me, I’m really everything and I have to try to experience everything as me — ’


‘I don’t see why. Is this supposed to be moral? Why is it moral not to believe in a lot of separate things? Why is it moral only to believe in oneself? I thought morality was forgetting yourself and making careful distinctions and respecting the existence of other people.’


‘But this is forgetting yourself and when you realize you are everything then you love everything and you’re good automatically — ’


‘And even if we are all thoughts in the mind of God or whatever why should you be able to become God?’


‘What’s stopping me? You see God isn’t a big person, you see it isn’t personal at all, that’s the point.’


‘But we are persons.’


‘No, we’re not, that’s just the old Christian nonsense, personality is an illusion.’


‘Unless other people have definite structures they can’t have definite rights. No wonder you don’t want to vote. If nobody exists why bother.’


‘You see, Christianity gets it wrong because of a personal God, it’s the most anti-religious idea ever. The idea of God looking at you makes you feel you’re a little real thing, a nitty gritty, whereas you must think that you are God, that you’re universal mind, you see it’s just the other way round, it’s the female principle, you see Christianity is such a male-oriented religion, it’s all about father, that’s why unisex is so important, you see we in the West with our Jewish father figure civilization, I mean — How did you get on with your father, Hilary?’


‘Fine.’ Full fathom five my father lies, of his bones are coral made.


‘What did he do?’


‘He was a diver.’


‘A diver?’


The front door bell rang. I went to the door, stepping over the wreckage of the telephone. I wondered if it was the Indian girl.


It was Mick Ladderslow and Jimbo Davis, both carrying cushions. Mick was a burly chap with reddish hair and huge glowing drugged eyes. He had great prestige because he had once got as far as Afghanistan where he contracted jaundice and was returned to England at Her Majesty’s expense.


He marched into the flat without the ceremony of words. Possibly he grunted. Jimbo was slim and wriggly and apologetic with a long-lashed gentle expression. He rarely spoke beyond murmurs of ‘yes … yes …’, and confronted with human beings would drop in a bow, sagging a little at the knees, expressive of a sort of surprised respect. He now, whispering to me ‘Yes, yes, Hilary, hello, yes’, took hold of my hand (he always did this) and drew it downwards in an intimate sort of way as if he were about to press it against his thigh, more like a holding of hands than a shaking of hands. I suspected him of being sorry for me. I did not mind this in Jimbo. The two boys and their cushions (I suppose they were making some kind of nest in there) disappeared with Christopher into Christopher’s room, and I returned to my ironing.


The front door bell rang. I went to the door. I wondered if it was the Indian girl. It was the porter, who said that the rubbish chute had been cleared at considerable expense to the management and that I would not be able to imagine the filth some people thought fit to pour down it and did I know that plastic bags had been invented just for this purpose to prevent rubbish chutes from becoming jammed and stinking because people with no more sense and manners than pigs threw their potato peelings down them without even the benefit of a bit of newspaper? I replied with suitable spirit to this rhetorical question. The Saturday wrangle with the porter was mechanical and regular and today neither of us had our heart in it. I went back to my ironing, completed it, and began rather feebly to sweep the kitchen floor. The floor was coated with grease and needed washing, indeed scraping. I propelled a cluster of bread crumbs over the greasy surface. When opening time came I would be off to the pub, possibly to the bar at Sloane Square (the Liverpool Street one was closed at weekends), if I felt like riding the trains for a while, or eke to one of the locals, where I would spin out my drinking time, have a late sandwich and face the horrors of the afternoon. I could do my weekly shopping, buy a few tins and some sliced bread. Then in summer I often dozed in the park. In winter I might return to the Inner Circle, or eke go home and to bed and to sleep until the pubs opened again, a device which appalled Christopher who felt a genuine moral horror at this wilful waste of consciousness.


The front door bell rang. I went to the door. I wondered if it was the Indian girl. It was a strange thin young man with long straggly hair and an orange moustache, wearing faded jeans. I said, ‘You want Christopher?’


‘What?’


‘You want Christopher?’


‘Do I?’ A comic.


‘Well make up your mind.’


‘What do you mean, make up your mind? Who is Christopher anyway?’


‘My lodger.’


‘What are we talking about?’


‘Good-bye,’ I said, beginning to close the door, only the young man had put his foot in it.


‘Wait a mo, wait a mo. Are you Mr Burde?’


‘Yes.’ Another mysterious person looking for me.


‘Well, just think. I’ll let you guess who I am. Just guess.’


‘Look,’ I said, ‘I don’t like guessing games and I don’t like people who put their foot in my door, it’s a nasty habit. Either explain yourself or fuck off.’


‘Dear me, what naughty language! Now just think. Did you or did you not ring up yesterday to ask if somebody could come round to remove your telephone?’


‘Oh — why didn’t you say so?’


‘I didn’t have a chance, did I ? You were on about Christopher as soon as you opened the door. Hello. Are you Christopher?’


The telephone engineer greeted Christopher who had just emerged, opening a vista of Mick and Jimbo reclining.


‘My name’s Len.’


‘He’s the telephone engineer,’ I explained.


‘Now, what’s your problem. Bless me, look at that, it looks as if you’ve had the IRA in here, what a shambolic scene, whatever occurred?’


‘I pulled it out,’ I said.


‘Pulled it out! I’ll say you did. An unprovoked attack on a poor little defenceless telephone that was minding its own business and not harming anybody. The junction box busted, the handset smashed into little pieces. You realize you’ll have to pay for all this, don’t you? It’s not your property you know. Kind old Mother Post Office only lends you these gadgets, my, my! And think of all the poor people wanting telephones. Wilful damage to a perfectly good up-to-the-minute handset, why it’s a crime, makes me feel quite faint. Do you think I could have a cup of tea?’


I retired into my bedroom. By this time Mick and Jimbo had emerged from the nest. All four boys went into the kitchen and I heard animated voices and the clatter of crockery. They were at once a fraternity. Here at any rate class no longer existed. The Beatles, like Empedocles, had thrown all things about. At their age I was a fierce tormented solipsist. I lay down on my bed and wondered if I should try to sleep until they were open. By some miraculous retardation of the pace of the expanding universe it was not yet ten o’clock. So far so good, however. I had not yet pulled the curtains back and the bedside light was still on. I switched it off. I closed my eyes and an awful cinematograph show of events out of the past started up automatically. I tried as usual to preserve myself by thinking about Crystal the way some people with such problems think about the Virgin Mary. Only now the saving image did not rise alone, another rose with it. Arthur.


The front door bell rang. I got up and went to the door. I wondered if it was the Indian girl. It was Laura Impiatt.


This was unusual but not totally unprecedented. ‘Come in, Laura. The place is almost full but there’s room for you.’


Laura was looking her most energetic and eccentric, her greyish hair streaming back and front onto her shoulders from under a beret which had been pulled down well over her ears. Beneath a voluminous grey cloak a tweed skirt reached her ankles. ‘I say, Hilary, it’s cold out, winter has come. Oh it’s warm in here, oh how nice!’


‘Come in. Unfortunately the only place where I can entertain you is my bedroom. The boys have jammed the sitting-room with furniture, there is no room for human beings.’


Laura followed me into my darkened bedroom. I switched on the light and kicked a lot of clothing under the bed and drew the crumpled coverlet up over the crumpled sheets and blankets. I felt no embarrassment. Why? Because I was depraved, saintly? Or because of some sort of merit, decency, calm, warmth of heart in Laura? I recalled Tommy’s idea that Laura was ‘after me’. Nonsense.


‘Hilary, could we have some daylight? There is some you know.’


‘Not much here.’ I pulled back the curtains and the grey light of the dark inner well sheeted the windows like gauze but did not enter. ‘Is it raining?’


‘No, rainy and cold but quite bright. Do turn off that lamp, it looks awful. May I put my cloak here? Who’s chattermagging in the kitchen?’


‘Christopher, Mick, Jimbo and one Len, a telephone engineer.’


‘How young they are. It makes one feel ancient.’


‘Golden lads and lasses must like electricians come to dust. You however are eternally young. I love that swirling skirt. You look like Natasha Rostova just in from a brisk walk along the Nevsky Prospect.’


‘Silly dear Hilary.’


‘What a nice party on Thursday.’


‘Did you think so? I find Clifford Larr a bit depressing. We’d have had more fun by ourselves.’


‘Fun? What’s that?’


‘Hilary, you’re not to go off into one of your things. I know you want me to mother you, but I won’t.’


‘Aaargh.’


‘Yes, you do. I understand you better than you imagine. I can read you like a book. You lead a selfish shut-in life. You’re afraid of anything new. You ought to try and do things for others now and then instead of just expecting people to look after you.’


‘You’ll always look after me though, won’t you? Take me out of myself. Just grab and pull.’


I was sitting on the bed. Laura, dressed in a high-necked white blouse and the ankle-length brown skirt (she was too plump for this gear) was sitting in an upright chair, her tweedy knees about nine inches from my knees. Her face was rather indistinct in the murky gauzy light, but I could see her brown eyes glowing, even moist perhaps, with fearful sympathy. Why did I automatically, by stupid flippant badinage, evoke these feelings in Laura? I did it every time. That fearful sympathy, that frightful energy. Yet I felt at home with her, that was the trouble. She calmed me.


‘I wish you’d really tell me about yourself sometime, Hilary.’ Laura often expressed this wish.


‘I thought you could read me like a book.’


‘I can’t see your past. How did you get that scar on your chin, for instance? I feel sure there’s something which it would do you good to tell me.’


‘My past is boring. No sins or crimes. Only the selfishness upon which you kindly animadverted.’


‘And I’d like to talk to you about Tommy. Oh if I could only get you talking!’


‘I chatter artlessly in your presence.’


‘You do nothing artlessly. You use words as a hiding place. You’re always hiding. But what from? Anyway I didn’t really come to see you at all. I came about the panto. I want to talk to Christopher. I wonder if we could persuade him to write us a song? And Freddie thought he might invent a sort of happening for the finale.’


‘Like setting fire to the theatre. Excellent.’


(Example of one of Christopher’s happenings designed for a garden party. Each guest was enclosed in a huge brown paper bag and told to stay quiet until a trumpet blew and then tear his way out. The point was that there was no trumpet and after a long and agonizing silence the guests began to react in a variety of ways. There was a lot of embarrassment and annoyance and impromptu play-acting. The event ended in a most appropriate manner when the paper bags blew away across the main road and stopped the traffic and the police arrived.)


‘I want to talk to the boys anyway about the drug scene. I’m writing another article. I feel like a probation officer to these kids.’


The front door bell rang. Closing Laura in, I went to the door. I wondered if it was the Indian girl. It was Tommy.


Tommy in a red mackintosh and matching hat, her dark ringlets unravelled into rats’ tails by the wind, opened her little mouth in a beseeching prayerful O. ‘Hilary, I know I’m not supposed to — ’


There was an absolute rule about no visits at the flat. And Tommy would arrive when Laura was in my bedroom. I felt blind exasperated head-mislaying rage. I pulled her inside and we both stumbled over the trailing telephone wires. I pushed her in through the door of the sitting-room and squeezed in after her and closed the door. There was just space enough for us to stand hemmed in by the furniture. My shoulder grazed a table which was standing on another table and there was a small crash. I pinned Tommy against the door, gripping her by both arms and pressing her violently back, squeezing the flesh as hard as I could and I whispered, ‘I told you — never to come — never to come like this — I told you — ’


Tommy’s small mouth remained open and her long innocent grey eyes filled instantly with tears. Her hat was tilted awry by the pressure of her head against the door. I thrust her back, pressing upon her arms, as if I wanted to drive her body back through the wood or flatten her like an insect. She uttered a little whining gasp of pain. I went on whispering, ‘I told you never to come here, I told you — ’


The front door bell rang. I released Tommy and sidled out of the room and closed her in. I went to the front door. I wondered if it was the Indian girl. It was the Indian girl.


I did not hesitate for a second. One hand reached for my overcoat, the other drew the front door to behind me. I did not even look at my visitor, nor did I wait for the lift. I passed her, crossing the landing to the stairs, and as I did so I plucked peremptorily at the sleeve of her blue jacket. I began to run down the stairs, hearing the light patter of her feet running behind me. In less than a minute after the sound of the front door bell we were outside in the street, where by some miracle a great bright blue rainy light was shining.


We were walking along the northern walk of Kensington Gardens in the direction of the Serpentine. I wondered briefly how long the two women, like the people in Christopher’s paper bags, would stay quietly in their rooms, unaware of each other’s presence. I had still not looked at my mysterious pursuer. Crossing the main road I had held her sleeve, not her arm. Not a word had been said, we walked onward in silence.


No sun was shining but there was a great diffused brightness over the park. The asphalt paths, wet from earlier rain, shone with a blue glow, full of shadowy reflections. The damp light bestowed a faintly lurid clarity. To our right the russet vistas disclosed Watts’s Bronze Horseman, Speke’s obelisk. A chill wind moved the brown leaves in steady droves, then plastered them flat upon the asphalt. Most of the trees were bare now, only a few oaks retained their withered foliage. Looking like huge vines, the plane trees held up their bobbled fruit against the radiant clouded sky. Excited by the damp electrical atmosphere, distant dogs ecstatically raced.


I felt detached, extraordinary, as if a calm doom had come. I now looked at the Indian girl and she looked at me and smiled. Today she was wearing a black mackintosh and black trousers. A sodden blue scarf (she must have been walking in the rain) which had covered her head, had been pushed back onto her shoulders. Her long plait was inside her mac. Her face and hair were damp. Her features, though more irregular, less spiritual, than they had seemed in my first vision, had the bony refinement of her race. Her eyes were very dark and luminous and expressed some emotion. (Surely not pity? Simply a desire to please?) Her mouth, rather thin, rather long, was almost abstract in its delicacy, and hardly more highly pigmented than its surroundings. The whole face was pale, pale, the palest creamy brown, with that uniform pallor which far outpales the banal pink and white of coarser races.


As we neared the Serpentine I said, ‘Well?’


She simply smiled again.


I said, ‘Look here, you started this. Hadn’t you better explain yourself, Miss Mukerji, or whatever your name is? You came to me, not I to you. You were looking for me, weren’t you? Hilary Burde is my name.’


‘Oh yes — I know.’ Her voice was something of a surprise. I had expected the chi-chi accent, so unmistakable, so indelible, so charming. But this was an English voice, even, as I later discovered, with traces of London vowels.


‘Well, what do you want?’


She smiled, flashing excellent teeth, and made a sort of helpless gesture, raising her eyebrows, as if my question were unexpected, complex, difficult.


‘I mean,’ I said, ‘I don’t want to be tiresome, but if, out of all the men in London, you sought for me there must have been some reason, maybe something which I can do for you. But if you won’t tell me what it is I can do I can’t do it, can I ?’ I wondered if she was a little deranged, a mad girl. The speculation was uncanny.


‘I just wanted to know you.’


‘But why? Why me? How did you even know my name?’


‘I knew it. I wanted to see you. To talk to you. That’s all.’


I said, ‘Are you a tart?’ This was a little abrupt, but her vague smiling replies were unnerving me.


She seemed upset at this suggestion. ‘No, of course not.’


‘Well I can’t make you out. Do you want money?’


‘No, no.’


‘What do you want then?’


‘To know you,’ she said again.


We had now passed the little fountain of two bears embracing (which Crystal so much liked when I brought her there once) and reached the mysterious stone garden at the end of the lake which always seemed to me to be part of some other city (Leningrad?) or else a camouflaged entrance to some strange region (Acheron?). Urns enclose five octagonal pools and a little stone pavilion faces between more distant nymphs the tree-fringed curve of the lake. In summer fountains play. In winter the place is pleasantly derelict. We crossed the slippery pavement and sat down on a rather damp seat. Some pigeons and sparrows approached with desultory hope.


‘What’s your name, Miss Mukerji?’ I did not expect her to tell me.


She replied at once, ‘Alexandra Bissett.’


‘Alexandra Bissett? No, no, there are limits, you can’t look like that and be called Alexandra Bissett!’


‘My father was an English officer. My mother was a Brahmin.’


‘I see. That makes you some sort of princess, I think. Where were you born?’


‘In Benares.’


‘Well, Miss Bissett — ’


‘Please call me — ’


‘Alexandra?’


‘No, no one calls me that. They call me Biscuit.’


‘Biscuit?’


‘Yes. I was called Bissett. Then Chocolate Biscuit. Then just Biscuit.’


‘Who are “they”?’


‘Who they?’


‘You say they call you Biscuit. Who are they?’


‘My — friends — ’


The voice, the manner, eluded classification. She did not seem quite like an educated person, there was a certain awkward simplicity. Yet she had a confident dignified directness which was itself a sign of culture, and there was none of the giggling forwardness of an amateur whore. She smiled, obviously amused at my puzzlement.


‘But Biscuit,’ I said. ‘Why me? Why me?’


‘I saw you on the tube train. Perhaps.’


‘Yes, perhaps. And perhaps I was wearing a placard round my neck with my name on it. And perhaps you decided at once that I was the most attractive man in London. I know I’m a big handsome chap — well big anyway. But no, that won’t do. Try again.’


‘I saw you in the bar at Sloane Square.’


‘Maybe you did. But why did you follow me home and how did you know my name? Biscuit — look — may I hold your hand?’ I took a cautious firm hold of her long delicate hand, so frail that it felt as if it might break in my grasp. And as I took her hand I felt a stirring of the old crude male desire which had been present before but diffused in wonderment.


She laughed awkwardly. If I had still thought her a designing tart that laugh alone would have proved me wrong. She turned her head away, pressed my hand back with surprisingly strong fingers, and then withdrew her hand, moving a little away from me and standing up. ‘I must go now.’


‘Biscuit! You can’t go! You haven’t even called me Hilary!’


‘Should I?’


‘Yes, of course. If I call you Biscuit you must call me Hilary. That’s a rule.’


‘Hilary — ’


‘Good. And now you’re going to come along with me and have a drink and then some lunch and tell me what this mystery is all about.’


‘No, I must go. I have to be back.’


‘Back where? Why? Have you got to go to them?’


‘I don’t understand. I must go. Forgive me. Oh, yes, forgive me.’ She sounded a little foreign at last.


‘I won’t forgive you if you just go away. Where do you live? Where can I find you? When shall I sec you again? I will see you again, won’t I? Biscuit, please — ’


‘Yes. Again. Yes.’


‘Promise me. Swear to me. Swear by — by Big Ben.’


She laughed. ‘I swear by Big Ben that I will see you again.’


‘Give me your address.’


‘No.’


‘Let me give you something. Something to prove later that it wasn’t all a dream. Oh God — what — ’ Standing now, I leaned down and picked a stone off the wet pavement. It was a blackish smooth elliptical stone. I gave it to her.


She displayed more emotion than at any previous moment. ‘Oh thank you, thank you, so much — ’


‘Actually I need the proof, not you. Let me see you to where you’re going.’


‘No. You must stay here. I shall go away.’


‘But how shall I ever find you? Will you come to me again, will you come to my flat?’


‘Yes, I will come.’


‘Because of Big Ben.’


‘Yes, yes.’


‘When?’


‘I must go. You stay here.’ She began to walk away from me, backwards at first, then looking back over her shoulder, as if riveting me to the spot with her glance. She walked away, holding the stone in her hand, holding it clear of the swinging skirt of her black mackintosh. She disappeared from view at last behind the stone pavilion at the head of the courtyard, vanishing in the direction of the Bayswater Road. As soon as she was gone I began to run. I darted round the corner, to the park gate. She must have started to run at the same moment. There was no sign of her among the people moving in both directions along the wet crowded pavements. I hurried up and down and searched and looked for some minutes, but there was no sign of her. She was gone.


Saturday was my day for Crystal. I usually went there fairly early, about six-thirty. Once a month, Tommy, arriving separately (she was not allowed to arrive with me) came in for a brief drink, disappearing at my nod about ten past seven. So as not to miss any minutes of my valuable presence she invariably arrived first. She and Crystal were not designed by nature to understand or like each other, but they were good girls and they loved me so they had to get on. They were both possessive about me of course, but with deep tact they had sorted out their spheres of influence so that there was almost no conflict. The tact was mostly on Tommy’s part in fact. She occupied the junior position and she had the intelligence to appreciate the absolute nature of my relation to Crystal. Tommy knew that a foot wrong in that respect and she would be finished. She never put a foot wrong. I should say that I had told Tommy a little about my childhood but only in vague general terms and, so far as it was possible, without emotional colour. Of course Crystal and Tommy never had confidential chats. They would both have been far too frightened to do so. But as I say, they were good girls and they were kind to each other.


I was in a strange mood. The baffling events of the morning had filled me with a kind of nervous exhilaration. Laura had said that I hated new things. This was not entirely true. I did not initiate change but I could still be refreshed by it. What a beautiful and strange visitation and what could it mean? Very occasionally in my life something, it might be almost anything, it could be something much more trivial than this, disturbed me with some sense of a possible salvation. Must every sign be sinister, every unexpected visitor be from the secret police? Were there no more bright innocent surprises to prick the weary and depraved hide? But perhaps, indeed it was most likely, the whole business would prove to be neither delightful nor menacing but just senseless. Perhaps I had already had the best of Biscuit. Perhaps I had already had all of her. And now, as I approached the North End Road that evening, a deep apprehension about Crystal began to absorb my mind and the strange image of the Indian girl faded away.


Crystal’s room was quite big and could have been pleasant if she had had the faintest idea how to embellish it. There was a bright centre light and also a dim lamp with a parchment shade, portraying a scorched galleon, which was turned on for guests. There was the wooden table, which only had a cloth on on Saturdays, and a sideboard of shiny veneered wood with a row of ebony elephants upon it. There was Crystal’s little narrow bed with a green satin bedspread. There were two junk shop armchairs and three upright chairs and a thin dark trampled carpet which seemed to be growing upon the floor. The faded wallpaper had a design which it was hard to believe that any sentient, let alone rational, being could have invented. There was a wireless set but no television. I would not let Crystal have television. She might have picked up a few facts from it, but better decent ignorance than such a teacher. Also I connected television with the orphanage where I had become an addict, and deprivation of it had been a regular punishment far more effective than thrashing.


As I came in the two women rose. Tommy looked very nervous and anxious until reassured by some ineffable feature of my manner. They could both read me as dogs read their master, probably noticing tiny traits of behaviour of which I was myself unconscious.


‘I told you not to come,’ I said to Tommy. ‘You’ve got a cold.’


‘I haven’t got a cold,’ said Tommy bravely. ‘You’ve just got a silly phobia about colds, hasn’t he?’ She was perky and timidly uppish because she saw that I was sorry I had hurt her in the morning.


‘If Crystal gets that cold there’ll be trouble.’


‘I don’t think Tommy’s got a cold,’ said Crystal.


They both smiled at me. I threw off my coat and sat down at the table which had been covered with a white lace cloth in my honour. I felt a bit better. Every occasion of entering Crystal’s presence was an access of brightness, a lightening of the load. They sat down too and Crystal poured out a third glass of sherry for me.


‘Is it still raining?’


‘Yes.’


I knew that Tommy would have said nothing to Crystal about what had happened that morning at my flat, nothing about the way I had received her, nothing about my sudden departure, nothing about whatever had happened (whatever that had been, another subject for anxiety) after I had gone. I had trained Tommy well. Equally of course she would make no reference to such matters now. There were in fact so many subjects which the three of us could not discuss, and a fortiori which Tommy and Crystal could not discuss, that it might have seemed that conversation would languish. However we always chattered easily enough about trivialities, and I imagine Crystal and Tommy did the same when I was not there.


‘What’s the weather forecast?’


‘Rain, and colder.’


‘The shops are getting ready for Christmas already.’


‘They are beginning to put up the decorations in Regent Street.’


I detested the subject of Christmas and steered off it. ‘Show me the stuff your new lady brought.’


‘Oh yes! I was just showing it to Tommy.’


Crystal took the stuff from a box on the bed and spread it on the table. The design was a close relation of the wallpaper. ‘Isn’t it lovely?’


‘Lovely.’


Crystal folded the stuff into the box and took it away into the little kitchen where she kept her materials in a trunk.


Tommy was sitting next to me with her skirt hitched up displaying those long perfect legs. (Quite unconsciously. She was, apart from Crystal, the most uncoquettish woman I had ever met.) (Crystal’s legs were like tree stumps.) She now began to roll up the sleeve of her jersey, and looking at me meaningfully, displayed two large dark spotty bruises just above the elbow. I looked at the bruises and then at her face. She knew at once she had done wrong. Any surreptitious behaviour or hint of secrets was absolutely taboo. Also I was prepared to be sorry, but not to be grossly reminded of my fault. I frowned. Tommy hastily pulled down her sleeve. Crystal returned.


‘Well — ’ I said, and almost imperceptibly nodded, the sign for Tommy to go.


She got up hastily, her face stiffened, on the verge of tears. ‘I must go now. Thank you so much, Crystal.’


I watched Tommy put on her raincoat. She was struggling hard to repress the tears and succeeding. They would have constituted yet another serious crime.


‘Good-bye — ’ in a trembling voice.


I let her make for the door. ‘Good night, Tommy dear.’


Relief. Mercy had prevailed. ‘Good night — Hilary — see you next week — and I’ll write Monday as usual. Good night then.’


Of course Crystal made no comment on the fact that I had sent Tommy away half an hour early.


Crystal and I now faced each other.


I should make it clear that there was nothing physical in my relation with Crystal. (Except in the sense, which I must leave to the reader to determine, that anything mental is physical.) I did not want to go to bed with her or kiss her or caress her or even touch her more than minimally. (Though if I had been told that I could never touch her I should have gone mad.) I did not ‘find her attractive’. I simply was her. I had to have her there, like God. And by ‘there’ I mean again, not necessarily in my presence. I needed to see her regularly but not very often. She just had to be always available in a place fixed and controlled by me. I had to know, at any moment, where she was. I needed her sequestered innocence, as a man might want his better self to be stored away separately in a pure deity. Did I want her to remain a virgin? Yes.


None of all this however decided anything about Arthur. I wanted Crystal to go on forever being whatever it was she was to me, but I also wanted her to be happy, and had perhaps too long been content with the formula that her happiness was to make me happy, or as near to it as I could ever be, which was certainly not very near, since the Oxford smash up. Of course Crystal had not married because of me, though this too could be a little hazed over by the thought that she was the old maid type anyway and being no beauty would never have been likely to have suitors. There had been in fact one or two, a chap in the north and a Canadian in London, but I thought poorly of them and Crystal never really took them seriously at all. A few years ago I had actually been settling down to the comfortable feeling that the dangerous time was over and Crystal had passed the marrying age. Then somehow, as I explained earlier, I had begun to see a new picture. Two things had come up to change the world. One was that Crystal wanted a child. This surprised me, and how she had put it into my head I do not know. She never said so in plain words, but I was by now thoroughly aware of it. The other thing of course was Arthur.


If Arthur had been either wonderful or impossible the situation would have been a good deal easier. As it was Arthur was not at all what I would have chosen (but then what would I have chosen, would I ever have chosen?), yet he was a possibility. He was not clever or impressive or rich (but then someone clever or impressive or rich would not have loved Crystal). Arthur was indeed something of a ‘wet’. He was not notably vertebrate and could hardly look after himself, so how could he look after Crystal? I was not so sunk in egoism that I could not see that Crystal’s life was dreary. In an abstract way I wanted her to go away and be saved and not to be damned with me, and yet of course I did not and could not want her to go away. If she could have been metamorphosed into a happy well-off wife and mother living in a big country house with a huge garden and six dogs (she wanted a dog, I never let her have one) I should have been, not pleased, but satisfied that this had to be and also somehow glad of a new happiness for her; at least, this was what I sometimes imagined when no such thing was in prospect. I had intended to transform her life, I had intended to transform her mind, but I had failed, and this was the fundamental and awful failure for which I should be damned. I had, I suppose, pulled her up a little way out of the Aunt Bill caravan world, but only a little way. I had never, as I once meant to, educated her. Crystal knew her Bible, but she did not know who Tolstoy was or whether Cromwell lived before or after Queen Elizabeth. In this respect Arthur was not exactly a foothold. Arthur’s rag-tag of junkies and criminals whom he ‘helped’ (or was victimized by) led straight back into the world I myself was about to enter when I was rescued by Mr Osmand. I felt a horror of that world and I did not want the smell of it to come near Crystal ever again. What was Arthur himself anyway? A poor clerk with no talents and no prospects. Would Arthur be strong enough to protect Crystal? Arthur was a muddler. He might even become some sort of drop-out. Would not a marriage with him mean some ultimate subsidence into confusion and poverty and thereby misery? Married life if not organized is hell. Neither of these two could organize themselves out of a wet paper bag. Although it might not be so thrilling, there was a kind of purity and cleanness about Crystal’s present position which I knew was a support to her; and protected by me she felt perfectly secure. Would she be strong enough to exist as Arthur’s wife, to become the (oh God) quite different person Arthur’s wife would be? On the other (to all this) hand, Arthur was thoroughly decent and he loved her and it had begun to look as if perhaps she could love him; only of course everything ultimately depended on me.


My relations with Tommy had begun before Arthur became important on Crystal’s scene, and it was a cause of bitter pain to me to think that that entanglement had possibly in some way encouraged the other. Unfortunately these dramas had proceeded at a different pace. I never deliberately isolated my sister, I introduced her to some few of my few friends, but it had never hitherto happened that any friend of mine had really become a friend of hers. Arthur, however, with some diffidence and caution I must admit (for he feared me) did begin to move in, and this was made easier by the fact that I was then so involved with Tommy and was seeing less of Crystal. Something which I could never measure was the fright which I had then perhaps given to Crystal by some seeming desertion of her. Had this fright created a space, a need? This question, from which my mind recoiled in horror, was by now perhaps of historical interest only. What was more crucial was this. I had been watching Crystal anxiously to see if she ever showed signs of getting married, and of course (though naturally she never breathed a word about it) Crystal was watching me anxiously to see if I ever showed signs of getting married. I had earlier on told Crystal in the most forthright terms that I would never marry. (I did not notice then, but did later, that she did not offer me a similar resolution.) And for a long time it seemed to me as if I was perfectly right about myself, and my bachelor existence had become a steady and established fact. Then I fell in love with Tommy. I was not of course ‘really’ (totally) in love, but I was physically in love in a way which I had not imagined ever again to be possible. And although this love had ceased its consequences remained. Crystal knew that I could love, and so could conceivably want to marry. She even now perhaps thought that I wanted to marry Tommy. She knew that Tommy and I had our difficulties and she had seen them on display before tonight. But I had never told her that I did not want to marry Tommy, and I had refrained from telling her for a good reason. Crystal was quite capable of sacrificing Arthur, even if she wanted desperately to become his wife, if she felt that I was opposed to the marriage. To say she was quite capable understates the matter. She would have no hesitation, it would be at the drop of a hat, the hat need not even begin to fall. And so of course I had done my best to conceal my thoughts, even if possible not to formulate them. Equally this state of mind in Crystal presupposed her knowledge of a similar state of mind in me where a possible marriage with Tommy was concerned. Crystal knew that her marriage with Arthur would facilitate my marriage with Tommy, assuming that I wanted to marry Tommy, just as my marriage with Tommy would facilitate hers with Arthur, assuming she wanted to marry Arthur. Now I had no intention of marrying Tommy, only I was not going to tell Crystal this, because I wanted Crystal to be able to make up her mind about Arthur without being crippled by anxieties about leaving me abandoned. The danger of the whole situation was of course this, that there was the possibility of a catastrophic altruistic error à deux! That is, we might each of us do what we did not want to do so as to help the other to do what he (she) did not want to do either.


None of all this needless to say was coming to utterance as we sat at the table after Tommy’s almost tearful departure. I poured the remainder of Tommy’s sherry into my glass. I opened the bottle of wine which I had brought along as usual and placed it in front of the electric fire. Then after a little while Crystal got up and began to warm our supper and put it on the table (scrambled eggs and baked beans, followed by stewed apples and cream) and we were talking.


‘Are you all right, darling?’


‘Yes, I’m fine. Are you all right?’


‘Yes, fine. I’m so glad about Christmas.’


‘I’m not! And I don’t think it should begin in November.’


‘Well, everything’s nicer when you can think about Christmas. I so much want to see the Christ Child in Regent Street.’


‘The Christ Child in Regent Street?’


‘Yes, the decorations. They’ve got such a lovely thing of the Christ Child in lights. I thought perhaps you might take me, like we did once?’


‘And we had dinner in that grand restaurant after, do you remember?’


‘Oh, I did love that. And they had black bread.’


‘I don’t remember the bread.’


‘Well, it was almost black. Oh, I meant to tell you, there’s this new health food shop — ’


‘Health food?’


‘But it’s nice, it has nice things, I got some special brown sugar and a special loaf which they said — ’


‘Crystal, for God’s sake don’t start buying fancy foods. Ordinary food is good enough for us.’


‘All right, dearest — ’


‘These places just exist to sell expensive rubbish to silly women.’


‘I’m sorry, I won’t — ’


‘Come now, dear, I’m not really vexed. Tell me about your new lady. Do you think she’ll ask you to do other things?’


We talked about Crystal’s lady. This lady knew another lady and if the cocktail costume was a success there might be quite a stream of ladies. Crystal told me about bargains she had found when shopping for ‘linings’, then about something she had heard on the wireless about dogs. I told her about the office pantomime. We talked about what we would do when we went to Regent Street. I reminded her of the little fountain of the embracing bears and said we would go there again one day. I did not tell her about Biscuit. Told as a story this would sound rather weird and might frighten her. It would have spoilt the cheerful silliness of the chatter in which Crystal and I expressed our love. Tonight however this was spoilt in any case, since I increasingly knew that I would have at last to raise the question of Arthur. It was not clear why this was now necessary, but, as a result of secret silent movements in both our minds, it was so, and we both knew it as we smiled at each other and reminisced about the horrid old days in the caravan. About Oxford of course we never spoke.


Crystal was wearing a shapeless dove-grey woollen dress with a green scarf tied round the collar. This suited her more than most of her clothes. Her thick fuzzy orangy hair, more like a kind of solid stuff than anything composed of strands, was pushed well back behind her ears, and her big much-chewed lower lip was prominent and moist. Her big golden eyes, appearing even larger behind the thick spectacles, were troubled with emotion but maddeningly obscured. Her small plump hands danced on the tablecloth, collecting crumbs and fingering them to pieces. The traffic gurgled jerkily in the North End Road. She was staring at me and wondering whether to touch my hand which was lying near to hers on the table. I felt in an anguish of irritation.


‘Crystal — ’


‘Yes, Hilary — ’


We always called each other by endearments or else by our names, never by nicknames. I think Crystal’s name meant a lot to her. Crystal Burde. It had been a talisman, a sort of strange consoling thing of beauty in her life: a significant fragment of a splendour past or to come. My name, I felt, derived from hers by some sort of linguistic law, and it was she alone who beautified it.


‘Crystal, I — I saw Arthur in the office yesterday.’ This was fairly obvious, since I saw Arthur in the office every weekday.


‘Oh yes.’


‘You arc rather fond of Arthur, aren’t you?’


‘Yes, yes — ’


‘Crystal, you would like to marry Arthur, wouldn’t you?’


I had not, a second beforehand, intended to ask this terrifying question, or to ask it in this form.


The round spectacles regarded me, then turned away. ‘You put it — as if — ’


‘As if I expected the answer yes?’


She said nothing, and after a pause, trying to keep calm, I said, ‘Well, I do expect it. Am I right?’


Crystal’s hand was now touching mine, her knuckles brushing the back of my hand making trails in the long black hair. I made no responsive movement. Crystal said, ‘You know that all I care about is you and your happiness.’


‘OK, and all I care about is you and your happiness. Crystal, we mustn’t just mesmerize each other here. Things do happen, times do change, and even we two have our separate histories. You could be happy with Arthur, you could have a real house and children. It’s no fun for you living like this.’


‘Fun?’ said Crystal, withdrawing her caressing hand. ‘Fun? Do you think I care about that? My life here — ’ She could not find the words. ‘Oh, you know — ’


I knew. ‘I want you to marry and be happy,’ I said. Was there a shade too much pressure in this? Would she think I was saying it because of Tommy? Oh God.


‘I am happy.’


I’ll leave it here, I thought. I have said enough to open the door for her if she wants to go through it. Oh let her not want to. Better not let the talk come round to Tommy. Get away now.


‘You want to get married too, after all,’ said Crystal.


‘So you do want to get married?’ I said.


‘I didn’t say so — ’


‘You said “too”.’


Crystal, gathered away into herself, staring now at the tablecloth, gave out a sort of shuddering sigh.


‘All right. Yes. I do want to get married, I think perhaps I do — want to get married to Arthur — I suppose — ’


I had tried to imagine that she might conceivably say this, or I had thought that I had tried, but the shock was very violent and I had to concern myself at once with concealing it. ‘I see,’ I said quickly, ‘good, good — ’


‘But I don’t really want it,’ said Crystal, who was now watching me carefully, ‘I don’t want it at all if you would anyhow, for a second, prefer us to go on like this. You talked of changes and I thought perhaps — you see — well, I care for Arthur, but compared with you Arthur is nothing. I thought you might prefer — ’


‘Never mind about me.’


‘Oh don’t be — silly — how could I ever possibly be happy if I had not been and done whatever you wanted?’


‘Whatever you do,’ I said, ‘you will be and do that. I’m so glad — I really am glad — that you’ve decided — about Arthur — at last.’


We stared at each other, both appalled.


‘I haven’t decided,’ said Crystal in a whisper.


‘Yes, you have. Be brave, Crystal,’ I said. ‘Write to him if you want to, tell him!’


After a silence she said, ‘So you will marry Tommy.’ She uttered this flatly, not as a question.


This was the corner into which I had prayed not to be driven. I replied with a light briskness. ‘I expect so. Maybe, maybe not. Like you I’m not much of a decider.’


Crystal sighed again, her lower lip trembling.


‘Oh God,’ I said at last, ‘oh God, if I could only see inside your mind!’


‘If I could only see inside yours!’


Crystal took her glasses off. Huge glittering tears were filling her eyes and leaping off her plump cheeks onto the tablecloth. I watched her for a moment. I imagined myself kneeling on the floor, as I had so often done when we were children, and grimacing like a devil into the folds of her skirt. I kept calm.


‘Oh, Crystal, cut it out, cut it out, dear, cut it out.’


MONDAY


ON MONDAY winter had really come. Monday was one of those yellow days which are so very Londonish, not exactly foggy, but pervaded from late dawn to early dusk by a uniform fuzzy damp cold dirty yellowish haze. Sunday was windy, the last fling of the wild west wind before he had business elsewhere. Monday was still.


Sunday produced no noteworthy events. I stunned Christopher by spending the whole day at home. I did this because I thought it possible that Biscuit might call. But she did not. (Had they locked her up?) She would have been a distraction and I needed one. I lay on my bed hour after hour waiting for her (waiting for what?) and reflecting about Crystal. The terrible thing had happened, it seemed. It had at last become fairly clear (or had it?) that Crystal really did in some sense want to marry Arthur; and if this was so the insane-making possibility that I would be sacrificing my own interests for nothing would at least be excluded. Had I been keeping Crystal all these years in a cage from which she would be glad to escape? No, it was not like that. She had been sincere when she had described herself as ‘happy’. But with an impressive and surprising resolution she had been capable too of conjuring up other possibilities. I may have seemed in these pages (so far: and there will be no improvement) to be a monster of egoism, but I was just capable of willing Crystal’s happiness as something separate from my own. The idea of her marriage sliced into me like a knife. It was not exactly jealousy. Crystal had said ‘compared with you, Arthur is nothing’ and that I knew was the truth. It was just a sense of utter dereliction, the end of the world, the vanishing forever of some absolute security, some indefeasible right to be protected and cherished. So many things would change, I dared not list them, and would these changes not rip me and leave me in tatters? Did Crystal herself realize what her marriage would involve? Possibly not. Against these desperate thoughts I kept thrusting forward the idea of Crystal’s happiness. When we had talked after her weeping I had seen (or imagined?) some shadow of pleasure in her, as if she were suddenly amazed at herself for conceiving of another mode of being, and not just the endless round of Thursdays and Saturdays. I hated the sight of that shadow; and yet if I were to press her to this action, it was as well to know that I was not doing so under a misconception, but had rightly guessed that this was what she wanted. Unless perhaps what I had seen was not an anticipation of her happiness, but an anticipation of mine (with Tommy)! Of course I had deliberately misled her about Tommy. We had not spoken of that again. How much was she being influenced by this fake idea, and how much did it matter if she was? Some of the time, as I lay there in tormented thought, it seemed to me that Crystal really did want this marriage with Arthur, however readily she might have sacrificed it under slightly different circumstances. And if so, did this mean that Crystal could be saved and become an ordinary person after all? If only, if only I could be certain that she was not simply doing it for my sake. The best and final consolation was that nothing yet had actually happened. I managed to sleep in the afternoon. In the evening I saw no one. Not that I preferred it so, I was just short of people.


Monday, as I have said, dawned cold and yellow. I did the walk to Gloucester Road and arrived fairly early at the office. I was surprised on emerging from the lift to see that Mrs Witcher and Reggie Farbottom were there before me. They were standing at the door of the Registry. As soon as they saw me they gave a little scream and started to giggle and ran back inside. A few steps further on I met Arthur. He was very red in the face and began to say something. Feeling exceptionally bad tempered I walked past him without a word and entered the Room. I saw at once what had happened. I also saw that I must make an instant and not unimportant decision.


The Room had been rearranged. My desk had been moved out of the bay window and put facing the wall on the near side where Reggie Farbottom’s desk used to be. Edith Witcher’s desk had moved onto the carpet and into the bay in place of mine, and Reggie’s desk was now just behind hers, also on the carpet and facing out of the window.


There was a lot of loud ostentatious giggling going on behind me. I turned round. Arthur, red and agitated, was standing at the door of his cupboard. Mrs Witcher and Reggie were having a little struggle in the corridor which ended with his pushing her in front of him into the Room. They were both now pretending to be helpless with laughter.


‘Hilary, we thought — be quiet, Reggie! — we thought it would be much easier for you to be nearer Arthur — Oh, Reggie, do stop making me laugh so — do be serious — ’


‘I am serious,’ said Reggie. ‘What could be more serious than nearer Arthur?’


‘Reggie, please!’


‘But really seriously, Hilary, — ’ said Reggie, holding up the wilting form of Mrs Witcher, who was squeaking with nervous mirth, ‘it’s turn and turn about now. We reckoned it was fair. We was feeling frustrated! You’ve had that place for years and we reckoned it was Edith’s turn. And anyway she’s a lady. Or something.’


‘Reggie!’


‘We reckoned it was fair do’s. Democracy and all that. No need to take on.’


‘He isn’t taking on!’ said Edith with an affected scream.


Skinker the messenger arrived. ‘You’ve moved Mr Burde’s desk.’


‘How true,’ said Reggie.


‘But Mr Burde’s always sat there in that window place.’


‘All the more reason for this,’ said Reggie. ‘The old order changeth, giving place to new. That’s all right, isn’t it, Hilary? You don’t mind, do you, dear?’


‘I don’t see that it’s right,’ said Skinker. ‘A man’s place is his place. It’s Mr Burde’s room, in’ it?’


‘It’s our room too,’ said Reggie, ‘and there are two of us and only one of him, two against one, and his Arthur has got a room to himself, it’s logical. Come on, Edith, stop suffocating, assert your rights, get your behind onto that chair, he won’t have the face to pull it off it.’ He pushed Mrs Witcher on into the window and sat himself behind her, swivelling round to see what I was going to do. Arthur and Skinker also stared at me, waiting for the explosion.


I walked out and went into Arthur’s cupboard and sat down at Arthur’s desk. Arthur followed me in. Skinker stood sympathetically at the door, clucking with concern. Triumphant though still nervous laughter echoed in the Room, voices intended to be heard followed after me.


‘Talk about paper tigers!’


‘You could knock me over wiv a fevver!’


‘You were quite right, Reggie. Stand up to a bully and he just collapses!’


‘Get us some tea, would you, please?’ said Arthur to Skinker.


‘Mr Burde’s a deep one, in’ he,’ said Skinker and disappeared.


Arthur closed the door. ‘Hilary, aren’t you going to — ?’


I shook my head.


‘Well,’ said Arthur doubtfully, trying hard to read me and to find the proper thing to say. ‘I agree it’s not worth fighting people like that. And I suppose there is something to turn and turn about — I mean I suppose it’s not — or perhaps you think — or something — I mean.’


I did not help him out.


Arthur climbed onto the desk and sat there, his knees close to my shoulder. He was probably relieved at not having to second me in some scrimmage. He made as if to pat me, then fluttered his hand back to his lapel. ‘You certainly flummoxed them, Hilary. That was the last thing they expected.’


I had flummoxed myself. Had Crystal’s decision just deprived me of will-power or was this simply the inevitable beginning of some end which I had not foreseen as starting now? Officewise, lifewise, the beginning of the end? Why was I totally unable to react? Was I afraid I might kill them? No. I had behaved quietly not out of any decent or even intelligible motive but out of an absence of any motive at all. Perhaps this was the collapse of a bully, perhaps this was what collapsing bullies were like. For a desperate man, any setback can tap a deep base of nightmare, every sin represents the original one, indeed is part of it, every crime is The Crime. A sort of quiet ecstasy of pure hate possessed me. I hated Arthur. I hated his stupid knees and shabby shiny shapeless blue trousers which were pushed up so near to my face that I could positively smell them. I abhorred his capture of Crystal about which, I now saw as in a vision, I would have to behave perfectly. What had just happened in the Room was nothing, was a symbol merely, a blank occasion of some older larger state of the universe. A vista, a view of the light, a gateway to salvation was closed, the immuring process one stage further on towards the final pit and pendulum. It was as if an abstract form of some past or perhaps future suffering had coldly come upon me. Misery and sin are inextricably mixed in the human lot. I experienced the inextricability.


‘Are you all right, Hilary?’


Arthur’s cupboard was tiny, constructed of slatted wood like a shed, unpainted on the inside. A high window gave upon the corridor. There was an electric light, only Arthur had not switched it on, perhaps because he did not dare to expose my face. I looked up into Arthur’s mild anxious eyes. My future brother-in-law already looked a different man. Would he and Crystal discuss me with sympathy and concern?


Skinker arrived with the tea. He was a kind man, and had been trying to think of something suitable to say. ‘Our Lord said we was to turn the other cheek.’


The matter was thus summed up as a slap in the face, meekly received. ‘Thanks,’ I said to Skinker. I took the tea. ‘Thanks,’ I said to Arthur, and patted his shoulder. I went with the teacup back into the Room and sat down at my desk.


Edith and Reggie, who had been anxiously waiting for me, began giggling again. There was a charged silence while I drank my tea and fiddled my papers into shape.


Reggie said at last, ‘Say something, Hilary.’


‘What do you want me to say?’


‘Say you’re not cross.’


‘I’m not cross,’ I said. I was not.


It was Monday evening. I let myself in with my key to the flat in Lexham Gardens. ‘Hello.’


‘Hello, darling,’ said Clifford Larr from the kitchen.


‘It’s so bloody hot in here.’ I dropped my coat in the hall on a lemon and white striped settee thing, and went on into the kitchen where Clifford (a serious cook), dressed in a long blue apron, was pouring some oil into a bowl.


‘How was your day?’


‘Something terrible happened.’


‘Oh?’ He looked up, interested.


‘Mrs Witcher and her minion moved my desk out of the window and puts hers there instead.’


‘Was that all? Then you moved yours back again?’


‘No.’


‘Why not?’


‘You know why not. What’s the point?’


Clifford, the oil bottle still poised in one hand, looked at me coolly. ‘You want me to sympathize with you. You want me to appreciate some interesting suffering. No. I just think you were a fool. You have lost another trick in the game of life. You will never be able to get your place back now, never. It’s gone for good.’


‘I know, why rub it in? I don’t want you to cry over me.’


‘I can’t be bothered with the metaphysics of your self-pity.’


‘Who’s asking you to bother, fuck you?’


‘I think less of you, that’s all. And there is less of you. Because of this defeat there is that much less of you. Someone has taken a slice off you, Mrs Witcher has, she has drawn your blood. And since you let her do so she will do it again. You will become a dull man whose sufferings will interest nobody.’


‘I am that already, according to you.’


‘And your clothes smell. I wish you’d do something about it.’


‘Do you want me to smash something before the evening has even started?’


‘You get excited so easily.’


‘You are deliberately hurting me.’


‘Oh don’t be so boring. I can see that you are going to bore me tonight.’ He was now stirring his horrible blackish oily mixture.


‘Am I? Crystal is going to marry Arthur Fisch.’ I had not told Clifford anything about this romance.


Clifford went on stirring. His face changed, contracting, then slowly relaxing into an almost angelic calm. ‘You needn’t go as far as that to amuse me.’


‘It isn’t a joke.’


After a pause, Clifford said, ‘It couldn’t happen.’


‘What couldn’t?’


‘That marriage. It couldn’t happen.’


‘Why not? Would you prevent it?’


‘No. But confess. You’re not serious.’


It rarely happens that one can construct a friendship with someone which is as complex as one’s thoughts about that person. Clifford Larr interested me very much. I felt admiration, affection. But our relations, though close, remained curiously abstract. This was partly of course because he ran the whole thing, decreeing himself mysterious, a sort of elusive prince. We were not lovers, of course. I was irredeemably heterosexual. That he was homosexual, invisible to me at first (because I tended not to notice such things) was later the essence, the cornerstone, the key: yet a key that could not be used, or which only opened doors to reveal other ones. This was the quality of his unhappiness, which hung like a canopy over our, so oddly as I said abstract, even formal relations. That he had hoped to find a partner in me, had with the most exquisite tact and discretion tried me for this role, now seemed to belong to the remote past, a kind of legend of a time which may not even have existed in reality, but which pervaded and determined the present, coloured it certainly. Nothing was said of course, and I received no confidences about Clifford’s life. The only link with his other existence was Christopher Cather, who figured here as a portent rather than as a source of information. I had met Christopher through Clifford. It was conceivable that Clifford and Christopher had been lovers, though they apparently never saw each other now. I preferred not to think about it. This was not because of any dislike or disapproval of homosexual practices. I harboured no prejudice of this sort. If I shuddered at all it was at what was sexual rather than at what was homosexual. It was that my friendship with Clifford Larr took place under the sign of a vast reticence. It depended on a kind of vow of silence. At any rate it depended on my being passive, incurious, even seemingly insensitive. Second fiddle, of course. But also in a way set up as unsatisfactory, something of a brute, as if unconcerned, and ipso facto perfectly discreet. How was it that I understood all that, the essential structure of the thing, without any explanation, and that I also knew that Clifford knew I understood? It was part of this vast understanding that I never felt that Christopher had been planted on me as a spy, and that Clifford was well aware that Christopher and I never discussed him. Discretion was doubtless something which Clifford imposed on anyone who came near him. If there were to be revelations, and he sometimes teased me with the possibility of one, these would be a grace decreed by him. They could never be extracted by questioning, indeed questioning was made almost impossible by the rigidly impersonal-personal tone of my communication with Clifford. He wore always round his neck upon a chain the talisman which Laura Impiatt had imagined to be a cross. In fact it was a man’s signet ring. Sometimes when I was with him, Clifford, undoing the front of his shirt in the disgustingly hot centrally-heated atmosphere of his flat, would let the dangling ring be visible, would almost seem to display it. I looked at it, I once even touched it, but I had never so far asked him about it. This was in accordance with the myth of our relations. There was an inhibition of tenderness, a check of curiosity, a sheer silence which, by making me play, under his direction, a slightly unnatural role, provided him perhaps with a weird substitute for the sexual connection which we did not have. Another aspect of this silence was the total secrecy which, again at his wish, covered our Mondays. Perhaps the secrecy mimed a state of affairs which might have existed but did not. I myself would have been glad to let it be known that Clifford and I were friends. I was proud of this friendship which would certainly have improved my standing at the office. There Clifford was an important man, a dark horse, admired, yet also feared because of his sharp tongue; and it is always flattering to be petted by someone who is generally feared. I sometimes wondered if Clifford simply felt ashamed of me, ashamed of liking me, and so did not want our names linked. Even this possibility contributed to the odd tension between us which clearly gave him some satisfaction or he would have dropped me without a pang and forgotten me instantly. That one might at any moment be thus dropped and forgotten was of course itself part of the tension.


No one knew of our meetings except Crystal. This was another complication, perhaps another bond. I should explain that I had known Clifford, who was exactly my age, very slightly at Oxford. He knew a good deal about the Oxford débâcle. He had told nobody at the office. (I successfully mystified my colleagues about my past.) This fact indeed first suggested that he felt some sort of interest in me. When I first joined the department I had discerned him with dismay and waited fearfully for rumours. There were none. Clifford had said nothing. Then one day he invited me for a drink. It shows how little I understood him that I went to this assignation half fearing that I was to be faced with some sort of blackmail. As it was, it was a little while before my slow mind perceived what it was that he was, so delicately, after, and by then he had already found out the answer to his question. But that, it turned out, was just the beginning of our strange friendship which by now probably meant more to me than it did to him. He was without doubt the most intelligent person that I knew well, and was in this respect a considerable blessing. He animated what was left of my intellectual life. The thing about Crystal was quite unexpected.


Clifford Larr had evidently noticed me at Oxford more than I had noticed him. This was not only because of the disaster which ended my life there (and in many ways ended my life) but because he was, as he told me later, a connoisseur of oddities, and I was an oddity. Perhaps I was discussed more than I realized. He knew that I had a sister to whom I was devoted. Clifford also had a sister. She was very unlike Crystal. She was a distinguished mathematician and died of cancer in her twenties. After it had become clear between Clifford and me that we were to see each other regularly (the Mondays arrangement was the only part of my mode of life which I managed to impose on him) he expressed a desire to meet Crystal, and I brought her along once or twice to his flat. He also visited her occasionally at her place with me. Crystal fell in love with him. I was very upset and totally amazed. I should not have been. Who after all did poor Crystal ever meet? She might as well have been Miranda on the island for all she really saw of men. Clifford was a glittering object, good-looking, clever, charming when he wanted to be so, and surrounded with the sort of melancholy and the sort of mystery which make women feel for men pity, then quickly love. Moreover he behaved to Crystal in a wonderful way, with a gentleness and a tact which I never otherwise saw in him. He even looked different, his face was different, when he was with her. And when he was with her he also enacted, or perhaps this was instinctive, a sort of respectful affection for me which helped to win her heart. He treated her, not quite as an equal, that would have been impossible, but more nearly so than did any other of my friends except Arthur of course). He explained things to her. The Impiatts patronized Crystal. They were kind to her but they never saw her quite as an individual person. She did not interest them. She did interest Clifford. Under his interest she flowered, and she loved him.


Of course Crystal never told me in so many words that she had fallen in love, but it was sufficiently evident and she knew that it was. It was also evident that this was a hopeless love. Clifford was totally homosexual and in any case could have no deep relationship with an uneducated person. Crystal had clearly inspired some sort of warmth in him, perhaps simply pity. It may even have been that he liked the idea of Crystal. It amused him to inform me that I was fixated on my sister. (A harmless rival?) And he took a curious and lively pleasure in the fact that she was a virgin. ‘And is she really a virgin?’ he would say to me with satisfaction, wanting to have this information repeated again and again, like a child who wants the repetition of a story. ‘It’s so nice to think of anybody being a virgin in these days.’ When it became clear what had happened, Clifford did what I suppose was the only thing he could do, and doubtless also the right thing, he withdrew completely. ‘He won’t come again, will he,’ Crystal said to me in the monotonous tone which she used for grief. ‘No,’ I said. He did not, nor did she ever go again to his flat which had seemed to her like a magic palace. Silence fell again, falling like snow upon this so unlikely moment of communication. She never spoke of him. He rarely spoke of her, though he sometimes asked me, formally and without curiosity, now she was. At the severance of relations between them I felt profound relief.


When my friendship, if that was what it was, with Clifford Larr began, I imagined it would, even if not very dramatic, be a moderately dynamic business with a beginning, a middle and an end. Basically I suppose I had no confidence in my ability not to bore a man as cultivated as Larr. He was an âme damnée. Of course I was one myself. Only I was a coarse stupid accidental semi-conscious âme damnée and he was a refined and highly self-wrought one. I could not believe that, given I manifestly did not share his preferences, he would go on wanting to see me. He did, however, and that without seeming to want things to develop beyond a certain point which he fixed. (And we reached this point relatively early.) There was no dynamism, yet at the same time there was no stability. Knowing Clifford was a pleasure, but it was also a pain. He saw to that. I naturally felt envious and inferior, and Clifford knew exactly how to make me feel more so. Clifford was rich. His father had been a successful barrister, later a judge. Clifford had grown up in a wealthy bookish home. He was educated and cultured in a way in which I would never be, and probably could never have been even if I had stayed at Oxford. Clifford’s flat was like a museum, a temple, a House of Mysteries. At night it was, though full of lamps, curiously dark. When Clifford was depressed, which was often, he went out and bought an objet d’art. The place was crammed with tiny fancy bookcases and little rugs and Chinese vases and bronzes and things. He had a collection of Italian drawings, a collection of Indian miniatures (I liked these) representing princesses in palaces, in gardens, on boats, conversing with animals, awaiting lovers. It was an education to visit him, or would have been if I had been willing to be taught anything. He soon gave up trying to make me listen to music or to let him teach me to play chess. However, I knew more languages than he did and I never let him forget it.


Clifford went on wanting to see me, but he made me pay. He was often out of spirits and talked regularly about committing suicide. When he was in black moods he needled me mercilessly. At first I gratified him by becoming frantic. One day in a rage I broke a valuable bowl of red Bohemian glass. He was amazingly upset and practically cried over the thing. (Possessiveness is fed, I suppose, by multitude of possessions.) His anger came later. After that I became more restrained, though there were still occasional rows when I had to rush blindly away out of a sheer inability to answer him back. His malice was universal and, when not directed at me, amusing. He enjoyed inciting people to be complacent so that he could despise them. (The Impiatts were especially easy game in this respect.) I felt privileged when he was contemptuous of the world but exempted me. Perhaps that was my form of complacency. He was, as I have said, dry and thin and tall. He had slightly waving pallid hair, the kind that goes grey without anyone noticing. He had narrow close blue eyes and a straight pointed nose and a thin mouth which usually looked sarcastic, but which, when he was listening to music or looking at a picture or looking at Crystal or (very occasionally) looking at me, became relaxed and pouting and conveyed a look of serene sweetness to his whole face. He dressed in soft expensive velvety corduroys and soft expensive vividly coloured shirts.


We were sitting at dinner eating some sort of veal stew and a salad covered with oily dressing. (I had given up asking him not to put oil on my salad.)


‘So why couldn’t it take place?’ I said. (Crystal’s marriage to Arthur.) ‘Because of me, I suppose.’


‘Why do you imagine you are the centre of everything?’


‘I don’t. I just imagine I am the centre of this.’


‘He is such a nothing. Credit her with some taste.’


‘You underestimate Arthur. He has many good points.’


‘Mention one.’


‘He is good-natured.’


‘He is weak. Come, come, my dear, it is too late to start building Arthur up for my benefit.’


‘Marriage may transform him.’


‘Transformation belongs to passionate pursuit, Apollo seizing Daphne. There is none of that here.’


‘I don’t see why you should assume so.’


‘Arthur deified by love?’


‘Anyone can be.’


‘You must admit you have never hitherto had a good word to say for him.’


‘You mock him. You mock everybody. I just went along. I shouldn’t have. I respect Arthur.’


‘Nothing is more important than that everybody mocks everybody.’


‘I don’t think Arthur does.’


‘Then that’s because he’s too timid. He lacks the energy to perceive the absurd.’


‘She wants a baby.’


Clifford said nothing to this, but fastidiously registered the enormity of the remark. He removed the plates. He brought in the cheese soufflé. I had been trained to sit still.


‘I suppose if Crystal marries her dull swain you will marry yours?’


‘No.’ Clifford was hateful on the subject of Tommy. I now refused to be drawn. Marriage with Tommy would mean the end of Mondays. ‘That’s another thing.’


‘Everything is what it is and not another thing.’


‘So you have observed before.’


‘Why not a double wedding!’


‘There won’t be any weddings.’


‘So you agree with me about Crystal and Arthur?’


‘Yes. It won’t happen.’


‘Why did you bring it up then? Just to annoy me?’


‘Yes.’


‘Why?’


‘You said I was going to bore you, you said — ’


‘Oh how tedious you are,’ said Clifford. ‘You are nothing but a lout who has been taught a few tricks. You are the sort of lower class product who never grows out of his grammar school. Always the little prize boy who was top in the exam. Always envious, always anxious. You exist by excelling, by knowing just that little more than the others and understanding nothing. You haven’t even got a sense of humour. When there are no more exams and you can’t excel you cease to exist.’


‘Shall I go home and relieve you of my non-existence?’


‘Do as you please. If only you knew chess we could concentrate on that and not talk. But of course you will only do what you can win at.’


‘Of course!’


‘You conceal your inferiority from yourself, though not from anyone else, by cramming your head with foreign words which you can’t pronounce and will never use — ’


‘You wish you knew Russian, you said so — ’


‘This conversation is worthy of the nursery. Go home if you want to. I must make my will tonight.’ This was a routine remark, a sort of familiar turning post in our exchanges.


‘Don’t forget to leave me the Indian miniatures.’


‘You only like pictures that tell stories. You only like music with tunes. What did you say the Czech word for music was?’


‘Hutba.’


‘Hutba. That’s what you like. I must make my will, or else my piggish cousin will inherit. Non amo, ergo non ero. Is life a thorn? Then count it not a whit, man is well done with it. Soon as he’s born he should all means essay to put the plague away. As flies to wanton boys are we to the gods. Even Wittgenstein did not think that we would ever reach the moon. So am I a happy fly, if I live or if I die, only dying is very much to be preferred.’


‘Good. Just let me know when you’re going so that I can find someone else for Mondays.’


‘The Messiah will change only one thing in the world. If I remove myself the world will be saved. Hey presto. Yes, I must make a will. So Crystal is going to make a present of her virginity to that little worm. But it won’t happen. You won’t let it happen, will you?’


‘I won’t let it happen. Give me some more wine will you? Must you hog the bottle?’


He poured the wine. ‘Your hand, please.’ This too was routine. At a certain moment during the evening he held my hand across the table. Nothing else. Sometimes this firm clasp comforted me. Sometimes it annoyed me. It annoyed me tonight. I gave him my hand.


‘So,’ said Clifford, in a different tone, his lips beginning to take on the pouting look, ‘they moved your desk out of the window, and you let them.’


‘Yes.’


‘Poor little prize boy. Has anything else … odd … happened to you lately … darling?’


I looked into the narrow clever blue eyes, a light but cold blue, like Scandinavian seas in the sunshine. I saw behind the fair pale head an Indian girl in a diaphanous sari standing on a terrace and watching a flight of birds. Some instinct had warned me earlier not to mention Biscuit. I decided again for concealment. What a strangely apt question, however. ‘No. Nothing.’


‘And you have not … heard anything?’


‘Heard anything? What should I hear? About what?’


Clifford’s fingers closed very hard upon my hand. ‘You haven’t heard — ?’


‘No. What? You’re frightening me. What am I supposed to have heard?’ I pulled my hand away.


He pushed his chair back. ‘Oh, nothing — nothing. I’m feeling rotten. I can’t sleep. The pills don’t work any more. I’m just saving them up now. It’s no good imagining gardens and garden gates, that used to help. Now I lie for hours just staring at the ceiling. Human life is a scene of horror. I hope you enjoyed the cheese soufflé. Nothing could be more important than that Mozart died a pauper, except that Shakespeare stopped writing. A scene of horror. You’d better go home.’


‘But what were you saying?’


‘Nothing. What you can’t say you can’t say and you can’t whistle it either, as my old philosophy tutor used to observe. Bugger off, will you.’


‘OK,’ I said. ‘Good-bye, in case you should decide to kill yourself tonight.’


‘Good-bye.’


TUESDAY


I WAS in an examination hall which was also a tube station. I had finished some time ago turning a piece of Carlyle into faultless fruity Tacitean Latin. Complacently I watched the other examinees who were desperately writing. Idly I turned the examination paper over. There were a whole lot of questions on the back which I had failed to notice, and there were only twenty minutes left in which to answer them all. I began frenziedly to write, but now my pen was refusing to function, no ink was coming out of it, it was simply making holes in the paper which was moving steadily towards me over the desk off a big paper roller. With a terrible feeling of helplessness, I began to crumple up the paper. ‘You mustn’t do that,’ said the invigilator who was Tommy dressed in a black gown and mortarboard, standing on the desk in front. I was in a court room throwing balls of screwed up paper at the judge who was Laura Impiatt in a white wig. ‘He has failed,’ she said, ‘he did not answer the questions. Take him away.’ I was in a motor car driving faster and faster. A man beside me with blue eyes began to take me by the throat. I screamed. Crystal was lying dead on the grass beside the road.


I awoke from this typical nightmare into relief that it was a dream and sadness that I was no longer a young man with an unspoilt life. I got up and began to make some tea. Then I remembered that it was Tuesday and went to see if Tommy’s usual letter had arrived. It had. Tommy spent Monday and Tuesday at King’s Lynn where she earned her pittance teaching would-be teachers to be autumn leaves or how to make horses’ heads out of papier-mâché or puppet theatres out of tea chests. She always wrote me a letter on the Monday which I received on the Tuesday. Lately she had taken to writing on other days too. That must stop. These letters gave no pleasure. At best they could be quickly glanced through and declared harmless.


My darling one, I am so miserable. I am so terribly sorry I came on Saturday. I felt desperate and I just wanted to see your face. My cold has come out, I do hope I didn’t give it to you or Crystal, I don’t think I can have done. It will be over by Friday. I love you so much. I waited for ages in that room as quiet as a mouse, only you didn’t come back, and then I heard Laura Impiatt talking to the boys in the kitchen. I tried to get out without her seeing me but she did. She said, ‘Where did you spring from? What have you done with Hilary?’ She always seems aggressive to me now. I didn’t know what to say. I didn’t stay as I knew you wouldn’t want me to and I was starting to cry anyway. You don’t realize how I do everything you want as if I were your slave. I live a stupid life because of you, a life not worthy of a human being, and we might be so happy if only you would. It isn’t as if you were happy either, you’re wretched, I think you’re the most unhappy person I’ve ever met. Why can’t you just decide to be happy for a change? It’s that you won’t love for some reason, you hold back. You are your own worst enemy. There’s a rage in you against all ordinary joys. We could be so happy you and me and if we had a little child, living together, and you would have somebody to work for and your life would be full of meaning if you would. You can’t be waiting for somebody else. You do love me and we do understand each other and it’s rare, you said so yourself. Oh darling, don’t cast me away, don’t waste me, you can’t, you know I’m your little Thomas forever …


And so on for several pages more. I classified it as harmless and tore it up. I dressed and drank my tea and set off for the office. The lift was out of order, so I walked down.


Raw rainy air was waiting for me outside the swing doors, it rushed into my throat and made me feel that I had got Tommy’s bloody cold after all. The dawn was soiled and yellow, the street lights were still on, illuminating posters announcing an imminent electricity strike. What a depressing evening with Clifford. What had he meant at the end about my hearing something? He often talked wildly, picturesquely, with a kind of rhetorical over-emphasis which led straight on into pure romancing. As for Tommy’s letter with its picture of happy home life with the little ones it made me want to spew. At any rate she had not been gurgling about ‘bairns’, as she sometimes did. What a terrible dream that was about Crystal. Whatever should I do if Crystal died? But marriage with Arthur was as good as death. Did she really know how she felt? Did she really know what it would mean? Did she imagine that she could marry Arthur and still have me? Was I not being stupidly heroic about the whole business? Should I not simply, as I had said to Clifford, prevent it?


The haze of black thoughts round my head was suddenly pierced and dispelled. What had happened? At one moment I ad been shuffling along with the crowd of other zombies, nuzzling my way through a light rain of tiny yellowish ice drops, breathing a damp air which sliced into the innards like a knife, and at the next all was warmth and brightness. It was like being lightly hit with a golden ball in a transformation scene. I had spotted Biscuit on the other side of the road, walking slowly along parallel to me, her head slightly turned in my direction. She was wearing a duffle coat with the hood turned up and it was surprising that I had been able to recognize her. Some power had felicitously led my gaze to that glimpse of a dark eye and a bony cheek. I felt sudden happiness, and with it a shock of surprise that this warm feeling was happiness, it was happiness I felt, irrational, unwarranted, baseless, doubtless quite momentary, but that was certainly what that very unusual sensation was. I walked on feigning not to have noticed her, wondering what she would do and whether she would accost me. After about twenty paces however this began to seem an idiotically wasteful procedure. I let her get a little ahead of me, then crossed the road and came up behind her, grabbing her by the wrist. I felt we had known each other for years. I squeezed the thin wrist, then pulled her arm through mine, holding her hand. She was wearing a little short woollen glove and I pulled this off and pocketed it and held her warm dry hand firmly in my cold wet one. I very rarely wore gloves. I felt the warmth of her body along my forearm and at my thigh. We walked along in the semi-darkness in the flowing rush hour crowd. I did not look into her face.


‘Well, Biscuit, darling?’


‘Good morning.’


‘Good morning, who?’


‘Good morning, Hilary.’


‘You’re going to have dinner with me tonight.’ Tuesday was Arthur’s day, but that could scarcely matter less.


‘No, I can’t, I’m sorry.’


‘Why not? Won’t they let you?’


‘I can’t.’


‘Biscuit, are you married?’


‘No.’


‘No ring? No, no ring. But is there some man who rules your life?’


‘No man — ’


‘Well then why can’t you? After all, dear Biscuit, you are behaving like a perfect tease. I am not going to put up any longer with not knowing all about you and why you keep following me around. It is rather odd, you know. Do you live near here?’


‘I cannot come tonight.’


We had reached the tube station and I was keeping a firm hold of her hand which had shown a little fluttery inclination to escape as we came to the entrance. She drew away from my arm but I pulled her on, squeezing the frail knuckles between my fingers and thumb. I bought her a ticket and fumbled for my own season. We went on down the steps onto the eastbound platform. I had decided to keep her with me now until she had revealed herself and thoroughly explained her little mystery.


‘Please — Hilary — you’re hurting me — ’


I pulled her along the platform. There was a dense crowd in the middle of which we were totally private. Londoners, having seen everything, live in blinkers. I pushed her back against a wall, thrusting her between two people as if into a slot, and followed her, placing my hands on the wall on either side of her shoulders. We faced each other. The comparative warmth of the station made our wet faces glow, mine red, hers a faintly rosy gold. I brushed my cheek for a moment against the folds of her hood which had fallen back about her neck. A smell of warm wet wool pervaded the crowded platform, merging into a smell rather like sweat, merging into the dark rubbery smell of the Underground. A Putney Bridge train came thundering in and the crowd began to surge forward. ‘Biscuit,’ I said in the privacy of the people and the thunder and the wetness and the wool.


‘Look, Biscuit, never mind about this evening. You’re here now and I’m not going to let you go. You’re my prisoner and I’m not going to release you until you’ve told me everything. You’ve bewitched me and the only thing I can do is grab you and hold on until I’ve got the truth. I warn you, I’ll hold on for hours if necessary.’ I thought, I will get her onto the Inner Circle and keep her there by force until she talks. I don’t care how many times we go round.


The Putney Bridge train had gone. The platform was rapidly filling up again. An Inner Circle train began to draw in. ‘Come along, prisoner.’ I pulled her forward with me. The train was already full to the doors and we were the last to get on, squashing ourselves forcibly up against the reluctant crush of cringing persons within. I thrust Biscuit in front of me, and as I inserted myself, trying to find a space for my two feet on the overcrowded floor, I loosened my hold for a second. The doors began to close.


She was outside. Quick as an eel, she had stepped off as I stepped on. The doors had closed between us. I pressed my face up to the glass. Inches away I saw her face, her mouth opening inaudibly in the clatter of the now moving train. Her frail hands lifted in an interpretative gesture. ‘I’m sorry — I’m sorry — ’ She walked beside the train and put one hand flat on the glass. I saw the paler greyish palm and the criss-cross of lines, hieroglyph of a mystery that still evaded capture.


On Tuesdays chez Arthur supper was always the same winter and summer. (Wittgenstein would have liked that.) It consisted of tinned tongue with instant mashed potatoes and peas, followed by biscuits and cheese and bananas. I brought the wine.


It was the last day of the old world. (Only I did not know this yet.) Arthur and I were drunk. (Just for tonight I had brought two bottles.)


Arthur had a two-room flat over a baker’s shop in Blythe Road. I found the smell of the bread maddening. If one was hungry it made hunger intolerable. If not hungry it made one feel sick. Sometimes it merged into a sort of yeasty fermenting smell as if the bread were turning into beer. Arthur said he was used to it and claimed he could not smell it. His flat was small, dirty and unattractive. There were various relics left by the (now defunct) person Arthur referred to as his ‘mummy’. Mummy had left Arthur a green blue and brown carpet with a pattern of wavy triangles, a sideboard with rounded corners and a chocolate brown inlay of elongated fan designs, a greenish glass firescreen engraved with a representation of the Empire State Building, an armchair with an embroidery of rather dated aeroplanes, a diamond-shaped orange rug, which fought hard with the carpet, and a pair of light green statuettes of half-draped ladies in suitable attitudes labelled Dawn and Dusk respectively. There was a sort of touching whiff of ancient joie de vivre about this stuff which made me feel a tiny sympathy though no curiosity. Arthur’s father (also defunct) had been a railway porter. Arthur, so far as he went, was another little exhibit of the liberating power of the examination system.


We had finished our supper (eaten off Mummy’s plates embellished with a white cottage posed against a geometrical beige sunrise) and were (I mean I was) in the rather snappish stage of drunkenness when one realizes that it has all been in vain. Arthur who soon got tipsy (he usually drank beer) was looking dreamy. He was never snappish. He had taken his glasses off and was rather idiotically swinging them to and fro in a pendulum motion. In fact I had drunk the larger part of the two bottles. We had been having a confused conversation about the office, about the pantomime, now about Christopher Cather’s ‘religious’ views.


‘Of course,’ I said, ‘if you think the world is an illusion you don’t care what you do. A very convenient doctrine.’


‘Doesn’t Christianity say — ?’


‘Naturally of course Christopher doesn’t really believe this, no one could. He announces that people don’t really exist! It doesn’t stop him laying about him with his ego like the rest of us.’


‘Well, I don’t think we exist all that much,’ said Arthur.


‘Speak for yourself.’


‘I think we should just be kind to each other. It’s all a pretty good mess-up and if that’s what Christopher means — ’


‘Oh, don’t you start.’


‘I mean one’s mind is just an accidental jumble of stuff. There’s nothing behind ordinary life. There isn’t anything complete. Life isn’t a play. It isn’t even a pantomime.’


‘No Never-Never Land.’


‘Certainly no Never-Never Land,’ said Arthur. ‘That’s the point.’


‘So you don’t see Peter Pan as reality breaking in?’


‘No,’ said Arthur. ‘On the contrary. What is real is the Darlings’ home life. Hook is just a fantasy of Mr Darling.’


‘What is Peter then?’


‘Peter is — Peter is — Oh I don’t know — spirit gone wrong, just turning up as an unnerving visitor who can’t really help and can’t get in either.’


‘That’s rather fanciful.’


‘I mean the spiritual urge is mad unless it’s embodied in some ordinary way of life. It’s destructive, it’s just a crazy sprite.’


‘I think Smee is the real hero. Hook envies Smee. So Hook can be saved.’


‘Only in the novel.’


‘Novels explain. Plays don’t.’


‘It’s better not to explain,’ said Arthur. ‘Poetry is best of all. Who wouldn’t rather be a poet than anything else? Poetry is where words end.’


‘Poetry is where words begin.’


‘I think Nana is the hero.’


‘Nana is the most conventional character in the whole thing. Now Smee — ’


‘You must remember that Smee serves Hook.’


‘You must remember that Nana is only a dog.’


‘Exactly,’ said Arthur. ‘There’s nothing bogus about Nana. Nana doesn’t talk. Even Mr Darling fails, he wants to be Hook.’


‘What about Wendy, does she fail?’


‘Yes. Wendy is the human soul seeking the truth. She ends up with a compromise.’


‘Living half in an unreal world?’


‘Yes, like most of us do. It’s a defeat but a fairly honourable one. That’s the best we can hope for, I suppose. Now Nana. She’s the truth of the Darling home, its best part, its reality. Nana fears Peter, she’s the only one who really recognizes Peter.’


‘I can’t think why you idolize the Darling home life. It seems to me to be pretty dreary.’


‘Oh no — what could be better — a home with — children and — ’


‘I think we’re drunk,’ I said. ‘At any rate I must be. I thought for two minutes that you were saying something interesting.’


At that moment fortunately the telephone rang. It was an old age pensioner whose budgie had just died. I could hear the old fool whining away at the other end of the line. I gathered my things together. I knew from experience that Arthur was incapable of terminating a telephone conversation. He begged me, covering the mouthpiece, to stay, but I had had enough anyway. I did not want to hear any more on the subject of happy homes and children.


Outside the crazy old English weather had done another quick change act. The clouds had rolled away and there was a clear night. In spite of the London glow a few stars were visible in the faintly reddish sky. It was a long time since I had seen the Milky Way. The great wheel of the galaxy, the gleaming fuzz of innumerable stars, the deep absolute darkness that hid other and other and other galaxies. Arthur was right. We did not exist all that much. We could suffer like mad all the same. Something was there, a wounded complex of resentment and anxiety and pain, something half crushed, something swallowed, not yet digested and still screaming. I considered the idea of going on to see Crystal. But it was the sort of thing I never did. I must keep to my routine. Besides she would be asleep by now. Supposing Crystal took me at my word and suddenly accepted Arthur? Had I not better put a stop to the whole thing by lifting my finger? It was no good trying to distract myself by thinking about Biscuit. I did try, but there was no joy in it. Biscuit was just another piece of meaningless teasing on the part of the cosmos, like poking an insect with a straw. I walked very slowly home.


WEDNESDAY


IT WAS now Wednesday, the most important day in the story so far, and one of the most crucial days in my life. It began tediously enough with a row with Christopher Cather. I had risen to find the kitchen occupied by a strange boy whose long hair was thrust through an elastic band. He had presumably spent the night. I went into Christopher’s room to tell him that I would not have in the flat a boy whose hair was done up in an elastic band. Christopher said I was ridiculously narrow-minded. I also told Christopher that I objected to his wearing such a short jersey that every time he moved I could see an expanse of flesh. I desired him to keep his flesh to himself. Christopher said that the jersey had shrunk in the washing machine. I told him that I had told him he was never to use the washing machine. He said I was a stingy bastard. I replied. I left without shaving and banged the door.


The lift was still out of order. The electricity strike was on the posters again, billed to start at any moment. It was raining. I looked around for Biscuit but there was no sign of her. When I got to the office I intended to shave (I kept shaving gear there) but found I had no razor blades. I felt depressed and unclean. I sat and stared at the cobweb-smudged wall, hoping that the desire to tell Crystal to drop Arthur would soon become irresistible. I nudged it along a bit. She would see him tomorrow. Should I not see her tonight?


Mrs Witcher and Reggie came in laughing merrily. They were having a festival season to prolong their triumph. Tommy rang up (a forbidden action) and I put the telephone down. Arthur, whose assistance I needed, had rather surprisingly failed to appear. It was about eleven forty-five when the shattering thing occurred.


Reggie and Mrs Witcher normally chattered throughout the day. I suppose they did some work. I was so used to their vulgar cacophony that I was easily able to switch off from it. Sometimes I listened. I had been writing a fine little minute concerning the position of a messenger who had been seconded to another department and while there had received what was now said to be an ex gratia honorarium for clearing some pigeons’ nests off the roof, and who, after returning to our department, had broken his leg while clearing some more pigeons’ nests, which he now alleged to be part of his normal duties. I had resolved this matter elegantly and was now sitting back before starting on another case, wondering why Arthur had failed to turn up, and idly listening to the ceaseless chatter of the other two. They had been discussing the pantomime. Now evidently they were off on something else.


‘You don’t say Earl Salisbury!’ This was Edith who was an expert on the aristocracy. ‘You say Lord Salisbury, but the Earl of Salisbury.’


‘Is a duke higher than an earl?’


‘Of course he is, silly.’


‘Is an earl the same as a marquis?’


‘A woman keeps her title. She doesn’t become plain Mrs when she changes her surname.’


‘Well I think she ought to! But does that mean her father was an earl?’


‘Let’s ask Mr Know-all. Hilary — Hilaree!’


‘Yes?’


‘When someone is called Lady Somebody Something her father is an earl, isn’t he, and she keeps her title, doesn’t she, when she marries and becomes Somebody Something Else?’


‘I think so,’ I said, ‘but you’re the expert. I think if you’re the daughter of the Earl of Whitebait you are called Lady Joan Chubb and when you marry a Mr Stickleback you become Lady Joan Stickleback.’


‘Isn’t Hilary witty. Is an earl the same thing as a marquis?’


‘I don’t know.’


‘I thought you went to Oxford.’


‘I did a secretarial course there.’


‘Hilary’s always romancing. I don’t think he was near Oxford in his life.’


‘Hilary went to the Spastics’ University at Scunthorpe.’


‘Hilary — Hilaree —’


‘Anyway, there it is, she used to be Lady Kitty Mallow and then she married Mr Gunnar Jopling and became Lady Kitty Jopling.’


Skinker came in at that moment. ‘What’s the matter, Mr Burde?’


‘I just dropped my ink.’


He picked up my ink pot.


Some of the ink had come out onto the floorboards. I leaned over the edge of the desk staring down at the little dark pool and breathing hard. Very slowly I laid a piece of blotting paper down on top of the ink.


‘Are you all right, Mr Burde? Feeling funny?’


I gave a jerk with my hand which he understood and obeyed. He left the room and closed the door.


‘It’s rather flashy to be called Lady Kitty though, isn’t it?’ Reggie was saying. ‘I mean, she can’t have been christened Kitty.’


I cleared my throat.


‘Yes, Hilary, dear? Did you make some observation?’


I simulated some coughing to cover the fact that I was finding it hard to breathe normally or to produce my voice. ‘You said something about Jopling?’


‘Yes, a man called Gunnar Jopling.’


‘I’ve heard of him before,’ said Reggie. ‘I thought he was some sort of politician, but he can’t have been.’


‘He was head of that thing on monetary reform. And then he was something at the United Nations. I saw him on television.’


‘What about him?’ I said.


‘Haven’t you heard? He’s the new head of the office. He’s taking Templar-Spence’s place.’


‘Templar-Spence has gone already,’ said Reggie. ‘But Jopling won’t be here for three weeks.’


And it’s his wife that’s Lady Kitty, so I suppose her father was an earl or something.’


‘How many earls are there?’


I leaned over my desk for a while and pretended to write. Then I quietly left the room and went to the cloakroom and put on my overcoat and took my umbrella and went downstairs and out into Whitehall. It was still raining a little. I wanted to see Clifford Larr. He never allowed me to talk to him in the office and frowned on meetings anywhere near it, but this was an emergency. He usually left the office to go to his lunch at St Stephen’s Tavern at about twelve-thirty. It was now twelve-ten. I walked slowly up and down, hiding under my umbrella and keeping the main door under observation. About twenty-five minutes passed. Thirty minutes. Then Clifford emerged, dressed in his smart tweed coat and trilby hat. He was beginning to open his umbrella when he saw me and closed it again. He hesitated, then walked in my direction. We turned towards Trafalgar Square, walking slowly. I put my umbrella down.


‘You’ve heard,’ said Clifford.


‘Yes.’


‘Well, what do you want me to do about it?’


‘I want to talk to you.’


‘There’s nothing to say. I’ve got a meeting at two and I’ve got to read a lot of stuff before it. You know we don’t meet each other here.’


‘I want to talk to you. Come into the park.’


‘Good day. I go this way, you go that.’


‘Come into the park. Do you want me to grasp your arm and make a scene?’


We changed direction. Clifford put up his umbrella, as a disguise no doubt. I put mine down. The rain had almost stopped. We passed in silence through the Horse Guards, crossed the parade ground and entered St James’s Park, walking on the north side of the lake. The rain stopped completely and a little very brilliant pale blue sky was emerging over Buckingham Palace.


‘What am I to do?’ I said to Clifford.


‘I don’t see why you have to do anything,’ said Clifford underneath his umbrella. ‘You won’t be meeting him.’


‘I shall pass him on the stairs.’


‘Do you imagine he’ll attack you, seize you by the throat or something?’


‘I shall have to resign.’


‘Don’t be so idiotic. Well, please yourself. Now I’m going back.’


‘No. Please. Please. I heard it just now. I don’t know what to do.’


‘Put up with it. He’ll ignore you. Or if you hate it, resign. There’s no problem.’


‘It’s such a fantastic chance. Why should he come here of all places? I thought I’d never see him again, I prayed I’d never see him again. I hoped he’d die. I thought of him as dead.’


‘That was rather uncharitable as well as rather unrealistic. He’s a very successful man. And now I must — ’


‘Come as far as the bridge, Clifford, please, come as far as the bridge. I think I’m going mad.’


We walked onto the iron bridge and stood looking back over the water towards Whitehall. The fairy pinnacles of Whitehall Court were visible to the left of the sturdy outline of the New Public Offices, and beyond yellow island willows the gracious palace-like façade of the Foreign Office building gleamed a luminous greenish grey. A little watery sunshine was illuminating the crowded skyline against a backdrop of leaden darkness. South of the river it was still raining, and the glittering lines of the rain could be seen falling in front of the sky’s thick gloom, lighted up by the pursuing sun.


‘Do you think he knows I’m here?


‘I shouldn’t think so. It’ll be a nice surprise for him to see a familiar face.’


‘I can’t endure it,’ I said. ‘If we meet we’ll — faint with — hatred or something.’


‘I don’t see why you shouldn’t say good morning like civilized persons.’


‘Say good morning! Clifford, do you think anyone in the office — apart from you — knows about — me and Gunnar?’


‘No.’


‘You won’t tell, will you?’


‘No, of course not.’


‘I feel ill. I think I’m going to faint now.’


‘Don’t be so spineless. As for hatred, I don’t see why you should feel any.’


‘If you don’t see that you need a lesson in psychology.’


‘Oh I know one is supposed to detest the folk one has injured. But there are limits.’


‘There are no limits to anything here.’


‘Nearly twenty years have passed after all.’


‘Not for me. It’s yesterday.’


‘You know I can’t stand this sort of intensity. I’ve got troubles of my own.’


‘He’s married again.’


‘Why not? He has been getting on with his life while you have been sitting there paralysed with self-pity.’


‘You despise me, don’t you. You are ashamed of being my friend. You feel you’d lose face in the office if you were known to be my friend. All right, clear off then. And don’t expect me next Monday.’


‘All right, I won’t. Good-bye.’


I watched him go, then dulled my eyes so that his figure should mingle with those of the indifferent people who were sauntering, now that the rain had stopped, in the frail sunshine. I crossed the bridge and began to walk slowly back along the other side of the lake. I went on up Great George Street and turned into Whitehall at the parliament end. As I did so I ran into Arthur who had just crossed the road from the station.


‘Hilary! Oh Hilary!’


One look at Arthur told the story. He was completely transformed. He pulled his woollen cap off and waved it. Joy blazed out of his head, shining out through eyes, nose, mouth. He was illuminated like a Hallowe’en turnip. Even his hair managed to look beautiful.


‘Hilary, Crystal says she’ll marry me. I got her letter this morning. I couldn’t do anything. I couldn’t come to the office — I felt so happy — I just lay on the floor — I was simply bowled over by happiness — I could hardly breathe — I wanted to shout and sing but I felt too weak with joy — I just lay there as if I’d been mugged. Hilary, you do approve, don’t you? I mean, you don’t mind? Crystal said you — I say, Hilary, are you angry? Oh dear — are you — you look so — ’


‘No, no,’ I said. ‘I’m delighted about you and Crystal, absolutely delighted, of course. It’s just that suddenly I’m feeling very ill. I think I’ll go home.’


‘Let me come with you. What is it? You look like a ghost.’


‘No, no. It’s just the flu. I’ll go and lie down. I’m so glad about — you and — ’ I hailed a taxi.


Arthur looked amazed. Then he waved me off. From the taxi, now stopped in traffic, I saw him catch up and pass me by, oblivious. As he came near, his lunatic beaming smile attracting the attention of the passers by, he suddenly began to dance, lifting his arms in the air. People passed and smiled. The taxi moved on.


At home I found the elastic band boy still in the kitchen and turned him out of the flat. Christopher, sulky for once, told me what I was and went with him. I went into my bedroom and emulating Arthur lay down on the floor.


THURSDAY


‘SING ME a song of social significance!’ warbled Freddie Impiatt.


It was Thursday. I had turned up at the office on Thursday morning. It was better to be there than lying on the floor at home. I was now at the Impiatts for the same reason. I had told them in the Room that I had a stomach upset and felt rotten. They left me alone. I persuaded Arthur to leave me alone too. But I could hear him singing close by in his cupboard. Now Freddie was singing and even dancing a few steps on the carpet as he poured out the drinks. His big rubbery forehead was creased up with wrinkles of self-satisfaction and pleasure. He had already spoilt several jokes by laughing uncontrollably half way through telling them. Laura in a tentlike robe with jingling ornaments, hair streaming, was watching me intently. I had changed my plea to toothache and I could see she did not believe me. Clifford Larr came in. I looked at him. His eyes passed me stonily. I wondered if I had not better go home at once.


‘I hear the yen is not to be devalued after all,’ said Clifford.


‘Hilary, what is it?’ said Laura.


‘I told you, toothache.’


‘It’s Tommy.’


‘It isn’t Tommy. If I had no troubles but Tommy I’d sing all day.’


‘So it isn’t just toothache.’


‘And we still say we won the war!’


We went down to dinner.


‘You like artichokes, don’t you, Hilary?’


‘They’re an occupation. Like meccano. I don’t call it eating.’


‘I’ll give you beans and a spoon next time.’


‘I don’t think food should be toys.’


This rubbish with Laura was so mechanical for both of us that I could carry it on, listen to Freddie and Clifford discussing the international monetary crisis, while busy the whole time with the most lurid private reflections. I was now eating some sort of meat which had been reduced to a characterless jelly and tasted mainly of garlic. I wondered whether I should go on to Crystal’s place as usual after dinner to fetch Arthur away. Perhaps not. Fetching Arthur away had no meaning any more. Yet I had to tell Crystal what I had heard on Wednesday morning. And I had to see Crystal and pretend to bless her so precipitate decision. She would be waiting anxiously for that. I had felt incapable of visiting her last night. Better the assumed calm of the usual mind-numbing routine. It was perfectly true that I had said ‘write to him’; but I had, as I now realized, said this imagining that she would understand that I did not mean it! Had she been in such a haste because she feared I might change my mind? Or was it all some sort of stupid dreadful misconception? Should I not stop it now? Mingling with these reflections, vivid scenes from the far past floated before my eyes with a coloured clarity which made the occupations of the present moment into shadows. How strange that behind a smiling chattering mask one may rehearse in the utmost detail pictures and conversations which constitute torture, that behind that mask one may weep, one may howl.


‘What language are you going to learn next, Hilary?’


‘Sanskrit. I’ve met a wonderful Indian girl who’ll teach me.’


‘I’m jealous! I can’t think why you want to learn a dead language.’


‘He knows all the living ones,’ said Freddie.


‘No, I don’t. I don’t know Chinese or Japanese or any Indian or African or Polynesian language. My Turkish is shadowy. My Finnish is poor — ’


‘Hilary loves showing off.’


‘I always thought the Tower of Babel such a sinister myth,’ said Freddie. ‘Who could love a God who deliberately confused mankind in that mean way?’


‘One could respect him,’ said Clifford. ‘He knew his business.’


‘I wonder if there’ll ever be a real international language?’ said Freddie.


‘There is. English.’


‘Hilary is so chauvinistic.’


‘What about Esperanto?’ said Laura. ‘Hilary, do you know Esperanto?’


‘Of course.’


‘Do you think it —?’


‘How can one tolerate a language where the word for “mother” is “little father”?’


‘Is it?’


‘The Esperanto for “mother” is patrino.’


‘Down with Esperanto!’ said Laura.


‘You are quite right that God knew his business,’ I said to Clifford. I wanted to communicate with him, but he still refused to look at me. ‘But one needn’t take it too cynically. Nothing humbles human pride more than inability to understand a language. It’s a perfect image of spiritual limitation. The cleverest man looks a fool if he can’t speak a language properly.’


‘That’s why you want to know all languages, Hilary?’ said Laura.


‘Naturally.’


‘God wanted us to see how limited we were?’ said Freddie.


‘He wanted us to see that goodness is a foreign language.’


‘It’s one of Hilary’s metaphysical evenings,’ said Freddie.


‘I can’t think how the words of all those languages don’t get all mixed up in your head,’ said Laura. ‘They would in mine.’


‘Word pie.’


Clifford was cold and silent, unsmiling, fiddling with his sweet, a mess of pineapple covered with some sort of nasty pungent liqueur. He suddenly turned to Freddie and said, ‘What do you think of Templar-Spence’s successor?’


‘Oh yes,’ said Freddie. ‘Gunnar Jopling. A good appointment, don’t you think? I gather he’ll be with us in a week or two.’


‘I can’t eat this,’ I said to Laura. ‘It gets at my tooth. Do you think I could have some whisky?’


‘Yes, of course. Is he Swedish or something, being called Gunnar? It’s a nice name.’


‘No, very English. May have had a Swedish ancestor. He’s been seconded all over the place, hasn’t he. Started in the Treasury. Then there was that business with the airlines. Then the International Monetary Fund, then the United Nations. Such an able man. I gather he’s tipped to be head of the Civil Service.’


‘Wasn’t there something about his wanting to get into politics?’ said Laura.


‘I think there was some relief in the Labour Party when he decided not to! He might have got to the top rather too fast. A man of ruthless ambition. He’ll certainly be a change from that old sheep Templar-Spence. He’ll shake things up a bit in the department.’


‘Will I like him?’ said Laura.


‘Women are always so personal,’ said Freddie. ‘Will she like him?’


‘Is he married?’


‘Are you after him already, darling? Yes, he is. He married Lady Kitty Mallow.’


‘Oh yes, I remember now. That deb. She must be quite a lot younger than him. Isn’t she fearfully rich?’


‘I hear they’ve bought a house on Cheyne Walk,’ said Freddie. ‘Duncan told me when we met at the Cabinet Offices.’


‘Must be rolling. She’s his second wife, isn’t she? Didn’t the first one — something happened — ’


‘His first wife was killed in an accident,’ said Clifford.


‘Oh yes. And his son committed suicide.’


‘That was later on.’


‘Poor man,’ said Laura. ‘I expect that accounts for the ruthless ambition. When shall we invite him to dinner? He sounds so interesting. You haven’t told me if I’ll like him.’


‘I’ve only seen him at meetings. He’s such a cool customer it’s hard to tell. Have you come across him at all, Clifford?’


‘I knew him very slightly as an undergraduate,’ said Clifford. ‘And I’ve seen him in action at meetings. But the person to ask is Hilary. Hilary and he are old friends.’


There were exclamations. I drank the rest of the whisky very quickly and pulled my feet in under me ready to rise. Clifford’s malice had taken me by surprise and I was totally unprepared to produce suitable lies. I saw Laura’s face, reddened by wine, surrounded by the greying elf locks, ablaze with gleeful curiosity.


‘Hilary, you’re so secretive, so you’re his friend, what fun! Do you know Lady Kitty too?’


‘We shall now see Hilary rise to power!’ said Freddie, who seemed not totally pleased with the unexpected news.


‘Hilary will be asked to Cheyne Walk.’


‘Hilary will hear all the secrets.’


‘We shall have to make up to Hilary now.’


‘We aren’t friends,’ I said. ‘I mean — I don’t know him at all well — I haven’t seen him for years and years — we’re complete strangers — I don’t suppose he even remembers me — ’


‘Oh come, Hilary, once seen never forgotten!’


‘Hilary is so modest.’


‘Nonsense, Hilary. Now tell us all about him. What is he really like? Is he nice?’


‘Well, is he nice?’ said Clifford, with at last the ghost of a malicious smile as I was silently trying to think what to say.


‘Oh very nice,’ I said. ‘But really I don’t know him, really. Please don’t expect — ’


‘Do you know Lady Kitty?’


‘No — look — I haven’t seen him for twenty years — ’


‘Did you know his first wife?’ said Clifford, smiling more.


‘No — Laura, I’m terribly sorry, but I’m in anguish with this tooth. Do you mind if I go home?’


Laura led me up to the drawing-room, where the lights were still goldenly on and the fire was burning and there was a strange silence. She held me by the sleeve, looking intently into my face.


‘Here, my dear, have a little more whisky. Don’t rush off. You’re looking terribly odd. Have you really got toothache?’


‘Yes.’


‘Drink this. I’ll give you some to take home with you. You haven’t got toothache at all now, have you, confess.’


‘No.’


‘What a dear old liar you are. I always know. It’s Tommy.’


‘Yes.’


‘Tell me, Hilary, tell me — ’


‘It isn’t just Tommy,’ I said. ‘It’s Crystal. She’s going to marry Arthur Fisch.’


‘Aaah — and you feel that you and Tommy — Darling, you mustn’t marry Tommy just because Crystal is marrying Arthur.’


‘Don’t tell anyone about Crystal.’


‘No, I won’t. I understand, she may change her mind. Oh I do feel for you. I won’t even tell Freddie. But I must come soon and talk to you about it. I’ll come on Saturday.’


‘I must go now, Laura dear.’


‘Now I understand everything. I could see you were suffering. I can read you like a book, you know. Darling Hilary, I do love you.’ Standing on tiptoe, Laura put her arms round me and pressed her hot cheek against mine. The jangling ornaments pressed into my shirt. She kissed me on the side of the mouth. The whisky dribbled onto the flowing gown.


I WALKED very fast, pounding along like a machine, out of Queen’s Gate Terrace, down Gloucester Road, along Cromwell Road, down Earls Court Road, along Old Brompton Road, along Lillie Road. The night was raw and cold, not raining, freezing. I could feel the frost forming underfoot on the damp pavements, slippery, crystalline. As I passed the railings of Brompton Cemetery I could feel the frost in the dark within, moving, fingering the grass, fingering the tombs, a ghost vainly seeking ghosts. I walked like a fast machine, my head erect, my arms swinging, my blood pumping. I could not bear to think of the conversation which had just ceased. There was a stone in my heart which was hatred, fear.


I arrived at Crystal’s flat earlier than usual. I let myself in quietly and tiptoed half way up the stairs and listened. There was total silence up above. I could see the line of yellow light under the door. Misery and rage boiled round me in the darkness, seething in and out of my head in a surge of black atoms. I bounded up the last few steps and threw open the door.


Crystal and Arthur were sitting at the table. My entry was sudden enough to catch the essence of the previous scene. They were sitting silently at the table, their chairs turned sideways, close together, gazing into each other’s eyes. They had both removed their glasses. Arthur had taken his jacket off. Each of them had rolled up a sleeve and they were caressing each other’s arms upon the table.


They now faced me, red with guilt and embarrassment, rolling down their sleeves hastily, resuming their glasses. They both rose to their feet.


I sat down heavily on the third chair, scraping it loudly on the floor. I had drunk a lot of whisky and the fast walk had not improved things. Golden now, the atoms continued to boil round about me. Arthur put on his jacket, then picked up his overcoat and his woollen cap. ‘Sit down,’ I said to him. He sat down, and so did Crystal. I poured out some of the Spanish burgundy, spilling some on the table. ‘Let’s have a gossip,’ I said.


‘What did you have for dinner?’ said Arthur.


‘I forget. I didn’t eat any.’


‘We had fish fingers and chips and Lyons individual fruit pies,’ said Arthur. He could see that I was drunk, but he had seen that before. He was so happy he could not prevent a lunatic smile from distorting his face, making it almost unrecognizable.


‘How’s the ’flu, Hilary?’


‘What ’flu?’


‘I thought — ’


‘I reek of garlic,’ I said.


‘I can’t smell it,’ said Arthur.


‘I tell you I reek of it.’


‘Is it cold outside?’ said Crystal.


‘I didn’t notice.’


There was a silence. They were both looking at me, Crystal very anxiously, Arthur with a vague happy benevolent gentleness. Crystal took her glasses off again and rubbed her eyes. She peered at me with her naked beautiful golden eyes, as if this would inspire some more direct communication. She was watching for a merciful sign. Almost anything would have served. I did not give one.


I said to her, ‘Just guess who is the new head of our office?’


‘Who?’


‘Our old friend Gunnar Jopling.’


Crystal drew a gasping breath. Then she slowly put her glasses on, her mouth fell open, the big lower lip moist and trembling, and a quick red flush spread over her face and neck.


Arthur, who was not looking at her, said, ‘I say, do you know him?’


‘Used to. Ah well. Off we go. Come on, Arthur. Good night, petkin.’


‘Wait,’ said Crystal. ‘Please wait — Hilary, can we — ’ She wanted to talk to me alone.


I felt perverse and cruel. I would not even look at her. I rose. I had not taken off my coat. I helped Arthur on with his, humming loudly in a way which prevented conversation.


‘Could you stay, please?’ said Crystal loudly over the humming.


‘Sorry. Must go now. See you Saturday.’ I picked up the burgundy bottle, intending to pour out the last drop for myself, but my hand was trembling so much I had to put it down again. I gave Crystal one Took. She uttered a little quick — ‘ach — ’ I pushed Arthur out of the room, not giving him time for any farewell and followed him at once.


Outside I started humming again. It was bitterly cold. Arthur took some time, as we walked along, fixing his layers of woolly cap down over his ears. He waited politely until, at Hammersmith Road, I stopped my roundelay.


‘How interesting that you know Jopling. Is he nice?’


‘Charming.’


‘Where did you know him?’


‘At college.’


‘It’ll be nice for him to find someone he knows in the office,’ said Arthur. Arthur was quite sincere in uttering these inane words. He actually thought a man like Jopling might feel lonely and be cheered up by catching sight of a boyhood chum.


‘We aren’t on terribly close terms, we haven’t seen each other for ages.’ It had been idiotic to include Arthur in that little scene, but I had somehow wanted to console myself by shocking Crystal and then leaving her without an explanation. At the same time I terribly needed Crystal to know. Always, all my life, it had helped me to bear dreadful things if Crystal simply knew about them. Even if there was nothing she could do, her loving sharing mind drew off some of the pain. I felt this now as I wondered what was going to happen and what on earth I was going to do about Gunnar Jopling. ‘I rather annoyed him at college because I won all the prizes. I expect we shall be quite polite but reserved when we meet. By the way, Arthur, I don’t want it known in the office that I know him. This is just between you and me.’


‘Of course I won’t say a word,’ said Arthur. The fact that Gunnar Jopling had won most of the available prizes since college and I had won none must I suppose have occurred to Arthur, or perhaps his asinine tactfulness prevented the thought from becoming conscious. Arthur’s mind tended to inhibit discrediting thoughts.


We crossed the road and paused under a lamp post. ‘Well, good night.’


‘Hilary, it is all right, isn’t it, about me and Crystal? You’re not against it, are you? If you were — ’


I intended to say Oh yes, splendid, but instead I picked up his words. ‘Well, what would you do if I were?’


Arthur was silent for a moment and for the first time that evening I looked at his face. It was red and damp and burnished with the cold. ‘I don’t know,’ he said. He looked at me mildly, exuding a sort of quietness.


I looked at him, and his brown troubled eyes, all moist and intent and screwed up against the chill air. His absurd woolly cap gave him a foreign look, and with his moustache he looked like a French soldier in the 1914 War. Then he seemed suddenly to recede. He looked like a ghost. He vanished. I laughed, and still laughing turned away eastward along the Hammersmith Road. It was beginning to be slightly foggy and the lamp posts stretched away down the almost empty road, each one surrounded by a globular fuzz of light.


FRIDAY


IT WAS Friday morning. It was just about daylight as I reached the office. Fog had swept over London during the night, not one of the thick great fogs, but something more like a sea mist, greyish, not brown, and carrying suspended in its gauzy being cold globules of water which lightly covered the overcoats of early Londoners with a spider’s web of moisture which, in the warmth of tube trains and offices, turned the said overcoats into heavy steaming puddings. The woollen smell was once again pervasive, managing to carry with it overtones of dirt and sweat. I left my wet stinking coat on a coathanger in the cloakroom and hung up my umbrella and the cap which was having its first winter outing this morning, and went on to the Room, which was in darkness as usual at this time of day, and turned on the light, bringing the two long neon strips into action. After blinking twice on and off the cold very bright light revealed the Room.


Everything was different. The first thing I saw was that now a carpet covered the whole of the floor. Then I saw that my desk had been put back into the window. Mrs Witcher’s desk stood behind mine, and Reggie Farbottom’s desk had been placed near the door where mine had lately been. There was even another picture, a print of the Duke of Wellington, hanging on the near wall over Reggie’s desk. The Room looked almost cosy. It must have been the carpet.


‘How do you like it, Mr Burde?’ said Skinker’s voice behind me.


I turned round. Skinker and Arthur were standing in the corridor. They must have hidden in Arthur’s cupboard as I came along, waiting to witness my surprise. Arthur’s eyes were shining. I took in at once what an act of bravery this was on Arthur’s part and how much Crystal’s love must have inspired him to make him capable of it.


I did not smile. I said, ‘I can’t have Mrs Witcher behind me looking over my shoulder. Please put her desk back where it was before.’


Skinker and Arthur hastened to move Mrs Witcher’s desk and push it against the wall.


‘Good. That’s all right now.’ Then I smiled. (This was for Skinker’s benefit. Arthur could sufficiently read my face.)


‘We thought you’d be pleased, din’ we,’ said Skinker.


‘I am pleased,’ I said.


‘I want to see them two’s faces when they sees the fetty-comply.’


‘Wherever did you get the carpet?’ I asked Arthur.


‘I went right up into the attics,’ he said. ‘I don’t know whether we’re supposed to. I found several rooms just full of oddments, old bits of carpet and broken chairs and stuff. I found the Duke up there too. I hope I won’t get into trouble.’ The vague idea of ‘getting into trouble’ dogged Arthur’s office life quite a lot. It was a real credit to him that he had faced the danger of it for my sake.


‘Thank you, Arthur, thank you, Skinker. I appreciate this.’


Mrs Witcher came in. The three of us watched her in silence. She took it all in, then marched past us to her desk. ‘Clever dicks, aren’t you!’ she said over her shoulder. She sat down.


Reggie arrived. ‘I say, who did this?’


‘We did,’ I said. ‘Any objections?’


‘Bloody selfish bugger, aren’t you,’ said Reggie. ‘Mean selfish bugger. Isn’t he, Edith? All right, little boy, fix it your way.’ Edith made no reply. Reggie sat down. We had won.


I moved to the door with my allies. Skinker departed grinning with satisfaction. I went with Arthur into his cupboard. ‘Thanks.’


‘That’s all right, Hilary. I hope they won’t mind about the carpet.’


‘Of course not.’


‘I say — you didn’t — last night — ’


‘Tell you what you wanted to hear. I’ll tell you now. Of course I don’t mind about you and Crystal. You have my blessing for what it’s worth. I’ve never managed to wish myself much luck. But I wish you two plenty.’


‘Oh thank heavens,’ said Arthur. I mean, I knew you didn’t — but it’s jolly good, jolly good to hear you say that. It’s the only thing I need to — ’


‘Make you perfectly happy.’


‘Well, yes.’


‘That’s fine then. Everything’s perfect.’


I went back into the Room across to my desk in the window. Big Ben’s face, still illuminated, looked at me through the fog. I had missed him.


‘I hope you’re enjoying your mean little revenge,’ said Edith.


‘Even then he couldn’t do it himself,’ said Reggie. ‘All he could do was cry until Arthur took over.’


I started to look at a case. Soon the Room would know all about Arthur’s engagement. The news would be greeted with screams.


The lights suddenly went out.


‘Bloody electricians, fuck them,’ said Reggie’s voice in the murk. There was a general sound of chairs moving, people emerging into the corridor. Laughter.


‘Candles coming!’ said Skinker’s voice.


I stayed where I was looking out of the window into the grey gloom. Big Ben had been extinguished too. I thought of Biscuit. Who was she and would I ever see her again?


‘The candles are rather fun, aren’t they?’ said Tommy.


London was still in darkness. Tommy had tried to make a little feast out of it. I was the skeleton. I said nothing.


Tommy’s sitting-room, with a paraffin heater, was rather cold. She had laid an Indian cloth this evening, yellow with brown commas on it. There were six candles in modern pottery candlesticks. Our supper was fillet steak and salad and a treacle tart which she had made herself. She knew I liked treacle tart. I could not eat. I drank some of the St Emilion. She provided the wine. It tasted foul, but I drank some more. I considered telling Tommy everything. I should soon have to tell somebody. But no, not Tommy. What a bond such a confession would make.


Tommy was looking her most Victorian. It was partly the ringlets. She was looking tired, which suited her. The flickering light brought out the pitting of her face, illumined against a dark background, but did not reveal the colour of her eyes. Her little nose and mouth were wrinkled up with puzzlement and concern and love. Tonight she was wearing a white lacy blouse with a jet brooch in the form of a cross, a long black waistcoat and an ankle-length black velvet skirt, hitched up a little to reveal one delicate calf and one slim ankle in white openwork stocking, and one little velvet slipper. She had small feet. Her silver-ringed hands were busy pushing her trailing hair nervously back over the high collar of the blouse whose pure whiteness the candles were celebrating. Of all this I was, in spite of everything, aware and, in the curious way in which sex can poke its preoccupying presence into almost any state of affairs, I even found her attractive this evening. For me, the tides of her attractiveness ebbed and flowed under no discernible laws. When she did attract me it was a matter of something to be got over with, something which temporarily interrupted the ordinary courtesies of tenderness and kindness. I considered stretching my hand out to her across the yellow tablecloth as she was willing me to do, but I did not. Especially as things were now, I would have to get rid of Tommy.


She was now at her most patient and ingenious. She tried everything, every sort of conversation, every sort of silence. The slice of treacle tart, drenched in cream and quietly soaking lay untouched on my plate. I drank a little more wine and grimaced. I had said nothing about Crystal and Arthur. I could not face Tommy’s joy.


‘Would you like some whisky, darling?’


‘No.’


‘What do you want for Christmas?’


‘A loaded revolver.’


‘What is it — Hilary — dear heart — there’s something. And it’s not just me.’


‘Sorry, Tomkins.’


‘You’re like a dead person tonight, a zombie.’


‘I wish I was dead.’


‘Don’t speak so, it’s wicked. Tell me. Tell me a little. Tell it in an allegory.’


‘You are a funny girl. I like you sometimes.’


‘I like you sometimes. Tell.’


‘I can’t, Tommy. I did something very wrong long ago. And I can’t get away from it ever.’ This was more than I had ever said to Tommy before and she knew it. I heard her little thrilled triumphant intake of breath and I shrank from her.


‘Go on. Please. You know I love you. I just want to be you. To be a place where you are — where you spread out and are relieved of pain.’


‘I can’t be relieved of pain,’ I said. ‘Sin and pain are inextricably mixed. Only Jesus Christ could sort them out.’


‘Let me be Jesus Christ. After all — they say — we can be — ’


‘No, you can’t be, Tomkins, sorry. You’re just you. You’ve made a treacle tart which I’m sorry I can’t eat. I hope it won’t be wasted.’


‘Treacle keeps.’


‘You’re the little Scottish girl who knows that treacle keeps. My trouble is cosmic.’


After a pause Tommy said, ‘Aren’t you thinking rather too grandly of yourself? You are just you after all, with the crinkly hair and the crooked face and the odd socks on — ’


‘That’s Laura Impiatt’s joke.’


‘Why do you bring Laura in here?’


‘I don’t know. Not because she’s relevant.’


‘It’s Laura. That’s your trouble. Laura. Why did you bring her in suddenly?’


‘Oh, Tommy, stop — I’m going home.’


‘Why did you suddenly mention Laura?’


‘I don’t know. My mind is wandering. Of course I think too grandly of myself. Who am I to have a cosmic sorrow? Come, Thomas, be kind to me.’


‘Do you promise it isn’t — ?’


‘Yes, yes, yes. Tommy. I must go. I’m very sorry.’


Tommy got up and rushed at my knees in a way she sometimes had. She was kneeling between my knees, her hands fumbling for my hands, her hair, smelling of shampoo (she always washed it on Fridays) tumbling about over the lower part of my jacket. ‘Oh little Thomas — ’


‘My love — oh my love — let me help you — I love you so much — ’


‘I can’t think why. Tommy, we must part.’


‘Don’t say that like that when we are communicating — ’


‘We aren’t communicating. You are in some kind of rapture. I am as cold as a caller herring.’


‘You want me.’


‘I don’t.’ I thrust her roughly away before it should become too apparent that I did. She fell backwards, sitting upon the floor. I got up.


‘I hate you.’


‘OK, Thomson. Good night.’


‘Don’t go. Tell me. Tell me what it was you did. Tell me in an allegory.’


I left her. The streets were black except for the little glowworm lights here and there of people making their way along with torches. But there was a celebration up above. The huge brilliant arch of the Milky Way was visible, rejoicing silently in Reason’s ear. The stars were so crowded together, they formed the segment of one golden ring. Yet the light they gave was to each other, they seemed not to know of us, and there was no brightness here below. I knew my London blindfold however. I began to walk north. It took me nearly half an hour to walk from Tommy’s flat to Arthur’s. It was half past ten when I rang Arthur’s bell. A moment later I was with him in his little room lighted by one candle. I had decided to tell Arthur the whole story.


I WILL now tell the story which is at the centre of this story, and which it was necessary to delay until the moment when, in this story, I told it. I will tell it now, as far as it can be told by me, truthfully and as it was, and not as I told it that Friday night to Arthur. In telling Arthur I omitted certain things, though nothing of importance, and I doubtless told it in a way which was sympathetic to myself, though, since I gave him the main facts, I could not in telling it excuse myself. I also told it somewhat in fits and starts, with pauses in which Arthur asked questions. And there were details which I filled in later when, in the days that followed, I spoke of these matters to him again. I told him because he was (I now believed) going to marry Crystal, and because he was a gentle harmless being, and because I had to tell somebody, I had to let the monstrous thing out of the sealed sphere which composed my consciousness and Crystal’s. It is strange to think that on that momentous summer day in the past when at that party in my college rooms Crystal had cried out ‘This is the happiest day of my life’, Anne Jopling was actually present. She was there in that room on that day.


I first met Gunnar Jopling when I was an undergraduate and he was a young don in another subject (he was a historian) and at another college. He and my tutor, a mild man called Eldridge, gave a class together on ‘French Literature and the Revolution’, and I attended this class. It took place on Tuesdays round a long table covered with a green baize cloth in a rather dark room in Gunnar’s college. It was one of those rather select classes with a restricted membership and all present thought well of themselves for being there. I was determined to be the star. I already had a considerable reputation as a linguistic polymath.


This was not the first time I had seen Gunnar. The very first time I saw him was across the High Street. He was striding along, wearing his gown, arm in arm with Anne. Someone said, ‘There’s Gunnar Jopling.’ ‘Who’s the pretty girl?’ ‘Mrs Gunnar Jopling.’ Gunnar had some sort of special reputation, the way some people have for no very clear reason. Of course he was clever, but there were plenty of clever people in Oxford. His appearance was striking, but again not exceptionally so. He was six foot two (an inch taller than me), a big burly chap (he had been a rugger blue and was also a notable boxer), thick straight fair hair and blue eyes and a very smooth glowing pink and white complexion. His eyes were a bright summer blue with a darker mottle, rather striking. He had a Scandinavian grandparent. He was himself English of the English and very public school.


I enjoyed the class and shone, though so unfortunately did others. We were a brilliant lot, we thought. Gunnar was a good deal more picturesque than Eldridge and I wanted Gunnar’s good opinion and got it. About half way through the term Eldridge, a dry man but humane, told me that Gunnar had questioned him about me. Eldridge had told Gunnar a little about my background and this had perhaps kindled a mild interest, or so I inferred from the way in which the mottled blue eyes now scrutinized me. I suppose I was generally looked on as a bit of an oddity. There was nothing very special in all this. I sought the good opinion of any don whom I respected. I always imagined that every old Damoetas would love to hear my song. I went later (I think Gunnar actually suggested this to Eldridge) to a class which Gunnar gave on the Risorgimento. I talked to him occasionally after classes, and once or twice when I met him in the street, but he never invited me to his rooms and I never especially coveted this honour though it would certainly have flattered me. When I got my First Gunnar sent a card with ‘well done’ written in his tiny hand. Then a little while later, when I was elected to a fellowship at Gunnar’s college, he sent me a letter of welcome in pleasingly friendly terms which led me to believe that he must have been partly instrumental in getting me in.


An Oxford college is an odd little democratic society. As the fellows run the college, personalities can gain an importance which is far from frivolous. I was well aware (because such things get around) that my election had not been uncontested. There were those who held that I was merely, in the narrowest and dullest sense, a linguist. ‘Burde reads poetry for the grammar,’ was a mot of my college enemy, Stitchworthy, who had, I was of course rapidly informed, bitterly opposed my fellowship. Gunnar’s good opinion must have counted for a lot. When I knew that I had been elected, that the thing that I wanted most in the universe was now mine, I trembled with joy but also with fear. I had fought every inch of the way to where I was, and I could not have done so without having a good deal of confidence in myself as a scholar. However I also knew that I was still very far from the highly desirable condition of having ‘caught up’. There were huge areas of ignorance, holes into which I might stumble, lacunae which men like Gunnar or Eldridge or Clifford Larr had quietly filled up during their schooldays without even noticing what they were doing. I was terrified of making some memorable public blunder. And I was, as I entered my paradise, secretly very vulnerable to the sarcasm of Stitchworthy and his friends and correspondingly grateful for the protection of Gunnar’s respect.


I settled in. My pupils took me for granted and did not fall off their chairs laughing at the idea of being instructed by me. My colleagues turned out to be less formidable (and also in some cases considerably less brilliant) than I had imagined beforehand. The younger dons made a joke of Stitchworthy, calling him Dame Stitch. I began timidly to decorate my rooms, copying heartily from Gunnar and others whom I imagined to have good taste. I began to make plans to bring Crystal to Oxford and settle her there in some elegant nest and possibly even select some very superior person to be her husband. I also began to draw up a plan for her education, which was now at last to be taken in hand. During this time Crystal and I were both mad with happiness. Crystal was still in the north where she was finishing her course in dressmaking. (Aunt Bill was dead by then, thank God.) She was, I think, a bit nervous about coming to Oxford, in case she should ‘disgrace me’. She was not at all concerned about her hypothetical grand marriage, and nor in any serious sense indeed was I. What delighted her most, after my success, was the idea that now I would teach her. I would tell her to read books and she would read them. She would work for me, work to become, for me, a worthier, more useful, more presentable sister.


I began to relax a little bit more into my surroundings, to acquire protective colouration. I bought a motor car. This absolutely delighted Crystal. I was soon on fairly easy terms with most of my colleagues, but without quite making friends. I was still awkward, separatist, aggressive, touchy. Gunnar treated me as his protege in a way which sometimes annoyed me, though he was unfailingly kind. I admired him, I wanted to be friends with him, and yet at the same time I snubbed him. We once nearly quarrelled seriously in fact over Stitchworthy. Stitchworthy, who was also a historian, had written an article for a learned journal concerning Cromwell, in which he had included a discussion of Marvell and a reference to Horace’s Epistles. He quoted a piece of Horace and made clear from his remarks that he had misconstrued it. When I spotted this I could hardly believe my luck. I wrote a short dry note designed for the journal in question, pointing out Stitchworthy’s howler, and concluding, ‘grammarians may or may not read a poem adequately, but those ignorant of grammar are not reading it at all.’ I showed this little masterpiece to Gunnar, expecting him to be amused; but he was on the contrary rather annoyed and said I ought not to publish it. He said the note was spiteful in tone and that it was bad form so soon after my election, to attack a senior don in my own college, and crow over his mistakes. He said we were all capable of making mistakes. I thought his attitude was absurd and we parted angrily. I published the note. Gunnar forgave me. Stitchworthy of course never did.


Before this I had met Anne Jopling. I first met her when I was looking over my new rooms, before I had actually moved in. It was July, a blazing hot day, and I was looking out of one of the windows in a mindless daze of happiness, surveying the extremely elegant front quad of my new college, when Gunnar and Anne came in under the archway. She was wearing a flowery mauve dress of some very light veil-like material, with a broad mauve belt. She was very slim. She looked up at the window and saw me and smiled, thereby making clear that she knew who I was. Then she said something to Gunnar. He called up, ‘Can we come and see your rooms?’ I said yes, of course, please. ‘We’ll be up in a few minutes.’ Then he and Anne arrived with a bottle of champagne and three glasses. ‘I thought we should toast your arrival.’ I was incoherent with gratitude and joy. It was one of those perfectly happy moments, which must be fairly rare in any life, when good will and circumstance glorify a human encounter. Gunnar introduced Anne, who said she had heard so much about me and had long been wanting to meet me.


Anne is not easy to describe. Her face still seems to me the most beautiful human face I ever saw, although she would perhaps not generally have been thought excessively good-looking. Her face had a secret private inward pure dewy beauty which, to me, blazed forth. Her hair was mousy-brown and straight and cut in a simple sort of bob. She had a large brow and a rather bony face, with slightly prominent blue-grey eyes and a long sensitive mobile beautifully shaped mouth. She never wore make-up. Her skin was very fine, as if transparent, and always seemed very slightly moist. Her eyes had a moist bright look and absolutely shone with intelligence. To say it was ‘a clever face’ would quite misdescribe it, though of course it was a clever face. It was a shining face, shining with interest and warmth and wit and a benign intelligent curiosity about everything. It shone upon me now as we drank the champagne in my empty rooms on that sunny summer day, and we chattered and laughed and were utterly happy. We were very young. I was twenty-three. Gunnar was twenty-seven. Anne was twenty-five. They had been fellow students. They had a son of four.


I said I hoped I would see them at my party, which was to take place next week in my old undergraduate rooms, the party at which Crystal was so happy, and they said they would come. (It was the first party I had ever given.) And they came and they both went out of their way to be absolutely angelic to Crystal and I could have kissed their feet. I suppose Crystal was a funny little object at that party. I daresay I was a funny object myself. During that long vacation the Joplings, lingering in Oxford, asked me to dinner. Then asked me again. They lived in an untidy large Victorian house in north Oxford, full of beautiful things but not a bit like a museum. Both their families were (as I conceived it then) well off. Their little son, called Tristram, was clever and pretty and well-behaved. (Only I did not like children.) They were obviously very happy. They were extremely kind to me. The Michaelmas Term began, my first term as a college tutor, and I saw quite a lot of Gunnar and Anne, I met them at their house, at other houses, in college.


As an undergraduate I had of course felt, in the mechanical way that men do, interested in the girls whom I saw about me. I joined no societies (I only briefly mistook my love for Russian for a love for Marx) and the sports I practised were exclusively male. Everyone else seemed much better at making friends, of either sex, than I was. I occasionally talked to the girls whom I got to know through my work (a rather clever one attended Gunnar’s classes), but they tended to giggle at me and I immediately became offended and withdrew. On a few occasions I even invited girls to tea, but I found it so hard to talk to them and felt so awkward and embarrassed that I thoroughly bored them, and indeed they bored me. And I could hardly ask them to come into my bedroom and lie down without having made at least a little genial conversation first. (Or so I thought. Perhaps I was wrong.) I remained virgin throughout my undergraduate days without feeling the anxiety which so often afflicts men who have been unable to test themselves in this respect. I was far more anxious about my exams. I was busy. Like a knight upon a quest I was dedicated, under orders. I had to rescue myself and Crystal, to get us out of the dark hole in which we had grown up and out into the sunlight, into freedom. I had to win the inalienable advantages necessary for the completion of the rescue. I had to make myself absolutely safe. Until this was done nothing else really mattered much. On that day in July when I stood in my new rooms and looked out of the window I felt that at last I was safe. I had pulled it off. I had done it.


To say that I then felt free to fall in love puts it too simply. That was an aspect of the matter. A pair of blinkers which had kept me narrowly to a single task had been removed. I suddenly saw much more of the world. I rested. Or at least I tried to. The habit of relentless activity is hard to break. Yes, I was ready to fall in love. But I did not fall in love with just anybody, I fell in love with Anne, in spite of there being every reason why I ought not to, because those shining clever gentle eyes somehow, and from the very first moment, looked right into my soul and I felt myself known for the first time in my life. Of course Crystal knew me, but Crystal and I were so much jumbled up together that it might be more accurate to say that Crystal was me. There was no element of discrimination and shaping judgment. Anne met me as a stranger, saw me as a stranger, and miraculously understood me. Her presence made me rest, every muscle, every atom, became quiet and relaxed. I lived, I saw, I was. Time, which had been a clock ticking away the dangerous moments of my urgent trial, the test I simply must not fail, suddenly became silent and huge. It was not that, at first at any rate, we had any very significant talk. Her presence simply gave me some absolute calm joy which I did not at first recognize as a form of love.


It was not until the beginning of the Hilary Term that I put it to myself that I was really in love for the first time, that this was it, that I had fallen madly in love with Anne Jopling. The discovery that one is in love is automatically delightful, unless there are very strong contrary factors. There were strong contrary factors’. She was the wife of a man I liked and respected and who was by way of being my benefactor. She was happily married. She was not in love with me. But since I did not envisage any attempt to seduce her or indeed to bother her at all with the news of my extraordinary condition, I felt free to enjoy it privately, to experience that amazing enlargement of the world, its mythical transformation, its beatification, which being in love brings about. Of course I was also a martyr, I was pierced and pinned, I writhed in agony. I went about Oxford in a secret daze of pain and joy, not thinking of the future at all, and certainly not even remotely meditating upon the capture of the beloved. Then one day she kissed me.


Of course this was not the first time. Grown-up Oxford kisses a lot, in a way which surprised and rather shocked me when I was first made free of that rather peculiar society. Oxford is a very hedonistic place. (I am told Cambridge is quite different.) At dinner parties, even at cocktail parties, people who scarcely know each other embrace and kiss. Anne surprised me very much by kissing my cheek on the second occasion of my being invited to dinner. I was then not yet in love, or at any rate not aware of it. I can still vividly recall the unexpected fresh touch of those lips upon my cheek, suddenly in the porch of that big house, in the summer dark nearly twenty years ago. But that, as I say, was the sort of kiss which everyone at Oxford was constantly bestowing and receiving, and meant absolutely nothing.


The serious kiss happened in my rooms on the second of March; it was the sixth week of the Hilary Term. By then it was a custom that she would come sometimes to bring me things, stuff for the rooms, curtain hooks, picture hooks, ashtrays, a little cushion. She did this for other people too, she enjoyed giving little presents and ‘mothering’ the younger bachelor dons. She had (perhaps unwisely? She and Gunnar often discussed this) given up her own academic career. (She too had got her ‘first’.) There was only one child, though they ardently hoped for more. Anne had time and creative energy to spare. I had by now been fully in love for over a month. I had managed to do my teaching and behave like a sane person, only my social life, such as it was, had completely ceased as I had to stay in my rooms all the time in case Anne should decide to call. On this day, it was about eleven o’clock in the morning and the sun was shining. I had a pupil, but I dismissed him as soon as Anne turned up. She chided me for this. She had brought me some blotting paper. (I had once complained that somehow or other I never seemed to have any.) She had brought a large packet of sheets of different colours. She pulled the package open and displayed the sheets on my table fanwise, laughing. I offered her some sherry, and she refused, saying it was too early and anyway she was in a rush and must go now. I had not seen her for six days, during which time I had not left my room except for dashes to the dining hall. Now she had come and was at once proposing to go. We were both standing leaning against the mantelpiece, she admiring her fan of blotting paper, I staring at her. She was making some jest and laughing. Then she turned to me, and stopped laughing. Of course my expression was unmistakable and concealment was at an end. I suppose in the agony of that threatened departure, I had deliberately brought it to an end. She looked at my grim face for a moment, then she kissed me on the lips.


I became instantly mad. I grasped her violently in my arms and drew her closely up against me and held her there in a blind ecstasy of motionless passion. I held her furiously in silence for what seemed ages and ages. She was at first quite still, then she began to struggle.


I slowly let her go. I saw her face, utterly and forever changed. I was still mad. I said, ‘I love you. Will you come in here, will you come in here with me and lie down? Just for a moment. I want to hold you. I’ve never made love to anybody. Come in with me, please, please.’


She was marvellously direct. Her restraining controlling hand was still pressed against my shoulder. ‘Hilary. I’m sorry. Stop this. Is it just that — you want to find out — if you can make love?’


‘I love you, Anne. I worship you. I think about you all the time. I’ve never loved anyone else. I love you to insanity, to death, I can’t help it. Oh don’t go away from me, please, don’t leave me.’ I fell on my knees, grasping her legs, embracing her skirt and her mackintosh, pressing my head against her thigh.


‘Hilary, get up. Get up!’


The door had very softly and quietly opened and like a cat entering Tristram had come into the room.


I got up.


Anne, her face blazing, turned quickly and took Tristram by the hand and disappeared out of the door.


Only after she had gone did I feel, in a sort of memory hallucination, her heart beating violently against my heart. I went into my bedroom and fell face downwards on the bed and lay there biting my hands and moaning.


I was to go to dinner with the Joplings three days later. The three days were three blanks of white hell with a few flashes of lurid joy. I had of course soon clarified the matter of the kiss. She had just kissed me out of impulsive kindness, out of the general happiness of her fulfilled life, out of the casual affection which such as she could easily spare for a deprived person such as me. The whole incident must be sealed off. That kiss too meant nothing. Except that Anne would not come to see me again. I was not even sure that I ought to go to dinner. I went because I had to. I had to see her. And when I saw her all clarification vanished. Eldridge was there and a visiting Italian scholar. We talked Italian. Anne’s was even better than Gunnar’s. She behaved as usual, except that, when I first arrived, her eyes showed consciousness of what had happened. It was also somehow mysteriously clear to me that she had said nothing to Gunnar. I had not even wondered in these three days whether she would have told her husband. I had forgotten Gunnar’s existence. When I was leaving she kissed my cheek as usual. I pressed her hand hard, and then regretted this because it left me uncertain whether or not she had pressed mine.


Hell really began after that. Of course Anne would tell Gunnar sooner or later. I would never be invited or visited again. What was I going to do? I had now no serious occupation except thinking about Anne. I continued to teach and to eat, but I did these things in a coma, and in any case the term was now almost over. I avoided occasions of meeting Gunnar in college, though when we did meet he was perfectly friendly and ordinary. Then I heard someone say in hall that the Joplings were leaving for Italy as soon as the vacation began. I made myself even more of a hermit. Term ended and I sat in my rooms unable even to answer Crystal’s letters. I did not reflect or speculate or make plans. I just suffered blankly from Anne’s absence, like someone who is totally absorbed in a physical pain. There was nothing eke but this pain; except that sometimes I would feel a teasing urge to rush to her house and find out if she was still there. I sat in my armchair in my rooms and suffered. I did not even wait, I suffered. I wanted, if I wanted anything precise, enough days to have passed for me to be sure that she had left Oxford. Then one morning, again about eleven o’clock, she suddenly entered my room.


She came towards me and I took her in my arms at once. I could not speak. She was quiet for a moment, then began to release herself. ‘Hilary. Please. Just listen to what I say, believe what I say and don’t think there is anything else. We’re going to Italy. I couldn’t just go away. I thought I could. But I kept worrying about you. I couldn’t leave without seeing you again. So, I just came to say good-bye. Just that. Don’t suffer, oh don’t suffer, don’t — Good-bye — ’ And she darted out of the door. I stood where I was, transmuted. Ah if only, if only she had not come! Without that visit I might have managed myself, have savaged my love into hopelessness and the saving lie of appearance. Without that, I would not have let myself believe in her interest, not felt again the complice beating of her heart with mine. As it was, I now had enough and more than enough to live on for the whole vacation. I knew now that I should see her again, that I should hold her in my arms again. I became suddenly blissfully happy. I could even work. Crystal came down and I drove her round the Gotswolds in the car. However I curtailed her visit and could not talk to her of the future. Of course I said nothing about Anne. I spent the rest of the vacation in my rooms, reading, working. I read poetry and enjoyed the grammar and the poems too. I luxuriated in Russian. I played with Turkish. I made progress in Hungarian. I prepared my lectures for next term. And now I waited.


The Joplings returned just before term. I met Anne in the quad. Gunnar was over near the gate, out of earshot, talking to the college organist. (He was a great arranger of concerts.) He waved to me. I waved back. I said to Anne, ‘I’ve got to make love to you, I’ve got to, I don’t care if I die afterwards, I’ve got to and I’m going to.’ Gunnar approached across the grass. ‘Hello, Hilary.’ ‘Hello. Had a nice time in Italy?’ ‘Marvellous. We were in Calabria. We nearly bought a farmhouse. Why don’t you come in to dinner tomorrow? That would be OK, wouldn’t it, Anne?’ I went to dinner. I drove my ankle hard against Anne’s under the table. She drew away. Three days later she came to my room.


It was on a Wednesday afternoon in the fourth week of Trinity Term that she gave in at last. She came first out of pity, so she said, and because she feared I might make some desperate move. I think if I had not told her that I was virgin and that it was bed I wanted, if I had talked more tenderly and sentimentally of being in love, she might have been able to resist. As it was, I think it began to seem to her something simple and quickly given, which she had and I needed, and which out of her generosity she would have to give me sooner or later. She wanted to show me that I could love a woman. In fact I never doubted that I could, but it helped both of us if I let her think of it in this way. I was totally in love, but I wanted to make love, to screw her, more urgently than I had ever wanted anything, and this was the role my love played to her, and the guise, which had its own sort of pseudo-innocence, in which it presented itself. Of course she understood the rest of it too and would not have consented had she not known that my whole being was her slave. But it was my pressing need that she met, not the rest. The rest could wait. We pretended that this huge love did not exist, while at the same time we knew that it was the only possible ground of our proceeding. And thus complicitly we cheated each other. In fact Anne was by this time, though she tried to conceal it, physically very much in love with me. I could hardly believe at first that this was so. What a black glory shone around when I realized it. I drew her like a magnet and she had to come to me. She flew south through Oxford, she flew to my rooms, distraught with need, dissolving into relieved joy as she entered. And still I talked simply of her kindness, my gratitude.


After the great holy enactment of that Wednesday afternoon, after we had dressed, we stood dazed, hand in hand, gazing haplessly as if we pitied each other, stunned by the immensity of the tornado which had picked us up and deposited us in another country. There was no simple thing now which was needed and could be given. We had created a maze and were lost. And now we could see the possibilities of pain, our pain and that of others. After Anne’s first visit to me, after her return from Italy, I had put a complete stop to all Crystal’s arrangements. Crystal had intended to spend most of Trinity Term in lodgings in Oxford. I told her it was impossible, there was no suitable accommodation, I was working too hard, everything would have to wait. Of course Crystal did not complain. I had cleared the decks for action, but what action was possible? What was there for me to do except to continue to beg a married woman to visit me in secret? In any case how much longer could it be secret? Anne visited lots of people, but it was still a fact that every time she crossed the quad dozens of curious eyes could mark where she went. We parted passionately, but without any plan. We could not bear even to talk of a plan. I heard nothing from her for a week.


At the end of the week I received a letter from her saying that we had better not meet again. I did not reply. I stayed in my rooms and waited. She came. We made love. It sounds as if it was a pretty heartless business. Any story can be told many ways; and there is a kind of justice in the fact that this one could be told cynically: a young wife and mother secretly amusing herself, a libertine deceiving his best friend, and so on. There is no escape here from damnation by the facts. I do not in any case want to excuse myself, but I do want to try to excuse Anne. It was all so complicated and it happened, not all at once, but in little movements each one of which seemed to have its own inevitability and its own sense. We were young and gripped by the awful compelling force of physical love. I was in total love from the start. Anne became so. She was sorry for me. Pity changed imperceptibly into enslaving fascination. She felt the grains of violence in me and yearned over them. I talked about my past. I told her things I had not told even to Crystal. She talked about her past. I could communicate with her, miraculously, totally. She saw me, she attended to me more than anyone had ever done, even Mr Osmand. It was like being seen by God. She bathed my hurt soul in a reviving dew. Yet at the same time we were both in hell. She suffered hideously. I saw her bright face changing, losing its joy, and I ground my teeth with despair and fury against the Fates. If only this woman were not married, if only things were different, if only — She did not want to come to me and yet she did and she came. She loved her husband and her son, but she loved me too and she desired me in a way in which (I suspect: she never said this) she had never desired her husband. We suffered so much together during that May and that June, and comforted each other, and resolved to part, and could not part, and wept.


Then one day she came and I knew at once from her face what had happened. Gunnar had found out. We never discovered how, but it would not have been difficult. He asked her and (as we had agreed she must) she told him. I did not ask her how he behaved. She went away from me in a misery such as I had never seen, like a dead woman walking. The next morning I got a letter from Gunnar which just said, Please leave Anne alone. Please. Then nothing for several days. Gunnar did not appear in College. Term came to an end. I was in a frenzy, but now there were dreadful hopes. I had no intention of giving her up. We had, as it were, waited for Gunnar’s knowledge, as we had waited for Anne’s surrender, treating these things as blank wall-like barriers beyond which things would have to change, beyond which it was fruitless to try to look beforehand. Now that this last one was past I knew that I must simply persuade Anne to come to me, to come to me forever, to break and abandon her marriage, and marry me instead. And I knew too, with the strength of the hold which I had at that moment on her being, that this was possible. I must, as a first move, simply take her away, kidnap her if necessary, be alone with her for a long time: for a long time without lies at last. Waiting was anguish now, since I felt that every hour which she remained with Gunnar was diminishing my power. On the fourth day I telephoned her and asked her to meet me in St John’s garden. My college rooms were not safe any more. I met her and she cried for an hour. We hid ourselves in the wildest part of the garden and she cried and cried. I told her all that I felt, all that I intended. She was incoherent, practically hysterical. I was demented with distress. Nothing could be planned or even discussed.


The following evening at about nine o’clock she arrived in my rooms with a white rigid face, trembling and shuddering. I gave her some whisky and took a stiff drink myself. She said, ‘I simply had to run out of the house.’ This was what I had been waiting for. I said, ‘I’ll take you away. Come.’ I seized a few things and threw them into a suitcase, then led her down the stairs and put her into my car. I was in a sweat of terror all the time in case Gunnar should turn up. Not that I feared any violence which he could put upon me, but I wanted to take this god-given chance to carry her right away while she was in a mood of absolute flight. I was trembling so much myself I could hardly start the car. Anne sat beside me in a trance, staring blankly ahead. As we careered through Headington towards the London road she said, ‘Where are we going?’ ‘To London.’ ‘No — please — take me home — ’ ‘Certainly not. I am running away with you forever. I am your home now.’ She began to cry. Before we got to the motorway she said, ‘Hilary, stop please. There’s something I’ve got to tell you.’ ‘There’s nothing more to say, darling. We love each other. It’s too late for regrets now. You’re mine.’ ‘Stop, please, I’ve got to tell you something. Stop.’


I slowed down and drew the car into a lay-by. There was a blue midsummer dusky light, the sky still glowing but the earth darkening. I turned to her in the dimness. Passing cars, their headlights just switched on, momently revealed her face.


‘Anne, darling, I love you. Don’t leave me. You’ve come to me now, don’t leave me, I should die.’


She put her arms round my neck with such a gesture of confidence and absolute love that for a moment all fear left me. Then pulling back she said, ‘Hilary, it’s no good.’


‘Don’t. I shall start the car. We’ve escaped, we’re going on. You’re mine.’


‘No, no, listen. We can’t go. I’m pregnant.’


I stared at her dim white face in the gathering darkness. I could not see her eyes, but I knew from the convulsive trembling of her body that she was crying. ‘So soon,’ I said. ‘Well, surely that is it, the final bond between us. You can’t leave me now. Are you sure?’ I was however instinctively appalled.


‘Yes. But Hilary, you haven’t understood — ’


‘What — you mean — ’


‘Yes. It’s not your child, it’s Gunnar’s.’


A flood of icy coldness filled my heart and my veins. I kept my voice hard and steady. ‘You mean it might be?’


‘No. It is. Because of the time. There isn’t any doubt. I thought perhaps — but I kept wanting not to know. I only found out just now for certain — I thought it just couldn’t be — and I really meant earlier to leave you — I meant to leave you as soon as Gunnar found out, I thought I’d have to — so I just — let things drift — and kept hoping it wasn’t — and didn’t go to the doctor — oh I’ve been so wicked, so stupid — ’


‘I see,’ I said. ‘You intended to leave me as soon as Gunnar found out. You never told me so.’


‘I didn’t intend anything. What could I do? I couldn’t see what I would do. I’m caught. I love Gunnar. I love Tristram. It’s my doom that I love you too. You don’t know, even you don’t know at all, what I’ve had to suffer in these last months — ’


‘You sound quite resentful,’ I said, keeping the cool hard tone.


‘I suppose I am in a way. I was so happy — before you came along.’


‘Too bad. I was so happy before you came along too.’


‘Then it’s plain — isn’t it — we must part — oh God — we must both try to be — as we were before — it’s such agony — I’m sorry, my darling, I’m very very very sorry — Please will you drive me home? Oh my God, I do love you, I do love you — But it’s just hopeless — ’ She was shuddering and wailing.


I said, ‘Does Gunnar know?’


‘About the baby? Yes.’


If only she had lied at that point. If only she had not told me that as well.


‘So he thinks you’re tied to him — because of the bloody baby?’


‘I am tied.’


‘No,’ I said. ‘I’m afraid you aren’t. You’re wrong there. You’re coming with me, baby and all. Wherever we’re going now we’re going together, my darling.’ Fearful rage and misery possessed my body, making it violent, mechanical, precise. I started the car again and drove on.


‘Hilary, please take me home, please, please, please — ’


I said nothing. We came onto the motorway.


‘Hilary, please don’t drive so fast, do you want to kill us both — Hilary don’t drive so fast — Hilary, Hilary — oh please please take me home — oh stop, stop, stop, don’t drive so fast — ’


The car crossed the central reservation at about a hundred miles an hour. It was a matter of chance which car on the other side we hit. We hit a Bentley driven by a stockbroker and travelling almost equally fast. Both cars were completely smashed and six other cars were severely damaged. The stockbroker escaped with two broken legs. No one else was badly hurt except me and Anne. I had multiple injuries. Anne died in hospital on the following day.


I never doubted that I had behaved wickedly. That knowledge I carried away with me into the years to come. But the thing itself as we lived it was such a complex of contradictions and misunderstandings and mistakes and little makeshifts and sheer blind muddled waiting and hoping. How could we know that it was wending its way to that end? I was dreadfully in love with the sort of black certain metaphysical love that cuts deeper than anything and thus seems its own absolute justification. On n’aime qu’une fois, la première. I think this is true of the one and only Eros. Though also perhaps the one and only Eros is not the greatest of all the gods. Anne was dreadfully in love too, but her love was crazed, crazed with the hopelessness of it all, which perhaps she saw and I did not. She loved her husband; and I could remember, even at the times of blackest glory, how happy she had been when I first met her; and I could see too how destroyed she was later, destroyed by me and by my terrible love.


I thought later on, as the years passed in almost uninterrupted meditation upon the events of that summer, that I had perhaps overestimated the force of her passion. It may have been so. Even if she had not discovered that she was pregnant would she ever really have decided to leave Gunnar and come to me? What went on between them after Gunnar found out? This I did not know or want to know. On the other hand, if I had not become mad with rage at what she told me, if I had simply driven her away with me on that night, was it conceivable that she would have stayed with me, would not her tears have forced me finally to take her home to Gunnar and Tristram? Of course she loved me, that could not be doubted. Perhaps she was impressed by the force of my love; being thus impressed is as good a cause of real love as another. If only she had not come back to me after that first kiss. If only she had not told me that Gunnar knew she was pregnant. That revelation had some sort of terrible importance at that moment. If she had not told me it would all have seemed a problem, an obstacle, something to be dealt with by me, I would not have been precipitated straight into fury and despair. There are those who hold that the world is well lost for love. I did not think this. I loved Anne with a concentration of my whole being which could only happen once. But I wished forever that I had not. I wished I had never met her. For the world was lost indeed, and I had lost it not only for myself but for Crystal.


I resigned my fellowship of course. Gunnar also resigned. He went into politics for a short time, contested a Labour seat, then entered the Civil Service and began to become a successful and famous man. I was (I think this describes it) ill for years. Not really mentally ill. I never thought I would go mad. But I was simply crushed, unmanned. I had lost my moral self-respect and with it my ability to control my life. Sin and despair are mixed and only repentance can change sin into pure pain. I could not clean the resentment out of my misery. Did I repent? That question troubled me as the years went by. Can something half crushed and bleeding repent? Can that fearfully complex theological concept stoop down into the real horrors of human nature? Can it, without God, do so? I doubt it. Can sheer suffering redeem? It did not redeem me, it just weakened me further. I, who had so long cried out for justice, would have been willing to pay, only I had nothing to pay with and there was no one to receive the payment. I knew I had killed Anne (and her unborn child) almost as surely as if I had hit her with an axe. The business was brilliantly hushed up by Gunnar. (No wonder he succeeded later in high level diplomacy.) He put it around that I was kindly giving Anne a lift to London. Later my name was dropped from the story altogether. I disappeared from Oxford as if I had never existed. Much later I heard someone say that Gunnar Jopling’s first wife had died by crashing her car. I imagined that I would carry the placard Murderer around my neck forever. But people have their own troubles and tend to forget. One is not all that interesting. Even Hitler is being forgotten at last.


Crystal of course was perfect. It was for a little while unclear whether I would live. I lived and completely recovered. Crystal sat by me for weeks and months. I did not tell her everything at once, but in the end I did tell her everything. She knew we were both done for. She was perfect. I could not work for a year, not because of my bodily health but because I was in despair. I suffered an agony of remorse about Anne which bit me physically, doubling me up for whole parts of the day. I had a problem about responsibility for the past which became a problem of identity. I mourned and mourned about the destruction of my hopes. The loss of Oxford, of learning and scholarship and improvement, the loss of Crystal’s metamorphosis and Crystal’s happiness. I went back to the north and lived for a year with Crystal in one room in the town where I was born. People who had known me and envied me came to survey with satisfaction the wreckage of clever ambitious fortunate Hilary Burde. (A pity Aunt Bill missed that. She would have loved it.) Mr Osmand had already left the town. I hoped he never heard. I wept over Crystal. She wept over me. She supported me by returning to work in the chocolate factory. To this day the smell of chocolate brings back the horror of that time.


It would of course have been possible to recover and to set out once more on the quest of all the things I wanted and had so largely got when I met Anne. Oxford would be impossible of course, but there were other universities where I could have set myself up, where I could have educated Crystal and lived something like the sort of life which I had coveted. It would have been possible to do this in the sense that someone else in similar circumstances might have been able to do it. I was not able. At any rate I did not do it. Paradoxically, I might have survived better alone. It was the thought of Crystal’s suffering, her loss, her disappointment that was my chief millstone; and grief itself sapped the will to find any remedy. I just wanted to die, at least that was my mood. I could not loll myself because of Crystal. I wanted to hide. After the year in the north I went to London, as criminals and destroyed people do, because it is the best place to hide. And I hid. And Crystal came and hid with me. I got a job as a clerk in a car hire firm. I lost the job when I was required to do some driving. I had been banned from driving for life after the accident. I got a little job with an estate agent, then a little job in a local government office. At last I gravitated into the civil service, at the humble level at which I had remained ever since until I almost began to think of myself as an old man.


Gunnar had vanished from my life, as I imagined forever. As he became more important and successful I began to hear of him, to read about him in the newspapers, but though these reminders jabbed like daggers it was news of a stranger. Gunnar was a big international man, someone existing in Brussels, in Geneva, in Washington, in New York, never to cross my path again. I only saw him once after the accident. He came to see me in the hospital as soon as I was able to talk. (My jaw was smashed and speech was impossible for some time.) He was cold and civil and asked me, as if he were a police officer investigating some minor offence, to tell him about the accident. I told him; at least I told him the mechanical details, the speed of the car, the way it somersaulted. The crash had deprived me of consciousness and I did not see Anne after the moment of impact. He asked nothing more. He went away without any show of emotion, without any remark or look which could establish a connection between us. And at his cue I was equally cold. Later I went over and over this last meeting in my mind thinking of things I might have said. ‘I’m sorry. Forgive me.’ Yet how could I, without help from him, have said that? If only he had shown a flicker of emotion I could have burst out to him. But there was no emotion and no outburst. I thought later of writing to him, but I never wrote. Tristram committed suicide at the age of sixteen.


SATURDAY


IT WAS Saturday morning. It was a cold day with a lot of low scurrying brown clouds and a bitterly cold wind and a few flashes of watery sun which simply showed up how wet and muddy London was. I had had bad dreams, most of which I had forgotten, the atmosphere of horror only remaining. Would that our sins had built-in qualities of oblivescence such as our dreams have. One dream I remembered. I was in a quiet awful place beside some water where some huge crime either had been committed in the past or would be committed in the future. Not knowing which was part of the dreadfulness of the dream.


This morning I heartily regretted having told Arthur. At the time I had felt relieved to tell. There had been an almost orgiastic satisfaction in doing so. I had sent Arthur out to get some wine, and I had drunk a great deal. This morning I felt terrible, sick and giddy and disgusted with myself. I ate three aspirins and drank a great deal of water. It was not that I doubted Arthur’s discretion or that I minded his knowing. This knowledge, which would have been intolerable inside almost anyone else’s head, was harmless in Arthur’s. It just now seemed a terrible mistake to have relived it all. All that immodest spewing talk, all those eloquent emotional drunken words, had made the whole thing hideously more vivid. Even my dull stripped flat gave back the dreadful resonance. I had stripped the flat as I had stripped my life in a vain attempt to remove from it anything which could remind me of Anne. Today, opening my Polish dictionary, I found a pressed flower, a white violet, which she had espied in her garden and given me during that charmed and innocent time when I loved her and she did not yet know it.


The day began with a letter from Tommy.


Dear heart, I am sorry I was so useless last night and please forgive what I said about Laura Impiatt, I know that was just stupid. You know I love you and I want to marry you, but I want most of all to take pain away from you and I’m sure if you would only share your woes with me you would feel better. I can’t believe that you ever did anything really bad, but even if you did I feel that you ought to forgive yourself. Guilt does no good to anyone, does it? Anyway I forgive you, on behalf of God. Won’t you take that from me as a Christmas present? I feel I love you so much that I am able (and so on and so on)


I thought it was rather touching of Tommy to offer me God’s forgiveness for Christmas, especially as she did not know what I had done, and I realized that I was lucky to be loved by a girl as intelligent and nice as Tommy, but she was simply no use to me at all and I wished her at the devil.


The electricity was still off. The flat was extremely cold. I was wearing a jersey and an overcoat and felt awkward and bulky and still frozen. I burnt myself lighting a spirit stove to boil a kettle. Mr Pellow knocked on the door, asking if we could spare him a candle. I told him we could not. Later I caught Christopher sneaking out with a candle for Mr Pellow. I confiscated it. Christopher told me that Mick Ladderslow had been arrested in connection with the Steal for Chairman Mao Campaign, and would I perhaps put up some money to bail him out of prison? I would not. Christopher went away and started practising his tabla. I told him to shut up. He came back into the kitchen and broke the spirit stove by turning the handle too hard. I told him I had had enough of him and he could clear out, but he took no notice as I often said this. Jimbo Davis arrived looking spiritual and carrying some evergreen branches. He took my hand in an (or did I imagine it?) especially sympathetic way, murmuring ‘yes, yes — ’ He and Christopher retired into Christopher’s room where they laughed a lot, doubtless at my expense.


Laura Impiatt arrived. I passionately did not want to see her, but had not the spirit to invent an immediate lie. (‘Oh what a shame, I am just this moment leaving for Hounslow.’) Today, although it was not raining, she was wearing a huge yellow sou’wester tied under the chin, a quilted mackintosh coat and blue serge trousers pulled in above her ankles with bicycle clips. She did not take her coat off. We sat at the kitchen table, two bulky cold muffled up objects with red noses. She wanted coffee but there was now no way of boiling a kettle. We peered at each other in the gloom.


‘Hilary, will you be able to bear it if Crystal marries Arthur?’


‘Don’t be silly, Laura, just don’t be silly, there’s a dear.’


‘I know how close you are to Crystal.’


‘I want her to marry Arthur.’


‘Then why were you almost mad with misery on Thursday?’


‘I wasn’t, I had toothache. Arthur is a splendid chap.’


‘Arthur is not exactly a catch.’


‘Beggars can’t be choosers. Crystal is not exactly an English Rose.’


‘I’m surprised to hear you talk like that about Crystal.’


‘I can see what’s obvious, even about my sister. She’s lucky to have a suitor at all.’


‘I would have expected you to be more sort of fastidious.’


‘Who am I to be sort of fastidious.’


‘But don’t you care? And you can’t be serious about marrying Tommy.’


‘Who said I was marrying Tommy?’


‘You did, on Thursday.’


‘I was just saying anything that came into my head to shut you up.’


‘How nice of you! You know, Hilary, you don’t value yourself enough. There’s so much of you and you make so little of it. It’s as if you’d lost all your courage, just absolutely lost your nerve.’


‘That’s right.’


‘But why? Hilary, you must tell me. It would do you good to tell it all to somebody. I know there’s something. Hilary, let me help you. I love you, my dear, let me help. Don’t just throw yourself away. I know you need a home, and you’ll need it all the more if Crystal marries. Lean on me, use me. You know you have a home with us at Queen’s Gate Terrace. It could be much more to you if only you’d open yourself a little. We are childless. Freddie’s very fond of you — ’


‘Laura, I shall be sick.’


‘Oh, my dear, I know you so well. I do. Just relax, you’re all tense, you’re so physically tense, relax, see, your hands are all knotted up — ’


‘It’s so bloody cold.’


Laura had taken one of my hands and was kneading it enthusiastically between her own. Her hands in fact were so cold that the process, even if I had cared for it in general, would have brought little relief. I closed my eyes in an absolute gesture of despair. I wanted to scream at Laura, to terrify her. Anne’s face appeared with a hallucinatory clarity in the domed darkness, as if cast by a magic lantern onto the London night sky. I must write my letter of resignation. I must do it this morning. I must be gone before he arrived. The ‘I’m sorry’ which I could not say to him had been said often enough since, but it did no good, there was no one to listen.


At that moment the electricity suddenly came on and the kitchen leapt into bright light. The boys cheered. I removed my hand from Laura’s cold clasp.


The front door bell rang. I went to the door. It was the telephone engineer. I stared at him stupidly.


‘It’s the boss in person. Hello.’


‘But the telephone,’ I said. ‘You’ve done all that, haven’t you? There’s nothing more to do, is there? It’s all gone away.’


‘Telephone? What’s that? I’m not on duty.’


‘What?’


‘This is a social call, man. I’m here as Len, not for Her Majesty.’


‘You want Christopher.’


‘This is where we came in.’


‘What?’


‘You just said “you want Christopher”. That’s what you said to me the first time.’


‘Well, do you?’


‘I think it’s an indelicate question.’


I called ‘Christopher!’ and went back to the kitchen leaving the front door open. Christopher emerged. Laura said to me, ‘I must have a word with Christopher. Freddie wants him to write some music for It is later than you think.’


‘It is later than you think. Yes, indeed.’


‘Why, hello, Len, how nice! Len and I are old friends!’


‘Are you, Laura?’


Christopher and Len and Laura were filling the kitchen with chatter. Jimbo, still in Christopher’s room, was arranging the green branches in a vase. Through the still open front door I saw Biscuit standing on the landing wearing a sari.


I went out to her slowly, pulling the door to behind me.


The sari was a plain bluish-purple with a wide golden border. She had been wearing a coat over it but had removed the coat. It was folded up neatly beside her on the floor. Her hair had been put up into an intricately woven glossy ball suspended somehow at the back of her head. This made her look older. And the sari gave her, in an odd way, a look of being in uniform, on duty. With the great erection of the hair the pale brown face looked thinner, the eyes huger, reflecting in their depths the bluish-purple tints of the gorgeous sari.


‘Hello, mystery girl.’


‘Hello, Hilary.’


‘I’m Hilary today, am I? Why did you run away?’


I took her wrist lightly between my fingers. The bony feel of the wrist was already familiar. I moved my hand, caressing the wrist, taking her small hand, still lightly, in a full grasp. Her hand was moist and warm. It moved inside my hand like a snuggling animal.


‘It’s full up in there,’ I said, motioning over my shoulder at the flat.


‘I’m sorry. Then will you come with me? Will you come with me to a café? I have got something to give you.’ The way she said ‘to a café’ sounded curiously foreign and the phrase had a ridiculously improper ring about it.


I looked down at her. Her hand had reminded me of Anne’s hand. Or rather, her hand had reminded my hand. My hand did not know that Anne was dead and that twenty years had passed and that I was a murderer. Gunnar must have seen Anne in the hospital before she died. What had happened to her face? Did he hold her in his arms when she was dying?


‘Will you come with me, please?’


‘No,’ I said, ‘I’m busy. I’ve got to write an important letter. I can’t play games of will you won’t you with mystery girls. Just fuck off and leave me alone, will you? I’ve got enough trouble without being persecuted by bloody tarts.’


I went back into the flat and slammed the door. Laura and the boys were making some coffee.


I was with Crystal. She was holding my hand. It seemed to be my day for holding hands with women. I now regretted having sent Biscuit away. I would like to have gone to bed with her. Presumably that was what it was all about. It would have distracted my mind. I wondered if she would ever come back again. She had looked very beautiful in her sari. And at least she was a little separate piece of possible future. I was rather short of future at present.


The electricity, much reduced in power, had remained on all day, and was still on, although further cuts were threatened.


I had eaten a little supper and drunk a great deal of the litre bottle of Spanish burgundy. Supper had consisted of steak and kidney pudding, out of a tin, brussels sprouts and mince pies. The white lace tablecloth was on, and I had spilt wine on it again. Crystal washed it snow-white every week.


‘Do you still want to see the Christ Child in Regent Street?’


‘Oh — dearest — have you sent that letter yet?’


‘I haven’t written it yet.’


‘Must you leave the office?’


‘Of course.’


‘You needn’t see him.’


‘He’d be there. And he’d know I was there.’ How awful for Gunnar, it occurred to me, to find me infesting the place as a low form of life, a sort of loathsome beetle. ‘The least I can do is be gone before he comes, not remind him that I exist.’


Crystal’s rather square podgy face was all wrinkled up with anxiety and grief and love. Her frizzy orangy hair was tangled as she had been twisting it between her fingers earlier in the evening. She was wearing her glasses, gazing across the room with her enlarged golden eyes, staring at the row of ebony elephants that marched upon the sideboard and holding my hand in both of hers. Laura had kneaded, Biscuit had nuzzled. Crystal held steady, firm, the way you might hold someone’s hand if he were going to be shot.


‘I’ll soon get another job,’ I said. ‘And if I can’t, you and Arthur can support me! I won’t starve.’


‘If it would help if I stopped going with Arthur — ’


‘Oh don’t be idiotic, Crystal! If I could only be sure you were happy and looked after I’d — ’


‘What?’


‘Oh not kill myself or anything. Not even emigrate. I might marry Tommy.’


‘We’ll lose each other,’ said Crystal. She released my hand and turned to face me. She took off her glasses and looked at me with her beautiful truthful defenceless myopic eyes.


‘Don’t say that, darling. You know we can’t lose each other. We are one.’


‘I feel so frightened. There were funny noises downstairs last night.’


‘Oh nonsense.’ Crystal had never had these sort of fears before. Or more likely, she had had them but had never troubled me with them.


‘Everything’s suddenly so frightening. Oh if only it hadn’t happened, if only he hadn’t come back. I feel the past will destroy us, something terrible will come out of the past and eat us up.’


‘Stop it, Crystal. I shall just take a new job, nothing else will happen.’


‘I feel you’re in danger. I prayed for you last night. I wish I really believed in God.’


‘Your prayers will invent God. He’ll have to exist just to receive them. I’ll take you to Regent Street and we’ll see the Christ Child, and we’ll have a dinner out, shall we, like we did once. Oh Crystal, I do wish you could be happy. If I thought you could be happy I could simply cease to exist with a sigh of joy.’


‘How can I be happy when I know you suffer all the time, all the time, because of that, and now it’s come after us like a — like a sort of demon of revenge — ’


‘None of that, Crystal. Prayer is better. Do you know what dear old Tommy told me in a letter? She said she had forgiven me on behalf of God!’


‘You never told Tommy?’


‘No. And I never will. Whatever happens. But, Crystal, listen. I haven’t said this to you yet. I’ve told Arthur.’


‘Told Arthur — when?’


‘Last night.’


‘Everything?’


‘Yes.’


‘Oh dear — ’ said Crystal. ‘Oh dear — ’ The big golden eyes were filling with tears.


I was appalled. ‘But Crystal, I thought you’d approve, be pleased — I felt — if you’re going to marry him — it was a kind of gesture — and he is so — and I had to tell someone — didn’t you want him to know?’


‘No. I didn’t want him to know. I didn’t want anybody to know. I didn’t want it to exist as anything that people knew. I want it not to have happened at all. And one of the things about Arthur was that he didn’t know — ’


‘Oh my God!’ I said. I felt exasperation. Had I got to play the instrument of Crystal’s sensibility forever? She was stupidly vulnerable. ‘Brace up, Crystal. All these things did happen. Keeping them secret isn’t going to unhappen them. I haven’t spoilt Arthur for you. Arthur’s got to grow up. You’ve got to grow up. There are terrible things in the world. Anyway, Arthur ought to know that he’s getting a murderer for a brother-in-law!’


‘What did he say?’


What did he say? I had not paid much attention to what Arthur said, half the time as I was talking I was unaware that Arthur existed. ‘It doesn’t matter what he said. He talked some guff about forgiveness. Now, Crystal, stop crying. I don’t see why I should have to put up with your bloody tears as well as everything else.’


Crystal mopped her eyes with her hands, then began to fumble under her skirt for the handkerchief which she still kept in her knickers like a little girl. ‘I wish we still believed in Jesus Christ and that he could wash away our sins.’


‘Washed by the Blood of the Lamb. Remember all that old stuff? Washing in somebody’s blood — what repellent images one cheerfully put up with in one’s childhood. Over and over like a mighty sea, comes the blood of Jesus rolling over.’


‘It’s the love of Jesus, not the blood of Jesus.’


‘Well, since there’s no Jesus it’ll have to be your love that saves me, Crystal, so don’t stop praying, will you?’


MONDAY


IT WAS now Monday afternoon (it looks as if nothing ever happens on Sundays, but just wait a while), getting dark, which consisted in a yellowish twilight which had persisted all day thickening into a yellowish darkness. Big Ben’s lighted face had not been extinguished since morning. I sat at my desk looking at that friendly countenance and trying to compose my letter of resignation. The thought of searching for another job and doing so rather briskly, since I had no savings, filled me with frightened exhausted dejection. Someone (Reggie?) had purloined my fountain pen, and I was struggling with a steel-nibbed dip-pen which I had got from the stores, and which spluttered the ink merrily about in intervals of scratching holes in the paper.


Sunday had passed somehow. I went to the cinema twice and got drunk in the intervals. I also walked a good deal. There are so many kinds of walking. I walked a special kind of metaphysical sad London walking, which I had walked before, only I performed it now with an almost ritualistic intensity. In Russian there is no general word for ‘go’. Going has to be specified as walking or riding, then as habitual or non-habitual walking or riding, then as perfective or imperfective habitual or non-habitual walking or riding, all involving different verbs. The sort of walking which I indulged in on that Sunday deserved a special word to celebrate its conceptual peculiarity.


During the later part of Monday morning one of Arthur’s lame ducks who had just come out of prison and had celebrated this by getting drunk, came round to find Arthur and obtain some more money to get drunker. I helped Arthur to get him out of the building. Arthur had not returned, presumably being unable to shake off his bibulous friend, or perhaps being engaged in escorting him to a suitable place of refuge. The porter at the door, having vainly opposed ingress, reported to Freddie Impiatt, who came to see me as if it was my fault, and gave me a sort of dressing down while Reggie Farbottom and Mrs Witcher giggled in the background.


After lunch however a rather more respectful attitude became evident. When I came in Reggie was eagerly imparting something to Mrs Witcher. They fell silent when I arrived, staring at me.


‘I say, Hilary, is it true that you and Jopling are old friends?’


‘No.’


‘There you are, Reggie, I told you it couldn’t be true.’


‘But you do know him, don’t you, I was told you were old friends, that you were at school together.’


‘They couldn’t have been,’ said Edith. ‘Hilary’s miles younger.’


I sat down in my protected nook, in the yellow beam of old Big Ben. I would miss that.


‘Hilaree! Don’t you answer when people speak to you any more?’


‘I didn’t think an answer was required.’


‘You do know him though? They were saying in the bar you knew him well.’


‘I used to know him very slightly. We haven’t met for years.’


‘Fancy Hilary knowing Jopling!’


‘I didn’t know Hilary knew anybody.’


‘We’ll have to start calling him Mr Burde now.’


‘Mr Burde, hey there, Mr Burde — ’


And so on and so on.


I made up my mind to go home early. I could not write the letter of resignation and could not do anything else either. The work had already gone dead on me. I decided to adopt a device which I sometimes adopted when depressed, to get onto the Inner Circle and go round and round until opening time and then go to the bar either at Liverpool Street or Sloane Square, according to which was nearer. This system weighted the balance slightly in favour of Liverpool Street if I took the westbound line, and of Sloane Square if I took the eastbound line, since there were fifteen stations between Liverpool Street and Sloane Square on the former route and twelve on the latter route. I attempted to let some immediate chance decide which direction I took. The element of gamble distracted the mind a bit, though not so much as being in bed with Biscuit would have done.


I intended of course to go and see Clifford Larr as usual in the evening. He knew my tantrums and how to ignore them. I did not really believe that my outburst in the park could have ended our friendship. He had already taken a reprisal in the form of his indiscretions on Thursday, and would I hoped be satisfied, though he might still be bloody-minded enough to refuse to see me or simply to be absent. But there was always, with such a man, also the possibility of his suddenly deciding that one had gone too far and that all was over. This possibility began, as the day went on, suddenly to ache on its own, a perceptible special pain among all the others, making thought impossible, prompting flight. Soon after four o’clock I got up and glided quietly out of the room. Reggie and Edith were playing noughts and crosses. Arthur had still not come back.


I went to the cloakroom and put on my overcoat and cap. I could never bring myself to sport a trilby or a bowler; the cap provided some protection even though it signally failed to cover the ears. I could not descend to the Arthur woolly beret level. I set off down the stairs. I always used the lift to come up, the stairs to come down. The lift carried the hazards of social life. It was a concession to old age that I no longer walked up.


The stairs were, in accordance with government standards of economy, very ill lit. I had descended two flights and was descending a third when a stout elderly man turned the corner from the lower landing and began slowly to mount towards me, holding onto the banisters. We passed each other. For a second I saw his face. I reached the next landing and turned the corner. I held onto the wall for a moment, then sat down on the stairs at the top of the next flight.


Arthur was just coming up. ‘I say, Hilary, what’s the matter? Are you all right? Are you feeling funny?’


I said, ‘Go away.’


‘Hilary, can I —?’


‘Go away!’


In order to escape from Arthur I pulled myself up and went quickly on down the stairs, leaving him staring after me. I went out into the street.


I had had a flash of the blue eyes before he passed, otherwise I might not have recognized him. He was partly bald and had become stout. He had the gait and bearing of an older man, much older than me, older than his own years. He also had, even in that glimpse, the air of a grandee, a public man. Perhaps this had contributed to the effect of age. But what was even more devastating than seeing him was being seen by him. I had intended to be far away when Gunnar Jopling came. Now: he had seen me. But had he recognized me, could he, in those few seconds, have done so? Of course I had not changed as much as he. On the other hand, he could not possibly have been expecting to see me. No, he had not looked at me. He had surely passed by, preoccupied, not seeing.


By this time I had got myself, somehow, in a state of unconsciousness, onto the Inner Circle, direction Paddington. I went over the incident again and again in my mind. It was so dark, we passed so quickly. I was wearing a cap, no, no he could not possibly have known me. But we had passed each other on the stairs, our two bodies had passed within two feet of each other. I could have touched his sleeve. I sat in the train with my face in my hands. A kindly old lady asked me if I was all right, and when I did not reply thrust a pound note into my pocket. I felt a second or two of gratitude.


Hours passed and it was opening time. The Inner Circle roulette determined on Liverpool Street, which I was rather glad of and must unconsciously have voted for by taking the Paddington direction. Liverpool Street has a terrible shoddy doomridden end of the world majesty about it, like some place out of Edgar Allan Poe. I got drunk standing on the platform, watching the trains come and go. At last I got onto a train myself and went to Gloucester Road.


There had been a glimmer from the sitting-room window. The glass panel above the door was lighted up. I let myself in with my key as usual. ‘Hello, Clifford.’


‘Hello.’


He was in the kitchen, chopping an onion.


‘Did you expect me?’


‘No.’


‘Didn’t you —?’


‘You said you were not coming.’


I glanced through the dining-room door. The table was laid for one. The chessboard occupied my place. I got out knives and forks and a glass and one of the sissy place mats that Clifford used and laid a second place on the shining mahogany. I moved the chessboard, problem and all.


I went back to the kitchen. ‘I’m sorry I was so bloody.’


‘OK.’ He smiled, not at me, sweeping the chopped onion into a red simmering mess in a saucepan.


That at least was all right.


I sat down on the chair I usually occupied while Clifford was cooking. I was glad to see him. I needed to talk to him.


‘Can I have a drink?’


‘It sounds as if you’ve had one.’


I helped myself.


‘I saw Gunnar this afternoon.’


Clifford was interested and turned to look at me though he did not arrest his cooking operations. ‘Really? In the office? Did he pin you to the wall, incoherent with rage?’


‘I don’t think he recognized me — we passed on the stairs — I don’t think — after all, he doesn’t know I’m there.’


‘He does.’


‘What?’


‘Freddie told him.’


‘Oh — Christ! And you told Freddie. That was bloody thoughtful of you, wasn’t it. How do you know Freddie told him?’


‘Freddie, artlessly chattering at a meeting, said he had told Gunnar about you and Gunnar had said how nice. Come, don’t look like that!’


‘Oh — Have you seen him?’


‘Not yet, as it happens, but I expect I shall soon. He’s going to be on the spot as from tomorrow.’


‘Tomorrow? I thought it was going to be weeks.’


‘Well, it isn’t.’


‘I’m leaving the office, of course.’


‘Why “of course”?’ said Clifford, wiping his hands on some ornate kitchen paper and pouring out some sherry for himself.


‘Well, obviously. I can’t stay around in that place meeting him on stairs and in doorways. I couldn’t stand it, and I don’t see why he should have to either. Consideration for him dictates my instant departure. Surely you can see that.’


‘I’m not so sure. I don’t think you should run away.’


‘Run is exactly what I’m going to do, run.’


‘I think you should stay at the office and sit it out and see what happens.’


‘To amuse you?’


‘Well, it would amuse me, but not just for that, for your own sake.’


‘For my sake?’


‘And for his.’


‘You’re mad,’ I said. ‘He must want to vomit at the idea that I’m in the building. Oh Christ in heaven, I wish you hadn’t told bloody Freddie. If Gunnar didn’t know it would somehow be so much easier, I could simply slip away and — ’


‘I agree with you, as it happens. And I admit it was inconvenient of me to tell the Impiatts, though you understand why I did it. But it does, I think, make a difference that he knows. I think it means that you must stay.’


‘I don’t see that!’


‘If Gunnar had never known you were there or had any special cue for thinking about you, OK. But now that your continued existence has been brought to his attention it would be rather ill-mannered of you to vanish at once.’


‘Ill-mannered?’


‘Yes. If you whisk away after this little reminder, this little shock, you may be minimizing your own distress, but you will be increasing his. And, if I may say so, I think you are in duty bound to sacrifice your interests to his.’


‘What on earth are you talking about?’


‘He is a bogyman to you. And no doubt, you are a bogyman to him. You said yourself that he would want to vomit simply at the idea that you were in the building. If you just vanish you produce the nausea without any cure.’


‘There is no cure.’


‘There may be no cure, but I think it might help him if he were just to see you a bit around the place and get used to seeing you and find that the world doesn’t end after all. He might also like to reflect upon the difference between his station in life and yours, it could cheer him up a bit.’


‘This is macabre. It wouldn’t cheer me up.’


‘But the point is, isn’t it, that you must sacrifice yourself. It’s a tiny little service which you can perform for him, and I think that you ought to perform it, regardless of your own feelings.’


‘This is an insane argument.’


‘It’s a pretty insane situation and, as you say, for the outsider, interesting. What will happen? How will you both behave? The unexciting answer is, I’m afraid, perfectly. Rut this in itself will do a tiny bit of good in the world.’


‘You seem very concerned for his welfare.’


‘No. I’m just being impartial. As you know I never particularly liked Gunnar in the old days. I was told he had charm, I could never see it. He just seemed to me pretentious and conceited. No, no, I’m offering you what I think is a sound moral argument. I’m not suggesting you should try to talk to each other! Of course that would be impossible. But if you can nod affably on the stairs this may be a good thing for him and even possibly for you.’


‘Affably! We will hardly be feeling affable!’


‘Of course not. That’s not the point. You must just be there, undergo him, let him pass you by. I don’t suggest that you stay on forever. But I think you should stay on for six months.’


‘No,’ I said. ‘No.’ I could see the force of Clifford’s argument all the same, and I hated it. Ought I to ‘expose myself’ to Gunnar as to a menacing ray? Ought I to stay on to be a spectacle to him, to accept at close quarters, his silent hatred and contempt; and then at last creep away and hide? There was something hideous and frightening about this. But could it be that I ought to do it, could it be that Clifford was right and that this was a sort of small service which I could render to Gunnar, something which I could as it were, after all, give him? And even if it were so, was I prepared to give him anything? Did I not hate him for the damage which I had done him? He had wrecked my life and Crystal’s.


‘What’s his second wife like?’ I said, to divert the conversation from this awful channel.


‘I don’t know. Some sort of fashionable nonentity.’


‘Educated?’


‘I don’t think so.’


‘Any children?’


‘No.’


I said, ‘Crystal is definitely going to marry Arthur, it’s fixed. She has said yes. Arthur is glorified. Arthur in majesty.’


‘Oh no — ’ Clifford threw down the spoon with a clatter.


‘Yes. I’m afraid so.’


‘You can’t let her — oh no, no, no — I didn’t take you seriously last time — you must stop it — ’


‘What can I do? It may even be a good thing.’


Clifford took off his apron. ‘Come on.’


‘What? Where?’


‘We’re going round straight away to see her.’


‘See Crystal? Certainly not!’


‘I want to see the girl who’s going to be Mrs Arthur Fisch.’


‘No,’ I said. ‘Sorry. No.’


‘We’re going to see Crystal.’


‘No, we’re not. Clifford, don’t be an absolute devil. You know how Crystal feels about you. I expect she daren’t even think about you now. How could you want to upset her just when she’s made up her mind? God, don’t you think I hate this too? But I want her to be settled and happy.’


‘And do you honestly think she will be if she marries that drip?’


‘Yes. Probably. Otherwise I wouldn’t let her. Arthur isn’t one of the wonders of nature, but he’s a decent chap and he loves her.’


‘I’d like to stop it,’ said Clifford.


‘You keep out of it. I mean that. Keep out. Keep away. If Crystal were to set eyes on you now — ’


‘Why should little Arthur have a virgin? Why should he have that virgin?’


‘You are touchingly romantic about virginity.’


‘It still has a meaning. In this rotten greedy lolling dribbling world.’


‘You promise you won’t go and see Crystal or write to her or anything?’


‘I never promise. How can I commit my future self?’


‘But you won’t, will you? It isn’t as if you had anything to offer her. All you can do there is destroy.’


‘Oh, all right,’ said Clifford with a sudden change of mood from enthusiasm to apathy which was characteristic of him. ‘It’s your affair anyway, I was just thinking about you and if you regard it as marvellous then that’s that. She’s your property until she becomes Arthur’s. It’s true that I have no constructive plan. Anyway I daresay it won’t happen. Now, as dear Laura would say, à table, à table.’


We sat down. There was some sort of eggs messed around with vegetables. Then some sort of fish messed around with fruit.


‘How did Gunnar look?’


‘Old.’


‘We are all old, my darling,’ said Clifford. His lips relaxed. He reached out his hand across the table and took hold of mine.


TUESDAY


IT WAS Tuesday morning. I arrived very early and took the lift up and scuttled to my place in the window. It was still dark and Big Ben’s face was round and bright as if the moon had come visiting amid the towers of Westminster. I cowered in my corner like a frightened animal. I would have liked to barricade myself in.


Tommy’s Tuesday letter had arrived from King’s Lynn. It was unusual in tone.


Darling,


I have been saying marry me for so long you can probably not hear the words. I begin to feel, for many reasons, that I must now make them into a real question and receive a real answer. I cannot respect myself otherwise. I must settle the future one way or another. I know you have deep troubles and I know you need me. Everything is becoming urgent. Unless we seize each other we may be swept apart. Take my hand in the rain and the storm and hold onto it, oh my dear, and let me go with you into whatever is to come. I am close to you and there is real speech between us. Recognize this and the achievement of it and the salvation of it. I must see you soon, there is something we must talk about together. I cannot wait until Friday, there are reasons why. Please let me see you on Wednesday. I will telephone the office on Wednesday morning.


Your own faithful,

Thomas


My first thought on reading this high-flown epistle was that Tommy must have discovered all about Gunnar and Anne, hence this desire to save me from the storm and so on. Yet how could she possibly have found out? I was developing persecution mania. Would I ever tell Tommy all about that business? No. That was another reason why I could never marry her.


I sat in my safe window and gazed out at the gradually lightening scene. It was another of those bitter yellow days. I wondered whether or not to put in my resignation at once. Last night I had been curiously compelled by Clifford’s argument. Perhaps I ought to stick it out and as it were expose or exhibit myself to my enemy. It was an odd idea, but there was some logic to it. Perhaps I ought not to run away but to endure, and let the thing become, through the simple fact that we sometimes just saw each other and nodded (but would we?), that much more ordinary. Would this, not only for him but for me, somehow reduce the nightmare? I had reflected about this after, rather drunk, leaving Clifford’s flat. This morning however the whole argument seemed just jesuitical, even frivolous. In any case, much deeper and more awful reasons why I should not leave my job were beginning to come into view.


I made believe to myself that I was tough and sane and on the whole recovered. But I really knew, and knew now with an awful penetration of it into the heart, into the guts, how frail the achievement was. I did not anticipate breakdown or madness. But if I were to leave Whitehall and wander round looking for work and failing to get it, with my money rapidly running out, what condition would I soon find myself in? I remembered, and it felt hideously close, that awful year in the north, the ‘chocolate year’, when I lay on a camp bed in Crystal’s room and pretended to be recovering from physical injuries when really I was battling with my mind. Suppose I were to give up my job and then become, even temporarily, incapable of earning my own living? Suppose I were to fall back into that black terrible slough? The deeper levels of the mind know not of time. It was all still there. It would have needed God to remove it. Even Crystal could not do it. Suppose I could not earn money? Suppose I had to be supported by Crystal? Suppose I had to be supported by Arthur? If I stayed where I was, even if I were to become for a while almost unable to work, I could at least manage, I could get away with it, no one would notice me and I would be safe.


Reggie came in whistling, eating peppermint. ‘Hello, Hil. You skedaddled pretty early yesterday, didn’t you? Thought we wouldn’t notice you’d slunk off! Go to a flick?’


Edith arrived.


‘I was just telling Hilary we saw him skrimshanking yesterday.’


‘I say, have you heard? Mrs Frederickson has had triplets!’


‘No!’


‘She took that ghastly fertility drug.’


I settled back, pretending to work. I pretended all morning.


I decided to go early to lunch and take a long lunch hour, in spite of the witticisms which this would provoke in the Room. Walking was therapeutic. I thought I might walk as far as north Soho and have a sandwich in one of the Charlotte Street pubs, where I used to get drunk when I was younger.


I slipped out and donned overcoat and cap and made for the stairs. I hesitated. Was the lift safer? But suppose I were to be caught in the lift with Gunnar? Was he in the office today? I decided to brave the stairs. I went on down. I had almost reached the ground floor when a woman who had just entered from the street crossed the hall quickly and began to hurry up the stairs. She was not an office person, not anyone I knew. She was smartly dressed. That degree of smartness in the office was unusual. She was dark, wearing a fur hat and an expensive-looking fur coat, caught in to a slim waist with a metal belt, and a bright silky scarf. I took all this in. She passed me with a whiff of perfume and disappeared onto the landing.


I stopped. I turned. I felt an immediate certainty but had to test it. I padded back up the stairs. Templar-Spence’s room, and so presumably Gunnar’s, was on the first floor, the piano nobile, a little way from the stairhead. I reached the top of the flight and came out onto the wide carpeted landing. The woman in the fur coat was standing at the door of Gunnar’s room with her hand upon the handle, and looking back. I stood there for a second and she looked straight at me. She not only knew that I had turned and followed her. She knew who I was.


I receded quickly. I almost ran from the building. I told myself again and again that I must be mistaken. I must be mistaken. That look had, in the second it had lasted, seemed a look of recognition. And yet it was absolutely impossible that she should know who I was. This was persecution mania, the old sickness that I feared so. I walked and walked. I found myself at the foot of the Post Office tower. I drank whisky in several bars. I could not eat anything. I considered not returning to the office. I came back about three. I had to hold onto order and routine. I must stay at my desk. I must try to do my work. I must not start wandering round London all day.


‘I say, Hilo, three hours for lunch isn’t bad!’


‘Hilary looks as if he’s had one or two.’


‘Hilary, Hilaree — ’


I settled down again to pretending to work. I even read a new case through twice, without understanding anything. One of the Registry girls, Jenny Searle, brought the tea in, as Skinker had the ’flu. She asked me if I was feeling all right. Arthur brought in a pile of stuff. He too looked at me anxiously. He did not dare to touch me, but he put his hand down on top of the papers in a gesture which by some mystery of human sign language conveyed sympathy.


I could still smell Lady Kitty’s perfume, as if some of it must have got onto my clothes as she passed me. I tried to picture her face but could only vaguely conjure up dark hair, dark eyes. Dark blue eyes? Dark brown eyes? I had by now firmly decided that what I had believed must be false. She could not possibly have known who I was. She perhaps sensed that someone had come back up the stairs after her, some curious impertinent clerk. She may not even have noticed me coming down. She had nothing to do with the matter. Though it now occurred to me that I had never reflected about how Gunnar must have told his second wife how his first wife died. In fact I could not bear to imagine Gunnar talking, Gunnar thinking, Gunnar conscious, and I tried to cloud the whole subject over in my mind.


It was already dark. My head was aching from the whisky. I was drawing intersecting circles on my blotting pad and listening idly to the interminable chatter of Reggie and Mrs Witcher. How long would it be before the whole office knew of what I had done? Would it get around in the end? There is such a terrible difference between a secret disgrace and a public one.


I heard Gunnar’s name and started to listen more carefully. Now Mrs Witcher was talking about Lady Kitty. ‘She’s the daughter of some sort of little Irish lord.’


‘I thought she was Jewish, sort of banker’s family?’


‘That’s the mother’s side, she’s half Jewish.’


‘Lots of lolly there I imagine.’


‘Oh yes, and lots of style. You know, she’s got a lady’s maid, and not just a lady’s maid, but a black lady’s maid!’


‘A negress with a turban? What fun.’


‘No, Indian, I think, but something blackish. Of course she and Jopling have been all round the world. What, Hilary, off again? It’s like living with a jack-in-the-box.’


I got out of the door and eventually out of the building. I turned up my coat collar against the damp cutting wind and began to walk randomly along Whitehall. A black lady’s maid. Biscuit.


I was with Arthur as usual, since it was Tuesday. We had eaten cold tongue and instant potato and peas and cheese and biscuits and bananas. At least Arthur had and I had feigned to.


I had had a lot of thoughts since leaving the office. One was that I must do everything in order as I had always done. I must go regularly to work. I must keep to my ‘days’. I must not become a madman walking about London and living on the tube. I had also given some rather cloudy and desperate consideration to the question of Biscuit. Was it conceivable that Biscuit was Lady Kitty’s maid and that she had been sent to report on me? I decided to decide that it was impossible; I had enough troubles without envisaging anything as weird and nightmarish as that: so I terminated these reflections by an act of will. Another more immediate thing was that I must get through the evening with Arthur in as dignified and rational a way as possible, preserving what was left of my authority and status. My relations with Arthur must not break down into overt hostility or emotional chaos.


‘What do you think of the wine, Arthur?’


‘What?’


‘What do you think of the wine?’


‘Oh, fine, yes, fine.’


‘It’s just cheap stuff, of course, but these little blended French wines are quite good if you let them breathe a little.’


‘It’s — yes — it’s not the stuff we drink at Crystal’s, is it?’


‘No, that’s Spanish.’


‘Hilary, would you mind if we fixed the day?’


‘What day?’


‘The day for Crystal and me — to get married.’


I looked at the firescreen representing the Empire State Building and at all the dust which had somehow managed to adhere to the vertical surface. ‘When — ?’


‘I’ve been to the registrar and — I hope you don’t mind — it could be soonish — I mean in a — week or so — ’


‘In a week or so?’


I heard Clifford Larr’s voice saying ‘It won’t happen’. Would Clifford keep his half promise not to interfere?


‘Yes — I’d rather it was soon, if you don’t mind — ’


‘Do you see much of Crystal now?’ I said.


‘No, no, I just go the usual times.’


Poor children. This was because of me. They were afraid to shift anything, to alter anything, without my permission. Yet after that final visit to the registry office ‘in a week or so’ the world would be utterly different. As Clifford had said, Crystal was my property, until she became Arthur’s. Ought I not to set them free, to tell Arthur now that he should see Crystal more, that Crystal needed protection? What was Crystal doing now, while I was carousing with Arthur? Sitting at home alone. What indeed did Crystal do most of the time when I was busy with other matters? I did not think about that. Was I not even now hoping that Clifford would somehow make it impossible for her to marry Arthur? He could probably do so. He could probably do it by a single visit. So let Crystal be alone, let her wait. Oh how could Arthur torment me with this frightful decision when there were so many other things making ordinary life impossible!


‘You don’t want to get married in a church?’


‘It takes longer and — ’


‘You are both in a fearful hurry.’


‘No. I mean — ’


‘Don’t fix anything yet,’ I said. ‘I’ll talk to Crystal.’


For a second Arthur’s face looked disappointed, vexed, almost sulky. ‘All right.’


There was a silence, Arthur picking moodily at his moustache, then cleaning his glasses carefully upon the tablecloth, I crumbling up pieces of cheese and strewing them about.


He said, ‘Do you mind if I talk about that other business?’


‘What other business?’


‘Jopling.’


‘Oh that. If you want to. I rather thought we’d finished it.’


‘What are you going to do?’


‘Nothing.’


‘What did you do then — I mean after you came out of hospital — did you write to him or anything?’


‘No.’


‘You did nothing at all to — ?’


‘Of course not. When you’ve done something like that there’s nothing more to be said.’


‘I don’t think I agree,’ said Arthur. Perhaps the sulkiness was making him uppish. ‘I think you could have written to him. I would have done.’


‘My dear Gunnar, I really must apologize — ’


‘Just in order to continue the connection, to make some sorting out or reconciling or something — possible.’


‘Use your imagination, for Christ’s sake! “Continuing the connection” was just what was absolutely out of the question! One must have some decency and sense.’


‘And now, I think you should go to him — ’


‘Go to him?’


‘And say — here I am, after all these years, and I’d like you to know how sorry I am — or something like that — ’


‘ “Here I am after all these years” — he’d be pleased, wouldn’t he!’


‘Well, he might be,’ said Arthur. ‘After all you aren’t the only person who exists. He’s been thinking about it too for twenty years. He might be glad to let you know — that he forgave you — ’


‘Your vocabulary is killing me. But suppose he hasn’t forgiven me, suppose he wants to kill me?’


‘It might do him good to find out that he didn’t after all.’


‘You make me want to throw up.’


‘Sorry. I’m not explaining this very well. It’s just that the only thing really worth doing here is something rather extreme, and it isn’t just a thing between you and him, as if it were a fight, there’s a background to it, I don’t mean God or anything, but just our general sort of human thing, our sort of place — ’


‘So eloquent, so clear.’


‘I mean sort of possibilities of reconciliation, general ones, like it’s better to forgive than to hate. Even a few words between you could make a lot of difference — ’


‘Do stop drivelling, dear Arthur. Look, it’s time I went home.’


‘It’s pouring with rain. Would you like my umbrella?’


‘No.’


‘You know what, Hilary. I think I saw Lady Kitty Jopling in the office today.’


‘Really.’


‘It must have been her, she was wearing a mink coat, at least I suppose it was mink. She was coming down the stairs, we nearly collided. And my God, perfume, talk about pong!’


‘Good night, Arthur.’


WEDNESDAY


IT WAS Wednesday. The rain which had begun last night was continuing, descending in steady straight parallel lines, a curtain of darkness upon darkness, as the minutes dragged on towards lunch time. At about ten o’clock Tommy rang up. She started asking if she could see me that evening. I put the telephone down without replying. I tried to do some work and actually succeeded. The sheer passage of time since the news of Gunnar’s return into my life had done a tiny bit of good. I had now survived for a week. Nothing awful had happened though some pretty odd things had. I was safe in my corner doing my job. It had become clear that it would be idiotic to leave. I would manage somehow if I just lay low and kept to my routine. The idea that Biscuit was Lady Kitty’s maid had already begun to seem unreal, the fantasy of a persecuted mind. There was no evidence for this. Biscuit might be anybody. She might be and doubtless was just an idle whore who picked on solitary men hoping to get money out of them. She probably lived nearby. Lots of whores did. And as for Lady Kitty herself, I would in all probability never see her again. Wives were not encouraged to frequent government offices. And as this source of worry eased slightly I began to think more about Crystal. I decided I would, just for once, go and see her this evening; and if I were perfectly satisfied that she really did want to marry Arthur I ought to stop procrastinating. Oh God.


At this point in my reflections Tommy walked in. Or rather she burst in or flew in. There was a dark flurry and Tommy, in a very wet mackintosh, was leaning over my desk and scattering water all over my papers. She had pulled off her hat and her hair was hanging down her neck in thick wet tails like heavy dead snakes. The medusa effect was enhanced by the crude neon lighting, which showed her pitted face red and vivid, excited, wet with rain.


I was instantly rigid and nearly incoherent with anger. I spoke in a quiet biting voice just above a whisper. ‘I told you never to do this, never.’


‘You wouldn’t speak to me on the ’phone, you hung up on me — ’ Tommy’s voice was a good deal less quiet.


‘This is going to be good,’ said Mrs Witcher.


‘Get out. Go on. Get out.’


‘No. I want to talk to you. I want to tell you something. I’ll go if you’ll come too.’


‘Go. Go.’


‘Do you want me to start screaming?’


I got up and walked quickly to the door, aware of the delighted faces of Reggie and Edith Witcher.


I started to walk down the stairs. Tommy walked beside me. ‘I told you never to come to the office. I cannot and will not have scenes like this in the room where I work.’


‘I’m fed up with your hanging up on me every time I ring.’


‘I told you not to ring.’


‘I said in my letter I was going to ring this morning.’


‘I don’t care a fuck what you said in your letter. I’m going to see you to the door and you go out and stay out.’


‘Come out for a minute and talk to me.’


‘I will not talk to you. I will not be blackmailed by a stupid emotional woman. Either you do what I tell you or you go to the devil.’


Someone had passed by us on the stairs. Someone dressed today in a smart tweed coat and a white sheepskin hat. The whiff of the familiar perfume passed like driving mist. I had been speaking quietly but my words must have been audible. Tommy was saying something. We reached the ground floor and emerged into the street.


It was pouring with rain. ‘Oh Hilary — darling — you’re getting all wet — please forgive me — please see me tonight — you can’t leave me like this, I shall cry all day — I’m so sorry to have displeased you — I just had to see you, I had to — please say you’ll see me tonight — ’


In order to get rid of her and because it was raining so hard I said, ‘All right. Come to the flat at eight.’ I went back inside. My clothes were dripping. I was soaked to the skin.


A purely physical set-back can have a profound mental effect. This is obvious in large cases but is equally marked and more insidious in small ones. Simply because I got so wet and cold at eleven a.m. I made a decision at eleven p.m. which I would certainly not otherwise have made.


After Tommy disappeared I went back into the building and back to the Room where Edith and Reggie were gleefully awaiting my return. They began to offer the predictable witticisms but I shut them up with a ferocity which silenced even titters. It was impossible to get my clothes dry and I felt so cold and so wretched I decided about midday that I must go home and change. I intended to return in the afternoon, but did not. I got home, took off my clothes and had a hot bath. (Christopher was out cleaning flats.) I got into bed with a hot water bottle but simply could not get warm. I lay there shivering. I did not exactly feel delirious, but all sorts of compulsive lurid fantasies possessed my mind. I wondered if Gunnar would kill me. I pictured this happening. I was obsessively miserable because Lady Kitty had heard me brawling vulgarly with a woman. I had no good reason to believe that Lady Kitty knew who I was, but this did not stop me from believing it. I had no conception whatever of Lady Kitty, I had never really ever seen her face, but she suddenly seemed to loom larger and larger like a mythological figure. I reflected upon the mystery of Biscuit, and began to picture myself as the victim of some sort of enormous plot, whereby Gunnar was going to murder me and make it seem an accident.


At about five o’clock Christopher returned, and seeing my light on (I was trying to read Pan Tadeusz but could not keep my attention on the page) knocked on my door. He came in waving some five pound notes, a contribution towards the mounting rent bill.


‘Hilary, look, lovely rent! I say, are you ill or something?’


‘I think I’m getting ’flu,’ I said. ‘It’s all round the office.’ My limbs were aching. I felt as if I had a temperature.


Christopher backed away a little. ‘I’m so sorry. Can I get you anything?’


‘No. Thanks for the rent.’


‘Wouldn’t you like some tea or some whisky or something?’


‘No. Just fuck off, there’s a good boy.’


Christopher was looking his most pardish, beautiful and slim and young, his pale face blazing with health, his pale blue eyes bright with intelligence and joie de vivre. I looked at him with disgust.


‘By the way, we got Mick out of jug. He’s coming in this evening.’


‘Was he acquitted? Too bad.’


‘No, no, he’s out on bail.’


‘How did you get the money?’


‘Clifford gave it to me.’


‘More fool he. Go away, will you. And for God’s sake pull your jersey down.’


I lay now tormented by the idea that Christopher had seen Clifford. There was no sort of reasoning in this torment, it was just mechanical. The thought that Clifford had probably also provided the fivers which lay on my bedside table made things no better, made them worse. In the kitchen Christopher was singing Who is it, waterbird, who who who? Sad am I, waterbird, blue blue blue.


‘Shut up!’


Silence.


Later on Mick and Jimbo arrived and later still there was the sound of the tabla being discreedy played in Christopher’s room. Christopher let Tommy in when she came at eight. ‘Mrs Uhlmeister has come.’ Tommy’s name evidently had some sort of comic or ritualistic significance for Christopher too.


I was feeling so intensely sorry for myself by this time, I was delighted to see Tommy. After all, a woman is a woman and it is her job to be a ministering angel. Tommy ministered.


‘Why, darling, are you ill?’


‘Yes.’


‘Temperature?’ feeling my brow. ‘Have you a thermometer?’


‘No.’


‘You feel all chilled,’ feeling my limbs. I was in pyjamas, ‘and your hottie’s all cold.’


‘If you mean my hot water bottle, you are at liberty to rejuvenate it.’


Tommy bustled around, boiling a kettle, found another hot water bottle, inserted the two bottles in suitable places in the bed, found an extra blanket and an extra pillow, and made a marvellous steaming hot drink out of whisky and lemon. She sat beside me on the bed, half embracing me and taking occasional sips out of the same glass.


‘Don’t be such an idiot, Thomas, you’ll get my ’flu or whatever it is.’


‘I want your ’flu. I want you. I love you viruses and all.’ She kissed me on the lips.


‘You dolt, Tomkins. What an excellent drink you’ve made.’


‘Are you warmer?’


‘A bit. I still feel — ’


‘I’ll warm you up properly.’


In a moment she was taking off her clothes. Shoes went flying. Blue Italian beads clinked on the table. Brown Norwegian sweater fell upon the floor, followed by blue tweed skirt and sensible woollen vest and brassière. Long red woollen knickers came off and then, more carefully, dark blue tights. Then Tommy was with me, her small vigorous glowing warm body nuzzling against me, her little hands fiddling with my pyjama buttons and exploring the black hair of my front, her wonderful long legs against my legs, then a prehensile foot pulling at my pyjama trousers.


I laughed. Then I made love to her. And in the transporting joy of love seemed to find a sudden fated issue from all the terrors that had been obsessing me. The world, for a short time, became marvellously simple and beautiful, immediate present and satisfactory. And it seemed real too, as if I had moved out of awful dreams into a plain pure reality. Afterwards we lay for a long time in silence, her head upon my chest, her lips moving slightly in the black fur in an ecstasy of affection, her thighs, her legs glued to me, her feet embracing my feet. I felt dazed and warm and not exactly happy, but with the conception of happiness, usually absent from me, present somehow as a distant buzz.


‘You see,’ said Tommy at last.


‘What do I see, little Tomkins?’


‘You love me.’


‘I’ve let you rape me, that’s all. I wasn’t strong enough to resist.’


‘Hilary, it does work, between us, it does. It’s not just physical. I won’t put up with your pretending it is. With someone like you it couldn’t be. You’re all mind, well not all, there’s Ms marvellous thing, thank God, but you couldn’t make love like that unless you loved.’


‘Couldn’t I? You underestimate your charms.’


‘You know what I mean. Hilary, let’s get married. Why not opt for happiness? I could make you happy. And you haven’t been. I don’t know why, but you haven’t, perhaps ever, been really happy. Let me love you and look after you forever. Let’s have a home, a real place, I could make it so nice. I want to give my whole life to making you happy. It mightn’t be easy, but I could learn, I will learn. And you’ll tell me, won’t you, about that thing that happened long ago.’


I pushed her a little away from me, unglueing a clinging caressing leg. ‘You said you wanted to ask me something or tell me something, didn’t you? All that stuff in your letter and ringing me up and calling in in that wicked forbidden way and not waiting for Friday. What was it all about?’


‘Well — there was something, but it doesn’t matter now — I mean, it was nothing, nothing matters but you.’


‘So it was all a pretext?’


‘Well, yes — it doesn’t matter.’


‘You’re a very bad girl.’


After a silence, Tommy said, ‘Is Crystal going to marry Arthur?’


It was typical of the way I ran my affairs that no one had yet told Tommy this. I reflected. ‘Yes.’


‘Oh — ’ Her gasp of relief, her tremor of joy.


I remembered Clifford’s words: I suppose if Crystal marries her dull swain you will marry yours.


Tommy was no dull swain. She was, as I could objectively see, a dear wonderful clever little girl. Was it conceivable that she could make me happy? If I married her I would utterly lose my life as it was now. But what was the value of my life as it was now? Nothing — It was a dim sad frightened sort of a life, and one which was burgeoning into nightmare. Could Tommy, in this crisis, save me? Suppose I were to leave my job. If I had Tommy to support I would have to find another job and I would have a motive for doing so. I would earn money to buy saucepans for our little ‘home’. Could it be like that? Would I be able ever to tell Tommy about the past, to tell her about Anne in the motor car? I had told Arthur. But telling Tommy would be a very different matter. Of course there could be no doubt that my marrying Tommy would make Crystal’s marrying Arthur that much easier, perhaps even that much happier. What would it be like then, the four of us? At first it seemed an absolutely appalling idea — and yet — could we not have life and have it more abundantly? I had to let Crystal go, she had to let me go. After all, it had to happen.


‘What are you thinking, my love, my darling?’


‘About you. I was wondering if you could make me happy. It would be fearfully difficult.’


‘I’m fearfully clever, and I love you fearfully much.’


‘Let’s have some more of that delicious whisky and lemon drink.’


At eleven o’clock that night I was engaged to be married to Thomasina Uhlmeister.


THURSDAY


‘HERE’s to Tommy and Hilary!’ ‘Tommy and Hilary, may they be blissfully happy!’ ‘Hooray!’


It was Thursday evening and we were at dinner with the Impiatts. ‘We’ were Tommy and me.


How the news had got out so quickly I was not sure and did not want to discover. Tommy was doubtless overjoyed to let our ‘engagement’ be announced at once, though whether she had arranged this deliberately, was unclear. Somebody had telephoned somebody. Possibly Laura had telephoned Tommy. Possibly Tommy had telephoned Laura. Perhaps Laura had learnt something from Christopher. Christopher would hardly even have needed to listen at the door to get the general idea. Anyway, there we were, an officially engaged couple, sitting à quatre with the Impiatts, toasting our own success in champagne.


I did not let Tommy stay the night. I sent her away about twelve. On Thursday morning I felt physically restored, so presumably it was not the ’flu. I had a headache, but I attributed that to the whisky. Mentally I did not feel so good. I went to the office, I did my work. I kept up my reign of terror in the Room, and achieved quiet if not peace thereby. I heartily regretted what had occurred. It might not be too strong to say that I was appalled at myself. On the other hand, I did not regret it enough to have the will power immediately to reverse it. Not foreseeing instant exposure, I decided to let it drift. I did not really regard myself as committed. I was however impressed by the fact that I certainly had thought the marriage feasible, and had even, on some grounds or other which I could not now quite recall, welcomed the idea. I remembered having thought something about happiness. And although I could not now recapture my reasoning, I had reasoned and was by no means totally confident that today’s argument was to be preferred to yesterday’s. When I arrived at the Impiatts and found that the secret was out and that (surprise, surprise!) Laura had actually invited Tommy in her new role as my fiancée, I was completely stunned. I played along of course, I had no alternative, and I did not even glare at Tommy who was constantly throwing me delighted rueful humbly apologetic glances.


Joy had transformed Tommy as it had transformed Arthur. She looked almost beautiful. She was wearing an ankle-length woollen dress of blue and green check with a high neck and an imitation gold chain and locket. (The locket contained a snip of my chest hair which she had removed last night.) Her mousy ringlets had been persuaded to unravel themselves into a ripple of more orthodox curb. Her pockmarked face glowed with health and triumph. Her little lipsticked mouth and small nose thrust out at the new world, mobile and gay. The smoky-grey pure transparent eyes were huge and moist with deference and humility and bliss. Sitting next to me at table she gently put her foot up against mine. I kicked her smartly on the ankle. She began to giggle and tears of pure joy overflowed onto her cheeks.


Laura was saying, ‘Tommy and I must go Christmas shopping together. Let me see, how many shopping days now to Christmas? We must go wedding shopping together. Will you have a white wedding, Hilary dear?’


‘Don’t be a dope, Laura.’


‘What would you like as a wedding present?’


‘A single ticket to Australia.’


‘Now then, Hilary, you’re not going to be allowed to escape, is he, Tommy? Men are always terrified of it, aren’t they. I remember how scared Freddie was. I practically had to keep him handcuffed.’


‘Nonsense, darling, it was you who were ready to bolt!’


‘Will you get married on the same day as Arthur and Crystal?’ Laura’s promise not to tell Freddie about Arthur and Crystal had evidently wilted, perhaps under the influence of the news about Tommy and me. ‘A double wedding is such fun. Will you let me arrange it all?’


‘Certainly not. We haven’t even told Arthur and Crystal yet — besides they may not be — there’s nothing definite at all — ’


‘Oh come, come. I think a January wedding would be nice. There might be snow and the brides could wear fur hats.’


‘And we’ll have a great office party!’ said Freddie. ‘It isn’t often that we have a double office wedding. We might even arrange it to coincide with the pantomime.’


‘We might have a song about it in the panto! I’ll ask Christopher.’


‘What an absolutely marvellous idea!’


‘You’ll do no such bloody thing. How is the pantomime getting on, by the way, Freddie?’ I urgently wanted to change the subject. Tommy’s little foot had come back to the attack.


‘Oh everything’s fine except that we still haven’t cast Peter. That pretty little Jenny Searle in Registry will make quite a good Wendy. But we’re at our wits’ end for a Peter.’


‘Why shouldn’t Tommy play Peter?’ said Laura.


This was discussed with great animation. There seemed to be nothing against it. Tommy was an actress, a dancer. She was slim and slight enough for the part and not too tall. She was of course an outsider, but there were, as Freddie explained, precedents for this. The year before last when they did Aladdin Mrs Frederickson’s younger brother had played the Genie of the Lamp. Besides, if by then Tommy and I were one flesh, she would not really be an outsider. And so on and so on and so on. Tommy was so pleased and so happy and drank so much champagne she became almost speechless.


When I rose to go at my usual early hour (on Thursdays I normally went on to fetch Arthur from Crystal’s) Tommy rose too of course. She went upstairs to get her coat and Freddie followed her up to give her a text of the pantomime to look at. I was left alone for a moment with Laura. We were by now in the drawing-room where we had been drinking coffee.


‘Laura, do ask Freddie not to tell the office yet — ’


Laura was wearing another of her tents, a voluminous orange silk affair that made a formidable frou-frou. With her streaming grey hair and her saffron robe she looked like some sort of dotty Buddhist priestess. She had been exceptionally merry throughout the evening. Now suddenly her exalted face contracted, she bit her lip, and on the instant there were tears in her eyes. She was standing close to me. Without looking at me she clasped my hand and pressed it hard. She held it so for a moment, then drew it up against her thigh, and released it. I felt the slippery silk, the warm plump flesh.


‘Oh, Laura — ’


She shook her head and dashed the tears away with her knuckles, turning to pour herself out some brandy. Freddie and Tommy were coming down the stairs laughing.


I was aghast. I did not know what to think. Laura could not possibly be in love with me. Perhaps she just suddenly felt envious of Tommy’s youth. Tommy’s slim charm, Tommy as fiancée, Tommy as Peter Pan. Yet Tommy was not all that much younger than Laura, and had not Laura herself suggested Tommy for Peter? Had that been generosity or was it the perverse act of a woman who wants suddenly to heap up her own chagrin? All this passed through my head in seconds.


Freddie came in. ‘I say, Freddie, don’t tell the office yet, I shall be teased to pieces!’


A minute later Tommy and I were out in the street. It was raining very slightly, something more like a damp yellowish mist, the beginnings of a fog.


‘Darling, you aren’t angry with me? I didn’t do it on purpose, honest — you see Laura — ’


‘OK. OK.’


‘Darling, we are still — engaged — aren’t we?’


‘Oh leave me alone,’ I said. ‘I can’t tell you how much I disenjoyed this evening. I don’t want to see the Impiatts ever again, I hate them.’


‘But darling, are we — ?’


‘I’m going to Crystal’s, good night.’


‘Let me come with you. We could tell them.’


‘No.’


‘Will you tell them?’


‘I don’t know. Just stop persecuting me, will you, Tommy? I’ve got a lot of troubles.’


‘But darling, we will be married, won’t we, like you said yesterday, we will, won’t we — ?’


‘I don’t know. Maybe. How can I see the future?’


‘You’ll come tomorrow, won’t you, as usual?’


‘Yes, yes. Good night.’


I walked away briskly. When I got as far as Gloucester Road station I rang Crystal to say that I had ’flu and would not be coming.


FRIDAY


IT WAS Friday afternoon, nearly time to leave the office. I had successfully kept up appearances during the day. I had managed to do some work. Arthur came in to inquire anxiously after my ’flu, and I told him I was better, to which he replied that he could see I was not and I must be feeling terrible. He advised me to go home to bed. I could see that Arthur wanted to go on talking to me, but I gave him no encouragement and he was well trained enough not to press the matter, and retired to his cupboard. As for Reggie and Mrs Witcher, I ignored all remarks they made to me or else replied with offensive abruptness. There was some giggling, but they soon got tired of it and left me alone.


After lunch Freddie Impiatt rang up, in the best of spirits, to say that he had consulted the pantomime committee and they were all in favour of Tommy playing Peter, and would I tell her this glad news. I said I would. In spite of the horrors of last night, I was still, where Tommy was concerned, attempting to trust an insight which I had had, but which I had no longer. Perhaps it would be a good idea to marry Tommy. Perhaps I would be ‘happy’ whatever that was. The concept, conveyed to me briefly on Wednesday night, had gone again. Perhaps Wednesday had been simply sex and not any sort of revelation however tiny. I wondered whether seeing Tommy this evening would clarify my mind. If I just sat and stared at Tommy would I be able to read off the answer? I felt very dejected and very tired. The headache had come back. Was it the champagne or was I getting the flu after all?


When my watch said half past five I got up and cleared my desk. It was too foggy to see Big Ben. Edith and Reggie had already gone. They had said ‘good night’ and I had said ‘good night’. There was no point in making quite unnecessary enemies, even if one was irritated with the whole universe to the point of screaming. I put on my overcoat and cap and decided I would go to the Sloane Square bar until it was time to go to Tommy’s. I knew that Tommy would be certain to annoy me. It would be a rotten evening. I began to trudge down the stairs. When I got to the last flight I saw Gunnar in the hall talking to Clifford Larr. He had made a joke and was laughing in a characteristic way, jolting himself about and spluttering. He had his coat on and was either coming or going, presumably going. I froze. Clifford had seen me, and without seeming to observe me was making some affable reply. I began to recede backwards up the stairs. At that moment Gunnar turned. Escape was impossible. I came back down the stairs at a swift pace and crossed the hall making for the street door. Gunnar and Clifford watched me in silence. As I passed them, not looking at them, I inclined my head slightly in a sort of nod or bow. When I got to the door I was in such a hurry I slipped slightly and cannoned against the wall with my shoulder. I got myself out, stumbling down the steps.


Outside the fog possessed the air. The rush hour crowds, huddled up in their overcoats, heads down, hands in pockets, were jostling slowly along, humpy and indistinct. Their steps dulled, they seemed to walk on tiptoe. A damp vaporous haze, which left visibility at about ten yards, fuzzed yellowly about the lamp posts and thickened brownly between them. The cold sulphurous sooty gas entered the lungs with every breath, tormenting the throat and chilling the body. The great concourse of motor cars, their lights blazing ineffectually, illuminating nothing but fog, crawled one after the other in slow cautious procession. Up above a blanket of thick fuzzy darkness pressed down upon the scene.


I felt as if my chest would burst with frenzy and rage. I inhaled the fog in furious gasps and began to cough. I felt humiliated, defeated, crushed. I considered going back and confronting Gunnar and — what? I had run past him like a dog expecting to be kicked. I had fallen ignominiously out of the door. I had not dared to look him in the face. I had, however, in my first vision of him from the stairs, seen him very much more clearly than on the last occasion. He was of course stouter, but the impression of age which I had received now seemed mistaken. His fair hair, now greyish-fair, fuzzed round a bald patch. His face, which had been pink and smooth, was browner and rougher. But in spite of a slight stoop, the impression of energy, of burly vitality, even of physical strength was as great as ever.


I walked along in a turmoil of indecision and rage. I felt a kind of pure hatred of Gunnar, a desire to punch him hard in the face. At the same time I wanted to go back and — not punch him — speak to him — expunge the vile impression of myself as a frightened cur. I even stopped and stood there rigid in the midst of the slow hurrying homeward-bound crowd, wondering if I should go back. But suppose he were not in the hall. Suppose he had gone up to his office. Suppose I were to climb the stairs and knock on the door and go in and — I felt practically faint with emotion. I knew I could not do it. I began to walk slowly on, devouring my misery and shame.


I had reached the end of Whitehall and was waiting with a mass of other people for the traffic lights to stop the traffic so that we could cross the road to Westminster Station. A kind of reddish blur high above us was the illuminated face of Big Ben. I stood there, hands hanging, pressed upon by my fellow beings, a machine in torment. Then, just as the lights were about to change, a woman who had been standing a little behind me moved forward and was by my side. Our sleeves touched. It was Biscuit.


She was wearing her dark blue duffle coat with the hood pushed back. I caught the flash of her dark eye as she stood beside me. Neither of us looked at the other. The lights changed and we crossed the road side by side in the midst of the great trudging mass. When we reached the opposite pavement I slowed my pace and she continued to walk with me and still neither of us looked at the other. When we were quite close to the station entrance I said, ‘Could you give my compliments to Lady Kitty and tell her that I can do without the attentions of her spies.’


We reached the brightly lighted entrance and I began to turn, or rather to push my way, into it. Biscuit took hold of my sleeve. ‘Please. Come onto the bridge.’


I stepped back and we walked together, now a little out of the crowd, towards the embankment, then crossed the road to Westminster Bridge. We walked in silence to the middle of the bridge and then stopped. A few people were passing by, but there was a curious solitude on the bridge, we might have been in the middle of Hampstead Heath. The fog here formed a dark brown gauze cylinder, one side of it a little fuzzed by the light of a lamp. The line of brightness which was the terrace of the House of Commons made a very faint impression, a sort of almost imperceptible dint, upon the dark. So did the moon face of Big Ben far above. Wrapped up in dense air, the boom of fog horns could be heard from farther down the river, hollow and damp and sad. I turned to face Biscuit. She was looking up at me out of the dark ruff of her duffle hood, and her lean face looked eager and wet. Her hair was wet too with the attentions of the fog, its blackness misted over with little greyish drops. The thick plait disappeared down her neck, down inside the coat. She had her hands in her pockets, her head thrown back. I put my arms carefully round her damp shoulders and kissed her on her long shapely distinguished aristocratic Aryan mouth. She tasted of the fog, somehow of the sea, very cold.


‘Well, little princess — ’


She continued to look up at me with eagerness, with a sort of bright curiosity. Then she took her hands out of her pockets and took hold of my overcoat, holding onto my pockets by the flaps. I kissed her again.


‘Well, Biscuit girl — let’s go somewhere and make love. You’ve been chasing me around for quite a long time now. You deserve to have your reward.’ It seemed to be my week for making love to girls. Most unusual.


‘How did you know?’ she said.


‘What? Oh that you were Lady Kitty’s maid. Are you Lady Kitty’s maid?’


‘Yes.’


‘That was just a conjecture. Never mind. Don’t let’s talk about that. Let’s go back to my flat and make love.’


She laughed. ‘You are funny!’


‘You’re pretty funny, following me about everywhere, Miss Alexandra Bissett. What was your father’s rank?’


‘Colonel.’


‘I don’t believe you. Was he married to your mother?’


Biscuit’s distinguished face contracted in a slight frown before she replied, ‘No.’


‘I’m sorry, it’s no business of mine. My parents weren’t married either. I hope you don’t think I — Biscuit, say my name, will you?’


‘Your name? Hilary.’


‘That’s right. It’s just Hilary. Stupid old Hilary. Nobody minds him. You forgive him, don’t you? Let’s be friends, shall we?’


‘Yes, yes,’ said Biscuit, with her strange eagerness, her strange enthusiasm, ‘do let’s! Oh Hilary — I’m so sorry — ’


‘What have you got to be sorry about, my Biscuitling?’


‘I’m sorry — I do wish — Look — I’ve got something for you — ’


‘So you said the other day when you wanted to lure me to some wicked café. What is it?’


‘It’s a letter.’


‘A letter?’ I felt suddenly the touch of the cold fog, its bitterness, its darkness. ‘Who — from — ?’


‘From Lady Kitty.’


‘A letter — to me — from Lady Kitty — ?’


‘Yes. Here it is. Here. Don’t lose it.’ She was thrusting a white envelope into one of my hands. My wet fingers closed on it. I stepped a little back from Biscuit.


‘What about? Why on earth should Lady Kitty write to me? Do you know?’


‘No,’ said Biscuit. She added, ‘Of course I don’t know, I’m only the messenger.’


I stared down at Biscuit and her lovely eager thin face seemed to harden and recede and become the face of a stranger. Anger, fear, almost superstitious terror possessed me.


‘Well, messenger, you’d better go then. You’ve done your job. Now go.’


‘But I — ’


‘Go. Go.’


Biscuit turned and disappeared into the fog. I stood there alone in the middle of the bridge holding Lady Kitty’s letter in my hand. After a little while I put the envelope in my pocket and began to walk back towards Westminster Station. Ten minutes later I was in the bar on the westbound platform at Sloane Square.


I was drinking gin and reading Lady Kitty’s letter. People came and went in the bar and there was a constant cackle of conversation and an intermittent rattle of trains. I read Lady Kitty’s letter carefully several times over. It ran as follows:


Dear Mr Burde,


I hope you will forgive me for writing to you like this out of the blue. I would not do so without a very good reason. I should say at once that my husband has of course told me all about what happened at Oxford in relation to you and the first Mrs Jopling. It may seem strange to you that I should write and what I want is not easy to say. The past has remained something very awful for my husband and he has felt a bitterness which does not diminish. It seemed that there was nothing that could be done about this. (And we have tried.) Now it turns out so surprisingly that it seems the work of providance that you are in the same office. I think that he will not speak to you. The resentment and the pride are great, as you can imagine. But I want you to speak to him. I think that he would like to talk to you about the past, and I think if you could both just begin to talk quietly about it, it would help my husband very much indeed. I think if you only met once and talked like that it would help him. I wonder if you understand? A psychoanalist might not help him, but you might help him, and only you. I do not mean that he is unbalanced about it, not at all. He is a healthy successful man, bursting with energy and can enjoy his life. But there is all the time this shadow that will not go away. I do not mean either that it could ever go away, but a single talk with you could help to remove a sort of anger at the world, a desire for revenge even, which is with him like an endless toothache. If he could see you as a real person who has grown older and has suffered too perhaps. I know that I ask a lot of you as you may well prefer not to talk about those events or be made to think about them. But I ask this as something important which I think that you can do to help my husband. And I hope perhaps that you might like to help him. It is important that I have not told him that I am writing to you. This must remain a secret, he must not know that I asked you to approach him, as this would of course reduce the value of your coming, you see this. So please whatever happens keep this absolutely to yourself. Also, I write on my own writing paper, but please do not write to me or telephone me at Cheyne Walk. I send this letter to you by the hand of my maid. I wonder if you would be so good as to tell her whether or not you will do what I ask. You can easily go to him in the office and ask for a talk. Please excuse me for writing to you to ask this great favour.


Yours sincerely,

Katharine Jopling.


P.S. I have read this letter through and I feel there are more things, which it is not easy to say in a letter, which you should know before you see my husband. If you would be so good as to meet me once briefly I could explain them. I believe you like the park, and I suggest we might meet there next Monday morning about eight o’clock, by the Serpentine on your side of the bridge. Please tell my maid if you will come. I shall quite understand if you prefer not to. Please be sure to destroy this letter.


This communication put me into such a state of wild emotion that I could hardly breathe. The blood rushed to my face and my heart beat with such violence that I had to restrain it with my hand for fear it might do itself a mischief. The roar of the trains, the chatter of the people, made an undulating din in the midst of which my mind floated, dazed and separate. I sat blind with emotion, alone, rapt by pain and fear and by something else which made me want to cry, something which quite dreadfully touched the heart: and at the same time I was able to notice that Lady Kitty could not spell and to wonder if she realized that at this time of year it was still almost dark at eight o’clock in the morning.


The letter was dated a week ago and was presumably what Biscuit had tried to deliver last Saturday. It was a neatly written letter, doubtless the result of several drafts. Lady Kitty had acted quickly and yet carefully. Then I realized that Biscuit was supposed to take a message back, only I had dismissed her. This upset me very much. For of course there could be no doubt or hesitation about it. I would certainly do whatever Lady Kitty wanted. I would see her, I would see Gunnar, I would take the initiative which she said he would not take. I must do this and trust to her judgment that it would do more good than harm. Whether she was right or not was another matter. But it was not for me even to speculate about this. I simply had to do what her letter told me. As for my failure to return an answer at once by Biscuit, I must hope that this would not be interpreted as indecision. Of course there could be no question of my communicating with the house in Cheyne Walk. But Biscuit would surely come again for her reply. I was confronted, I suddenly realized with a mixture of alarm and awed relief, with an organization of almost military efficiency. There was no doubt, and as I saw this I let my head fall back against the wall in a kind of frightened admiring amaze, that Biscuit had been sent to observe me, to report on me, to see if I was the sort of person who could be trusted to receive Lady Kitty’s — oh my God — so precious letter. Biscuit would turn up again to learn my answer to it, to learn if I would speak to Gunnar and whether I would be beside the Serpentine at eight o’clock on Monday.


The whole vista which now unravelled before my dazzled eyes was so extraordinary that I panted with emotion as I viewed it. Fancy, and this was the least of shocks, those two women discussing me! Biscuit must in some sense have reported favourably, yet on what evidence and in what terms? Lady Kitty would not have written such a dangerous brave letter to just anybody. How fantastically kind of her to write to me! And what on earth could she think about me, what image of me was there in her mind? I now realized that, with my idiotic conception of myself as scarcely existing, I had not imagined that she would ever have given me a single thought. I must have supposed, when I knew that Gunnar had married again, that he must have told his spouse about the past. Only I had not reflected. I had not really conceived that some conception of me had existed all these years in the minds of Gunnar and his second wife. And thus I had of course protected myself. What monster had been there all these years of which I knew nothing and which was yet a part of my being?


It was odd, almost frivolous, that I thought first about the women. But I thought about them briefly. The important thing was Gunnar. And as I read the letter through for the fourth time my imagination began to be stirred and very uncomfortably stirred. ‘Bitterness … resentment… anger… revenge …’ I had in truth not imagined Gunnar as brooding. I had conceived of him as hating me, but I had pictured this hatred as something clean, hygienic, separate and somehow essentially past, like a sharp knife put away forever in a drawer. Not that I thought that such things fade or vanish in the end. But I did not rate it among the live continuing functioning changing things of the world, partly because I did not conceive that I would ever meet Gunnar again. As far as my life was concerned it was all over. But supposing all these years Gunnar’s hatred had grown, had flowered? Suppose he had meditated schemes of revenge, suppose he had wanted to kill me, suppose he still wanted to? What use was Lady Kitty’s touching idea of a quiet talk in the face of a horror like that?


And yet she had written to ask my help. Her letter bewildered me, since it conjured up for the first time a genuinely biting image of the real Gunnar, and in the same breath spoke of reconciliation and cure as being at least worth the attempt. I had to trust her here. She must have some good enough reason to think the quiet talk a possibility. If there was really nothing for me in Gunnar except mad rage, she would not have made the suggestion — unless she was a very silly woman. But then perhaps she was a very silly woman? That had to be considered too. Altogether it was important that I should see her before deciding exactly how to approach Gunnar. It might be wisest to write him a letter. Then if he did not want to see me there need be no drama at all. All he had to do was not to reply.


But then, the imagination raced frenziedly on, what would become of me? How would I feel as the hours and the days went by and Gunnar did not answer me — or if he just replied formally that he would not see me? I measured what an immense mental change I had already undergone since opening that fateful letter. What a completely new landscape confronted me now! I had never for a moment envisaged a reconciliation with Gunnar, even the degree of reconciliation which talking would imply, as being available to me. Even God could scarcely have brought it about. Could Lady Kitty manage to do what God could not? Of course Lady Kitty had the advantage of existing, of sitting in her room at Cheyne Walk and writing this letter and handing it to her maid … But amazing as were her possible achievements, what she had already brought about was perhaps equally remarkable. She had totally altered my mind. I now thought it at least conceivable that I might speak again to Gunnar and be in some way at peace with him; and now that I could conceive of this, I wanted it, I needed it, with a desperation which was something new in my life. If that could only happen … How terrible suddenly to want this almost impossible thing, to realize that it could be, and yet might never be. This was a new suffering which the damned had not imagined, as if Christ should open a window into hell, look through, and then close it again.


This consideration, this glimpse of a completely new torture, brought my thoughts abruptly back to myself. Of course they had never really been away, but now all the old familiar solipsistic self-protective instincts were active, rejecting the possibility of change, the possibility of failure. I could now have faced the idea of Gunnar’s murdering me more readily than the idea of his ignoring me, of his simply failing to respond to my appeal. After all, nothing had happened yet, nothing need happen, to alter the arrangements of my life. I had only to say no to Lady Kitty. It would be a reasonable enough no. No might indeed be not only the prudent answer but the right answer. I could say no and remain in safety. And yet — how could I not be there beside the Serpentine on Monday morning where in my feverish imagination I could already see myself waiting?


I rose now in sheer confused agitation and blundered out of the bar onto the platform, holding the letter still unfolded in my hand. A Hounslow train was just roaring into the station in a loud climax of dry clamour. Not knowing what I was doing I began to walk towards the escalator.


‘Hilary!’


The face of Biscuit suddenly materialized. I cannoned into her, then grabbed her coat and pulled her back beside me against the wall. The people on the platform surged forward, the people off the train streamed past. Biscuit and I leaned back against the advertisements.


‘Hello, Biscuit, we meet again. Why are you here?’


‘I followed you.’


‘Followed — you mean from — ?’


‘Yes, from the bridge. I wanted to bring back the message. I was to bring it back tonight. I thought I would wait until you had finished the letter. Then I could take the message.’


‘Oh, my God, And how long have you waited?’


‘Not long. Only an hour and a half.’


‘An hour and a half? Have I been sitting in there for an hour and a half?’


‘I watched you through the window. I did not like to interrupt you as you were thinking.’


‘Thinking? Was that thinking? I wondered what it was.’


‘The message — ’


‘Oh yes, the message. What message, incidentally?’


‘Will you do what Lady Kitty asks and will you meet her on Monday?’


‘I thought you didn’t know what was in the letter.’


‘I don’t. I ask what I was told to ask.’


‘You’re a handy girl, aren’t you. I wish you were my maid. The answer is yes and yes.’


‘Yes and yes?’


‘Yes, I will do what she asks and yes I will meet her on Monday.’


‘Thank you. Good night — then — Hilary.’


I looked down at Biscuit. She was looking up at me. Her duffle coat was dry now (had she really been sitting patiently on the cold platform all that time?), her eyes were glistening and big, but I did not interrogate them. Her bony face looked tired. In the rough shapeless coat she looked like a refugee. I kissed her lightly on the cheek.


‘Off you go. How will you get to Cheyne Walk from here?’


‘I shall walk, it is not far.’


‘Good night, then.’


She turned and went slowly away without looking back and got onto the escalator and was carried upward out of sight. I waited a while to let her get ahead on her journey back to Cheyne Walk, where she would report, in some bright cosy unimaginable boudoir, to her unimaginable employer. Then I followed up myself and came out into Sloane Square. The night air bit with a coldness which shocked the blood into retreat. I thrust my hands deep into my pockets. The fog was a little less dense. I stood still for a while, then began to walk along in the direction of the King’s Arms.


Suddenly I remembered Tommy. I looked at my watch. Biscuit’s vigil had lasted more like two hours. Tommy had been waiting for me for well over an hour. I went into the telephone box outside the Royal Court Theatre and rang her number.


‘Tommy — ’


‘Oh darling — darling — thank God. I couldn’t think what had happened — I thought you’d been run over, I thought you’d been killed — I was so worried — Oh thank God, thank God — ’


‘Tommy, I’m so sorry — ’


‘That’s all right, I’m just so relieved to hear your voice, oh I am so relieved — I was imagining all sorts of things — ’


‘I’m sorry, darling — ’


‘Will you come now?’


‘Well, no, I can’t — ’


There was a silence.


‘Tommy, I’m sorry, it isn’t that — I mean I’m not with anyone else. I’m in a telephone box in Sloane Square and I’m just going home. I had a drink or two and forgot the time — I think I’d better — go home now — please forgive me — ’


After another silence she said, ‘All right — darling — I’m just so disappointed not to see you — I was so longing to see you. Will you — see me tomorrow?’


‘Yes, yes, tomorrow — tomorrow morning if you like — come to the flat about eleven — we could go for a walk.’


‘Oh good, oh thank you, I’m so glad — don’t worry, I’ll be all right, I’ll sleep well. I do hope you’re not upset about anything — you will tell me, won’t you?’


‘Yes, yes — ’


‘Sleep well, my darling.’


‘And you too, Tommy, sleep well — good night.’


And I did sleep well. And the final thing I thought before I fell asleep was that now, at last, in the end, Lady Kitty had taken over and she would dispose of everything in the best way possible. Lady Kitty … would … arrange … it … all…


SATURDAY


IT WAS the next morning and Tommy and I were at the Round Pond. Tommy was happy. She knew from of old that this was a place of reconciling.


Earlier in the morning Mick and Jimbo had arrived as usual to visit Christopher. Jimbo had bought me a potted plant, a gloomy resigned growth which looked as if it had never heard of flowers. I was touched however. Did Jimbo, in the gentle sympathy of his half-feminine Welsh heart, know that I was shortly to face the flames? He gave it to me hastily and shyly, as if anxious not to display any sort of pity. Later the telephone engineer arrived and then the boy with the elastic band hair style. This contravened the rule of only three visitors at a time, but I forgave them on this occasion for the sake of Jimbo’s potted plant. The telephone engineer had brought a guitar and after a while there was a cautious sound of plucked strings, then the hollow tap of the tabla and fragments of muted singing. Perhaps the Waterbirds were coming into existence after all. I did not disturb them. When Tommy came I took her away at once. I did not want to let her into the flat.


We had strolled along the vista which belongs to Watts’s Bronze Horseman, and had reached the Round Pond, that centre of intense and innocent diversion, that perhaps mysterious and holy place, the omphalos of London. The quick-change artist weather had put on another show today. The fog had gone, to be replaced by a vivid russet-yellow light, cloud almost pierced by sun, which lent bright but strange colours to all things visible, the calm dark façade of Kensington Palace, the choppy metallic surface of the pond, the iridescent feathers of the ducks, the white sails of the model yachts, the red jerseys of the children, Tommy’s blue mac, Tommy’s grey eyes. Tommy held my hand and I let her, feeling myself like a child. I had no grain of sexual desire for her today.


Some boys were flying kites, racing along, trying to persuade strange bird-like structures to rise, to lift themselves mysteriously into the air, to tug, to be checked, to rise again, to float, to soar, until they should become high colourless spots and then vanish into the yellow sky which must after all be composed of mist. Excited dogs with sensitive spotted noses gambolled upon the glaringly green grass, mad with canine joys. Large and small beasts raced and circled in an ecstasy of motion, stopping abruptly to perform those intimate free-masonical ceremonies whereby alsatians, mastiffs, terriers, chihuahuas and pekinese all somehow recognize each other as dogs.


We admired the cunning speed of the model yachts, their owners swinging round the pond in dignified absorption to catch their vessels on the other side, adjust their sails and send them off again. We watched the diving ducks diving, and the swans swanning and the Canadian geese driving in convoy, groaning softly with excitement as they approached some bread-bestowing child. We watched an old man feeding sparrows, the tiny birds hovering like little frenzied helicopters above his fingers. We saw the beautiful feet of coots through green transparent water. Tommy laughed with happiness and squeezed my arm. I laughed too. We sat down on a wet bench. A collie ran up and thrust its warm firm muzzle into Tommy’s hand.


I felt extraordinary. I was being kind to Tommy because I could not afford to quarrel with her just then, could not spare the energy for any irrelevant difference of opinion with the dear child, for instance about trivial questions such as whether or not we were going to get married. The idea of this marriage had now become utterly flimsy and unreal. The dreadful light cast by Lady Kitty’s letter had made a new world, or perhaps it was an old world, a primeval world, a world in any case which had never heard of Thomasina Uhlmeister or of the man who had lain in bed with her on Wednesday night.


On the way to the Round Pond I had taken Tommy roundabout by way of the Serpentine Bridge and had inspected the place where I was to meet Lady Kitty on Monday morning. Of course I felt frightened about this meeting, but also felt, so strangely, a sort of deep calm, the almost confident calm which had accompanied me into sleep on the previous night. I was now in an interim wherein all power of action had been taken from me. I was paralysed and waiting, like a fly stung by a spider, only I was a cool resigned fly, almost without anxiety, so taken over was I by this sudden new power which had entered my life. I had been conscripted, I was under orders. Later of course I would have to make judgments, face dangers, take risks, decide and choose. But in the pure blessed interval between now and Monday there was absolutely nothing I could do but fold my hands and wait. Pray perhaps, not even hope, not even speculate, but wait. I almost wished the time was longer. I felt calm, vigorous and in an obscure way tremendously changed. My bright paralysed serenity communicated itself to Tommy. She interpreted it as my brave resignation to the idea of becoming her husband (this was plausible though wrong) and with her intelligent tact she refrained from putting any sort of pressure upon me. In our crazy separated ways we were almost happy, able at any rate to enjoy the kites, the boats, the dogs, the birds.


‘Collies are so clever.’


‘Are they, Tomkins?’


‘I think they love us more than any other dog does.’


‘Is that a sign of intelligence?’


‘They communicate, they understand.’


‘Do they, Thomas?’


‘In Scotland you can see the collie dog on one hillside collecting up the sheep and the shepherd a mile away on the other hillside directing the dog by whistling.’


‘Is that what you can see in Scotland, Thomasina?’


‘You’re teasing me, Hilary! Isn’t he, collie dog?’


It was Saturday evening and I had just arrived at Crystal’s place. The evening had brought the light brown fog nuzzling down out of the air, not as thick as last night, but gently smudging lights and outlines, smelling of soot and burning, not unpleasant. I shook my overcoat and laid it out on Crystal’s bed. Her little electric fire, kept on all day, had made the room quite warm. The sewing machine was in its usual place upon the floor, looking like a good dog. The table was laid, the lace cloth spotless.


‘Are you all right, darling?’


‘Yes, yes — and you?’


‘Fine. What’s for supper?’


‘Sausages and mashed and beans and blackberry and apple pie and custard.’


‘Oh good.’ I opened the Spanish burgundy.


My enchanted Round Pond mood had undergone some modification under the gloomy challenge of the afternoon. The sheer fright I had felt in the Sloane Square Station bar had returned, the possible torture of a frustrated hope. The notion of any hope here was terrible. What could I possibly hope for? This morning I had felt almost complacent because I imagined that Lady Kitty would tell me what to do and see to it that I succeeded. Now this seemed ridiculous. Lady Kitty was some sort of blind gambler, and she was gambling with me. At least she was proposing to do so. During the afternoon (lying on my bed, alone) I had been thinking about Gunnar. About that house in north Oxford. About Tristram. About the car crash. About how wonderfully kind Gunnar had been to me. About the day when he and Anne brought the champagne. About when I saw him in hospital. About things that must not be thought about.


I tried to distract my mind by wondering whether I was really going to marry Tommy, and if so whether I ought to tell Crystal so this evening. I thought now in a resigned will-less sort of way that I might conceivably marry Tommy. I did sort of love Tommy. Our little time at the Round Pond had been for me a time of sort of love. And her absolute love for me was perhaps a gift not to be thrown away; just as Arthur’s absolute love for Crystal was a gift not to be thrown away. Thus it is with some marriages and not necessarily bad ones either. Perhaps some sort of contentment might come to me somehow some day if I married little Tommy and let her try to cure my soul? I felt, as I walked through the light fog towards North End Road, tired and sad, distracted for a while from the afternoon’s dread and the fear of Monday, and resolved at last to speak to Crystal about Tommy and about our possible, probable, marriage. Perhaps Crystal was waiting for this, perhaps it would relieve her mind and make her feel happier in her own choice; and if so it was for this reason worth doing. How terribly sad I felt about it now. However it did not after all matter very much to me what I did with myself.


I poured out a glass of the still rather chilly burgundy. Then I saw that Crystal was crying. A large tear had come from each eye, failed to make it over the plump curve of the cheek and rolled away on either side towards the ear. Two more tears followed.


‘Oh my darling, what is it?’


Crystal quickly dispersed the tears, then went into the little kitchen and turned off the gas under the potatoes. I went after her, terrified. For a moment her face had expressed the most awful helpless grief.


‘Crystal, what is it? What is it, my darling girl?’


‘Nothing. It’s perfectly all right. I’m so sorry, I’m just being silly.’


‘What is it, tell me? Look come back in here and sit down.’


‘Don’t sit on your wet coat, dear.’


‘Tell me!’


‘It’s just that — I’ve broken things off with Arthur.’


‘Oh God — ’


We sat at the table looking at each other. Crystal took her glasses off. More tears came out of her golden eyes and tried to go down her cheeks, but she mopped them away.


I thought, why? I thought, Clifford Larr. Had I not, in some rotten secret cranny of my soul, been hoping for just this? Clifford had decided, casually, cynically, to prevent the marriage. He had thought that he could do so by moving his little finger and he had been right. I felt distress, disgust, anger. I wondered if I should say what I thought or keep silent. I had to know, the anger was so much. I said, ‘Dear heart, did Clifford do this? Did he write to you, come to see you?’


‘No, no — it’s nothing to do with him.’


‘He didn’t write or come or telephone or anything?’


‘No, no, no!’


I wondered if that was true. ‘Then why? I thought you’d decided, I thought you wanted it, I thought you’d be happy.’


‘No, it’s just — I’m so sorry — I feel I’m being stupid and awful — I just felt it wouldn’t do.’


‘But why, why did you change your mind, has anything happened to change your mind?’


‘No, nothing, just my thoughts.’


‘You haven’t quarrelled with Arthur?’


‘No, we never quarrel.’


‘But what in your thoughts, why?’


‘Please don’t be angry — ’


‘I’m not! You’ve told him?’


‘Yes, I wrote him a letter. You see, I was never really sure about it, there were so many things — ’


‘It’s not for me, you haven’t broken it off because of me, because of not wanting to leave me alone?’ Oh God, ought I now to tell her about Tommy? What was I to do?


‘No, no, it’s not that at all. I just — it’s in my own self — I can’t get married, it’s too late — I’m an old maid already — I’m a happy happy old maid — ’ Now tears were everywhere, soaking her cheeks.


I pushed my chair up against hers and got her into my arms. ‘Oh my Crystal baby, my love.’ She laid her head on my shoulder and I stroked her funny frizzy hair.


‘You always said we were babes in the wood.’


‘Oh, Christ, yes.’ How lost, in what a wood. ‘Oh, Crystal, I do so much want you to be happy, I do so blame myself, I’ve wrecked your life, I know I have — ’


‘No, you haven’t, I love you, and if I can help you and be with you sometimes then I’m perfectly happy.’


‘Over and over like a mighty sea comes the love of Crystal rolling over me.’


Later on we calmed down and ate the sausages and mashed and I let myself feel profound disgraceful relief at Crystal’s decision. We did not discuss Arthur or Gunnar or Tommy and of course I said nothing about Lady Kitty. We talked a lot about the old days, about the caravan and Aunt Bill and about Christmas times when we were children. And I promised to take Crystal to see the decorations in Regent Street.


I came up in the lift, which had been mended. It was not late. I had left Crystal before ten. She had become quite calm and almost, in her curious way, radiant. The tears had left her dear face quite bright. And her love for me glowed out of it as it had always done through the long long years. I wondered and wondered what it was that had made her draw back. Perhaps, after all, it was just her sense that, for her happiness, she could love no one but me? Was it indeed perhaps her intuitive identification with me, her sense of my tribulation, and her desire to clear the decks so as to help me in my coming trial? She must feel that with Gunnar’s return I was in some way imperilled. And with me in trouble how could she think of Arthur? Or rather, with me in trouble did she not discover how little she really cared for him?


In the dreary dull electric light of the landing someone was standing outside the door of my flat. My heart sank into my boots. It was Arthur.


‘Oh hello, Arthur. No one at home?’


‘I didn’t ring. I knew you were with — her — ’


‘Why didn’t you ring, you dolt? Why stand on the landing?’


‘I didn’t want to be a nuisance — ’


I opened the door and we went in.


Christopher came out of his room, looking very beautiful in a new dragon-embroidered dressing gown. ‘I say, Hilary, Laura was here and — Oh hello, Arthur.’


Thank God I had missed Laura anyway. ‘Did you get those candles?’


‘Oh God, I forgot again, I’m so sorry! Can I make you some — ?’


‘No, just buzz off. And don’t start any bloody music.’


I went into my bedroom and Arthur followed me and we both sat down on the bed. Arthur began to cry.


‘Oh Arthur, stop, I’ve had such a day — ’


‘She told you?’


‘Yes.’


‘Do you think she’ll change her mind?’


‘How do I know? No, I shouldn’t think so.’ And as I saw him sitting there, his silly face all red and wet, I felt very sorry for him, but I also felt thank God that’s not going to be my brother-in-law.


‘Sorry, have you got a handkerchief? I don’t seem to have one.’


‘Here.’


‘If I only knew why. If there was anything I could change, I’d do anything. I’d make myself a different person — ’


‘One can’t. Change is impossible. If one is rejected it’s no good wearing a different hat.’


‘Do you think there’s someone else?’


The handsome sardonic face of Clifford Larr rose again before me. No, surely that was impossible. ‘No.’


‘She wrote me such a funny letter, would you like to see it?’ He thrust it into my hand — a piece of paper over which, upon widely spaced lines, Crystal’s schoolgirl writing straggled.


Dear Arthur, it cannot be, I cannot marry you, it is no good, I am no good, I am a person who cannot marry, there are such things in my life as make it not rite, I am so sorry. Please do not come agen, I am sorry, for my sake do not, I must be alone now, I am so sorry. With loving thoughts, yours Crystal.


I shuddered at this missive which I had not been fast enough to prevent idiotic Arthur from showing me. What an odd little letter. But really there was no mystery. I had been a fool ever to imagine that Crystal would marry. Thank God that scare was over. I felt very exasperated with Arthur for the trouble he had caused us both.


‘What can I do to change myself — ’ Arthur was going drearily on.


‘Shave off your moustache.’


‘Do you mean — ?’


‘Oh go away, Arthur, and stop crying. We’ve all got things to cry about. Don’t you think I could drown the world with tears if I started on my own woes? You’re all right. Crystal’s a dotty girl anyway. You’ve had a lucky escape. For God’s sake find yourself some normal dolly bird and get yourself a washing machine and a budgerigar.’


The lights went out abruptly. I pushed Arthur, still sniffing, to the door. I waited a moment and heard him falling down the stairs. I went to bed and to sleep.


MONDAY


IT WAS Monday morning. Sunday had been different again from Saturday. On Sunday I was simply in a sick state of anxiety and fear, as before an exam. The huge shapes of Lady Kitty, even of Gunnar, became luridly indistinct, as if something awful were shining upon me from behind them. I wished intensely that Monday morning could be over without anything catastrophic having happened, while at the same time I could not imagine what its ‘being over’ could possibly be like. I apprehended with vague dread that I would be tried and found wanting, or even that I was being decoyed into a trap. I anticipated some sort of débâcle which would literally drive me mad. I did not see how I could possibly behave like a rational being, not choke or faint. I of course imagined that I would oversleep and miss Lady Kitty and never ever manage to see her again. I went to three cinemas on Sunday and could remember nothing about what I had seen. I awoke at five on Monday. At seven I was walking about the park. It was now five to eight.


The sun was just rising, perhaps just risen, but had made little impression upon the scene. A hazy pall of dusk still hung over the park and the street lamps were on upon the road that crossed the bridge. It was a cold quiet morning and a grey mist rising from the lake added its veil to the dim roadway. I had already made the circuit of the area on the north of the bridge about twelve times. I had walked westward on the path beyond the Magazine, back as far as Rotten Row, down to the water on the eastern side, back across the car park, onto the bridge, back and off again towards the magazine. The place was not entirely deserted. A few cars were passing and occasionally figures loomed up out of the mist, peered at me and went by.


I was feeling sick with anxiety and terror as if I might actually have to vomit in the gutter. I regretted terribly that I had destroyed Lady Kitty’s letter as now doubts assailed me about the time and place of the meeting. Perhaps it was not today, perhaps it was not here. Perhaps it was all a sort of dream anyway. No one would come, I would never see Biscuit again, never hear again from Lady Kitty. The air was intensely cold. I had dressed with modest care, allowing myself an overcoat and scarf but no cap or gloves. The omission of the cap was certainly a mistake. The chill mist seemed already to have soaked me through, laying down a penetrating film of waterdrops upon my coat, my face, my hair. Even my hands in my pockets were wet and cold. I knew that I must be looking terrible, red-nosed and bedraggled and frozen. I tried to warm my nose in my hands. It was impossible. I had no handkerchief. My quick breath was pumping clouds of steam out of dripping nostrils. I took off my scarf and could almost wring the water out of it. Then it seemed too wet to put on again and I held it helplessly in my hand.


It was now five past eight and the mist was thicker than ever. I had just run from the Magazine across the car park to the water. A few cold fluffed-up ducks were floating near to the bank. Beyond, the mist descended. There was a dreadful silence which muffled the sound of the more frequent, invisible, passing cars. I began to wonder if Lady Kitty had not by now come and gone, somehow missing me as I hurried desperately to and fro. I decided I had better stay still now for a while in what was probably the most likely place, beside the lake just east of the bridge. I waited and listened and looked. No one, nothing. It was nearly ten past eight. I could not bear the inactivity, and gasping with anxiety set off again to lope back towards the road. As I approached the corner of Rotten Row, where it turns round to run along the northern edge of the Serpentine, two riders materialized out of the mist. The horses, which had been trotting, slowed to a walk as they approached. I paused to let them turn and pass. I got an impression of two pairs of highly polished boots and took in that the riders were women. Then the horses stopped near me and one of the women dismounted. It was Biscuit.


I stood there paralysed with alarm and with a sense of outrage which I could not at once interpret. I waited for Biscuit to speak to me, but she did not. Biscuit was perfectly attired as a smart groom. Her hair was neatly piled up behind a small velvet cap. I even saw a little silver-handled whip in her hand. I saw the glowing leather of the reins, the smoking nostrils of a rather large brown horse. I saw Biscuit’s face, absolutely expressionless, aloof, the face of a servant. She had already turned from me and was holding the bridle of the other horse from which the second rider was dismounting. Biscuit then withdrew, leading the two horses. She faded into the mist. Lady Kitty stood before me.


She took her hat off. I took in her smart riding habit and well made-up face. It was a strong face with rather too long a nose, dark eyes and a tumble of dark hair which emerged now from under the hat. The perfume, seeming absurdly out of place, warred with the cold air. She began to speak.


‘How very kind of you to come, Mr Burde. I appreciate it very much indeed.’ It sounded as if she were welcoming an honoured guest into her drawing-room. Her voice was the sort of upper class woman’s voice which I particularly detested.


Emotion rose up into my mouth, into my head. Rage. I suddenly felt that I was being monstrously put upon, that the whole thing was outrageous, a farce designed to humiliate me. The arrival on horses, the masquerade with Biscuit, this woman’s ghastly voice, the stupid grandness of it all. The well-cut breeches, the bloody polished boots. The elegant little leather gloves which Lady Kitty was now drawing off. I suppose (I thought of this later) that what I was feeling then was the poor man’s primeval hatred of the man on the horse. It was not that I had ever coveted a horse myself, even as a child. Crystal and I never even heard of privileged children with ponies. I never conceived of riding. But now suddenly this rich woman with her horses, and with Biscuit as her servant, filled me with a hostility which rendered me for a moment speechless.


As I said nothing, Lady Kitty said, ‘Mr Burde, forgive me for — Do you think we could sit down somewhere and talk?’


I said thickly, ‘No, I can’t — ’


She said hastily, ‘I’m sorry, I quite understand, it was stupid of me to ask you — ’


‘No, you don’t understand. I don’t mind talking to you. It’s all this — I can’t — Look, I’m sorry, I will talk to one woman, but I will not talk to two women and two horses!’


Lady Kitty hesitated. She looked round. There was no sign of Biscuit or the animals.


I went on, hardly knowing what I was saying, ‘I can’t talk to you today, it’s spoilt. If you will come here at this time tomorrow alone and on foot I will talk to you. I’m sorry, I — ’ I turned abruptly on my heel and made for the bridge. When I reached the middle of the bridge I began to run. Later on, in the office (I decided to go to the office in preference to running mad on the Inner Circle) I failed to make sense of myself entirely. I sat at my desk with my head in my hands glaring at the lighted face of Big Ben, now faintly visible. Reggie and Mrs Witcher tried to attract my attention by making jokes about my having got my lady friend into the panto, and became even more sarcastic when I failed to reply. Mrs Witcher said that if I could not give civil answers to friendly remarks I ought to see a doctor. I eventually said ‘sorry’ and they left me alone.


I could not conceive how I could have been so aggressive and so rude to Lady Kitty when it was so fantastically kind of her to be willing to speak to me at all. Why should she condescend to address a criminal like me? I ought to have been humble and grateful, even obsequious. I ought to have listened with bowed head to anything she thought fit to say to me. Who was I, after what I had done to her husband, to put on tantrums of stupid touchy pride and tell her to go away and come again tomorrow in a guise that suited me better? I must have been insane. Of course she would not come. I should never see her again.


I could not remember the address in Cheyne Walk, I had not noted the telephone number. I wondered if I could find out, rush round at once, demand to see her, apologize. I even thought of going downstairs to see Gunnar. The idea that he was probably at this very moment sitting in that room on the first floor, that I could talk to him by dialling the number which was here before me on the office list, that I could see him by walking down three flights of stairs and opening a door, drove me into a frenzy. I sat there with my back to the room, trying to breathe inaudibly, my heart pounding, my head swimming.
[truncated: 421,890 more chars]
