# Supplementary material for: Detection of changes in literary writing style using N-grams as style markers and supervised machine learning
Source: PLoS One. 2022 Jul 20;17(7):e0267590. doi: 10.1371/journal.pone.0267590 (PMC9299308; doi:10.1371/journal.pone.0267590)
Supplement: S1 File — (ZIP) [file pone.0267590.s001.zip › Corpus11authors/JohnBuchan/1910_prester_john.txt]

I mind as if it were yesterday my first sight of the man.  Little I
knew at the time how big the moment was with destiny, or how often that
face seen in the fitful moonlight would haunt my sleep and disturb my
waking hours.  But I mind yet the cold grue of terror I got from it, a
terror which was surely more than the due of a few truant lads breaking
the Sabbath with their play.

The town of Kirkcaple, of which and its adjacent parish of Portincross
my father was the minister, lies on a hillside above the little bay of
Caple, and looks squarely out on the North Sea.  Round the horns of
land which enclose the bay the coast shows on either side a battlement
of stark red cliffs through which a burn or two makes a pass to the
water's edge.  The bay itself is ringed with fine clean sands, where we
lads of the burgh school loved to bathe in the warm weather.  But on
long holidays the sport was to go farther afield among the cliffs; for
there there were many deep caves and pools, where podleys might be
caught with the line, and hid treasures sought for at the expense of
the skin of the knees and the buttons of the trousers.  Many a long
Saturday I have passed in a crinkle of the cliffs, having lit a fire of
driftwood, and made believe that I was a smuggler or a Jacobite new
landed from France.  There was a band of us in Kirkcaple, lads of my
own age, including Archie Leslie, the son of my father's session-clerk,
and Tam Dyke, the provost's nephew.  We were sealed to silence by the
blood oath, and we bore each the name of some historic pirate or
sailorman.  I was Paul Jones, Tam was Captain Kidd, and Archie, need I
say it, was Morgan himself.  Our tryst was a cave where a little water
called the Dyve Burn had cut its way through the cliffs to the sea.
There we forgathered in the summer evenings and of a Saturday afternoon
in winter, and told mighty tales of our prowess and flattered our silly
hearts.  But the sober truth is that our deeds were of the humblest,
and a dozen of fish or a handful of apples was all our booty, and our
greatest exploit a fight with the roughs at the Dyve tan-work.

My father's spring Communion fell on the last Sabbath of April, and on
the particular Sabbath of which I speak the weather was mild and bright
for the time of year.  I had been surfeited with the Thursday's and
Saturday's services, and the two long diets of worship on the Sabbath
were hard for a lad of twelve to bear with the spring in his bones and
the sun slanting through the gallery window.  There still remained the
service on the Sabbath evening--a doleful prospect, for the Rev. Mr
Murdoch of Kilchristie, noted for the length of his discourses, had
exchanged pulpits with my father.  So my mind was ripe for the proposal
of Archie Leslie, on our way home to tea, that by a little skill we
might give the kirk the slip.  At our Communion the pews were emptied
of their regular occupants and the congregation seated itself as it
pleased.  The manse seat was full of the Kirkcaple relations of Mr
Murdoch, who had been invited there by my mother to hear him, and it
was not hard to obtain permission to sit with Archie and Tam Dyke in
the cock-loft in the gallery.  Word was sent to Tam, and so it happened
that three abandoned lads duly passed the plate and took their seats in
the cock-loft.  But when the bell had done jowing, and we heard by the
sounds of their feet that the elders had gone in to the kirk, we
slipped down the stairs and out of the side door.  We were through the
churchyard in a twinkling, and hot-foot on the road to the Dyve Burn.
It was the fashion of the genteel in Kirkcaple to put their boys into
what were known as Eton suits--long trousers, cut-away jackets, and
chimney-pot hats.  I had been one of the earliest victims, and well I
remember how I fled home from the Sabbath school with the snowballs of
the town roughs rattling off my chimney-pot.  Archie had followed, his
family being in all things imitators of mine.  We were now clothed in
this wearisome garb, so our first care was to secrete safely our hats
in a marked spot under some whin bushes on the links. Tam was free from
the bondage of fashion, and wore his ordinary best knickerbockers.
From inside his jacket he unfolded his special treasure, which was to
light us on our expedition--an evil-smelling old tin lantern with a
shutter.

Tam was of the Free Kirk persuasion, and as his Communion fell on a
different day from ours, he was spared the bondage of church attendance
from which Archie and I had revolted.  But notable events had happened
that day in his church.  A black man, the Rev. John
Something-or-other, had been preaching.  Tam was full of the portent.
'A nagger,' he said, 'a great black chap as big as your father,
Archie.'  He seemed to have banged the bookboard with some effect, and
had kept Tam, for once in his life, awake.  He had preached about the
heathen in Africa, and how a black man was as good as a white man in
the sight of God, and he had forecast a day when the negroes would have
something to teach the British in the way of civilization.  So at any
rate ran the account of Tam Dyke, who did not share the preacher's
views.  'It's all nonsense, Davie.  The Bible says that the children of
Ham were to be our servants.  If I were the minister I wouldn't let a
nigger into the pulpit.  I wouldn't let him farther than the Sabbath
school.'

Night fell as we came to the broomy spaces of the links, and ere we had
breasted the slope of the neck which separates Kirkcaple Bay from the
cliffs it was as dark as an April evening with a full moon can be.  Tam
would have had it darker.  He got out his lantern, and after a
prodigious waste of matches kindled the candle-end inside, turned the
dark shutter, and trotted happily on.  We had no need of his lighting
till the Dyve Burn was reached and the path began to descend steeply
through the rift in the crags.

It was here we found that some one had gone before us. Archie was great
in those days at tracking, his ambition running in Indian paths.  He
would walk always with his head bent and his eyes on the ground,
whereby he several times found lost coins and once a trinket dropped by
the provost's wife.  At the edge of the burn, where the path turns
downward, there is a patch of shingle washed up by some spate.  Archie
was on his knees in a second.  'Lads,' he cried, 'there's spoor here;'
and then after some nosing, 'it's a man's track, going downward, a big
man with flat feet.  It's fresh, too, for it crosses the damp bit of
gravel, and the water has scarcely filled the holes yet.'

We did not dare to question Archie's woodcraft, but it puzzled us who
the stranger could be.  In summer weather you might find a party of
picnickers here, attracted by the fine hard sands at the burn mouth.
But at this time of night and season of the year there was no call for
any one to be trespassing on our preserves.  No fishermen came this
way, the lobster-pots being all to the east, and the stark headland of
the Red Neb made the road to them by the water's edge difficult.  The
tan-work lads used to come now and then for a swim, but you would not
find a tan-work lad bathing on a chill April night. Yet there was no
question where our precursor had gone.  He was making for the shore.
Tam unshuttered his lantern, and the steps went clearly down the
corkscrew path.  'Maybe he is after our cave.  We'd better go cannily.'

The glim was dowsed--the words were Archie's--and in the best
contraband manner we stole down the gully.  The business had suddenly
taken an eerie turn, and I think in our hearts we were all a little
afraid.  But Tam had a lantern, and it would never do to turn back from
an adventure which had all the appearance of being the true sort.  Half
way down there is a scrog of wood, dwarf alders and hawthorn, which
makes an arch over the path.  I, for one, was glad when we got through
this with no worse mishap than a stumble from Tam which caused the
lantern door to fly open and the candle to go out. We did not stop to
relight it, but scrambled down the screes till we came to the long
slabs of reddish rock which abutted on the beach.  We could not see the
track, so we gave up the business of scouts, and dropped quietly over
the big boulder and into the crinkle of cliff which we called our cave.

There was nobody there, so we relit the lantern and examined our
properties.  Two or three fishing-rods for the burn, much damaged by
weather; some sea-lines on a dry shelf of rock; a couple of wooden
boxes; a pile of driftwood for fires, and a heap of quartz in which we
thought we had found veins of gold--such was the modest furnishing of
our den.  To this I must add some broken clay pipes, with which we made
believe to imitate our elders, smoking a foul mixture of coltsfoot
leaves and brown paper.  The band was in session, so following our
ritual we sent out a picket.  Tam was deputed to go round the edge of
the cliff from which the shore was visible, and report if the coast was
clear.

He returned in three minutes, his eyes round with amazement in the
lantern light.  'There's a fire on the sands,' he repeated, 'and a man
beside it.'

Here was news indeed.  Without a word we made for the open, Archie
first, and Tam, who had seized and shuttered his lantern, coming last.
We crawled to the edge of the cliff and peered round, and there sure
enough, on the hard bit of sand which the tide had left by the burn
mouth, was a twinkle of light and a dark figure.

The moon was rising, and besides there was that curious sheen from the
sea which you will often notice in spring.  The glow was maybe a
hundred yards distant, a little spark of fire I could have put in my
cap, and, from its crackling and smoke, composed of dry seaweed and
half-green branches from the burnside thickets.  A man's figure stood
near it, and as we looked it moved round and round the fire in circles
which first of all widened and then contracted.

The sight was so unexpected, so beyond the beat of our experience, that
we were all a little scared.  What could this strange being want with a
fire at half-past eight of an April Sabbath night on the Dyve Burn
sands?  We discussed the thing in whispers behind a boulder, but none
of us had any solution.  'Belike he's come ashore in a boat,' said
Archie.  'He's maybe a foreigner.'  But I pointed out that, from the
tracks which Archie himself had found, the man must have come overland
down the cliffs.  Tam was clear he was a madman, and was for
withdrawing promptly from the whole business.

But some spell kept our feet tied there in that silent world of sand
and moon and sea.  I remember looking back and seeing the solemn,
frowning faces of the cliffs, and feeling somehow shut in with this
unknown being in a strange union.  What kind of errand had brought this
interloper into our territory?  For a wonder I was less afraid than
curious.  I wanted to get to the heart of the matter, and to discover
what the man was up to with his fire and his circles.

The same thought must have been in Archie's head, for he dropped on his
belly and began to crawl softly seawards.  I followed, and Tam, with
sundry complaints, crept after my heels.  Between the cliffs and the
fire lay some sixty yards of _d�bris_ and boulders above the level of all
but the high spring tides.  Beyond lay a string of seaweedy pools and
then the hard sands of the burnfoot.  There was excellent cover among
the big stones, and apart from the distance and the dim light, the man
by the fire was too preoccupied in his task to keep much look-out
towards the land.  I remember thinking he had chosen his place well,
for save from the sea he could not be seen.  The cliffs are so undercut
that unless a watcher on the coast were on their extreme edge he would
not see the burnfoot sands.

Archie, the skilled tracker, was the one who all but betrayed us.  His
knee slipped on the seaweed, and he rolled off a boulder, bringing down
with him a clatter of small stones.  We lay as still as mice, in terror
lest the man should have heard the noise and have come to look for the
cause.  By-and-by when I ventured to raise my head above a flat-topped
stone I saw that he was undisturbed.  The fire still burned, and he was
pacing round it. On the edge of the pools was an outcrop of red
sandstone much fissured by the sea.  Here was an excellent
vantage-ground, and all three of us curled behind it, with our eyes
just over the edge.  The man was not twenty yards off, and I could see
clearly what manner of fellow he was.  For one thing he was huge of
size, or so he seemed to me in the half-light.  He wore nothing but a
shirt and trousers, and I could hear by the flap of his feet on the
sand that he was barefoot.

Suddenly Tam Dyke gave a gasp of astonishment.  'Gosh, it's the black
minister!' he said.

It was indeed a black man, as we saw when the moon came out of a cloud.
His head was on his breast, and he walked round the fire with measured,
regular steps.  At intervals he would stop and raise both hands to the
sky, and bend his body in the direction of the moon.  But he never
uttered a word.

'It's magic,' said Archie.  'He's going to raise Satan.  We must bide
here and see what happens, for he'll grip us if we try to go back.  The
moon's ower high.'

The procession continued as if to some slow music.  I had been in no
fear of the adventure back there by our cave; but now that I saw the
thing from close at hand, my courage began to ebb.  There was something
desperately uncanny about this great negro, who had shed his clerical
garments, and was now practising some strange magic alone by the sea.
I had no doubt it was the black art, for there was that in the air and
the scene which spelled the unlawful.  As we watched, the circles
stopped, and the man threw something on the fire.  A thick smoke rose
of which we could feel the aromatic scent, and when it was gone the
flame burned with a silvery blueness like moonlight.  Still no sound
came from the minister, but he took something from his belt, and began
to make odd markings in the sand between the inner circle and the fire.
As he turned, the moon gleamed on the implement, and we saw it was a
great knife.

We were now scared in real earnest.  Here were we, three boys, at night
in a lonely place a few yards from a savage with a knife. The adventure
was far past my liking, and even the intrepid Archie was having qualms,
if I could judge from his set face. As for Tam, his teeth were
chattering like a threshing-mill.

Suddenly I felt something soft and warm on the rock at my right hand.
I felt again, and, lo! it was the man's clothes. There were his boots
and socks, his minister's coat and his minister's hat.

This made the predicament worse, for if we waited till he finished his
rites we should for certain be found by him.  At the same time, to
return over the boulders in the bright moonlight seemed an equally sure
way to discovery.  I whispered to Archie, who was for waiting a little
longer.  'Something may turn up,' he said.  It was always his way.

I do not know what would have turned up, for we had no chance of
testing it.  The situation had proved too much for the nerves of Tam
Dyke.  As the man turned towards us in his bowings and bendings, Tam
suddenly sprang to his feet and shouted at him a piece of schoolboy
rudeness then fashionable in Kirkcaple.

'Wha called ye partan-face, my bonny man?'  Then, clutching his
lantern, he ran for dear life, while Archie and I raced at his heels.
As I turned I had a glimpse of a huge figure, knife in hand, bounding
towards us.

Though I only saw it in the turn of a head, the face stamped itself
indelibly upon my mind.  It was black, black as ebony, but it was
different from the ordinary negro.  There were no thick lips and flat
nostrils; rather, if I could trust my eyes, the nose was high-bridged,
and the lines of the mouth sharp and firm.  But it was distorted into
an expression of such a devilish fury and amazement that my heart
became like water.

We had a start, as I have said, of some twenty or thirty yards.  Among
the boulders we were not at a great disadvantage, for a boy can flit
quickly over them, while a grown man must pick his way.  Archie, as
ever, kept his wits the best of us. 'Make straight for the burn,' he
shouted in a hoarse whisper; we'll beat him on the slope.'

We passed the boulders and slithered over the outcrop of red rock and
the patches of sea-pink till we reached the channel of the Dyve water,
which flows gently among pebbles after leaving the gully.  Here for the
first time I looked back and saw nothing.  I stopped involuntarily, and
that halt was nearly my undoing.  For our pursuer had reached the burn
before us, but lower down, and was coming up its bank to cut us off.

At most times I am a notable coward, and in these days I was still more
of one, owing to a quick and easily-heated imagination.  But now I
think I did a brave thing, though more by instinct than resolution.
Archie was running first, and had already splashed through the burn;
Tam came next, just about to cross, and the black man was almost at his
elbow.  Another second and Tam would have been in his clutches had I
not yelled out a warning and made straight up the bank of the burn.
Tam fell into the pool--I could hear his spluttering cry--but he got
across; for I heard Archie call to him, and the two vanished into the
thicket which clothes all the left bank of the gully.  The pursuer,
seeing me on his own side of the water, followed straight on; and
before I knew it had become a race between the two of us.

I was hideously frightened, but not without hope, for the screes and
shelves of this right side of the gully were known to me from many a
day's exploring.  I was light on my feet and uncommonly sound in wind,
being by far the best long-distance runner in Kirkcaple.  If I could
only keep my lead till I reached a certain corner I knew of, I could
outwit my enemy; for it was possible from that place to make a detour
behind a waterfall and get into a secret path of ours among the bushes.
I flew up the steep screes, not daring to look round; but at the top,
where the rocks begin, I had a glimpse of my pursuer. The man could
run.  Heavy in build though he was he was not six yards behind me, and
I could see the white of his eyes and the red of his gums.  I saw
something else--a glint of white metal in his hand.  He still had his
knife.

Fear sent me up the rocks like a seagull, and I scrambled and leaped,
making for the corner I knew of.  Something told me that the pursuit
was slackening, and for a moment I halted to look round.  A second time
a halt was nearly the end of me. A great stone flew through the air,
and took the cliff an inch from my head, half-blinding me with
splinters.  And now I began to get angry.  I pulled myself into cover,
skirted a rock till I came to my corner, and looked back for the enemy.
There he was scrambling by the way I had come, and making a prodigious
clatter among the stones.  I picked up a loose bit of rock and hurled
it with all my force in his direction.  It broke before it reached him,
but a considerable lump, to my joy, took him full in the face.  Then my
terrors revived.  I slipped behind the waterfall and was soon in the
thicket, and toiling towards the top.

I think this last bit was the worst in the race, for my strength was
failing, and I seemed to hear those horrid steps at my heels.  My heart
was in my mouth as, careless of my best clothes, I tore through the
hawthorn bushes.  Then I struck the path and, to my relief, came on
Archie and Tam, who were running slowly in desperate anxiety about my
fate.  We then took hands and soon reached the top of the gully.

For a second we looked back.  The pursuit had ceased, and far down the
burn we could hear the sounds as of some one going back to the sands.

'Your face is bleeding, Davie.  Did he get near enough to hit you?'
Archie asked.

'He hit me with a stone.  But I gave him better.  He's got a bleeding
nose to remember this night by.'

We did not dare take the road by the links, but made for the nearest
human habitation.  This was a farm about half a mile inland, and when
we reached it we lay down by the stack-yard gate and panted.

'I've lost my lantern,' said Tam.  'The big black brute!  See if I
don't tell my father.'

'Ye'll do nothing of the kind,' said Archie fiercely.  'He knows
nothing about us and can't do us any harm.  But if the story got out
and he found out who we were, he'd murder the lot of US.'

He made us swear secrecy, which we were willing enough to do, seeing
very clearly the sense in his argument.  Then we struck the highroad
and trotted back at our best pace to Kirkcaple, fear of our families
gradually ousting fear of pursuit. In our excitement Archie and I
forgot about our Sabbath hats, reposing quietly below a whin bush on
the links.

We were not destined to escape without detection.  As ill luck would
have it, Mr Murdoch had been taken ill with the stomach-ache after the
second psalm, and the congregation had been abruptly dispersed.  My
mother had waited for me at the church door, and, seeing no signs of
her son, had searched the gallery.  Then the truth came out, and, had I
been only for a mild walk on the links, retribution would have
overtaken my truantry.  But to add to this I arrived home with a
scratched face, no hat, and several rents in my best trousers.  I was
well cuffed and sent to bed, with the promise of full-dress
chastisement when my father should come home in the morning.

My father arrived before breakfast next day, and I was duly and soundly
whipped.  I set out for school with aching bones to add to the usual
depression of Monday morning.  At the corner of the Nethergate I fell
in with Archie, who was staring at a trap carrying two men which was
coming down the street. It was the Free Church minister--he had married
a rich wife and kept a horse--driving the preacher of yesterday to the
railway station.  Archie and I were in behind a doorpost in a
twinkling, so that we could see in safety the last of our enemy. He was
dressed in minister's clothes, with a heavy fur-coat and a brand new
yellow-leather Gladstone bag.  He was talking loudly as he passed, and
the Free Church minister seemed to be listening attentively.  I heard
his deep voice saying something about the 'work of God in this place.'
But what I noticed specially--and the sight made me forget my aching
hinder parts--was that he had a swollen eye, and two strips of
sticking-plaster on his cheek.


In this plain story of mine there will be so many wild doings ere the
end is reached, that I beg my reader's assent to a prosaic digression.
I will tell briefly the things which happened between my sight of the
man on the Kirkcaple sands and my voyage to Africa. I continued for
three years at the burgh school, where my progress was less notable in
my studies than in my sports.  One by one I saw my companions pass out
of idle boyhood and be set to professions.  Tam Dyke on two occasions
ran off to sea in the Dutch schooners which used to load with coal in
our port; and finally his father gave him his will, and he was
apprenticed to the merchant service.  Archie Leslie, who was a year my
elder, was destined for the law, so he left Kirkcaple for an Edinburgh
office, where he was also to take out classes at the college.  I
remained on at school till I sat alone by myself in the highest
class--a position of little dignity and deep loneliness.  I had grown a
tall, square-set lad, and my prowess at Rugby football was renowned
beyond the parishes of Kirkcaple and Portincross.  To my father I fear
I was a disappointment.  He had hoped for something in his son more
bookish and sedentary, more like his gentle, studious self.

On one thing I was determined: I should follow a learned profession.
The fear of being sent to an office, like so many of my schoolfellows,
inspired me to the little progress I ever made in my studies.  I chose
the ministry, not, I fear, out of any reverence for the sacred calling,
but because my father had followed it before me.  Accordingly I was
sent at the age of sixteen for a year's finishing at the High School of
Edinburgh, and the following winter began my Arts course at the
university.

If Fate had been kinder to me, I think I might have become a scholar.
At any rate I was just acquiring a taste for philosophy and the dead
languages when my father died suddenly of a paralytic shock, and I had
to set about earning a living.

My mother was left badly off, for my poor father had never been able to
save much from his modest stipend.  When all things were settled, it
turned out that she might reckon on an income of about fifty pounds a
year.  This was not enough to live on, however modest the household,
and certainly not enough to pay for the colleging of a son.  At this
point an uncle of hers stepped forward with a proposal.  He was a
well-to-do bachelor, alone in the world, and he invited my mother to
live with him and take care of his house.  For myself he proposed a
post in some mercantile concern, for he had much influence in the
circles of commerce.  There was nothing for it but to accept
gratefully.  We sold our few household goods, and moved to his gloomy
house in Dundas Street.  A few days later he announced at dinner that
he had found for me a chance which might lead to better things.

'You see, Davie,' he explained, 'you don't know the rudiments of
business life.  There's no house in the country that would take you in
except as a common clerk, and you would never earn much more than a
hundred pounds a year all your days.  If you want to better your future
you must go abroad, where white men are at a premium.  By the mercy of
Providence I met yesterday an old friend, Thomas Mackenzie, who was
seeing his lawyer about an estate he is bidding for.  He is the head of
one of the biggest trading and shipping concerns in the
world--Mackenzie, Mure, and Oldmeadows--you may have heard the name.
Among other things he has half the stores in South Africa, where they
sell everything from Bibles to fish-hooks.  Apparently they like men
from home to manage the stores, and to make a long story short, when I
put your case to him, he promised you a place.  I had a wire from him
this morning confirming the offer.  You are to be assistant storekeeper
at--' (my uncle fumbled in his pocket, and then read from the yellow
slip) 'at Blaauwildebeestefontein.  There's a mouthful for you.'

In this homely way I first heard of a place which was to be the theatre
of so many strange doings.

'It's a fine chance for you,' my uncle continued.  'You'll only be
assistant at first, but when you have learned your job you'll have a
store of your own.  Mackenzie's people will pay you three hundred
pounds a year, and when you get a store you'll get a percentage on
sales.  It lies with you to open up new trade among the natives.  I
hear that Blaauw--something or other, is in the far north of the
Transvaal, and I see from the map that it is in a wild, hilly country.
You may find gold or diamonds up there, and come back and buy
Portincross House.'  My uncle rubbed his hands and smiled cheerily.

Truth to tell I was both pleased and sad.  If a learned profession was
denied me I vastly preferred a veld store to an Edinburgh office stool.
Had I not been still under the shadow of my father's death I might have
welcomed the chance of new lands and new folk.  As it was, I felt the
loneliness of an exile. That afternoon I walked on the Braid Hills, and
when I saw in the clear spring sunlight the coast of Fife, and
remembered Kirkcaple and my boyish days, I could have found it in me to
sit down and cry.

A fortnight later I sailed.  My mother bade me a tearful farewell, and
my uncle, besides buying me an outfit and paying my passage money, gave
me a present of twenty sovereigns. 'You'll not be your mother's son,
Davie,' were his last words, 'if you don't come home with it multiplied
by a thousand.'  I thought at the time that I would give more than
twenty thousand pounds to be allowed to bide on the windy shores of
Forth.


I sailed from Southampton by an intermediate steamer, and went steerage
to save expense.  Happily my acute homesickness was soon forgotten in
another kind of malady.  It blew half a gale before we were out of the
Channel, and by the time we had rounded Ushant it was as dirty weather
as ever I hope to see.  I lay mortal sick in my bunk, unable to bear
the thought of food, and too feeble to lift my head.  I wished I had
never left home, but so acute was my sickness that if some one had
there and then offered me a passage back or an immediate landing on
shore I should have chosen the latter.

It was not till we got into the fair-weather seas around Madeira that I
recovered enough to sit on deck and observe my fellow-passengers.
There were some fifty of us in the steerage, mostly wives and children
going to join relations, with a few emigrant artisans and farmers.  I
early found a friend in a little man with a yellow beard and
spectacles, who sat down beside me and remarked on the weather in a
strong Scotch accent.  He turned out to be a Mr Wardlaw from Aberdeen,
who was going out to be a schoolmaster.  He was a man of good
education, who had taken a university degree, and had taught for some
years as an under-master in a school in his native town.  But the east
winds had damaged his lungs, and he had been glad to take the chance of
a poorly paid country school in the veld.  When I asked him where he
was going I was amazed to be told, 'Blaauwildebeestefontein.'

Mr Wardlaw was a pleasant little man, with a sharp tongue but a
cheerful temper.  He laboured all day at primers of the Dutch and
Kaffir languages, but in the evening after supper he would walk with me
on the after-deck and discuss the future.  Like me, he knew nothing of
the land he was going to, but he was insatiably curious, and he
affected me with his interest.  'This place, Blaauwildebeestefontein,'
he used to say, 'is among the Zoutpansberg mountains, and as far as I
can see, not above ninety miles from the railroad.  It looks from the
map a well-watered country, and the Agent-General in London told me it
was healthy or I wouldn't have taken the job.  It seems we'll be in the
heart of native reserves up there, for here's a list of chiefs--'Mpefu,
Sikitola, Majinje, Magata; and there are no white men living to the
east of us because of the fever.  The name means the "spring of the
blue wildebeeste," whatever fearsome animal that may be.  It sounds
like a place for adventure, Mr Crawfurd.  You'll exploit the pockets of
the black men and I'll see what I can do with their minds.' There was
another steerage passenger whom I could not help observing because of
my dislike of his appearance.  He, too, was a little man, by name
Henriques, and in looks the most atrocious villain I have ever clapped
eyes on.  He had a face the colour of French mustard--a sort of dirty
green--and bloodshot, beady eyes with the whites all yellowed with
fever. He had waxed moustaches, and a curious, furtive way of walking
and looking about him.  We of the steerage were careless in our dress,
but he was always clad in immaculate white linen, with pointed, yellow
shoes to match his complexion.  He spoke to no one, but smoked long
cheroots all day in the stern of the ship, and studied a greasy
pocket-book. Once I tripped over him in the dark, and he turned on me
with a snarl and an oath.  I was short enough with him in return, and
he looked as if he could knife me.

'I'll wager that fellow has been a slave-driver in his time,' I told Mr
Wardlaw, who said, 'God pity his slaves, then.'

And now I come to the incident which made the rest of the voyage pass
all too soon for me, and foreshadowed the strange events which were to
come.  It was the day after we crossed the Line, and the first-class
passengers were having deck sports.  A tug-of-war had been arranged
between the three classes, and a half-dozen of the heaviest fellows in
the steerage, myself included, were invited to join.  It was a blazing
hot afternoon, but on the saloon deck there were awnings and a cool
wind blowing from the bows.  The first-class beat the second easily,
and after a tremendous struggle beat the steerage also.  Then they
regaled us with iced-drinks and cigars to celebrate the victory.

I was standing at the edge of the crowd of spectators, when my eye
caught a figure which seemed to have little interest in our games.  A
large man in clerical clothes was sitting on a deck-chair reading a
book.  There was nothing novel about the stranger, and I cannot explain
the impulse which made me wish to see his face.  I moved a few steps up
the deck, and then I saw that his skin was black.  I went a little
farther, and suddenly he raised his eyes from his book and looked
round. It was the face of the man who had terrified me years ago on the
Kirkcaple shore.

I spent the rest of the day in a brown study.  It was clear to me that
some destiny had prearranged this meeting.  Here was this man
travelling prosperously as a first-class passenger with all the
appurtenances of respectability.  I alone had seen him invoking strange
gods in the moonlight, I alone knew of the devilry in his heart, and I
could not but believe that some day or other there might be virtue in
that knowledge.

The second engineer and I had made friends, so I got him to consult the
purser's list for the name of my acquaintance. He was down as the Rev.
John Laputa, and his destination was Durban. The next day being Sunday,
who should appear to address us steerage passengers but the black
minister.  He was introduced by the captain himself, a notably pious
man, who spoke of the labours of his brother in the dark places of
heathendom. Some of us were hurt in our pride in being made the target
of a black man's oratory.  Especially Mr Henriques, whose skin spoke of
the tar-brush, protested with oaths against the insult. Finally he sat
down on a coil of rope, and spat scornfully in the vicinity of the
preacher.

For myself I was intensely curious, and not a little impressed.  The
man's face was as commanding as his figure, and his voice was the most
wonderful thing that ever came out of human mouth.  It was full and
rich, and gentle, with the tones of a great organ.  He had none of the
squat and preposterous negro lineaments, but a hawk nose like an Arab,
dark flashing eyes, and a cruel and resolute mouth.  He was black as my
hat, but for the rest he might have sat for a figure of a Crusader.  I
do not know what the sermon was about, though others told me that it
was excellent.  All the time I watched him, and kept saying to myself,
'You hunted me up the Dyve Burn, but I bashed your face for you.'
Indeed, I thought I could see faint scars on his cheek.

The following night I had toothache, and could not sleep.  It was too
hot to breathe under cover, so I got up, lit a pipe, and walked on the
after-deck to ease the pain.  The air was very still, save for the
whish of water from the screws and the steady beat of the engines.
Above, a great yellow moon looked down on me, and a host of pale stars.

The moonlight set me remembering the old affair of the Dyve Burn, and
my mind began to run on the Rev. John Laputa.  It pleased me to think
that I was on the track of some mystery of which I alone had the clue.
I promised myself to search out the antecedents of the minister when I
got to Durban, for I had a married cousin there, who might know
something of his doings.  Then, as I passed by the companion-way to the
lower deck, I heard voices, and peeping over the rail, I saw two men
sitting in the shadow just beyond the hatch of the hold.

I thought they might be two of the sailors seeking coolness on the open
deck, when something in the figure of one of them made me look again.
The next second I had slipped back and stolen across the after-deck to
a point just above them.  For the two were the black minister and that
ugly yellow villain, Henriques.

I had no scruples about eavesdropping, but I could make nothing of
their talk.  They spoke low, and in some tongue which may have been
Kaffir or Portuguese, but was in any case unknown to me.  I lay,
cramped and eager, for many minutes, and was just getting sick of it
when a familiar name caught my ear.  Henriques said something in which
I caught the word 'Blaauwildebeestefontein.'  I listened intently, and
there could be no mistake.  The minister repeated the name, and for the
next few minutes it recurred often in their talk.  I went back
stealthily to bed, having something to make me forget my aching tooth.
First of all, Laputa and Henriques were allies.  Second, the place I
was bound for had something to do with their schemes.

I said nothing to Mr Wardlaw, but spent the next week in the assiduous
toil of the amateur detective.  I procured some maps and books from my
friend, the second engineer, and read all I could about
Blaauwildebeestefontein.  Not that there was much to learn; but I
remember I had quite a thrill when I discovered from the chart of the
ship's run one day that we were in the same latitude as that
uncouthly-named spot.  I found out nothing, however, about Henriques or
the Rev. John Laputa.  The Portuguese still smoked in the stern, and
thumbed his greasy notebook; the minister sat in his deck-chair, and
read heavy volumes from the ship's library.  Though I watched every
night, I never found them again together.

At Cape Town Henriques went ashore and did not return. The minister did
not budge from the ship the three days we lay in port, and, indeed, it
seemed to me that he kept his cabin.  At any rate I did not see his
great figure on deck till we were tossing in the choppy seas round Cape
Agulhas. Sea-sickness again attacked me, and with short lulls during
our stoppages at Port Elizabeth and East London, I lay wretchedly in my
bunk till we sighted the bluffs of Durban harbour.

Here it was necessary for me to change my ship, for in the interests of
economy I was going by sea to Delagoa Bay, and thence by the cheap
railway journey into the Transvaal.  I sought out my cousin, who lived
in a fine house on the Berea, and found a comfortable lodging for the
three days of my stay there.  I made inquiries about Mr Laputa, but
could hear nothing.  There was no native minister of that name, said my
cousin, who was a great authority on all native questions.  I described
the man, but got no further light.  No one had seen or heard of such a
being, 'unless,' said my cousin, 'he is one of those American Ethiopian
rascals.'

My second task was to see the Durban manager of the firm which I had
undertaken to serve.  He was a certain Mr Colles, a big fat man, who
welcomed me in his shirt-sleeves, with a cigar in his mouth.  He
received me pleasantly, and took me home to dinner with him.

'Mr Mackenzie has written about you,' he said.  'I'll be quite frank
with you, Mr Crawfurd.  The firm is not exactly satisfied about the way
business has been going lately at Blaauwildebeestefontein. There's a
grand country up there, and a grand opportunity for the man who can
take it.  Japp, who is in charge, is an old man now and past his best,
but he has been long with the firm, and we don't want to hurt his
feelings.  When he goes, which must be pretty soon, you'll have a good
chance of the place, if you show yourself an active young fellow.'

He told me a great deal more about Blaauwildebeestefontein, principally
trading details.  Incidentally he let drop that Mr Japp had had several
assistants in the last few years.  I asked him why they had left, and
he hesitated.

'It's a lonely place, and they didn't like the life.  You see, there
are few white men near, and young fellows want society. They
complained, and were moved on.  But the firm didn't think the more of
them.'

I told him I had come out with the new schoolmaster.

'Yes,' he said reflectively, 'the school.  That's been vacant pretty
often lately.  What sort of fellow is this Wardlaw?  Will he stay, I
wonder?'

'From all accounts,' I said, 'Blaauwildebeestefontein does not seem
popular.'

'It isn't.  That's why we've got you out from home.  The colonial-born
doesn't find it fit in with his idea of comfort.  He wants society, and
he doesn't like too many natives.  There's nothing up there but natives
and a few back-veld Dutchmen with native blood in them.  You fellows
from home are less set on an easy life, or you wouldn't be here.'

There was something in Mr Colles's tone which made me risk another
question.

'What's the matter with the place?  There must be more wrong with it
than loneliness to make everybody clear out.  I have taken on this job,
and I mean to stick to it, so you needn't be afraid to tell me.'

The manager looked at me sharply.  'That's the way to talk, my lad.
You look as if you had a stiff back, so I'll be frank with you.  There
is something about the place.  It gives the ordinary man the jumps.
What it is, I don't know, and the men who come back don't know
themselves.  I want you to find out for me.  You'll be doing the firm
an enormous service if you can get on the track of it.  It may be the
natives, or it may be the takhaars, or it may be something else.  Only
old Japp can stick it out, and he's too old and doddering to care about
moving.  I want you to keep your eyes skinned, and write privately to
me if you want any help.  You're not out here for your health, I can
see, and here's a chance for you to get your foot on the ladder.

'Remember, I'm your friend,' he said to me again at the garden gate.
'Take my advice and lie very low.  Don't talk, don't meddle with drink,
learn all you can of the native jabber, but don't let on you understand
a word.  You're sure to get on the track of something.  Good-bye, my
boy,' and he waved a fat hand to me.

That night I embarked on a cargo-boat which was going round the coast
to Delagoa Bay.  It is a small world--at least for us far-wandering
Scots.  For who should I find when I got on board but my old friend Tam
Dyke, who was second mate on the vessel?  We wrung each other's hands,
and I answered, as best I could, his questions about Kirkcaple.  I had
supper with him in the cabin, and went on deck to see the moorings cast.

Suddenly there was a bustle on the quay, and a big man with a handbag
forced his way up the gangway.  The men who were getting ready to cast
off tried to stop him, but he elbowed his way forward, declaring he
must see the captain.  Tam went up to him and asked civilly if he had a
passage taken.  He admitted he had not, but said he would make it right
in two minutes with the captain himself.  The Rev. John Laputa, for
some reason of his own, was leaving Durban with more haste than he had
entered it.

I do not know what passed with the captain, but the minister got his
passage right enough, and Tam was even turned out of his cabin to make
room for him.  This annoyed my friend intensely.

'That black brute must be made of money, for he paid through the nose
for this, or I'm a Dutchman.  My old man doesn't take to his black
brethren any more than I do.  Hang it all, what are we coming to, when
we're turning into a blooming cargo boat for niggers?'

I had all too little of Tam's good company, for on the afternoon of the
second day we reached the little town of Lourenco Marques.  This was my
final landing in Africa, and I mind how eagerly I looked at the low,
green shores and the bush-covered slopes of the mainland.  We were
landed from boats while the ship lay out in the bay, and Tam came
ashore with me to spend the evening.  By this time I had lost every
remnant of homesickness.  I had got a job before me which promised
better things than colleging at Edinburgh, and I was as keen to get up
country now as I had been loth to leave England.  My mind being full of
mysteries, I scanned every Portuguese loafer on the quay as if he had
been a spy, and when Tam and I had had a bottle of Collates in a cafe I
felt that at last I had got to foreign parts and a new world.

Tam took me to supper with a friend of his, a Scot by the name of
Aitken, who was landing-agent for some big mining house on the Rand.
He hailed from Fife and gave me a hearty welcome, for he had heard my
father preach in his young days. Aitken was a strong, broad-shouldered
fellow who had been a sergeant in the Gordons, and during the war he
had done secret-service work in Delagoa.  He had hunted, too, and
traded up and down Mozambique, and knew every dialect of the Kaffirs.
He asked me where I was bound for, and when I told him there was the
same look in his eyes as I had seen with the Durban manager.

'You're going to a rum place, Mr Crawfurd,' he said.

'So I'm told.  Do you know anything about it?  You're not the first who
has looked queer when I've spoken the name.'

'I've never been there,' he said, 'though I've been pretty near it from
the Portuguese side.  That's the funny thing about
Blaauwildebeestefontein.  Everybody has heard of it, and nobody knows
it.'

'I wish you would tell me what you have heard.'

'Well, the natives are queer up thereaways.  There's some kind of a
holy place which every Kaffir from Algoa Bay to the Zambesi and away
beyond knows about.  When I've been hunting in the bush-veld I've often
met strings of Kaffirs from hundreds of miles distant, and they've all
been going or coming from Blaauwildebeestefontein.  It's like Mecca to
the Mohammedans, a place they go to on pilgrimage.  I've heard of an
old man up there who is believed to be two hundred years old. Anyway,
there's some sort of great witch or wizard living in the mountains.'

Aitken smoked in silence for a time; then he said, 'I'll tell you
another thing.  I believe there's a diamond mine.  I've often meant to
go up and look for it.'

Tam and I pressed him to explain, which he did slowly after his fashion.

'Did you ever hear of I.D.B.--illicit diamond broking?' he asked me.
'Well, it's notorious that the Kaffirs on the diamond fields get away
with a fair number of stones, and they are bought by Jew and Portuguese
traders.  It's against the law to deal in them, and when I was in the
intelligence here we used to have a lot of trouble with the vermin.
But I discovered that most of the stones came from natives in one part
of the country--more or less round Blaauwildebeestefontein--and I see
no reason to think that they had all been stolen from Kimberley or the
Premier.  Indeed some of the stones I got hold of were quite different
from any I had seen in South Africa before.  I shouldn't wonder if the
Kaffirs in the Zoutpansberg had struck some rich pipe, and had the
sense to keep quiet about it.  Maybe some day I'll take a run up to see
you and look into the matter.'

After this the talk turned on other topics till Tam, still nursing his
grievance, asked a question on his own account. 'Did you ever come
across a great big native parson called Laputa?  He came on board as we
were leaving Durban, and I had to turn out of my cabin for him.'  Tam
described him accurately but vindictively, and added that 'he was sure
he was up to no good.'

Aitken shook his head.  'No, I don't know the man.  You say he landed
here?  Well, I'll keep a look-out for him.  Big native parsons are not
so common.'

Then I asked about Henriques, of whom Tam knew nothing. I described his
face, his clothes, and his habits.  Aitken laughed uproariously.

'Tut, my man, most of the subjects of his Majesty the King of Portugal
would answer to that description.  If he's a rascal, as you think, you
may be certain he's in the I.D.B. business, and if I'm right about
Blaauwildebeestefontein you'll likely have news of him there some time
or other.  Drop me a line if he comes, and I'll get on to his record.'

I saw Tam off in the boat with a fairly satisfied mind.  I was going to
a place with a secret, and I meant to find it out.  The natives round
Blaauwildebeestefontein were queer, and diamonds were suspected
somewhere in the neighbourhood.

Henriques had something to do with the place, and so had the Rev. John
Laputa, about whom I knew one strange thing.  So did Tam by the way,
but he had not identified his former pursuer, and I had told him
nothing.  I was leaving two men behind me, Colles at Durban and Aitken
at Lourenco Marques, who would help me if trouble came.  Things were
shaping well for some kind of adventure.

The talk with Aitken had given Tam an inkling of my thoughts.  His last
words to me were an appeal to let him know if there was any fun going.

'I can see you're in for a queer job.  Promise to let me hear from you
if there's going to be a row, and I'll come up country, though I should
have to desert the service.  Send us a letter to the agents at Durban
in case we should be in port.  You haven't forgotten the Dyve Burn,
Davie?'


The Pilgrim's Progress had been the Sabbath reading of my boyhood, and
as I came in sight of Blaauwildebeestefontein a passage ran in my head.
It was that which tells how Christian and Hopeful, after many perils of
the way, came to the Delectable Mountains, from which they had a
prospect of Canaan.  After many dusty miles by rail, and a weariful
journey in a Cape-cart through arid plains and dry and stony gorges, I
had come suddenly into a haven of green.  The Spring of the Blue
Wildebeeste was a clear rushing mountain torrent, which swirled over
blue rocks into deep fern-fringed pools.  All around was a tableland of
lush grass with marigolds and arum lilies instead of daisies and
buttercups.  Thickets of tall trees dotted the hill slopes and patched
the meadows as if some landscape-gardener had been at work on them.
Beyond, the glen fell steeply to the plains, which ran out in a faint
haze to the horizon.  To north and south I marked the sweep of the
Berg, now rising high to a rocky peak and now stretching in a level
rampart of blue.  On the very edge of the plateau where the road dipped
for the descent stood the shanties of Blaauwildebeestefontein. The
fresh hill air had exhilarated my mind, and the aromatic scent of the
evening gave the last touch of intoxication.  Whatever serpent might
lurk in it, it was a veritable Eden I had come to.

Blaauwildebeestefontein had no more than two buildings of civilized
shape; the store, which stood on the left side of the river, and the
schoolhouse opposite.  For the rest, there were some twenty native
huts, higher up the slope, of the type which the Dutch call _rondavels_.
The schoolhouse had a pretty garden, but the store stood bare in a
patch of dust with a few outhouses and sheds beside it.  Round the door
lay a few old ploughs and empty barrels, and beneath a solitary blue
gum was a wooden bench with a rough table.  Native children played in
the dust, and an old Kaffir squatted by the wall.

My few belongings were soon lifted from the Cape-cart, and I entered
the shop.  It was the ordinary pattern of up-country store--a bar in
one corner with an array of bottles, and all round the walls tins of
canned food and the odds and ends of trade.  The place was empty, and a
cloud of flies buzzed over the sugar cask.

Two doors opened at the back, and I chose the one to the right.  I
found myself in a kind of kitchen with a bed in one corner, and a
litter of dirty plates on the table.  On the bed lay a man, snoring
heavily.  I went close to him, and found an old fellow with a bald
head, clothed only in a shirt and trousers. His face was red and
swollen, and his breath came in heavy grunts.  A smell of bad whisky
hung over everything.  I had no doubt that this was Mr Peter Japp, my
senior in the store.  One reason for the indifferent trade at
Blaauwildebeestefontein was very clear to me: the storekeeper was a sot.

I went back to the shop and tried the other door.  It was a bedroom
too, but clean and pleasant.  A little native girl--Zeeta, I found they
called her--was busy tidying it up, and when I entered she dropped me a
curtsy.  'This is your room, Baas,' she said in very good English in
reply to my question. The child had been well trained somewhere, for
there was a cracked dish full of oleander blossom on the drawers'-head,
and the pillow-slips on the bed were as clean as I could wish. She
brought me water to wash, and a cup of strong tea, while I carried my
baggage indoors and paid the driver of the cart. Then, having cleaned
myself and lit a pipe, I walked across the road to see Mr Wardlaw.

I found the schoolmaster sitting under his own fig-tree reading one of
his Kaffir primers.  Having come direct by rail from Cape Town, he had
been a week in the place, and ranked as the second oldest white
resident.

'Yon's a bonny chief you've got, Davie,' were his first words. 'For
three days he's been as fou as the Baltic.'

I cannot pretend that the misdeeds of Mr Japp greatly annoyed me.  I
had the reversion of his job, and if he chose to play the fool it was
all in my interest.  But the schoolmaster was depressed at the prospect
of such company.  'Besides you and me, he's the only white man in the
place.  It's a poor look-out on the social side.'

The school, it appeared, was the merest farce.  There were only five
white children, belonging to Dutch farmers in the mountains.  The
native side was more flourishing, but the mission schools at the
locations got most of the native children in the neighbourhood.  Mr
Wardlaw's educational zeal ran high.  He talked of establishing a
workshop and teaching carpentry and blacksmith's work, of which he knew
nothing. He rhapsodized over the intelligence of his pupils and
bemoaned his inadequate gift of tongues.  'You and I, Davie,' he said,
'must sit down and grind at the business.  It is to the interest of
both of us.  The Dutch is easy enough.  It's a sort of kitchen dialect
you can learn in a fortnight.  But these native languages are a stiff
job.  Sesuto is the chief hereabouts, and I'm told once you've got that
it's easy to get the Zulu.  Then there's the thing the Shangaans
speak--Baronga, I think they call it.  I've got a Christian Kaffir
living up in one of the huts who comes every morning to talk to me for
an hour.  You'd better join me.'

I promised, and in the sweet-smelling dust crossed the road to the
store.  Japp was still sleeping, so I got a bowl of mealie porridge
from Zeeta and went to bed.


Japp was sober next morning and made me some kind of apology.  He had
chronic lumbago, he said, and 'to go on the bust' now and then was the
best cure for it.  Then he proceeded to initiate me into my duties in a
tone of exaggerated friendliness. 'I took a fancy to you the first time
I clapped eyes on you,' he said.  'You and me will be good friends,
Crawfurd, I can see that.  You're a spirited young fellow, and you'll
stand no nonsense.  The Dutch about here are a slim lot, and the
Kaffirs are slimmer.  Trust no man, that's my motto.  The firm know
that, and I've had their confidence for forty years.'

The first day or two things went well enough.  There was no doubt that,
properly handled, a fine trade could be done in
Blaauwildebeestefontein.  The countryside was crawling with natives,
and great strings used to come through from Shangaan territory on the
way to the Rand mines.  Besides, there was business to be done with the
Dutch farmers, especially with the tobacco, which I foresaw could be
worked up into a profitable export.  There was no lack of money either,
and we had to give very little credit, though it was often asked for.
I flung myself into the work, and in a few weeks had been all round the
farms and locations.  At first Japp praised my energy, for it left him
plenty of leisure to sit indoors and drink.  But soon he grew
suspicious, for he must have seen that I was in a fair way to oust him
altogether.  He was very anxious to know if I had seen Colles in
Durban, and what the manager had said.  'I have letters,' he told me a
hundred times, 'from Mr Mackenzie himself praising me up to the skies.
The firm couldn't get along without old Peter Japp, I can tell you.'  I
had no wish to quarrel with the old man, so I listened politely to all
he said.  But this did not propitiate him, and I soon found him so
jealous as to be a nuisance.  He was Colonial-born and was always
airing the fact.  He rejoiced in my rawness, and when I made a blunder
would crow over it for hours.  'It's no good, Mr Crawfurd; you new
chums from England may think yourselves mighty clever, but we men from
the Old Colony can get ahead of you every time.  In fifty years you'll
maybe learn a little about the country, but we know all about it before
we start.'  He roared with laughter at my way of tying a _voorslag_, and
he made merry (no doubt with reason) on my management of a horse.  I
kept my temper pretty well, but I own there were moments when I came
near to kicking Mr Japp.

The truth is he was a disgusting old ruffian.  His character was shown
by his treatment of Zeeta.  The poor child slaved all day and did two
men's work in keeping the household going. She was an orphan from a
mission station, and in Japp's opinion a creature without rights.
Hence he never spoke to her except with a curse, and used to cuff her
thin shoulders till my blood boiled.  One day things became too much
for my temper. Zeeta had spilled half a glass of Japp's whisky while
tidying up the room.  He picked up a sjambok, and proceeded to beat her
unmercifully till her cries brought me on the scene.  I tore the whip
from his hands, seized him by the scruff and flung him on a heap of
potato sacks, where he lay pouring out abuse and shaking with rage.
Then I spoke my mind.  I told him that if anything of the sort happened
again I would report it at once to Mr Colles at Durban.  I added that
before making my report I would beat him within an inch of his degraded
life.  After a time he apologized, but I could see that thenceforth he
regarded me with deadly hatred.

There was another thing I noticed about Mr Japp. He might brag about his
knowledge of how to deal with natives, but to my mind his methods were a
disgrace to a white man. Zeeta came in for oaths and blows, but there
were other Kaffirs whom he treated with a sort of cringing friendliness.
A big black fellow would swagger into the shop, and be received by Japp
as if he were his long-lost brother. The two would collogue for hours;
and though at first I did not understand the tongue, I could see that it
was the white man who fawned and the black man who bullied. Once when
Japp was away one of these fellows came into the store as if it belonged
to him, but he went out quicker than he entered. Japp complained
afterwards of my behaviour. ''Mwanga is a good friend of mine,' he said,
'and brings us a lot of business. I'll thank you to be civil to him the
next time.' I replied very shortly that 'Mwanga or anybody else who did
not mend his manners would feel the weight of my boot.


The thing went on, and I am not sure that he did not give the Kaffirs
drink on the sly.  At any rate, I have seen some very drunk natives on
the road between the locations and Blaauwildebeestefontein, and some of
them I recognized as Japp's friends.  I discussed the matter with Mr
Wardlaw, who said, 'I believe the old villain has got some sort of
black secret, and the natives know it, and have got a pull on him.'
And I was inclined to think he was right.


By-and-by I began to feel the lack of company, for Wardlaw was so full
of his books that he was of little use as a companion. So I resolved to
acquire a dog, and bought one from a prospector, who was stony-broke
and would have sold his soul for a drink.  It was an enormous Boer
hunting-dog, a mongrel in whose blood ran mastiff and bulldog and
foxhound, and Heaven knows what beside.  In colour it was a kind of
brindled red, and the hair on its back grew against the lie of the rest
of its coat.  Some one had told me, or I may have read it, that a back
like this meant that a dog would face anything mortal, even to a
charging lion, and it was this feature which first caught my fancy.
The price I paid was ten shillings and a pair of boots, which I got at
cost price from stock, and the owner departed with injunctions to me to
beware of the brute's temper.  Colin--for so I named him--began his
career with me by taking the seat out of my breeches and frightening Mr
Wardlaw into a tree.  It took me a stubborn battle of a fortnight to
break his vice, and my left arm to-day bears witness to the struggle.
After that he became a second shadow, and woe betide the man who had
dared to raise his hand to Colin's master.  Japp declared that the dog
was a devil, and Colin repaid the compliment with a hearty dislike.

With Colin, I now took to spending some of my ample leisure in
exploring the fastnesses of the Berg.  I had brought out a shot-gun of
my own, and I borrowed a cheap Mauser sporting rifle from the store.  I
had been born with a good eye and a steady hand, and very soon I became
a fair shot with a gun and, I believe, a really fine shot with the
rifle.  The sides of the Berg were full of quail and partridge and bush
pheasant, and on the grassy plateau there was abundance of a bird not
unlike our own blackcock, which the Dutch called _korhaan_. But the great
sport was to stalk bush-buck in the thickets, which is a game in which
the hunter is at small advantage.  I have been knocked down by a
wounded bush-buck ram, and but for Colin might have been badly damaged.
Once, in a kloof not far from the Letaba, I killed a fine leopard,
bringing him down with a single shot from a rocky shelf almost on the
top of Colin.  His skin lies by my fireside as I write this tale.  But
it was during the days I could spare for an expedition into the plains
that I proved the great qualities of my dog.  There we had nobler game
to follow--wildebeest and hartebeest, impala, and now and then a
koodoo.  At first I was a complete duffer, and shamed myself in Colin's
eyes.  But by-and-by I learned something of veld-craft: I learned how
to follow spoor, how to allow for the wind, and stalk under cover.
Then, when a shot had crippled the beast, Colin was on its track like a
flash to pull it down.  The dog had the nose of a retriever, the speed
of a greyhound, and the strength of a bull-terrier.  I blessed the day
when the wandering prospector had passed the store.

Colin slept at night at the foot of my bed, and it was he who led me to
make an important discovery.  For I now became aware that I was being
subjected to constant espionage.  It may have been going on from the
start, but it was not till my third month at Blaauwildebeestefontein
that I found it out.  One night I was going to bed, when suddenly the
bristles rose on the dog's back and he barked uneasily at the window.
I had been standing in the shadow, and as I stepped to the window to
look out I saw a black face disappear below the palisade of the
backyard.  The incident was trifling, but it put me on my guard.  The
next night I looked, but saw nothing.  The third night I looked, and
caught a glimpse of a face almost pressed to the pane.  Thereafter I
put up the shutters after dark, and shifted my bed to a part of the
room out of line with the window.

It was the same out of doors.  I would suddenly be conscious, as I
walked on the road, that I was being watched.  If I made as if to walk
into the roadside bush there would be a faint rustling, which told that
the watcher had retired.  The stalking was brilliantly done, for I
never caught a glimpse of one of the stalkers.  Wherever I went--on the
road, on the meadows of the plateau, or on the rugged sides of the
Berg--it was the same.  I had silent followers, who betrayed themselves
now and then by the crackling of a branch, and eyes were always looking
at me which I could not see.  Only when I went down to the plains did
the espionage cease.  This thing annoyed Colin desperately, and his
walks abroad were one continuous growl. Once, in spite of my efforts,
he dashed into the thicket, and a squeal of pain followed.  He had got
somebody by the leg, and there was blood on the grass.

Since I came to Blaauwildebeestefontein I had forgotten the mystery I
had set out to track in the excitement of a new life and my sordid
contest with Japp.  But now this espionage brought back my old
preoccupation.  I was being watched because some person or persons
thought that I was dangerous. My suspicions fastened on Japp, but I
soon gave up that clue. It was my presence in the store that was a
danger to him, not my wanderings about the countryside.  It might be
that he had engineered the espionage so as to drive me out of the place
in sheer annoyance; but I flattered myself that Mr Japp knew me too
well to imagine that such a game was likely to succeed.

The mischief was that I could not make out who the trackers were.  I
had visited all the surrounding locations, and was on good enough terms
with all the chiefs.  There was 'Mpefu, a dingy old fellow who had
spent a good deal of his life in a Boer gaol before the war.  There was
a mission station at his place, and his people seemed to me to be well
behaved and prosperous. Majinje was a chieftainess, a little girl whom
nobody was allowed to see.  Her location was a miserable affair, and
her tribe was yearly shrinking in numbers.  Then there was Magata
farther north among the mountains.  He had no quarrel with me, for he
used to give me a meal when I went out hunting in that direction; and
once he turned out a hundred of his young men, and I had a great battue
of wild dogs.  Sikitola, the biggest of all, lived some distance out in
the flats.  I knew less about him; but if his men were the trackers,
they must have spent most of their days a weary way from their kraal.
The Kaffirs in the huts at Blaauwildebeestefontein were mostly
Christians, and quiet, decent fellows, who farmed their little gardens,
and certainly preferred me to Japp.  I thought at one time of riding
into Pietersdorp to consult the Native Commissioner.  But I discovered
that the old man, who knew the country, was gone, and that his
successor was a young fellow from Rhodesia, who knew nothing about
anything.  Besides, the natives round Blaauwildebeestefontein were well
conducted, and received few official visitations.  Now and then a
couple of Zulu policemen passed in pursuit of some minor malefactor,
and the collector came for the hut-tax; but we gave the Government
little work, and they did not trouble their heads about us.

As I have said, the clues I had brought out with me to
Blaauwildebeestefontein began to occupy my mind again; and the more I
thought of the business the keener I grew.  I used to amuse myself with
setting out my various bits of knowledge. There was first of all the
Rev. John Laputa, his doings on the Kirkcaple shore, his talk with
Henriques about Blaauwildebeestefontein, and his strange behaviour at
Durban. Then there was what Colles had told me about the place being
queer, how nobody would stay long either in the store or the
schoolhouse.  Then there was my talk with Aitken at Lourenco Marques,
and his story of a great wizard in the neighbourhood to whom all
Kaffirs made pilgrimages, and the suspicion of a diamond pipe.  Last
and most important, there was this perpetual spying on myself.  It was
as clear as daylight that the place held some secret, and I wondered if
old Japp knew.  I was fool enough one day to ask him about diamonds.
He met me with contemptuous laughter.  'There's your ignorant
Britisher,' he cried.  'If you had ever been to Kimberley you would
know the look of a diamond country.  You're as likely to find diamonds
here as ocean pearls.  But go out and scrape in the spruit if you like;
you'll maybe find some garnets.'

I made cautious inquiries, too, chiefly through Mr Wardlaw, who was
becoming a great expert at Kaffir, about the existence of Aitken's
wizard, but he could get no news.  The most he found out was that there
was a good cure for fever among Sikitola's men, and that Majinje, if
she pleased, could bring rain.

The upshot of it all was that, after much brooding, I wrote a letter to
Mr Colles, and, to make sure of its going, gave it to a missionary to
post in Pietersdorp.  I told him frankly what Aitken had said, and I
also told him about the espionage.  I said nothing about old Japp, for,
beast as he was, I did not want him at his age to be without a
livelihood.


A reply came from Colles, addressed not to me but to Japp. It seemed
that the old fellow had once suggested the establishment of a branch
store at a place out in the plains called Umvelos', and the firm was
now prepared to take up the scheme.  Japp was in high good humour, and
showed me the letter.  Not a word was said of what I had written about,
only the bare details about starting the branch.  I was to get a couple
of masons, load up two wagons with bricks and timber, and go down to
Umvelos' and see the store built.  The stocking of it and the
appointment of a storekeeper would be matter for further
correspondence.  Japp was delighted, for, besides getting rid of me for
several weeks, it showed that his advice was respected by his
superiors.  He went about bragging that the firm could not get on
without him, and was inclined to be more insolent to me than usual in
his new self-esteem.  He also got royally drunk over the head of it.

I confess I was hurt by the manager's silence on what seemed to me more
vital matters.  But I soon reflected that if he wrote at all he would
write direct to me, and I eagerly watched for the post-runner.  No
letter came, however, and I was soon too busy with preparations to look
for one.  I got the bricks and timber from Pietersdorp, and hired two
Dutch masons to run the job.  The place was not very far from
Sikitola's kraal, so there would be no difficulty about native helpers.
Having my eyes open for trade, I resolved to kill two birds with one
stone.  It was the fashion among the old-fashioned farmers on the
high-veld to drive the cattle down into the bush-veld--which they call
the winter-veld--for winter pasture.  There is no fear of red-water
about that season, and the grass of the plains is rich and thick
compared with the uplands.  I discovered that some big droves were
passing on a certain day, and that the owners and their families were
travelling with them in wagons.  Accordingly I had a light _naachtmaal_
fitted up as a sort of travelling store, and with my two wagons full of
building material joined the caravan.  I hoped to do good trade in
selling little luxuries to the farmers on the road and at Umvelos'.

It was a clear cold morning when we started down the Berg. At first my
hands were full with the job of getting my heavy wagons down the
awesome precipice which did duty as a highway.  We locked the wheels
with chains, and tied great logs of wood behind to act as brakes.
Happily my drivers knew their business, but one of the Boer wagons got
a wheel over the edge, and it was all that ten men could do to get it
back again.

After that the road was easier, winding down the side of a slowly
opening glen.  I rode beside the wagons, and so heavenly was the
weather that I was content with my own thoughts. The sky was clear
blue, the air warm, yet with a wintry tonic in it, and a thousand
aromatic scents came out of the thickets. The pied birds called 'Kaffir
queens' fluttered across the path. Below, the Klein Labongo churned and
foamed in a hundred cascades.  Its waters were no more the clear grey
of the 'Blue Wildebeeste's Spring,' but growing muddy with its approach
to the richer soil of the plains.

Oxen travel slow, and we outspanned that night half a day's march short
of Umvelos'.  I spent the hour before sunset lounging and smoking with
the Dutch farmers.  At first they had been silent and suspicious of a
newcomer, but by this time I talked their taal fluently, and we were
soon on good terms. I recall a discussion arising about a black thing
in a tree about five hundred yards away.  I thought it was an aasvogel,
but another thought it was a baboon.  Whereupon the oldest of the
party, a farmer called Coetzee, whipped up his rifle and, apparently
without sighting, fired.  A dark object fell out of the branch, and
when we reached it we found it a _baviaan_[1] sure enough, shot through
the head.  'Which side are you on in the next war?' the old man asked
me, and, laughing, I told him 'Yours.'

After supper, the ingredients of which came largely from my _naachtmaal_,
we sat smoking and talking round the fire, the women and children being
snug in the covered wagons.  The Boers were honest companionable
fellows, and when I had made a bowl of toddy in the Scotch fashion to
keep out the evening chill, we all became excellent friends.  They
asked me how I got on with Japp.  Old Coetzee saved me the trouble of
answering, for he broke in with _Skellum_!  _Skellum_![2]  I asked him his
objection to the storekeeper, but he would say nothing beyond that he
was too thick with the natives.  I fancy at some time Mr Japp had sold
him a bad plough.

We spoke of hunting, and I heard long tales of exploits--away on the
Limpopo, in Mashonaland, on the Sabi and in the Lebombo.  Then we
verged on politics, and I listened to violent denunciations of the new
land tax.  These were old residenters, I reflected, and I might learn
perhaps something of value.  So very carefully I repeated a tale I said
I had heard at Durban of a great wizard somewhere in the Berg, and
asked if any one knew of it.  They shook their heads.  The natives had
given up witchcraft and big medicine, they said, and were more afraid
of a parson or a policeman than any witch-doctor. Then they were
starting on reminiscences, when old Coetzee, who was deaf, broke in and
asked to have my question repeated.

'Yes,' he said, 'I know.  It is in the Rooirand.  There is a devil
dwells there.'

I could get no more out of him beyond the fact that there was certainly
a great devil there.  His grandfather and father had seen it, and he
himself had heard it roaring when he had gone there as a boy to hunt.
He would explain no further, and went to bed.

Next morning, close to Sikitola's kraal, I bade the farmers good-bye,
after telling them that there would be a store in my wagon for three
weeks at Umvelos' if they wanted supplies. We then struck more to the
north towards our destination.  As soon as they had gone I had out my
map and searched it for the name old Coetzee had mentioned.  It was a
very bad map, for there had been no surveying east of the Berg, and
most of the names were mere guesses.  But I found the word 'Rooirand'
marking an eastern continuation of the northern wall, and probably set
down from some hunter's report.  I had better explain here the chief
features of the country, for they bulk largely in my story.  The Berg
runs north and south, and from it run the chief streams which water the
plain.  They are, beginning from the south, the Olifants, the Groot
Letaba, the Letsitela, the Klein Letaba, and the Klein Labongo, on
which stands Blaauwildebeestefontein.  But the greatest river of the
plain, into which the others ultimately flow, is the Groot Labongo,
which appears full-born from some subterranean source close to the
place called Umvelos'.  North from Blaauwildebeestefontein the Berg
runs for some twenty miles, and then makes a sharp turn eastward,
becoming, according to my map, the Rooirand.

I pored over these details, and was particularly curious about the
Great Labongo.  It seemed to me unlikely that a spring in the bush
could produce so great a river, and I decided that its source must lie
in the mountains to the north.  As well as I could guess, the Rooirand,
the nearest part of the Berg, was about thirty miles distant.  Old
Coetzee had said that there was a devil in the place, but I thought
that if it were explored the first thing found would be a fine stream
of water.

We got to Umvelos' after midday, and outspanned for our three weeks'
work.  I set the Dutchmen to unload and clear the ground for
foundations, while I went off to Sikitola to ask for labourers.  I got
a dozen lusty blacks, and soon we had a business-like encampment, and
the work went on merrily.  It was rough architecture and rougher
masonry.  All we aimed at was a two-roomed shop with a kind of outhouse
for stores.  I was architect, and watched the marking out of the
foundations and the first few feet of the walls.  Sikitola's people
proved themselves good helpers, and most of the building was left to
them, while the Dutchmen worked at the carpentry.  Bricks ran short
before we got very far, and we had to set to brick-making on the bank
of the Labongo, and finish off the walls with green bricks, which gave
the place a queer piebald look.

I was not much of a carpenter, and there were plenty of builders
without me, so I found a considerable amount of time on my hands.  At
first I acted as shopkeeper in the _naachtmaal_, but I soon cleared out
my stores to the Dutch farmers and the natives.  I had thought of going
back for more, and then it occurred to me that I might profitably give
some of my leisure to the Rooirand.  I could see the wall of the
mountains quite clear to the north, within an easy day's ride.  So one
morning I packed enough food for a day or two, tied my sleeping-bag on
my saddle, and set off to explore, after appointing the elder of the
Dutchmen foreman of the job in my absence.

It was very hot jogging along the native path with the eternal
olive-green bush around me.  Happily there was no fear of losing the
way, for the Rooirand stood very clear in front, and slowly, as I
advanced, I began to make out the details of the cliffs.  At
luncheon-time, when I was about half-way, I sat down with my Zeiss
glass--my mother's farewell gift--to look for the valley.  But valley I
saw none.  The wall--reddish purple it looked, and, I thought, of
porphyry--was continuous and unbroken.  There were chimneys and
fissures, but none great enough to hold a river.  The top was sheer
cliff; then came loose kranzes in tiers, like the seats in a gallery,
and, below, a dense thicket of trees.  I raked the whole line for a
break, but there seemed none.  'It's a bad job for me,' I thought, 'if
there is no water, for I must pass the night there.' The night was
spent in a sheltered nook at the foot of the rocks, but my horse and I
went to bed without a drink.  My supper was some raisins and biscuits,
for I did not dare to run the risk of increasing my thirst.  I had
found a great bank of _d�bris_ sloping up to the kranzes, and thick wood
clothing all the slope.  The grass seemed wonderfully fresh, but of
water there was no sign.  There was not even the sandy channel of a
stream to dig in.

In the morning I had a difficult problem to face.  Water I must find at
all costs, or I must go home.  There was time enough for me to get back
without suffering much, but if so I must give up my explorations.  This
I was determined not to do.  The more I looked at these red cliffs the
more eager I was to find out their secret.  There must be water
somewhere; otherwise how account for the lushness of the vegetation?

My horse was a veld pony, so I set him loose to see what he would do.
He strayed back on the path to Umvelos'.  This looked bad, for it meant
that he did not smell water along the cliff front.  If I was to find a
stream it must be on the top, and I must try a little mountaineering.

Then, taking my courage in both my hands, I decided.  I gave my pony a
cut, and set him off on the homeward road.  I knew he was safe to get
back in four or five hours, and in broad day there was little fear of
wild beasts attacking him.  I had tied my sleeping bag on to the
saddle, and had with me but two pocketfuls of food.  I had also
fastened on the saddle a letter to my Dutch foreman, bidding him send a
native with a spare horse to fetch me by the evening.  Then I started
off to look for a chimney.

A boyhood spent on the cliffs at Kirkcaple had made me a bold cragsman,
and the porphyry of the Rooirand clearly gave excellent holds.  But I
walked many weary miles along the cliff-foot before I found a feasible
road.  To begin with, it was no light task to fight one's way through
the dense undergrowth of the lower slopes.  Every kind of thorn-bush
lay in wait for my skin, creepers tripped me up, high trees shut out
the light, and I was in constant fear lest a black _mamba_ might appear
out of the tangle.  It grew very hot, and the screes above the thicket
were blistering to the touch.  My tongue, too, stuck to the roof of my
mouth with thirst.

The first chimney I tried ran out on the face into nothingness, and I
had to make a dangerous descent.  The second was a deep gully, but so
choked with rubble that after nearly braining myself I desisted.  Still
going eastwards, I found a sloping ledge which took me to a platform
from which ran a crack with a little tree growing in it.  My glass
showed me that beyond this tree the crack broadened into a clearly
defined chimney which led to the top.  If I can once reach that tree, I
thought, the battle is won. The crack was only a few inches wide, large
enough to let in an arm and a foot, and it ran slantwise up a
perpendicular rock.  I do not think I realized how bad it was till I
had gone too far to return.  Then my foot jammed, and I paused for
breath with my legs and arms cramping rapidly.  I remember that I
looked to the west, and saw through the sweat which kept dropping into
my eyes that about half a mile off a piece of cliff which looked
unbroken from the foot had a fold in it to the right.  The darkness of
the fold showed me that it was a deep, narrow gully.  However, I had no
time to think of this, for I was fast in the middle of my confounded
crack.  With immense labour I found a chockstone above my head, and
managed to force my foot free.  The next few yards were not so
difficult, and then I stuck once more.

For the crack suddenly grew shallow as the cliff bulged out above me.
I had almost given up hope, when I saw that about three feet above my
head grew the tree.  If I could reach it and swing out I might hope to
pull myself up to the ledge on which it grew.  I confess it needed all
my courage, for I did not know but that the tree might be loose, and
that it and I might go rattling down four hundred feet.  It was my only
hope, however, so I set my teeth, and wriggling up a few inches, made a
grab at it.  Thank God it held, and with a great effort I pulled my
shoulder over the ledge, and breathed freely.

My difficulties were not ended, but the worst was past.  The rest of
the gully gave me good and safe climbing, and presently a very limp and
weary figure lay on the cliff-top.  It took me many minutes to get back
my breath and to conquer the faintness which seized me as soon as the
need for exertion was over.

When I scrambled to my feet and looked round, I saw a wonderful
prospect.  It was a plateau like the high-veld, only covered with
bracken and little bushes like hazels.  Three or four miles off the
ground rose, and a shallow vale opened.  But in the foreground, half a
mile or so distant, a lake lay gleaming in the sun.

I could scarcely believe my eyes as I ran towards it, and doubts of a
mirage haunted me.  But it was no mirage, but a real lake, perhaps
three miles in circumference, with bracken-fringed banks, a shore of
white pebbles, and clear deep blue water.  I drank my fill, and then
stripped and swam in the blessed coolness.  After that I ate some
luncheon, and sunned myself on a flat rock.  'I have discovered the
source of the Labongo,' I said to myself.  'I will write to the Royal
Geographical Society, and they will give me a medal.'

I walked round the lake to look for an outlet.  A fine mountain stream
came in at the north end, and at the south end, sure enough, a
considerable river debauched.  My exploring zeal redoubled, and I
followed its course in a delirium of expectation.  It was a noble
stream, clear as crystal, and very unlike the muddy tropical Labongo at
Umvelos'.  Suddenly, about a quarter of a mile from the lake, the land
seemed to grow over it, and with a swirl and a hollow roar, it
disappeared into a mighty pot-hole.  I walked a few steps on, and from
below my feet came the most uncanny rumbling and groaning. Then I knew
what old Coetzee's devil was that howled in the Rooirand.

Had I continued my walk to the edge of the cliff, I might have learned
a secret which would have stood me in good stead later.  But the
descent began to make me anxious, and I retraced my steps to the top of
the chimney whence I had come.  I was resolved that nothing would make
me descend by that awesome crack, so I kept on eastward along the top
to look for a better way.  I found one about a mile farther on, which,
though far from easy, had no special risks save from the appalling
looseness of the _d�bris_.  When I got down at length, I found that it
was near sunset.  I went to the place I had bidden my native look for
me at, but, as I had feared, there was no sign of him.  So, making the
best of a bad job, I had supper and a pipe, and spent a very chilly
night in a hole among the boulders.

I got up at dawn stiff and cold, and ate a few raisins for breakfast.
There was no sign of horses, so I resolved to fill up the time in
looking for the fold of the cliff which, as I had seen from the
horrible crack of yesterday, contained a gully.  It was a difficult
job, for to get the sidelong view of the cliff I had to scramble
through the undergrowth of the slopes again, and even a certain way up
the kranzes.  At length I got my bearings, and fixed the place by some
tall trees in the bush.  Then I descended and walked westwards.

Suddenly, as I neared the place, I heard the strangest sound coming
from the rocks.  It was a deep muffled groaning, so eerie and unearthly
that for the moment I stood and shivered. Then I remembered my river of
yesterday.  It must be above this place that it descended into the
earth, and in the hush of dawn the sound was naturally louder.  No
wonder old Coetzee had been afraid of devils.  It reminded me of the
lines in _Marmion_--

     'Diving as if condemned to lave
     Some demon's subterranean cave,
     Who, prisoned by enchanter's spell,
     Shakes the dark rock with groan and yell.'

While I was standing awestruck at the sound, I observed a figure moving
towards the cliffs.  I was well in cover, so I could not have been
noticed.  It was a very old man, very tall, but bowed in the shoulders,
who was walking slowly with bent head.  He could not have been thirty
yards from me, so I had a clear view of his face.  He was a native, but
of a type I had never seen before.  A long white beard fell on his
breast, and a magnificent kaross of leopard skin covered his shoulders.
His face was seamed and lined and shrunken, so that he seemed as old as
Time itself.

Very carefully I crept after him, and found myself opposite the fold
where the gully was.  There was a clear path through the jungle, a path
worn smooth by many feet.  I followed it through the undergrowth and
over the screes till it turned inside the fold of the gully.  And then
it stopped short.  I was in a deep cleft, but in front was a slab of
sheer rock.  Above, the gully looked darker and deeper, but there was
this great slab to pass.  I examined the sides, but they were sheer
rock with no openings.

Had I had my wits about me, I would have gone back and followed the
spoor, noting where it stopped.  But the whole thing looked black magic
to me; my stomach was empty and my enterprise small.  Besides, there
was the terrible moaning of the imprisoned river in my ears.  I am
ashamed to confess it, but I ran from that gully as if the devil and
all his angels had been following me.  Indeed, I did not slacken till I
had put a good mile between me and those uncanny cliffs.  After that I
set out to foot it back.  If the horses would not come to me I must go
to them.

I walked twenty-five miles in a vile temper, enraged at my Dutchmen, my
natives, and everybody.  The truth is, I had been frightened, and my
pride was sore about it.  It grew very hot, the sand rose and choked
me, the mopani trees with their dull green wearied me, the 'Kaffir
queens' and jays and rollers which flew about the path seemed to be
there to mock me. About half-way home I found a boy and two horses, and
roundly I cursed him.  It seemed that my pony had returned right
enough, and the boy had been sent to fetch me.  He had got half-way
before sunset the night before, and there he had stayed.  I discovered
from him that he was scared to death, and did not dare go any nearer
the Rooirand.  It was accursed, he said, for it was an abode of devils,
and only wizards went near it.  I was bound to admit to myself that I
could not blame him. At last I had got on the track of something
certain about this mysterious country, and all the way back I wondered
if I should have the courage to follow it up.


A week later the building job was finished, I locked the door of the
new store, pocketed the key, and we set out for home. Sikitola was
entrusted with the general care of it, and I knew him well enough to be
sure that he would keep his people from doing mischief.  I left my
empty wagons to follow at their leisure and rode on, with the result
that I arrived at Blaauwildebeestefontein two days before I was looked
for.

I stabled my horse, and went round to the back to see Colin. (I had
left him at home in case of fights with native dogs, for he was an ill
beast in a crowd.) I found him well and hearty, for Zeeta had been
looking after him.  Then some whim seized me to enter the store through
my bedroom window.  It was open, and I crawled softly in to find the
room fresh and clean from Zeeta's care.  The door was ajar, and,
hearing voices, I peeped into the shop.

Japp was sitting on the counter talking in a low voice to a big
native--the same 'Mwanga whom I had bundled out unceremoniously.  I
noticed that the outer door giving on the road was shut, a most unusual
thing in the afternoon.  Japp had some small objects in his hand, and
the two were evidently arguing about a price.  I had no intention at
first of eavesdropping, and was just about to push the door open, when
something in Japp's face arrested me.  He was up to no good, and I
thought it my business to wait.

The low tones went on for a little, both men talking in Kaffir, and
then Japp lifted up one of the little objects between finger and thumb.
It was a small roundish stone about the size of a bean, but even in
that half light there was a dull lustre in it.

At that I shoved the door open and went in.  Both men started as if
they had been shot.  Japp went as white as his mottled face permitted.
'What the--' he gasped, and he dropped the thing he was holding.

I picked it up, and laid it on the counter.  'So,' I said, 'diamonds,
Mr Japp.  You have found the pipe I was looking for.  I congratulate
you.'

My words gave the old ruffian his cue.  'Yes, yes,' he said, 'I have,
or rather my friend 'Mwanga has.  He has just been telling me about it.'

The Kaffir looked miserably uncomfortable.  He shifted from one leg to
the other, casting longing glances at the closed door.

'I tink I go,' he said.  'Afterwards we will speak more.'

I told him I thought he had better go, and opened the door for him.
Then I bolted it again, and turned to Mr Japp.

'So that's your game,' I said.  'I thought there was something funny
about you, but I didn't know it was I.D.B. you were up to.'

He looked as if he could kill me.  For five minutes he cursed me with a
perfection of phrase which I had thought beyond him.  It was no I.D.B.,
he declared, but a pipe which 'Mwanga had discovered. 'In this kind of
country?' I said, quoting his own words. 'Why, you might as well expect
to find ocean pearls as diamonds.  But scrape in the spruit if you
like; you'll maybe find some garnets.'

He choked down his wrath, and tried a new tack.  'What will you take to
hold your tongue?  I'll make you a rich man if you'll come in with me.'
And then he started with offers which showed that he had been making a
good thing out of the traffic.

I stalked over to him, and took him by the shoulder.  'You old
reprobate,' I roared, 'if you breathe such a proposal to me again, I'll
tie you up like a sack and carry you to Pietersdorp.'

At this he broke down and wept maudlin tears, disgusting to witness.
He said he was an old man who had always lived honestly, and it would
break his heart if his grey hairs were to be disgraced.  As he sat
rocking himself with his hands over his face, I saw his wicked little
eyes peering through the slits of his fingers to see what my next move
would be.

'See here, Mr Japp,' I said, 'I'm not a police spy, and it's no
business of mine to inform against you.  I'm willing to keep you out of
gaol, but it must be on my own conditions.  The first is that you
resign this job and clear out.  You will write to Mr Colles a letter at
my dictation, saying that you find the work too much for you.  The
second is that for the time you remain here the diamond business must
utterly cease.  If 'Mwanga or anybody like him comes inside the store,
and if I get the slightest hint that you're back at the trade, in you
go to Pietersdorp.  I'm not going to have my name disgraced by being
associated with you.  The third condition is that when you leave this
place you go clear away.  If you come within twenty miles of
Blaauwildebeestefontein and I find you, I will give you up.'

He groaned and writhed at my terms, but in the end accepted them.  He
wrote the letter, and I posted it.  I had no pity for the old scamp,
who had feathered his nest well.  Small wonder that the firm's business
was not as good as it might be, when Japp was giving most of his time
to buying diamonds from native thieves.  The secret put him in the
power of any Kaffir who traded him a stone.  No wonder he cringed to
ruffians like 'Mwanga.

The second thing I did was to shift my quarters.  Mr Wardlaw had a
spare room which he had offered me before, and now I accepted it.  I
wanted to be no more mixed up with Japp than I could help, for I did
not know what villainy he might let me in for.  Moreover, I carried
Zeeta with me, being ashamed to leave her at the mercy of the old
bully.  Japp went up to the huts and hired a slattern to mind his
house, and then drank heavily for three days to console himself.

That night I sat smoking with Mr Wardlaw in his sitting-room, where a
welcome fire burned, for the nights on the Berg were chilly.  I
remember the occasion well for the queer turn the conversation took.
Wardlaw, as I have said, had been working like a slave at the Kaffir
tongues.  I talked a kind of Zulu well enough to make myself
understood, and I could follow it when spoken; but he had real
scholarship in the thing, and knew all about the grammar and the
different dialects. Further, he had read a lot about native history,
and was full of the doings of Tchaka and Mosilikatse and Moshesh, and
the kings of old.  Having little to do in the way of teaching, he had
made up for it by reading omnivorously.  He used to borrow books from
the missionaries, and he must have spent half his salary in buying new
ones.

To-night as he sat and puffed in his armchair, he was full of stories
about a fellow called Monomotapa.  It seems he was a great black
emperor whom the Portuguese discovered about the sixteenth century.  He
lived to the north in Mashonaland, and had a mountain full of gold.
The Portuguese did not make much of him, but they got his son and
turned him into a priest.

I told Wardlaw that he was most likely only a petty chief, whose
exploits were magnified by distance, the same as the caciques in
Mexico.  But the schoolmaster would not accept this.

'He must have been a big man, Davie.  You know that the old ruins in
Rhodesia, called Zimbabwe, were long believed to be Phoenician in
origin.  I have a book here which tells all about them.  But now it is
believed that they were built by natives.  I maintain that the men who
could erect piles like that'--and he showed me a picture--'were
something more than petty chiefs.'

Presently the object of this conversation appeared.  Mr Wardlaw thought
that we were underrating the capacity of the native.  This opinion was
natural enough in a schoolmaster, but not in the precise form Wardlaw
put it.  It was not his intelligence which he thought we underrated,
but his dangerousness.  His reasons, shortly, were these: There were
five or six of them to every white man; they were all, roughly
speaking, of the same stock, with the same tribal beliefs; they had
only just ceased being a warrior race, with a powerful military
discipline; and, most important, they lived round the rim of the
high-veld plateau, and if they combined could cut off the white man
from the sea.  I pointed out to him that it would only be a matter of
time before we opened the road again.  'Ay,' he said, 'but think of
what would happen before then.  Think of the lonely farms and the
little dorps wiped out of the map.  It would be a second and bloodier
Indian mutiny. 'I'm not saying it's likely,' he went on, 'but I
maintain it's possible.  Supposing a second Tchaka turned up, who could
get the different tribes to work together.  It wouldn't be so very hard
to smuggle in arms.  Think of the long, unwatched coast in Gazaland and
Tongaland.  If they got a leader with prestige enough to organize a
crusade against the white man, I don't see what could prevent a rising.'

'We should get wind of it in time to crush it at the start,' I said.

'I'm not so sure.  They are cunning fellows, and have arts that we know
nothing about.  You have heard of native telepathy.  They can send news
over a thousand miles as quick as the telegraph, and we have no means
of tapping the wires. If they ever combined they could keep it as
secret as the grave. My houseboy might be in the rising, and I would
never suspect it till one fine morning he cut my throat.'

'But they would never find a leader.  If there was some exiled prince
of Tchaka's blood, who came back like Prince Charlie to free his
people, there might be danger; but their royalties are fat men with top
hats and old frock-coats, who live in dirty locations.'

Wardlaw admitted this, but said that there might be other kinds of
leaders.  He had been reading a lot about Ethiopianism, which educated
American negroes had been trying to preach in South Africa.  He did not
see why a kind of bastard Christianity should not be the motive of a
rising.  'The Kaffir finds it an easy job to mix up Christian emotion
and pagan practice.  Look at Hayti and some of the performances in the
Southern States.'

Then he shook the ashes out of his pipe and leaned forward with a
solemn face.  'I'll admit the truth to you, Davie.  I'm black afraid.'

He looked so earnest and serious sitting there with his short-sighted
eyes peering at me that I could not help being impressed.

'Whatever is the matter?' I asked.  'Has anything happened?'

He shook his head.  'Nothing I can put a name to.  But I have a
presentiment that some mischief is afoot in these hills.  I feel it in
my bones.'

I confess I was startled by these words.  You must remember that I had
never given a hint of my suspicions to Mr Wardlaw beyond asking him if
a wizard lived in the neighbourhood--a question anybody might have put.
But here was the schoolmaster discovering for himself some mystery in
Blaauwildebeestefontein.

I tried to get at his evidence, but it was very little.  He thought
there were an awful lot of blacks about.  'The woods are full of them,'
he said.  I gathered he did not imagine he was being spied on, but
merely felt that there were more natives about than could be explained.
'There's another thing,' he said.  'The native bairns have all left the
school.  I've only three scholars left, and they are from Dutch farms.
I went to Majinje to find out what was up, and an old crone told me the
place was full of bad men.  I tell you, Davie, there's something
brewing, and that something is not good for us.'

There was nothing new to me in what Wardlaw had to tell, and yet that
talk late at night by a dying fire made me feel afraid for the second
time since I had come to Blaauwildebeestefontein.  I had a clue and had
been on the look-out for mysteries, but that another should feel the
strangeness for himself made it seem desperately real to me.  Of course
I scoffed at Mr Wardlaw's fears.  I could not have him spoiling all my
plans by crying up a native rising for which he had not a scrap of
evidence.

'Have you been writing to anybody?' I asked him.

He said that he had told no one, but he meant to, unless things got
better.  'I haven't the nerve for this job, Davie,' he said; 'I'll have
to resign.  And it's a pity, for the place suits my health fine.  You
see I know too much, and I haven't your whinstone nerve and total lack
of imagination.'

I told him that it was simply fancy, and came from reading too many
books and taking too little exercise.  But I made him promise to say
nothing to anybody either by word of mouth or letter, without telling
me first.  Then I made him a rummer of toddy and sent him to bed a
trifle comforted.

The first thing I did in my new room was to shift the bed into the
corner out of line with the window.  There were no shutters, so I put
up an old table-top and jammed it between the window frames.  Also, I
loaded my shot-gun and kept it by my bedside.  Had Wardlaw seen these
preparations he might have thought more of my imagination and less of
my nerve.  It was a real comfort to me to put out a hand in the
darkness and feel Colin's shaggy coat.


CHAPTER VI

THE DRUMS BEAT AT SUNSET

Japp was drunk for the next day or two, and I had the business of the
store to myself.  I was glad of this, for it gave me leisure to reflect
upon the various perplexities of my situation.  As I have said, I was
really scared, more out of a sense of impotence than from dread of
actual danger.  I was in a fog of uncertainty. Things were happening
around me which I could only dimly guess at, and I had no power to take
one step in defence.  That Wardlaw should have felt the same without
any hint from me was the final proof that the mystery was no figment of
my nerves.  I had written to Colles and got no answer.  Now the letter
with Japp's resignation in it had gone to Durban.  Surely some notice
would be taken of that.  If I was given the post, Colles was bound to
consider what I had said in my earlier letter and give me some
directions.  Meanwhile it was my business to stick to my job till I was
relieved.

A change had come over the place during my absence.  The natives had
almost disappeared from sight.  Except the few families living round
Blaauwildebeestefontein one never saw a native on the roads, and none
came into the store.  They were sticking close to their locations, or
else they had gone after some distant business.  Except a batch of
three Shangaans returning from the Rand, I had nobody in the store for
the whole of one day.  So about four o'clock I shut it up, whistled on
Colin, and went for a walk along the Berg.

If there were no natives on the road, there were plenty in the bush.  I
had the impression, of which Wardlaw had spoken, that the native
population of the countryside had suddenly been hugely increased.  The
woods were simply _hotching_ with them.  I was being spied on as before,
but now there were so many at the business that they could not all
conceal their tracks.  Every now and then I had a glimpse of a black
shoulder or leg, and Colin, whom I kept on the leash, was half-mad with
excitement.  I had seen all I wanted, and went home with a preoccupied
mind.  I sat long on Wardlaw's garden-seat, trying to puzzle out the
truth of this spying.

What perplexed me was that I had been left unmolested when I had gone
to Umvelos'.  Now, as I conjectured, the secret of the neighbourhood,
whatever it was, was probably connected with the Rooirand.  But when I
had ridden in that direction and had spent two days in exploring, no
one had troubled to watch me.  I was quite certain about this, for my
eye had grown quick to note espionage, and it is harder for a spy to
hide in the spare bush of the flats than in the dense thickets on these
uplands.

The watchers, then, did not mind my fossicking round their sacred
place.  Why, then, was I so closely watched in the harmless
neighbourhood of the store?  I thought for a long time before an answer
occurred to me.  The reason must be that going to the plains I was
going into native country and away from civilization.  But
Blaauwildebeestefontein was near the frontier.  There must be some dark
business brewing of which they may have feared that I had an inkling.
They wanted to see if I proposed to go to Pietersdorp or Wesselsburg
and tell what I knew, and they clearly were resolved that I should not.
I laughed, I remember, thinking that they had forgotten the post-bag.
But then I reflected that I knew nothing of what might be happening
daily to the post-bag.

When I had reached this conclusion, my first impulse was to test it by
riding straight west on the main road.  If I was right, I should
certainly be stopped.  On second thoughts, however, this seemed to me
to be flinging up the game prematurely, and I resolved to wait a day or
two before acting.

Next day nothing happened, save that my sense of loneliness increased.
I felt that I was being hemmed in by barbarism, and cut off in a
ghoulish land from the succour of my own kind.  I only kept my courage
up by the necessity of presenting a brave face to Mr Wardlaw, who was
by this time in a very broken condition of nerves.  I had often thought
that it was my duty to advise him to leave, and to see him safely off,
but I shrank from severing myself from my only friend.  I thought, too,
of the few Dutch farmers within riding distance, and had half a mind to
visit them, but they were far off over the plateau and could know
little of my anxieties.

The third day events moved faster.  Japp was sober and wonderfully
quiet.  He gave me good-morning quite in a friendly tone, and set to
posting up the books as if he had never misbehaved in his days.  I was
so busy with my thoughts that I, too, must have been gentler than
usual, and the morning passed like a honeymoon, till I went across to
dinner.

I was just sitting down when I remembered that I had left my watch in
my waistcoat behind the counter, and started to go back for it.  But at
the door I stopped short.  For two horsemen had drawn up before the
store.

One was a native with what I took to be saddle-bags; the other was a
small slim man with a sun helmet, who was slowly dismounting.
Something in the cut of his jib struck me as familiar.  I slipped into
the empty schoolroom and stared hard. Then, as he half-turned in
handing his bridle to the Kaffir, I got a sight of his face.  It was my
former shipmate, Henriques. He said something to his companion, and
entered the store.

You may imagine that my curiosity ran to fever-heat.  My first impulse
was to march over for my waistcoat, and make a third with Japp at the
interview.  Happily I reflected in time that Henriques knew my face,
for I had grown no beard, having a great dislike to needless hair.  If
he was one of the villains in the drama, he would mark me down for his
vengeance once he knew I was here, whereas at present he had probably
forgotten all about me.  Besides, if I walked in boldly I would get no
news.  If Japp and he had a secret, they would not blab it in my
presence.

My next idea was to slip in by the back to the room I had once lived
in.  But how was I to cross the road?  It ran white and dry some
distance each way in full view of the Kaffir with the horses.  Further,
the store stood on a bare patch, and it would be a hard job to get in
by the back, assuming, as I believed, that the neighbourhood was thick
with spies.

The upshot was that I got my glasses and turned them on the store.  The
door was open, and so was the window.  In the gloom of the interior I
made out Henriques' legs.  He was standing by the counter, and
apparently talking to Japp.  He moved to shut the door, and came back
inside my focus opposite the window.  There he stayed for maybe ten
minutes, while I hugged my impatience.  I would have given a hundred
pounds to be snug in my old room with Japp thinking me out of the store.

Suddenly the legs twitched up, and his boots appeared above the
counter.  Japp had invited him to his bedroom, and the game was now to
be played beyond my ken.  This was more than I could stand, so I stole
out at the back door and took to the thickest bush on the hillside.  My
notion was to cross the road half a mile down, when it had dropped into
the defile of the stream, and then to come swiftly up the edge of the
water so as to effect a back entrance into the store.

As fast as I dared I tore through the bush, and in about a quarter of
an hour had reached the point I was making for. Then I bore down to the
road, and was in the scrub about ten yards off it, when the clatter of
horses pulled me up again. Peeping out I saw that it was my friend and
his Kaffir follower, who were riding at a very good pace for the
plains.  Toilfully and crossly I returned on my tracks to my
long-delayed dinner. Whatever the purport of their talk, Japp and the
Portuguese had not taken long over it.

In the store that afternoon I said casually to Japp that I had noticed
visitors at the door during my dinner hour.  The old man looked me
frankly enough in the face.  'Yes, it was Mr Hendricks,' he said, and
explained that the man was a Portuguese trader from Delagoa way, who
had a lot of Kaffir stores east of the Lebombo Hills.  I asked his
business, and was told that he always gave Japp a call in when he was
passing.

'Do you take every man that calls into your bedroom, and shut the
door?' I asked.

Japp lost colour and his lip trembled.  'I swear to God, Mr Crawfurd,
I've been doing nothing wrong.  I've kept the promise I gave you like
an oath to my mother.  I see you suspect me, and maybe you've cause,
but I'll be quite honest with you.  I have dealt in diamonds before
this with Hendricks. But to-day, when he asked me, I told him that that
business was off.  I only took him to my room to give him a drink.  He
likes brandy, and there's no supply in the shop.'

I distrusted Japp wholeheartedly enough, but I was convinced that in
this case he spoke the truth. 'Had the man any news?' I asked.

'He had and he hadn't,' said Japp.  'He was always a sullen beggar, and
never spoke much.  But he said one queer thing. He asked me if I was
going to retire, and when I told him "yes," he said I had put it off
rather long.  I told him I was as healthy as I ever was, and he laughed
in his dirty Portugoose way.  "Yes, Mr Japp," he says, "but the country
is not so healthy." I wonder what the chap meant.  He'll be dead of
blackwater before many months, to judge by his eyes.'

This talk satisfied me about Japp, who was clearly in desperate fear of
offending me, and disinclined to return for the present to his old
ways.  But I think the rest of the afternoon was the most wretched time
in my existence.  It was as plain as daylight that we were in for some
grave trouble, trouble to which I believed that I alone held any kind
of clue.  I had a pile of evidence--the visit of Henriques was the last
bit--which pointed to some great secret approaching its disclosure. I
thought that that disclosure meant blood and ruin.  But I knew nothing
definite.  If the commander of a British army had come to me then and
there and offered help, I could have done nothing, only asked him to
wait like me.  The peril, whatever it was, did not threaten me only,
though I and Wardlaw and Japp might be the first to suffer; but I had a
terrible feeling that I alone could do something to ward it off, and
just what that something was I could not tell.  I was horribly afraid,
not only of unknown death, but of my impotence to play any manly part.
I was alone, knowing too much and yet too little, and there was no
chance of help under the broad sky.  I cursed myself for not writing to
Aitken at Lourenco Marques weeks before.  He had promised to come up,
and he was the kind of man who kept his word.

In the late afternoon I dragged Wardlaw out for a walk.  In his
presence I had to keep up a forced cheerfulness, and I believe the
pretence did me good.  We took a path up the Berg among groves of
stinkwood and essenwood, where a failing stream made an easy route.  It
may have been fancy, but it seemed to me that the wood was emptier and
that we were followed less closely.  I remember it was a lovely
evening, and in the clear fragrant gloaming every foreland of the Berg
stood out like a great ship above the dark green sea of the bush. When
we reached the edge of the plateau we saw the sun sinking between two
far blue peaks in Makapan's country, and away to the south the great
roll of the high veld.  I longed miserably for the places where white
men were thronged together in dorps and cities. As we gazed a curious
sound struck our ears.  It seemed to begin far up in the north--a low
roll like the combing of breakers on the sand.  Then it grew louder and
travelled nearer--a roll, with sudden spasms of harsher sound in it;
reminding me of the churning in one of the pot-holes of Kirkcaple
cliffs.  Presently it grew softer again as the sound passed south, but
new notes were always emerging.  The echo came sometimes, as it were,
from stark rock, and sometimes from the deep gloom of the forests.  I
have never heard an eerier sound.  Neither natural nor human it seemed,
but the voice of that world between which is hid from man's sight and
hearing.

Mr Wardlaw clutched my arm, and in that moment I guessed the
explanation.  The native drums were beating, passing some message from
the far north down the line of the Berg, where the locations were
thickest, to the great black population of the south.

'But that means war,' Mr Wardlaw cried.

'It means nothing of the kind,' I said shortly.  'It's their way of
sending news.  It's as likely to be some change in the weather or an
outbreak of cattle disease.'

When we got home I found Japp with a face like grey paper. 'Did you
hear the drums?'he asked.

'Yes,' I said shortly.  'What about them?'

'God forgive you for an ignorant Britisher,' he almost shouted.  'You
may hear drums any night, but a drumming like that I only once heard
before.  It was in '79 in the 'Zeti valley. Do you know what happened
next day?  Cetewayo's impis came over the hills, and in an hour there
wasn't a living white soul in the glen.  Two men escaped, and one of
them was called Peter Japp.'

'We are in God's hands then, and must wait on His will,' I said
solemnly.

There was no more sleep for Wardlaw and myself that night. We made the
best barricade we could of the windows, loaded all our weapons, and
trusted to Colin to give us early news. Before supper I went over to
get Japp to join us, but found that that worthy had sought help from
his old protector, the bottle, and was already sound asleep with both
door and window open.

I had made up my mind that death was certain, and yet my heart belied
my conviction, and I could not feel the appropriate mood.  If anything
I was more cheerful since I had heard the drums.  It was clearly now
beyond the power of me or any man to stop the march of events.  My
thoughts ran on a native rising, and I kept telling myself how little
that was probable. Where were the arms, the leader, the discipline?  At
any rate such arguments put me to sleep before dawn, and I wakened at
eight to find that nothing had happened.  The clear morning sunlight,
as of old, made Blaauwildebeestefontein the place of a dream.  Zeeta
brought in my cup of coffee as if this day were just like all others,
my pipe tasted as sweet, the fresh air from the Berg blew as fragrantly
on my brow.  I went over to the store in reasonably good spirits,
leaving Wardlaw busy on the penitential Psalms.

The post-runner had brought the mail as usual, and there was one
private letter for me.  I opened it with great excitement, for the
envelope bore the stamp of the firm.  At last Colles had deigned to
answer.

Inside was a sheet of the firm's notepaper, with the signature of
Colles across the top.  Below some one had pencilled these five words:

'_The Blesbok[1] are changing ground._'

I looked to see that Japp had not suffocated himself, then shut up the
store, and went back to my room to think out this new mystification.

The thing had come from Colles, for it was the private notepaper of the
Durban office, and there was Colles' signature. But the pencilling was
in a different hand.  My deduction from this was that some one wished
to send me a message, and that Colles had given that some one a sheet
of signed paper to serve as a kind of introduction.  I might take it,
therefore, that the scribble was Colles' reply to my letter.

Now, my argument continued, if the unknown person saw fit to send me a
message, it could not be merely one of warning. Colles must have told
him that I was awake to some danger, and as I was in
Blaauwildebeestefontein, I must be nearer the heart of things than any
one else.  The message must therefore be in the nature of some
password, which I was to remember when I heard it again.

I reasoned the whole thing out very clearly, and I saw no gap in my
logic.  I cannot describe how that scribble had heartened me.  I felt
no more the crushing isolation of yesterday. There were others beside
me in the secret.  Help must be on the way, and the letter was the
first tidings.

But how near?--that was the question; and it occurred to me for the
first time to look at the postmark.  I went back to the store and got
the envelope out of the waste-paper basket. The postmark was certainly
not Durban.  The stamp was a Cape Colony one, and of the mark I could
only read three letters, T. R. S.  This was no sort of clue, and I
turned the thing over, completely baffled.  Then I noticed that there
was no mark of the post town of delivery.  Our letters to
Blaauwildebeestefontein came through Pietersdorp and bore that mark.  I
compared the envelope with others.  They all had a circle, and
'Pietersdorp' in broad black letters.  But this envelope had nothing
except the stamp.

I was still slow at detective work, and it was some minutes before the
explanation flashed on me.  The letter had never been posted at all.
The stamp was a fake, and had been borrowed from an old envelope.
There was only one way in which it could have come.  It must have been
put in the letter-bag while the postman was on his way from
Pietersdorp.  My unknown friend must therefore be somewhere within
eighty miles of me.  I hurried off to look for the post-runner, but he
had started back an hour before.  There was nothing for it but to wait
on the coming of the unknown.

That afternoon I again took Mr Wardlaw for a walk.  It is an ingrained
habit of mine that I never tell anyone more of a business than is
practically necessary.  For months I had kept all my knowledge to
myself, and breathed not a word to a soul. But I thought it my duty to
tell Wardlaw about the letter, to let him see that we were not
forgotten.  I am afraid it did not encourage his mind.  Occult messages
seemed to him only the last proof of a deadly danger encompassing us,
and I could not shake his opinion.

We took the same road to the crown of the Berg, and I was confirmed in
my suspicion that the woods were empty and the watchers gone.  The
place was as deserted as the bush at Umvelos'.  When we reached the
summit about sunset we waited anxiously for the sound of drums.  It
came, as we expected, louder and more menacing than before.  Wardlaw
stood pinching my arm as the great tattoo swept down the escarpment,
and died away in the far mountains beyond the Olifants. Yet it no
longer seemed to be a wall of sound, shutting us out from our kindred
in the West.  A message had pierced the wall.  If the blesbok were
changing ground, I believed that the hunters were calling out their
hounds and getting ready for the chase.


It froze in the night, harder than was common on the Berg even in
winter, and as I crossed the road next morning it was covered with
rime.  All my fears had gone, and my mind was strung high with
expectation.  Five pencilled words may seem a small thing to build hope
on, but it was enough for me, and I went about my work in the store
with a reasonably light heart.  One of the first things I did was to
take stock of our armoury.  There were five sporting Mausers of a cheap
make, one Mauser pistol, a Lee-Speed carbine, and a little
nickel-plated revolver.  There was also Japp's shot-gun, an old
hammered breech-loader, as well as the gun I had brought out with me.
There was a good supply of cartridges, including a stock for a .400
express which could not be found.  I pocketed the revolver, and
searched till I discovered a good sheath-knife.  If fighting was in
prospect I might as well look to my arms.

All the morning I sat among flour and sugar possessing my soul in as
much patience as I could command.  Nothing came down the white road
from the west.  The sun melted the rime; the flies came out and buzzed
in the window; Japp got himself out of bed, brewed strong coffee, and
went back to his slumbers.  Presently it was dinner-time, and I went
over to a silent meal with Wardlaw.  When I returned I must have fallen
asleep over a pipe, for the next thing I knew I was blinking drowsily
at the patch of sun in the door, and listening for footsteps.  In the
dead stillness of the afternoon I thought I could discern a shuffling
in the dust.  I got up and looked out, and there, sure enough, was some
one coming down the road.

But it was only a Kaffir, and a miserable-looking object at that.  I
had never seen such an anatomy.  It was a very old man, bent almost
double, and clad in a ragged shirt and a pair of foul khaki trousers.
He carried an iron pot, and a few belongings were tied up in a dirty
handkerchief.  He must have been a _dacha_[1] smoker, for he coughed
hideously, twisting his body with the paroxysms.  I had seen the type
before--the old broken-down native who had no kin to support him, and
no tribe to shelter him.  They wander about the roads, cooking their
wretched meals by their little fires, till one morning they are found
stiff under a bush.

The native gave me a good-day in Kaffir, then begged for tobacco or a
handful of mealie-meal.

I asked him where he came from.

'From the west, Inkoos,' he said, 'and before that from the south.  It
is a sore road for old bones.'

I went into the store to fetch some meal, and when I came out he had
shuffled close to the door.  He had kept his eyes on the ground, but
now he looked up at me, and I thought he had very bright eyes for such
an old wreck.

'The nights are cold, Inkoos,' he wailed, 'and my folk are scattered,
and I have no kraal.  The aasvogels follow me, and I can hear the
blesbok.' 'What about the blesbok?' I asked with a start.

'The blesbok are changing ground,' he said, and looked me straight in
the face.

'And where are the hunters?' I asked. 'They are here and behind me,' he
said in English, holding out his pot for my meal, while he began to
edge into the middle of the road.

I followed, and, speaking English, asked him if he knew of a man named
Colles.

'I come from him, young Baas.  Where is your house?  Ah, the school.
There will be a way in by the back window?  See that it is open, for
I'll be there shortly.'  Then lifting up his voice he called down in
Sesuto all manner of blessings on me for my kindness, and went
shuffling down the sunlit road, coughing like a volcano.

In high excitement I locked up the store and went over to Mr Wardlaw.
No children had come to school that day, and he was sitting idle,
playing patience.  'Lock the door,' I said, 'and come into my room.
We're on the brink of explanations.'

In about twenty minutes the bush below the back-window parted and the
Kaffir slipped out.  He grinned at me, and after a glance round, hopped
very nimbly over the sill.  Then he examined the window and pulled the
curtains.

'Is the outer door shut?' he asked in excellent English.  'Well, get me
some hot water, and any spare clothes you may possess, Mr Crawfurd.  I
must get comfortable before we begin our _indaba_.[2]  We've the night
before us, so there's plenty of time. But get the house clear, and see
that nobody disturbs me at my toilet.  I am a modest man, and sensitive
about my looks.'

I brought him what he wanted, and looked on at an amazing
transformation.  Taking a phial from his bundle, he rubbed some liquid
on his face and neck and hands, and got rid of the black colouring.
His body and legs he left untouched, save that he covered them with
shirt and trousers from my wardrobe. Then he pulled off a scaly wig,
and showed beneath it a head of close-cropped grizzled hair.  In ten
minutes the old Kaffir had been transformed into an active
soldierly-looking man of maybe fifty years.  Mr Wardlaw stared as if he
had seen a resurrection.

'I had better introduce myself,' he said, when he had taken the edge
off his thirst and hunger.  'My name is Arcoll, Captain James Arcoll.
I am speaking to Mr Crawfurd, the storekeeper, and Mr Wardlaw, the
schoolmaster, of Blaauwildebeestefontein. Where, by the way, is Mr
Peter Japp?  Drunk?  Ah, yes, it was always his failing.  The quorum,
however, is complete without him.'

By this time it was about sunset, and I remember I cocked my ear to
hear the drums beat.  Captain Arcoll noticed the movement as he noticed
all else. 'You're listening for the drums, but you won't hear them.
That business is over here.  To-night they beat in Swaziland and down
into the Tonga border.  Three days more, unless you and I, Mr Crawfurd,
are extra smart, and they'll be hearing them in Durban.'

It was not till the lamp was lit, the fire burning well, and the house
locked and shuttered, that Captain Arcoll began his tale.

'First,' he said, 'let me hear what you know.  Colles told me that you
were a keen fellow, and had wind of some mystery here.  You wrote him
about the way you were spied on, but I told him to take no notice.
Your affair, Mr Crawfurd, had to wait on more urgent matters.  Now,
what do you think is happening?' I spoke very shortly, weighing my
words, for I felt I was on trial before these bright eyes.  'I think
that some kind of native rising is about to commence.'

'Ay,' he said dryly, 'you would, and your evidence would be the spying
and drumming.  Anything more?'

'I have come on the tracks of a lot of I.D.B. work in the
neighbourhood.  The natives have some supply of diamonds, which they
sell bit by bit, and I don't doubt but they have been getting guns with
the proceeds.'

He nodded, 'Have you any notion who has been engaged in the job?'

I had it on my tongue to mention Japp, but forbore, remembering my
promise.  'I can name one,' I said, 'a little yellow Portugoose, who
calls himself Henriques or Hendricks. He passed by here the day before
yesterday.'

Captain Arcoll suddenly was consumed with quiet laughter. 'Did you
notice the Kaffir who rode with him and carried his saddlebags?  Well,
he's one of my men.  Henriques would have a fit if he knew what was in
those saddlebags.  They contain my change of clothes, and other odds
and ends.  Henriques' own stuff is in a hole in the spruit.  A handy
way of getting one's luggage sent on, eh?  The bags are waiting for me
at a place I appointed.'  And again Captain Arcoll indulged his sense
of humour.  Then he became grave, and returned to his examination.

'A rising, with diamonds as the sinews of war, and Henriques as the
chief agent.  Well and good!  But who is to lead, and what are the
natives going to rise about?'

'I know nothing further, but I have made some guesses.'

'Let's hear your guesses,' he said, blowing smoke rings from his pipe.

'I think the main mover is a great black minister who calls himself
John Laputa.'

Captain Arcoll nearly sprang out of his chair.  'Now, how on earth did
you find that out?  Quick, Mr Crawfurd, tell me all you know, for this
is desperately important.'

I began at the beginning, and told him the story of what happened on
the Kirkcaple shore.  Then I spoke of my sight of him on board ship,
his talk with Henriques about Blaauwildebeestefontein, and his hurried
departure from Durban.

Captain Arcoll listened intently, and at the mention of Durban he
laughed.  'You and I seem to have been running on lines which nearly
touched.  I thought I had grabbed my friend Laputa that night in
Durban, but I was too cocksure and he slipped off.  Do you know, Mr
Crawfurd, you have been on the right trail long before me?  When did
you say you saw him at his devil-worship?  Seven years ago?  Then you
were the first man alive to know the Reverend John in his true colours.
You knew seven years ago what I only found out last year.'

'Well, that's my story,' I said.  'I don't know what the rising is
about, but there's one other thing I can tell you.  There's some kind
of sacred place for the Kaffirs, and I've found out where it is.'  I
gave him a short account of my adventures in the Rooirand.

He smoked silently for a bit after I had finished.  'You've got the
skeleton of the whole thing right, and you only want the filling up.
And you found out everything for yourself?  Colles was right; you're
not wanting in intelligence, Mr Crawfurd.'

It was not much of a compliment, but I have never been more pleased in
my life.  This slim, grizzled man, with his wrinkled face and bright
eyes, was clearly not lavish in his praise.  I felt it was no small
thing to have earned a word of commendation.

'And now I will tell you my story,' said Captain Arcoll.  'It is a long
story, and I must begin far back.  It has taken me years to decipher
it, and, remember, I've been all my life at this native business.  I
can talk every dialect, and I have the customs of every tribe by heart.
I've travelled over every mile of South Africa, and Central and East
Africa too.  I was in both the Matabele wars, and I've seen a heap of
other fighting which never got into the papers.  So what I tell you you
can take as gospel, for it is knowledge that was not learned in a day.'

He puffed away, and then asked suddenly, 'Did you ever hear of Prester
John?'

'The man that lived in Central Asia?' I asked, with a reminiscence of a
story-book I had as a boy. 'No, no,' said Mr Wardlaw, 'he means the
King of Abyssinia in the fifteenth century.  I've been reading all
about him.  He was a Christian, and the Portuguese sent expedition
after expedition to find him, but they never got there.  Albuquerque
wanted to make an alliance with him and capture the Holy Sepulchre.'

Arcoll nodded.  'That's the one I mean.  There's not very much known
about him, except Portuguese legends.  He was a sort of Christian, but
I expect that his practices were as pagan as his neighbours'.  There is
no doubt that he was a great conqueror.  Under him and his successors,
the empire of Ethiopia extended far south of Abyssinia away down to the
Great Lakes.'

'How long did this power last?' I asked wondering to what tale this was
prologue.

'That's a mystery no scholar has ever been able to fathom. Anyhow, the
centre of authority began to shift southward, and the warrior tribes
moved in that direction.  At the end of the sixteenth century the chief
native power was round about the Zambesi.  The Mazimba and the
Makaranga had come down from the Lake Nyassa quarter, and there was a
strong kingdom in Manicaland.  That was the Monomotapa that the
Portuguese thought so much of.'

Wardlaw nodded eagerly.  The story was getting into ground that he knew
about.

'The thing to remember is that all these little empires thought
themselves the successors of Prester John.  It took me a long time to
find this out, and I have spent days in the best libraries in Europe
over it.  They all looked back to a great king in the north, whom they
called by about twenty different names.  They had forgotten about his
Christianity, but they remembered that he was a conqueror.

'Well, to make a long story short, Monomotapa disappeared in time, and
fresh tribes came down from the north, and pushed right down to Natal
and the Cape.  That is how the Zulus first appeared.  They brought with
them the story of Prester John, but by this time it had ceased to be a
historical memory, and had become a religious cult.  They worshipped a
great Power who had been their ancestor, and the favourite Zulu word
for him was Umkulunkulu.  The belief was perverted into fifty different
forms, but this was the central creed--that Umkulunkulu had been the
father of the tribe, and was alive as a spirit to watch over them.

'They brought more than a creed with them.  Somehow or other, some
fetich had descended from Prester John by way of the Mazimba and Angoni
and Makaranga.  What it is I do not know, but it was always in the
hands of the tribe which for the moment held the leadership.  The great
native wars of the sixteenth century, which you can read about in the
Portuguese historians, were not for territory but for leadership, and
mainly for the possession of this fetich.  Anyhow, we know that the
Zulus brought it down with them.  They called it _Ndhlondhlo_, which
means the Great Snake, but I don't suppose that it was any kind of
snake.  The snake was their totem, and they would naturally call their
most sacred possession after it.

'Now I will tell you a thing that few know.  You have heard of Tchaka.
He was a sort of black Napoleon early in the last century, and he made
the Zulus the paramount power in South Africa, slaughtering about two
million souls to accomplish it. Well, he had the fetich, whatever it
was, and it was believed that he owed his conquests to it.  Mosilikatse
tried to steal it, and that was why he had to fly to Matabeleland.  But
with Tchaka it disappeared.  Dingaan did not have it, nor Panda, and
Cetewayo never got it, though he searched the length and breadth of the
country for it.  It had gone out of existence, and with it the chance
of a Kaffir empire.'

Captain Arcoll got up to light his pipe, and I noticed that his face
was grave.  He was not telling us this yarn for our amusement.

'So much for Prester John and his charm,' he said.  'Now I have to take
up the history at a different point.  In spite of risings here and
there, and occasional rows, the Kaffirs have been quiet for the better
part of half a century.  It is no credit to us.  They have had plenty
of grievances, and we are no nearer understanding them than our fathers
were.  But they are scattered and divided.  We have driven great wedges
of white settlement into their territory, and we have taken away their
arms.  Still, they are six times as many as we are, and they have long
memories, and a thoughtful man may wonder how long the peace will last.
I have often asked myself that question, and till lately I used to
reply, "For ever because they cannot find a leader with the proper
authority, and they have no common cause to fight for." But a year or
two ago I began to change my mind.

'It is my business to act as chief Intelligence officer among the
natives.  Well, one day, I came on the tracks of a curious person.  He
was a Christian minister called Laputa, and he was going among the
tribes from Durban to the Zambesi as a roving evangelist.  I found that
he made an enormous impression, and yet the people I spoke to were
chary of saying much about him.  Presently I found that he preached
more than the gospel.  His word was "Africa for the Africans," and his
chief point was that the natives had had a great empire in the past,
and might have a great empire again.  He used to tell the story of
Prester John, with all kinds of embroidery of his own.  You see,
Prester John was a good argument for him, for he had been a Christian
as well as a great potentate. 'For years there has been plenty of this
talk in South Africa, chiefly among Christian Kaffirs.  It is what they
call "Ethiopianism," and American negroes are the chief apostles.  For
myself, I always thought the thing perfectly harmless.  I don't care a
fig whether the native missions break away from the parent churches in
England and call themselves by fancy names.  The more freedom they have
in their religious life, the less they are likely to think about
politics.  But I soon found out that Laputa was none of your flabby
educated negroes from America, and I began to watch him.

'I first came across him at a revival meeting in London, where he was a
great success.  He came and spoke to me about my soul, but he gave up
when I dropped into Zulu.  The next time I met him was on the lower
Limpopo, when I had the pleasure of trying to shoot him from a boat.'
Captain Arcoll took his pipe from his mouth and laughed at the
recollection.

'I had got on to an I.D.B. gang, and to my amazement found the
evangelist among them.  But the Reverend John was too much for me.  He
went overboard in spite of the crocodiles, and managed to swim below
water to the reed bed at the side. However, that was a valuable
experience for me, for it gave me a clue.

'I next saw him at a Missionary Conference in Cape Town, and after that
at a meeting of the Geographical Society in London, where I had a long
talk with him.  My reputation does not follow me home, and he thought I
was an English publisher with an interest in missions.  You see I had
no evidence to connect him with I.D.B., and besides I fancied that his
real game was something bigger than that; so I just bided my time and
watched.

'I did my best to get on to his dossier, but it was no easy job.
However, I found out a few things.  He had been educated in the States,
and well educated too, for the man is a good scholar and a great
reader, besides the finest natural orator I have ever heard.  There was
no doubt that he was of Zulu blood, but I could get no traces of his
family.  He must come of high stock, for he is a fine figure of a man.
'Very soon I found it was no good following him in his excursions into
civilization.  There he was merely the educated Kaffir; a great pet of
missionary societies, and a favourite speaker at Church meetings.  You
will find evidence given by him in Blue-Books on native affairs, and he
counted many members of Parliament at home among his correspondents.  I
let that side go, and resolved to dog him when on his evangelizing
tours in the back-veld.

'For six months I stuck to him like a leech.  I am pretty good at
disguises, and he never knew who was the broken-down old Kaffir who
squatted in the dirt at the edge of the crowd when he spoke, or the
half-caste who called him "Sir" and drove his Cape-cart.  I had some
queer adventures, but these can wait. The gist of the thing is, that
after six months which turned my hair grey I got a glimmering of what
he was after.  He talked Christianity to the mobs in the kraals, but to
the indunas[3] he told a different story.'

Captain Arcoll helped himself to a drink.  'You can guess what that
story was, Mr Crawfurd.  At full moon when the black cock was blooded,
the Reverend John forgot his Christianity. He was back four centuries
among the Mazimba sweeping down on the Zambesi.  He told them, and they
believed him, that he was the Umkulunkulu, the incarnated spirit of
Prester John.  He told them that he was there to lead the African race
to conquest and empire.  Ay, and he told them more: for he has, or says
he has, the Great Snake itself, the necklet of Prester John.'

Neither of us spoke; we were too occupied with fitting this news into
our chain of knowledge.

Captain Arcoll went on.  'Now that I knew his purpose, I set myself to
find out his preparations.  It was not long before I found a mighty
organization at work from the Zambesi to the Cape.  The great tribes
were up to their necks in the conspiracy, and all manner of little
sects had been taken in.  I have sat at tribal councils and been sworn
a blood brother, and I have used the secret password to get knowledge
in odd places.  It was a dangerous game, and, as I have said, I had my
adventures, but I came safe out of it--with my knowledge.

'The first thing I found out was that there was a great deal of wealth
somewhere among the tribes.  Much of it was in diamonds, which the
labourers stole from the mines and the chiefs impounded.  Nearly every
tribe had its secret chest, and our friend Laputa had the use of them
all.  Of course the difficulty was changing the diamonds into coin, and
he had to start I.D.B. on a big scale.  Your pal, Henriques, was the
chief agent for this, but he had others at Mozambique and Johannesburg,
ay, and in London, whom I have on my list.  With the money, guns and
ammunition were bought, and it seems that a pretty flourishing trade
has been going on for some time. They came in mostly overland through
Portuguese territory, though there have been cases of consignments to
Johannesburg houses, the contents of which did not correspond with the
invoice.  You ask what the Governments were doing to let this go on.
Yes, and you may well ask.  They were all asleep.  They never dreamed
of danger from the natives, and in any case it was difficult to police
the Portuguese side.  Laputa knew our weakness, and he staked
everything on it.

'My first scheme was to lay Laputa by the heels; but no Government
would act on my information.  The man was strongly buttressed by public
support at home, and South Africa has burned her fingers before this
with arbitrary arrests. Then I tried to fasten I.D.B. on him, but I
could not get my proofs till too late.  I nearly had him in Durban, but
he got away; and he never gave me a second chance.  For five months he
and Henriques have been lying low, because their scheme was getting
very ripe.  I have been following them through Zululand and Gazaland,
and I have discovered that the train is ready, and only wants the
match.  For a month I have never been more than five hours behind him
on the trail; and if he has laid his train, I have laid mine also.'

Arcoll's whimsical, humorous face had hardened into grimness, and in
his eyes there was the light of a fierce purpose. The sight of him
comforted me, in spite of his tale.

'But what can he hope to do?' I asked.  'Though he roused every Kaffir
in South Africa he would be beaten.  You say he is an educated man.  He
must know he has no chance in the long run.'

'I said he was an educated man, but he is also a Kaffir.  He can see
the first stage of a thing, and maybe the second, but no more.  That is
the native mind.  If it was not like that our chance would be the
worse.'

'You say the scheme is ripe,' I said; 'how ripe?'

Arcoll looked at the clock.  'In half an hour's time Laputa will be
with 'Mpefu.  There he will stay the night.  To-morrow morning he goes
to Umvelos' to meet Henriques.  To-morrow evening the gathering begins.'

'One question,' I said.  'How big a man is Laputa?'

'The biggest thing that the Kaffirs have ever produced.  I tell you, in
my opinion he is a great genius.  If he had been white he might have
been a second Napoleon.  He is a born leader of men, and as brave as a
lion.  There is no villainy he would not do if necessary, and yet I
should hesitate to call him a blackguard.  Ay, you may look surprised
at me, you two pragmatical Scotsmen; but I have, so to speak, lived
with the man for months, and there's fineness and nobility in him.  He
would be a terrible enemy, but a just one.  He has the heart of a poet
and a king, and it is God's curse that he has been born among the
children of Ham.  I hope to shoot him like a dog in a day or two, but I
am glad to bear testimony to his greatness.'

'If the rising starts to-morrow,' I asked, 'have you any of his plans?'

He picked up a map from the table and opened it.  'The first rendezvous
is somewhere near Sikitola's.  Then they move south, picking up
contingents; and the final concentration is to be on the high veld near
Amsterdam, which is convenient for the Swazis and the Zulus.  After
that I know nothing, but of course there are local concentrations along
the whole line of the Berg from Mashonaland to Basutoland.  Now, look
here. To get to Amsterdam they must cross the Delagoa Bay Railway.
Well, they won't be allowed to.  If they get as far, they will be
scattered there.  As I told you, I too have laid my train.  We have the
police ready all along the scarp of the Berg. Every exit from native
territory is watched, and the frontier farmers are out on commando.  We
have regulars on the Delagoa Bay and Natal lines, and a system of field
telegraphs laid which can summon further troops to any point.  It has
all been kept secret, because we are still in the dark ourselves. The
newspaper public knows nothing about any rising, but in two days every
white household in South Africa will be in a panic.  Make no mistake,
Mr Crawfurd; this is a grim business. We shall smash Laputa and his
men, but it will be a fierce fight, and there will be much good blood
shed.  Besides, it will throw the country back another half-century.
Would to God I had been man enough to put a bullet through his head in
cold blood.  But I could not do it--it was too like murder; and maybe I
shall never have the chance now.'

'There's one thing puzzles me,' I said.  'What makes Laputa come up
here to start with?  Why doesn't he begin with Zululand?'

'God knows!  There's sure to be sense in it, for he does nothing
without reason.  We may know to-morrow.'

But as Captain Arcoll spoke, the real reason suddenly flashed into my
mind: Laputa had to get the Great Snake, the necklet of Prester John,
to give his leadership prestige.  Apparently he had not yet got it, or
Arcoll would have known.  He started from this neighbourhood because
the fetich was somewhere hereabouts.  I was convinced that my guess was
right, but I kept my own counsel.

'To-morrow Laputa and Henriques meet at Umvelos', probably at your new
store, Mr Crawfurd.  And so the ball commences.'

My resolution was suddenly taken.

'I think,' I said, 'I had better be present at the meeting, as
representing the firm.'

Captain Arcoll stared at me and laughed.  'I had thought of going
myself,' he said.

'Then you go to certain death, disguise yourself as you please.  You
cannot meet them in the store as I can.  I'm there on my ordinary
business, and they will never suspect.  If you're to get any news, I'm
the man to go.'

He looked at me steadily for a minute or so.  'I'm not sure that's such
a bad idea of yours.  I would be better employed myself on the Berg,
and, as you say, I would have little chance of hearing anything.
You're a plucky fellow, Mr Crawfurd.  I suppose you understand that the
risk is pretty considerable.'

'I suppose I do; but since I'm in this thing, I may as well see it out.
Besides, I've an old quarrel with our friend Laputa.'

'Good and well,' said Captain Arcoll.  'Draw in your chair to the
table, then, and I'll explain to you the disposition of my men.  I
should tell you that I have loyal natives in my pay in most tribes, and
can count on early intelligence.  We can't match their telepathy; but
the new type of field telegraph is not so bad, and may be a trifle more
reliable.'

Till midnight we pored over maps, and certain details were burned in on
my memory.  Then we went to bed and slept soundly, even Mr Wardlaw.  It
was strange how fear had gone from the establishment, now that we knew
the worst and had a fighting man by our side.


Once, as a boy, I had earnestly desired to go into the army, and had
hopes of rising to be a great general.  Now that I know myself better,
I do not think I would have been much good at a general's work.  I
would have shirked the loneliness of it, the isolation of
responsibility.  But I think I would have done well in a subaltern
command, for I had a great notion of carrying out orders, and a certain
zest in the mere act of obedience. Three days before I had been as
nervous as a kitten because I was alone and it was 'up to me,' as
Americans say, to decide on the next step.  But now that I was only one
wheel in a great machine of defence my nervousness seemed to have fled.
I was well aware that the mission I was bound on was full of risk; but,
to my surprise, I felt no fear.  Indeed, I had much the same feeling as
a boy on a Saturday's holiday who has planned a big expedition.  One
thing only I regretted--that Tam Dyke was not with me to see the fun.
The thought of that faithful soul, now beating somewhere on the seas,
made me long for his comradeship.  As I shaved, I remember wondering if
I would ever shave again, and the thought gave me no tremors. For once
in my sober life I was strung up to the gambler's pitch of adventure.

My job was to go to Umvelos' as if on my ordinary business, and if
possible find out something of the evening's plan of march.  The
question was how to send back a message to Arcoll, assuming I had any
difficulty in getting away.  At first this puzzled us both, and then I
thought of Colin.  I had trained the dog to go home at my bidding, for
often when I used to go hunting I would have occasion to visit a kraal
where he would have been a nuisance.  Accordingly, I resolved to take
Colin with me, and, if I got into trouble, to send word by him.

I asked about Laputa's knowledge of our preparations. Arcoll was
inclined to think that he suspected little.  The police and the
commandos had been kept very secret, and, besides, they were moving on
the high veld and out of the ken of the tribes.  Natives, he told me,
were not good scouts so far as white man's work was concerned, for they
did not understand the meaning of what we did.  On the other hand, his
own native scouts brought him pretty accurate tidings of any Kaffir
movements.  He thought that all the bush country of the plain would be
closely watched, and that no one would get through without some kind of
pass.  But he thought also that the storekeeper might be an exception,
for his presence would give rise to no suspicions.  Almost his last
words to me were to come back hell-for-leather if I saw the game was
hopeless, and in any case to leave as soon as I got any news.  'If
you're there when the march begins,' he said, 'they'll cut your throat
for a certainty.'  I had all the various police posts on the Berg clear
in my mind, so that I would know where to make for if the road to
Blaauwildebeestefontein should be closed.

I said good-bye to Arcoll and Wardlaw with a light heart, though the
schoolmaster broke down and implored me to think better of it.  As I
turned down into the gorge I heard the sound of horses' feet far
behind, and, turning back, saw white riders dismounting at the dorp.
At any rate I was leaving the country well guarded in my rear.

It was a fine morning in mid-winter, and I was in very good spirits as
I jogged on my pony down the steep hill-road, with Colin running beside
me.  A month before I had taken the same journey, with no suspicion in
my head of what the future was to bring.  I thought about my Dutch
companions, now with their cattle far out on the plains.  Did they know
of the great danger, I wondered.  All the way down the glen I saw no
sign of human presence.  The game-birds mocked me from the thicket; a
brace of white _berghaan_ circled far up in the blue; and I had for
pleasant comrade the brawling river.  I dismounted once to drink, and
in that green haven of flowers and ferns I was struck sharply with a
sense of folly.  Here were we wretched creatures of men making for each
other's throats, and outraging the good earth which God had made so
fair a habitation.

I had resolved on a short cut to Umvelos', avoiding the neighbourhood
of Sikitola's kraal, so when the river emerged from the glen I crossed
it and struck into the bush.  I had not gone far before I realized that
something strange was going on. It was like the woods on the Berg a
week before.  I had the impression of many people moving in the bush,
and now and then I caught a glimpse of them.  My first thought was that
I should be stopped, but soon it appeared that these folk had business
of their own which did not concern me.  I was conscious of being
watched, yet it was clear that the bush folk were not there for the
purpose of watching me.

For a little I kept my spirits, but as the hours passed with the same
uncanny hurrying to and fro all about me my nerves began to suffer.
Weeks of espionage at Blaauwildebeestefontein had made me jumpy.  These
people apparently meant me no ill, and had no time to spare on me, But
the sensation of moving through them was like walking on a black-dark
night with precipices all around.  I felt odd quiverings between my
shoulder blades where a spear might be expected to lodge. Overhead was
a great blue sky and a blazing sun, and I could see the path running
clear before me between the walls of scrub.  But it was like midnight
to me, a midnight of suspicion and unknown perils.  I began to wish
heartily I had never come.

I stopped for my midday meal at a place called Taqui, a grassy glade in
the bush where a tiny spring of water crept out from below a big stone,
only to disappear in the sand.  Here I sat and smoked for half an hour,
wondering what was going to become of me.  The air was very still, but
I could hear the rustle of movement somewhere within a hundred yards.
The hidden folk were busy about their own ends, and I regretted that I
had not taken the road by Sikitola's and seen how the kraals looked.
They must be empty now, for the young men were already out on some
mission.  So nervous I got that I took my pocket-book and wrote down
certain messages to my mother, which I implored whoever should find my
body to transmit.  Then, a little ashamed of my childishness, I pulled
myself together, and remounted.

About three in the afternoon I came over a low ridge of bush and saw
the corrugated iron roof of the store and the gleam of water from the
Labongo.  The sight encouraged me, for at any rate it meant the end of
this disquieting ride.  Here the bush changed to trees of some size,
and after leaving the ridge the road plunged for a little into a thick
shade.  I had forgotten for a moment the folk in the bush, and when a
man stepped out of the thicket I pulled up my horse with a start.

It was a tall native, who carried himself proudly, and after a glance
at me, stalked along at my side.  He wore curious clothes, for he had a
kind of linen tunic, and around his waist hung a kilt of leopard-skin.
In such a man one would have looked for a _ting-kop_,[1] but instead he
had a mass of hair, not like a Kaffir's wool, but long and curled like
some popular musician's.  I should have been prepared for the face, but
the sight of it sent a sudden chill of fright through my veins.  For
there was the curved nose, the deep flashing eyes, and the cruel lips
of my enemy of the Kirkcaple shore.

Colin was deeply suspicious and followed his heels growling, but he
never turned his head.

'The day is warm, father,' I said in Kaffir.  'Do you go far?'

He slackened his pace till he was at my elbow.  'But a short way,
Baas,' he replied in English; 'I go to the store yonder.'

'Well met, then,' said I, 'for I am the storekeeper.  You will find
little in it, for it is newly built and not yet stocked.  I have ridden
over to see to it.'

He turned his face to me.  'That is bad news.  I had hoped for food and
drink yonder.  I have travelled far, and in the chill nights I desire a
cover for my head.  Will the Baas allow me to sleep the night in an
outhouse?'

By this time I had recovered my nerve, and was ready to play the part I
had determined on.  'Willingly,' I said.  'You may sleep in the
storeroom if you care.  You will find sacks for bedding, and the place
is snug enough on a cold night.'

He thanked me with a grave dignity which I had never seen in any
Kaffir.  As my eye fell on his splendid proportions I forgot all else
in my admiration of the man.  In his minister's clothes he had looked
only a heavily built native, but now in his savage dress I saw how
noble a figure he made.  He must have been at least six feet and a
half, but his chest was so deep and his shoulders so massive that one
did not remark his height.  He put a hand on my saddle, and I remember
noting how slim and fine it was, more like a high-bred woman's than a
man's.  Curiously enough he filled me with a certain confidence.

'I do not think you will cut my throat,' I said to myself. 'Your game
is too big for common murder.'

The store at Umvelos' stood as I had left it.  There was the sjambok I
had forgotten still lying on the window sill.  I unlocked the door, and
a stifling smell of new paint came out to meet me.  Inside there was
nothing but the chairs and benches, and in a corner the pots and pans I
had left against my next visit.  I unlocked the cupboard and got out a
few stores, opened the windows of the bedroom next door, and flung my
kaross on the cartel which did duty as bed.  Then I went out to find
Laputa standing patiently in the sunshine.

I showed him the outhouse where I had said he might sleep. It was the
largest room in the store, but wholly unfurnished. A pile of barrels
and packing-cases stood in the corner, and there was enough sacking to
make a sort of bed.

'I am going to make tea,' I said.  'If you have come far you would
maybe like a cup?'

He thanked me, and I made a fire in the grate and put on the kettle to
boil.  Then I set on the table biscuits, and sardines, and a pot of
jam.  It was my business now to play the fool, and I believe I
succeeded to admiration in the part.  I blush to-day to think of the
stuff I talked.  First I made him sit on a chair opposite me, a thing
no white man in the country would have done.  Then I told him
affectionately that I liked natives, that they were fine fellows and
better men than the dirty whites round about.  I explained that I was
fresh from England, and believed in equal rights for all men, white or
coloured.  God forgive me, but I think I said I hoped to see the day
when Africa would belong once more to its rightful masters.

He heard me with an impassive face, his grave eyes studying every line
of me.  I am bound to add that he made a hearty meal, and drank three
cups of strong tea of my brewing.  I gave him a cigar, one of a lot I
had got from a Dutch farmer who was experimenting with their
manufacture--and all the while I babbled of myself and my opinions.  He
must have thought me half-witted, and indeed before long I began to be
of the same opinion myself.  I told him that I meant to sleep the night
here, and go back in the morning to Blaauwildebeestefontein, and then
to Pietersdorp for stores.  By-and-by I could see that he had ceased to
pay any attention to what I said.  I was clearly set down in his mind
as a fool.  Instead he kept looking at Colin, who was lying blinking in
the doorway, one wary eye cocked on the stranger.

'You have a fine dog,' he observed.

'Yes,' I agreed, with one final effort of mendacity, 'he's fine to look
at, but he has no grit in him.  Any mongrel from a kraal can make him
turn tail.  Besides, he is a born fool and can't find his way home.
I'm thinking of getting rid of him.'

Laputa rose and his eye fell on the dog's back.  I could see that he
saw the lie of his coat, and that he did not agree with me.

'The food was welcome, Baas,' he said.  'If you will listen to me I can
repay hospitality with advice.  You are a stranger here.  Trouble
comes, and if you are wise you will go back to the Berg.'

'I don't know what you mean,' I said, with an air of cheerful idiocy.
'But back to the Berg I go the first thing in the morning.  I hate
these stinking plains.'

'It were wise to go to-night,' he said, with a touch of menace in his
tone.

'I can't,' I said, and began to sing the chorus of a ridiculous
music-hall song--

     'There's no place like home--but
     I'm afraid to go home in the dark.'

Laputa shrugged his shoulders, stepped over the bristling Colin, and
went out.  When I looked after him two minutes later he had disappeared.


I sat down on a chair and laboured to collect my thoughts. Laputa had
gone, and would return sooner or later with Henriques.  If I was to
remain alive till morning, both of them must be convinced that I was
harmless.  Laputa was probably of that opinion, but Henriques would
recognize me, and I had no wish to have that yellow miscreant
investigating my character. There was only one way out of it--I must be
incapably drunk.  There was not a drop of liquor in the store, but I
found an old whisky bottle half full of methylated spirits.  With this
I thought I might raise an atmosphere of bad whisky, and for the rest I
must trust to my meagre gifts as an actor.

Supposing I escaped suspicion, Laputa and Henriques would meet in the
outhouse, and I must find some means of overhearing them.  Here I was
fairly baffled.  There was no window in the outhouse save in the roof,
and they were sure to shut and bolt the door.  I might conceal myself
among the barrels inside; but apart from the fact that they were likely
to search them before beginning their conference, it was quite certain
that they would satisfy themselves that I was safe in the other end of
the building before going to the outhouse.

Suddenly I thought of the cellar which we had built below the store.
There was an entrance by a trap-door behind the counter, and another in
the outhouse.  I had forgotten the details, but my hope was that the
second was among the barrels.  I shut the outer door, prised up the
trap, and dropped into the vault, which had been floored roughly with
green bricks.  Lighting match after match, I crawled to the other end
and tried to lift the door.  It would not stir, so I guessed that the
barrels were on the top of it.  Back to the outhouse I went, and found
that sure enough a heavy packing-case was standing on a corner.  I
fixed it slightly open, so as to let me hear, and so arranged the odds
and ends round about it that no one looking from the floor of the
outhouse would guess at its existence.  It occurred to me that the
conspirators would want seats, so I placed two cases at the edge of the
heap, that they might not be tempted to forage in the interior.

This done, I went back to the store and proceeded to rig myself out for
my part.  The cellar had made me pretty dirty, and I added some new
daubs to my face.  My hair had grown longish, and I ran my hands
through it till it stood up like a cockatoo's crest.  Then I cunningly
disposed the methylated spirits in the places most likely to smell.  I
burned a little on the floor, I spilt some on the counter and on my
hands, and I let it dribble over my coat.  In five minutes I had made
the room stink like a shebeen.  I loosened the collar of my shirt, and
when I looked at myself in the cover of my watch I saw a specimen of
debauchery which would have done credit to a Saturday night's police
cell.

By this time the sun had gone down, but I thought it better to kindle
no light.  It was the night of the full moon--for which reason, I
supposed, Laputa had selected it--and in an hour or two the world would
be lit with that ghostly radiance.  I sat on the counter while the
minutes passed, and I confess I found the time of waiting very trying
for my courage.  I had got over my worst nervousness by having
something to do, but whenever I was idle my fears returned.  Laputa had
a big night's work before him, and must begin soon.  My vigil, I told
myself, could not be long.

My pony was stalled in a rough shed we had built opposite the store.  I
could hear him shaking his head and stamping the ground above the
croaking of the frogs by the Labongo. Presently it seemed to me that
another sound came from behind the store--the sound of horses' feet and
the rattle of bridles.  It was hushed for a moment, and then I heard
human voices.  The riders had tied up their horses to a tree and were
coming nearer.

I sprawled gracefully on the counter, the empty bottle in my hand, and
my eyes fixed anxiously on the square of the door, which was filled
with the blue glimmer of the late twilight. The square darkened, and
two men peered in.  Colin growled from below the counter, but with one
hand I held the scruff of his neck.

'Hullo,' I said, 'ish that my black friend?  Awfly shorry, old man, but
I've f'nish'd th' whisky.  The bo-o-ottle shempty,' and I waved it
upside down with an imbecile giggle.

Laputa said something which I did not catch.  Henriques laughed an ugly
laugh.

'We had better make certain of him,' he said.

The two argued for a minute, and then Laputa seemed to prevail.  The
door was shut and the key, which I had left in the lock, turned on me.

I gave them five minutes to get to the outhouse and settle to business.
Then I opened the trap, got into the cellar, and crawled to the other
end.  A ray of light was coming through the partially raised door.  By
a blessed chance some old bricks had been left behind, and of these I
made a footstool, which enabled me to get my back level with the door
and look out. My laager of barrels was intact, but through a gap I had
left I could see the two men sitting on the two cases I had provided
for them.  A lantern was set between them, and Henriques was drinking
out of a metal flask.

He took something--I could not see what--out of his pocket, and held it
before his companion.

'Spoils of war,' he said.  'I let Sikitola's men draw first blood. They
needed it to screw up their courage.  Now they are as wild as Umbooni's.

Laputa asked a question.

'It was the Dutchmen, who were out on the Koodoo Flats with their
cattle.  Man, it's no good being squeamish.  Do you think you can talk
over these surly back-veld fools?  If we had not done it, the best of
their horses would now be over the Berg to give warning.  Besides, I
tell you, Sikitola's men wanted blooding.  I did for the old swine,
Coetzee, with my own hands.  Once he set his dogs on me, and I don't
forget an injury.'

Laputa must have disapproved, for Henriques' voice grew high.

'Run the show the way you please,' he cried; 'but don't blame me if you
make a hash of it.  God, man, do you think you are going to work a
revolution on skim milk?  If I had my will, I would go in and stick a
knife in the drunken hog next door.'

'He is safe enough,' Laputa replied.  'I gave him the chance of life,
and he laughed at me.  He won't get far on his road home.'

This was pleasant hearing for me, but I scarcely thought of myself.  I
was consumed with a passion of fury against the murdering yellow devil.
With Laputa I was not angry; he was an open enemy, playing a fair game.
But my fingers itched to get at the Portugoose--that double-dyed
traitor to his race.  As I thought of my kindly old friends, lying
butchered with their kinsfolk out in the bush, hot tears of rage came
to my eyes. Perfect love casteth out fear, the Bible says; but, to
speak it reverently, so does perfect hate.  Not for safety and a king's
ransom would I have drawn back from the game.  I prayed for one thing
only, that God in His mercy would give me the chance of settling with
Henriques.

I fancy I missed some of the conversation, being occupied with my own
passion.  At any rate, when I next listened the two were deep in plans.
Maps were spread beside them, and Laputa's delicate forefinger was
tracing a route.  I strained my ears, but could catch only a few names.
Apparently they were to keep in the plains till they had crossed the
Klein Labongo and the Letaba.  I thought I caught the name of the ford
of the latter; it sounded like Dupree's Drift.  After that the talk
became plainer, for Laputa was explaining in his clear voice. The force
would leave the bush, ascend the Berg by the glen of the Groot Letaba,
and the first halt would be called at a place called Inanda's Kraal,
where a promontory of the high-veld juts out behind the peaks called
the Wolkberg or Cloud Mountains.  All this was very much to the point,
and the names sunk into my memory like a die into wax.

'Meanwhile,' said Laputa, 'there is the gathering at Ntabakaikonjwa.[1]
It will take us three hours' hard riding to get there.'

Where on earth was Ntabakaikonjwa?  It must be the native name for the
Rooirand, for after all Laputa was not likely to use the Dutch word for
his own sacred place.

'Nothing has been forgotten.  The men are massed below the cliffs, and
the chiefs and the great indunas will enter the Place of the Snake.
The door will be guarded, and only the password will get a man through.
That word is "Immanuel," which means, "God with us."'

'Well, when we get there, what happens?' Henriques asked with a laugh.
'What kind of magic will you spring on us?'

There was a strong contrast between the flippant tone of the Portugoose
and the grave voice which answered him.

'The Keeper of the Snake will open the holy place, and bring forth the
Isetembiso sami.[2]  As the leader of my people, I will assume the
collar of Umkulunkulu in the name of our God and the spirits of the
great dead.'

'But you don't propose to lead the march in a necklace of rubies,' said
Henriques, with a sudden eagerness in his voice.

Again Laputa spoke gravely, and, as it were, abstractedly.  I heard the
voice of one whose mind was fixed on a far horizon.

'When I am acclaimed king, I restore the Snake to its Keeper, and swear
never to clasp it on my neck till I have led my people to victory.'

'I see,' said Henriques.  'What about the purification you mentioned?'

I had missed this before and listened earnestly.

'The vows we take in the holy place bind us till we are purged of them
at Inanda's Kraal.  Till then no blood must be shed and no flesh eaten.
It was the fashion of our forefathers.'

'Well, I think you've taken on a pretty risky job,' Henriques said.
'You propose to travel a hundred miles, binding yourself not to strike
a blow.  It is simply putting yourself at the mercy of any police
patrol.'

'There will be no patrol,' Laputa replied.  'Our march will be as
secret and as swift as death.  I have made my preparations.'

'But suppose you met with opposition,' the Portugoose persisted, 'would
the rule hold?'

'If any try to stop us, we shall tie them hand and foot, and carry them
with us.  Their fate will be worse than if they had been slain in
battle.'

'I see,' said Henriques, whistling through his teeth.  'Well, before we
start this vow business, I think I'll go back and settle that
storekeeper.'

Laputa shook his head.  'Will you be serious and hear me? We have no
time to knife harmless fools.  Before we start for Ntabakaikonjwa I
must have from you the figures of the arming in the south.  That is the
one thing which remains to be settled.'

I am certain these figures would have been most interesting, but I
never heard them.  My feet were getting cramped with standing on the
bricks, and I inadvertently moved them.  The bricks came down with a
rattle, and unfortunately in slipping I clutched at the trap.  This was
too much for my frail prop, and the door slammed down with a great
noise.

Here was a nice business for the eavesdropper!  I scurried along the
passage as stealthily as I could and clambered back into the store,
while I heard the sound of Laputa and Henriques ferreting among the
barrels.  I managed to throttle Colin and prevent him barking, but I
could not get the confounded trap to close behind me.  Something had
jammed in it, and it remained half a foot open.

I heard the two approaching the door, and I did the best thing that
occurred to me.  I pulled Colin over the trap, rolled on the top of
him, and began to snore heavily as if in a drunken slumber.

The key was turned, and the gleam of a lantern was thrown on the wall.
It flew up and down as its bearer cast the light into the corners.

'By God, he's gone,' I heard Henriques say.  'The swine was listening,
and he has bolted now.'

'He won't bolt far,' Laputa said.  'He is here.  He is snoring behind
the counter.'

These were anxious moments for me.  I had a firm grip on Colin's
throat, but now and then a growl escaped, which was fortunately blended
with my snores.  I felt that a lantern was flashed on me, and that the
two men were peering down at the heap on the half-opened trap.  I think
that was the worst minute I ever spent, for, as I have said, my courage
was not so bad in action, but in a passive game it oozed out of my
fingers.

'He is safe enough,' Laputa said, after what seemed to me an eternity.
'The noise was only the rats among the barrels.' I thanked my Maker
that they had not noticed the other trap-door. 'All the same I think
I'll make him safer,' said Henriques.

Laputa seemed to have caught him by the arm.

'Come back and get to business,' he said.  'I've told you I'll have no
more murder.  You will do as I tell you, Mr Henriques.'

I did not catch the answer, but the two went out and locked the door.
I patted the outraged Colin, and got to my feet with an aching side
where the confounded lid of the trap had been pressing.  There was no
time to lose for the two in the outhouse would soon be setting out, and
I must be before them.

With no better light than a ray of the moon through the window, I wrote
a message on a leaf from my pocket-book.  I told of the plans I had
overheard, and especially I mentioned Dupree's Drift on the Letaba.  I
added that I was going to the Rooirand to find the secret of the cave,
and in one final sentence implored Arcoll to do justice on the
Portugoose.  That was all, for I had no time for more.  I carefully
tied the paper with a string below the collar of the dog.

Then very quietly I went into the bedroom next door--the side of the
store farthest from the outhouse.  The place was flooded with
moonlight, and the window stood open, as I had left it in the
afternoon.  As softly as I could I swung Colin over the sill and
clambered after him.  In my haste I left my coat behind me with my
pistol in the pocket.

Now came a check.  My horse was stabled in the shed, and that was close
to the outhouse.  The sound of leading him out would most certainly
bring Laputa and Henriques to the door. In that moment I all but
changed my plans.  I thought of slipping back to the outhouse and
trying to shoot the two men as they came forth.  But I reflected that,
before I could get them both, one or other would probably shoot me.
Besides, I had a queer sort of compunction about killing Laputa.  I
understood now why Arcoll had stayed his hand from murder, and I was
beginning to be of his opinion on our arch-enemy.

Then I remembered the horses tied up in the bush.  One of them I could
get with perfect safety.  I ran round the end of the store and into the
thicket, keeping on soft grass to dull my tread.  There, tied up to a
merula tree, were two of the finest beasts I had seen in Africa.  I
selected the better, an Africander stallion of the _blaauw-schimmel_, or
blue-roan type, which is famous for speed and endurance.  Slipping his
bridle from the branch, I led him a little way into the bush in the
direction of the Rooirand.

Then I spoke to Colin.  'Home with you,' I said.  'Home, old man, as if
you were running down a tsessebe.'[3]

The dog seemed puzzled.  'Home,' I said again, pointing west in the
direction of the Berg.  'Home, you brute.'

And then he understood.  He gave one low whine, and cast a reproachful
eye on me and the blue roan.  Then he turned, and with his head down
set off with great lopes on the track of the road I had ridden in the
morning.

A second later and I was in the saddle, riding hell-for-leather for the
north.


For a mile or so I kept the bush, which was open and easy to ride
through, and then turned into the path.  The moon was high, and the
world was all a dim dark green, with the track a golden ivory band
before me.  I had looked at my watch before I started, and seen that it
was just after eight o'clock.  I had a great horse under me, and less
than thirty miles to cover. Midnight should see me at the cave.  With
the password I would gain admittance, and there would wait for Laputa
and Henriques.  Then, if my luck held, I should see the inner workings
of the mystery which had puzzled me ever since the Kirkcaple shore.  No
doubt I should be roughly treated, tied up prisoner, and carried with
the army when the march began. But till Inanda's Kraal my life was
safe, and before that came the ford of the Letaba.  Colin would carry
my message to Arcoll, and at the Drift the tables would be turned on
Laputa's men.

Looking back in cold blood, it seems the craziest chain of accidents to
count on for preservation.  A dozen possibilities might have shattered
any link of it.  The password might be wrong, or I might never get the
length of those who knew it. The men in the cave might butcher me out
of hand, or Laputa might think my behaviour a sufficient warrant for
the breach of the solemnest vow.  Colin might never get to
Blaauwildebeestefontein, Laputa might change his route of march, or
Arcoll's men might fail to hold the Drift.  Indeed, the other day at
Portincross I was so overcome by the recollection of the perils I had
dared and God's goodness towards me that I built a new hall for the
parish kirk as a token of gratitude.

Fortunately for mankind the brain in a life of action turns more to the
matter in hand than to conjuring up the chances of the future.
Certainly it was in no discomfort of mind that I swung along the
moonlit path to the north.  Truth to tell, I was almost happy.  The
first honours in the game had fallen to me. I knew more about Laputa
than any man living save Henriques; I had my finger on the central
pulse of the rebellion. There was hid treasure ahead of me--a great
necklace of rubies, Henriques had said.  Nay, there must be more, I
argued.  This cave of the Rooirand was the headquarters of the rising,
and there must be stored their funds--diamonds, and the gold they had
been bartered for.  I believe that every man has deep in his soul a
passion for treasure-hunting, which will often drive a coward into
prodigies of valour.  I lusted for that treasure of jewels and gold.
Once I had been high-minded, and thought of my duty to my country, but
in that night ride I fear that what I thought of was my duty to enrich
David Crawfurd.  One other purpose simmered in my head.  I was devoured
with wrath against Henriques.  Indeed, I think that was the strongest
motive for my escapade, for even before I heard Laputa tell of the vows
and the purification, I had it in my mind to go at all costs to the
cave.  I am a peaceable man at most times, but I think I would rather
have had the Portugoose's throat in my hands than the collar of Prester
John.

But behind my thoughts was one master-feeling, that Providence had
given me my chance and I must make the most of it. Perhaps the
Calvinism of my father's preaching had unconsciously taken grip of my
soul.  At any rate I was a fatalist in creed, believing that what was
willed would happen, and that man was but a puppet in the hands of his
Maker.  I looked on the last months as a clear course which had been
mapped out for me.  Not for nothing had I been given a clue to the
strange events which were coming.  It was foreordained that I should go
alone to Umvelos', and in the promptings of my own fallible heart I
believed I saw the workings of Omnipotence.  Such is our moral
arrogance, and yet without such a belief I think that mankind would
have ever been content to bide sluggishly at home.

I passed the spot where on my former journey I had met the horses, and
knew that I had covered more than half the road. My ear had been alert
for the sound of pursuit, but the bush was quiet as the grave.  The man
who rode my pony would find him a slow traveller, and I pitied the poor
beast bucketed along by an angry rider.  Gradually a hazy wall of
purple began to shimmer before me, apparently very far off.  I knew the
ramparts of the Rooirand, and let my _schimmel_ feel my knees in his
ribs.  Within an hour I should be at the cliff's foot.

I had trusted for safety to the password, but as it turned out I owed
my life mainly to my horse.  For, a mile or so from the cliffs, I came
to the fringes of a great army.  The bush was teeming with men, and I
saw horses picketed in bunches, and a multitude of Cape-carts and light
wagons.  It was like a colossal gathering for _naachtmaal_[1] at a Dutch
dorp, but every man was black.  I saw through a corner of my eye that
they were armed with guns, though many carried in addition their spears
and shields.  Their first impulse was to stop me.  I saw guns fly to
shoulders, and a rush towards the path.  The boldest game was the
safest, so I dug my heels into the _schimmel_ and shouted for a passage.
'Make way!' I cried in Kaffir.  'I bear a message from the Inkulu.[2]
Clear out, you dogs!'

They recognized the horse, and fell back with a salute.  Had I but
known it, the beast was famed from the Zambesi to the Cape.  It was
their king's own charger I rode, and who dared question such a warrant?
I heard the word pass through the bush, and all down the road I got the
salute.  In that moment I fervently thanked my stars that I had got
away first, for there would have been no coming second for me.

At the cliff-foot I found a double line of warriors who had the
appearance of a royal guard, for all were tall men with leopard-skin
cloaks.  Their rifle-barrels glinted in the moon-light, and the sight
sent a cold shiver down my back.  Above them, among the scrub and along
the lower slopes of the kranzes, I could see further lines with the
same gleaming weapons.  The Place of the Snake was in strong hands that
night.

I dismounted and called for a man to take my horse.  Two of the guards
stepped forward in silence and took the bridle.  This left the track to
the cave open, and with as stiff a back as I could command, but a sadly
fluttering heart, I marched through the ranks.

The path was lined with guards, all silent and rigid as graven images.
As I stumbled over the stones I felt that my appearance scarcely fitted
the dignity of a royal messenger.  Among those splendid men-at-arms I
shambled along in old breeches and leggings, hatless, with a dirty
face, dishevelled hair, and a torn flannel shirt.  My mind was no
better than my body, for now that I had arrived I found my courage
gone.  Had it been possible I would have turned tail and fled, but the
boats were burned behind me, and I had no choice.  I cursed my rash
folly, and wondered at my exhilaration of an hour ago.  I was going
into the black mysterious darkness, peopled by ten thousand cruel foes.
My knees rubbed against each other, and I thought that no man had ever
been in more deadly danger.

At the entrance to the gorge the guards ceased and I went on alone.
Here there was no moonlight, and I had to feel my way by the sides.  I
moved very slowly, wondering how soon I should find the end my folly
demanded.  The heat of the ride had gone, and I remember feeling my
shirt hang clammily on my shoulders.

Suddenly a hand was laid on my breast, and a voice demanded, 'The word?'

'Immanuel,' I said hoarsely.

Then unseen hands took both my arms, and I was led farther into the
darkness.  My hopes revived for a second.  The password had proved
true, and at any rate I should enter the cave.

In the darkness I could see nothing, but I judged that we stopped
before the stone slab which, as I remembered, filled the extreme end of
the gorge.  My guide did something with the right-hand wall, and I felt
myself being drawn into a kind of passage.  It was so narrow that two
could not go abreast, and so low that the creepers above scraped my
hair.  Something clicked behind me like the turnstile at the gate of a
show.

Then we began to ascend steps, still in utter darkness, and a great
booming fell on my ear.  It was the falling river which had scared me
on my former visit, and I marvelled that I had not heard it sooner.
Presently we came out into a gleam of moonlight, and I saw that we were
inside the gorge and far above the slab.  We followed a narrow shelf on
its left side (or 'true right', as mountaineers would call it) until we
could go no farther.  Then we did a terrible thing.  Across the gorge,
which here was at its narrowest, stretched a slab of stone.  Far, far
below I caught the moonlight on a mass of hurrying waters. This was our
bridge, and though I have a good head for crags, I confess I grew dizzy
as we turned to cross it.  Perhaps it was broader than it looked; at
any rate my guides seemed to have no fear, and strode across it as if
it was a highway, while I followed in a sweat of fright.  Once on the
other side, I was handed over to a second pair of guides, who led me
down a high passage running into the heart of the mountain.

The boom of the river sank and rose as the passage twined. Soon I saw a
gleam of light ahead which was not the moon.  It grew larger, until
suddenly the roof rose and I found myself in a gigantic chamber.  So
high it was that I could not make out anything of the roof, though the
place was brightly lit with torches stuck round the wall, and a great
fire which burned at the farther end.  But the wonder was on the left
side, where the floor ceased in a chasm.  The left wall was one sheet
of water, where the river fell from the heights into the infinite
depth, below.  The torches and the fire made the sheer stream glow and
sparkle like the battlements of the Heavenly City.  I have never seen
any sight so beautiful or so strange, and for a second my breath
stopped in admiration.

There were two hundred men or more in the chamber, but so huge was the
place that they seemed only a little company. They sat on the ground in
a circle, with their eyes fixed on the fire and on a figure which stood
before it.  The glow revealed the old man I had seen on that morning a
month before moving towards the cave.  He stood as if in a trance,
straight as a tree, with his arms crossed on his breast.  A robe of
some shining white stuff fell from his shoulders, and was clasped round
his middle by a broad circle of gold.  His head was shaven, and on his
forehead was bound a disc of carved gold.  I saw from his gaze that his
old eyes were blind.

'Who comes?' he asked as I entered.

'A messenger from the Inkulu,' I spoke up boldly.  'He follows soon
with the white man, Henriques.'

Then I sat down in the back row of the circle to await events.  I
noticed that my neighbour was the fellow 'Mwanga whom I had kicked out
of the store.  Happily I was so dusty that he could scarcely recognize
me, but I kept my face turned away from him.  What with the light and
the warmth, the drone of the water, the silence of the folk, and my
mental and physical stress, I grew drowsy and all but slept.


I was roused by a sudden movement.  The whole assembly stood up, and
each man clapped his right hand to his brow and then raised it high.  A
low murmur of 'Inkulu' rose above the din of the water.  Laputa strode
down the hall, with Henriques limping behind him.  They certainly did
not suspect my presence in the cave, nor did Laputa show any ruffling
of his calm.  Only Henriques looked weary and cross.  I guessed he had
had to ride my pony.

The old man whom I took to be the priest advanced towards Laputa with
his hands raised over his head.  A pace before they met he halted, and
Laputa went on his knees before him.  He placed his hands on his head,
and spoke some words which I could not understand.  It reminded me, so
queer are the tricks of memory, of an old Sabbath-school book I used to
have which had a picture of Samuel ordaining Saul as king of Israel.  I
think I had forgotten my own peril and was enthralled by the majesty of
the place--the wavering torches, the dropping wall of green water,
above all, the figures of Laputa and the Keeper of the Snake, who
seemed to have stepped out of an antique world.

Laputa stripped off his leopard skin till he stood stark, a noble form
of a man.  Then the priest sprinkled some herbs on the fire, and a thin
smoke rose to the roof.  The smell was that I had smelled on the
Kirkcaple shore, sweet, sharp, and strange enough to chill the marrow.
And round the fire went the priest in widening and contracting circles,
just as on that Sabbath evening in spring.

Once more we were sitting on the ground, all except Laputa and the
Keeper.  Henriques was squatting in the front row, a tiny creature
among so many burly savages.  Laputa stood with bent head in the centre.

Then a song began, a wild incantation in which all joined. The old
priest would speak some words, and the reply came in barbaric music.
The words meant nothing to me; they must have been in some tongue long
since dead.  But the music told its own tale.  It spoke of old kings
and great battles, of splendid palaces and strong battlements, of
queens white as ivory, of death and life, love and hate, joy and
sorrow.  It spoke, too, of desperate things, mysteries of horror long
shut to the world. No Kaffir ever forged that ritual.  It must have
come straight from Prester John or Sheba's queen, or whoever ruled in
Africa when time was young.

I was horribly impressed.  Devouring curiosity and a lurking nameless
fear filled my mind.  My old dread had gone.  I was not afraid now of
Kaffir guns, but of the black magic of which Laputa had the key.

The incantation died away, but still herbs were flung on the fire, till
the smoke rose in a great cloud, through which the priest loomed misty
and huge.  Out of the smoke-wreaths his voice came high and strange.
It was as if some treble stop had been opened in a great organ, as
against the bass drone of the cataract.

He was asking Laputa questions, to which came answers in that rich
voice which on board the liner had preached the gospel of Christ.  The
tongue I did not know, and I doubt if my neighbours were in better
case.  It must have been some old sacred language--Phoenician, Sabaean,
I know not what--which had survived in the rite of the Snake.

Then came silence while the fire died down and the smoke eddied away in
wreaths towards the river.  The priest's lips moved as if in prayer: of
Laputa I saw only the back, and his head was bowed.

Suddenly a rapt cry broke from the Keeper.  'God has spoken,' he cried.
'The path is clear.  The Snake returns to the House of its Birth.'

An attendant led forward a black goat, which bleated feebly. With a
huge antique knife the old man slit its throat, catching the blood in a
stone ewer.  Some was flung on the fire, which had burned small and low.

'Even so,' cried the priest, 'will the king quench in blood the
hearth-fires of his foes.'

Then on Laputa's forehead and bare breast he drew a bloody cross. 'I
seal thee,' said the voice, 'priest and king of God's people.' The ewer
was carried round the assembly, and each dipped his finger in it and
marked his forehead.  I got a dab to add to the other marks on my face.

'Priest and king of God's people,' said the voice again, 'I call thee
to the inheritance of John.  Priest and king was he, king of kings,
lord of hosts, master of the earth.  When he ascended on high he left
to his son the sacred Snake, the ark of his valour, to be God's dower
and pledge to the people whom He has chosen.'

I could not make out what followed.  It seemed to be a long roll of the
kings who had borne the Snake.  None of them I knew, but at the end I
thought I caught the name of Tchaka the Terrible, and I remembered
Arcoll's tale.

The Keeper held in his arms a box of curiously wrought ivory, about two
feet long and one broad.  He was standing beyond the ashes, from which,
in spite of the blood, thin streams of smoke still ascended.  He opened
it, and drew out something which swung from his hand like a cascade of
red fire.

'Behold the Snake,' cried the Keeper, and every man in the assembly,
excepting Laputa and including me, bowed his head to the ground and
cried 'Ow.'

'Ye who have seen the Snake,' came the voice, 'on you is the vow of
silence and peace.  No blood shall ye shed of man or beast, no flesh
shall ye eat till the vow is taken from you.  From the hour of midnight
till sunrise on the second day ye are bound to God.  Whoever shall
break the vow, on him shall the curse fall.  His blood shall dry in his
veins, and his flesh shrink on his bones.  He shall be an outlaw and
accursed, and there shall follow him through life and death the
Avengers of the Snake.  Choose ye, my people; upon you is the vow.'

By this time we were all flat on our faces, and a great cry of assent
went up.  I lifted my head as much as I dared to see what would happen
next.

The priest raised the necklace till it shone above his head like a halo
of blood.  I have never seen such a jewel, and I think there has never
been another such on earth.  Later I was to have the handling of it,
and could examine it closely, though now I had only a glimpse.  There
were fifty-five rubies in it, the largest as big as a pigeon's egg, and
the least not smaller than my thumbnail.  In shape they were oval, cut
on both sides en cabochon, and on each certain characters were
engraved. No doubt this detracted from their value as gems, yet the
characters might have been removed and the stones cut in facets, and
these rubies would still have been the noblest in the world.  I was no
jewel merchant to guess their value, but I knew enough to see that here
was wealth beyond human computation.  At each end of the string was a
great pearl and a golden clasp.  The sight absorbed me to the exclusion
of all fear.  I, David Crawfurd, nineteen years of age, an
assistant-storekeeper in a back-veld dorp, was privileged to see a
sight to which no Portuguese adventurer had ever attained.  There,
floating on the smoke-wreaths, was the jewel which may once have burned
in Sheba's hair. As the priest held the collar aloft, the assembly
rocked with a strange passion.  Foreheads were rubbed in the dust, and
then adoring eyes would be raised, while a kind of sobbing shook the
worshippers.  In that moment I learned something of the secret of
Africa, of Prester John's empire and Tchaka's victories.

'In the name of God,' came the voice, 'I deliver to the heir of John
the Snake of John.'

Laputa took the necklet and twined it in two loops round his neck till
the clasp hung down over his breast.  The position changed.  The priest
knelt before him, and received his hands on his head.  Then I knew
that, to the confusion of all talk about equality, God has ordained
some men to be kings and others to serve.  Laputa stood naked as when
he was born. The rubies were dulled against the background of his skin,
but they still shone with a dusky fire.  Above the blood-red collar his
face had the passive pride of a Roman emperor.  Only his great eyes
gloomed and burned as he looked on his followers.

'Heir of John,' he said, 'I stand before you as priest and king.  My
kingship is for the morrow.  Now I am the priest to make intercession
for my people.'

He prayed--prayed as I never heard man pray before--and to the God of
Israel!  It was no heathen fetich he was invoking, but the God of whom
he had often preached in Christian kirks.  I recognized texts from
Isaiah and the Psalms and the Gospels, and very especially from the two
last chapters of Revelation.  He pled with God to forget the sins of
his people, to recall the bondage of Zion.  It was amazing to hear
these bloodthirsty savages consecrated by their leader to the meek
service of Christ.  An enthusiast may deceive himself, and I did not
question his sincerity.  I knew his heart, black with all the lusts of
paganism.  I knew that his purpose was to deluge the land with blood.
But I knew also that in his eyes his mission was divine, and that he
felt behind him all the armies of Heaven.

_'Thou hast been a strength to the poor,' said the voice, 'a refuge
from the storm, a shadow from the heat, when the blast of the Terrible
Ones is as a storm against a wall._

_'Thou shalt bring down the noise of strangers, as the heat in a dry
place; the branch of the Terrible Ones shall be brought low._

_'And in this mountain shall the Lord of Hosts make unto all people a
feast of fat things, a feast of wines on the lees, of fat things full
of marrow._

_'And He will destroy in this mountain the face of the covering cast
over all people, and the vail that is brought over all nations._

_'And the rebuke of His people shall He take away from off all the
earth; for the Lord hath spoken it.'_

I listened spellbound as he prayed.  I heard the phrases familiar to me
in my schooldays at Kirkcaple.  He had some of the tones of my father's
voice, and when I shut my eyes I could have believed myself a child
again.  So much he had got from his apprenticeship to the ministry.  I
wondered vaguely what the good folks who had listened to him in
churches and halls at home would think of him now.  But there was in
the prayer more than the supplications of the quondam preacher. There
was a tone of arrogant pride, the pride of the man to whom the Almighty
is only another and greater Lord of Hosts. He prayed less as a
suppliant than as an ally.  A strange emotion tingled in my blood, half
awe, half sympathy.  As I have said, I understood that there are men
born to kingship.

He ceased with a benediction.  Then he put on his leopard-skin cloak
and kilt, and received from the kneeling chief a spear and shield.  Now
he was more king than priest, more barbarian than Christian.  It was as
a king that he now spoke.

I had heard him on board the liner, and had thought his voice the most
wonderful I had ever met with.  But now in that great resonant hall the
magic of it was doubled.  He played upon the souls of his hearers as on
a musical instrument.  At will he struck the chords of pride, fury,
hate, and mad joy. Now they would be hushed in breathless quiet, and
now the place would echo with savage assent.  I remember noticing that
the face of my neighbour, 'Mwanga, was running with tears.

He spoke of the great days of Prester John, and a hundred names I had
never heard of.  He pictured the heroic age of his nation, when every
man was a warrior and hunter, and rich kraals stood in the spots now
desecrated by the white man, and cattle wandered on a thousand hills.
Then he told tales of white infamy, lands snatched from their rightful
possessors, unjust laws which forced the Ethiopian to the bondage of a
despised caste, the finger of scorn everywhere, and the mocking word.
If it be the part of an orator to rouse the passion of his hearers,
Laputa was the greatest on earth.  'What have ye gained from the white
man?' he cried.  'A bastard civilization which has sapped your manhood;
a false religion which would rivet on you the chains of the slave.  Ye,
the old masters of the land, are now the servants of the oppressor.
And yet the oppressors are few, and the fear of you is in their hearts.
They feast in their great cities, but they see the writing on the wall,
and their eyes are anxiously turning lest the enemy be at their gates.'
I cannot hope in my prosaic words to reproduce that amazing discourse.
Phrases which the hearers had heard at mission schools now suddenly
appeared, not as the white man's learning, but as God's message to His
own.  Laputa fitted the key to the cipher, and the meaning was clear.
He concluded, I remember, with a picture of the overthrow of the alien,
and the golden age which would dawn for the oppressed.  Another
Ethiopian empire would arise, so majestic that the white man everywhere
would dread its name, so righteous that all men under it would live in
ease and peace.

By rights, I suppose, my blood should have been boiling at this
treason.  I am ashamed to confess that it did nothing of the sort.  My
mind was mesmerized by this amazing man.  I could not refrain from
shouting with the rest.  Indeed I was a convert, if there can be
conversion when the emotions are dominant and there is no assent from
the brain.  I had a mad desire to be of Laputa's party.  Or rather, I
longed for a leader who should master me and make my soul his own, as
this man mastered his followers.  I have already said that I might have
made a good subaltern soldier, and the proof is that I longed for such
a general.

As the voice ceased there was a deep silence.  The hearers were in a
sort of trance, their eyes fixed glassily on Laputa's face.  It was the
quiet of tense nerves and imagination at white-heat.  I had to struggle
with a spell which gripped me equally with the wildest savage.  I
forced myself to look round at the strained faces, the wall of the
cascade, the line of torches.  It was the sight of Henriques that broke
the charm.  Here was one who had no part in the emotion.  I caught his
eye fixed on the rubies, and in it I read only a devouring greed.  It
flashed through my mind that Laputa had a foe in his own camp, and the
Prester's collar a votary whose passion was not that of worship.

The next thing I remember was a movement among the first ranks.  The
chiefs were swearing fealty.  Laputa took off the collar and called God
to witness that it should never again encircle his neck till he had led
his people to victory.  Then one by one the great chiefs and indunas
advanced, and swore allegiance with their foreheads on the ivory box.
Such a collection of races has never been seen.  There were tall Zulus
and Swazis with _ringkops_ and feather head-dresses.  There were men from
the north with heavy brass collars and anklets; men with quills in
their ears, and earrings and nose-rings; shaven heads, and heads with
wonderfully twisted hair; bodies naked or all but naked, and bodies
adorned with skins and necklets.  Some were light in colour, and some
were black as coal; some had squat negro features, and some thin,
high-boned Arab faces.  But in all there was the air of mad enthusiasm.
For a day they were forsworn from blood, but their wild eyes and
twitching hands told their future purpose.

For an hour or two I had been living in a dream-world. Suddenly my
absorption was shattered, for I saw that my time to swear was coming.
I sat in the extreme back row at the end nearest the entrance, and
therefore I should naturally be the last to go forward.  The crisis was
near when I should be discovered, for there was no question of my
shirking the oath.

Then for the first time since I entered the cave I realized the
frightful danger in which I stood.  My mind had been strung so high by
the ritual that I had forgotten all else.  Now came the rebound, and
with shaky nerves I had to face discovery and certain punishment.  In
that moment I suffered the worst terror of my life.  There was much to
come later, but by that time my senses were dulled.  Now they had been
sharpened by what I had seen and heard, my nerves were already
quivering and my fancy on fire.  I felt every limb shaking as 'Mwanga
went forward.  The cave swam before my eyes, heads were multiplied
giddily, and I was only dimly conscious when he rose to return.

Nothing would have made me advance, had I not feared Laputa less than
my neighbours.  They might rend me to pieces, but to him the oath was
inviolable.  I staggered crazily to my feet, and shambled forwards.  My
eye was fixed on the ivory box, and it seemed to dance before me and
retreat.

Suddenly I heard a voice--the voice of Henriques--cry, 'By God, a spy!'
I felt my throat caught, but I was beyond resisting.

It was released, and I was pinned by the arms.  I must have stood
vacantly, with a foolish smile, while unchained fury raged round me.  I
seemed to hear Laputa's voice saying, 'It is the storekeeper.'  His
face was all that I could see, and it was unperturbed.  There was a
mocking ghost of a smile about his lips.

Myriad hands seemed to grip me and crush my breath, but above the
clamour I heard a fierce word of command. After that I fainted.


I once read--I think in some Latin writer--the story of a man who was
crushed to a jelly by the mere repeated touch of many thousand hands.
His murderers were not harsh, but an infinite repetition of the
gentlest handling meant death.  I do not suppose that I was very
brutally manhandled in the cave. I was trussed up tight and carried out
to the open, and left in the care of the guards.  But when my senses
returned I felt as if I had been cruelly beaten in every part.  The
raw-hide bonds chafed my wrists and ankle and shoulders, but they were
the least part of my aches.  To be handled by a multitude of Kaffirs is
like being shaken by some wild animal.  Their skins are insensible to
pain, and I have seen a Zulu stand on a piece of red-hot iron without
noticing it till he was warned by the smell of burning hide.  Anyhow,
after I had been bound by Kaffir hands and tossed on Kaffir shoulders,
I felt as if I had been in a scrimmage of mad bulls. I found myself
lying looking up at the moon.  It was the edge of the bush, and all
around was the stir of the army getting ready for the road.  You know
how a native babbles and chatters over any work he has to do.  It says
much for Laputa's iron hand that now everything was done in silence.  I
heard the nickering of horses and the jolt of carts as they turned from
the bush into the path.  There was the sound of hurried whispering, and
now and then a sharp command.  And all the while I lay, staring at the
moon and wondering if I was going to keep my reason.

If he who reads this doubts the discomfort of bonds let him try them
for himself.  Let him be bound foot and hand and left alone, and in
half an hour he will be screaming for release. The sense of impotence
is stifling, and I felt as if I were buried in some landslip instead of
lying under the open sky, with the night wind fanning my face.  I was
in the second stage of panic, which is next door to collapse.  I tried
to cry, but could only raise a squeak like a bat.  A wheel started to
run round in my head, and, when I looked at the moon, I saw that it was
rotating in time.  Things were very bad with me. It was 'Mwanga who
saved me from lunacy.  He had been appointed my keeper, and the first I
knew of it was a violent kick in the ribs.  I rolled over on the grass
down a short slope. The brute squatted beside me, and prodded me with
his gun-barrel.

'Ha, Baas,' he said in his queer English.  'Once you ordered me out of
your store and treated me like a dog.  It is 'Mwanga's turn now.  You
are 'Mwanga's dog, and he will skin you with a sjambok soon.'

My wandering wits were coming back to me.  I looked into his bloodshot
eyes and saw what I had to expect.  The cheerful savage went on to
discuss just the kind of beating I should get from him.  My bones were
to be uncovered till the lash curled round my heart.  Then the jackals
would have the rest of me.

This was ordinary Kaffir brag, and it made me angry.  But I thought it
best to go cannily.

'If I am to be your slave,' I managed to say, 'it would be a pity to
beat me so hard.  You would get no more work out of me.'

'Mwanga grinned wickedly.  'You are my slave for a day and a night.
After that we kill you--slowly.  You will burn till your legs fall off
and your knees are on the ground, and then you will be chopped small
with knives.'

Thank God, my courage and common sense were coming back to me.

'What happens to me to-morrow,' I said, 'is the Inkulu's business, not
yours.  I am his prisoner.  But if you lift your hand on me to-day so
as to draw one drop of blood the Inkulu will make short work of you.
The vow is upon you, and if you break it you know what happens.'  And I
repeated, in a fair imitation of the priest's voice, the terrible curse
he had pronounced in the cave.

You should have seen the change in that cur's face.  I had guessed he
was a coward, as he was most certainly a bully, and now I knew it.  He
shivered, and drew his hand over his eyes.

'Nay, Baas,' he pleaded, 'it was but a joke.  No harm shall come on you
to-day.  But tomorrow--' and his ugly face grew more cheerful.

'To-morrow we shall see what we shall see,' I said stoically, and a
loud drum-beat sounded through the camp.

It was the signal for moving, for in the east a thin pale line of gold
was beginning to show over the trees.  The bonds at my knees and ankles
were cut, and I was bundled on to the back of a horse.  Then my feet
were strapped firmly below its belly. The bridle of my beast was tied
to 'Mwanga's, so that there was little chance of escape even if I had
been unshackled.

My thoughts were very gloomy.  So far all had happened as I planned,
but I seemed to have lost my nerve, and I could not believe in my
rescue at the Letaba, while I thought of Inanda's Kraal with sheer
horror.  Last night I had looked into the heart of darkness, and the
sight had terrified me.  What part should I play in the great
purification?  Most likely that of the Biblical scapegoat.  But the
dolour of my mind was surpassed by the discomfort of my body.  I was
broken with pains and weariness, and I had a desperate headache.  Also,
before we had gone a mile, I began to think that I should split in two.
The paces of my beast were uneven, to say the best of it, and the
bump-bump was like being on the rack.  I remembered that the saints of
the Covenant used to journey to prison this way, especially the great
Mr Peden, and I wondered how they liked it.  When I hear of a man doing
a brave deed, I always want to discover whether at the time he was well
and comfortable in body. That, I am certain, is the biggest ingredient
in courage, and those who plan and execute great deeds in bodily
weakness have my homage as truly heroic.  For myself, I had not the
spirit of a chicken as I jogged along at 'Mwanga's side.  I wished he
would begin to insult me, if only to distract my mind, but he kept
obstinately silent.  He was sulky, and I think rather afraid of me.

As the sun got up I could see something of the host around me.  I am no
hand at guessing numbers, but I should put the fighting men I saw at
not less than twenty thousand.  Every man of them was on this side his
prime, and all were armed with good rifles and bandoliers.  There were
none of your old roers[1] and decrepit Enfields, which I had seen signs
of in Kaffir kraals.  These guns were new, serviceable Mausers, and the
men who bore them looked as if they knew how to handle them.  There
must have been long months of training behind this show, and I
marvelled at the man who had organized it.  I saw no field-guns, and
the little transport they had was evidently for food only.  We did not
travel in ranks like an orthodox column.  About a third of the force
was mounted, and this formed the centre.  On each wing the infantry
straggled far afield, but there was method in their disorder, for in
the bush close ranks would have been impossible.  At any rate we kept
wonderfully well together, and when we mounted a knoll the whole army
seemed to move in one piece.  I was well in the rear of the centre
column, but from the crest of a slope I sometimes got a view in front.
I could see nothing of Laputa, who was probably with the van, but in
the very heart of the force I saw the old priest of the Snake, with his
treasure carried in the kind of litter which the Portuguese call a
machila, between rows of guards.  A white man rode beside him, whom I
judged to be Henriques.  Laputa trusted this fellow, and I wondered
why.  I had not forgotten the look on his face while he had stared at
the rubies in the cave.  I had a notion that the Portugoose might be an
unsuspected ally of mine, though for blackguard reasons.

About ten o'clock, as far as I could judge by the sun, we passed
Umvelos', and took the right bank of the Labongo. There was nothing in
the store to loot, but it was overrun by Kaffirs, who carried off the
benches for firewood.  It gave me an odd feeling to see the remains of
the meal at which I had entertained Laputa in the hands of a dozen
warriors.  I thought of the long sunny days when I had sat by my
nachtmaal while the Dutch farmers rode in to trade.  Now these men were
all dead, and I was on my way to the same bourne.

Soon the blue line of the Berg rose in the west, and through the corner
of my eye, as I rode, I could see the gap of the Klein Labongo.  I
wondered if Arcoll and his men were up there watching us.  About this
time I began to be so wretched in body that I ceased to think of the
future.  I had had no food for seventeen hours, and I was dropping from
lack of sleep. The ache of my bones was so great that I found myself
crying like a baby.  What between pain and weakness and nervous
exhaustion, I was almost at the end of my tether, and should have
fainted dead away if a halt had not been called.  But about midday,
after we had crossed the track from Blaauwildebeestefontein to the
Portuguese frontier, we came to the broad, shallow drift of the Klein
Labongo.  It is the way of the Kaffirs to rest at noon, and on the
other side of the drift we encamped. I remember the smell of hot earth
and clean water as my horse scrambled up the bank.  Then came the smell
of wood-smoke as fires were lit.  It seemed an age after we stopped
before my feet were loosed and I was allowed to fall over on the
ground. I lay like a log where I fell, and was asleep in ten seconds. I
awoke two hours later much refreshed, and with a raging hunger.  My
ankles and knees had been tied again, but the sleep had taken the worst
stiffness out of my joints.  The natives were squatting in groups round
their fires, but no one came near me.  I satisfied myself by straining
at my bonds that this solitude gave no chance of escape.  I wanted
food, and I shouted on 'Mwanga, but he never came.  Then I rolled over
into the shadow of a wacht-en-beetje bush to get out of the glare.

I saw a Kaffir on the other side of the bush who seemed to be grinning
at me.  Slowly he moved round to my side, and stood regarding me with
interest.

'For God's sake get me some food,' I said.

'Ja, Baas,' was the answer; and he disappeared for a minute, and
returned with a wooden bowl of hot mealie-meal porridge, and a calabash
full of water.

I could not use my hands, so he fed me with the blade of his knife.
Such porridge without salt or cream is beastly food, but my hunger was
so great that I could have eaten a vat of it.

Suddenly it appeared that the Kaffir had something to say to me.  As he
fed me he began to speak in a low voice in English.

'Baas,' he said, 'I come from Ratitswan, and I have a message for you.'

I guessed that Ratitswan was the native name for Arcoll. There was no
one else likely to send a message. 'Ratitswan says,' he went on, "'Look
out for Dupree's Drift." I will be near you and cut your bonds; then
you must swim across when Ratitswan begins to shoot.'

The news took all the weight of care from my mind.  Colin had got home,
and my friends were out for rescue.  So volatile is the mood of 19 that
I veered round from black despair to an unwarranted optimism.  I saw
myself already safe, and Laputa's rising scattered.  I saw my hands on
the treasure, and Henriques' ugly neck below my heel.

'I don't know your name,' I said to the Kaffir, 'but you are a good
fellow.  When I get out of this business I won't forget you.'

'There is another message, Baas,' he said.  'It is written on paper in
a strange tongue.  Turn your head to the bush, and see, I will hold it
inside the bowl, that you may read it.'

I did as I was told, and found myself looking at a dirty half-sheet of
notepaper, marked by the Kaffir's thumbs.  Some words were written on
it in Wardlaw's hand; and, characteristically, in Latin, which was not
a bad cipher.  I read--

'_Henricus de Letaba transeunda apud Duprei vada jam nos certiores
fecit._'[2]

I had guessed rightly.  Henriques was a traitor to the cause he had
espoused.  Arcoll's message had given me new heart, but Wardlaw's gave
me information of tremendous value.  I repented that I had ever
underrated the schoolmaster's sense. He did not come out of Aberdeen
for nothing.

I asked the Kaffir how far it was to Dupree's Drift, and was told three
hours' march.  We should get there after the darkening. It seemed he
had permission to ride with me instead of 'Mwanga, who had no love for
the job.  How he managed this I do not know; but Arcoll's men had their
own ways of doing things.  He undertook to set me free when the first
shot was fired at the ford.  Meantime I bade him leave me, to avert
suspicion.

There is a story of one of King Arthur's knights--Sir Percival, I
think--that once, riding through a forest, he found a lion fighting
with a serpent.  He drew his sword and helped the lion, for he thought
it was the more natural beast of the two.  To me Laputa was the lion,
and Henriques the serpent; and though I had no good will to either, I
was determined to spoil the serpent's game.  He was after the rubies,
as I had fancied; he had never been after anything else. He had found
out about Arcoll's preparations, and had sent him a warning, hoping, no
doubt, that, if Laputa's force was scattered on the Letaba, he would
have a chance of getting off with the necklace in the confusion.  If he
succeeded, he would go over the Lebombo to Mozambique, and whatever
happened afterwards in the rising would be no concern of Mr Henriques.
I determined that he should fail; but how to manage it I could not see.
Had I had a pistol, I think I would have shot him; but I had no weapon
of any kind.  I could not warn Laputa, for that would seal my own fate,
even if I were believed.  It was clear that Laputa must go to Dupree's
Drift, for otherwise I could not escape; and it was equally clear that
I must find the means of spoiling the Portugoose's game.

A shadow fell across the sunlight, and I looked up to see the man I was
thinking of standing before me.  He had a cigarette in his mouth, and
his hands in the pockets of his riding-breeches. He stood eyeing me
with a curious smile on his face.

'Well, Mr Storekeeper,' he said, 'you and I have met before under
pleasanter circumstances.'

I said nothing, my mind being busy with what to do at the drift.

'We were shipmates, if I am not mistaken,' he said.  'I dare say you
found it nicer work smoking on the after-deck than lying here in the
sun.'

Still I said nothing.  If the man had come to mock me, he would get no
change out of David Crawfurd.

'Tut, tut, don't be sulky.  You have no quarrel with me. Between
ourselves,' and he dropped his voice, 'I tried to save you; but you had
seen rather too much to be safe.  What devil prompted you to steal a
horse and go to the cave?  I don't blame you for overhearing us; but if
you had had the sense of a louse you would have gone off to the Berg
with your news.  By the way, how did you manage it?  A cellar, I
suppose.  Our friend Laputa was a fool not to take better precautions;
but I must say you acted the drunkard pretty well.'

The vanity of 19 is an incalculable thing.  I rose to the fly.

'I know the kind of precaution you wanted to take,' I muttered.

'You heard that too?  Well, I confess I am in favour of doing a job
thoroughly when I take it up.'

'In the Koodoo Flats, for example,' I said.

He sat down beside me, and laughed softly.  'You heard my little story?
You are clever, Mr Storekeeper, but not quite clever enough.  What if I
can act a part as well as yourself?' And he thrust his yellow face
close to mine.

I saw his meaning, and did not for a second believe him; but I had the
sense to temporize.

'Do you mean to say that you did not kill the Dutchmen, and did not
mean to knife me?'

'I mean to say that I am not a fool,' he said, lighting another
cigarette.

'I am a white man, Mr Storekeeper, and I play the white man's game.
Why do you think I am here?  Simply because I was the only man in
Africa who had the pluck to get to the heart of this business.  I am
here to dish Laputa, and by God I am going to do it.'

I was scarcely prepared for such incredible bluff.  I knew every word
was a lie, but I wanted to hear more, for the man fascinated me.

'I suppose you know what will happen to you,' he said, flicking the
ashes from his cigarette.  'To-morrow at Inanda's Kraal, when the vow
is over, they will give you a taste of Kaffir habits.  Not death, my
friend--that would be simple enough--but a slow death with every
refinement of horror.  You have broken into their sacred places, and
you will be sacrificed to Laputa's god.  I have seen native torture
before, and his own mother would run away shrieking from a man who had
endured it.'

I said nothing, but the thought made my flesh creep.

'Well,' he went on, 'you're in an awkward plight, but I think I can
help you.  What if I can save your life, Mr Storekeeper? You are
trussed up like a fowl, and can do nothing.  I am the only man alive
who can help you.  I am willing to do it, too--on my own terms.'

I did not wait to hear those terms, for I had a shrewd guess what they
would be.  My hatred of Henriques rose and choked me.  I saw murder and
trickery in his mean eyes and cruel mouth.  I could not, to be saved
from the uttermost horror, have made myself his ally.

'Now listen, Mr Portugoose,' I cried.  'You tell me you are a spy.
What if I shout that through the camp?  There will be short shrift for
you if Laputa hears it.'

He laughed loudly.  'You are a bigger fool than I took you for.  Who
would believe you, my friend.  Not Laputa.  Not any man in this army.
It would only mean tighter bonds for these long legs of yours.'

By this time I had given up all thought of diplomacy.  'Very well, you
yellow-faced devil, you will hear my answer.  I would not take my
freedom from you, though I were to be boiled alive.  I know you for a
traitor to the white man's cause, a dirty I.D.B. swindler, whose name
is a byword among honest men. By your own confession you are a traitor
to this idiot rising. You murdered the Dutchmen and God knows how many
more, and you would fain have murdered me.  I pray to Heaven that the
men whose cause you have betrayed and the men whose cause you would
betray may join to stamp the life out of you and send your soul to
hell. I know the game you would have me join in, and I fling your offer
in your face.  But I tell you one thing--you are damned yourself. The
white men are out, and you will never get over the Lebombo. From black
or white you will get justice before many hours, and your carcass will
be left to rot in the bush.  Get out of my sight, you swine.'

In that moment I was so borne up in my passion that I forgot my bonds
and my grave danger.  I was inspired like a prophet with a sense of
approaching retribution.  Henriques heard me out; but his smile changed
to a scowl, and a flush rose on his sallow cheek.

'Stew in your own juice,' he said, and spat in my face.  Then he
shouted in Kaffir that I had insulted him, and demanded that I should
be bound tighter and gagged.

It was Arcoll's messenger who answered his summons.  That admirable
fellow rushed at me with a great appearance of savagery.  He made a
pretence of swathing me up in fresh rawhide ropes, but his knots were
loose and the thing was a farce. He gagged me with what looked like a
piece of wood, but was in reality a chunk of dry banana.  And all the
while, till Henriques was out of hearing, he cursed me with a noble
gift of tongues.

The drums beat for the advance, and once more I was hoisted on my
horse, while Arcoll's Kaffir tied my bridle to his own.  A Kaffir
cannot wink, but he has a way of slanting his eyes which does as well,
and as we moved on he would turn his head to me with this strange
grimace.

Henriques wanted me to help him to get the rubies--that I presumed was
the offer he had meant to make.  Well, thought I, I will perish before
the jewel reaches the Portuguese's hands. He hoped for a stampede when
Arcoll opposed the crossing of the river, and in the confusion intended
to steal the casket.  My plan must be to get as near the old priest as
possible before we reached the ford.  I spoke to my warder and told him
what I wanted.  He nodded, and in the first mile we managed to edge a
good way forward.  Several things came to aid us.  As I have said, we
of the centre were not marching in close ranks, but in a loose column,
and often it was possible by taking a short cut on rough ground to join
the column some distance ahead. There was a vlei, too, which many
circumvented, but we swam, and this helped our lead.  In a couple of
hours we were so near the priest's litter that I could have easily
tossed a cricket ball on the head of Henriques who rode beside it.

Very soon the twilight of the winter day began to fall.  The far hills
grew pink and mulberry in the sunset, and strange shadows stole over
the bush.  Still creeping forward, we found ourselves not twenty yards
behind the litter, while far ahead I saw a broad, glimmering space of
water with a high woody bank beyond.

'Dupree's Drift;' whispered my warder.  'Courage, Inkoos;[3] in an
hour's time you will be free.'


The dusk was gathering fast as we neared the stream.  From the stagnant
reaches above and below a fine white mist was rising, but the long
shallows of the ford were clear.  My heart was beginning to flutter
wildly, but I kept a tight grip on myself and prayed for patience.  As
I stared into the evening my hopes sank.  I had expected, foolishly
enough, to see on the far bank some sign of my friends, but the tall
bush was dead and silent.

The drift slants across the river at an acute angle, roughly S.S.W.  I
did not know this at the time, and was amazed to see the van of the
march turn apparently up stream.  Laputa's great voice rang out in some
order which was repeated down the column, and the wide flanks of the
force converged on the narrow cart-track which entered the water.  We
had come to a standstill while the front ranks began the passage.

I sat shaking with excitement, my eyes straining into the gloom.  Water
holds the evening light for long, and I could make out pretty clearly
what was happening.  The leading horsemen rode into the stream with
Laputa in front.  The ford is not the best going, so they had to pick
their way, but in five or ten minutes they were over.  Then came some
of the infantry of the flanks, who crossed with the water to their
waists, and their guns held high above their heads.  They made a
portentous splashing, but not a sound came from their throats.  I shall
never know how Laputa imposed silence on the most noisy race on earth.
Several thousand footmen must have followed the riders, and disappeared
into the far bush.  But not a shot came from the bluffs in front.

I watched with a sinking heart.  Arcoll had failed, and there was to be
no check at the drift.  There remained for me only the horrors at
Inanda's Kraal.  I resolved to make a dash for freedom, at all costs,
and was in the act of telling Arcoll's man to cut my bonds, when a
thought occurred to me.

Henriques was after the rubies, and it was his interest to get Laputa
across the river before the attack began.  It was Arcoll's business to
split the force, and above all to hold up the leader. Henriques would
tell him, and for that matter he must have assumed himself, that Laputa
would ride in the centre of the force.  Therefore there would be no
check till the time came for the priest's litter to cross.

It was well that I had not had my bonds cut.  Henriques came riding
towards me, his face sharp and bright as a ferret's. He pulled up and
asked if I were safe.  My Kaffir showed my strapped elbows and feet,
and tugged at the cords to prove their tightness.

'Keep him well,' said Henriques, 'or you will answer to Inkulu.
Forward with him now and get him through the water.'  Then he turned
and rode back.

My warder, apparently obeying orders, led me out of the column and into
the bush on the right hand.  Soon we were abreast of the litter and
some twenty yards to the west of it. The water gleamed through the
trees a few paces in front.  I could see the masses of infantry
converging on the drift, and the churning like a cascade which they
made in the passage.

Suddenly from the far bank came an order.  It was Laputa's voice, thin
and high-pitched, as the Kaffir cries when he wishes his words to carry
a great distance.  Henriques repeated it, and the infantry halted.  The
riders of the column in front of the litter began to move into the
stream.

We should have gone with them, but instead we pulled our horses back
into the darkness of the bush.  It seemed to me that odd things were
happening around the priest's litter. Henriques had left it, and dashed
past me so close that I could have touched him.  From somewhere among
the trees a pistol-shot cracked into the air.

As if in answer to a signal the high bluff across the stream burst into
a sheet of fire.  'A sheet of fire' sounds odd enough for scientific
warfare.  I saw that my friends were using shot-guns and firing with
black powder into the mob in the water. It was humane and it was good
tactics, for the flame in the grey dusk had the appearance of a heavy
battery of ordnance. Once again I heard Henriques' voice.  He was
turning the column to the right.  He shouted to them to get into cover,
and take the water higher up.  I thought, too, that from far away I
heard Laputa.

These were maddening seconds.  We had left the business of cutting my
bonds almost too late.  In the darkness of the bush the strips of hide
could only be felt for, and my Kaffir had a woefully blunt knife.
Reims are always tough to sever, and mine had to be sawn through.  Soon
my arms were free, and I was plucking at my other bonds.  The worst
were those on my ankles below the horse's belly.  The Kaffir fumbled
away in the dark, and pricked my beast so that he reared and struck
out. And all the while I was choking with impatience, and gabbling
prayers to myself.

The men on the other side had begun to use ball-cartridge. I could see
through a gap the centre of the river, and it was filled with a mass of
struggling men and horses.  I remember that it amazed me that no shot
was fired in return.  Then I remembered the vow, and was still more
amazed at the power of a ritual on that savage horde.

The column was moving past me to the right.  It was a disorderly rabble
which obeyed Henriques' orders.  Bullets began to sing through the
trees, and one rider was hit in the shoulder and came down with a
crash.  This increased the confusion, for most of them dismounted and
tried to lead their horses in the cover.  The infantry coming in from
the wings collided with them, and there was a struggle of excited
beasts and men in the thickets of thorn and mopani.  And still my
Kaffir was trying to get my ankles loose as fast as a plunging horse
would let him. At last I was free, and dropped stiffly to the ground.
I fell prone on my face with cramp, and when I got up I rolled like a
drunk man.  Here I made a great blunder.  I should have left my horse
with my Kaffir, and bidden him follow me.  But I was too eager to be
cautious, so I let it go, and crying to the Kaffir to await me, I ran
towards the litter.

Henriques had laid his plans well.  The column had abandoned the
priest, and by the litter were only the two bearers. As I caught sight
of them one fell with a bullet in his chest. The other, wild with
fright, kept turning his head to every quarter of the compass.  Another
bullet passed close to his head.  This was too much for him, and with a
yell he ran away.

As I broke through the thicket I looked to the quarter whence the
bullets had come.  These, I could have taken my oath, were not fired by
my friends on the farther bank.  It was close-quarter shooting, and I
knew who had done it.  But I saw nobody.  The last few yards of the
road were clear, and only out in the water was the struggling shouting
mass of humanity. I saw a tall man on a big horse plunge into the river
on his way back.  It must be Laputa returning to command the panic.

My business was not with Laputa but with Henriques.  The old priest in
the litter, who had been sleeping, had roused himself, and was looking
vacantly round him.  He did not look long.  A third bullet, fired from
a dozen yards away, drilled a hole in his forehead.  He fell back dead,
and the ivory box, which lay on his lap, tilted forward on the ground.

I had no weapon of any kind, and I did not want the fourth bullet for
myself.  Henriques was too pretty a shot to trifle with.  I waited
quietly on the edge of the shade till the Portugoose came out of the
thicket.  I saw him running forward with a rifle in his hand.  A whinny
from a horse told me that somewhere near his beast was tied up.  It was
all but dark, but it seemed to me that I could see the lust of greed in
his eyes as he rushed to the litter.

Very softly I stole behind him.  He tore off the lid of the box, and
pulled out the great necklace.  For a second it hung in his hands, but
only for a second.  So absorbed was he that he did not notice me
standing full before him.  Nay, he lifted his head, and gave me the
finest chance of my life.  I was something of a boxer, and all my
accumulated fury went into the blow.  It caught him on the point of the
chin, and his neck cricked like the bolt of a rifle.  He fell limply on
the ground and the jewels dropped from his hand.

I picked them up and stuffed them into my breeches pocket.

Then I pulled the pistol out of his belt.  It was six-chambered, and I
knew that only three had been emptied.  I remembered feeling
extraordinarily cool and composed, and yet my wits must have been
wandering or I would have never taken the course I did.

The right thing to do--on Arcoll's instructions--was to make for the
river and swim across to my friends.  But Laputa was coming back, and I
dreaded meeting him.  Laputa seemed to my heated fancy omnipresent.  I
thought of him as covering the whole bank of the river, whereas I might
easily have crossed a little farther down, and made my way up the other
bank to my friends.  It was plain that Laputa intended to evade the
patrol, not to capture it, and there, consequently, I should be safe.
The next best thing was to find Arcoll's Kaffir, who was not twenty
yards away, get some sort of horse, and break for the bush.  Long
before morning we should have been over the Berg and in safety.  Nay,
if I wanted a mount, there was Henriques' whinnying a few paces off.

Instead I did the craziest thing of all.  With the jewels in one
pocket, and the Portugoose's pistol in the other, I started running
back the road we had come.


I ran till my breath grew short, for some kind of swift motion I had to
have or choke.  The events of the last few minutes had inflamed my
brain.  For the first time in my life I had seen men die by
violence--nay, by brutal murder.  I had put my soul into the blow which
laid out Henriques, and I was still hot with the pride of it.  Also I
had in my pocket the fetich of the whole black world; I had taken their
Ark of the Covenant, and soon Laputa would be on my trail.  Fear,
pride, and a blind exultation all throbbed in my veins.  I must have
run three miles before I came to my sober senses.

I put my ear to the ground, but heard no sound of pursuit. Laputa, I
argued, would have enough to do for a little, shepherding his flock
over the water.  He might surround and capture the patrol, or he might
evade it; the vow prevented him from fighting it.  On the whole I was
clear that he would ignore it and push on for the rendezvous.  All this
would take time, and the business of the priest would have to wait.
When Henriques came to he would no doubt have a story to tell, and the
scouts would be on my trail.  I wished I had shot the Portugoose while
I was at the business.  It would have been no murder, but a righteous
execution.

Meanwhile I must get off the road.  The sand had been disturbed by an
army, so there was little fear of my steps being traced.  Still it was
only wise to leave the track which I would be assumed to have taken,
for Laputa would guess I had fled back the way to
Blaauwildebeestefontein.  I turned into the bush, which here was thin
and sparse like whins on a common.

The Berg must be my goal.  Once on the plateau I would be inside the
white man's lines.  Down here in the plains I was in the country of my
enemies.  Arcoll meant to fight on the uplands when it came to
fighting.  The black man might rage as he pleased in his own flats, but
we stood to defend the gates of the hills.  Therefore over the Berg I
must be before morning, or there would be a dead man with no tales to
tell.

I think that even at the start of that night's work I realized the
exceeding precariousness of my chances.  Some twenty miles of bush and
swamp separated me from the foot of the mountains.  After that there
was the climbing of them, for at the point opposite where I now stood
the Berg does not descend sharply on the plain, but is broken into
foot-hills around the glens of the Klein Letaba and the Letsitela.
From the spot where these rivers emerge on the flats to the crown of
the plateau is ten miles at the shortest.  I had a start of an hour or
so, but before dawn I had to traverse thirty miles of unknown and
difficult country.  Behind me would follow the best trackers in Africa,
who knew every foot of the wilderness. It was a wild hazard, but it was
my only hope.  At this time I was feeling pretty courageous.  For one
thing I had Henriques' pistol close to my leg, and for another I still
thrilled with the satisfaction of having smitten his face.

I took the rubies, and stowed them below my shirt and next my skin.  I
remember taking stock of my equipment and laughing at the humour of it.
One of the heels was almost twisted off my boots, and my shirt and
breeches were old at the best and ragged from hard usage.  The whole
outfit would have been dear at five shillings, or seven-and-six with
the belt thrown in.  Then there was the Portugoose's pistol, costing,
say, a guinea; and last, the Prester's collar, worth several millions.

What was more important than my clothing was my bodily strength.  I was
still very sore from the bonds and the jog of that accursed horse, but
exercise was rapidly suppling my joints.  About five hours ago I had
eaten a filling, though not very sustaining, meal, and I thought I
could go on very well till morning.  But I was still badly in arrears
with my sleep, and there was no chance of my snatching a minute till I
was over the Berg.  It was going to be a race against time, and I swore
that I would drive my body to the last ounce of strength.

Moonrise was still an hour or two away, and the sky was bright with
myriad stars.  I knew now what starlight meant, for there was ample
light to pick my way by.  I steered by the Southern Cross, for I was
aware that the Berg ran north and south, and with that constellation on
my left hand I was bound to reach it sooner or later.  The bush closed
around me with its mysterious dull green shades, and trees, which in
the daytime were thin scrub, now loomed like tall timber.  It was very
eerie moving, a tiny fragment of mortality, in that great wide silent
wilderness, with the starry vault, like an impassive celestial
audience, watching with many eyes.  They cheered me, those stars.  In
my hurry and fear and passion they spoke of the old calm dignities of
man.  I felt less alone when I turned my face to the lights which were
slanting alike on this uncanny bush and on the homely streets of
Kirkcaple.

The silence did not last long.  First came the howl of a wolf, to be
answered by others from every quarter of the compass. This serenade
went on for a bit, till the jackals chimed in with their harsh bark.  I
had been caught by darkness before this when hunting on the Berg, but I
was not afraid of wild beasts. That is one terror of the bush which
travellers' tales have put too high.  It was true that I might meet a
hungry lion, but the chance was remote, and I had my pistol.  Once
indeed a huge animal bounded across the road a little in front of me.
For a moment I took him for a lion, but on reflection I was inclined to
think him a very large bush-pig.

By this time I was out of the thickest bush and into a piece of
parkland with long, waving tambuki grass, which the Kaffirs would burn
later.  The moon was coming up, and her faint rays silvered the flat
tops of the mimosa trees.  I could hear and feel around me the rustling
of animals.  Once or twice a big buck--an eland or a koodoo--broke
cover, and at the sight of me went off snorting down the slope.  Also
there were droves of smaller game--rhebok and springbok and
duikers--which brushed past at full gallop without even noticing me.

The sight was so novel that it set me thinking.  That shy wild things
should stampede like this could only mean that they had been thoroughly
scared.  Now obviously the thing that scared them must be on this side
of the Letaba.  This must mean that Laputa's army, or a large part of
it, had not crossed at Dupree's Drift, but had gone up the stream to
some higher ford.  If that was so, I must alter my course; so I bore
away to the right for a mile or two, making a line due north-west.

In about an hour's time the ground descended steeply, and I saw before
me the shining reaches of a river.  I had the chief features of the
countryside clear in my mind, both from old porings over maps, and from
Arcoll's instructions.  This stream must be the Little Letaba, and I
must cross it if I would get to the mountains.  I remembered that
Majinje's kraal stood on its left bank, and higher up in its valley in
the Berg 'Mpefu lived. At all costs the kraals must be avoided.  Once
across it I must make for the Letsitela, another tributary of the Great
Letaba, and by keeping the far bank of that stream I should cross the
mountains to the place on the plateau of the Wood Bush which Arcoll had
told me would be his headquarters.

It is easy to talk about crossing a river, and looking to-day at the
slender streak on the map I am amazed that so small a thing should have
given me such ugly tremors.  Yet I have rarely faced a job I liked so
little.  The stream ran yellow and sluggish under the clear moon.  On
the near side a thick growth of bush clothed the bank, but on the far
side I made out a swamp with tall bulrushes.  The distance across was
no more than fifty yards, but I would have swum a mile more readily in
deep water.  The place stank of crocodiles.  There was no ripple to
break the oily flow except where a derelict branch swayed with the
current.  Something in the stillness, the eerie light on the water, and
the rotting smell of the swamp made that stream seem unhallowed and
deadly.

I sat down and considered the matter.  Crocodiles had always terrified
me more than any created thing, and to be dragged by iron jaws to death
in that hideous stream seemed to me the most awful of endings.  Yet
cross it I must if I were to get rid of my human enemies.  I remembered
a story of an escaped prisoner during the war who had only the Komati
River between him and safety.  But he dared not enter it, and was
recaptured by a Boer commando.  I was determined that such cowardice
should not be laid to my charge.  If I was to die, I would at least
have given myself every chance of life. So I braced myself as best I
could, and looked for a place to enter.

The veld-craft I had mastered had taught me a few things. One was that
wild animals drink at night, and that they have regular drinking
places.  I thought that the likeliest place for crocodiles was at or
around such spots, and, therefore, I resolved to take the water away
from a drinking place.  I went up the bank, noting where the narrow
bush-paths emerged on the water-side.  I scared away several little
buck, and once the violent commotion in the bush showed that I had
frightened some bigger animal, perhaps a hartebeest.  Still following
the bank I came to a reach where the undergrowth was unbroken and the
water looked deeper.

Suddenly--I fear I must use this adverb often, for all the happenings
on that night were sudden--I saw a biggish animal break through the
reeds on the far side.  It entered the water and, whether wading or
swimming I could not see, came out a little distance.  Then some sense
must have told it of my presence, for it turned and with a grunt made
its way back.

I saw that it was a big wart-hog, and began to think.  Pig, unlike
other beasts, drink not at night, but in the daytime. The hog had,
therefore, not come to drink, but to swim across. Now, I argued, he
would choose a safe place, for the wart-hog, hideous though he is, is a
wise beast.  What was safe for him would, therefore, in all likelihood
be safe for me.

With this hope to comfort me I prepared to enter.  My first care was
the jewels, so, feeling them precarious in my shirt, I twined the
collar round my neck and clasped it.  The snake-clasp was no flimsy
device of modern jewellery, and I had no fear but that it would hold.
I held the pistol between my teeth, and with a prayer to God slipped
into the muddy waters.

I swam in the wild way of a beginner who fears cramp.  The current was
light and the water moderately warm, but I seemed to go very slowly,
and I was cold with apprehension.  In the middle it suddenly shallowed,
and my breast came against a mudshoal.  I thought it was a crocodile,
and in my confusion the pistol dropped from my mouth and disappeared.

I waded a few steps and then plunged into deep water again. Almost
before I knew, I was among the bulrushes, with my feet in the slime of
the bank.  With feverish haste I scrambled through the reeds and up
through roots and undergrowth to the hard soil.  I was across, but,
alas, I had lost my only weapon.

The swim and the anxiety had tired me considerably, and though it meant
delay, I did not dare to continue with the weight of water-logged
clothes to impede me.  I found a dry sheltered place in the bush and
stripped to the skin.  I emptied my boots and wrung out my shirt and
breeches, while the Prester's jewels were blazing on my neck.  Here was
a queer counterpart to Laputa in the cave!

The change revived me, and I continued my way in better form.  So far
there had been no sign of pursuit.  Before me the Letsitela was the
only other stream, and from what I remembered of its character near the
Berg I thought I should have little trouble.  It was smaller than the
Klein Letaba, and a rushing torrent where shallows must be common.

I kept running till I felt my shirt getting dry on my back. Then I
restored the jewels to their old home, and found their cool touch on my
breast very comforting.  The country was getting more broken as I
advanced.  Little kopjes with thickets of wild bananas took the place
of the dead levels.  Long before I reached the Letsitela, I saw that I
was right in my guess.  It ran, a brawling mountain stream, in a narrow
rift in the bush. I crossed it almost dry-shod on the boulders above a
little fall, stopping for a moment to drink and lave my brow.

After that the country changed again.  The wood was now getting like
that which clothed the sides of the Berg.  There were tall
timber-trees--yellowwood, sneezewood, essenwood, stinkwood--and the
ground was carpeted with thick grass and ferns.  The sight gave me my
first earnest of safety.  I was approaching my own country.  Behind me
was heathendom and the black fever flats.  In front were the cool
mountains and bright streams, and the guns of my own folk.

As I struggled on--for I was getting very footsore and weary--I became
aware of an odd sound in my rear.  It was as if something were
following me.  I stopped and listened with a sudden dread.  Could
Laputa's trackers have got up with me already?  But the sound was not
of human feet.  It was as if some heavy animal were plunging through
the undergrowth. At intervals came the soft pad of its feet on the
grass.

It must be the hungry lion of my nightmare, and Henriques' pistol was
in the mud of the Klein Letaba!  The only thing was a tree, and I had
sprung for one and scrambled wearily into the first branches when a
great yellow animal came into the moonlight.

Providence had done kindly in robbing me of my pistol.  The next minute
I was on the ground with Colin leaping on me and baying with joy.  I
hugged that blessed hound and buried my head in his shaggy neck,
sobbing like a child.  How he had traced me I can never tell.  The
secret belongs only to the Maker of good and faithful dogs.

With him by my side I was a new man.  The awesome loneliness had gone.
I felt as if he were a message from my own people to take me safely
home.  He clearly knew the business afoot, for he padded beside me with
never a glance to right or left.  Another time he would have been
snowking in every thicket; but now he was on duty, a serious,
conscientious dog with no eye but for business.

The moon went down, and the starry sky was our only light. The thick
gloom which brooded over the landscape pointed to the night being far
gone.  I thought I saw a deeper blackness ahead which might be the line
of the Berg.  Then came that period of utter stillness when every bush
sound is hushed and the world seems to swoon.  I felt almost impious
hurrying through that profound silence, when not even the leaves
stirred or a frog croaked.

Suddenly as we came over a rise a little wind blew on the back of my
head, and a bitter chill came into the air.  I knew from nights spent
in the open that it was the precursor of dawn.  Sure enough, as I
glanced back, far over the plain a pale glow was stealing upwards into
the sky.  In a few minutes the pall melted into an airy haze, and above
me I saw the heavens shot with tremors of blue light.  Then the
foreground began to clear, and there before me, with their heads still
muffled in vapour, were the mountains.

Xenophon's Ten Thousand did not hail the sea more gladly than I
welcomed those frowning ramparts of the Berg.

Once again my weariness was eased.  I cried to Colin, and together we
ran down into the wide, shallow trough which lies at the foot of the
hills.  As the sun rose above the horizon, the black masses changed to
emerald and rich umber, and the fleecy mists of the summits opened and
revealed beyond shining spaces of green.  Some lines of Shakespeare ran
in my head, which I have always thought the most beautiful of all
poetry:

     'Night's candles are burned out, and jocund day
     Walks tiptoe on the misty mountain tops.'

Up there among the clouds was my salvation.  Like the Psalmist, I
lifted my eyes to the hills from whence came my aid.

Hope is a wonderful restorative.  To be near the hills, to smell their
odours, to see at the head of the glens the lines of the plateau where
were white men and civilization--all gave me new life and courage.
Colin saw my mood, and spared a moment now and then to inspect a hole
or a covert.  Down in the shallow trough I saw the links of a burn, the
Machudi, which flowed down the glen it was my purpose to ascend. Away
to the north in the direction of Majinje's were patches of Kaffir
tillage, and I thought I discerned the smoke from fires. Majinje's
womankind would be cooking their morning meal. To the south ran a thick
patch of forest, but I saw beyond it the spur of the mountain over
which runs the highroad to Wesselsburg.  The clear air of dawn was like
wine in my blood. I was not free, but I was on the threshold of
freedom.  If I could only reach my friends with the Prester's collar in
my shirt, I would have performed a feat which would never be forgotten.
I would have made history by my glorious folly. Breakfastless and
footsore, I was yet a proud man as I crossed the hollow to the mouth of
Machudi's glen.

My chickens had been counted too soon, and there was to be no hatching.
Colin grew uneasy, and began to sniff up wind.  I was maybe a quarter
of a mile from the glen foot, plodding through the long grass of the
hollow, when the behaviour of the dog made me stop and listen.  In that
still air sounds carry far, and I seemed to hear the noise of feet
brushing through cover.  The noise came both from north and south, from
the forest and from the lower course of the Machudi.

I dropped into shelter, and running with bent back got to the summit of
a little bush-clad knoll.  It was Colin who first caught sight of my
pursuers.  He was staring at a rift in the trees, and suddenly gave a
short bark.  I looked and saw two men, running hard, cross the grass
and dip into the bed of the stream.  A moment later I had a glimpse of
figures on the edge of the forest, moving fast to the mouth of the
glen.  The pursuit had not followed me; it had waited to cut me off.
Fool that I was, I had forgotten the wonders of Kaffir telegraphy.  It
had been easy for Laputa to send word thirty miles ahead to stop any
white man who tried to cross the Berg.

And then I knew that I was very weary.


I was perhaps half a mile the nearer to the glen, and was likely to get
there first.  And after that?  I could see the track winding by the
waterside and then crossing a hill-shoulder which diverted the stream.
It was a road a man could scarcely ride, and a tired man would have a
hard job to climb.  I do not think that I had any hope.  My
exhilaration had died as suddenly as it had been born.  I saw myself
caught and carried off to Laputa, who must now be close on the
rendezvous at Inanda's Kraal.  I had no weapon to make a fight for it.
My foemen were many and untired.  It must be only a matter of minutes
till I was in their hands.

More in a dogged fury of disappointment than with any hope of escape I
forced my sore legs up the glen.  Ten minutes ago I had been exulting
in the glories of the morning, and now the sun was not less bright or
the colours less fair, but the heart had gone out of the spectator.  At
first I managed to get some pace out of myself, partly from fear and
partly from anger.  But I soon found that my body had been tried too
far. I could plod along, but to save my life I could not have hurried.
Any healthy savage could have caught me in a hundred yards.

The track, I remember, was overhung with creepers, and often I had to
squeeze through thickets of tree-ferns.  Countless little brooks ran
down from the hillside, threads of silver among the green pastures.
Soon I left the stream and climbed up on the shoulder, where the road
was not much better than a precipice.  Every step was a weariness.  I
could hardly drag one foot after the other, and my heart was beating
like the fanners of a mill, I had spasms of acute sickness, and it took
all my resolution to keep me from lying down by the roadside.

At last I was at the top of the shoulder and could look back. There was
no sign of anybody on the road so far as I could see.  Could I have
escaped them?  I had been in the shadow of the trees for the first
part, and they might have lost sight of me and concluded that I had
avoided the glen or tried one of the faces.  Before me, I remember,
there stretched the upper glen, a green cup-shaped hollow with the
sides scarred by ravines. There was a high waterfall in one of them
which was white as snow against the red rocks.  My wits must have been
shaky, for I took the fall for a snowdrift, and wondered sillily why
the Berg had grown so Alpine.

A faint spasm of hope took me into that green cup.  The bracken was as
thick as on the Pentlands, and there was a multitude of small lovely
flowers in the grass.  It was like a water-meadow at home, such a place
as I had often in boyhood searched for moss-cheepers' and corncrakes'
eggs.  Birds were crying round me as I broke this solitude, and one
small buck--a klipspringer--rose from my feet and dashed up one of the
gullies.  Before me was a steep green wall with the sky blue above it.
Beyond it was safety, but as my sweat-dimmed eyes looked at it I knew
that I could never reach it.

Then I saw my pursuers.  High up on the left side, and rounding the rim
of the cup, were little black figures.  They had not followed my trail,
but, certain of my purpose, had gone forward to intercept me.  I
remember feeling a puny weakling compared with those lusty natives who
could make such good going on steep mountains.  They were certainly no
men of the plains, but hillmen, probably some remnants of old Machudi's
tribe who still squatted in the glen.  Machudi was a blackguard chief
whom the Boers long ago smashed in one of their native wars.  He was a
fierce old warrior and had put up a good fight to the last, till a
hired impi of Swazis had surrounded his hiding-place in the forest and
destroyed him.  A Boer farmer on the plateau had his skull, and used to
drink whisky out of it when he was merry.

The sight of the pursuit was the last straw.  I gave up hope, and my
intentions were narrowed to one frantic desire--to hide the jewels.
Patriotism, which I had almost forgotten, flickered up in that crisis.
At any rate Laputa should not have the Snake.  If he drove out the
white man, he should not clasp the Prester's rubies on his great neck.

There was no cover in the green cup, so I turned up the ravine on the
right side.  The enemy, so far as I could judge, were on the left and
in front, and in the gully I might find a pot-hole to bury the necklet
in.  Only a desperate resolution took me through the tangle of juniper
bushes into the red screes of the gully.  At first I could not find
what I sought.  The stream in the ravine slid down a long slope like a
mill-race, and the sides were bare and stony.  Still I plodded on,
helping myself with a hand on Colin's back, for my legs were numb with
fatigue.  By-and-by the gully narrowed, and I came to a flat place with
a long pool.  Beyond was a little fall, and up this I climbed into a
network of tiny cascades.  Over one pool hung a dead tree-fern, and a
bay from it ran into a hole of the rock. I slipped the jewels far into
the hole, where they lay on the firm sand, showing odd lights through
the dim blue water. Then I scrambled down again to the flat space and
the pool, and looked round to see if any one had reached the edge of
the ravine.  There was no sign as yet of the pursuit, so I dropped
limply on the shingle and waited.  For I had suddenly conceived a plan.

As my breath came back to me my wits came back from their wandering.
These men were not there to kill me, but to capture me.  They could
know nothing of the jewels, for Laputa would never have dared to make
the loss of the sacred Snake public.  Therefore they would not suspect
what I had done, and would simply lead me to Laputa at Inanda's Kraal.
I began to see the glimmerings of a plan for saving my life, and by
God's grace, for saving my country from the horrors of rebellion.  The
more I thought the better I liked it.  It demanded a bold front, and it
might well miscarry, but I had taken such desperate hazards during the
past days that I was less afraid of fortune.  Anyhow, the choice lay
between certain death and a slender chance of life, and it was easy to
decide.

Playing football, I used to notice how towards the end of a game I
might be sore and weary, without a kick in my body; but when I had a
straight job of tackling a man my strength miraculously returned.  It
was even so now.  I lay on my side, luxuriating in being still, and
slowly a sort of vigour crept back into my limbs.  Perhaps a half-hour
of rest was given me before, on the lip of the gully, I saw figures
appear.  Looking down I saw several men who had come across from the
opposite side of the valley, scrambling up the stream.  I got to my
feet, with Colin bristling beside me, and awaited them with the
stiffest face I could muster.

As I expected, they were Machudi's men.  I recognized them by the red
ochre in their hair and their copper-wire necklets. Big fellows they
were, long-legged and deep in the chest, the true breed of
mountaineers.  I admired their light tread on the slippery rock.  It
was hopeless to think of evading such men in their own hills.

The men from the side joined the men in front, and they stood looking
at me from about twelve yards off.  They were armed only with
knobkerries, and very clearly were no part of Laputa's army.  This made
their errand plain to me.

'Halt!' I said in Kaffir, as one of them made a hesitating step to
advance.  'Who are you and what do you seek?'

There was no answer, but they looked at me curiously. Then one made a
motion with his stick.  Colin gave a growl, and would have been on him
if I had not kept a hand on his collar. The rash man drew back, and all
stood stiff and perplexed.

'Keep your hands by your side,' I said, 'or the dog, who has a devil,
will devour you.  One of you speak for the rest and tell me your
purpose.'

For a moment I had a wild notion that they might be friends, some of
Arcoll's scouts, and out to help me.  But the first words shattered the
fancy.

'We are sent by Inkulu,' the biggest of them said.  'He bade us bring
you to him.'

'And what if I refuse to go?'

'Then, Baas, we must take you to him.  We are under the vow of the
Snake.'

'Vow of fiddlestick!' I cried.  'Who do you think is the bigger chief,
the Inkulu or Ratitswan?  I tell you Ratitswan is now driving Inkulu
before him as a wind drives rotten leaves.  It will be well for you,
men of Machudi, to make peace with Ratitswan and take me to him on the
Berg.  If you bring me to him, I and he will reward you; but if you do
Inkulu's bidding you will soon be hunted like buck out of your hills.'

They grinned at one another, but I could see that my words had no
effect.  Laputa had done his business too well.

The spokesman shrugged his shoulders in the way the Kaffirs have. 'We
wish you no ill, Baas, but we have been bidden to take you to Inkulu.
We cannot disobey the command of the Snake.'

My weakness was coming on me again, and I could talk no more.  I sat
down plump on the ground, almost falling into the pool.  'Take me to
Inkulu,' I stammered with a dry throat, 'I do not fear him;' and I
rolled half-fainting on my back.

These clansmen of Machudi were decent fellows.  One of them had some
Kaffir beer in a calabash, which he gave me to drink.  The stuff was
thin and sickly, but the fermentation in it did me good.  I had the
sense to remember my need of sleep. 'The day is young,' I said, 'and I
have come far.  I ask to be allowed to sleep for an hour.'

The men made no difficulty, and with my head between Colin's paws I
slipped into dreamless slumber.

When they wakened me the sun was beginning to climb the sky, I judged
it to be about eight o'clock.  They had made a little fire and roasted
mealies.  Some of the food they gave me, and I ate it thankfully.  I
was feeling better, and I think a pipe would have almost completed my
cure.

But when I stood up I found that I was worse than I had thought.  The
truth is, I was leg-weary, which you often see in horses, but rarely in
men.  What the proper explanation is I do not know, but the muscles
simply refuse to answer the direction of the will.  I found my legs
sprawling like a child's who is learning to walk.

'If you want me to go to the Inkulu, you must carry me,' I said, as I
dropped once more on the ground.

The men nodded, and set to work to make a kind of litter out of their
knobkerries and some old ropes they carried.  As they worked and
chattered I looked idly at the left bank of the ravine--that is, the
left as you ascend it.  Some of Machudi's men had come down there, and,
though the place looked sheer and perilous, I saw how they had managed
it.  I followed out bit by bit the track upwards, not with any thought
of escape, but merely to keep my mind under control.  The right road
was from the foot of the pool up a long shelf to a clump of juniper.
Then there was an easy chimney; then a piece of good hand-and-foot
climbing; and last, another ledge which led by an easy gradient to the
top.  I figured all this out as I have heard a condemned man will count
the windows of the houses on his way to the scaffold.

Presently the litter was ready, and the men made signs to me to get
into it.  They carried me down the ravine and up the Machudi burn to
the green walls at its head.  I admired their bodily fitness, for they
bore me up those steep slopes with never a halt, zigzagging in the
proper style of mountain transport.  In less than an hour we had topped
the ridge, and the plateau was before me.

It looked very homelike and gracious, rolling in gentle undulations to
the western horizon, with clumps of wood in its hollows.  Far away I
saw smoke rising from what should be the village of the Iron Kranz.  It
was the country of my own people, and my captors behoved to go
cautiously.  They were old hands at veld-craft, and it was wonderful
the way in which they kept out of sight even on the bare ridges.
Arcoll could have taught them nothing in the art of scouting.  At an
incredible pace they hurried me along, now in a meadow by a stream
side, now through a patch of forest, and now skirting a green shoulder
of hill.

Once they clapped down suddenly, and crawled into the lee of some thick
bracken.  Then very quietly they tied my hands and feet, and, not
urgently, wound a dirty length of cotton over my mouth.  Colin was
meantime held tight and muzzled with a kind of bag strapped over his
head.  To get this over his snapping jaws took the whole strength of
the party.  I guessed that we were nearing the highroad which runs from
the plateau down the Great Letaba valley to the mining township of
Wesselsburg, away out on the plain.  The police patrols must be on this
road, and there was risk in crossing.  Sure enough I seemed to catch a
jingle of bridles as if from some company of men riding in haste.

We lay still for a little till the scouts came back and reported the
coast clear.  Then we made a dart for the road, crossed it, and got
into cover on the other side, where the ground sloped down to the
Letaba glen.  I noticed in crossing that the dust of the highway was
thick with the marks of shod horses.  I was very near and yet very far
from my own people.

Once in the rocky gorge of the Letaba we advanced with less care.  We
scrambled up a steep side gorge and came on to the small plateau from
which the Cloud Mountains rise.  After that I was so tired that I
drowsed away, heedless of the bumping of the litter.  We went up and
up, and when I next opened my eyes we had gone through a pass into a
hollow of the hills. There was a flat space a mile or two square, and
all round it stern black ramparts of rock.  This must be Inanda's
Kraal, a strong place if ever one existed, for a few men could defend
all the approaches.  Considering that I had warned Arcoll of this
rendezvous, I marvelled that no attempt had been made to hold the
entrance.  The place was impregnable unless guns were brought up to the
heights.  I remember thinking of a story I had heard--how in the war
Beyers took his guns into the Wolkberg, and thereby saved them from our
troops.  Could Arcoll be meditating the same exploit?

Suddenly I heard the sound of loud voices, and my litter was dropped
roughly on the ground.  I woke to clear consciousness in the midst of
pandemonium.


The vow was at an end.  In place of the silent army of yesterday a mob
of maddened savages surged around me.  They were chanting a wild song,
and brandishing spears and rifles to its accompaniment.  From their
bloodshot eyes stared the lust of blood, the fury of conquest, and all
the aboriginal passions on which Laputa had laid his spell.  In my mind
ran a fragment from Laputa's prayer in the cave about the 'Terrible
Ones.' Machudi's men--stout fellows, they held their ground as long as
they could--were swept out of the way, and the wave of black savagery
seemed to close over my head.

I thought my last moment had come.  Certainly it had but for Colin.
The bag had been taken from his head, and the fellow of Machudi's had
dropped the rope round his collar.  In a red fury of wrath the dog
leaped at my enemies.  Though every man of them was fully armed, they
fell back, for I have noticed always that Kaffirs are mortally afraid
of a white man's dog.  Colin had the sense to keep beside me.  Growling
like a thunderstorm he held the ring around my litter.

The breathing space would not have lasted long, but it gave me time to
get to my feet.  My wrists and feet had been unbound long before, and
the rest had cured my leg-weariness. I stood up in that fierce circle
with the clear knowledge that my life hung by a hair.

'Take me to Inkulu,' I cried.  'Dogs and fools, would you despise his
orders?  If one hair of my head is hurt, he will flay you alive.  Show
me the way to him, and clear out of it.'

I dare say there was a break in my voice, for I was dismally
frightened, but there must have been sufficient authority to get me a
hearing.  Machudi's men closed up behind me, and repeated my words with
flourishes and gestures.  But still the circle held.  No man came
nearer me, but none moved so as to give me passage.

Then I screwed up my courage, and did the only thing possible.  I
walked straight into the circle, knowing well that I was running no
light risk.  My courage, as I have already explained, is of little use
unless I am doing something.  I could not endure another minute of
sitting still with those fierce eyes on me.

The circle gave way.  Sullenly they made a road for me, closing up
behind on my guards, so that Machudi's men were swallowed in the mob,
Alone I stalked forward with all that huge yelling crowd behind me.

I had not far to go.  Inanda's Kraal was a cluster of kyas and
rondavels, shaped in a half-moon, with a flat space between the houses,
where grew a big merula tree.  All around was a medley of little fires,
with men squatted beside them. Here and there a party had finished
their meal, and were swaggering about with a great shouting.  The mob
into which I had fallen was of this sort, and I saw others within the
confines of the camp.  But around the merula tree there was a gathering
of chiefs, if I could judge by the comparative quiet and dignity of the
men, who sat in rows on the ground.  A few were standing, and among
them I caught sight of Laputa's tall figure.  I strode towards it,
wondering if the chiefs would let me pass.

The hubbub of my volunteer attendants brought the eyes of the company
round to me.  In a second it seemed every man was on his feet.  I could
only pray that Laputa would get to me before his friends had time to
spear me.  I remember I fixed my eyes on a spur of hill beyond the
kraal, and walked on with the best resolution I could find.  Already I
felt in my breast some of the long thin assegais of Umbooni's men.

But Laputa did not intend that I should be butchered.  A word from him
brought his company into order, and the next thing I knew I was facing
him, where he stood in front of the biggest kya, with Henriques beside
him, and some of the northern indunas.  Henriques looked ghastly in the
clear morning light, and he had a linen rag bound round his head and
jaw, as if he suffered from toothache.  His face was more livid, his
eyes more bloodshot, and at the sight of me his hand went to his belt,
and his teeth snapped.  But he held his peace, and it was Laputa who
spoke.  He looked straight through me, and addressed Machudi's men.

'You have brought back the prisoner.  That is well, and your service
will be remembered.  Go to 'Mpefu's camp on the hill there, and you
will be given food.'

The men departed, and with them fell away the crowd which had followed
me.  I was left, very giddy and dazed, to confront Laputa and his
chiefs.  The whole scene was swimming before my eyes.  I remember there
was a clucking of hens from somewhere behind the kraal, which called up
ridiculous memories.  I was trying to remember the plan I had made in
Machudi's glen.  I kept saying to myself like a parrot: 'The army
cannot know about the jewels.  Laputa must keep his loss secret.  I can
get my life from him if I offer to give them back.' It had sounded a
good scheme three hours before, but with the man's hard face before me,
it seemed a frail peg to hang my fate on.

Laputa's eye fell on me, a clear searching eye with a question in it.

There was something he was trying to say to me which he dared not put
into words.  I guessed what the something was, for I saw his glance run
over my shirt and my empty pockets.

'You have made little of your treachery,' he said.  'Fool, did you
think to escape me?  I could bring you back from the ends of the earth.'

'There was no treachery,' I replied.  'Do you blame a prisoner for
trying to escape?  When shooting began I found myself free, and I took
the road for home.  Ask Machudi's men and they will tell you that I
came quietly with them, when I saw that the game was up.'

He shrugged his shoulders.  'It matters very little what you did.  You
are here now.--  Tie him up and put him in my kya,' he said to the
bodyguard.  'I have something to say to him before he dies.'

As the men laid hands on me, I saw the exultant grin on Henriques'
face.  It was more than I could endure.

'Stop,' I said.  'You talk of traitors, Mr Laputa.  There is the
biggest and blackest at your elbow.  That man sent word to Arcoll about
your crossing at Dupree's Drift.  At our outspan at noon yesterday he
came to me and offered me my liberty if I would help him.  He told me
he was a spy, and I flung his offer in his face.  It was he who shot
the Keeper by the river side, and would have stolen the Snake if I had
not broken his head.  You call me a traitor, and you let that thing
live, though he has killed your priest and betrayed your plans.  Kill
me if you like, but by God let him die first.'

I do not know how the others took the revelation, for my eyes were only
for the Portugoose.  He made a step towards me, his hands twitching by
his sides.

'You lie,' he screamed in that queer broken voice which much fever
gives.  'It was this English hound that killed the Keeper, and felled
me when I tried to save him.  The man who insults my honour is dead.'
And he plucked from his belt a pistol.

A good shot does not miss at two yards.  I was never nearer my end than
in that fraction of time while the weapon came up to the aim.  It was
scarcely a second, but it was enough for Colin.  The dog had kept my
side, and had stood docilely by me while Laputa spoke.  The truth is,
he must have been as tired as I was.  As the Kaffirs approached to lay
hands on me he had growled menacingly, but when I spoke again he had
stopped.  Henriques' voice had convinced him of a more urgent danger,
and so soon as the trigger hand of the Portugoose rose, the dog sprang.
The bullet went wide, and the next moment dog and man were struggling
on the ground.

A dozen hands held me from going to Colin's aid, but oddly enough no
one stepped forward to help Henriques.  The ruffian kept his head, and
though the dog's teeth were in his shoulder, he managed to get his
right hand free.  I saw what would happen, and yelled madly in my
apprehension.  The yellow wrist curved, and the pistol barrel was
pressed below the dog's shoulder.  Thrice he fired, the grip relaxed,
and Colin rolled over limply, fragments of shirt still hanging from his
jaw.  The Portugoose rose slowly with his hand to his head, and a thin
stream of blood dripping from his shoulder. As I saw the faithful eyes
glazing in death, and knew that I had lost the best of all comrades, I
went clean berserk mad. The cluster of men round me, who had been
staring open-eyed at the fight, were swept aside like reeds.  I went
straight for the Portugoose, determined that, pistol or no pistol, I
would serve him as he had served my dog.

For my years I was a well-set-up lad, long in the arms and deep in the
chest.  But I had not yet come to my full strength, and in any case I
could not hope to fight the whole of Laputa's army.  I was flung back
and forwards like a shuttlecock.  They played some kind of game with
me, and I could hear the idiotic Kaffir laughter.  It was blind man's
buff, so far as I was concerned, for I was blind with fury.  I struck
out wildly left and right, beating the air often, but sometimes getting
in a solid blow on hard black flesh.  I was soundly beaten myself,
pricked with spears, and made to caper for savage sport. Suddenly I saw
Laputa before me, and hurled myself madly at his chest.  Some one gave
me a clout on the head, and my senses fled.


When I came to myself, I was lying on a heap of mealie-stalks in a dark
room.  I had a desperate headache, and a horrid nausea, which made me
fall back as soon as I tried to raise myself. A voice came out of the
darkness as I stirred--a voice speaking English.

'Are you awake, Mr Storekeeper?'

The voice was Laputa's, but I could not see him.  The room was pitch
dark, except for a long ray of sunlight on the floor.

'I'm awake,' I said.  'What do you want with me?'

Some one stepped out of the gloom and sat down near me. A naked black
foot broke the belt of light on the floor.

'For God's sake get me a drink,' I murmured. The figure rose and
fetched a pannikin of water from a pail. I could hear the cool trickle
of the drops on the metal.  A hand put the dish to my mouth, and I
drank water with a strong dash of spirits.  This brought back my
nausea, and I collapsed on the mealie-stalks till the fit passed. Again
the voice spoke, this time from close at hand.

'You are paying the penalty of being a fool, Mr Storekeeper. You are
young to die, but folly is common in youth.  In an hour you will regret
that you did not listen to my advice at Umvelos'.'

I clawed at my wits and strove to realize what he was saying. He spoke
of death within an hour.  If it only came sharp and sudden, I did not
mind greatly.  The plan I had made had slipped utterly out of my mind.
My body was so wretched, that I asked only for rest.  I was very
lighthearted and foolish at that moment.

'Kill me if you like,' I whispered.  'Some day you will pay dearly for
it all.  But for God's sake go away and leave me alone.'

Laputa laughed.  It was a horrid sound in the darkness.

'You are brave, Mr Storekeeper, but I have seen a brave man's courage
ebb very fast when he saw the death which I have arranged for you.
Would you like to hear something of it by way of preparation?'

In a low gentle voice he began to tell me mysteries of awful cruelty.
At first I scarcely heard him, but as he went on my brain seemed to
wake from its lethargy.  I listened with freezing blood.  Not in my
wildest nightmares had I imagined such a fate.  Then in despite of
myself a cry broke from me.

'It interests you?' Laputa asked.  'I could tell you more, but
something must be left to the fancy.  Yours should be an active one,'
and his hand gripped my shaking wrist and felt my pulse.

'Henriques will see that the truth does not fall short of my forecast,'
he went on.  'For I have appointed Henriques your executioner.'

The name brought my senses back to me.

'Kill me,' I said, 'but for God's sake kill Henriques too.  If you did
justice you would let me go and roast the Portugoose alive.  But for me
the Snake would be over the Lebombo by this time in Henriques' pocket.'

'But it is not, my friend.  It was stolen by a storekeeper, who will
shortly be wishing he had died in his mother's womb.'

My plan was slowly coming back to me.

'If you value Prester John's collar, you will save my life. What will
your rising be without the Snake?  Would they follow you a yard if they
suspected you had lost it?'

'So you would threaten me,' Laputa said very gently.  Then in a burst
of wrath he shouted, 'They will follow me to hell for my own sake.
Imbecile, do you think my power is built on a trinket?  When you are in
your grave, I will be ruling a hundred millions from the proudest
throne on earth.'

He sprang to his feet, and pulled back a shutter of the window, letting
a flood of light into the hut.  In that light I saw that he had in his
hands the ivory box which had contained the collar.

'I will carry the casket through the wars,' he cried, 'and if I choose
never to open it, who will gainsay me?  You besotted fool, to think
that any theft of yours could hinder my destiny!' He was the blustering
savage again, and I preferred him in the part.  All that he said might
be true, but I thought I could detect in his voice a keen regret, and
in his air a touch of disquiet.  The man was a fanatic, and like all
fanatics had his superstitions.

'Yes,' I said, 'but when you mount the throne you speak of, it would be
a pity not to have the rubies on your neck after all your talk in the
cave.'

I thought he would have throttled me.  He glowered down at me with
murder in his eyes.  Then he dashed the casket on the floor with such
violence that it broke into fragments.

'Give me back the _Ndhlondhlo_,' he cried, like a petted child. 'Give me
back the collar of John.'

This was the moment I had been waiting for.

'Now see here, Mr Laputa,' I said.  'I am going to talk business.
Before you started this rising, you were a civilized man with a good
education.  Well, just remember that education for a minute, and look
at the matter in a sensible light. I'm not like the Portugoose.  I
don't want to steal your rubies. I swear to God that what I have told
you is true.  Henriques killed the priest, and would have bagged the
jewels if I had not laid him out.  I ran away because I was going to be
killed to-day, and I took the collar to keep it out of Henriques'
hands.  I tell you I would never have shot the old man myself.  Very
well, what happened?  Your men overtook me, and I had no choice but to
surrender.  Before they reached me, I hid the collar in a place I know
of.  Now, I am going to make you a fair and square business
proposition.  You may be able to get on without the Snake, but I can
see you want it back.  I am in a tight place and want nothing so much
as my life.  I offer to trade with you.  Give me my life, and I will
take you to the place and put the jewels in your hand.  Otherwise you
may kill me, but you will never see the collar of John again.'

I still think that was a pretty bold speech for a man to make in a
predicament like mine.  But it had its effect.  Laputa ceased to be the
barbarian king, and talked like a civilized man.

'That is, as you call it, a business proposition.  But supposing I
refuse it?  Supposing I take measures here--in this kraal--to make you
speak, and then send for the jewels.'

'There are several objections,' I said, quite cheerfully, for I felt
that I was gaining ground.  'One is that I could not explain to any
mortal soul how to find the collar.  I know where it is, but I could
not impart the knowledge.  Another is that the country between here and
Machudi's is not very healthy for your people.  Arcoll's men are all
over it, and you cannot have a collection of search parties rummaging
about in the glen for long.  Last and most important, if you send any
one for the jewels, you confess their loss.  No, Mr Laputa, if you want
them back, you must go yourself and take me with you.'

He stood silent for a little, with his brows knit in thought. Then he
opened the door and went out.  I guessed that he had gone to discover
from his scouts the state of the country between Inanda's Kraal and
Machudi's glen.  Hope had come back to me, and I sat among the
mealie-stalks trying to plan the future.  If he made a bargain I
believed he would keep it. Once set free at the head of Machudi's, I
should be within an hour or two of Arcoll's posts.  So far, I had done
nothing for the cause.  My message had been made useless by Henriques'
treachery, and I had stolen the Snake only to restore it.  But if I got
off with my life, there would be work for me to do in the Armageddon
which I saw approaching.  Should I escape, I wondered.  What would
hinder Laputa from setting his men to follow me, and seize me before I
could get into safety?  My only chance was that Arcoll might have been
busy this day, and the countryside too full of his men to let Laputa's
Kaffirs through.  But if this was so, Laputa and I should be stopped,
and then Laputa would certainly kill me.  I wished--and yet I did not
wish--that Arcoll should hold all approaches.  As I reflected, my first
exhilaration died away.  The scales were still heavily weighted against
me.

Laputa returned, closing the door behind him.

'I will bargain with you on my own terms.  You shall have your life,
and in return you will take me to the place where you hid the collar,
and put it into my hands.  I will ride there, and you will run beside
me, tied to my saddle.  If we are in danger from the white men, I will
shoot you dead.  Do you accept?'

'Yes,' I said, scrambling to my feet, and ruefully testing my shaky
legs.  'But if you want me to get to Machudi's you must go slowly, for
I am nearly foundered.'

Then he brought out a Bible, and made me swear on it that I would do as
I promised.

'Swear to me in turn,' I said, 'that you will give me my life if I
restore the jewels.'

He swore, kissing the book like a witness in a police-court.  I had
forgotten that the man called himself a Christian.

'One thing more I ask,' I said.  'I want my dog decently buried.' 'That
has been already done,' was the reply.  'He was a brave animal, and my
people honour bravery.'


My eyes were bandaged tight, and a thong was run round my right wrist
and tied to Laputa's saddle-bow.  I felt the glare of the afternoon sun
on my head, and my shins were continually barked by stones and trees;
but these were my only tidings of the outer world.  By the sound of his
paces Laputa was riding the _schimmel_, and if any one thinks it easy to
go blindfold by a horse's side I hope he will soon have the experience.
In the darkness I could not tell the speed of the beast.  When I ran I
overshot it and was tugged back; when I walked my wrist was dislocated
with the tugs forward.

For an hour or more I suffered this breakneck treatment. We were
descending.  Often I could hear the noise of falling streams, and once
we splashed through a mountain ford. Laputa was taking no risks, for he
clearly had in mind the possibility of some accident which would set me
free, and he had no desire to have me guiding Arcoll to his camp.

But as I stumbled and sprawled down these rocky tracks I was not
thinking of Laputa's plans.  My whole soul was filled with regret for
Colin, and rage against his murderer.  After my first mad rush I had
not thought about my dog.  He was dead, but so would I be in an hour or
two, and there was no cause to lament him.  But at the first revival of
hope my grief had returned.  As they bandaged my eyes I was wishing
that they would let me see his grave.  As I followed beside Laputa I
told myself that if ever I got free, when the war was over I would go
to Inanda's Kraal, find the grave, and put a tombstone over it in
memory of the dog that saved my life.  I would also write that the man
who shot him was killed on such and such a day at such and such a place
by Colin's master.  I wondered why Laputa had not the wits to see the
Portugoose's treachery and to let me fight him.  I did not care what
were the weapons--knives or guns, or naked fists--I would certainly
kill him, and afterwards the Kaffirs could do as they pleased with me.
Hot tears of rage and weakness wet the bandage on my eyes, and the sobs
which came from me were not only those of weariness.

At last we halted.  Laputa got down and took off the bandage, and I
found myself in one of the hill-meadows which lie among the foothills
of the Wolkberg.  The glare blinded me, and for a little I could only
see the marigolds growing at my feet.  Then I had a glimpse of the deep
gorge of the Great Letaba below me, and far to the east the flats
running out to the hazy blue line of the Lebombo hills.  Laputa let me
sit on the ground for a minute or two to get my breath and rest my
feet.  'That was a rough road,' he said.  'You can take it easier now,
for I have no wish to carry you.'  He patted the _schimmel_, and the
beautiful creature turned his mild eyes on the pair of us.  I wondered
if he recognized his rider of two nights ago.

I had seen Laputa as the Christian minister, as the priest and king in
the cave, as the leader of an army at Dupree's Drift, and at the kraal
we had left as the savage with all self-control flung to the winds.  I
was to see this amazing man in a further part.  For he now became a
friendly and rational companion.  He kept his horse at an easy walk,
and talked to me as if we were two friends out for a trip together.
Perhaps he had talked thus to Arcoll, the half-caste who drove his
Cape-cart.

The wooded bluff above Machudi's glen showed far in front.  He told me
the story of the Machudi war, which I knew already, but he told it as a
saga.  There had been a stratagem by which one of the Boer leaders--a
Grobelaar, I think--got some of his men into the enemy's camp by hiding
them in a captured forage wagon.

'Like the Trojan horse,' I said involuntarily.

'Yes,' said my companion, 'the same old device,' and to my amazement he
quoted some lines of Virgil.

'Do you understand Latin?' he asked.

I told him that I had some slight knowledge of the tongue, acquired at
the university of Edinburgh.  Laputa nodded.  He mentioned the name of
a professor there, and commented on his scholarship.

'O man!' I cried, 'what in God's name are you doing in this business?
You that are educated and have seen the world, what makes you try to
put the clock back?  You want to wipe out the civilization of a
thousand years, and turn us all into savages. It's the more shame to
you when you know better.'

'You misunderstand me,' he said quietly.  'It is because I have sucked
civilization dry that I know the bitterness of the fruit.  I want a
simpler and better world, and I want that world for my own people.  I
am a Christian, and will you tell me that your civilization pays much
attention to Christ?  You call yourself a patriot?  Will you not give
me leave to be a patriot in turn?'

'If you are a Christian, what sort of Christianity is it to deluge the
land with blood?'

'The best,' he said.  'The house must be swept and garnished before the
man of the house can dwell in it.  You have read history. Such a
purging has descended on the Church at many times, and the world has
awakened to a new hope.  It is the same in all religions.  The temples
grow tawdry and foul and must be cleansed, and, let me remind you, the
cleanser has always come out of the desert.'

I had no answer, being too weak and forlorn to think.  But I fastened
on his patriotic plea.

'Where are the patriots in your following?  They are all red Kaffirs
crying for blood and plunder.  Supposing you were Oliver Cromwell you
could make nothing out of such a crew.'

'They are my people,' he said simply.

By this time we had forded the Great Letaba, and were making our way
through the clumps of forest to the crown of the plateau.  I noticed
that Laputa kept well in cover, preferring the tangle of wooded
undergrowth to the open spaces of the water-meadows.  As he talked, his
wary eyes were keeping a sharp look-out over the landscape.  I thrilled
with the thought that my own folk were near at hand.

Once Laputa checked me with his hand as I was going to speak, and in
silence we crossed the kloof of a little stream. After that we struck a
long strip of forest and he slackened his watch.

'If you fight for a great cause,' I said, 'why do you let a miscreant
like Henriques have a hand in it?  You must know that the man's only
interest in you is the chance of loot.  I am for you against Henriques,
and I tell you plain that if you don't break the snake's back it will
sting you.'

Laputa looked at me with an odd, meditative look.

'You misunderstand again, Mr Storekeeper.  The Portuguese is what you
call a "mean white." His only safety is among us.  I am campaigner
enough to know that an enemy, who has a burning grievance against my
other enemies, is a good ally. You are too hard on Henriques.  You and
your friends have treated him as a Kaffir, and a Kaffir he is in
everything but Kaffir virtues.  What makes you so anxious that
Henriques should not betray me?'

'I'm not a mean white,' I said, 'and I will speak the truth.  I hope,
in God's name, to see you smashed; but I want it done by honest men,
and not by a yellow devil who has murdered my dog and my friends.
Sooner or later you will find him out; and if he escapes you, and
there's any justice in heaven, he won't escape me.'

'Brave words,' said Laputa, with a laugh, and then in one second he
became rigid in the saddle.  We had crossed a patch of meadow and
entered a wood, beyond which ran the highway. I fancy he was out in his
reckoning, and did not think the road so near.  At any rate, after a
moment he caught the sound of horses, and I caught it too.  The wood
was thin, and there was no room for retreat, while to recross the
meadow would bring us clean into the open.  He jumped from his horse,
untied with amazing quickness the rope halter from its neck, and
started to gag me by winding the thing round my jaw.

I had no time to protest that I would keep faith, and my right hand was
tethered to his pommel.  In the grip of these great arms I was
helpless, and in a trice was standing dumb as a lamp-post; while
Laputa, his left arm round both of mine, and his right hand over the
_schimmel_'s eyes, strained his ears like a sable antelope who has
scented danger.

There was never a more brutal gagging.  The rope crushed my nose and
drove my lips down on my teeth, besides gripping my throat so that I
could scarcely breathe.  The pain was so great that I became sick, and
would have fallen but for Laputa. Happily I managed to get my teeth
apart, so that one coil slipped between, and eased the pain of the
jaws.  But the rest was bad enough to make me bite frantically on the
tow, and I think in a little my sharp front teeth would have severed
it.  All this discomfort prevented me seeing what happened.  The wood,
as I have said, was thin, and through the screen of leaves I had a
confused impression of men and horses passing interminably.  There can
only have been a score at the most; but the moments drag if a cord is
gripping your throat.  When Laputa at length untied me, I had another
fit of nausea, and leaned helplessly against a tree.

Laputa listened till the sound of the horses had died away; then
silently we stole to the edge of the road, across, and into the thicker
evergreen bush on the far side.  At a pace which forced me to run hard,
we climbed a steepish slope, till ahead of us we saw the bald green
crown of the meadowlands.  I noticed that his face had grown dark and
sullen again.  He was in an enemy's country, and had the air of the
hunted instead of the hunter.  When I stopped he glowered at me, and
once, when I was all but overcome with fatigue, he lifted his hand in a
threat.  Had he carried a sjambok, it would have fallen on my back.

If he was nervous, so was I.  The fact that I was out of the Kaffir
country and in the land of my own folk was a kind of qualified liberty.
At any moment, I felt, Providence might intervene to set me free.  It
was in the bond that Laputa should shoot me if we were attacked; but a
pistol might miss.  As far as my shaken wits would let me, I began to
forecast the future. Once he got the jewels my side of the bargain was
complete. He had promised me my life, but there had been nothing said
about my liberty; and I felt assured that Laputa would never allow one
who had seen so much to get off to Arcoll with his tidings.  But back
to that unhallowed kraal I was resolved I would not go.  He was armed,
and I was helpless; he was strong, and I was dizzy with weakness; he
was mounted, and I was on foot: it seemed a poor hope that I should get
away. There was little chance from a wandering patrol, for I knew if we
were followed I should have a bullet in my head, while Laputa got off
on the _schimmel_.  I must wait and bide events. At the worst, a clean
shot on the hillside in a race for life was better than the unknown
mysteries of the kraal.  I prayed earnestly to God to show me His
mercy, for if ever man was sore bested by the heathen it was I.

To my surprise, Laputa chose to show himself on the green
hill-shoulder.  He looked towards the Wolkberg and raised his hands.
It must have been some signal.  I cast my eyes back on the road we had
come, and I thought I saw some figures a mile back, on the edge of the
Letaba gorge.  He was making sure of my return.

By this time it was about four in the afternoon, and as heavenly
weather as the heart of man could wish.  The meadows were full of
aromatic herbs, which, as we crushed them, sent up a delicate odour.
The little pools and shallows of the burns were as clear as a Lothian
trout-stream.  We were now going at a good pace, and I found that my
earlier weariness was growing less.  I was being keyed up for some
great crisis, for in my case the spirit acts direct on the body, and
fatigue grows and ebbs with hope.  I knew that my strength was not far
from breaking-point; but I knew also that so long as a chance was left
me I should have enough for a stroke.

Before I realized where we were we had rounded the hill, and were
looking down on the green cup of the upper Machudi's glen.  Far down, I
remember, where the trees began, there was a cloud of smoke.  Some
Kaffir--or maybe Arcoll--had fired the forest.  The smoke was drifting
away under a light west wind over the far plains, so that they were
seen through a haze of opal.

Laputa bade me take the lead.  I saw quite clear the red kloof on the
far side, where the collar was hid.  To get there we might have ridden
straight into the cup, but a providential instinct made me circle round
the top till we were on the lip of the ravine.  This was the road some
of Machudi's men had taken, and unthinkingly I followed them.  Twenty
minutes' riding brought us to the place, and all the while I had no
kind of plan of escape.  I was in the hands of my Maker, watching, like
the Jews of old, for a sign.

Laputa dismounted and looked down into the gorge.

'There is no road there,' I said.  'We must go down to the foot and
come up the stream-side.  It would be better to leave your horse here.'
He started down the cliff, which from above looks a sheer precipice.
Then he seemed to agree with me, took the rope from the _schimmel_'s
neck, and knee-haltered his beast.  And at that moment I had an
inspiration.

With my wrist-rope in his hand, he preceded me down the hill till we
got to the red screes at the foot of the kloof.  Then, under my
guidance, we turned up into the darkness of the gorge.  As we entered I
looked back, and saw figures coming over the edge of the green
cup--Laputa's men, I guessed. What I had to do must be done quickly.

We climbed up the burn, over the succession of little cataracts, till
we came to the flat space of shingle and the long pool where I had been
taken that morning.  The ashes of the fire which Machudi's men had made
were plain on the rock. After that I had to climb a waterfall to get to
the rocky pool where I had bestowed the rubies.

'You must take off this thong,' I said.  'I must climb to get the
collar.  Cover me with a pistol if you like.  I won't be out of sight.'

Laputa undid the thong and set me free.  From his belt he took a
pistol, cocked it, and held it over his left hand.  I had seen this way
of shooting adopted by indifferent shots, and it gave me a wild hope
that he might not be much of a marksman.

It did not take me long to find the pool, close against the blackened
stump of a tree-fern.  I thrust in my hand and gathered up the jewels
from the cool sand.  They came out glowing like living fires, and for a
moment I thrilled with a sense of reverence.  Surely these were no
common stones which held in them the very heart of hell.  Clutching
them tightly, I climbed down to Laputa.

At the sight of the great Snake he gave a cry of rapture. Tearing it
from me, he held it at arm's length, his face lit with a passionate
joy.  He kissed it, he raised it to the sky; nay, he was on his knees
before it.  Once more he was the savage transported in the presence of
his fetich.  He turned to me with burning eyes.

'Down on your knees,' he cried, 'and reverence the _Ndhlondhlo_. Down,
you impious dog, and seek pardon for your sacrilege.'

'I won't,' I said.  'I won't bow to any heathen idol.'

He pointed his pistol at me.

'In a second I shoot where your head is now.  Down, you fool, or
perish.'

'You promised me my life,' I said stubbornly, though Heaven knows why I
chose to act thus.

He dropped the pistol and flung himself on me.  I was helpless as a
baby in his hands.  He forced me to the ground and rolled my face in
the sand; then he pulled me to my feet and tossed me backward, till I
almost staggered into the pool. I saved myself, and staggered instead
into the shallow at the foot of it, close under the ledge of the
precipice.

That morning, when Machudi's men were cooking breakfast, I had figured
out a route up the cliff.  This route was now my hope of escape.
Laputa had dropped his pistol, and the collar had plunged him in an
ecstasy of worship.  Now, if ever, was my time.  I must get on the
shelf which ran sideways up the cliff, and then scramble for dear life.

I pretended to be dazed and terrified.

'You promised me my life,' I whimpered.

'Your life,' he cried.  'Yes, you shall have your life; and before long
you will pray for death.'

'But I saved the Collar,' I pleaded.  'Henriques would have stolen it.
I brought it safe here, and now you have got it.'

Meantime I was pulling myself up on the shelf, and loosening with one
hand a boulder which overhung the pool.

'You have been repaid,' he said savagely.  'You will not die.'

'But my life is no use without liberty,' I said, working at the boulder
till it lay loose in its niche.

He did not answer, being intent on examining the Collar to see if it
had suffered any harm.

'I hope it isn't scratched,' I said.  'Henriques trod on it when I hit
him.'

Laputa peered at the gems like a mother at a child who has had a fall.
I saw my chance and took it.  With a great heave I pulled the boulder
down into the pool.  It made a prodigious splash, sending a shower of
spray over Laputa and the Collar. In cover of it I raced up the shelf,
straining for the shelter of the juniper tree.

A shot rang out and struck the rock above me.  A second later I had
reached the tree and was scrambling up the crack beyond it.

Laputa did not fire again.  He may have distrusted his shooting, or
seen a better way of it.  He dashed through the stream and ran up the
shelf like a klipspringer after me.  I felt rather than saw what was
happening, and with my heart in my mouth I gathered my dregs of energy
for the last struggle.

You know the nightmare when you are pursued by some awful terror, and,
though sick with fear, your legs have a strange numbness, and you
cannot drag them in obedience to the will.  Such was my feeling in the
crack above the juniper tree.  In truth, I had passed the bounds of my
endurance.  Last night I had walked fifty miles, and all day I had
borne the torments of a dreadful suspense.  I had been bound and gagged
and beaten till the force was out of my limbs.  Also, and above all, I
had had little food, and I was dizzy with want of sleep. My feet seemed
leaden, my hands had no more grip than putty.  I do not know how I
escaped falling into the pool, for my head was singing and my heart
thumping in my throat.  I seemed to feel Laputa's great hand every
second clawing at my heels.

I had reason for my fears.  He had entered the crack long before I had
reached the top, and his progress was twice as fast as mine.  When I
emerged on the topmost shelf he was scarcely a yard behind me.  But an
overhang checked his bulky figure and gave me a few seconds' grace.  I
needed it all, for these last steps on the shelf were the totterings of
an old man.  Only a desperate resolution and an extreme terror made me
drag one foot after the other.  Blindly I staggered on to the top of
the ravine, and saw before me the _schimmel_ grazing in the light of the
westering sun.

I forced myself into a sort of drunken run, and crawled into the
saddle.  Behind me, as I turned, I could see Laputa's shoulders rising
over the edge.  I had no knife to cut the knee-halter, and the horse
could not stir.

Then the miracle happened.  When the rope had gagged me, my teeth must
have nearly severed it at one place, and this Laputa had not noticed
when he used it as a knee-halter.  The shock of my entering the saddle
made the _schimmel_ fling up his head violently, and the rope snapped.  I
could not find the stirrups, but I dug my heels into his sides, and he
leaped forward.

At the same moment Laputa began to shoot.  It was a foolish move, for
he might have caught me by running, since I had neither spurs nor whip,
and the horse was hampered by the loose end of rope at his knee.  In
any case, being an indifferent shot, he should have aimed at the
_schimmel_, not at me; but I suppose he wished to save his charger.  One
bullet sang past my head; a second did my business for me.  It passed
over my shoulder, as I lay low in the saddle, and grazed the beast's
right ear.  The pain maddened him, and, rope-end and all, he plunged
into a wild gallop.  Other shots came, but they fell far short.  I saw
dimly a native or two--the men who had followed us--rush to intercept
me, and I think a spear was flung.  But in a flash we were past them,
and their cries faded behind me. I found the bridle, reached for the
stirrups, and galloped straight for the sunset and for freedom.


I had long passed the limit of my strength.  Only constant fear and
wild alternations of hope had kept me going so long, and now that I was
safe I became light-headed in earnest.  The wonder is that I did not
fall off.  Happily the horse was good and the ground easy, for I was
powerless to do any guiding.  I simply sat on his back in a silly glow
of comfort, keeping a line for the dying sun, which I saw in a nick of
the Iron Crown Mountain.  A sort of childish happiness possessed me.
After three days of imminent peril, to be free was to be in fairyland.
To be swishing through the long bracken or plunging among the
breast-high flowers of the meadowlands in a world of essential lights
and fragrances, seemed scarcely part of mortal experience.  Remember
that I was little more than a lad, and that I had faced death so often
of late that my mind was all adrift.  To be able to hope once more,
nay, to be allowed to cease both from hope and fear, was like a deep
and happy opiate to my senses.  Spent and frail as I was, my soul swam
in blessed waters of ease.

The mood did not last long.  I came back to earth with a shock, as the
_schimmel_ stumbled at the crossing of a stream.  I saw that the darkness
was fast falling, and with the sight panic returned to me.  Behind me I
seemed to hear the sound of pursuit.  The noise was in my ears, but
when I turned it ceased, and I saw only the dusky shoulders of hills.

I tried to remember what Arcoll had told me about his headquarters, but
my memory was wiped clean.  I thought they were on or near the highway,
but I could not remember where the highway was.  Besides, he was close
to the enemy, and I wanted to get back into the towns, far away from
the battle-line. If I rode west I must come in time to villages, where
I could hide myself.  These were unworthy thoughts, but my excuse must
be my tattered nerves.  When a man comes out of great danger, he is apt
to be a little deaf to the call of duty.

Suddenly I became ashamed.  God had preserved me from deadly perils,
but not that I might cower in some shelter.  I had a mission as clear
as Laputa's.  For the first time I became conscious to what a little
thing I owed my salvation.  That matter of the broken halter was like
the finger of Divine Providence.  I had been saved for a purpose, and
unless I fulfilled that purpose I should again be lost.  I was always a
fatalist, and in that hour of strained body and soul I became something
of a mystic.  My panic ceased, my lethargy departed, and a more manly
resolution took their place.  I gripped the _schimmel_ by the head and
turned him due left.  Now I remembered where the highroad ran, and I
remembered something else.

For it was borne in on me that Laputa had fallen into my hands.
Without any subtle purpose I had played a master game.  He was cut off
from his people, without a horse, on the wrong side of the highroad
which Arcoll's men patrolled. Without him the rising would crumble.
There might be war, even desperate war, but we should fight against a
leaderless foe.  If he could only be shepherded to the north, his game
was over, and at our leisure we could mop up the scattered
concentrations.

I was now as eager to get back into danger as I had been to get into
safety.  Arcoll must be found and warned, and that at once, or Laputa
would slip over to Inanda's Kraal under cover of dark.  It was a matter
of minutes, and on these minutes depended the lives of thousands.  It
was also a matter of ebbing strength, for with my return to common
sense I saw very clearly how near my capital was spent.  If I could
reach the highroad, find Arcoll or Arcoll's men, and give them my news,
I would do my countrymen a service such as no man in Africa could
render.  But I felt my head swimming, I was swaying crazily in the
saddle, and my hands had scarcely the force of a child's.  I could only
lie limply on the horse's back, clutching at his mane with trembling
fingers.  I remember that my head was full of a text from the Psalms
about not putting one's trust in horses.  I prayed that this one horse
might be an exception, for he carried more than Caesar and his fortunes.

My mind is a blank about those last minutes.  In less than an hour
after my escape I struck the highway, but it was an hour which in the
retrospect unrolls itself into unquiet years.  I was dimly conscious of
scrambling through a ditch and coming to a ghostly white road.  The
_schimmel_ swung to the right, and the next I knew some one had taken my
bridle and was speaking to me.

At first I thought it was Laputa and screamed.  Then I must have
tottered in the saddle, for I felt an arm slip round my middle.  The
rider uncorked a bottle with his teeth and forced some brandy down my
throat.  I choked and coughed, and then looked up to see a white
policeman staring at me.  I knew the police by the green
shoulder-straps.

'Arcoll,' I managed to croak.  'For God's sake take me to Arcoll.'

The man whistled shrilly on his fingers, and a second rider came
cantering down the road.  As he came up I recognized his face, but
could not put a name to it. 'Losh, it's the lad Crawfurd,' I heard a
voice say.  'Crawfurd, man, d'ye no mind me at Lourenco Marques?
Aitken?'

The Scotch tongue worked a spell with me.  It cleared my wits and
opened the gates of my past life.  At last I knew I was among my own
folk.

'I must see Arcoll.  I have news for him--tremendous news. O man, take
me to Arcoll and ask me no questions.  Where is he?  Where is he?'

'As it happens, he's about two hundred yards off,' Aitken said.  'That
light ye see at the top of the brae is his camp.'

They helped me up the road, a man on each side of me, for I could never
have kept in the saddle without their support. My message to Arcoll
kept humming in my head as I tried to put it into words, for I had a
horrid fear that my wits would fail me and I should be dumb when the
time came.  Also I was in a fever of haste.  Every minute I wasted
increased Laputa's chance of getting back to the kraal.  He had men
with him every bit as skilful as Arcoll's trackers.  Unless Arcoll had
a big force and the best horses there was no hope.  Often in looking
back at this hour I have marvelled at the strangeness of my behaviour.
Here was I just set free from the certainty of a hideous death, and yet
I had lost all joy in my security.  I was more fevered at the thought
of Laputa's escape than I had been at the prospect of David Crawfurd's
end.

The next thing I knew I was being lifted off the _schimmel_ by what
seemed to me a thousand hands.  Then came a glow of light, a great
moon, in the centre of which I stood blinking.  I was forced to sit
down on a bed, while I was given a cup of hot tea, far more reviving
than any spirits.  I became conscious that some one was holding my
hands, and speaking very slowly and gently.

'Davie,' the voice said, 'you're back among friends, my lad. Tell me,
where have you been?'

'I want Arcoll,' I moaned.  'Where is Ratitswan?'  There were tears of
weakness running down my cheeks.

'Arcoll is here,' said the voice; 'he is holding your hands, Davie.
Quiet, lad, quiet.  Your troubles are all over now.'

I made a great effort, found the eyes to which the voice belonged, and
spoke to them.

'Listen.  I stole the collar of Prester John at Dupree's Drift. I was
caught in the Berg and taken to the kraal--I forget its name--but I had
hid the rubies.'

'Yes,' the voice said, 'you hid the rubies,--and then?'

'Inkulu wanted them back, so I made a deal with him.  I took him to
Machudi's and gave him the collar, and then he fired at me and I
climbed and climbed ...  I climbed on a horse,' I concluded childishly.

I heard the voice say 'Yes?' again inquiringly, but my mind ran off at
a tangent.

'Beyers took guns up into the Wolkberg,' I cried shrilly. 'Why the
devil don't you do the same?  You have the whole Kaffir army in a trap.'

I saw a smiling face before me.

'Good lad.  Colles told me you weren't wanting in intelligence. What if
we have done that very thing, Davie?'

But I was not listening.  I was trying to remember the thing I most
wanted to say, and that was not about Beyers and his guns.  Those were
nightmare minutes.  A speaker who has lost the thread of his discourse,
a soldier who with a bayonet at his throat has forgotten the
password--I felt like them, and worse. And to crown all I felt my
faintness coming back, and my head dropping with heaviness.  I was in a
torment of impotence.

Arcoll, still holding my hands, brought his face close to mine, so that
his clear eyes mastered and constrained me.

'Look at me, Davie,' I heard him say.  'You have something to tell me,
and it is very important.  It is about Laputa, isn't it? Think, man.
You took him to Machudi's and gave him the collar.  He has gone back
with it to Inanda's Kraal.  Very well, my guns will hold him there.'

I shook my head.  'You can't.  You may split the army, but you can't
hold Laputa.  He will be over the Olifants before you fire a shot.' 'We
will hunt him down before he crosses.  And if not, we will catch him at
the railway.'

'For God's sake, hurry then,' I cried.  'In an hour he will be over it
and back in the kraal.'

'But the river is a long way.'

'River?' I repeated hazily.  'What river?  The Letaba is not the place.
It is the road I mean.'

Arcoll's hands closed firmly on my wrists.

'You left Laputa at Machudi's and rode here without stopping. That
would take you an hour.  Had Laputa a horse?'

'Yes; but I took it,' I stammered.  'You can see it behind me.' Arcoll
dropped my hands and stood up straight.

'By God, we've got him!' he said, and he spoke to his companions.  A
man turned and ran out of the tent.

Then I remembered what I wanted to say.  I struggled from the bed and
put my hands on his shoulders.

'Laputa is our side of the highroad.  Cut him off from his men, and
drive him north--north--away up to the Rooirand. Never mind the
Wolkberg and the guns, for they can wait.  I tell you Laputa is the
Rising, and he has the collar.  Without him you can mop up the Kaffirs
at your leisure.  Line the high-road with every man you have, for he
must cross it or perish. Oh, hurry, man, hurry; never mind me.  We're
saved if we can chivy Laputa till morning.  Quick, or I'll have to go
myself.'

The tent emptied, and I lay back on the bed with a dim feeling that my
duty was done and I could rest.  Henceforth the affair was in stronger
hands than mine.  I was so weak that I could not lift my legs up to the
bed, but sprawled half on and half off.

Utter exhaustion defeats sleep.  I was in a fever, and my eyes would
not close.  I lay and drowsed while it seemed to me that the outside
world was full of men and horses.  I heard voices and the sound of
hoofs and the jingle of bridles, but above all I heard the solid tramp
of an army.  The whole earth seemed to be full of war.  Before my mind
was spread the ribbon of the great highway.  I saw it run white through
the meadows of the plateau, then in a dark corkscrew down the glen of
the Letaba, then white again through the vast moonlit bush of the
plains, till the shanties of Wesselsburg rose at the end of it.  It
seemed to me to be less a road than a rampart, built of shining marble,
the Great Wall of Africa.  I saw Laputa come out of the shadows and try
to climb it, and always there was the sound of a rifle-breech clicking,
a summons, and a flight.  I began to take a keen interest in the game.
Down in the bush were the dark figures of the hunted, and on the white
wall were my own people--horse, foot, and artillery, the squadrons of
our defence.  What a general Arcoll was, and how great a matter had
David Crawfurd kindled!

A man came in--I suppose a doctor.  He took off my leggings and boots,
cutting them from my bleeding feet, but I knew no pain.  He felt my
pulse and listened to my heart.  Then he washed my face and gave me a
bowl of hot milk.  There must have been a drug in the milk, for I had
scarcely drunk it before a tide of sleep seemed to flow over my brain.
The white rampart faded from my eyes and I slept.


While I lay in a drugged slumber great things were happening. What I
have to tell is no experience of my own, but the story as I pieced it
together afterwards from talks with Arcoll and Aitken.  The history of
the Rising has been compiled.  As I write I see before me on the
shelves two neat blue volumes in which Mr Alexander Upton, sometime
correspondent of the _Times_, has told for the edification of posterity
the tale of the war between the Plains and the Plateau.  To him the
Kaffir hero is Umbooni, a half-witted ruffian, whom we afterwards
caught and hanged.  He mentions Laputa only in a footnote as a renegade
Christian who had something to do with fomenting discontent.  He
considers that the word 'Inkulu,' which he often heard, was a Zulu name
for God.  Mr Upton is a picturesque historian, but he knew nothing of
the most romantic incident of all.  This is the tale of the midnight
shepherding of the 'heir of John' by Arcoll and his irregulars.

At Bruderstroom, where I was lying unconscious, there were two hundred
men of the police; sixty-three Basuto scouts under a man called
Stephen, who was half native in blood and wholly native in habits; and
three commandoes of the farmers, each about forty strong.  The
commandoes were really companies of the North Transvaal Volunteers, but
the old name had been kept and something of the old loose organization.
There were also two four-gun batteries of volunteer artillery, but
these were out on the western skirts of the Wolkberg following Beyers's
historic precedent.  Several companies of regulars were on their way
from Pietersdorp, but they did not arrive till the next day.  When they
came they went to the Wolkberg to join the artillery.  Along the Berg
at strategic points were pickets of police with native trackers, and at
Blaauwildebeestefontein there was a strong force with two field guns,
for there was some fear of a second Kaffir army marching by that place
to Inanda's Kraal.  At Wesselsburg out on the plain there was a biggish
police patrol, and a system of small patrols along the road, with a
fair number of Basuto scouts.  But the road was picketed, not held; for
Arcoll's patrols were only a branch of his Intelligence Department.  It
was perfectly easy, as I had found myself, to slip across in a gap of
the pickets.

Laputa would be in a hurry, and therefore he would try to cross at the
nearest point.  Hence it was Arcoll's first business to hold the line
between the defile of the Letaba and the camp at Bruderstroom.  A
detachment of the police who were well mounted galloped at racing speed
for the defile, and behind them the rest lined out along the road.  The
farmers took a line at right angles to the road, so as to prevent an
escape on the western flank.  The Basutos were sent into the woods as a
sort of advanced post to bring tidings of any movement there. Finally a
body of police with native runners at their stirrups rode on to the
drift where the road crosses the Letaba.  The place is called Main
Drift, and you will find it on the map. The natives were first of all
to locate Laputa, and prevent him getting out on the south side of the
triangle of hill and wood between Machudi's, the road, and the Letaba.
If he failed there, he must try to ford the Letaba below the drift, and
cross the road between the drift and Wesselsburg.  Now Arcoll had not
men enough to watch the whole line, and therefore if Laputa were once
driven below the drift, he must shift his men farther down the road.
Consequently it was of the first importance to locate Laputa's
whereabouts, and for this purpose the native trackers were sent
forward.  There was just a chance of capturing him, but Arcoll knew too
well his amazing veld-craft and great strength of body to build much
hope on that.

We were none too soon.  The advance men of the police rode into one of
the Kaffirs from Inanda's Kraal, whom Laputa had sent forward to see if
the way was clear.  In two minutes more he would have been across and
out of our power, for we had no chance of overtaking him in the woody
ravines of the Letaba.  The Kaffir, when he saw us, dived back into the
grass on the north side of the road, which made it clear that Laputa
was still there.

After that nothing happened for a little.  The police reached their
drift, and all the road west of that point was strongly held.  The
flanking commandoes joined hands with one of the police posts farther
north, and moved slowly to the scarp of the Berg.  They saw nobody;
from which Arcoll could deduce that his man had gone down the Berg into
the forests.

Had the Basutos been any good at woodcraft we should have had better
intelligence.  But living in a bare mountain country they are apt to
find themselves puzzled in a forest.  The best men among the trackers
were some renegades of 'Mpefu, who sent back word by a device known
only to Arcoll that five Kaffirs were in the woods a mile north of Main
Drift.  By this time it was after ten o'clock, and the moon was rising.
The five men separated soon after, and the reports became confused.
Then Laputa, as the biggest of the five, was located on the banks of
the Great Letaba about two miles below Main Drift.

The question was as to his crossing.  Arcoll had assumed that he would
swim the river and try to get over the road between Main Drift and
Wesselsburg.  But in this assumption he underrated the shrewdness of
his opponent.  Laputa knew perfectly well that we had not enough men to
patrol the whole countryside, but that the river enabled us to divide
the land into two sections and concentrate strongly on one or the
other. Accordingly he left the Great Letaba unforded and resolved to
make a long circuit back to the Berg.  One of his Kaffirs swam the
river, and when word of this was brought Arcoll began to withdraw his
posts farther down the road.  But as the men were changing 'Mpefu's
fellows got wind of Laputa's turn to the left, and in great haste
Arcoll countermanded the move and waited in deep perplexity at Main
Drift.

The salvation of his scheme was the farmers on the scarp of the Berg.
They lit fires and gave Laputa the notion of a great army.  Instead of
going up the glen of Machudi or the Letsitela he bore away to the north
for the valley of the Klein Letaba. The pace at which he moved must
have been amazing.  He had a great physique, hard as nails from long
travelling, and in his own eyes he had an empire at stake.  When I look
at the map and see the journey which with vast fatigue I completed from
Dupree's Drift to Machudi's, and then look at the huge spaces of
country over which Laputa's legs took him on that night, I am lost in
admiration of the man.

About midnight he must have crossed the Letsitela.  Here he made a
grave blunder.  If he had tried the Berg by one of the faces he might
have got on to the plateau and been at Inanda's Kraal by the dawning.
But he over-estimated the size of the commandoes, and held on to the
north, where he thought there would be no defence.  About one o'clock
Arcoll, tired of inaction and conscious that he had misread Laputa's
tactics, resolved on a bold stroke.  He sent half his police to the
Berg to reinforce the commandoes, bidding them get into touch with the
post at Blaauwildebeestefontein.

A little after two o'clock a diversion occurred.  Henriques succeeded
in crossing the road three miles east of Main Drift. He had probably
left the kraal early in the night and had tried to cross farther west,
but had been deterred by the patrols. East of Main Drift, where the
police were fewer, he succeeded; but he had not gone far till he was
discovered by the Basuto scouts.  The find was reported to Arcoll, who
guessed at once who this traveller was.  He dared not send out any of
his white men, but he bade a party of the scouts follow the
Portugoose's trail.  They shadowed him to Dupree's Drift, where he
crossed the Letaba.  There he lay down by the roadside to sleep, while
they kept him company.  A hard fellow Henriques was, for he could
slumber peacefully on the very scene of his murder.

Dawn found Laputa at the head of the Klein Letaba glen, not far from
'Mpefu's kraal.  He got food at a hut, and set off at once up the
wooded hill above it, which is a promontory of the plateau.  By this
time he must have been weary, or he would not have blundered as he did
right into a post of the farmers.  He was within an ace of capture, and
to save himself was forced back from the scarp.  He seems, to judge
from reports, to have gone a little way south in the thicker timber,
and then to have turned north again in the direction of
Blaauwildebeestefontein.  After that his movements are obscure.  He was
seen on the Klein Labongo, but the sight of the post at
Blaauwildebeestefontein must have convinced him that a _korhaan_ could
not escape that way.  The next we heard of him was that he had joined
Henriques. After daybreak Arcoll, having got his reports from the
plateau, and knowing roughly the direction in which Laputa was shaping,
decided to advance his lines.  The farmers, reinforced by three more
commandoes from the Pietersdorp district, still held the plateau, but
the police were now on the line of the Great Letaba.  It was Arcoll's
plan to hold that river and the long neck of land between it and the
Labongo.  His force was hourly increasing, and his mounted men would be
able to prevent any escape on the flank to the east of Wesselsburg.

So it happened that while Laputa was being driven east from the Berg,
Henriques was travelling north, and their lines intersected.  I should
like to have seen the meeting.  It must have told Laputa what had
always been in the Portugoose's heart.  Henriques, I fancy, was making
for the cave in the Rooirand.  Laputa, so far as I can guess at his
mind, had a plan for getting over the Portuguese border, fetching a
wide circuit, and joining his men at any of the concentrations between
there and Amsterdam.

The two were seen at midday going down the road which leads from
Blaauwildebeestefontein to the Lebombo.  Then they struck Arcoll's new
front, which stretched from the Letaba to the Labongo.  This drove them
north again, and forced them to swim the latter stream.  From there to
the eastern extremity of the Rooirand, which is the Portuguese
frontier, the country is open and rolling, with a thin light scrub in
the hollows.  It was bad cover for the fugitives, as they found to
their cost.  For Arcoll had purposely turned his police into a flying
column.  They no longer held a line; they scoured a country.  Only
Laputa's incomparable veld-craft and great bodily strength prevented
the two from being caught in half an hour.  They doubled back, swam the
Labongo again, and got into the thick bush on the north side of the
Blaauwildebeestefontein road.  The Basuto scouts were magnificent in
the open, but in the cover they were again at fault.  Laputa and
Henriques fairly baffled them, so that the pursuit turned to the west
in the belief that the fugitives had made for Majinje's kraal.  In
reality they had recrossed the Labongo and were making for Umvelos'.


All this I heard afterwards, but in the meantime I lay in Arcoll's tent
in deep unconsciousness.  While my enemies were being chased like
partridges, I was reaping the fruits of four days' toil and terror.
The hunters had become the hunted, the wheel had come full circle, and
the woes of David Crawfurd were being abundantly avenged.

I slept till midday of the next day.  When I awoke the hot noontide sun
had made the tent like an oven.  I felt better, but very stiff and
sore, and I had a most ungovernable thirst. There was a pail of water
with a tin pannikin beside the tent pole, and out of this I drank
repeated draughts.  Then I lay down again, for I was still very weary.

But my second sleep was not like my first.  It was haunted by wild
nightmares.  No sooner had I closed my eyes than I began to live and
move in a fantastic world.  The whole bush of the plains lay before me,
and I watched it as if from some view-point in the clouds.  It was
midday, and the sandy patches shimmered under a haze of heat.  I saw
odd little movements in the bush--a buck's head raised, a paauw
stalking solemnly in the long grass, a big crocodile rolling off a
mudbank in the river.  And then I saw quite clearly Laputa's figure
going east.

In my sleep I did not think about Arcoll's manoeuvres.  My mind was
wholly set upon Laputa.  He was walking wearily, yet at a good pace,
and his head was always turning, like a wild creature snuffing the
wind.  There was something with him, a shapeless shadow, which I could
not see clearly.  His neck was bare, but I knew well that the collar
was in his pouch.

He stopped, turned west, and I lost him.  The bush world for a space
was quite silent, and I watched it eagerly as an aeronaut would watch
the ground for a descent.  For a long time I could see nothing.  Then
in a wood near a river there seemed to be a rustling.  Some guinea-fowl
flew up as if startled, and a stembok scurried out.  I knew that Laputa
must be there.

Then, as I looked at the river, I saw a head swimming.  Nay, I saw two,
one some distance behind the other.  The first man landed on the far
bank, and I recognized Laputa.  The second was a slight short figure,
and I knew it was Henriques.

I remember feeling very glad that these two had come together.  It was
certain now that Henriques would not escape. Either Laputa would find
out the truth and kill him, or I would come up with him and have my
revenge.  In any case he was outside the Kaffir pale, adventuring on
his own.

I watched the two till they halted near a ruined building. Surely this
was the store I had built at Umvelos'.  The thought gave me a horrid
surprise.  Laputa and Henriques were on their way to the Rooirand!


I woke with a start to find my forehead damp with sweat. There was some
fever on me, I think, for my teeth were chattering.  Very clear in my
mind was the disquieting thought that Laputa and Henriques would soon
be in the cave.

One of two things must happen--either Henriques would kill Laputa, get
the collar of rubies, and be in the wilds of Mozambique before I could
come up with his trail; or Laputa would outwit him, and have the
handling himself of the treasure of gold and diamonds which had been
laid up for the rising.  If he thought there was a risk of defeat, I
knew he would send my gems to the bottom of the Labongo, and all my
weary work would go for nothing.  I had forgotten all about patriotism.
In that hour the fate of the country was nothing to me, and I got no
satisfaction from the thought that Laputa was severed from his army.
My one idea was that the treasure would be lost, the treasure for which
I had risked my life.

There is a kind of courage which springs from bitter anger and
disappointment.  I had thought that I had bankrupted my spirit, but I
found that there was a new passion in me to which my past sufferings
taught no lesson.  My uneasiness would not let me rest a moment longer.
I rose to my feet, holding on by the bed, and staggered to the tent
pole.  I was weak, but not so very weak that I could not make one last
effort.  It maddened me that I should have done so much and yet fail at
the end.

From a nail on the tent pole hung a fragment of looking-glass which
Arcoll used for shaving.  I caught a glimpse of my face in it, white
and haggard and lined, with blue bags below the eyes.  The doctor the
night before had sponged it, but he had not got rid of all the stains
of travel.  In particular there was a faint splash of blood on the left
temple.  I remembered that this was what I had got from the basin of
goat's blood that night in the cave. I think that the sight of that
splash determined me.  Whether I willed it or not, I was sealed of
Laputa's men.  I must play the game to the finish, or never again know
peace of mind on earth.  These last four days had made me very old.


I found a pair of Arcoll's boots, roomy with much wearing, into which I
thrust my bruised feet.  Then I crawled to the door, and shouted for a
boy to bring my horse.  A Basuto appeared, and, awed by my appearance,
went off in a hurry to see to the _schimmel_.  It was late afternoon,
about the same time of day as had yesterday seen me escaping from
Machudi's.  The Bruderstroom camp was empty, though sentinels were
posted at the approaches.  I beckoned the only white man I saw, and
asked where Arcoll was.  He told me that he had no news, but added that
the patrols were still on the road as far as Wesselsburg. From this I
gathered that Arcoll must have gone far out into the bush in his chase.
I did not want to see him; above all, I did not want him to find
Laputa.  It was my private business that I rode on, and I asked for no
allies.

Somebody brought me a cup of thick coffee, which I could not drink, and
helped me into the saddle.  The _schimmel_ was fresh, and kicked freely
as I cantered off the grass into the dust of the highroad.  The whole
world, I remember, was still and golden in the sunset.


It was dark before I got into the gorge of the Letaba.  I passed many
patrols, but few spoke to me, and none tried to stop me. Some may have
known me, but I think it was my face and figure which tied their
tongues.  I must have been pale as death, with tangled hair and fever
burning in my eyes.  Also on my left temple was the splash of blood.

At Main Drift I found a big body of police holding the ford. I splashed
through and stumbled into one of their camp-fires. A man questioned me,
and told me that Arcoll had got his quarry.  'He's dead, they say.
They shot him out on the hills when he was making for the Limpopo.'
But I knew that this was not true.  It was burned on my mind that
Laputa was alive, nay, was waiting for me, and that it was God's will
that we should meet in the cave.

A little later I struck the track of the Kaffirs' march.  There was a
broad, trampled way through the bush, and I followed it, for it led to
Dupree's Drift.  All this time I was urging the _schimmel_ with all the
vigour I had left in me.  I had quite lost any remnant of fear.  There
were no terrors left for me either from Nature or man.  At Dupree's
Drift I rode the ford without a thought of crocodiles.  I looked
placidly at the spot where Henriques had slain the Keeper and I had
stolen the rubies. There was no interest or imagination lingering in my
dull brain.  My nerves had suddenly become things of stolid, untempered
iron.  Each landmark I passed was noted down as one step nearer to my
object.  At Umvelos' I had not the leisure to do more than glance at
the shell which I had built.  I think I had forgotten all about that
night when I lay in the cellar and heard Laputa's plans.  Indeed, my
doings of the past days were all hazy and trivial in my mind.  I only
saw one sight clearly--two men, one tall and black, the other little
and sallow, slowly creeping nearer to the Rooirand, and myself, a
midget on a horse, spurring far behind through the bush on their trail.
I saw the picture as continuously and clearly as if I had been looking
at a scene on the stage.  There was only one change in the setting; the
three figures seemed to be gradually closing together.

I had no exhilaration in my quest.  I do not think I had even much
hope, for something had gone numb and cold in me and killed my youth.
I told myself that treasure-hunting was an enterprise accursed of God,
and that I should most likely die. That Laputa and Henriques would die
I was fully certain. The three of us would leave our bones to bleach
among the diamonds, and in a little the Prester's collar would glow
amid a little heap of human dust.  I was quite convinced of all this,
and quite apathetic.  It really did not matter so long as I came up
with Laputa and Henriques, and settled scores with them.  That mattered
everything in the world, for it was my destiny.

I had no means of knowing how long I took, but it was after midnight
before I passed Umvelos', and ere I got to the Rooirand there was a
fluttering of dawn in the east.  I must have passed east of Arcoll's
men, who were driving the bush towards Majinje's.  I had ridden the
night down and did not feel so very tired.  My horse was stumbling, but
my own limbs scarcely pained me.  To be sure I was stiff and nerveless
as if hewn out of wood, but I had been as bad when I left Bruderstroom.
I felt as if I could go on riding to the end of the world.

At the brink of the bush I dismounted and turned the _schimmel_ loose.  I
had brought no halter, and I left him to graze and roll.  The light was
sufficient to let me see the great rock face rising in a tower of dim
purple.  The sky was still picked out with stars, but the moon had long
gone down, and the east was flushing.  I marched up the path to the
cave, very different from the timid being who had walked the same road
three nights before.  Then my terrors were all to come: now I had
conquered terror and seen the other side of fear.  I was centuries
older.

But beside the path lay something which made me pause.  It was a dead
body, and the head was turned away from me.  I did not need to see the
face to know who it was.  There had been only two men in my vision, and
one of them was immortal.

I stopped and turned the body over.  There was no joy in my heart, none
of the lust of satisfied vengeance or slaked hate. I had forgotten
about the killing of my dog and all the rest of Henriques' doings.  It
was only with curiosity that I looked down on the dead face, swollen
and livid in the first light of morning.

The man had been strangled.  His neck, as we say in Scotland, was
'thrawn', and that was why he had lain on his back yet with his face
turned away from me.  He had been dead probably since before midnight.
I looked closer, and saw that there was blood on his shirt and hands,
but no wound.  It was not his blood, but some other's.  Then a few feet
off on the path I found a pistol with two chambers empty.

What had happened was very plain.  Henriques had tried to shoot Laputa
at the entrance of the cave for the sake of the collar and the treasure
within.  He had wounded him--gravely, I thought, to judge from the
amount of blood--but the quickness and marksmanship of the Portuguese
had not availed to save his life from those terrible hands.  After two
shots Laputa had got hold of him and choked his life out as easily as a
man twists a partridge's neck.  Then he had gone into the cave.

I saw the marks of blood on the road, and hastened on. Laputa had been
hours in the cave, enough to work havoc with the treasure.  He was
wounded, too, and desperate.  Probably he had come to the Rooirand
looking for sanctuary and rest for a day or two, but if Henriques had
shot straight he might find a safer sanctuary and a longer rest.  For
the third time in my life I pushed up the gully between the straight
high walls of rock, and heard from the heart of the hills the thunder
of the imprisoned river.

There was only the faintest gleam of light in the cleft, but it
sufficed to show me that the way to the cave was open.  The hidden
turnstile in the right wall stood ajar; I entered, and carelessly swung
it behind me.  The gates clashed into place with a finality which told
me that they were firmly shut.  I did not know the secret of them, so
how should I get out again?

These things troubled me less than the fact that I had no light at all
now.  I had to go on my knees to ascend the stair, and I could feel
that the steps were wet.  It must be Laputa's blood.

Next I was out on the gallery which skirted the chasm.  The sky above
me was growing pale with dawn, and far below the tossing waters were
fretted with light.  A light fragrant wind was blowing on the hills,
and a breath of it came down the funnel.  I saw that my hands were all
bloody with the stains on the steps, and I rubbed them on the rock to
clean them. Without a tremor I crossed the stone slab over the gorge,
and plunged into the dark alley which led to the inner chamber.

As before, there was a light in front of me, but this time it was a
pin-point and not the glare of many torches.  I felt my way carefully
by the walls of the passage, though I did not really fear anything.  It
was by the stopping of these lateral walls that I knew I was in the
cave, for the place had only one single speck of light.  The falling
wall of water stood out grey green and ghostly on the left, and I
noticed that higher up it was lit as if from the open air.  There must
be a great funnel in the hillside in that direction.  I walked a few
paces, and then I made out that the spark in front was a lantern.

My eyes were getting used to the half-light, and I saw what was beside
the lantern.  Laputa knelt on the ashes of the fire which the Keeper
had kindled three days before.  He knelt before, and half leaned on, a
rude altar of stone.  The lantern stood by him on the floor, and its
faint circle lit something which I was not unprepared for.  Blood was
welling from his side, and spreading in a dark pool over the ashes.

I had no fear, only a great pity--pity for lost romance, for vain
endeavour, for fruitless courage.  'Greeting, Inkulu!' I said in
Kaffir, as if I had been one of his indunas.

He turned his head and slowly and painfully rose to his feet. The
place, it was clear, was lit from without, and the daylight was
growing.  The wall of the river had become a sheet of jewels, passing
from pellucid diamond above to translucent emerald below.  A dusky
twilight sought out the extreme corners of the cave.  Laputa's tall
figure stood swaying above the white ashes, his hand pressed to his
side.

'Who is it?' he said, looking at me with blind eyes.

'It is the storekeeper from Umvelos',' I answered.

'The storekeeper of Umvelos',' he repeated.  'God has used the weak
things of the world to confound the strong.  A king dies because a
pedlar is troublesome.  What do they call you, man?  You deserve to be
remembered.'

I told him 'David Crawfurd.'

'Crawfurd,' he repeated, 'you have been the little reef on which a
great vessel has foundered.  You stole the collar and cut me off from
my people, and then when I was weary the Portuguese killed me.'

'No,' I cried, 'it was not me.  You trusted Henriques, and you got your
fingers on his neck too late.  Don't say I didn't warn you.'

'You warned me, and I will repay you.  I will make you rich, Crawfurd.
You are a trader, and want money.  I am a king, and want a throne.  But
I am dying, and there will be no more kings in Africa.'

The mention of riches did not thrill me as I had expected, but the last
words awakened a wild regret.  I was hypnotized by the man.  To see him
going out was like seeing the fall of a great mountain.

He stretched himself, gasping, and in the growing light I could see how
broken he was.  His cheeks were falling in, and his sombre eyes had
shrunk back in their sockets.  He seemed an old worn man standing there
among the ashes, while the blood, which he made no effort to staunch,
trickled down his side till it dripped on the floor.  He had ceased to
be the Kaffir king, or the Christian minister, or indeed any one of his
former parts.  Death was stripping him to his elements, and the man
Laputa stood out beyond and above the characters he had played,
something strange, and great, and moving, and terrible.

'We met for the first time three days ago,' he said, 'and now you will
be the last to see the Inkulu.'

'Umvelos' was not our first meeting,' said I.  'Do you mind the Sabbath
eight years since when you preached in the Free Kirk at Kirkcaple?  I
was the boy you chased from the shore, and I flung the stone that
blacked your eye.  Besides, I came out from England with you and
Henriques, and I was in the boat which took you from Durban to Delagoa
Bay.  You and I have been long acquaint, Mr Laputa.'

'It is the hand of God,' he said solemnly.  'Your fate has been twisted
with mine, and now you will die with me.'

I did not understand this talk about dying.  I was not mortally wounded
like him, and I did not think Laputa had the strength to kill me even
if he wished.  But my mind was so impassive that I scarcely regarded
his words.

'I will make you rich,' he cried.  'Crawfurd, the storekeeper, will be
the richest man in Africa.  We are scattered, and our wealth is
another's.  He shall have the gold and the diamonds--all but the
Collar, which goes with me.'

He staggered into a dark recess, one of many in the cave, and I
followed him.  There were boxes there, tea chests, cartridge cases, and
old brass-ribbed Portuguese coffers. Laputa had keys at his belt, and
unlocked them, his fingers fumbling with weakness.  I peered in and saw
gold coin and little bags of stones.

'Money and diamonds,' he cried.  'Once it was the war chest of a king,
and now it will be the hoard of a trader.  No, by the Lord!  The
trader's place is with the Terrible Ones.'  An arm shot out, and my
shoulder was fiercely gripped.

'You stole my horse.  That is why I am dying.  But for you I and my
army would be over the Olifants.  I am going to kill you, Crawfurd,'
and his fingers closed in to my shoulder blades.

Still I was unperturbed.  'No, you are not.  You cannot.  You have
tried to and failed.  So did Henriques, and he is lying dead outside.
I am in God's keeping, and cannot die before my time.'

I do not know if he heard me, but at any rate the murderous fit passed.
His hand fell to his side and his great figure tottered out into the
cave.  He seemed to be making for the river, but he turned and went
through the door I had entered by.  I heard him slipping in the
passage, and then there was a minute of silence.

Suddenly there came a grinding sound, followed by the kind of muffled
splash which a stone makes when it falls into a deep well.  I thought
Laputa had fallen into the chasm, but when I reached the door his
swaying figure was coming out of the corridor.  Then I knew what he had
done.  He had used the remnant of his giant strength to break down the
bridge of stone across the gorge, and so cut off my retreat.

I really did not care.  Even if I had got over the bridge I should
probably have been foiled by the shut turnstile.  I had quite forgotten
the meaning of fear of death.

I found myself giving my arm to the man who had tried to destroy me.

'I have laid up for you treasure in heaven,' he said.  'Your earthly
treasure is in the boxes, but soon you will be seeking incorruptible
jewels in the deep deep water.  It is cool and quiet down there, and
you forget the hunger and pain.'

The man was getting very near his end.  The madness of despair came
back to him, and he flung himself among the ashes.

'We are going to die together, Crawfurd,' he said.  'God has twined our
threads, and there will be only one cutting.  Tell me what has become
of my army.'

'Arcoll has guns on the Wolkberg,' I said.  'They must submit or
perish.'

'I have other armies ...  No, no, they are nothing.  They will all
wander and blunder and fight and be beaten.  There is no leader
anywhere ...  And I am dying.'

There was no gainsaying the signs of death.  I asked him if he would
like water, but he made no answer.  His eyes were fixed on vacancy, and
I thought I could realize something of the bitterness of that great
regret.  For myself I was as cold as a stone.  I had no exultation of
triumph, still less any fear of my own fate.  I stood silent, the
half-remorseful spectator of a fall like the fall of Lucifer.

'I would have taught the world wisdom.'  Laputa was speaking English in
a strange, thin, abstracted voice.  'There would have been no king like
me since Charlemagne,' and he strayed into Latin which I have been told
since was an adaptation of the Epitaph of Charles the Great.  '_Sub hoc
conditorio_,' he crooned, '_situm est corpus Joannis, magni et orthodoxi
Imperatoris, qui imperium Africanum nobiliter ampliavit, et multos per
annos mundum feliciter rexit_.'[1]  He must have chosen this epitaph
long ago.

He lay for a few seconds with his head on his arms, his breast heaving
with agony.

'No one will come after me.  My race is doomed, and in a little they
will have forgotten my name.  I alone could have saved them.  Now they
go the way of the rest, and the warriors of John become drudges and
slaves.'

Something clicked in his throat, he gasped and fell forward, and I
thought he was dead.  Then he struggled as if to rise.  I ran to him,
and with all my strength aided him to his feet.

'Unarm, Eros,' he cried.  'The long day's task is done.'  With the
strange power of a dying man he tore off his leopard-skin and belt till
he stood stark as on the night when he had been crowned.  From his
pouch he took the Prester's Collar.  Then he staggered to the brink of
the chasm where the wall of green water dropped into the dark depth
below.

I watched, fascinated, as with the weak hands of a child he twined the
rubies round his neck and joined the clasp.  Then with a last effort he
stood straight up on the brink, his eyes raised to the belt of daylight
from which the water fell.  The light caught the great gems and called
fires from them, the flames of the funeral pyre of a king.

Once more his voice, restored for a moment to its old vigour, rang out
through the cave above the din of the cascade.  His words were those
which the Keeper had used three nights before.  With his hands held
high and the Collar burning on his neck he cried, 'The Snake returns to
the House of its Birth.'

'Come,' he cried to me.  'The Heir of John is going home.' Then he
leapt into the gulf.  There was no sound of falling, so great was the
rush of water.  He must have been whirled into the open below where the
bridge used to be, and then swept into the underground deeps, where the
Labongo drowses for thirty miles.  Far from human quest he sleeps his
last sleep, and perhaps on a fragment of bone washed into a crevice of
rock there may hang the jewels that once gleamed in Sheba's hair.


[1] 'Under this stone is laid the body of John, the great and orthodox
Emperor, who nobly enlarged the African realm, and for many years
happily ruled the world.'


I remember that I looked over the brink into the yeasty abyss with a
mind hovering between perplexity and tears.  I wanted to sit down and
cry--why, I did not know, except that some great thing had happened.
My brain was quite clear as to my own position.  I was shut in this
place, with no chance of escape and with no food.  In a little I must
die of starvation, or go mad and throw myself after Laputa.  And yet I
did not care a rush.  My nerves had been tried too greatly in the past
week. Now I was comatose, and beyond hoping or fearing.

I sat for a long time watching the light play on the fretted sheet of
water and wondering where Laputa's body had gone. I shivered and wished
he had not left me alone, for the darkness would come in time and I had
no matches.  After a little I got tired of doing nothing, and went
groping among the treasure chests.  One or two were full of
coin--British sovereigns, Kruger sovereigns, Napoleons, Spanish and
Portuguese gold pieces, and many older coins ranging back to the Middle
Ages and even to the ancients.  In one handful there was a splendid
gold stater, and in another a piece of Antoninus Pius.  The treasure
had been collected for many years in many places, contributions of
chiefs from ancient hoards as well as the cash received from I.D.B.  I
untied one or two of the little bags of stones and poured the contents
into my hands.  Most of the diamonds were small, such as a labourer
might secrete on his person.  The larger ones--and some were very
large--were as a rule discoloured, looking more like big cairngorms.
But one or two bags had big stones which even my inexperienced eye told
me were of the purest water.  There must be some new pipe, I thought,
for these could not have been stolen from any known mine.

* * *

After that I sat on the floor again and looked at the water.  It
exercised a mesmeric influence on me, soothing all care.  I was quite
happy to wait for death, for death had no meaning to me.  My hate and
fury were both lulled into a trance, since the passive is the next
stage to the overwrought.

It must have been full day outside now, for the funnel was bright with
sunshine, and even the dim cave caught a reflected radiance.  As I
watched the river I saw a bird flash downward, skimming the water.  It
turned into the cave and fluttered among its dark recesses.  I heard
its wings beating the roof as it sought wildly for an outlet.  It
dashed into the spray of the cataract and escaped again into the cave.
For maybe twenty minutes it fluttered, till at last it found the way it
had entered by.  With a dart it sped up the funnel of rock into light
and freedom.

I had begun to watch the bird in idle lassitude, I ended in keen
excitement.  The sight of it seemed to take a film from my eyes.  I
realized the zest of liberty, the passion of life again.  I felt that
beyond this dim underworld there was the great joyous earth, and I
longed for it.  I wanted to live now.  My memory cleared, and I
remembered all that had befallen me during the last few days.  I had
played the chief part in the whole business, and I had won.  Laputa was
dead and the treasure was mine, while Arcoll was crushing the Rising at
his ease.  I had only to be free again to be famous and rich.  My hopes
had returned, but with them came my fears.  What if I could not escape?
I must perish miserably by degrees, shut in the heart of a hill, though
my friends were out for rescue.  In place of my former lethargy I was
now in a fever of unrest.

My first care was to explore the way I had come.  I ran down the
passage to the chasm which the slab of stone had spanned. I had been
right in my guess, for the thing was gone.  Laputa was in truth a
Titan, who in the article of death could break down a bridge which
would have taken any three men an hour to shift.  The gorge was about
seven yards wide, too far to risk a jump, and the cliff fell sheer and
smooth to the imprisoned waters two hundred feet below.  There was no
chance of circuiting it, for the wall was as smooth as if it had been
chiselled.  The hand of man had been at work to make the sanctuary
inviolable.

It occurred to me that sooner or later Arcoll would track Laputa to
this place.  He would find the bloodstains in the gully, but the
turnstile would be shut and he would never find the trick of it.  Nor
could he have any kaffirs with him who knew the secret of the Place of
the Snake.  Still if Arcoll knew I was inside he would find some way to
get to me even though he had to dynamite the curtain of rock.  I
shouted, but my voice seemed to be drowned in the roar of the water.
It made but a fresh chord in the wild orchestra, and I gave up hopes in
that direction.

Very dolefully I returned to the cave.  I was about to share the
experience of all treasure-hunters--to be left with jewels galore and
not a bite to sustain life.  The thing was too commonplace to be
endured.  I grew angry, and declined so obvious a fate.  'Ek sal 'n
plan maak,' I told myself in the old Dutchman's words.  I had come
through worse dangers, and a way I should find.  To starve in the cave
was no ending for David Crawfurd.  Far better to join Laputa in the
depths in a manly hazard for liberty.

My obstinacy and irritation cheered me.  What had become of the
lack-lustre young fool who had mooned here a few minutes back.  Now I
was as tense and strung for effort as the day I had ridden from
Blaauwildebeestefontein to Umvelos'.  I felt like a runner in the last
lap of a race.  For four days I had lived in the midst of terror and
darkness.  Daylight was only a few steps ahead, daylight and youth
restored and a new world.

There were only two outlets from that cave--the way I had come, and the
way the river came.  The first was closed, the second a sheer staring
impossibility.  I had been into every niche and cranny, and there was
no sign of a passage.  I sat down on the floor and looked at the wall
of water.  It fell, as I have already explained, in a solid sheet,
which made up the whole of the wall of the cave.  Higher than the roof
of the cave I could not see what happened, except that it must be the
open air, for the sun was shining on it.  The water was about three
yards distant from the edge of the cave's floor, but it seemed to me
that high up, level with the roof, this distance decreased to little
more than a foot.

I could not see what the walls of the cave were like, but they looked
smooth and difficult.  Supposing I managed to climb up to the level of
the roof close to the water, how on earth was I to get outside on to
the wall of the ravine?  I knew from my old days of rock-climbing what
a complete obstacle the overhang of a cave is.

While I looked, however, I saw a thing which I had not noticed before.
On the left side of the fall the water sluiced down in a sheet to the
extreme edge of the cave, almost sprinkling the floor with water.  But
on the right side the force of water was obviously weaker, and a little
short of the level of the cave roof there was a spike of rock which
slightly broke the fall.  The spike was covered, but the covering was
shallow, for the current flowed from it in a rose-shaped spray.  If a
man could get to that spike and could get a foot on it without being
swept down, it might be possible--just possible--to do something with
the wall of the chasm above the cave.  Of course I knew nothing about
the nature of that wall.  It might be as smooth as a polished pillar.

The result of these cogitations was that I decided to prospect the
right wall of the cave close to the waterfall.  But first I went
rummaging in the back part to see if I could find anything to assist
me.  In one corner there was a rude cupboard with some stone and metal
vessels.  Here, too, were the few domestic utensils of the dead Keeper.
In another were several locked coffers on which I could make no
impression.  There were the treasure-chests too, but they held nothing
save treasure, and gold and diamonds were no manner of use to me.
Other odds and ends I found--spears, a few skins, and a broken and
notched axe.  I took the axe in case there might be cutting to do.

Then at the back of a bin my hand struck something which brought the
blood to my face.  It was a rope, an old one, but still in fair
condition and forty or fifty feet long.  I dragged it out into the
light and straightened its kinks.  With this something could be done,
assuming I could cut my way to the level of the roof.

I began the climb in my bare feet, and at the beginning it was very
bad.  Except on the very edge of the abyss there was scarcely a
handhold.  Possibly in floods the waters may have swept the wall in a
curve, smoothing down the inner part and leaving the outer to its
natural roughness.  There was one place where I had to hang on by a
very narrow crack while I scraped with the axe a hollow for my right
foot.  And then about twelve feet from the ground I struck the first of
the iron pegs.

To this day I cannot think what these pegs were for.  They were old
square-headed things which had seen the wear of centuries.  They cannot
have been meant to assist a climber, for the dwellers of the cave had
clearly never contemplated this means of egress.  Perhaps they had been
used for some kind of ceremonial curtain in a dim past.  They were
rusty and frail, and one of them came away in my hand, but for all that
they marvellously assisted my ascent.

I had been climbing slowly, doggedly and carefully, my mind wholly
occupied with the task; and almost before I knew I found my head close
under the roof of the cave.  It was necessary now to move towards the
river, and the task seemed impossible.  I could see no footholds, save
two frail pegs, and in the corner between the wall and the roof was a
rough arch too wide for my body to jam itself in.  Just below the level
of the roof--say two feet--I saw the submerged spike of rock. The
waters raged around it, and could not have been more than an inch deep
on the top.  If I could only get my foot on that I believed I could
avoid being swept down, and stand up and reach for the wall above the
cave.

But how to get to it?  It was no good delaying, for my frail holds
might give at any moment.  In any case I would have the moral security
of the rope, so I passed it through a fairly staunch pin close to the
roof, which had an upward tilt that almost made a ring of it.  One end
of the rope was round my body, the other was loose in my hand, and I
paid it out as I moved.  Moral support is something.  Very gingerly I
crawled like a fly along the wall, my fingers now clutching at a tiny
knob, now clawing at a crack which did little more than hold my nails.
It was all hopeless insanity, and yet somehow I did it.  The rope and
the nearness of the roof gave me confidence and balance. Then the holds
ceased altogether a couple of yards from the water.  I saw my spike of
rock a trifle below me.  There was nothing for it but to risk all on a
jump.  I drew the rope out of the hitch, twined the slack round my
waist, and leaped for the spike.

It was like throwing oneself on a line of spears.  The solid wall of
water hurled me back and down, but as I fell my arms closed on the
spike.  There I hung while my feet were towed outwards by the volume of
the stream as if they had been dead leaves.  I was half-stunned by the
shock of the drip on my head, but I kept my wits, and presently got my
face outside the falling sheet and breathed.

To get to my feet and stand on the spike while all the fury of water
was plucking at me was the hardest physical effort I have ever made.
It had to be done very circumspectly, for a slip would send me into the
abyss.  If I moved an arm or leg an inch too near the terrible dropping
wall I knew I should be plucked from my hold.  I got my knees on the
outer face of the spike, so that all my body was removed as far as
possible from the impact of the water.  Then I began to pull myself
slowly up.

I could not do it.  If I got my feet on the rock the effort would bring
me too far into the water, and that meant destruction.  I saw this
clearly in a second while my wrists were cracking with the strain.  But
if I had a wall behind me I could reach back with one hand and get what
we call in Scotland a 'stelf.'  I knew there was a wall, but how far I
could not judge. The perpetual hammering of the stream had confused my
wits.

It was a horrible moment, but I had to risk it.  I knew that if the
wall was too far back I should fall, for I had to let my weight go till
my hand fell on it.  Delay would do no good, so with a prayer I flung
my right hand back, while my left hand clutched the spike.

I found the wall--it was only a foot or two beyond my reach.  With a
heave I had my foot on the spike, and turning, had both hands on the
opposite wall.  There I stood, straddling like a Colossus over a waste
of white waters, with the cave floor far below me in the gloom, and my
discarded axe lying close to a splash of Laputa's blood.

The spectacle made me giddy, and I had to move on or fall. The wall was
not quite perpendicular, but as far as I could see a slope of about
sixty degrees.  It was ribbed and terraced pretty fully, but I could
see no ledge within reach which offered standing room.  Once more I
tried the moral support of the rope, and as well as I could dropped a
noose on the spike which might hold me if I fell.  Then I boldly
embarked on a hand traverse, pulling myself along a little ledge till I
was right in the angle of the fall.  Here, happily, the water was
shallower and less violent, and with my legs up to the knees in foam I
managed to scramble into a kind of corner.  Now at last I was on the
wall of the gully, and above the cave.  I had achieved by amazing luck
one of the most difficult of all mountaineering operations.  I had got
out of a cave to the wall above.

My troubles were by no means over, for I found the cliff most difficult
to climb.  The great rush of the stream dizzied my brain, the spray
made the rock damp, and the slope steepened as I advanced.  At one
overhang my shoulder was almost in the water again.  All this time I
was climbing doggedly, with terror somewhere in my soul, and hope
lighting but a feeble lamp.  I was very distrustful of my body, for I
knew that at any moment my weakness might return.  The fever of three
days of peril and stress is not allayed by one night's rest.

By this time I was high enough to see that the river came out of the
ground about fifty feet short of the lip of the gully, and some ten
feet beyond where I stood.  Above the hole whence the waters issued was
a loose slope of slabs and screes. It looked an ugly place, but there I
must go, for the rock-wall I was on was getting unclimbable.

I turned the corner a foot or two above the water, and stood on a slope
of about fifty degrees, running from the parapet of stone to a line
beyond which blue sky appeared.  The first step I took the place began
to move.  A boulder crashed into the fall, and tore down into the abyss
with a shattering thunder.  I lay flat and clutched desperately at
every hold, but I had loosened an avalanche of earth, and not till my
feet were sprayed by the water did I get a grip of firm rock and check
my descent.  All this frightened me horribly, with the kind of
despairing angry fear which I had suffered at Bruderstroom, when I
dreamed that the treasure was lost.  I could not bear the notion of
death when I had won so far.

After that I advanced, not by steps, but by inches.  I felt more poised
and pinnacled in the void than when I had stood on the spike of rock,
for I had a substantial hold neither for foot nor hand.  It seemed
weeks before I made any progress away from the lip of the waterhole.  I
dared not look down, but kept my eyes on the slope before me, searching
for any patch of ground which promised stability.  Once I found a scrog
of juniper with firm roots, and this gave me a great lift.  A little
further, however, I lit on a bank of screes which slipped with me to
the right, and I lost most of the ground the bush had gained me.  My
whole being, I remember, was filled with a devouring passion to be quit
of this gully and all that was in it.

Then, not suddenly as in romances, but after hard striving and hope
long deferred, I found myself on a firm outcrop of weathered stone.  In
three strides I was on the edge of the plateau.  Then I began to run,
and at the same time to lose the power of running.  I cast one look
behind me, and saw a deep cleft of darkness out of which I had climbed.
Down in the cave it had seemed light enough, but in the clear sunshine
of the top the gorge looked a very pit of shade.  For the first and
last time in my life I had vertigo.  Fear of falling back, and a mad
craze to do it, made me acutely sick.  I managed to stumble a few steps
forward on the mountain turf, and then flung myself on my face.

When I raised my head I was amazed to find it still early morning.  The
dew was yet on the grass, and the sun was not far up the sky.  I had
thought that my entry into the cave, my time in it, and my escape had
taken many hours, whereas at the most they had occupied two.  It was
little more than dawn, such a dawn as walks only on the hilltops.
Before me was the shallow vale with its bracken and sweet grass, and
farther on the shining links of the stream, and the loch still grey in
the shadow of the beleaguering hills.  Here was a fresh, clean land, a
land for homesteads and orchards and children.  All of a sudden I
realized that at last I had come out of savagery. The burden of the
past days slipped from my shoulders.  I felt young again, and cheerful
and brave.  Behind me was the black night, and the horrid secrets of
darkness.  Before me was my own country, for that loch and that bracken
might have been on a Scotch moor.  The fresh scent of the air and the
whole morning mystery put song into my blood.  I remembered that I was
not yet twenty. My first care was to kneel there among the bracken and
give thanks to my Maker, who in very truth had shown me 'His goodness
in the land of the living.'

After a little I went back to the edge of the cliff.  There where the
road came out of the bush was the body of Henriques, lying sprawled on
the sand, with two dismounted riders looking hard at it.  I gave a
great shout, for in the men I recognized Aitken and the schoolmaster
Wardlaw.


I must now take up some of the ragged ends which I have left behind me.
It is not my task, as I have said, to write the history of the great
Rising.  That has been done by abler men, who were at the centre of the
business, and had some knowledge of strategy and tactics; whereas I was
only a raw lad who was privileged by fate to see the start.  If I
could, I would fain make an epic of it, and show how the Plains found
at all points the Plateau guarded, how wits overcame numbers, and at
every pass which the natives tried the great guns spoke and the tide
rolled back.  Yet I fear it would be an epic without a hero. There was
no leader left when Laputa had gone.  There were months of guerrilla
fighting, and then months of reprisals, when chief after chief was
hunted down and brought to trial. Then the amnesty came and a clean
sheet, and white Africa drew breath again with certain grave
reflections left in her head.  On the whole I am not sorry that the
history is no business of mine.  Romance died with 'the heir of John,'
and the crusade became a sorry mutiny.  I can fancy how differently
Laputa would have managed it all had he lived; how swift and sudden his
plans would have been; how under him the fighting would not have been
in the mountain glens, but far in the high-veld among the dorps and
townships.  With the Inkulu alive we warred against odds; with the
Inkulu dead the balance sank heavily in our favour.  I leave to others
the marches and strategy of the thing, and hasten to clear up the
obscure parts in my own fortunes.

Arcoll received my message from Umvelos' by Colin, or rather Wardlaw
received it and sent it on to the post on the Berg where the leader had
gone.  Close on its heels came the message from Henriques by a Shangaan
in his pay.  It must have been sent off before the Portugoose got to
the Rooirand, from which it would appear that he had his own men in the
bush near the store, and that I was lucky to get off as I did. Arcoll
might have disregarded Henriques' news as a trap if it had come alone,
but my corroboration impressed and perplexed him.  He began to credit
the Portugoose with treachery, but he had no inclination to act on his
message, since it conflicted with his plans.  He knew that Laputa must
come into the Berg sooner or later, and he had resolved that his
strategy must be to await him there.  But there was the question of my
life.  He had every reason to believe that I was in the greatest
danger, and he felt a certain responsibility for my fate.  With the few
men at his disposal he could not hope to hold up the great Kaffir army,
but there was a chance that he might by a bold stand effect my rescue.
Henriques had told him of the vow, and had told him that Laputa would
ride in the centre of the force.  A body of men well posted at Dupree's
Drift might split the army at the crossing, and under cover of the fire
I might swim the river and join my friends.  Still relying on the vow,
it might be possible for well-mounted men to evade capture.
Accordingly he called for volunteers, and sent off one of his Kaffirs
to warn me of his design.  He led his men in person, and of his doings
the reader already knows the tale. But though the crossing was flung
into confusion, and the rear of the army was compelled to follow the
northerly bank of the Letaba, there was no sign of me anywhere.  Arcoll
searched the river-banks, and crossed the drift to where the old Keeper
was lying dead.  He then concluded that I had been murdered early in
the march, and his Kaffir, who might have given him news of me, was
carried up the stream in the tide of the disorderly army.  Therefore,
he and his men rode back with all haste to the Berg by way of Main
Drift, and reached Bruderstroom before Laputa had crossed the highway.

My information about Inanda's Kraal decided Arcoll's next move.  Like
me he remembered Beyers's performance, and resolved to repeat it.  He
had no hope of catching Laputa, but he thought that he might hold up
the bulk of his force if he got guns on the ridge above the kraal.  A
message had already been sent for guns, and the first to arrive got to
Bruderstroom about the hour when I was being taken by Machudi's men in
the kloof.  The ceremony of the purification prevented Laputa from
keeping a good look-out, and the result was that a way was made for the
guns on the north-western corner of the rampart of rock.  It was the
way which Beyers had taken, and indeed the enterprise was directed by
one of Beyers's old commandants.  All that day the work continued,
while Laputa and I were travelling to Machudi's.  Then came the evening
when I staggered into camp and told my news.  Arcoll, who alone knew
how vital Laputa was to the success of the insurrection, immediately
decided to suspend all other operations and devote himself to
shepherding the leader away from his army.  How the scheme succeeded
and what befell Laputa the reader has already been told.

Aitken and Wardlaw, when I descended from the cliffs, took me straight
to Blaauwildebeestefontein.  I was like a man who is recovering from
bad fever, cured, but weak and foolish, and it was a slow journey which
I made to Umvelos', riding on Aitken's pony.  At Umvelos' we found a
picket who had captured the _schimmel_ by the roadside.  That wise beast,
when I turned him loose at the entrance to the cave, had trotted
quietly back the way he had come.  At Umvelos' Aitken left me, and next
day, with Wardlaw as companion, I rode up the glen of the Klein
Labongo, and came in the afternoon to my old home.  The store was
empty, for Japp some days before had gone off post-haste to
Pietersdorp; but there was Zeeta cleaning up the place as if war had
never been heard of.  I slept the night there, and in the morning found
myself so much recovered that I was eager to get away.  I wanted to see
Arcoll about many things, but mainly about the treasure in the cave.

It was an easy journey to Bruderstroom through the meadows of the
plateau.  The farmers' commandoes had been recalled, but the ashes of
their camp fires were still grey among the bracken.  I fell in with a
police patrol and was taken by them to a spot on the Upper Letaba, some
miles west of the camp, where we found Arcoll at late breakfast.  I had
resolved to take him into my confidence, so I told him the full tale of
my night's adventure.  He was very severe with me, I remember, for my
daft-like ride, but his severity relaxed before I had done with my
story.

The telling brought back the scene to me, and I shivered at the picture
of the cave with the morning breaking through the veil of water and
Laputa in his death throes.  Arcoll did not speak for some time.

'So he is dead,' he said at last, half-whispering to himself. 'Well, he
was a king, and died like a king.  Our job now is simple, for there is
none of his breed left in Africa.'

Then I told him of the treasure.

'It belongs to you, Davie,' he said, 'and we must see that you get it.
This is going to be a long war, but if we survive to the end you will
be a rich man.'

'But in the meantime?' I asked.  'Supposing other Kaffirs hear of it,
and come back and make a bridge over the gorge? They may be doing it
now.'

'I'll put a guard on it,' he said, jumping up briskly.  'It's maybe not
a soldier's job, but you've saved this country, Davie, and I'm going to
make sure that you have your reward.'


After that I went with Arcoll to Inanda's Kraal.  I am not going to
tell the story of that performance, for it occupies no less than two
chapters in Mr Upton's book.  He makes one or two blunders, for he
spells my name with an 'o,' and he says we walked out of the camp on
our perilous mission 'with faces white and set as a Crusader's.'  That
is certainly not true, for in the first place nobody saw us go who
could judge how we looked, and in the second place we were both smoking
and feeling quite cheerful.  At home they made a great fuss about it,
and started a newspaper cry about the Victoria Cross, but the danger
was not so terrible after all, and in any case it was nothing to what I
had been through in the past week.

I take credit to myself for suggesting the idea.  By this time we had
the army in the kraal at our mercy.  Laputa not having returned, they
had no plans.  It had been the original intention to start for the
Olifants on the following day, so there was a scanty supply of food.
Besides, there were the makings of a pretty quarrel between Umbooni and
some of the north-country chiefs, and I verily believe that if we had
held them tight there for a week they would have destroyed each other
in faction fights.  In any case, in a little they would have grown
desperate and tried to rush the approaches on the north and south.
Then we must either have used the guns on them, which would have meant
a great slaughter, or let them go to do mischief elsewhere.  Arcoll was
a merciful man who had no love for butchery; besides, he was a
statesman with an eye to the future of the country after the war.  But
it was his duty to isolate Laputa's army, and at all costs, it must be
prevented from joining any of the concentrations in the south.

Then I proposed to him to do as Rhodes did in the Matoppos, and go and
talk to them.  By this time, I argued, the influence of Laputa must
have sunk, and the fervour of the purification be half-forgotten.  The
army had little food and no leader.  The rank and file had never been
fanatical, and the chiefs and indunas must now be inclined to sober
reflections. But once blood was shed the lust of blood would possess
them. Our only chance was to strike when their minds were perplexed and
undecided.

Arcoll did all the arranging.  He had a message sent to the chiefs
inviting them to an indaba, and presently word was brought back that an
indaba was called for the next day at noon.  That same night we heard
that Umbooni and about twenty of his men had managed to evade our ring
of scouts and got clear away to the south.  This was all to our
advantage, as it removed from the coming indaba the most irreconcilable
of the chiefs.

That indaba was a queer business.  Arcoll and I left our escort at the
foot of a ravine, and entered the kraal by the same road as I had left
it.  It was a very bright, hot winter's day, and try as I might, I
could not bring myself to think of any danger. I believed that in this
way most temerarious deeds are done; the doer has become insensible to
danger, and his imagination is clouded with some engrossing purpose.
The first sentries received us gloomily enough, and closed behind us as
they had done when Machudi's men haled me thither.  Then the job became
eerie, for we had to walk across a green flat with thousands of eyes
watching us.  By-and-by we came to the merula tree opposite the kyas,
and there we found a ring of chiefs, sitting with cocked rifles on
their knees.

We were armed with pistols, and the first thing Arcoll did was to hand
them to one of the chiefs. 'We come in peace,' he said.  'We give you
our lives.'


Then the indaba began, Arcoll leading off.  It was a fine speech he
made, one of the finest I have ever listened to.  He asked them what
their grievances were; he told them how mighty was the power of the
white man; he promised that what was unjust should be remedied, if only
they would speak honestly and peacefully; he harped on their old
legends and songs, claiming for the king of England the right of their
old monarchs.  It was a fine speech, and yet I saw that it did not
convince them.  They listened moodily, if attentively, and at the end
there was a blank silence.

Arcoll turned to me.  'For God's sake, Davie,' he said, 'talk to them
about Laputa.  It's our only chance.'

I had never tried speaking before, and though I talked their tongue I
had not Arcoll's gift of it.  But I felt that a great cause was at
stake, and I spoke up as best I could.

I began by saying that Inkulu had been my friend, and that at Umvelos'
before the rising he had tried to save my life.  At the mention of the
name I saw eyes brighten.  At last the audience was hanging on my
words. I told them of Henriques and his treachery.  I told them frankly
and fairly of the doings at Dupree's Drift.  I made no secret of the
part I played.  'I was fighting for my life,' I said. 'Any man of you
who is a man would have done the like.'

Then I told them of my last ride, and the sight I saw at the foot of
the Rooirand.  I drew a picture of Henriques lying dead with a broken
neck, and the Inkulu, wounded to death, creeping into the cave.

In moments of extremity I suppose every man becomes an orator.  In that
hour and place I discovered gifts I had never dreamed of.  Arcoll told
me afterwards that I had spoken like a man inspired, and by a fortunate
chance had hit upon the only way to move my hearers.  I told of that
last scene in the cave, when Laputa had broken down the bridge, and had
spoken his dying words--that he was the last king in Africa, and that
without him the rising was at an end.  Then I told of his leap into the
river, and a great sigh went up from the ranks about Me.

'You see me here,' I said, 'by the grace of God.  I found a way up the
fall and the cliffs which no man has ever travelled before or will
travel again.  Your king is dead.  He was a great king, as I who stand
here bear witness, and you will never more see his like.  His last
words were that the Rising was over. Respect that word, my brothers.
We come to you not in war but in peace, to offer a free pardon, and the
redress of your wrongs.  If you fight you fight with the certainty of
failure, and against the wish of the heir of John.  I have come here at
the risk of my life to tell you his commands.  His spirit approves my
mission.  Think well before you defy the mandate of the Snake, and risk
the vengeance of the Terrible Ones.'

After that I knew that we had won.  The chiefs talked among themselves
in low whispers, casting strange looks at me.  Then the greatest of
them advanced and laid his rifle at my feet.

'We believe the word of a brave man,' he said.  'We accept the mandate
of the Snake.'

Arcoll now took command.  He arranged for the disarmament bit by bit,
companies of men being marched off from Inanda's Kraal to stations on
the plateau where their arms were collected by our troops, and food
provided for them.  For the full history I refer the reader to Mr
Upton's work.  It took many days, and taxed all our resources, but by
the end of a week we had the whole of Laputa's army in separate
stations, under guard, disarmed, and awaiting repatriation.

Then Arcoll went south to the war which was to rage around the
Swaziland and Zululand borders for many months, while to Aitken and
myself was entrusted the work of settlement.  We had inadequate troops
at our command, and but for our prestige and the weight of Laputa's
dead hand there might any moment have been a tragedy.  The task took
months, for many of the levies came from the far north, and the job of
feeding troops on a long journey was difficult enough in the winter
season when the energies of the country were occupied with the fighting
in the south.  Yet it was an experience for which I shall ever be
grateful, for it turned me from a rash boy into a serious man.  I knew
then the meaning of the white man's duty.  He has to take all risks,
recking nothing of his life or his fortunes, and well content to find
his reward in the fulfilment of his task.  That is the difference
between white and black, the gift of responsibility, the power of being
in a little way a king; and so long as we know this and practise it, we
will rule not in Africa alone but wherever there are dark men who live
only for the day and their own bellies.  Moreover, the work made me
pitiful and kindly.  I learned much of the untold grievances of the
natives, and saw something of their strange, twisted reasoning.  Before
we had got Laputa's army back to their kraals, with food enough to tide
them over the spring sowing, Aitken and I had got sounder policy in our
heads than you will find in the towns, where men sit in offices and see
the world through a mist of papers.

By this time peace was at hand, and I went back to Inanda's Kraal to
look for Colin's grave.  It was not a difficult quest, for on the sward
in front of the merula tree they had buried him. I found a mason in the
Iron Kranz village, and from the excellent red stone of the
neighbourhood was hewn a square slab with an inscription.  It ran thus:
'Here lies buried the dog Colin, who was killed in defending D.
Crawfurd, his master. To him it was mainly due that the Kaffir Rising
failed.'  I leave those who have read my tale to see the justice of the
words.


We got at the treasure by blowing open the turnstile.  It was easy
enough to trace the spot in the rock where it stood, but the most
patient search did not reveal its secret.  Accordingly we had recourse
to dynamite, and soon laid bare the stone steps, and ascended to the
gallery.  The chasm was bridged with planks, and Arcoll and I crossed
alone.  The cave was as I had left it.  The bloodstains on the floor
had grown dark with time, but the ashes of the sacramental fire were
still there to remind me of the drama I had borne a part in.  When I
looked at the way I had escaped my brain grew dizzy at the thought of
it.  I do not think that all the gold on earth would have driven me a
second time to that awful escalade.  As for Arcoll, he could not see
its possibility at all.

'Only a madman could have done it,' he said, blinking his eyes at the
green linn.  'Indeed, Davie, I think for about four days you were as
mad as they make.  It was a fortunate thing, for your madness saved the
country.'

With some labour we got the treasure down to the path, and took it
under a strong guard to Pietersdorp.  The Government were busy with the
settling up after the war, and it took many weeks to have our business
disposed of.  At first things looked badly for me.  The
Attorney-General set up a claim to the whole as spoils of war, since,
he argued, it was the war-chest of the enemy we had conquered.  I do
not know how the matter would have gone on legal grounds, though I was
advised by my lawyers that the claim was a bad one.  But the part I had
played in the whole business, more especially in the visit to Inanda's
Kraal, had made me a kind of popular hero, and the Government thought
better of their first attitude.  Besides, Arcoll had great influence,
and the whole story of my doings, which was told privately by him to
some of the members of the Government, disposed them to be generous.
Accordingly they agreed to treat the contents of the cave as ordinary
treasure trove, of which, by the law, one half went to the discoverer
and one half to the Crown.

This was well enough so far as the gold was concerned, but another
difficulty arose about the diamonds; for a large part of these had
obviously been stolen by labourers from the mines, and the mining
people laid claim to them as stolen goods.  I was advised not to
dispute this claim, and consequently we had a great sorting-out of the
stones in the presence of the experts of the different mines.  In the
end it turned out that identification was not an easy matter, for the
experts quarrelled furiously among themselves.  A compromise was at
last come to, and a division made; and then the diamond companies
behaved very handsomely, voting me a substantial sum in recognition of
my services in recovering their property.  What with this and with my
half share of the gold and my share of the unclaimed stones, I found
that I had a very considerable fortune.  The whole of my stones I sold
to De Beers, for if I had placed them on the open market I should have
upset the delicate equipoise of diamond values.  When I came finally to
cast up my accounts, I found that I had secured a fortune of a trifle
over a quarter of a million pounds.

The wealth did not dazzle so much as it solemnized me.  I had no
impulse to spend any part of it in a riot of folly.  It had come to me
like fairy gold out of the void; it had been bought with men's blood,
almost with my own.  I wanted to get away to a quiet place and think,
for of late my life had been too crowded with drama, and there comes a
satiety of action as well as of idleness.  Above all things I wanted to
get home. They gave me a great send-off, and sang songs, and good
fellows shook my hand till it ached.  The papers were full of me, and
there was a banquet and speeches.  But I could not relish this glory as
I ought, for I was like a boy thrown violently out of his bearings. Not
till I was in the train nearing Cape Town did I recover my equanimity.
The burden of the past seemed to slip from me suddenly as on the
morning when I had climbed the linn. I saw my life all lying before me;
and already I had won success.  I thought of my return to my own
country, my first sight of the grey shores of Fife, my visit to
Kirkcaple, my meeting with my mother.  I was a rich man now who could
choose his career, and my mother need never again want for comfort.  My
money seemed pleasant to me, for if men won theirs by brains or
industry, I had won mine by sterner methods, for I had staked against
it my life.  I sat alone in the railway carriage and cried with pure
thankfulness.  These were comforting tears, for they brought me back to
my old common-place self.

My last memory of Africa is my meeting with Tam Dyke.  I caught sight
of him in the streets of Cape Town, and running after him, clapped him
on the shoulder.  He stared at me as if he had seen a ghost.

'Is it yourself, Davie?' he cried.  'I never looked to see you again in
this world.  I do nothing but read about you in the papers.  What for
did ye not send for me?  Here have I been knocking about inside a ship
and you have been getting famous.  They tell me you're a millionaire,
too.'

I had Tam to dinner at my hotel, and later, sitting smoking on the
terrace and watching the flying-ants among the aloes, I told him the
better part of the story I have here written down.

'Man, Davie,' he said at the end, 'you've had a tremendous time.  Here
are you not eighteen months away from home, and you're going back with
a fortune.  What will you do with it?' I told him that I proposed, to
begin with, to finish my education at Edinburgh College.  At this he
roared with laughter.

'That's a dull ending, anyway.  It's me that should have the money, for
I'm full of imagination.  You were aye a prosaic body, Davie.'

'Maybe I am,' I said; 'but I am very sure of one thing.  If I hadn't
been a prosaic body, I wouldn't be sitting here to-night.'

* * *

Two years later Aitken found the diamond pipe, which he had always
believed lay in the mountains.  Some of the stones in the cave, being
unlike any ordinary African diamonds, confirmed his suspicions and set
him on the track.  A Kaffir tribe to the north-east of the Rooirand had
known of it, but they had never worked it, but only collected the
overspill.  The closing down of one of the chief existing mines had
created a shortage of diamonds in the world's markets, and once again
the position was the same as when Kimberley began.  Accordingly he made
a great fortune, and to-day the Aitken Proprietary Mine is one of the
most famous in the country.  But Aitken did more than mine diamonds,
for he had not forgotten the lesson we had learned together in the work
of resettlement.  He laid down a big fund for the education and
amelioration of the native races, and the first fruit of it was the
establishment at Blaauwildebeestefontein itself of a great native
training college.  It was no factory for making missionaries and black
teachers, but an institution for giving the Kaffirs the kind of
training which fits them to be good citizens of the state.  There you
will find every kind of technical workshop, and the finest experimental
farms, where the blacks are taught modern agriculture.  They have
proved themselves apt pupils, and to-day you will see in the glens of
the Berg and in the plains Kaffir tillage which is as scientific as any
in Africa.  They have created a huge export trade in tobacco and fruit;
the cotton promises well; and there is talk of a new fibre which will
do wonders.  Also along the river bottoms the india-rubber business is
prospering.

There are playing-fields and baths and reading-rooms and libraries just
as in a school at home.  In front of the great hall of the college a
statue stands, the figure of a black man shading his eyes with his
hands and looking far over the plains to the Rooirand.  On the pedestal
it is lettered 'Prester John,' but the face is the face of Laputa.  So
the last of the kings of Africa does not lack his monument.

Of this institution Mr Wardlaw is the head.  He writes to me weekly,
for I am one of the governors, as well as an old friend, and from a
recent letter I take this passage:--

'I often cast my mind back to the afternoon when you and I sat on the
stoep of the schoolhouse, and talked of the Kaffirs and our future.  I
had about a dozen pupils then, and now I have nearly three thousand;
and in place of a tin-roofed shanty and a yard, I have a whole
countryside.  You laughed at me for my keenness, Davie, but I've seen
it justified.  I was never a man of war like you, and so I had to bide
at home while you and your like were straightening out the troubles.
But when it was all over my job began, for I could do what you couldn't
do--I was the physician to heal wounds.  You mind how nervous I was
when I heard the drums beat.  I hear them every evening now, for we
have made a rule that all the Kaffir farms on the Berg sound a kind of
curfew.  It reminds me of old times, and tells me that though it is
peace nowadays we mean to keep all the manhood in them that they used
to exercise in war.  It would do your eyes good to see the garden we
have made out of the Klein Labongo glen.  The place is one big orchard
with every kind of tropical fruit in it, and the irrigation dam is as
full of fish as it will hold.  Out at Umvelos' there is a
tobacco-factory, and all round Sikitola's we have square miles of
mealie and cotton fields.  The loch on the Rooirand is stocked with
Lochleven trout, and we have made a bridle-path up to it in a gully
east of the one you climbed.  You ask about Machudi's.  The last time I
was there the place was white with sheep, for we have got the edge of
the plateau grazed down, and sheep can get the short bite there.  We
have cleaned up all the kraals, and the chiefs are members of our
county council, and are as fond of hearing their own voices as an
Aberdeen bailie.  It's a queer transformation we have wrought, and when
I sit and smoke my pipe in the evening, and look over the plains and
then at the big black statue you and Aitken set up, I thank the
Providence that has guided me so far.  I hope and trust that, in the
Bible words, "the wilderness and the solitary place are glad for us."
At any rate it will not be my fault if they don't "blossom as the
rose".  Come out and visit us soon, man, and see the work you had a
hand in starting....'

I am thinking seriously of taking Wardlaw's advice.
