# Supplementary material for: Detection of changes in literary writing style using N-grams as style markers and supervised machine learning
Source: PLoS One. 2022 Jul 20;17(7):e0267590. doi: 10.1371/journal.pone.0267590 (PMC9299308; doi:10.1371/journal.pone.0267590)
Supplement: S1 File — (ZIP) [file pone.0267590.s001.zip › Corpus11authors/JohnBuchan/1916_greenmantle.txt]

I had just finished breakfast and was filling my pipe when I got
Bullivant's telegram.  It was at Furling, the big country house in
Hampshire where I had come to convalesce after Loos, and Sandy, who was
in the same case, was hunting for the marmalade.  I flung him the
flimsy with the blue strip pasted down on it, and he whistled.

'Hullo, Dick, you've got the battalion.  Or maybe it's a staff billet.
You'll be a blighted brass-hat, coming it heavy over the hard-working
regimental officer.  And to think of the language you've wasted on
brass-hats in your time!'

I sat and thought for a bit, for the name 'Bullivant' carried me back
eighteen months to the hot summer before the war.  I had not seen the
man since, though I had read about him in the papers.  For more than a
year I had been a busy battalion officer, with no other thought than to
hammer a lot of raw stuff into good soldiers.  I had succeeded pretty
well, and there was no prouder man on earth than Richard Hannay when he
took his Lennox Highlanders over the parapets on that glorious and
bloody 25th day of September.  Loos was no picnic, and we had had some
ugly bits of scrapping before that, but the worst bit of the campaign I
had seen was a tea-party to the show I had been in with Bullivant
before the war started.  [Major Hannay's narrative of this affair has
been published under the title of _The Thirty-nine Steps_.]

The sight of his name on a telegram form seemed to change all my
outlook on life.  I had been hoping for the command of the battalion,
and looking forward to being in at the finish with Brother Boche.  But
this message jerked my thoughts on to a new road. There might be other
things in the war than straightforward fighting. Why on earth should
the Foreign Office want to see an obscure Major of the New Army, and
want to see him in double-quick time?

'I'm going up to town by the ten train,' I announced; 'I'll be back in
time for dinner.'

'Try my tailor,' said Sandy.  'He's got a very nice taste in red tabs.
You can use my name.'

An idea struck me.  'You're pretty well all right now.  If I wire for
you, will you pack your own kit and mine and join me?'

'Right-o!  I'll accept a job on your staff if they give you a corps. If
so be as you come down tonight, be a good chap and bring a barrel of
oysters from Sweeting's.'

I travelled up to London in a regular November drizzle, which cleared
up about Wimbledon to watery sunshine.  I never could stand London
during the war.  It seemed to have lost its bearings and broken out
into all manner of badges and uniforms which did not fit in with my
notion of it.  One felt the war more in its streets than in the field,
or rather one felt the confusion of war without feeling the purpose.  I
dare say it was all right; but since August 1914 I never spent a day in
town without coming home depressed to my boots.

I took a taxi and drove straight to the Foreign Office.  Sir Walter did
not keep me waiting long.  But when his secretary took me to his room I
would not have recognized the man I had known eighteen months before.

His big frame seemed to have dropped flesh and there was a stoop in the
square shoulders.  His face had lost its rosiness and was red in
patches, like that of a man who gets too little fresh air.  His hair
was much greyer and very thin about the temples, and there were lines
of overwork below the eyes.  But the eyes were the same as before, keen
and kindly and shrewd, and there was no change in the firm set of the
jaw.

'We must on no account be disturbed for the next hour,' he told his
secretary.  When the young man had gone he went across to both doors
and turned the keys in them.

'Well, Major Hannay,' he said, flinging himself into a chair beside the
fire.  'How do you like soldiering?'

'Right enough,' I said, 'though this isn't just the kind of war I would
have picked myself.  It's a comfortless, bloody business.  But we've
got the measure of the old Boche now, and it's dogged as does it.  I
count on getting back to the front in a week or two.'

'Will you get the battalion?' he asked.  He seemed to have followed my
doings pretty closely.

'I believe I've a good chance.  I'm not in this show for honour and
glory, though.  I want to do the best I can, but I wish to heaven it
was over.  All I think of is coming out of it with a whole skin.'

He laughed.  'You do yourself an injustice.  What about the forward
observation post at the Lone Tree?  You forgot about the whole skin
then.'

I felt myself getting red.  'That was all rot,' I said, 'and I can't
think who told you about it.  I hated the job, but I had to do it to
prevent my subalterns going to glory.  They were a lot of fire-eating
young lunatics.  If I had sent one of them he'd have gone on his knees
to Providence and asked for trouble.'

Sir Walter was still grinning.

'I'm not questioning your caution.  You have the rudiments of it, or
our friends of the Black Stone would have gathered you in at our last
merry meeting.  I would question it as little as your courage. What
exercises my mind is whether it is best employed in the trenches.'

'Is the War Office dissatisfied with me?' I asked sharply.

'They are profoundly satisfied.  They propose to give you command of
your battalion.  Presently, if you escape a stray bullet, you will no
doubt be a Brigadier.  It is a wonderful war for youth and brains.  But
...  I take it you are in this business to serve your country, Hannay?'

'I reckon I am,' I said.  'I am certainly not in it for my health.'

He looked at my leg, where the doctors had dug out the shrapnel
fragments, and smiled quizzically.

'Pretty fit again?' he asked.

'Tough as a sjambok.  I thrive on the racket and eat and sleep like a
schoolboy.'

He got up and stood with his back to the fire, his eyes staring
abstractedly out of the window at the wintry park.

'It is a great game, and you are the man for it, no doubt.  But there
are others who can play it, for soldiering today asks for the average
rather than the exception in human nature.  It is like a big machine
where the parts are standardized.  You are fighting, not because you
are short of a job, but because you want to help England.  How if you
could help her better than by commanding a battalion--or a brigade--or,
if it comes to that, a division?  How if there is a thing which you
alone can do?  Not some _embusque_ business in an office, but a thing
compared to which your fight at Loos was a Sunday-school picnic.  You
are not afraid of danger?  Well, in this job you would not be fighting
with an army around you, but alone. You are fond of tackling
difficulties?  Well, I can give you a task which will try all your
powers.  Have you anything to say?'

My heart was beginning to thump uncomfortably.  Sir Walter was not the
man to pitch a case too high.

'I am a soldier,' I said, 'and under orders.'

'True; but what I am about to propose does not come by any conceivable
stretch within the scope of a soldier's duties.  I shall perfectly
understand if you decline.  You will be acting as I should act
myself--as any sane man would.  I would not press you for worlds.  If
you wish it, I will not even make the proposal, but let you go here and
now, and wish you good luck with your battalion. I do not wish to
perplex a good soldier with impossible decisions.'

This piqued me and put me on my mettle.

'I am not going to run away before the guns fire.  Let me hear what you
propose.'

Sir Walter crossed to a cabinet, unlocked it with a key from his chain,
and took a piece of paper from a drawer.  It looked like an ordinary
half-sheet of note-paper.

'I take it,' he said, 'that your travels have not extended to the East.'

'No,' I said, 'barring a shooting trip in East Africa.'

'Have you by any chance been following the present campaign there?'

'I've read the newspapers pretty regularly since I went to hospital.
I've got some pals in the Mesopotamia show, and of course I'm keen to
know what is going to happen at Gallipoli and Salonika.  I gather that
Egypt is pretty safe.'

'If you will give me your attention for ten minutes I will supplement
your newspaper reading.'

Sir Walter lay back in an arm-chair and spoke to the ceiling.  It was
the best story, the clearest and the fullest, I had ever got of any bit
of the war.  He told me just how and why and when Turkey had left the
rails.  I heard about her grievances over our seizure of her ironclads,
of the mischief the coming of the _Goeben_ had wrought, of Enver and
his precious Committee and the way they had got a cinch on the old
Turk.  When he had spoken for a bit, he began to question me.

'You are an intelligent fellow, and you will ask how a Polish
adventurer, meaning Enver, and a collection of Jews and gipsies should
have got control of a proud race.  The ordinary man will tell you that
it was German organization backed up with German money and German arms.
You will inquire again how, since Turkey is primarily a religious
power, Islam has played so small a part in it all.  The Sheikh-ul-Islam
is neglected, and though the Kaiser proclaims a Holy War and calls
himself Hadji Mohammed Guilliamo, and says the Hohenzollerns are
descended from the Prophet, that seems to have fallen pretty flat.  The
ordinary man again will answer that Islam in Turkey is becoming a back
number, and that Krupp guns are the new gods.  Yet--I don't know.  I do
not quite believe in Islam becoming a back number.'

'Look at it in another way,' he went on.  'If it were Enver and Germany
alone dragging Turkey into a European war for purposes that no Turk
cared a rush about, we might expect to find the regular army obedient,
and Constantinople.  But in the provinces, where Islam is strong, there
would be trouble.  Many of us counted on that.  But we have been
disappointed.  The Syrian army is as fanatical as the hordes of the
Mahdi.  The Senussi have taken a hand in the game.  The Persian Moslems
are threatening trouble.  There is a dry wind blowing through the East,
and the parched grasses wait the spark.  And that wind is blowing
towards the Indian border. Whence comes that wind, think you?'

Sir Walter had lowered his voice and was speaking very slow and
distinct.  I could hear the rain dripping from the eaves of the window,
and far off the hoot of taxis in Whitehall.

'Have you an explanation, Hannay?' he asked again.

'It looks as if Islam had a bigger hand in the thing than we thought,'
I said.  'I fancy religion is the only thing to knit up such a
scattered empire.'

'You are right,' he said.  'You must be right.  We have laughed at the
Holy War, the jehad that old Von der Goltz prophesied.  But I believe
that stupid old man with the big spectacles was right.  There is a
jehad preparing.  The question is, How?'

'I'm hanged if I know,' I said; 'but I'll bet it won't be done by a
pack of stout German officers in _pickelhaubes_.  I fancy you can't
manufacture Holy Wars out of Krupp guns alone and a few staff officers
and a battle cruiser with her boilers burst.'

'Agreed.  They are not fools, however much we try to persuade ourselves
of the contrary.  But supposing they had got some tremendous sacred
sanction--some holy thing, some book or gospel or some new prophet from
the desert, something which would cast over the whole ugly mechanism of
German war the glamour of the old torrential raids which crumpled the
Byzantine Empire and shook the walls of Vienna?  Islam is a fighting
creed, and the mullah still stands in the pulpit with the Koran in one
hand and a drawn sword in the other.  Supposing there is some Ark of
the Covenant which will madden the remotest Moslem peasant with dreams
of Paradise? What then, my friend?'

'Then there will be hell let loose in those parts pretty soon.'

'Hell which may spread.  Beyond Persia, remember, lies India.'

'You keep to suppositions.  How much do you know?' I asked.

'Very little, except the fact.  But the fact is beyond dispute.  I have
reports from agents everywhere--pedlars in South Russia, Afghan
horse-dealers, Turcoman merchants, pilgrims on the road to Mecca,
sheikhs in North Africa, sailors on the Black Sea coasters,
sheep-skinned Mongols, Hindu fakirs, Greek traders in the Gulf, as well
as respectable Consuls who use cyphers.  They tell the same story. The
East is waiting for a revelation.  It has been promised one. Some
star--man, prophecy, or trinket--is coming out of the West. The Germans
know, and that is the card with which they are going to astonish the
world.'

'And the mission you spoke of for me is to go and find out?'

He nodded gravely.  'That is the crazy and impossible mission.'

'Tell me one thing, Sir Walter,' I said.  'I know it is the fashion in
this country if a man has a special knowledge to set him to some job
exactly the opposite.  I know all about Damaraland, but instead of
being put on Botha's staff, as I applied to be, I was kept in Hampshire
mud till the campaign in German South West Africa was over.  I know a
man who could pass as an Arab, but do you think they would send him to
the East?  They left him in my battalion--a lucky thing for me, for he
saved my life at Loos.  I know the fashion, but isn't this just
carrying it a bit too far?  There must be thousands of men who have
spent years in the East and talk any language.  They're the fellows for
this job.  I never saw a Turk in my life except a chap who did
wrestling turns in a show at Kimberley.  You've picked about the most
useless man on earth.'

'You've been a mining engineer, Hannay,' Sir Walter said.  'If you
wanted a man to prospect for gold in Barotseland you would of course
like to get one who knew the country and the people and the language.
But the first thing you would require in him would be that he had a
nose for finding gold and knew his business.  That is the position now.
I believe that you have a nose for finding out what our enemies try to
hide.  I know that you are brave and cool and resourceful.  That is why
I tell you the story.  Besides ...'

He unrolled a big map of Europe on the wall.

'I can't tell you where you'll get on the track of the secret, but I
can put a limit to the quest.  You won't find it east of the
Bosporus--not yet.  It is still in Europe.  It may be in
Constantinople, or in Thrace.  It may be farther west.  But it is
moving eastwards.  If you are in time you may cut into its march to
Constantinople.  That much I can tell you.  The secret is known in
Germany, too, to those whom it concerns.  It is in Europe that the
seeker must search--at present.'

'Tell me more,' I said.  'You can give me no details and no
instructions.  Obviously you can give me no help if I come to grief.'

He nodded.  'You would be beyond the pale.'

'You give me a free hand.'

'Absolutely.  You can have what money you like, and you can get what
help you like.  You can follow any plan you fancy, and go anywhere you
think fruitful.  We can give no directions.'

'One last question.  You say it is important.  Tell me just how
important.'

'It is life and death,' he said solemnly.  'I can put it no higher and
no lower.  Once we know what is the menace we can meet it.  As long as
we are in the dark it works unchecked and we may be too late.  The war
must be won or lost in Europe.  Yes; but if the East blazes up, our
effort will be distracted from Europe and the great _coup_ may fail.
The stakes are no less than victory and defeat, Hannay.'

I got out of my chair and walked to the window.  It was a difficult
moment in my life.  I was happy in my soldiering; above all, happy in
the company of my brother officers.  I was asked to go off into the
enemy's lands on a quest for which I believed I was manifestly
unfitted--a business of lonely days and nights, of nerve-racking
strain, of deadly peril shrouding me like a garment.  Looking out on
the bleak weather I shivered.  It was too grim a business, too inhuman
for flesh and blood.  But Sir Walter had called it a matter of life and
death, and I had told him that I was out to serve my country.  He could
not give me orders, but was I not under orders--higher orders than my
Brigadier's?  I thought myself incompetent, but cleverer men than me
thought me competent, or at least competent enough for a sporting
chance.  I knew in my soul that if I declined I should never be quite
at peace in the world again.  And yet Sir Walter had called the scheme
madness, and said that he himself would never have accepted.

How does one make a great decision?  I swear that when I turned round
to speak I meant to refuse.  But my answer was Yes, and I had crossed
the Rubicon.  My voice sounded cracked and far away.

Sir Walter shook hands with me and his eyes blinked a little.

'I may be sending you to your death, Hannay--Good God, what a damned
task-mistress duty is!--If so, I shall be haunted with regrets, but you
will never repent.  Have no fear of that.  You have chosen the roughest
road, but it goes straight to the hill-tops.'

He handed me the half-sheet of note-paper.  On it were written three
words--'_Kasredin_', '_cancer_', and '_v. I._'

'That is the only clue we possess,' he said.  'I cannot construe it,
but I can tell you the story.  We have had our agents working in Persia
and Mesopotamia for years--mostly young officers of the Indian Army.
They carry their lives in their hands, and now and then one disappears,
and the sewers of Baghdad might tell a tale. But they find out many
things, and they count the game worth the candle.  They have told us of
the star rising in the West, but they could give us no details.  All
but one--the best of them.  He had been working between Mosul and the
Persian frontier as a muleteer, and had been south into the Bakhtiari
hills.  He found out something, but his enemies knew that he knew and
he was pursued. Three months ago, just before Kut, he staggered into
Delamain's camp with ten bullet holes in him and a knife slash on his
forehead. He mumbled his name, but beyond that and the fact that there
was a Something coming from the West he told them nothing.  He died in
ten minutes.  They found this paper on him, and since he cried out the
word "Kasredin" in his last moments, it must have had something to do
with his quest.  It is for you to find out if it has any meaning.'

I folded it up and placed it in my pocket-book.

'What a great fellow!  What was his name?' I asked.

Sir Walter did not answer at once.  He was looking out of the window.
'His name,' he said at last, 'was Harry Bullivant.  He was my son.  God
rest his brave soul!'


I wrote out a wire to Sandy, asking him to come up by the two-fifteen
train and meet me at my flat.

'I have chosen my colleague,' I said.

'Billy Arbuthnot's boy?  His father was at Harrow with me.  I know the
fellow--Harry used to bring him down to fish--tallish, with a lean,
high-boned face and a pair of brown eyes like a pretty girl's.  I know
his record, too.  There's a good deal about him in this office.  He
rode through Yemen, which no white man ever did before.  The Arabs let
him pass, for they thought him stark mad and argued that the hand of
Allah was heavy enough on him without their efforts.  He's
blood-brother to every kind of Albanian bandit. Also he used to take a
hand in Turkish politics, and got a huge reputation.  Some Englishman
was once complaining to old Mahmoud Shevkat about the scarcity of
statesmen in Western Europe, and Mahmoud broke in with, "Have you not
the Honourable Arbuthnot?" You say he's in your battalion.  I was
wondering what had become of him, for we tried to get hold of him here,
but he had left no address.  Ludovick Arbuthnot--yes, that's the man.
Buried deep in the commissioned ranks of the New Army?  Well, we'll get
him out pretty quick!'

'I knew he had knocked about the East, but I didn't know he was that
kind of swell.  Sandy's not the chap to buck about himself.'

'He wouldn't,' said Sir Walter.  'He had always a more than Oriental
reticence.  I've got another colleague for you, if you like him.'

He looked at his watch.  'You can get to the Savoy Grill Room in five
minutes in a taxi-cab.  Go in from the Strand, turn to your left, and
you will see in the alcove on the right-hand side a table with one
large American gentleman sitting at it.  They know him there, so he
will have the table to himself.  I want you to go and sit down beside
him.  Say you come from me.  His name is Mr John Scantlebury Blenkiron,
now a citizen of Boston, Mass., but born and raised in Indiana.  Put
this envelope in your pocket, but don't read its contents till you have
talked to him.  I want you to form your own opinion about Mr Blenkiron.'

I went out of the Foreign Office in as muddled a frame of mind as any
diplomatist who ever left its portals.  I was most desperately
depressed.  To begin with, I was in a complete funk.  I had always
thought I was about as brave as the average man, but there's courage
and courage, and mine was certainly not the impassive kind.  Stick me
down in a trench and I could stand being shot at as well as most
people, and my blood could get hot if it were given a chance.  But I
think I had too much imagination.  I couldn't shake off the beastly
forecasts that kept crowding my mind.

In about a fortnight, I calculated, I would be dead.  Shot as a spy--a
rotten sort of ending!  At the moment I was quite safe, looking for a
taxi in the middle of Whitehall, but the sweat broke on my forehead.  I
felt as I had felt in my adventure before the war.  But this was far
worse, for it was more cold-blooded and premeditated, and I didn't seem
to have even a sporting chance.  I watched the figures in khaki passing
on the pavement, and thought what a nice safe prospect they had
compared to mine.  Yes, even if next week they were in the
Hohenzollern, or the Hairpin trench at the Quarries, or that ugly angle
at Hooge.  I wondered why I had not been happier that morning before I
got that infernal wire.  Suddenly all the trivialities of English life
seemed to me inexpressibly dear and terribly far away.  I was very
angry with Bullivant, till I remembered how fair he had been.  My fate
was my own choosing.

When I was hunting the Black Stone the interest of the problem had
helped to keep me going.  But now I could see no problem.  My mind had
nothing to work on but three words of gibberish on a sheet of paper and
a mystery of which Sir Walter had been convinced, but to which he
couldn't give a name.  It was like the story I had read of Saint Teresa
setting off at the age of ten with her small brother to convert the
Moors.  I sat huddled in the taxi with my chin on my breast, wishing
that I had lost a leg at Loos and been comfortably tucked away for the
rest of the war.

Sure enough I found my man in the Grill Room.  There he was, feeding
solemnly, with a napkin tucked under his chin.  He was a big fellow
with a fat, sallow, clean-shaven face.  I disregarded the hovering
waiter and pulled up a chair beside the American at the little table.
He turned on me a pair of full sleepy eyes, like a ruminating ox.

'Mr Blenkiron?' I asked.

'You have my name, Sir,' he said.  'Mr John Scantlebury Blenkiron.  I
would wish you good morning if I saw anything good in this darned
British weather.'

'I come from Sir Walter Bullivant,' I said, speaking low.

'So?' said he.  'Sir Walter is a very good friend of mine.  Pleased to
meet you, Mr--or I guess it's Colonel--'

'Hannay,' I said; 'Major Hannay.'  I was wondering what this sleepy
Yankee could do to help me.

'Allow me to offer you luncheon, Major.  Here, waiter, bring the carte.
I regret that I cannot join you in sampling the efforts of the
management of this hotel.  I suffer, Sir, from dyspepsia--duodenal
dyspepsia.  It gets me two hours after a meal and gives me hell just
below the breast-bone.  So I am obliged to adopt a diet.  My
nourishment is fish, Sir, and boiled milk and a little dry toast. It's
a melancholy descent from the days when I could do justice to a lunch
at Sherry's and sup off oyster-crabs and devilled bones.'  He sighed
from the depths of his capacious frame.

I ordered an omelette and a chop, and took another look at him. The
large eyes seemed to be gazing steadily at me without seeing me.  They
were as vacant as an abstracted child's; but I had an uncomfortable
feeling that they saw more than mine.

'You have been fighting, Major?  The Battle of Loos?  Well, I guess
that must have been some battle.  We in America respect the fighting of
the British soldier, but we don't quite catch on to the de-vices of the
British Generals.  We opine that there is more bellicosity than science
among your highbrows.  That is so?  My father fought at Chattanooga,
but these eyes have seen nothing gorier than a Presidential election.
Say, is there any way I could be let into a scene of real bloodshed?'

His serious tone made me laugh.  'There are plenty of your countrymen
in the present show,' I said.  'The French Foreign Legion is full of
young Americans, and so is our Army Service Corps.  Half the chauffeurs
you strike in France seem to come from the States.'

He sighed.  'I did think of some belligerent stunt a year back.  But I
reflected that the good God had not given John S.  Blenkiron the kind
of martial figure that would do credit to the tented field.  Also I
recollected that we Americans were nootrals--benevolent nootrals--and
that it did not become me to be butting into the struggles of the
effete monarchies of Europe.  So I stopped at home.  It was a big
renunciation, Major, for I was lying sick during the Philippines
business, and I have never seen the lawless passions of men let loose
on a battlefield.  And, as a stoodent of humanity, I hankered for the
experience.'

'What have you been doing?' I asked.  The calm gentleman had begun to
interest me.

'Waal,' he said, 'I just waited.  The Lord has blessed me with money to
burn, so I didn't need to go scrambling like a wild cat for war
contracts.  But I reckoned I would get let into the game somehow, and I
was.  Being a nootral, I was in an advantageous position to take a
hand.  I had a pretty hectic time for a while, and then I reckoned I
would leave God's country and see what was doing in Europe.  I have
counted myself out of the bloodshed business, but, as your poet sings,
peace has its victories not less renowned than war, and I reckon that
means that a nootral can have a share in a scrap as well as a
belligerent.'

'That's the best kind of neutrality I've ever heard of,' I said.

'It's the right kind,' he replied solemnly.  'Say, Major, what are your
lot fighting for?  For your own skins and your Empire and the peace of
Europe.  Waal, those ideals don't concern us one cent. We're not
Europeans, and there aren't any German trenches on Long Island yet.
You've made the ring in Europe, and if we came butting in it wouldn't
be the rules of the game.  You wouldn't welcome us, and I guess you'd
be right.  We're that delicate-minded we can't interfere and that was
what my friend, President Wilson, meant when he opined that America was
too proud to fight.  So we're nootrals.  But likewise we're benevolent
nootrals.  As I follow events, there's a skunk been let loose in the
world, and the odour of it is going to make life none too sweet till it
is cleared away.  It wasn't us that stirred up that skunk, but we've
got to take a hand in disinfecting the planet.  See?  We can't fight,
but, by God! some of us are going to sweat blood to sweep the mess up.
Officially we do nothing except give off Notes like a leaky boiler
gives off steam. But as individooal citizens we're in it up to the
neck.  So, in the spirit of Jefferson Davis and Woodrow Wilson, I'm
going to be the nootralist kind of nootral till Kaiser will be sorry he
didn't declare war on America at the beginning.'

I was completely recovering my temper.  This fellow was a perfect
jewel, and his spirit put purpose into me.

'I guess you British were the same kind of nootral when your Admiral
warned off the German fleet from interfering with Dewey in Manila Bay
in '98.'  Mr Blenkiron drank up the last drop of his boiled milk and
lit a thin black cigar.

I leaned forward.  'Have you talked to Sir Walter?' I asked.

'I have talked to him, and he has given me to understand that there's a
deal ahead which you're going to boss.  There are no flies on that big
man, and if he says it's good business then you can count me in.'

'You know that it's uncommonly dangerous?'

'I judged so.  But it don't do to begin counting risks.  I believe in
an all-wise and beneficent Providence, but you have got to trust Him
and give Him a chance.  What's life anyhow?  For me, it's living on a
strict diet and having frequent pains in my stomach.  It isn't such an
almighty lot to give up, provided you get a good price in the deal.
Besides, how big is the risk?  About one o'clock in the morning, when
you can't sleep, it will be the size of Mount Everest, but if you run
out to meet it, it will be a hillock you can jump over. The grizzly
looks very fierce when you're taking your ticket for the Rockies and
wondering if you'll come back, but he's just an ordinary bear when
you've got the sight of your rifle on him.  I won't think about risks
till I'm up to my neck in them and don't see the road out.'

I scribbled my address on a piece of paper and handed it to the stout
philosopher.  'Come to dinner tonight at eight,' I said.

'I thank you, Major.  A little fish, please, plain-boiled, and some hot
milk.  You will forgive me if I borrow your couch after the meal and
spend the evening on my back.  That is the advice of my noo doctor.'

I got a taxi and drove to my club.  On the way I opened the envelope
Sir Walter had given me.  It contained a number of jottings, the
dossier of Mr Blenkiron.  He had done wonders for the Allies in the
States.  He had nosed out the Dumba plot, and had been instrumental in
getting the portfolio of Dr Albert.  Von Papen's spies had tried to
murder him, after he had defeated an attempt to blow up one of the big
gun factories.  Sir Walter had written at the end: 'The best man we
ever had.  Better than Scudder.  He would go through hell with a box of
bismuth tablets and a pack of Patience cards.'

I went into the little back smoking-room, borrowed an atlas from the
library, poked up the fire, and sat down to think.  Mr Blenkiron had
given me the fillip I needed.  My mind was beginning to work now, and
was running wide over the whole business.  Not that I hoped to find
anything by my cogitations.  It wasn't thinking in an arm-chair that
would solve the mystery.  But I was getting a sort of grip on a plan of
operations.  And to my relief I had stopped thinking about the risks.
Blenkiron had shamed me out of that.  If a sedentary dyspeptic could
show that kind of nerve, I wasn't going to be behind him.

I went back to my flat about five o'clock.  My man Paddock had gone to
the wars long ago, so I had shifted to one of the new blocks in Park
Lane where they provide food and service.  I kept the place on to have
a home to go to when I got leave.  It's a miserable business holidaying
in an hotel.

Sandy was devouring tea-cakes with the serious resolution of a
convalescent.

'Well, Dick, what's the news?  Is it a brass hat or the boot?'

'Neither,' I said.  'But you and I are going to disappear from His
Majesty's forces.  Seconded for special service.'

'O my sainted aunt!' said Sandy.  'What is it?  For Heaven's sake put
me out of pain.  Have we to tout deputations of suspicious neutrals
over munition works or take the shivering journalist in a motor-car
where he can imagine he sees a Boche?'

'The news will keep.  But I can tell you this much.  It's about as safe
and easy as to go through the German lines with a walking-stick.'

'Come, that's not so dusty,' said Sandy, and began cheerfully on the
muffins.

I must spare a moment to introduce Sandy to the reader, for he cannot
be allowed to slip into this tale by a side-door.  If you will consult
the Peerage you will find that to Edward Cospatrick, fifteenth Baron
Clanroyden, there was born in the year 1882, as his second son,
Ludovick Gustavus Arbuthnot, commonly called the Honourable, etc.  The
said son was educated at Eton and New College, Oxford, was a captain in
the Tweeddale Yeomanry, and served for some years as honorary attache
at various embassies.  The Peerage will stop short at this point, but
that is by no means the end of the story.  For the rest you must
consult very different authorities.  Lean brown men from the ends of
the earth may be seen on the London pavements now and then in creased
clothes, walking with the light outland step, slinking into clubs as if
they could not remember whether or not they belonged to them.  From
them you may get news of Sandy.  Better still, you will hear of him at
little forgotten fishing ports where the Albanian mountains dip to the
Adriatic.  If you struck a Mecca pilgrimage the odds are you would meet
a dozen of Sandy's friends in it.  In shepherds' huts in the Caucasus
you will find bits of his cast-off clothing, for he has a knack of
shedding garments as he goes.  In the caravanserais of Bokhara and
Samarkand he is known, and there are shikaris in the Pamirs who still
speak of him round their fires.  If you were going to visit Petrograd
or Rome or Cairo it would be no use asking him for introductions; if he
gave them, they would lead you into strange haunts.  But if Fate
compelled you to go to Llasa or Yarkand or Seistan he could map out
your road for you and pass the word to potent friends.  We call
ourselves insular, but the truth is that we are the only race on earth
that can produce men capable of getting inside the skin of remote
peoples.  Perhaps the Scots are better than the English, but we're all
a thousand per cent better than anybody else.  Sandy was the wandering
Scot carried to the pitch of genius. In old days he would have led a
crusade or discovered a new road to the Indies.  Today he merely roamed
as the spirit moved him, till the war swept him up and dumped him down
in my battalion.

I got out Sir Walter's half-sheet of note-paper.  It was not the
original--naturally he wanted to keep that--but it was a careful
tracing.  I took it that Harry Bullivant had not written down the words
as a memo for his own use.  People who follow his career have good
memories.  He must have written them in order that, if he perished and
his body was found, his friends might get a clue. Wherefore, I argued,
the words must be intelligible to somebody or other of our persuasion,
and likewise they must be pretty well gibberish to any Turk or German
that found them.

The first, '_Kasredin_', I could make nothing of. I asked Sandy.

'You mean Nasr-ed-din,' he said, still munching crumpets.

'What's that?' I asked sharply.

'He's the General believed to be commanding against us in Mesopotamia.
I remember him years ago in Aleppo.  He talked bad French and drank the
sweetest of sweet champagne.'

I looked closely at the paper.  The 'K' was unmistakable.

'Kasredin is nothing.  It means in Arabic the House of Faith, and might
cover anything from Hagia Sofia to a suburban villa.  What's your next
puzzle, Dick?  Have you entered for a prize competition in a weekly
paper?'

'_Cancer,_' I read out.

'It is the Latin for a crab.  Likewise it is the name of a painful
disease.  It is also a sign of the Zodiac.'

'_v. I_,' I read.

'There you have me.  It sounds like the number of a motor-car. The
police would find out for you.  I call this rather a difficult
competition.  What's the prize?'

I passed him the paper.  'Who wrote it?  It looks as if he had been in
a hurry.'

'Harry Bullivant,' I said.

Sandy's face grew solemn.  'Old Harry.  He was at my tutor's. The best
fellow God ever made.  I saw his name in the casualty list before Kut.
...  Harry didn't do things without a purpose.  What's the story of
this paper?'

'Wait till after dinner,' I said.  'I'm going to change and have a
bath.  There's an American coming to dine, and he's part of the
business.'

Mr Blenkiron arrived punctual to the minute in a fur coat like a
Russian prince's.  Now that I saw him on his feet I could judge him
better.  He had a fat face, but was not too plump in figure, and very
muscular wrists showed below his shirt-cuffs.  I fancied that, if the
occasion called, he might be a good man with his hands.

Sandy and I ate a hearty meal, but the American picked at his boiled
fish and sipped his milk a drop at a time.  When the servant had
cleared away, he was as good as his word and laid himself out on my
sofa.  I offered him a good cigar, but he preferred one of his own lean
black abominations.  Sandy stretched his length in an easy chair and
lit his pipe.  'Now for your story, Dick,' he said.

I began, as Sir Walter had begun with me, by telling them about the
puzzle in the Near East.  I pitched a pretty good yarn, for I had been
thinking a lot about it, and the mystery of the business had caught my
fancy.  Sandy got very keen.

'It is possible enough.  Indeed, I've been expecting it, though I'm
hanged if I can imagine what card the Germans have got up their sleeve.
It might be any one of twenty things.  Thirty years ago there was a
bogus prophecy that played the devil in Yemen.  Or it might be a flag
such as Ali Wad Helu had, or a jewel like Solomon's necklace in
Abyssinia.  You never know what will start off a jehad! But I rather
think it's a man.'

'Where could he get his purchase?' I asked.

'It's hard to say.  If it were merely wild tribesmen like the Bedouin
he might have got a reputation as a saint and miracle-worker.  Or he
might be a fellow that preached a pure religion, like the chap that
founded the Senussi.  But I'm inclined to think he must be something
extra special if he can put a spell on the whole Moslem world.  The
Turk and the Persian wouldn't follow the ordinary new theology game.
He must be of the Blood.  Your Mahdis and Mullahs and Imams were
nobodies, but they had only a local prestige.  To capture all
Islam--and I gather that is what we fear--the man must be of the
Koreish, the tribe of the Prophet himself.'

'But how could any impostor prove that?  For I suppose he's an
impostor.'

'He would have to combine a lot of claims.  His descent must be pretty
good to begin with, and there are families, remember, that claim the
Koreish blood.  Then he'd have to be rather a wonder on his own
account--saintly, eloquent, and that sort of thing.  And I expect he'd
have to show a sign, though what that could be I haven't a notion.'

'You know the East about as well as any living man.  Do you think that
kind of thing is possible?' I asked.

'Perfectly,' said Sandy, with a grave face.

'Well, there's the ground cleared to begin with.  Then there's the
evidence of pretty well every secret agent we possess.  That all seems
to prove the fact.  But we have no details and no clues except that bit
of paper.'  I told them the story of it.

Sandy studied it with wrinkled brows.  'It beats me.  But it may be the
key for all that.  A clue may be dumb in London and shout aloud at
Baghdad.'

'That's just the point I was coming to.  Sir Walter says this thing is
about as important for our cause as big guns.  He can't give me orders,
but he offers the job of going out to find what the mischief is.  Once
he knows that, he says he can checkmate it.  But it's got to be found
out soon, for the mine may be sprung at any moment. I've taken on the
job.  Will you help?'

Sandy was studying the ceiling.

'I should add that it's about as safe as playing chuck-farthing at the
Loos Cross-roads, the day you and I went in.  And if we fail nobody can
help us.'

'Oh, of course, of course,' said Sandy in an abstracted voice.

Mr Blenkiron, having finished his after-dinner recumbency, had sat up
and pulled a small table towards him.  From his pocket he had taken a
pack of Patience cards and had begun to play the game called the Double
Napoleon.  He seemed to be oblivious of the conversation.

Suddenly I had a feeling that the whole affair was stark lunacy. Here
were we three simpletons sitting in a London flat and projecting a
mission into the enemy's citadel without an idea what we were to do or
how we were to do it.  And one of the three was looking at the ceiling,
and whistling softly through his teeth, and another was playing
Patience.  The farce of the thing struck me so keenly that I laughed.

Sandy looked at me sharply.

'You feel like that?  Same with me.  It's idiocy, but all war is
idiotic, and the most whole-hearted idiot is apt to win.  We're to go
on this mad trail wherever we think we can hit it.  Well, I'm with you.
But I don't mind admitting that I'm in a blue funk.  I had got myself
adjusted to this trench business and was quite happy.  And now you have
hoicked me out, and my feet are cold.'

'I don't believe you know what fear is,' I said.

'There you're wrong, Dick,' he said earnestly.  'Every man who isn't a
maniac knows fear.  I have done some daft things, but I never started
on them without wishing they were over.  Once I'm in the show I get
easier, and by the time I'm coming out I'm sorry to leave it.  But at
the start my feet are icy.'

'Then I take it you're coming?'

'Rather,' he said.  'You didn't imagine I would go back on you?'

'And you, sir?' I addressed Blenkiron.

His game of Patience seemed to be coming out.  He was completing eight
little heaps of cards with a contented grunt.  As I spoke, he raised
his sleepy eyes and nodded.

'Why, yes,' he said.  'You gentlemen mustn't think that I haven't been
following your most engrossing conversation.  I guess I haven't missed
a syllable.  I find that a game of Patience stimulates the digestion
after meals and conduces to quiet reflection.  John S. Blenkiron is
with you all the time.'

He shuffled the cards and dealt for a new game.

I don't think I ever expected a refusal, but this ready assent cheered
me wonderfully.  I couldn't have faced the thing alone.

'Well, that's settled.  Now for ways and means.  We three have got to
put ourselves in the way of finding out Germany's secret, and we have
to go where it is known.  Somehow or other we have to reach
Constantinople, and to beat the biggest area of country we must go by
different roads.  Sandy, my lad, you've got to get into Turkey.  You're
the only one of us that knows that engaging people. You can't get in by
Europe very easily, so you must try Asia.  What about the coast of Asia
Minor?'

'It could be done,' he said.  'You'd better leave that entirely to me.
I'll find out the best way.  I suppose the Foreign Office will help me
to get to the jumping-off place?'

'Remember,' I said, 'it's no good getting too far east.  The secret, so
far as concerns us, is still west of Constantinople.'

'I see that.  I'll blow in on the Bosporus by a short tack.'

'For you, Mr Blenkiron, I would suggest a straight journey. You're an
American, and can travel through Germany direct.  But I wonder how far
your activities in New York will allow you to pass as a neutral?'

'I have considered that, Sir,' he said.  'I have given some thought to
the pecooliar psychology of the great German nation.  As I read them
they're as cunning as cats, and if you play the feline game they will
outwit you every time.  Yes, Sir, they are no slouches at sleuth-work.
If I were to buy a pair of false whiskers and dye my hair and dress
like a Baptist parson and go into Germany on the peace racket, I guess
they'd be on my trail like a knife, and I should be shot as a spy
inside of a week or doing solitary in the Moabite prison.  But they
lack the larger vision.  They can be bluffed, Sir. With your approval I
shall visit the Fatherland as John S.  Blenkiron, once a thorn in the
side of their brightest boys on the other side. But it will be a
different John S.  I reckon he will have experienced a change of heart.
He will have come to appreciate the great, pure, noble soul of Germany,
and he will be sorrowing for his past like a converted gun-man at a
camp meeting.  He will be a victim of the meanness and perfidy of the
British Government.  I am going to have a first-class row with your
Foreign Office about my passport, and I am going to speak harsh words
about them up and down this metropolis.  I am going to be shadowed by
your sleuths at my port of embarkation, and I guess I shall run up hard
against the British Legations in Scandinavia.  By that time our
Teutonic friends will have begun to wonder what has happened to John
S., and to think that maybe they have been mistaken in that child.  So,
when I get to Germany they will be waiting for me with an open mind.
Then I judge my conduct will surprise and encourage them.  I will
confide to them valuable secret information about British preparations,
and I will show up the British lion as the meanest kind of cur.  You
may trust me to make a good impression.  After that I'll move
eastwards, to see the demolition of the British Empire in those parts.
By the way, where is the _rendezvous_?'

'This is the 17th day of November.  If we can't find out what we want
in two months we may chuck the job.  On the 17th of January we should
forgather in Constantinople.  Whoever gets there first waits for the
others.  If by that date we're not all present, it will be considered
that the missing man has got into trouble and must be given up.  If
ever we get there we'll be coming from different points and in
different characters, so we want a rendezvous where all kinds of odd
folk assemble. Sandy, you know Constantinople.  You fix the
meeting-place.'

'I've already thought of that,' he said, and going to the writing-table
he drew a little plan on a sheet of paper.  'That lane runs down from
the Kurdish Bazaar in Galata to the ferry of Ratchik. Half-way down on
the left-hand side is a cafe kept by a Greek called Kuprasso.  Behind
the cafe is a garden, surrounded by high walls which were parts of the
old Byzantine Theatre.  At the end of the garden is a shanty called the
Garden-house of Suliman the Red.  It has been in its time a
dancing-hall and a gambling hell and God knows what else.  It's not a
place for respectable people, but the ends of the earth converge there
and no questions are asked.  That's the best spot I can think of for a
meeting-place.'

The kettle was simmering by the fire, the night was raw, and it seemed
the hour for whisky-punch.  I made a brew for Sandy and myself and
boiled some milk for Blenkiron.

'What about language?' I asked.  'You're all right, Sandy?'

'I know German fairly well; and I can pass anywhere as a Turk. The
first will do for eavesdropping and the second for ordinary business.'

'And you?' I asked Blenkiron.

'I was left out at Pentecost,' he said.  'I regret to confess I have no
gift of tongues.  But the part I have chosen for myself don't require
the polyglot.  Never forget I'm plain John S.  Blenkiron, a citizen of
the great American Republic.'

'You haven't told us your own line, Dick,' Sandy said.

'I am going to the Bosporus through Germany, and, not being a neutral,
it won't be a very cushioned journey.'

Sandy looked grave.

'That sounds pretty desperate.  Is your German good enough?'

'Pretty fair; quite good enough to pass as a native.  But officially I
shall not understand one word.  I shall be a Boer from Western Cape
Colony: one of Maritz's old lot who after a bit of trouble has got
through Angola and reached Europe.  I shall talk Dutch and nothing
else.  And, my hat! I shall be pretty bitter about the British. There's
a powerful lot of good swear-words in the taal.  I shall know all about
Africa, and be panting to get another whack at the _verdommt rooinek_.
With luck they may send me to the Uganda show or to Egypt, and I shall
take care to go by Constantinople.  If I'm to deal with the Mohammedan
natives they're bound to show me what hand they hold.  At least, that's
the way I look at it.'

We filled our glasses--two of punch and one of milk--and drank to our
next merry meeting.  Then Sandy began to laugh, and I joined in.  The
sense of hopeless folly again descended on me.  The best plans we could
make were like a few buckets of water to ease the drought of the Sahara
or the old lady who would have stopped the Atlantic with a broom.  I
thought with sympathy of little Saint Teresa.


Our various departures were unassuming, all but the American's. Sandy
spent a busy fortnight in his subterranean fashion, now in the British
Museum, now running about the country to see old exploring companions,
now at the War Office, now at the Foreign Office, but mostly in my
flat, sunk in an arm-chair and meditating. He left finally on December
1st as a King's Messenger for Cairo. Once there I knew the King's
Messenger would disappear, and some queer Oriental ruffian take his
place.  It would have been impertinence in me to inquire into his
plans.  He was the real professional, and I was only the dabbler.

Blenkiron was a different matter.  Sir Walter told me to look out for
squalls, and the twinkle in his eye gave me a notion of what was
coming.  The first thing the sportsman did was to write a letter to the
papers signed with his name.  There had been a debate in the House of
Commons on foreign policy, and the speech of some idiot there gave him
his cue.  He declared that he had been heart and soul with the British
at the start, but that he was reluctantly compelled to change his
views.  He said our blockade of Germany had broken all the laws of God
and humanity, and he reckoned that Britain was now the worst exponent
of Prussianism going.  That letter made a fine racket, and the paper
that printed it had a row with the Censor. But that was only the
beginning of Mr Blenkiron's campaign.  He got mixed up with some
mountebanks called the League of Democrats against Aggression,
gentlemen who thought that Germany was all right if we could only keep
from hurting her feelings.  He addressed a meeting under their
auspices, which was broken up by the crowd, but not before John S.  had
got off his chest a lot of amazing stuff.  I wasn't there, but a man
who was told me that he never heard such clotted nonsense.  He said
that Germany was right in wanting the freedom of the seas, and that
America would back her up, and that the British Navy was a bigger
menace to the peace of the world than the Kaiser's army.  He admitted
that he had once thought differently, but he was an honest man and not
afraid to face facts.  The oration closed suddenly, when he got a
brussels-sprout in the eye, at which my friend said he swore in a very
unpacifist style.

After that he wrote other letters to the Press, saying that there was
no more liberty of speech in England, and a lot of scallywags backed
him up.  Some Americans wanted to tar and feather him, and he got
kicked out of the Savoy.  There was an agitation to get him deported,
and questions were asked in Parliament, and the Under-Secretary for
Foreign Affairs said his department had the matter in hand.  I was
beginning to think that Blenkiron was carrying his tomfoolery too far,
so I went to see Sir Walter, but he told me to keep my mind easy.

'Our friend's motto is "Thorough",' he said, 'and he knows very well
what he is about.  We have officially requested him to leave, and he
sails from Newcastle on Monday.  He will be shadowed wherever he goes,
and we hope to provoke more outbreaks.  He is a very capable fellow.'

The last I saw of him was on the Saturday afternoon when I met him in
St James's Street and offered to shake hands.  He told me that my
uniform was a pollution, and made a speech to a small crowd about it.
They hissed him and he had to get into a taxi.  As he departed there
was just the suspicion of a wink in his left eye. On Monday I read that
he had gone off, and the papers observed that our shores were well quit
of him.

I sailed on December 3rd from Liverpool in a boat bound for the
Argentine that was due to put in at Lisbon.  I had of course to get a
Foreign Office passport to leave England, but after that my connection
with the Government ceased.  All the details of my journey were
carefully thought out.  Lisbon would be a good jumping-off place, for
it was the rendezvous of scallywags from most parts of Africa.  My kit
was an old Gladstone bag, and my clothes were the relics of my South
African wardrobe.  I let my beard grow for some days before I sailed,
and, since it grows fast, I went on board with the kind of hairy chin
you will see on the young Boer.  My name was now Brandt, Cornelis
Brandt--at least so my passport said, and passports never lie.

There were just two other passengers on that beastly boat, and they
never appeared till we were out of the Bay.  I was pretty bad myself,
but managed to move about all the time, for the frowst in my cabin
would have sickened a hippo.  The old tub took two days and a night to
waddle from Ushant to Finisterre.  Then the weather changed and we came
out of snow-squalls into something very like summer.  The hills of
Portugal were all blue and yellow like the Kalahari, and before we made
the Tagus I was beginning to forget I had ever left Rhodesia.  There
was a Dutchman among the sailors with whom I used to patter the taal,
and but for 'Good morning' and 'Good evening' in broken English to the
captain, that was about all the talking I did on the cruise.

We dropped anchor off the quays of Lisbon on a shiny blue morning,
pretty near warm enough to wear flannels.  I had now got to be very
wary.  I did not leave the ship with the shore-going boat, but made a
leisurely breakfast.  Then I strolled on deck, and there, just casting
anchor in the middle of the stream, was another ship with a blue and
white funnel I knew so well.  I calculated that a month before she had
been smelling the mangrove swamps of Angola.  Nothing could better
answer my purpose.  I proposed to board her, pretending I was looking
for a friend, and come on shore from her, so that anyone in Lisbon who
chose to be curious would think I had landed straight from Portuguese
Africa.

I hailed one of the adjacent ruffians, and got into his rowboat, with
my kit.  We reached the vessel--they called her the _Henry the
Navigator_--just as the first shore-boat was leaving.  The crowd in it
were all Portuguese, which suited my book.

But when I went up the ladder the first man I met was old Peter Pienaar.

Here was a piece of sheer monumental luck.  Peter had opened his eyes
and his mouth, and had got as far as 'Allemachtig', when I shut him
up.

'Brandt,' I said, 'Cornelis Brandt.  That's my name now, and don't you
forget it.  Who is the captain here?  Is it still old Sloggett?'

'_Ja,_' said Peter, pulling himself together.  'He was speaking about
you yesterday.'

This was better and better.  I sent Peter below to get hold of
Sloggett, and presently I had a few words with that gentleman in his
cabin with the door shut.

'You've got to enter my name in the ship's books.  I came aboard at
Mossamedes.  And my name's Cornelis Brandt.'

At first Sloggett was for objecting.  He said it was a felony.  I told
him that I dared say it was, but he had got to do it, for reasons which
I couldn't give, but which were highly creditable to all parties.  In
the end he agreed, and I saw it done.  I had a pull on old Sloggett,
for I had known him ever since he owned a dissolute tug-boat at Delagoa
Bay.

Then Peter and I went ashore and swaggered into Lisbon as if we owned
De Beers.  We put up at the big hotel opposite the railway station, and
looked and behaved like a pair of lowbred South Africans home for a
spree.  It was a fine bright day, so I hired a motor-car and said I
would drive it myself.  We asked the name of some beauty-spot to visit,
and were told Cintra and shown the road to it.  I wanted a quiet place
to talk, for I had a good deal to say to Peter Pienaar.

I christened that car the Lusitanian Terror, and it was a marvel that
we did not smash ourselves up.  There was something immortally wrong
with its steering gear.  Half a dozen times we slewed across the road,
inviting destruction.  But we got there in the end, and had luncheon in
an hotel opposite the Moorish palace.  There we left the car and
wandered up the slopes of a hill, where, sitting among scrub very like
the veld, I told Peter the situation of affairs.

But first a word must be said about Peter.  He was the man that taught
me all I ever knew of veld-craft, and a good deal about human nature
besides.  He was out of the Old Colony--Burgersdorp, I think--but he
had come to the Transvaal when the Lydenburg goldfields started.  He
was prospector, transport-rider, and hunter in turns, but principally
hunter.  In those early days he was none too good a citizen.  He was in
Swaziland with Bob Macnab, and you know what that means.  Then he took
to working off bogus gold propositions on Kimberley and Johannesburg
magnates, and what he didn't know about salting a mine wasn't
knowledge.  After that he was in the Kalahari, where he and Scotty
Smith were familiar names.  An era of comparative respectability dawned
for him with the Matabele War, when he did uncommon good scouting and
transport work.  Cecil Rhodes wanted to establish him on a stock farm
down Salisbury way, but Peter was an independent devil and would call
no man master.  He took to big-game hunting, which was what God
intended him for, for he could track a tsessebe in thick bush, and was
far the finest shot I have seen in my life.  He took parties to the
Pungwe flats, and Barotseland, and up to Tanganyika.  Then he made a
speciality of the Ngami region, where I once hunted with him, and he
was with me when I went prospecting in Damaraland.

When the Boer War started, Peter, like many of the very great hunters,
took the British side and did most of our intelligence work in the
North Transvaal.  Beyers would have hanged him if he could have caught
him, and there was no love lost between Peter and his own people for
many a day.  When it was all over and things had calmed down a bit, he
settled in Bulawayo and used to go with me when I went on trek.  At the
time when I left Africa two years before, I had lost sight of him for
months, and heard that he was somewhere on the Congo poaching
elephants.  He had always a great idea of making things hum so loud in
Angola that the Union  Government would have to step in and annex it.
After Rhodes Peter had the biggest notions south of the Line.

He was a man of about five foot ten, very thin and active, and as
strong as a buffalo.  He had pale blue eyes, a face as gentle as a
girl's, and a soft sleepy voice.  From his present appearance it looked
as if he had been living hard lately.  His clothes were of the cut you
might expect to get at Lobito Bay, he was as lean as a rake, deeply
browned with the sun, and there was a lot of grey in his beard.  He was
fifty-six years old, and used to be taken for forty. Now he looked
about his age.

I first asked him what he had been up to since the war began.  He spat,
in the Kaffir way he had, and said he had been having hell's time.

'I got hung up on the Kafue,' he said.  'When I heard from old
Letsitela that the white men were fighting I had a bright idea that I
might get into German South West from the north.  You see I knew that
Botha couldn't long keep out of the war.  Well, I got into German
territory all right, and then a _skellum_ of an officer came along, and
commandeered all my mules, and wanted to commandeer me with them for
his fool army.  He was a very ugly man with a yellow face.'  Peter
filled a deep pipe from a kudu-skin pouch.

'Were you commandeered?' I asked.

'No.  I shot him--not so as to kill, but to wound badly.  It was all
right, for he fired first on me.  Got me too in the left shoulder.  But
that was the beginning of bad trouble.  I trekked east pretty fast, and
got over the border among the Ovamba.  I have made many journeys, but
that was the worst.  Four days I went without water, and six without
food.  Then by bad luck I fell in with 'Nkitla--you remember, the
half-caste chief.  He said I owed him money for cattle which I bought
when I came there with Carowab.  It was a lie, but he held to it, and
would give me no transport.  So I crossed the Kalahari on my feet.
Ugh, it was as slow as a vrouw coming from _nachtmaal_.  It took weeks
and weeks, and when I came to Lechwe's kraal, I heard that the fighting
was over and that Botha had conquered the Germans.  That, too, was a
lie, but it deceived me, and I went north into Rhodesia, where I
learned the truth.  But by then I judged the war had gone too far for
me to make any profit out of it, so I went into Angola to look for
German refugees.  By that time I was hating Germans worse than hell.'

'But what did you propose to do with them?' I asked.

'I had a notion they would make trouble with the Government in those
parts.  I don't specially love the Portugoose, but I'm for him against
the Germans every day.  Well, there was trouble, and I had a merry time
for a month or two.  But by and by it petered out, and I thought I had
better clear for Europe, for South Africa was settling down just as the
big show was getting really interesting.  So here I am, Cornelis, my
old friend.  If I shave my beard will they let me join the Flying
Corps?'

I looked at Peter sitting there smoking, as imperturbable as if he had
been growing mealies in Natal all his life and had run home for a
month's holiday with his people in Peckham.

'You're coming with me, my lad,' I said.  'We're going into Germany.'

Peter showed no surprise.  'Keep in mind that I don't like the
Germans,' was all he said.  'I'm a quiet Christian man, but I've the
devil of a temper.'

Then I told him the story of our mission. 'You and I have got to be
Maritz's men.  We went into Angola, and now we're trekking for the
Fatherland to get a bit of our own back from the infernal English.
Neither of us knows any German--publicly.  We'd better plan out the
fighting we were in--Kakamas will do for one, and Schuit Drift.  You
were a Ngamiland hunter before the war.  They won't have your
_dossier_, so you can tell any lie you like.  I'd better be an educated
Afrikander, one of Beyers's bright lads, and a pal of old Hertzog.  We
can let our imagination loose about that part, but we must stick to the
same yarn about the fighting.'

'_Ja_, Cornelis,' said Peter.  (He had called me Cornelis ever since I
had told him my new name.  He was a wonderful chap for catching on to
any game.) 'But after we get into Germany, what then? There can't be
much difficulty about the beginning.  But once we're among the
beer-swillers I don't quite see our line.  We're to find out about
something that's going on in Turkey?  When I was a boy the predikant
used to preach about Turkey.  I wish I was better educated and
remembered whereabouts in the map it was.'

'You leave that to me,' I said; 'I'll explain it all to you before we
get there.  We haven't got much of a spoor, but we'll cast about, and
with luck will pick it up.  I've seen you do it often enough when we
hunted kudu on the Kafue.'

Peter nodded.  'Do we sit still in a German town?' he asked anxiously.
'I shouldn't like that, Cornelis.'

'We move gently eastward to Constantinople,' I said.

Peter grinned.  'We should cover a lot of new country.  You can reckon
on me, friend Cornelis.  I've always had a hankering to see Europe.'

He rose to his feet and stretched his long arms.

'We'd better begin at once.  God, I wonder what's happened to old Solly
Maritz, with his bottle face?  Yon was a fine battle at the drift when
I was sitting up to my neck in the Orange praying that Brits' lads
would take my head for a stone.'

Peter was as thorough a mountebank, when he got started, as Blenkiron
himself.  All the way back to Lisbon he yarned about Maritz and his
adventures in German South West till I half believed they were true.
He made a very good story of our doings, and by his constant harping on
it I pretty soon got it into my memory. That was always Peter's way.
He said if you were going to play a part, you must think yourself into
it, convince yourself that you were it, till you really were it and
didn't act but behaved naturally. The two men who had started that
morning from the hotel door had been bogus enough, but the two men that
returned were genuine desperadoes itching to get a shot at England.

We spent the evening piling up evidence in our favour.  Some kind of
republic had been started in Portugal, and ordinarily the cafes would
have been full of politicians, but the war had quieted all these local
squabbles, and the talk was of nothing but what was doing in France and
Russia.  The place we went to was a big, well-lighted show on a main
street, and there were a lot of sharp-eyed fellows wandering about that
I guessed were spies and police agents. I knew that Britain was the one
country that doesn't bother about this kind of game, and that it would
be safe enough to let ourselves go.

I talked Portuguese fairly well, and Peter spoke it like a Lourenco
Marques bar-keeper, with a lot of Shangaan words to fill up.  He
started on curacao, which I reckoned was a new drink to him, and
presently his tongue ran freely.  Several neighbours pricked up their
ears, and soon we had a small crowd round our table.

We talked to each other of Maritz and our doings.  It didn't seem to be
a popular subject in that cafe.  One big blue-black fellow said that
Maritz was a dirty swine who would soon be hanged.  Peter quickly
caught his knife-wrist with one hand and his throat with the other, and
demanded an apology.  He got it.  The Lisbon _boulevardiers_ have not
lost any lions.

After that there was a bit of a squash in our corner.  Those near to us
were very quiet and polite, but the outer fringe made remarks. When
Peter said that if Portugal, which he admitted he loved, was going to
stick to England she was backing the wrong horse, there was a murmur of
disapproval.  One decent-looking old fellow, who had the air of a
ship's captain, flushed all over his honest face, and stood up looking
straight at Peter.  I saw that we had struck an Englishman, and
mentioned it to Peter in Dutch.

Peter played his part perfectly.  He suddenly shut up, and, with
furtive looks around him, began to jabber to me in a low voice.  He was
the very picture of the old stage conspirator.

The old fellow stood staring at us.  'I don't very well understand this
damned lingo,' he said; 'but if so be you dirty Dutchmen are sayin'
anything against England, I'll ask you to repeat it.  And if so be as
you repeats it I'll take either of you on and knock the face off him.'

He was a chap after my own heart, but I had to keep the game up.  I
said in Dutch to Peter that we mustn't get brawling in a public house.
'Remember the big thing,' I said darkly.  Peter nodded, and the old
fellow, after staring at us for a bit, spat scornfully, and walked out.

'The time is coming when the Englander will sing small,' I observed to
the crowd.  We stood drinks to one or two, and then swaggered into the
street.  At the door a hand touched my arm, and, looking down, I saw a
little scrap of a man in a fur coat.

'Will the gentlemen walk a step with me and drink a glass of beer?' he
said in very stiff Dutch.

'Who the devil are you?' I asked.

'_Gott strafe England!_' was his answer, and, turning back the lapel of
his coat, he showed some kind of ribbon in his buttonhole.

'Amen,' said Peter.  'Lead on, friend.  We don't mind if we do.'

He led us to a back street and then up two pairs of stairs to a very
snug little flat.  The place was filled with fine red lacquer, and I
guessed that art-dealing was his nominal business.  Portugal, since the
republic broke up the convents and sold up the big royalist grandees,
was full of bargains in the lacquer and curio line.

He filled us two long tankards of very good Munich beer.

'_Prosit_,' he said, raising his glass.  'You are from South Africa.
What make you in Europe?'

We both looked sullen and secretive.

'That's our own business,' I answered.  'You don't expect to buy our
confidence with a glass of beer.'

'So?' he said.  'Then I will put it differently.  From your speech in
the cafe I judge you do not love the English.'

Peter said something about stamping on their grandmothers, a Kaffir
phrase which sounded gruesome in Dutch.

The man laughed.  'That is all I want to know.  You are on the German
side?'

'That remains to be seen,' I said.  'If they treat me fair I'll fight
for them, or for anybody else that makes war on England.  England has
stolen my country and corrupted my people and made me an exile. We
Afrikanders do not forget.  We may be slow but we win in the end.  We
two are men worth a great price.  Germany fights England in East
Africa.  We know the natives as no Englishmen can ever know them.  They
are too soft and easy and the Kaffirs laugh at them.  But we can handle
the blacks so that they will fight like devils for fear of us.  What is
the reward, little man, for our services?  I will tell you. There will
be no reward.  We ask none.  We fight for hate of England.'

Peter grunted a deep approval.

'That is good talk,' said our entertainer, and his close-set eyes
flashed.  'There is room in Germany for such men as you.  Where are you
going now, I beg to know.'

'To Holland,' I said.  'Then maybe we will go to Germany.  We are tired
with travel and may rest a bit.  This war will last long and our chance
will come.'

'But you may miss your market,' he said significantly.  'A ship sails
tomorrow for Rotterdam.  If you take my advice, you will go with her.'

This was what I wanted, for if we stayed in Lisbon some real soldier of
Maritz might drop in any day and blow the gaff.

'I recommend you to sail in the _Machado_,' he repeated.  'There is
work for you in Germany--oh yes, much work; but if you delay the chance
may pass.  I will arrange your journey.  It is my business to help the
allies of my fatherland.'

He wrote down our names and an epitome of our doings contributed by
Peter, who required two mugs of beer to help him through.  He was a
Bavarian, it seemed, and we drank to the health of Prince Rupprecht,
the same blighter I was trying to do in at Loos.  That was an irony
which Peter unfortunately could not appreciate.  If he could he would
have enjoyed it.

The little chap saw us back to our hotel, and was with us the next
morning after breakfast, bringing the steamer tickets.  We got on board
about two in the afternoon, but on my advice he did not see us off.  I
told him that, being British subjects and rebels at that, we did not
want to run any risks on board, assuming a British cruiser caught us up
and searched us.  But Peter took twenty pounds off him for travelling
expenses, it being his rule never to miss an opportunity of spoiling
the Egyptians.

As we were dropping down the Tagus we passed the old _Henry the
Navigator_.

'I met Sloggett in the street this morning,' said Peter, 'and he told
me a little German man had been off in a boat at daybreak looking up
the passenger list.  Yon was a right notion of yours, Cornelis.  I am
glad we are going among Germans.  They are careful people whom it is a
pleasure to meet.'


The Germans, as Peter said, are a careful people.  A man met us on the
quay at Rotterdam.  I was a bit afraid that something might have turned
up in Lisbon to discredit us, and that our little friend might have
warned his pals by telegram.  But apparently all was serene.

Peter and I had made our plans pretty carefully on the voyage. We had
talked nothing but Dutch, and had kept up between ourselves the role of
Maritz's men, which Peter said was the only way to play a part well.
Upon my soul, before we got to Holland I was not very clear in my own
mind what my past had been.  Indeed the danger was that the other side
of my mind, which should be busy with the great problem, would get
atrophied, and that I should soon be mentally on a par with the
ordinary backveld desperado.

We had agreed that it would be best to get into Germany at once, and
when the agent on the quay told us of a train at midday we decided to
take it.

I had another fit of cold feet before we got over the frontier.  At the
station there was a King's Messenger whom I had seen in France, and a
war correspondent who had been trotting round our part of the front
before Loos.  I heard a woman speaking pretty clean-cut English, which
amid the hoarse Dutch jabber sounded like a lark among crows.  There
were copies of the English papers for sale, and English cheap editions.
I felt pretty bad about the whole business, and wondered if I should
ever see these homely sights again.

But the mood passed when the train started.  It was a clear blowing
day, and as we crawled through the flat pastures of Holland my time was
taken up answering Peter's questions.  He had never been in Europe
before, and formed a high opinion of the farming. He said he reckoned
that such land would carry four sheep a morgen.  We were thick in talk
when we reached the frontier station and jolted over a canal bridge
into Germany.

I had expected a big barricade with barbed wire and entrenchments. But
there was nothing to see on the German side but half a dozen sentries
in the field-grey I had hunted at Loos.  An under-officer, with the
black-and-gold button of the Landsturm, hoicked us out of the train,
and we were all shepherded into a big bare waiting-room where a large
stove burned.  They took us two at a time into an inner room for
examination.  I had explained to Peter all about this formality, but I
was glad we went in together, for they made us strip to the skin, and I
had to curse him pretty seriously to make him keep quiet.  The men who
did the job were fairly civil, but they were mighty thorough.  They
took down a list of all we had in our pockets and bags, and all the
details from the passports the Rotterdam agent had given us.

We were dressing when a man in a lieutenant's uniform came in with a
paper in his hand.  He was a fresh-faced lad of about twenty, with
short-sighted spectacled eyes.

'Herr Brandt,' he called out.

I nodded.

'And this is Herr Pienaar?' he asked in Dutch.

He saluted.  'Gentlemen, I apologize.  I am late because of the
slowness of the Herr Commandant's motor-car.  Had I been in time you
would not have been required to go through this ceremony. We have been
advised of your coming, and I am instructed to attend you on your
journey.  The train for Berlin leaves in half an hour.  Pray do me the
honour to join me in a bock.'

With a feeling of distinction we stalked out of the ordinary ruck of
passengers and followed the lieutenant to the station restaurant. He
plunged at once into conversation, talking the Dutch of Holland, which
Peter, who had forgotten his school-days, found a bit hard to follow.
He was unfit for active service, because of his eyes and a weak heart,
but he was a desperate fire-eater in that stuffy restaurant.  By his
way of it Germany could gobble up the French and the Russians whenever
she cared, but she was aiming at getting all the Middle East in her
hands first, so that she could come out conqueror with the practical
control of half the world.

'Your friends the English,' he said grinning, 'will come last. When we
have starved them and destroyed their commerce with our under-sea boats
we will show them what our navy can do.  For a year they have been
wasting their time in brag and politics, and we have been building
great ships--oh, so many!  My cousin at Kiel--' and he looked over his
shoulder.

But we never heard about that cousin at Kiel.  A short sunburnt man
came in and our friend sprang up and saluted, clicking his heels like a
pair of tongs.

'These are the South African Dutch, Herr Captain,' he said.

The new-comer looked us over with bright intelligent eyes, and started
questioning Peter in the taal.  It was well that we had taken some
pains with our story, for this man had been years in German South West,
and knew every mile of the borders.  Zorn was his name, and both Peter
and I thought we remembered hearing him spoken of.

I am thankful to say that we both showed up pretty well.  Peter told
his story to perfection, not pitching it too high, and asking me now
and then for a name or to verify some detail.  Captain Zorn looked
satisfied.

'You seem the right kind of fellows,' he said.  'But remember'--and he
bent his brows on us--'we do not understand slimness in this land.  If
you are honest you will be rewarded, but if you dare to play a double
game you will be shot like dogs.  Your race has produced over many
traitors for my taste.'

'I ask no reward,' I said gruffly.  'We are not Germans or Germany's
slaves.  But so long as she fights against England we will fight for
her.'

'Bold words,' he said; 'but you must bow your stiff necks to discipline
first.  Discipline has been the weak point of you Boers, and you have
suffered for it.  You are no more a nation.  In Germany we put
discipline first and last, and therefore we will conquer the world.
Off with you now.  Your train starts in three minutes.  We will see
what von Stumm will make of you.'

That fellow gave me the best 'feel' of any German I had yet met. He was
a white man and I could have worked with him.  I liked his stiff chin
and steady blue eyes.

My chief recollection of our journey to Berlin was its commonplaceness.
The spectacled lieutenant fell asleep, and for the most part we had the
carriage to ourselves.  Now and again a soldier on leave would drop in,
most of them tired men with heavy eyes.  No wonder, poor devils, for
they were coming back from the Yser or the Ypres salient.  I would have
liked to talk to them, but officially of course I knew no German, and
the conversation I overheard did not signify much.  It was mostly about
regimental details, though one chap, who was in better spirits than the
rest, observed that this was the last Christmas of misery, and that
next year he would be holidaying at home with full pockets.  The others
assented, but without much conviction.

The winter day was short, and most of the journey was made in the dark.
I could see from the window the lights of little villages, and now and
then the blaze of ironworks and forges.  We stopped at a town for
dinner, where the platform was crowded with drafts waiting to go
westward.  We saw no signs of any scarcity of food, such as the English
newspapers wrote about.  We had an excellent dinner at the station
restaurant, which, with a bottle of white wine, cost just three
shillings apiece.  The bread, to be sure, was poor, but I can put up
with the absence of bread if I get a juicy fillet of beef and as good
vegetables as you will see in the Savoy.

I was a little afraid of our giving ourselves away in our sleep, but I
need have had no fear, for our escort slumbered like a hog with his
mouth wide open.  As we roared through the darkness I kept pinching
myself to make myself feel that I was in the enemy's land on a wild
mission.  The rain came on, and we passed through dripping towns, with
the lights shining from the wet streets.  As we went eastward the
lighting seemed to grow more generous.  After the murk of London it was
queer to slip through garish stations with a hundred arc lights
glowing, and to see long lines of lamps running to the horizon.  Peter
dropped off early, but I kept awake till midnight, trying to focus
thoughts that persistently strayed. Then I, too, dozed and did not
awake till about five in the morning, when we ran into a great busy
terminus as bright as midday.  It was the easiest and most unsuspicious
journey I ever made.

The lieutenant stretched himself and smoothed his rumpled uniform. We
carried our scanty luggage to a _droschke_, for there seemed to be no
porters.  Our escort gave the address of some hotel and we rumbled out
into brightly lit empty streets.

'A mighty dorp,' said Peter.  'Of a truth the Germans are a great
people.'

The lieutenant nodded good-humouredly.

'The greatest people on earth,' he said, 'as their enemies will soon
bear witness.'

I would have given a lot for a bath, but I felt that it would be
outside my part, and Peter was not of the washing persuasion.  But we
had a very good breakfast of coffee and eggs, and then the lieutenant
started on the telephone.  He began by being dictatorial, then he
seemed to be switched on to higher authorities, for he grew more
polite, and at the end he fairly crawled.  He made some arrangements,
for he informed us that in the afternoon we would see some fellow whose
title he could not translate into Dutch.  I judged he was a great
swell, for his voice became reverential at the mention of him.

He took us for a walk that morning after Peter and I had attended to
our toilets.  We were an odd pair of scallywags to look at, but as
South African as a wait-a-bit bush.  Both of us had ready-made tweed
suits, grey flannel shirts with flannel collars, and felt hats with
broader brims than they like in Europe.  I had strong-nailed brown
boots, Peter a pair of those mustard-coloured abominations which the
Portuguese affect and which made him hobble like a Chinese lady.  He
had a scarlet satin tie which you could hear a mile off.  My beard had
grown to quite a respectable length, and I trimmed it like General
Smuts'.  Peter's was the kind of loose flapping thing the _taakhaar_
loves, which has scarcely ever been shaved, and is combed once in a
blue moon.  I must say we made a pretty solid pair.  Any South African
would have set us down as a Boer from the back-veld who had bought a
suit of clothes in the nearest store, and his cousin from some
one-horse dorp who had been to school and thought himself the devil of
a fellow.  We fairly reeked of the sub-continent, as the papers call it.

It was a fine morning after the rain, and we wandered about in the
streets for a couple of hours.  They were busy enough, and the shops
looked rich and bright with their Christmas goods, and one big store
where I went to buy a pocket-knife was packed with customers.  One
didn't see very many young men, and most of the women wore mourning.
Uniforms were everywhere, but their wearers generally looked like
dug-outs or office fellows.  We had a glimpse of the squat building
which housed the General Staff and took off our hats to it.  Then we
stared at the Marinamt, and I wondered what plots were hatching there
behind old Tirpitz's whiskers. The capital gave one an impression of
ugly cleanness and a sort of dreary effectiveness.  And yet I found it
depressing--more depressing than London.  I don't know how to put it,
but the whole big concern seemed to have no soul in it, to be like a
big factory instead of a city.  You won't make a factory look like a
house, though you decorate its front and plant rose-bushes all round
it. The place depressed and yet cheered me.  It somehow made the German
people seem smaller.

At three o'clock the lieutenant took us to a plain white building in a
side street with sentries at the door.  A young staff officer met us
and made us wait for five minutes in an ante-room.  Then we were
ushered into a big room with a polished floor on which Peter nearly sat
down.  There was a log fire burning, and seated at a table was a little
man in spectacles with his hair brushed back from his brow like a
popular violinist.  He was the boss, for the lieutenant saluted him and
announced our names.  Then he disappeared, and the man at the table
motioned us to sit down in two chairs before him.

'Herr Brandt and Herr Pienaar?' he asked, looking over his glasses.

But it was the other man that caught my eye.  He stood with his back to
the fire leaning his elbows on the mantelpiece.  He was a perfect
mountain of a fellow, six and a half feet if he was an inch, with
shoulders on him like a shorthorn bull.  He was in uniform and the
black-and-white ribbon of the Iron Cross showed at a buttonhole.  His
tunic was all wrinkled and strained as if it could scarcely contain his
huge chest, and mighty hands were clasped over his stomach.  That man
must have had the length of reach of a gorilla.  He had a great, lazy,
smiling face, with a square cleft chin which stuck out beyond the rest.
His brow retreated and the stubby back of his head ran forward to meet
it, while his neck below bulged out over his collar.  His head was
exactly the shape of a pear with the sharp end topmost.

He stared at me with his small bright eyes and I stared back.  I had
struck something I had been looking for for a long time, and till that
moment I wasn't sure that it existed.  Here was the German of
caricature, the real German, the fellow we were up against.  He was as
hideous as a hippopotamus, but effective.  Every bristle on his odd
head was effective.

The man at the table was speaking.  I took him to be a civilian
official of sorts, pretty high up from his surroundings, perhaps an
Under-Secretary.  His Dutch was slow and careful, but good--too good
for Peter.  He had a paper before him and was asking us questions from
it.  They did not amount to much, being pretty well a repetition of
those Zorn had asked us at the frontier.  I answered fluently, for I
had all our lies by heart.

Then the man on the hearthrug broke in.  'I'll talk to them,
Excellency,' he said in German.  'You are too academic for those
outland swine.'

He began in the _taal_, with the thick guttural accent that you get in
German South West.  'You have heard of me,' he said.  'I am the Colonel
von Stumm who fought the Heraros.'

Peter pricked up his ears.  '_Ja_, Baas, you cut off the chief
Baviaan's head and sent it in pickle about the country.  I have seen
it.'

The big man laughed.  'You see I am not forgotten,' he said to his
friend, and then to us: 'So I treat my enemies, and so will Germany
treat hers.  You, too, if you fail me by a fraction of an inch.'  And
he laughed loud again.

There was something horrible in that boisterousness.  Peter was
watching him from below his eyelids, as I have seen him watch a lion
about to charge.

He flung himself on a chair, put his elbows on the table, and thrust
his face forward.

'You have come from a damned muddled show.  If I had Maritz in my power
I would have him flogged at a wagon's end.  Fools and pig-dogs, they
had the game in their hands and they flung it away. We could have
raised a fire that would have burned the English into the sea, and for
lack of fuel they let it die down.  Then they try to fan it when the
ashes are cold.'

He rolled a paper pellet and flicked it into the air.  'That is what I
think of your idiot general,' he said, 'and of all you Dutch.  As slow
as a fat vrouw and as greedy as an aasvogel.'

We looked very glum and sullen.

'A pair of dumb dogs,' he cried.  'A thousand Brandenburgers would have
won in a fortnight.  Seitz hadn't much to boast of, mostly clerks and
farmers and half-castes, and no soldier worth the name to lead them,
but it took Botha and Smuts and a dozen generals to hunt him down.  But
Maritz!' His scorn came like a gust of wind.

'Maritz did all the fighting there was,' said Peter sulkily.  'At any
rate he wasn't afraid of the sight of the khaki like your lot.'

'Maybe he wasn't,' said the giant in a cooing voice; 'maybe he had his
reasons for that.  You Dutchmen have always a feather-bed to fall on.
You can always turn traitor.  Maritz now calls himself Robinson, and
has a pension from his friend Botha.'

'That,' said Peter, 'is a very damned lie.'

'I asked for information,' said Stumm with a sudden politeness. 'But
that is all past and done with.  Maritz matters no more than your old
Cronjes and Krugers.  The show is over, and you are looking for safety.
For a new master perhaps?  But, man, what can you bring?  What can you
offer?  You and your Dutch are lying in the dust with the yoke on your
necks.  The Pretoria lawyers have talked you round.  You see that map,'
and he pointed to a big one on the wall.  'South Africa is coloured
green.  Not red for the English, or yellow for the Germans.  Some day
it will be yellow, but for a little it will be green--the colour of
neutrals, of nothings, of boys and young ladies and chicken-hearts.'

I kept wondering what he was playing at.

Then he fixed his eyes on Peter.  'What do you come here for? The
game's up in your own country.  What can you offer us Germans?  If we
gave you ten million marks and sent you back you could do nothing.
Stir up a village row, perhaps, and shoot a policeman.  South Africa is
counted out in this war.  Botha is a cleverish man and has beaten you
calves'-heads of rebels.  Can you deny it?'

Peter couldn't.  He was terribly honest in some things, and these were
for certain his opinions.

'No,' he said, 'that is true, Baas.'

'Then what in God's name can you do?' shouted Stumm.

Peter mumbled some foolishness about nobbling Angola for Germany and
starting a revolution among the natives.  Stumm flung up his arms and
cursed, and the Under-Secretary laughed.

It was high time for me to chip in.  I was beginning to see the kind of
fellow this Stumm was, and as he talked I thought of my mission, which
had got overlaid by my Boer past.  It looked as if he might be useful.

'Let me speak,' I said.  'My friend is a great hunter, but he fights
better than he talks.  He is no politician.  You speak truth.  South
Africa is a closed door for the present, and the key to it is
elsewhere. Here in Europe, and in the east, and in other parts of
Africa.  We have come to help you to find the key.'

Stumm was listening.  'Go on, my little Boer.  It will be a new thing
to hear a _taakhaar_ on world-politics.'

'You are fighting,' I said, 'in East Africa; and soon you may fight in
Egypt.  All the east coast north of the Zambesi will be your
battle-ground.  The English run about the world with little
expeditions. I do not know where the places are, though I read of them
in the papers.  But I know my Africa.  You want to beat them here in
Europe and on the seas.  Therefore, like wise generals, you try to
divide them and have them scattered throughout the globe while you
stick at home.  That is your plan?'

'A second Falkenhayn,' said Stumm, laughing.

'Well, England will not let East Africa go.  She fears for Egypt and
she fears, too, for India.  If you press her there she will send armies
and more armies till she is so weak in Europe that a child can crush
her.  That is England's way.  She cares more for her Empire than for
what may happen to her allies.  So I say press and still press there,
destroy the railway to the Lakes, burn her capital, pen up every
Englishman in Mombasa island.  At this moment it is worth for you a
thousand Damaralands.'

The man was really interested and the Under-Secretary, too, pricked up
his ears.

'We can keep our territory,' said the former; 'but as for pressing, how
the devil are we to press?  The accursed English hold the sea. We
cannot ship men or guns there.  South are the Portuguese and west the
Belgians.  You cannot move a mass without a lever.'

'The lever is there, ready for you,' I said.

'Then for God's sake show it me,' he cried.

I looked at the door to see that it was shut, as if what I had to say
was very secret.

'You need men, and the men are waiting.  They are black, but they are
the stuff of warriors.  All round your borders you have the remains of
great fighting tribes, the Angoni, the Masai, the Manyumwezi, and above
all the Somalis of the north, and the dwellers on the upper Nile.  The
British recruit their black regiments there, and so do you.  But to get
recruits is not enough.  You must set whole nations moving, as the Zulu
under Tchaka flowed over South Africa.'

'It cannot be done,' said the Under-Secretary.

'It can be done,' I said quietly.  'We two are here to do it.'

This kind of talk was jolly difficult for me, chiefly because of
Stumm's asides in German to the official.  I had, above all things, to
get the credit of knowing no German, and, if you understand a language
well, it is not very easy when you are interrupted not to show that you
know it, either by a direct answer, or by referring to the interruption
in what you say next.  I had to be always on my guard, and yet it was
up to me to be very persuasive and convince these fellows that I would
be useful.  Somehow or other I had to get into their confidence.

'I have been for years up and down in Africa--Uganda and the Congo and
the Upper Nile.  I know the ways of the Kaffir as no Englishman does.
We Afrikanders see into the black man's heart, and though he may hate
us he does our will.  You Germans are like the English; you are too big
folk to understand plain men. "Civilize," you cry.  "Educate," say the
English.  The black man obeys and puts away his gods, but he worships
them all the time in his soul.  We must get his gods on our side, and
then he will move mountains.  We must do as John Laputa did with
Sheba's necklace.'

'That's all in the air,' said Stumm, but he did not laugh.

'It is sober common sense,' I said.  'But you must begin at the right
end.  First find the race that fears its priests.  It is waiting for
you--the Mussulmans of Somaliland and the Abyssinian border and the
Blue and White Nile.  They would be like dried grasses to catch fire if
you used the flint and steel of their religion.  Look what the English
suffered from a crazy Mullah who ruled only a dozen villages.  Once get
the flames going and they will lick up the pagans of the west and
south.  This is the way of Africa.  How many thousands, think you, were
in the Mahdi's army who never heard of the Prophet till they saw the
black flags of the Emirs going into battle?'

Stumm was smiling.  He turned his face to the official and spoke with
his hand over his mouth, but I caught his words.  They were: 'This is
the man for Hilda.'  The other pursed his lips and looked a little
scared.

Stumm rang a bell and the lieutenant came in and clicked his heels.  He
nodded towards Peter.  'Take this man away with you. We have done with
him.  The other fellow will follow presently.'

Peter went out with a puzzled face and Stumm turned to me.

'You are a dreamer, Brandt,' he said.  'But I do not reject you on that
account.  Dreams sometimes come true, when an army follows the
visionary.  But who is going to kindle the flame?'

'You,' I said.

'What the devil do you mean?' he asked.

'That is your part.  You are the cleverest people in the world. You
have already half the Mussulman lands in your power.  It is for you to
show us how to kindle a holy war, for clearly you have the secret of
it.  Never fear but we will carry out your order.'

'We have no secret,' he said shortly, and glanced at the official, who
stared out of the window.

I dropped my jaw and looked the picture of disappointment.  'I do not
believe you,' I said slowly.  'You play a game with me.  I have not
come six thousand miles to be made a fool of.'

'Discipline, by God,' Stumm cried.  'This is none of your ragged
commandos.'  In two strides he was above me and had lifted me out of my
seat.  His great hands clutched my shoulders, and his thumbs gouged my
armpits.  I felt as if I were in the grip of a big ape.  Then very
slowly he shook me so that my teeth seemed loosened and my head swam.
He let me go and I dropped limply back in the chair.

'Now, go!  _Futsack!_  And remember that I am your master.  I, Ulric
von Stumm, who owns you as a Kaffir owns his mongrel. Germany may have
some use for you, my friend, when you fear me as you never feared your
God.'

As I walked dizzily away the big man was smiling in his horrible way,
and that little official was blinking and smiling too.  I had struck a
dashed queer country, so queer that I had had no time to remember that
for the first time in my life I had been bullied without hitting back.
When I realized it I nearly choked with anger.  But I thanked heaven I
had shown no temper, for I remembered my mission.  Luck seemed to have
brought me into useful company.


Next morning there was a touch of frost and a nip in the air which
stirred my blood and put me in buoyant spirits.  I forgot my precarious
position and the long road I had still to travel.  I came down to
breakfast in great form, to find Peter's even temper badly ruffled. He
had remembered Stumm in the night and disliked the memory; this he
muttered to me as we rubbed shoulders at the dining-room door.  Peter
and I got no opportunity for private talk.  The lieutenant was with us
all the time, and at night we were locked in our rooms. Peter
discovered this through trying to get out to find matches, for he had
the bad habit of smoking in bed.

Our guide started on the telephone, and announced that we were to be
taken to see a prisoners' camp.  In the afternoon I was to go somewhere
with Stumm, but the morning was for sight-seeing. 'You will see,' he
told us, 'how merciful is a great people.  You will also see some of
the hated English in our power.  That will delight you.  They are the
forerunners of all their nation.'

We drove in a taxi through the suburbs and then over a stretch of flat
market-garden-like country to a low rise of wooded hills. After an
hour's ride we entered the gate of what looked like a big reformatory
or hospital.  I believe it had been a home for destitute children.
There were sentries at the gate and massive concentric circles of
barbed wire through which we passed under an arch that was let down
like a portcullis at nightfall.  The lieutenant showed his permit, and
we ran the car into a brick-paved yard and marched through a lot more
sentries to the office of the commandant.

He was away from home, and we were welcomed by his deputy, a pale young
man with a head nearly bald.  There were introductions in German which
our guide translated into Dutch, and a lot of elegant speeches about
how Germany was foremost in humanity as well as martial valour.  Then
they stood us sandwiches and beer, and we formed a procession for a
tour of inspection.  There were two doctors, both mild-looking men in
spectacles, and a couple of warders--under-officers of the good old
burly, bullying sort I knew well.  That was the cement which kept the
German Army together.  Her men were nothing to boast of on the average;
no more were the officers, even in crack corps like the Guards and the
Brandenburgers; but they seemed to have an inexhaustible supply of
hard, competent N.C.O.s.

We marched round the wash-houses, the recreation-ground, the kitchens,
the hospital--with nobody in it save one chap with the 'flu.'  It
didn't seem to be badly done.  This place was entirely for officers,
and I expect it was a show place where American visitors were taken.
If half the stories one heard were true there were some pretty ghastly
prisons away in South and East Germany.

I didn't half like the business.  To be a prisoner has always seemed to
me about the worst thing that could happen to a man. The sight of
German prisoners used to give me a bad feeling inside, whereas I looked
at dead Boches with nothing but satisfaction. Besides, there was the
off-chance that I might be recognized.  So I kept very much in the
shadow whenever we passed anybody in the corridors.  The few we met
passed us incuriously.  They saluted the deputy-commandant, but
scarcely wasted a glance on us.  No doubt they thought we were
inquisitive Germans come to gloat over them.  They looked fairly fit,
but a little puffy about the eyes, like men who get too little
exercise.  They seemed thin, too.  I expect the food, for all the
commandant's talk, was nothing to boast of.  In one room people were
writing letters.  It was a big place with only a tiny stove to warm it,
and the windows were shut so that the atmosphere was a cold frowst.  In
another room a fellow was lecturing on something to a dozen hearers and
drawing figures on a blackboard.  Some were in ordinary khaki, others
in any old thing they could pick up, and most wore greatcoats.  Your
blood gets thin when you have nothing to do but hope against hope and
think of your pals and the old days.

I was moving along, listening with half an ear to the lieutenant's
prattle and the loud explanations of the deputy-commandant, when I
pitchforked into what might have been the end of my business. We were
going through a sort of convalescent room, where people were sitting
who had been in hospital.  It was a big place, a little warmer than the
rest of the building, but still abominably fuggy. There were about half
a dozen men in the room, reading and playing games.  They looked at us
with lack-lustre eyes for a moment, and then returned to their
occupations.  Being convalescents I suppose they were not expected to
get up and salute.

All but one, who was playing Patience at a little table by which we
passed.  I was feeling very bad about the thing, for I hated to see
these good fellows locked away in this infernal German hole when they
might have been giving the Boche his deserts at the front. The
commandant went first with Peter, who had developed a great interest in
prisons.  Then came our lieutenant with one of the doctors; then a
couple of warders; and then the second doctor and myself.  I was
absent-minded at the moment and was last in the queue.

The Patience-player suddenly looked up and I saw his face.  I'm hanged
if it wasn't Dolly Riddell, who was our brigade machine-gun officer at
Loos.  I had heard that the Germans had got him when they blew up a
mine at the Quarries.

I had to act pretty quick, for his mouth was agape, and I saw he was
going to speak.  The doctor was a yard ahead of me.

I stumbled and spilt his cards on the floor.  Then I kneeled to pick
them up and gripped his knee.  His head bent to help me and I spoke low
in his ear.

'I'm Hannay all right.  For God's sake don't wink an eye.  I'm here on
a secret job.'

The doctor had turned to see what was the matter.  I got a few more
words in.  'Cheer up, old man.  We're winning hands down.'

Then I began to talk excited Dutch and finished the collection of the
cards.  Dolly was playing his part well, smiling as if he was amused by
the antics of a monkey.  The others were coming back, the
deputy-commandant with an angry light in his dull eye.  'Speaking to
the prisoners is forbidden,' he shouted.

I looked blankly at him till the lieutenant translated.

'What kind of fellow is he?' said Dolly in English to the doctor. 'He
spoils my game and then jabbers High-Dutch at me.'

Officially I knew English, and that speech of Dolly's gave me my cue.
I pretended to be very angry with the very damned Englishman, and went
out of the room close by the deputy-commandant, grumbling like a sick
jackal.  After that I had to act a bit.  The last place we visited was
the close-confinement part where prisoners were kept as a punishment
for some breach of the rules.  They looked cheerless enough, but I
pretended to gloat over the sight, and said so to the lieutenant, who
passed it on to the others.  I have rarely in my life felt such a cad.

On the way home the lieutenant discoursed a lot about prisoners and
detention-camps, for at one time he had been on duty at Ruhleben.
Peter, who had been in quod more than once in his life, was deeply
interested and kept on questioning him.  Among other things he told us
was that they often put bogus prisoners among the rest, who acted as
spies.  If any plot to escape was hatched these fellows got into it and
encouraged it.  They never interfered till the attempt was actually
made and then they had them on toast.  There was nothing the Boche
liked so much as an excuse for sending a poor devil to 'solitary'.


That afternoon Peter and I separated.  He was left behind with the
lieutenant and I was sent off to the station with my bag in the company
of a Landsturm sergeant.  Peter was very cross, and I didn't care for
the look of things; but I brightened up when I heard I was going
somewhere with Stumm.  If he wanted to see me again he must think me of
some use, and if he was going to use me he was bound to let me into his
game.  I liked Stumm about as much as a dog likes a scorpion, but I
hankered for his society.

At the station platform, where the ornament of the Landsturm saved me
all the trouble about tickets, I could not see my companion. I stood
waiting, while a great crowd, mostly of soldiers, swayed past me and
filled all the front carriages.  An officer spoke to me gruffly and
told me to stand aside behind a wooden rail.  I obeyed, and suddenly
found Stumm's eyes looking down at me.

'You know German?' he asked sharply.

'A dozen words,' I said carelessly.  'I've been to Windhuk and learned
enough to ask for my dinner.  Peter--my friend--speaks it a bit.'

'So,' said Stumm.  'Well, get into the carriage.  Not that one! There,
thickhead!'

I did as I was bid, he followed, and the door was locked behind us.
The precaution was needless, for the sight of Stumm's profile at the
platform end would have kept out the most brazen.  I wondered if I had
woken up his suspicions.  I must be on my guard to show no signs of
intelligence if he suddenly tried me in German, and that wouldn't be
easy, for I knew it as well as I knew Dutch.

We moved into the country, but the windows were blurred with frost, and
I saw nothing of the landscape.  Stumm was busy with papers and let me
alone.  I read on a notice that one was forbidden to smoke, so to show
my ignorance of German I pulled out my pipe.  Stumm raised his head,
saw what I was doing, and gruffly bade me put it away, as if he were an
old lady that disliked the smell of tobacco.

In half an hour I got very bored, for I had nothing to read and my pipe
was _verboten_.  People passed now and then in the corridors, but no
one offered to enter.  No doubt they saw the big figure in uniform and
thought he was the deuce of a staff swell who wanted solitude.  I
thought of stretching my legs in the corridor, and was just getting up
to do it when somebody slid the door back and a big figure blocked the
light.

He was wearing a heavy ulster and a green felt hat.  He saluted Stumm,
who looked up angrily, and smiled pleasantly on us both.

'Say, gentlemen,' he said, 'have you room in here for a little one? I
guess I'm about smoked out of my car by your brave soldiers. I've
gotten a delicate stomach ...'

Stumm had risen with a brow of wrath, and looked as if he were going to
pitch the intruder off the train.  Then he seemed to halt and collect
himself, and the other's face broke into a friendly grin.

'Why, it's Colonel Stumm,' he cried.  (He pronounced it like the first
syllable in 'stomach'.) 'Very pleased to meet you again, Colonel.  I
had the honour of making your acquaintance at our Embassy.  I reckon
Ambassador Gerard didn't cotton to our conversation that night.' And
the new-comer plumped himself down in the corner opposite me.

I had been pretty certain I would run across Blenkiron somewhere in
Germany, but I didn't think it would be so soon.  There he sat staring
at me with his full, unseeing eyes, rolling out platitudes to Stumm,
who was nearly bursting in his effort to keep civil.  I looked moody
and suspicious, which I took to be the right line.

'Things are getting a bit dead at Salonika,' said Mr Blenkiron, by way
of a conversational opening.

Stumm pointed to a notice which warned officers to refrain from
discussing military operations with mixed company in a railway carriage.

'Sorry,' said Blenkiron, 'I can't read that tombstone language of
yours.  But I reckon that that notice to trespassers, whatever it
signifies, don't apply to you and me.  I take it this gentleman is in
your party.'

I sat and scowled, fixing the American with suspicious eyes.

'He is a Dutchman,' said Stumm; 'South African Dutch, and he is not
happy, for he doesn't like to hear English spoken.'

'We'll shake on that,' said Blenkiron cordially.  'But who said I spoke
English?  It's good American.  Cheer up, friend, for it isn't the call
that makes the big wapiti, as they say out west in my country.  I hate
John Bull worse than a poison rattle.  The Colonel can tell you that.'

I dare say he could, but at that moment, we slowed down at a station
and Stumm got up to leave.  'Good day to you, Herr Blenkiron,' he cried
over his shoulder.  'If you consider your comfort, don't talk English
to strange travellers.  They don't distinguish between the different
brands.'

I followed him in a hurry, but was recalled by Blenkiron's voice.

'Say, friend,' he shouted, 'you've left your grip,' and he handed me my
bag from the luggage rack.  But he showed no sign of recognition, and
the last I saw of him was sitting sunk in a corner with his head on his
chest as if he were going to sleep.  He was a man who kept up his parts
well.


There was a motor-car waiting--one of the grey military kind--and we
started at a terrific pace over bad forest roads.  Stumm had put away
his papers in a portfolio, and flung me a few sentences on the journey.

'I haven't made up my mind about you, Brandt,' he announced. 'You may
be a fool or a knave or a good man.  If you are a knave, we will shoot
you.'

'And if I am a fool?' I asked.

'Send you to the Yser or the Dvina.  You will be respectable
cannon-fodder.'

'You cannot do that unless I consent,' I said.

'Can't we?' he said, smiling wickedly.  'Remember you are a citizen of
nowhere.  Technically, you are a rebel, and the British, if you go to
them, will hang you, supposing they have any sense.  You are in our
power, my friend, to do precisely what we like with you.'

He was silent for a second, and then he said, meditatively:

'But I don't think you are a fool.  You may be a scoundrel.  Some kinds
of scoundrel are useful enough.  Other kinds are strung up with a rope.
Of that we shall know more soon.'

'And if I am a good man?'

'You will be given a chance to serve Germany, the proudest privilege a
mortal man can have.'  The strange man said this with a ringing
sincerity in his voice that impressed me.

The car swung out from the trees into a park lined with saplings, and
in the twilight I saw before me a biggish house like an overgrown Swiss
chalet.  There was a kind of archway, with a sham portcullis, and a
terrace with battlements which looked as if they were made of stucco.
We drew up at a Gothic front door, where a thin middle-aged man in a
shooting-jacket was waiting.

As we moved into the lighted hall I got a good look at our host. He was
very lean and brown, with the stoop in the shoulder that one gets from
being constantly on horseback.  He had untidy grizzled hair and a
ragged beard, and a pair of pleasant, short-sighted brown eyes.

'Welcome, my Colonel,' he said.  'Is this the friend you spoke of?'

'This is the Dutchman,' said Stumm.  'His name is Brandt.  Brandt, you
see before you Herr Gaudian.'

I knew the name, of course; there weren't many in my profession that
didn't.  He was one of the biggest railway engineers in the world, the
man who had built the Baghdad and Syrian railways, and the new lines in
German East.  I suppose he was about the greatest living authority on
tropical construction.  He knew the East and he knew Africa; clearly I
had been brought down for him to put me through my paces.

A blonde maidservant took me to my room, which had a bare polished
floor, a stove, and windows that, unlike most of the German kind I had
sampled, seemed made to open.  When I had washed I descended to the
hall, which was hung round with trophies of travel, like Dervish
jibbahs and Masai shields and one or two good buffalo heads.  Presently
a bell was rung.  Stumm appeared with his host, and we went in to
supper.

I was jolly hungry and would have made a good meal if I hadn't
constantly had to keep jogging my wits.  The other two talked in
German, and when a question was put to me Stumm translated. The first
thing I had to do was to pretend I didn't know German and look
listlessly round the room while they were talking.  The second was to
miss not a word, for there lay my chance.  The third was to be ready to
answer questions at any moment, and to show in the answering that I had
not followed the previous conversation. Likewise, I must not prove
myself a fool in these answers, for I had to convince them that I was
useful.  It took some doing, and I felt like a witness in the box under
a stiff cross-examination, or a man trying to play three games of chess
at once.

I heard Stumm telling Gaudian the gist of my plan.  The engineer shook
his head.

'Too late,' he said.  'It should have been done at the beginning. We
neglected Africa.  You know the reason why.'

Stumm laughed.  'The von Einem!  Perhaps, but her charm works well
enough.'

Gaudian glanced towards me while I was busy with an orange salad.  'I
have much to tell you of that.  But it can wait.  Your friend is right
in one thing.  Uganda is a vital spot for the English, and a blow there
will make their whole fabric shiver.  But how can we strike?  They have
still the coast, and our supplies grow daily smaller.'

'We can send no reinforcements, but have we used all the local
resources?  That is what I cannot satisfy myself about.  Zimmerman says
we have, but Tressler thinks differently, and now we have this fellow
coming out of the void with a story which confirms my doubt.  He seems
to know his job.  You try him.'

Thereupon Gaudian set about questioning me, and his questions were very
thorough.  I knew just enough and no more to get through, but I think I
came out with credit.  You see I have a capacious memory, and in my
time I had met scores of hunters and pioneers and listened to their
yarns, so I could pretend to knowledge of a place even when I hadn't
been there.  Besides, I had once been on the point of undertaking a job
up Tanganyika way, and I had got up that country-side pretty accurately.

'You say that with our help you can make trouble for the British on the
three borders?' Gaudian asked at length.

'I can spread the fire if some one else will kindle it,' I said.

'But there are thousands of tribes with no affinities.'

'They are all African.  You can bear me out.  All African peoples are
alike in one thing--they can go mad, and the madness of one infects the
others.  The English know this well enough.'

'Where would you start the fire?' he asked.

'Where the fuel is dryest.  Up in the North among the Mussulman
peoples.  But there you must help me.  I know nothing about Islam, and
I gather that you do.'

'Why?' he asked.

'Because of what you have done already,' I answered.

Stumm had translated all this time, and had given the sense of my words
very fairly.  But with my last answer he took liberties. What he gave
was: 'Because the Dutchman thinks that we have some big card in dealing
with the Moslem world.'  Then, lowering his voice and raising his
eyebrows, he said some word like 'Uhnmantl'.

The other looked with a quick glance of apprehension at me. 'We had
better continue our talk in private, Herr Colonel,' he said. 'If Herr
Brandt will forgive us, we will leave him for a little to entertain
himself.'  He pushed the cigar-box towards me and the two got up and
left the room.

I pulled my chair up to the stove, and would have liked to drop off to
sleep.  The tension of the talk at supper had made me very tired.  I
was accepted by these men for exactly what I professed to be.  Stumm
might suspect me of being a rascal, but it was a Dutch rascal.  But all
the same I was skating on thin ice.  I could not sink myself utterly in
the part, for if I did I would get no good out of being there.  I had
to keep my wits going all the time, and join the appearance and manners
of a backveld Boer with the mentality of a British
intelligence-officer.  Any moment the two parts might clash and I would
be faced with the most alert and deadly suspicion.

There would be no mercy from Stumm.  That large man was beginning to
fascinate me, even though I hated him.  Gaudian was clearly a good
fellow, a white man and a gentleman.  I could have worked with him for
he belonged to my own totem.  But the other was an incarnation of all
that makes Germany detested, and yet he wasn't altogether the ordinary
German, and I couldn't help admiring him.  I noticed he neither smoked
nor drank.  His grossness was apparently not in the way of fleshly
appetites.  Cruelty, from all I had heard of him in German South West,
was his hobby; but there were other things in him, some of them good,
and he had that kind of crazy patriotism which becomes a religion.  I
wondered why he had not some high command in the field, for he had had
the name of a good soldier.  But probably he was a big man in his own
line, whatever it was, for the Under-Secretary fellow had talked small
in his presence, and so great a man as Gaudian clearly respected him.
There must be no lack of brains inside that funny pyramidal head.

As I sat beside the stove I was casting back to think if I had got the
slightest clue to my real job.  There seemed to be nothing so far.
Stumm had talked of a von Einem woman who was interested in his
department, perhaps the same woman as the Hilda he had mentioned the
day before to the Under-Secretary.  There was not much in that.  She
was probably some minister's or ambassador's wife who had a finger in
high politics.  If I could have caught the word Stumm had whispered to
Gaudian which made him start and look askance at me!  But I had only
heard a gurgle of something like 'Uhnmantl', which wasn't any German
word that I knew.

The heat put me into a half-doze and I began dreamily to wonder what
other people were doing.  Where had Blenkiron been posting to in that
train, and what was he up to at this moment?  He had been hobnobbing
with ambassadors and swells--I wondered if he had found out anything.
What was Peter doing?  I fervently hoped he was behaving himself, for I
doubted if Peter had really tumbled to the delicacy of our job.  Where
was Sandy, too?  As like as not bucketing in the hold of some Greek
coaster in the Aegean.  Then I thought of my battalion somewhere on the
line between Hulluch and La Bassee, hammering at the Boche, while I was
five hundred miles or so inside the Boche frontier.

It was a comic reflection, so comic that it woke me up.  After trying
in vain to find a way of stoking that stove, for it was a cold night, I
got up and walked about the room.  There were portraits of two decent
old fellows, probably Gaudian's parents.  There were enlarged
photographs, too, of engineering works, and a good picture of Bismarck.
And close to the stove there was a case of maps mounted on rollers.

I pulled out one at random.  It was a geological map of Germany, and
with some trouble I found out where I was.  I was an enormous distance
from my goal and moreover I was clean off the road to the East.  To go
there I must first go to Bavaria and then into Austria.  I noticed the
Danube flowing eastwards and remembered that that was one way to
Constantinople.

Then I tried another map.  This one covered a big area, all Europe from
the Rhine and as far east as Persia.  I guessed that it was meant to
show the Baghdad railway and the through routes from Germany to
Mesopotamia.  There were markings on it; and, as I looked closer, I saw
that there were dates scribbled in blue pencil, as if to denote the
stages of a journey.  The dates began in Europe, and continued right on
into Asia Minor and then south to Syria.

For a moment my heart jumped, for I thought I had fallen by accident on
the clue I wanted.  But I never got that map examined.  I heard
footsteps in the corridor, and very gently I let the map roll up and
turned away.  When the door opened I was bending over the stove trying
to get a light for my pipe.

It was Gaudian, to bid me join him and Stumm in his study.

On our way there he put a kindly hand on my shoulder.  I think he
thought I was bullied by Stumm and wanted to tell me that he was my
friend, and he had no other language than a pat on the back.

The soldier was in his old position with his elbows on the mantelpiece
and his formidable great jaw stuck out.

'Listen to me,' he said.  'Herr Gaudian and I are inclined to make use
of you.  You may be a charlatan, in which case you will be in the devil
of a mess and have yourself to thank for it.  If you are a rogue you
will have little scope for roguery.  We will see to that.  If you are a
fool, you will yourself suffer for it.  But if you are a good man, you
will have a fair chance, and if you succeed we will not forget it.
Tomorrow I go home and you will come with me and get your orders.'

I made shift to stand at attention and salute.

Gaudian spoke in a pleasant voice, as if he wanted to atone for Stumm's
imperiousness.  'We are men who love our Fatherland, Herr Brandt,' he
said.  'You are not of that Fatherland, but at least you hate its
enemies.  Therefore we are allies, and trust each other like allies.
Our victory is ordained by God, and we are none of us more than His
instruments.'

Stumm translated in a sentence, and his voice was quite solemn. He held
up his right hand and so did Gaudian, like a man taking an oath or a
parson blessing his congregation.

Then I realized something of the might of Germany.  She produced good
and bad, cads and gentlemen, but she could put a bit of the fanatic
into them all.


I was standing stark naked next morning in that icy bedroom, trying to
bathe in about a quart of water, when Stumm entered.  He strode up to
me and stared me in the face.  I was half a head shorter than him to
begin with, and a man does not feel his stoutest when he has no
clothes, so he had the pull on me every way.

'I have reason to believe that you are a liar,' he growled.

I pulled the bed-cover round me, for I was shivering with cold, and the
German idea of a towel is a pocket-handkerchief.  I own I was in a
pretty blue funk.

'A liar!' he repeated.  'You and that swine Pienaar.'

With my best effort at surliness I asked what we had done.

'You lied, because you said you know no German.  Apparently your friend
knows enough to talk treason and blasphemy.'

This gave me back some heart.

'I told you I knew a dozen words.  But I told you Peter could talk it a
bit.  I told you that yesterday at the station.'  Fervently I blessed
my luck for that casual remark.

He evidently remembered, for his tone became a trifle more civil.

'You are a precious pair.  If one of you is a scoundrel, why not the
other?'

'I take no responsibility for Peter,' I said.  I felt I was a cad in
saying it, but that was the bargain we had made at the start.  'I have
known him for years as a great hunter and a brave man.  I knew he
fought well against the English.  But more I cannot tell you.  You have
to judge him for yourself.  What has he done?'

I was told, for Stumm had got it that morning on the telephone. While
telling it he was kind enough to allow me to put on my trousers.

It was just the sort of thing I might have foreseen.  Peter, left
alone, had become first bored and then reckless.  He had persuaded the
lieutenant to take him out to supper at a big Berlin restaurant. There,
inspired by the lights and music--novel things for a backveld
hunter--and no doubt bored stiff by his company, he had proceeded to
get drunk.  That had happened in my experience with Peter about once in
every three years, and it always happened for the same reason.  Peter,
bored and solitary in a town, went on the spree. He had a head like a
rock, but he got to the required condition by wild mixing.  He was
quite a gentleman in his cups, and not in the least violent, but he was
apt to be very free with his tongue.  And that was what occurred at the
Franciscana.

He had begun by insulting the Emperor, it seemed.  He drank his health,
but said he reminded him of a wart-hog, and thereby scarified the
lieutenant's soul.  Then an officer--some tremendous swell at an
adjoining table had objected to his talking so loud, and Peter had
replied insolently in respectable German.  After that things became
mixed.  There was some kind of a fight, during which Peter calumniated
the German army and all its female ancestry.  How he wasn't shot or run
through I can't imagine, except that the lieutenant loudly proclaimed
that he was a crazy Boer.  Anyhow the upshot was that Peter was marched
off to gaol, and I was left in a pretty pickle.

'I don't believe a word of it,' I said firmly.  I had most of my
clothes on now and felt more courageous.  'It is all a plot to get him
into disgrace and draft him off to the front.'

Stumm did not storm as I expected, but smiled.

'That was always his destiny,' he said, 'ever since I saw him.  He was
no use to us except as a man with a rifle.  Cannon-fodder, nothing
else.  Do you imagine, you fool, that this great Empire in the thick of
a world-war is going to trouble its head to lay snares for an ignorant
_traakhaar_?'

'I wash my hands of him,' I said.  'If what you say of his folly is
true I have no part in it.  But he was my companion and I wish him
well.  What do you propose to do with him?'

'We will keep him under our eye,' he said, with a wicked twist of the
mouth.  'I have a notion that there is more at the back of this than
appears.  We will investigate the antecedents of Herr Pienaar. And you,
too, my friend.  On you also we have our eye.'

I did the best thing I could have done, for what with anxiety and
disgust I lost my temper.

'Look here, Sir,' I cried, 'I've had about enough of this.  I came to
Germany abominating the English and burning to strike a blow for you.
But you haven't given me much cause to love you.  For the last two days
I've had nothing from you but suspicion and insult. The only decent man
I've met is Herr Gaudian.  It's because I believe that there are many
in Germany like him that I'm prepared to go on with this business and
do the best I can.  But, by God, I wouldn't raise my little finger for
your sake.'

He looked at me very steadily for a minute.  'That sounds like
honesty,' he said at last in a civil voice.  'You had better come down
and get your coffee.'

I was safe for the moment but in very low spirits.  What on earth would
happen to poor old Peter?  I could do nothing even if I wanted, and,
besides, my first duty was to my mission.  I had made this very clear
to him at Lisbon and he had agreed, but all the same it was a beastly
reflection.  Here was that ancient worthy left to the tender mercies of
the people he most detested on earth.  My only comfort was that they
couldn't do very much with him.  If they sent him to the front, which
was the worst they could do, he would escape, for I would have backed
him to get through any mortal lines.  It wasn't much fun for me either.
Only when I was to be deprived of it did I realize how much his company
had meant to me.  I was absolutely alone now, and I didn't like it.  I
seemed to have about as much chance of joining Blenkiron and Sandy as
of flying to the moon.

After breakfast I was told to get ready.  When I asked where I was
going Stumm advised me to mind my own business, but I remembered that
last night he had talked of taking me home with him and giving me my
orders.  I wondered where his home was.

Gaudian patted me on the back when we started and wrung my hand.  He
was a capital good fellow, and it made me feel sick to think that I was
humbugging him.  We got into the same big grey car, with Stumm's
servant sitting beside the chauffeur.  It was a morning of hard frost,
the bare fields were white with rime, and the fir-trees powdered like a
wedding-cake.  We took a different road from the night before, and
after a run of half a dozen miles came to a little town with a big
railway station.  It was a junction on some main line, and after five
minutes' waiting we found our train. Once again we were alone in the
carriage.  Stumm must have had some colossal graft, for the train was
crowded.

I had another three hours of complete boredom.  I dared not smoke, and
could do nothing but stare out of the window.  We soon got into hilly
country, where a good deal of snow was lying. It was the 23rd day of
December, and even in war time one had a sort of feel of Christmas.
You could see girls carrying evergreens, and when we stopped at a
station the soldiers on leave had all the air of holiday making.  The
middle of Germany was a cheerier place than Berlin or the western
parts.  I liked the look of the old peasants, and the women in their
neat Sunday best, but I noticed, too, how pinched they were.  Here in
the country, where no neutral tourists came, there was not the same
stage-management as in the capital.

Stumm made an attempt to talk to me on the journey.  I could see his
aim.  Before this he had cross-examined me, but now he wanted to draw
me into ordinary conversation.  He had no notion how to do it.  He was
either peremptory and provocative, like a drill-sergeant, or so
obviously diplomatic that any fool would have been put on his guard.
That is the weakness of the German.  He has no gift for laying himself
alongside different types of men.  He is such a hard-shell being that
he cannot put out feelers to his kind. He may have plenty of brains, as
Stumm had, but he has the poorest notion of psychology of any of God's
creatures.  In Germany only the Jew can get outside himself, and that
is why, if you look into the matter, you will find that the Jew is at
the back of most German enterprises.

After midday we stopped at a station for luncheon.  We had a very good
meal in the restaurant, and when we were finishing two officers
entered.  Stumm got up and saluted and went aside to talk to them.
Then he came back and made me follow him to a waiting-room, where he
told me to stay till he fetched me.  I noticed that he called a porter
and had the door locked when he went out.

It was a chilly place with no fire, and I kicked my heels there for
twenty minutes.  I was living by the hour now, and did not trouble to
worry about this strange behaviour.  There was a volume of time-tables
on a shelf, and I turned the pages idly till I struck a big railway
map.  Then it occurred to me to find out where we were going.  I had
heard Stumm take my ticket for a place called Schwandorf, and after a
lot of searching I found it.  It was away south in Bavaria, and so far
as I could make out less than fifty miles from the Danube.  That
cheered me enormously.  If Stumm lived there he would most likely start
me off on my travels by the railway which I saw running to Vienna and
then on to the East.  It looked as if I might get to Constantinople
after all.  But I feared it would be a useless achievement, for what
could I do when I got there?  I was being hustled out of Germany
without picking up the slenderest clue.

The door opened and Stumm entered.  He seemed to have got bigger in the
interval and to carry his head higher.  There was a proud light, too,
in his eye.

'Brandt,' he said, 'you are about to receive the greatest privilege
that ever fell to one of your race.  His Imperial Majesty is passing
through here, and has halted for a few minutes.  He has done me the
honour to receive me, and when he heard my story he expressed a wish to
see you.  You will follow me to his presence.  Do not be afraid.  The
All-Highest is merciful and gracious.  Answer his questions like a man.'

I followed him with a quickened pulse.  Here was a bit of luck I had
never dreamed of.  At the far side of the station a train had drawn up,
a train consisting of three big coaches, chocolate-coloured and picked
out with gold.  On the platform beside it stood a small group of
officers, tall men in long grey-blue cloaks.  They seemed to be mostly
elderly, and one or two of the faces I thought I remembered from
photographs in the picture papers.

As we approached they drew apart, and left us face to face with one
man.  He was a little below middle height, and all muffled in a thick
coat with a fur collar.  He wore a silver helmet with an eagle atop of
it, and kept his left hand resting on his sword.  Below the helmet was
a face the colour of grey paper, from which shone curious sombre
restless eyes with dark pouches beneath them.  There was no fear of my
mistaking him.  These were the features which, since Napoleon, have
been best known to the world.

I stood as stiff as a ramrod and saluted.  I was perfectly cool and
most desperately interested.  For such a moment I would have gone
through fire and water.

'Majesty, this is the Dutchman I spoke of,' I heard Stumm say.

'What language does he speak?' the Emperor asked.

'Dutch,' was the reply; 'but being a South African he also speaks
English.'

A spasm of pain seemed to flit over the face before me.  Then he
addressed me in English.

'You have come from a land which will yet be our ally to offer your
sword to our service?  I accept the gift and hail it as a good omen.  I
would have given your race its freedom, but there were fools and
traitors among you who misjudged me.  But that freedom I shall yet give
you in spite of yourselves.  Are there many like you in your country?'

'There are thousands, sire,' I said, lying cheerfully.  'I am one of
many who think that my race's life lies in your victory.  And I think
that that victory must be won not in Europe alone.  In South Africa for
the moment there is no chance, so we look to other parts of the
continent.  You will win in Europe.  You have won in the East, and it
now remains to strike the English where they cannot fend the blow.  If
we take Uganda, Egypt will fall.  By your permission I go there to make
trouble for your enemies.'

A flicker of a smile passed over the worn face.  It was the face of one
who slept little and whose thoughts rode him like a nightmare. 'That is
well,' he said.  'Some Englishman once said that he would call in the
New World to redress the balance of the Old.  We Germans will summon
the whole earth to suppress the infamies of England.  Serve us well,
and you will not be forgotten.' Then he suddenly asked: 'Did you fight
in the last South African War?'

'Yes, Sir,' I said.  'I was in the commando of that Smuts who has now
been bought by England.'

'What were your countrymen's losses?' he asked eagerly.

I did not know, but I hazarded a guess.  'In the field some twenty
thousand.  But many more by sickness and in the accursed prison-camps
of the English.'

Again a spasm of pain crossed his face.

'Twenty thousand,' he repeated huskily.  'A mere handful.  Today we
lose as many in a skirmish in the Polish marshes.'

Then he broke out fiercely. 'I did not seek the war ...  It was forced
on me ...  I laboured for peace ...  The blood of millions is on the
heads of England and Russia, but England most of all.  God will yet
avenge it.  He that takes the sword will perish by the sword.  Mine was
forced from the scabbard in self-defence, and I am guiltless.  Do they
know that among your people?'

'All the world knows it, sire,' I said.

He gave his hand to Stumm and turned away.  The last I saw of him was a
figure moving like a sleep-walker, with no spring in his step, amid his
tall suite.  I felt that I was looking on at a far bigger tragedy than
any I had seen in action.  Here was one that had loosed Hell, and the
furies of Hell had got hold of him.  He was no common man, for in his
presence I felt an attraction which was not merely the mastery of one
used to command.  That would not have impressed me, for I had never
owned a master.  But here was a human being who, unlike Stumm and his
kind, had the power of laying himself alongside other men.  That was
the irony of it.  Stumm would not have cared a tinker's curse for all
the massacres in history.  But this man, the chief of a nation of
Stumms, paid the price in war for the gifts that had made him
successful in peace.  He had imagination and nerves, and the one was
white hot and the others were quivering.  I would not have been in his
shoes for the throne of the Universe ...


All afternoon we sped southward, mostly in a country of hills and
wooded valleys.  Stumm, for him, was very pleasant.  His imperial
master must have been gracious to him, and he passed a bit of it on to
me.  But he was anxious to see that I had got the right impression.

'The All-Highest is merciful, as I told you,' he said.

I agreed with him.

'Mercy is the prerogative of kings,' he said sententiously, 'but for us
lesser folks it is a trimming we can well do without.'

I nodded my approval.

'I am not merciful,' he went on, as if I needed telling that.  'If any
man stands in my way I trample the life out of him.  That is the German
fashion.  That is what has made us great.  We do not make war with
lavender gloves and fine phrases, but with hard steel and hard brains.
We Germans will cure the green-sickness of the world. The nations rise
against us.  Pouf!  They are soft flesh, and flesh cannot resist iron.
The shining ploughshare will cut its way through acres of mud.'

I hastened to add that these were also my opinions.

'What the hell do your opinions matter?  You are a thick-headed boor of
the veld ...  Not but what,' he added, 'there is metal in you slow
Dutchmen once we Germans have had the forging of it!'


The winter evening closed in, and I saw that we had come out of the
hills and were in flat country.  Sometimes a big sweep of river showed,
and, looking out at one station I saw a funny church with a thing like
an onion on top of its spire.  It might almost have been a mosque,
judging from the pictures I remembered of mosques.  I wished to heaven
I had given geography more attention in my time.

Presently we stopped, and Stumm led the way out.  The train must have
been specially halted for him, for it was a one-horse little place
whose name I could not make out.  The station-master was waiting,
bowing and saluting, and outside was a motor-car with big head-lights.
Next minute we were sliding through dark woods where the snow lay far
deeper than in the north.  There was a mild frost in the air, and the
tyres slipped and skidded at the corners.

We hadn't far to go.  We climbed a little hill and on the top of it
stopped at the door of a big black castle.  It looked enormous in the
winter night, with not a light showing anywhere on its front.  The door
was opened by an old fellow who took a long time about it and got well
cursed for his slowness.  Inside the place was very noble and ancient.
Stumm switched on the electric light, and there was a great hall with
black tarnished portraits of men and women in old-fashioned clothes, and
mighty horns of deer on the walls.

There seemed to be no superfluity of servants.  The old fellow said
that food was ready, and without more ado we went into the
dining-room--another vast chamber with rough stone walls above the
panelling--and found some cold meats on the table beside a big fire.
The servant presently brought in a ham omelette, and on that and the
cold stuff we dined.  I remember there was nothing to drink but water.
It puzzled me how Stumm kept his great body going on the very moderate
amount of food he ate.  He was the type you expect to swill beer by the
bucket and put away a pie in a sitting.

When we had finished, he rang for the old man and told him that we
should be in the study for the rest of the evening.  'You can lock up
and go to bed when you like,' he said, 'but see you have coffee ready
at seven sharp in the morning.'

Ever since I entered that house I had the uncomfortable feeling of
being in a prison.  Here was I alone in this great place with a fellow
who could, and would, wring my neck if he wanted.  Berlin and all the
rest of it had seemed comparatively open country; I had felt that I
could move freely and at the worst make a bolt for it.  But here I was
trapped, and I had to tell myself every minute that I was there as a
friend and colleague.  The fact is, I was afraid of Stumm, and I don't
mind admitting it.  He was a new thing in my experience and I didn't
like it.  If only he had drunk and guzzled a bit I should have been
happier.

We went up a staircase to a room at the end of a long corridor. Stumm
locked the door behind him and laid the key on the table. That room
took my breath away, it was so unexpected.  In place of the grim
bareness of downstairs here was a place all luxury and colour and
light.  It was very large, but low in the ceiling, and the walls were
full of little recesses with statues in them.  A thick grey carpet of
velvet pile covered the floor, and the chairs were low and soft and
upholstered like a lady's boudoir.  A pleasant fire burned on the
hearth and there was a flavour of scent in the air, something like
incense or burnt sandalwood.  A French clock on the mantelpiece told me
that it was ten minutes past eight.  Everywhere on little tables and in
cabinets was a profusion of knickknacks, and there was some beautiful
embroidery framed on screens.  At first sight you would have said it
was a woman's drawing-room.

But it wasn't.  I soon saw the difference.  There had never been a
woman's hand in that place.  It was the room of a man who had a passion
for frippery, who had a perverted taste for soft delicate things.  It
was the complement to his bluff brutality.  I began to see the queer
other side to my host, that evil side which gossip had spoken of as not
unknown in the German army.  The room seemed a horribly unwholesome
place, and I was more than ever afraid of Stumm.

The hearthrug was a wonderful old Persian thing, all faint greens and
pinks.  As he stood on it he looked uncommonly like a bull in a
china-shop.  He seemed to bask in the comfort of it, and sniffed like a
satisfied animal.  Then he sat down at an escritoire, unlocked a drawer
and took out some papers.

'We will now settle your business, friend Brandt,' he said.  'You will
go to Egypt and there take your orders from one whose name and address
are in this envelope.  This card,' and he lifted a square piece of grey
pasteboard with a big stamp at the corner and some code words
stencilled on it, 'will be your passport.  You will show it to the man
you seek.  Keep it jealously, and never use it save under orders or in
the last necessity.  It is your badge as an accredited agent of the
German Crown.'

I took the card and the envelope and put them in my pocket-book.

'Where do I go after Egypt?' I asked.

'That remains to be seen.  Probably you will go up the Blue Nile. Riza,
the man you will meet, will direct you.  Egypt is a nest of our agents
who work peacefully under the nose of the English Secret Service.'

'I am willing,' I said.  'But how do I reach Egypt?'

'You will travel by Holland and London.  Here is your route,' and he
took a paper from his pocket.  'Your passports are ready and will be
given you at the frontier.'

This was a pretty kettle of fish.  I was to be packed off to Cairo by
sea, which would take weeks, and God knows how I would get from Egypt
to Constantinople.  I saw all my plans falling to pieces about my ears,
and just when I thought they were shaping nicely.

Stumm must have interpreted the look on my face as fear.

'You have no cause to be afraid,' he said.  'We have passed the word to
the English police to look out for a suspicious South African named
Brandt, one of Maritz's rebels.  It is not difficult to have that kind
of a hint conveyed to the proper quarter.  But the description will not
be yours.  Your name will be Van der Linden, a respectable Java
merchant going home to his plantations after a visit to his native
shores.  You had better get your _dossier_ by heart, but I guarantee
you will be asked no questions.  We manage these things well in
Germany.'

I kept my eyes on the fire, while I did some savage thinking.  I knew
they would not let me out of their sight till they saw me in Holland,
and, once there, there would be no possibility of getting back.  When I
left this house I would have no chance of giving them the slip.  And
yet I was well on my way to the East, the Danube could not be fifty
miles off, and that way ran the road to Constantinople.  It was a
fairly desperate position.  If I tried to get away Stumm would prevent
me, and the odds were that I would go to join Peter in some infernal
prison-camp.

Those moments were some of the worst I ever spent.  I was absolutely
and utterly baffled, like a rat in a trap.  There seemed nothing for it
but to go back to London and tell Sir Walter the game was up.  And that
was about as bitter as death.

He saw my face and laughed. 'Does your heart fail you, my little
Dutchman?  You funk the English?  I will tell you one thing for your
comfort.  There is nothing in the world to be feared except me.  Fail,
and you have cause to shiver.  Play me false and you had far better
never have been born.'

His ugly sneering face was close above mine.  Then he put out his hands
and gripped my shoulders as he had done the first afternoon.

I forget if I mentioned that part of the damage I got at Loos was a
shrapnel bullet low down at the back of my neck.  The wound had healed
well enough, but I had pains there on a cold day.  His fingers found
the place and it hurt like hell.

There is a very narrow line between despair and black rage.  I had
about given up the game, but the sudden ache of my shoulders gave me
purpose again.  He must have seen the rage in my eyes, for his own
became cruel.

'The weasel would like to bite,' he cried.  'But the poor weasel has
found its master.  Stand still, vermin.  Smile, look pleasant, or I
will make pulp of you.  Do you dare to frown at me?'

I shut my teeth and said never a word.  I was choking in my throat and
could not have uttered a syllable if I had tried.

Then he let me go, grinning like an ape.

I stepped back a pace and gave him my left between the eyes.

For a second he did not realize what had happened, for I don't suppose
anyone had dared to lift a hand to him since he was a child.  He
blinked at me mildly.  Then his face grew as red as fire.

'God in heaven,' he said quietly.  'I am going to kill you,' and he
flung himself on me like a mountain.

I was expecting him and dodged the attack.  I was quite calm now, but
pretty helpless.  The man had a gorilla's reach and could give me at
least a couple of stone.  He wasn't soft either, but looked as hard as
granite.  I was only just from hospital and absurdly out of training.
He would certainly kill me if he could, and I saw nothing to prevent
him.

My only chance was to keep him from getting to grips, for he could have
squeezed in my ribs in two seconds.  I fancied I was lighter on my legs
than him, and I had a good eye.  Black Monty at Kimberley had taught me
to fight a bit, but there is no art on earth which can prevent a big
man in a narrow space from sooner or later cornering a lesser one.
That was the danger.

Backwards and forwards we padded on the soft carpet.  He had no notion
of guarding himself, and I got in a good few blows.

Then I saw a queer thing.  Every time I hit him he blinked and seemed
to pause.  I guessed the reason for that.  He had gone through life
keeping the crown of the causeway, and nobody had ever stood up to him.
He wasn't a coward by a long chalk, but he was a bully, and had never
been struck in his life.  He was getting struck now in real earnest,
and he didn't like it.  He had lost his bearings and was growing as mad
as a hatter.

I kept half an eye on the clock.  I was hopeful now, and was looking
for the right kind of chance.  The risk was that I might tire sooner
than him and be at his mercy.

Then I learned a truth I have never forgotten.  If you are fighting a
man who means to kill you, he will be apt to down you unless you mean
to kill him too.  Stumm did not know any rules to this game, and I
forgot to allow for that.  Suddenly, when I was watching his eyes, he
launched a mighty kick at my stomach.  If he had got me, this yarn
would have had an abrupt ending.  But by the mercy of God I was moving
sideways when he let out, and his heavy boot just grazed my left thigh.

It was the place where most of the shrapnel had lodged, and for a
second I was sick with pain and stumbled.  Then I was on my feet again
but with a new feeling in my blood.  I had to smash Stumm or never
sleep in my bed again.

I got a wonderful power from this new cold rage of mine.  I felt I
couldn't tire, and I danced round and dotted his face till it was
streaming with blood.  His bulky padded chest was no good to me, so I
couldn't try for the mark.

He began to snort now and his breath came heavily.  'You infernal cad,'
I said in good round English, 'I'm going to knock the stuffing out of
you,' but he didn't know what I was saying.

Then at last he gave me my chance.  He half tripped over a little table
and his face stuck forward.  I got him on the point of the chin, and
put every ounce of weight I possessed behind the blow.  He crumpled up
in a heap and rolled over, upsetting a lamp and knocking a big china
jar in two.  His head, I remember, lay under the escritoire from which
he had taken my passport.

I picked up the key and unlocked the door.  In one of the gilded
mirrors I smoothed my hair and tidied up my clothes.  My anger had
completely gone and I had no particular ill-will left against Stumm.
He was a man of remarkable qualities, which would have brought him to
the highest distinction in the Stone Age.  But for all that he and his
kind were back numbers.

I stepped out of the room, locked the door behind me, and started out
on the second stage of my travels.


Everything depended on whether the servant was in the hall.  I had put
Stumm to sleep for a bit, but I couldn't flatter myself he would long
be quiet, and when he came to he would kick the locked door to
matchwood.  I must get out of the house without a minute's delay, and
if the door was shut and the old man gone to bed I was done.

I met him at the foot of the stairs, carrying a candle.

'Your master wants me to send off an important telegram. Where is the
nearest office?  There's one in the village, isn't there?' I spoke in
my best German, the first time I had used the tongue since I crossed
the frontier.

'The village is five minutes off at the foot of the avenue,' he said.
'Will you be long, sir?'

'I'll be back in a quarter of an hour,' I said. 'Don't lock up till I
get in.'

I put on my ulster and walked out into a clear starry night.  My bag I
left lying on a settle in the hall.  There was nothing in it to
compromise me, but I wished I could have got a toothbrush and some
tobacco out of it.

So began one of the craziest escapades you can well imagine.  I
couldn't stop to think of the future yet, but must take one step at a
time.  I ran down the avenue, my feet cracking on the hard snow,
planning hard my programme for the next hour.

I found the village--half a dozen houses with one biggish place that
looked like an inn.  The moon was rising, and as I approached I saw
that there was some kind of a store.  A funny little two-seated car was
purring before the door, and I guessed this was also the telegraph
office.

I marched in and told my story to a stout woman with spectacles on her
nose who was talking to a young man.

'It is too late,' she shook her head.  'The Herr Burgrave knows that
well.  There is no connection from here after eight o'clock.  If the
matter is urgent you must go to Schwandorf.'

'How far is that?' I asked, looking for some excuse to get decently out
of the shop.

'Seven miles,' she said, 'but here is Franz and the post-wagon. Franz,
you will be glad to give the gentleman a seat beside you.'

The sheepish-looking youth muttered something which I took to be
assent, and finished off a glass of beer.  From his eyes and manner he
looked as if he were half drunk.

I thanked the woman, and went out to the car, for I was in a fever to
take advantage of this unexpected bit of luck.  I could hear the
post-mistress enjoining Franz not to keep the gentleman waiting, and
presently he came out and flopped into the driver's seat.  We started
in a series of voluptuous curves, till his eyes got accustomed to the
darkness.

At first we made good going along the straight, broad highway lined
with woods on one side and on the other snowy fields melting into haze.
Then he began to talk, and, as he talked, he slowed down.  This by no
means suited my book, and I seriously wondered whether I should pitch
him out and take charge of the thing.  He was obviously a weakling,
left behind in the conscription, and I could have done it with one
hand.  But by a fortunate chance I left him alone.

'That is a fine hat of yours, mein Herr,' he said.  He took off his own
blue peaked cap, the uniform, I suppose, of the driver of the
post-wagon, and laid it on his knee.  The night air ruffled a shock of
tow-coloured hair.

Then he calmly took my hat and clapped it on his head.

'With this thing I should be a gentleman,' he said.

I said nothing, but put on his cap and waited.

'That is a noble overcoat, mein Herr,' he went on.  'It goes well with
the hat.  It is the kind of garment I have always desired to own.  In
two days it will be the holy Christmas, when gifts are given.  Would
that the good God sent me such a coat as yours!'

'You can try it on to see how it looks,' I said good-humouredly.

He stopped the car with a jerk, and pulled off his blue coat.  The
exchange was soon effected.  He was about my height, and my ulster
fitted not so badly.  I put on his overcoat, which had a big collar
that buttoned round the neck.

The idiot preened himself like a girl.  Drink and vanity had primed him
for any folly.  He drove so carelessly for a bit that he nearly put us
into a ditch.  We passed several cottages and at the last he slowed
down.

'A friend of mine lives here,' he announced.  'Gertrud would like to
see me in the fine clothes which the most amiable Herr has given me.
Wait for me, I will not be long.'  And he scrambled out of the car and
lurched into the little garden.

I took his place and moved very slowly forward.  I heard the door open
and the sound of laughing and loud voices.  Then it shut, and looking
back I saw that my idiot had been absorbed into the dwelling of his
Gertrud.  I waited no longer, but sent the car forward at its best
speed.

Five minutes later the infernal thing began to give trouble--a nut
loose in the antiquated steering-gear.  I unhooked a lamp, examined it,
and put the mischief right, but I was a quarter of an hour doing it.
The highway ran now in a thick forest and I noticed branches going off
now and then to the right.  I was just thinking of turning up one of
them, for I had no anxiety to visit Schwandorf, when I heard behind me
the sound of a great car driven furiously.

I drew in to the right side--thank goodness I remembered the rule of
the road--and proceeded decorously, wondering what was going to happen.
I could hear the brakes being clamped on and the car slowing down.
Suddenly a big grey bonnet slipped past me and as I turned my head I
heard a familiar voice.

It was Stumm, looking like something that has been run over. He had his
jaw in a sling, so that I wondered if I had broken it, and his eyes
were beautifully bunged up.  It was that that saved me, that and his
raging temper.  The collar of the postman's coat was round my chin,
hiding my beard, and I had his cap pulled well down on my brow.  I
remembered what Blenkiron had said--that the only way to deal with the
Germans was naked bluff.  Mine was naked enough, for it was all that
was left to me.

'Where is the man you brought from Andersbach?' he roared, as well as
his jaw would allow him.

I pretended to be mortally scared, and spoke in the best imitation I
could manage of the postman's high cracked voice.

'He got out a mile back, Herr Burgrave,' I quavered.  'He was a rude
fellow who wanted to go to Schwandorf, and then changed his mind.'

'Where, you fool?  Say exactly where he got down or I will wring your
neck.'

'In the wood this side of Gertrud's cottage ...  on the left hand. I
left him running among the trees.'  I put all the terror I knew into my
pipe, and it wasn't all acting.

'He means the Henrichs' cottage, Herr Colonel,' said the chauffeur.
'This man is courting the daughter.'

Stumm gave an order and the great car backed, and, as I looked round, I
saw it turning.  Then as it gathered speed it shot forward, and
presently was lost in the shadows.  I had got over the first hurdle.

But there was no time to be lost.  Stumm would meet the postman and
would be tearing after me any minute.  I took the first turning, and
bucketed along a narrow woodland road.  The hard ground would show very
few tracks, I thought, and I hoped the pursuit would think I had gone
on to Schwandorf.  But it wouldn't do to risk it, and I was determined
very soon to get the car off the road, leave it, and take to the
forest.  I took out my watch and calculated I could give myself ten
minutes.

I was very nearly caught.  Presently I came on a bit of rough heath,
with a slope away from the road and here and there a patch of black
which I took to be a sandpit.  Opposite one of these I slewed the car
to the edge, got out, started it again and saw it pitch head-foremost
into the darkness.  There was a splash of water and then silence.
Craning over I could see nothing but murk, and the marks at the lip
where the wheels had passed.  They would find my tracks in daylight but
scarcely at this time of night.

Then I ran across the road to the forest.  I was only just in time, for
the echoes of the splash had hardly died away when I heard the sound of
another car.  I lay flat in a hollow below a tangle of snow-laden
brambles and looked between the pine-trees at the moonlit road.  It was
Stumm's car again and to my consternation it stopped just a little
short of the sandpit.

I saw an electric torch flashed, and Stumm himself got out and examined
the tracks on the highway.  Thank God, they would be still there for
him to find, but had he tried half a dozen yards on he would have seen
them turn towards the sandpit.  If that had happened he would have
beaten the adjacent woods and most certainly found me.  There was a
third man in the car, with my hat and coat on him.  That poor devil of
a postman had paid dear for his vanity.

They took a long time before they started again, and I was jolly well
relieved when they went scouring down the road.  I ran deeper into the
woods till I found a track which--as I judged from the sky which I saw
in a clearing--took me nearly due west.  That wasn't the direction I
wanted, so I bore off at right angles, and presently struck another
road which I crossed in a hurry.  After that I got entangled in some
confounded kind of enclosure and had to climb paling after paling of
rough stakes plaited with osiers.  Then came a rise in the ground and I
was on a low hill of pines which seemed to last for miles.  All the
time I was going at a good pace, and before I stopped to rest I
calculated I had put six miles between me and the sandpit.

My mind was getting a little more active now; for the first part of the
journey I had simply staggered from impulse to impulse. These impulses
had been uncommon lucky, but I couldn't go on like that for ever.  _Ek
sal 'n plan maak_, says the old Boer when he gets into trouble, and it
was up to me now to make a plan.

As soon as I began to think I saw the desperate business I was in for.
Here was I, with nothing except what I stood up in--including a coat
and cap that weren't mine--alone in mid-winter in the heart of South
Germany.  There was a man behind me looking for my blood, and soon
there would be a hue-and-cry for me up and down the land. I had heard
that the German police were pretty efficient, and I couldn't see that I
stood the slimmest chance.  If they caught me they would shoot me
beyond doubt.  I asked myself on what charge, and answered, 'For
knocking about a German officer.'  They couldn't have me up for
espionage, for as far as I knew they had no evidence. I was simply a
Dutchman that had got riled and had run amok.  But if they cut down a
cobbler for laughing at a second lieutenant--which is what happened at
Zabern--I calculated that hanging would be too good for a man that had
broken a colonel's jaw.

To make things worse my job was not to escape--though that would have
been hard enough--but to get to Constantinople, more than a thousand
miles off, and I reckoned I couldn't get there as a tramp.  I had to be
sent there, and now I had flung away my chance. If I had been a
Catholic I would have said a prayer to St Teresa, for she would have
understood my troubles.

My mother used to say that when you felt down on your luck it was a
good cure to count your mercies.  So I set about counting mine.  The
first was that I was well started on my journey, for I couldn't be
above two score miles from the Danube.  The second was that I had
Stumm's pass.  I didn't see how I could use it, but there it was.
Lastly I had plenty of money--fifty-three English sovereigns and the
equivalent of three pounds in German paper which I had changed at the
hotel.  Also I had squared accounts with old Stumm.  That was the
biggest mercy of all.

I thought I'd better get some sleep, so I found a dryish hole below an
oak root and squeezed myself into it.  The snow lay deep in these woods
and I was sopping wet up to the knees.  All the same I managed to sleep
for some hours, and got up and shook myself just as the winter's dawn
was breaking through the tree tops.  Breakfast was the next thing, and
I must find some sort of dwelling.

Almost at once I struck a road, a big highway running north and south.
I trotted along in the bitter morning to get my circulation started,
and presently I began to feel a little better.  In a little I saw a
church spire, which meant a village.  Stumm wouldn't be likely to have
got on my tracks yet, I calculated, but there was always the chance
that he had warned all the villages round by telephone and that they
might be on the look-out for me.  But that risk had to be taken, for I
must have food.

It was the day before Christmas, I remembered, and people would be
holidaying.  The village was quite a big place, but at this hour--just
after eight o'clock--there was nobody in the street except a wandering
dog.  I chose the most unassuming shop I could find, where a little boy
was taking down the shutters--one of those general stores where they
sell everything.  The boy fetched a very old woman, who hobbled in from
the back, fitting on her spectacles.

'Gruss Gott,' she said in a friendly voice, and I took off my cap.  I
saw from my reflection in a saucepan that I looked moderately
respectable in spite of my night in the woods.

I told her the story of how I was walking from Schwandorf to see my
mother at an imaginary place called Judenfeld, banking on the ignorance
of villagers about any place five miles from their homes.  I said my
luggage had gone astray, and I hadn't time to wait for it, since my
leave was short.  The old lady was sympathetic and unsuspecting.  She
sold me a pound of chocolate, a box of biscuits, the better part of a
ham, two tins of sardines and a rucksack to carry them.  I also bought
some soap, a comb and a cheap razor, and a small Tourists' Guide,
published by a Leipzig firm.  As I was leaving I saw what seemed like
garments hanging up in the back shop, and turned to have a look at
them.  They were the kind of thing that Germans wear on their summer
walking tours--long shooting capes made of a green stuff they call
_loden_.  I bought one, and a green felt hat and an alpenstock to keep it
company.  Then wishing the old woman and her belongings a merry
Christmas, I departed and took the shortest cut out of the village.
There were one or two people about now, but they did not seem to notice
me.

I went into the woods again and walked for two miles till I halted for
breakfast.  I was not feeling quite so fit now, and I did not make much
of my provisions, beyond eating a biscuit and some chocolate.  I felt
very thirsty and longed for hot tea.  In an icy pool I washed and with
infinite agony shaved my beard.  That razor was the worst of its
species, and my eyes were running all the time with the pain of the
operation.  Then I took off the postman's coat and cap, and buried them
below some bushes.  I was now a clean-shaven German pedestrian with a
green cape and hat, and an absurd walking-stick with an iron-shod
end--the sort of person who roams in thousands over the Fatherland in
summer, but is a rarish bird in mid-winter.

The Tourists' Guide was a fortunate purchase, for it contained a big
map of Bavaria which gave me my bearings.  I was certainly not forty
miles from the Danube--more like thirty.  The road through the village
I had left would have taken me to it.  I had only to walk due south and
I would reach it before night.  So far as I could make out there were
long tongues of forest running down to the river, and I resolved to
keep to the woodlands.  At the worst I would meet a forester or two,
and I had a good enough story for them. On the highroad there might be
awkward questions.

When I started out again I felt very stiff and the cold seemed to be
growing intense.  This puzzled me, for I had not minded it much up to
now, and, being warm-blooded by nature, it never used to worry me.  A
sharp winter night on the high-veld was a long sight chillier than
anything I had struck so far in Europe.  But now my teeth were
chattering and the marrow seemed to be freezing in my bones.

The day had started bright and clear, but a wrack of grey clouds soon
covered the sky, and a wind from the east began to whistle. As I
stumbled along through the snowy undergrowth I kept longing for bright
warm places.  I thought of those long days on the veld when the earth
was like a great yellow bowl, with white roads running to the horizon
and a tiny white farm basking in the heart of it, with its blue dam and
patches of bright green lucerne.  I thought of those baking days on the
east coast, when the sea was like mother-of-pearl and the sky one
burning turquoise.  But most of all I thought of warm scented noons on
trek, when one dozed in the shadow of the wagon and sniffed the
wood-smoke from the fire where the boys were cooking dinner.

From these pleasant pictures I returned to the beastly present--the
thick snowy woods, the lowering sky, wet clothes, a hunted present, and
a dismal future.  I felt miserably depressed, and I couldn't think of
any mercies to count.  It struck me that I might be falling sick.

About midday I awoke with a start to the belief that I was being
pursued.  I cannot explain how or why the feeling came, except that it
is a kind of instinct that men get who have lived much in wild
countries.  My senses, which had been numbed, suddenly grew keen, and
my brain began to work double quick.

I asked myself what I would do if I were Stumm, with hatred in my
heart, a broken jaw to avenge, and pretty well limitless powers. He
must have found the car in the sandpit and seen my tracks in the wood
opposite.  I didn't know how good he and his men might be at following
a spoor, but I knew that any ordinary Kaffir could have nosed it out
easily.  But he didn't need to do that.  This was a civilized country
full of roads and railways.  I must some time and somewhere come out of
the woods.  He could have all the roads watched, and the telephone
would set everyone on my track within a radius of fifty miles.
Besides, he would soon pick up my trail in the village I had visited
that morning.  From the map I learned that it was called Greif, and it
was likely to live up to that name with me.

Presently I came to a rocky knoll which rose out of the forest. Keeping
well in shelter I climbed to the top and cautiously looked around me.
Away to the east I saw the vale of a river with broad fields and
church-spires.  West and south the forest rolled unbroken in a
wilderness of snowy tree-tops.  There was no sign of life anywhere, not
even a bird, but I knew very well that behind me in the woods were men
moving swiftly on my track, and that it was pretty well impossible for
me to get away.

There was nothing for it but to go on till I dropped or was taken.  I
shaped my course south with a shade of west in it, for the map showed
me that in that direction I would soonest strike the Danube.  What I
was going to do when I got there I didn't trouble to think.  I had
fixed the river as my immediate goal and the future must take care of
itself.

I was now certain that I had fever on me.  It was still in my bones, as
a legacy from Africa, and had come out once or twice when I was with
the battalion in Hampshire.  The bouts had been short for I had known
of their coming and dosed myself.  But now I had no quinine, and it
looked as if I were in for a heavy go.  It made me feel desperately
wretched and stupid, and I all but blundered into capture.

For suddenly I came on a road and was going to cross it blindly, when a
man rode slowly past on a bicycle.  Luckily I was in the shade of a
clump of hollies and he was not looking my way, though he was not three
yards off.  I crawled forward to reconnoitre.  I saw about half a mile
of road running straight through the forest and every two hundred yards
was a bicyclist.  They wore uniform and appeared to be acting as
sentries.

This could only have one meaning.  Stumm had picketed all the roads and
cut me off in an angle of the woods.  There was no chance of getting
across unobserved.  As I lay there with my heart sinking, I had the
horrible feeling that the pursuit might be following me from behind,
and that at any moment I would be enclosed between two fires.

For more than an hour I stayed there with my chin in the snow. I didn't
see any way out, and I was feeling so ill that I didn't seem to care.
Then my chance came suddenly out of the skies.

The wind rose, and a great gust of snow blew from the east.  In five
minutes it was so thick that I couldn't see across the road.  At first
I thought it a new addition to my troubles, and then very slowly I saw
the opportunity.  I slipped down the bank and made ready to cross.

I almost blundered into one of the bicyclists.  He cried out and fell
off his machine, but I didn't wait to investigate.  A sudden access of
strength came to me and I darted into the woods on the farther side.  I
knew I would be soon swallowed from sight in the drift, and I knew that
the falling snow would hide my tracks.  So I put my best foot forward.

I must have run miles before the hot fit passed, and I stopped from
sheer bodily weakness.  There was no sound except the crush of falling
snow, the wind seemed to have gone, and the place was very solemn and
quiet.  But Heavens! how the snow fell!  It was partly screened by the
branches, but all the same it was piling itself up deep everywhere.  My
legs seemed made of lead, my head burned, and there were fiery pains
over all my body.  I stumbled on blindly, without a notion of any
direction, determined only to keep going to the last.  For I knew that
if I once lay down I would never rise again.

When I was a boy I was fond of fairy tales, and most of the stories I
remembered had been about great German forests and snow and charcoal
burners and woodmen's huts.  Once I had longed to see these things, and
now I was fairly in the thick of them.  There had been wolves, too, and
I wondered idly if I should fall in with a pack.  I felt myself getting
light-headed.  I fell repeatedly and laughed sillily every time.  Once
I dropped into a hole and lay for some time at the bottom giggling.  If
anyone had found me then he would have taken me for a madman.

The twilight of the forest grew dimmer, but I scarcely noticed it.
Evening was falling, and soon it would be night, a night without
morning for me.  My body was going on without the direction of my
brain, for my mind was filled with craziness.  I was like a drunk man
who keeps running, for he knows that if he stops he will fall, and I
had a sort of bet with myself not to lie down--not at any rate just
yet.  If I lay down I should feel the pain in my head worse. Once I had
ridden for five days down country with fever on me and the flat bush
trees had seemed to melt into one big mirage and dance quadrilles
before my eyes.  But then I had more or less kept my wits.  Now I was
fairly daft, and every minute growing dafter.

Then the trees seemed to stop and I was walking on flat ground.  It was
a clearing, and before me twinkled a little light.  The change restored
me to consciousness, and suddenly I felt with horrid intensity the fire
in my head and bones and the weakness of my limbs.  I longed to sleep,
and I had a notion that a place to sleep was before me.  I moved
towards the light and presently saw through a screen of snow the
outline of a cottage.

I had no fear, only an intolerable longing to lie down.  Very slowly I
made my way to the door and knocked.  My weakness was so great that I
could hardly lift my hand.

There were voices within, and a corner of the curtain was lifted from
the window.  Then the door opened and a woman stood before me, a woman
with a thin, kindly face.

'Gruss Gott,' she said, while children peeped from behind her skirts.

'Gruss Gott,' I replied.  I leaned against the door-post, and speech
forsook me.

She saw my condition.  'Come in, sir,' she said.  'You are sick and it
is no weather for a sick man.'

I stumbled after her and stood dripping in the centre of the little
kitchen, while three wondering children stared at me.  It was a poor
place, scantily furnished, but a good log-fire burned on the hearth.
The shock of warmth gave me one of those minutes of self-possession
which comes sometimes in the middle of a fever.

'I am sick, mother, and I have walked far in the storm and lost my way.
I am from Africa, where the climate is hot, and your cold brings me
fever.  It will pass in a day or two if you can give me a bed.'

'You are welcome,' she said; 'but first I will make you coffee.'

I took off my dripping cloak, and crouched close to the hearth. She
gave me coffee--poor washy stuff, but blessedly hot.  Poverty was
spelled large in everything I saw.  I felt the tides of fever beginning
to overflow my brain again, and I made a great attempt to set my
affairs straight before I was overtaken.  With difficulty I took out
Stumm's pass from my pocket-book.

'That is my warrant,' I said.  'I am a member of the Imperial Secret
Service and for the sake of my work I must move in the dark.  If you
will permit it, mother, I will sleep till I am better, but no one must
know that I am here.  If anyone comes, you must deny my presence.'

She looked at the big seal as if it were a talisman.

'Yes, yes,' she said, 'you will have the bed in the garret and be left
in peace till you are well.  We have no neighbours near, and the storm
will shut the roads.  I will be silent, I and the little ones.'

My head was beginning to swim, but I made one more effort.

'There is food in my rucksack--biscuits and ham and chocolate. Pray
take it for your use.  And here is some money to buy Christmas fare for
the little ones.'  And I gave her some of the German notes.

After that my recollection becomes dim.  She helped me up a ladder to
the garret, undressed me, and gave me a thick coarse nightgown.  I seem
to remember that she kissed my hand, and that she was crying.  'The
good Lord has sent you,' she said.  'Now the little ones will have
their prayers answered and the Christkind will not pass by our door.'

I lay for four days like a log in that garret bed.  The storm died
down, the thaw set in, and the snow melted.  The children played about
the doors and told stories at night round the fire.  Stumm's myrmidons
no doubt beset every road and troubled the lives of innocent wayfarers.
But no one came near the cottage, and the fever worked itself out while
I lay in peace.

It was a bad bout, but on the fifth day it left me, and I lay, as weak
as a kitten, staring at the rafters and the little skylight.  It was a
leaky, draughty old place, but the woman of the cottage had heaped
deerskins and blankets on my bed and kept me warm.  She came in now and
then, and once she brought me a brew of some bitter herbs which greatly
refreshed me.  A little thin porridge was all the food I could eat, and
some chocolate made from the slabs in my rucksack.

I lay and dozed through the day, hearing the faint chatter of children
below, and getting stronger hourly.  Malaria passes as quickly as it
comes and leaves a man little the worse, though this was one of the
sharpest turns I ever had.  As I lay I thought, and my thoughts
followed curious lines.  One queer thing was that Stumm and his doings
seemed to have been shot back into a lumber-room of my brain and the
door locked.  He didn't seem to be a creature of the living present,
but a distant memory on which I could look calmly.  I thought a good
deal about my battalion and the comedy of my present position.  You see
I was getting better, for I called it comedy now, not tragedy.

But chiefly I thought of my mission.  All that wild day in the snow it
had seemed the merest farce.  The three words Harry Bullivant had
scribbled had danced through my head in a crazy fandango. They were
present to me now, but coolly and sanely in all their meagreness.

I remember that I took each one separately and chewed on it for hours.
_Kasredin_--there was nothing to be got out of that.  _Cancer_--there
were too many meanings, all blind.  _V. I._--that was the worst
gibberish of all.

Before this I had always taken the I as the letter of the alphabet.  I
had thought the v.  must stand for von, and I had considered the German
names beginning with I--Ingolstadt, Ingeburg, Ingenohl, and all the
rest of them.  I had made a list of about seventy at the British Museum
before I left London.

Now I suddenly found myself taking the I as the numeral One. Idly, not
thinking what I was doing, I put it into German.

Then I nearly fell out of the bed.  _Von Einem_--the name I had heard at
Gaudian's house, the name Stumm had spoken behind his hand, the name to
which Hilda was probably the prefix.  It was a tremendous
discovery--the first real bit of light I had found.  Harry Bullivant
knew that some man or woman called von Einem was at the heart of the
mystery.  Stumm had spoken of the same personage with respect and in
connection with the work I proposed to do in raising the Moslem
Africans.  If I found von Einem I would be getting very warm.  What was
the word that Stumm had whispered to Gaudian and scared that worthy?
It had sounded like _uhnmantl_. If I could only get that clear, I would
solve the riddle.

I think that discovery completed my cure.  At any rate on the evening
of the fifth day--it was Wednesday, the 29th of December--I was well
enough to get up.  When the dark had fallen and it was too late to fear
a visitor, I came downstairs and, wrapped in my green cape, took a seat
by the fire.

As we sat there in the firelight, with the three white-headed children
staring at me with saucer eyes, and smiling when I looked their way,
the woman talked.  Her man had gone to the wars on the Eastern front,
and the last she had heard from him he was in a Polish bog and longing
for his dry native woodlands.  The struggle meant little to her.  It
was an act of God, a thunderbolt out of the sky, which had taken a
husband from her, and might soon make her a widow and her children
fatherless.  She knew nothing of its causes and purposes, and thought
of the Russians as a gigantic nation of savages, heathens who had never
been converted, and who would eat up German homes if the good Lord and
the brave German soldiers did not stop them.  I tried hard to find out
if she had any notion of affairs in the West, but she hadn't, beyond
the fact that there was trouble with the French.  I doubt if she knew
of England's share in it.  She was a decent soul, with no bitterness
against anybody, not even the Russians if they would spare her man.

That night I realized the crazy folly of war.  When I saw the
splintered shell of Ypres and heard hideous tales of German doings, I
used to want to see the whole land of the Boche given up to fire and
sword.  I thought we could never end the war properly without giving
the Huns some of their own medicine.  But that woodcutter's cottage
cured me of such nightmares.  I was for punishing the guilty but
letting the innocent go free.  It was our business to thank God and
keep our hands clean from the ugly blunders to which Germany's madness
had driven her.  What good would it do Christian folk to burn poor
little huts like this and leave children's bodies by the wayside?  To
be able to laugh and to be merciful are the only things that make man
better than the beasts.

The place, as I have said, was desperately poor.  The woman's face had
the skin stretched tight over the bones and that transparency which
means under-feeding; I fancied she did not have the liberal allowance
that soldiers' wives get in England.  The children looked better
nourished, but it was by their mother's sacrifice.  I did my best to
cheer them up.  I told them long yarns about Africa and lions and
tigers, and I got some pieces of wood and whittled them into toys.  I
am fairly good with a knife, and I carved very presentable likenesses
of a monkey, a springbok, and a rhinoceros.  The children went to bed
hugging the first toys, I expect, they ever possessed.

It was clear to me that I must leave as soon as possible.  I had to get
on with my business, and besides, it was not fair to the woman. Any
moment I might be found here, and she would get into trouble for
harbouring me.  I asked her if she knew where the Danube was, and her
answer surprised me.  'You will reach it in an hour's walk,' she said.
'The track through the wood runs straight to the ferry.'

Next morning after breakfast I took my departure.  It was drizzling
weather, and I was feeling very lean.  Before going I presented my
hostess and the children with two sovereigns apiece.  'It is English
gold,' I said, 'for I have to travel among our enemies and use our
enemies' money.  But the gold is good, and if you go to any town they
will change it for you.  But I advise you to put it in your
stocking-foot and use it only if all else fails.  You must keep your
home going, for some day there will be peace and your man will come
back from the wars.'

I kissed the children, shook the woman's hand, and went off down the
clearing.  They had cried 'Auf wiedersehen,' but it wasn't likely I
would ever see them again.

The snow had all gone, except in patches in the deep hollows. The
ground was like a full sponge, and a cold rain drifted in my eyes.
After half an hour's steady trudge the trees thinned, and presently I
came out on a knuckle of open ground cloaked in dwarf junipers.  And
there before me lay the plain, and a mile off a broad brimming river.

I sat down and looked dismally at the prospect.  The exhilaration of my
discovery the day before had gone.  I had stumbled on a worthless piece
of knowledge, for I could not use it.  Hilda von Einem, if such a
person existed and possessed the great secret, was probably living in
some big house in Berlin, and I was about as likely to get anything out
of her as to be asked to dine with the Kaiser.  Blenkiron might do
something, but where on earth was Blenkiron?  I dared say Sir Walter
would value the information, but I could not get to Sir Walter.  I was
to go on to Constantinople, running away from the people who really
pulled the ropes.  But if I stayed I could do nothing, and I could not
stay.  I must go on and I didn't see how I could go on.  Every course
seemed shut to me, and I was in as pretty a tangle as any man ever
stumbled into.

For I was morally certain that Stumm would not let the thing drop.  I
knew too much, and besides I had outraged his pride.  He would beat the
countryside till he got me, and he undoubtedly would get me if I waited
much longer.  But how was I to get over the border?  My passport would
be no good, for the number of that pass would long ere this have been
wired to every police-station in Germany, and to produce it would be to
ask for trouble.  Without it I could not cross the borders by any
railway.  My studies of the Tourists' Guide had suggested that once I
was in Austria I might find things slacker and move about easier.  I
thought of having a try at the Tyrol and I also thought of Bohemia.
But these places were a long way off, and there were several thousand
chances each day that I would be caught on the road.

This was Thursday, the 30th of December, the second last day of the
year.  I was due in Constantinople on the 17th of January.
Constantinople!  I had thought myself a long way from it in Berlin, but
now it seemed as distant as the moon.

But that big sullen river in front of me led to it.  And as I looked my
attention was caught by a curious sight.  On the far eastern horizon,
where the water slipped round a corner of hill, there was a long trail
of smoke.  The streamers thinned out, and seemed to come from some boat
well round the corner, but I could see at least two boats in view.
Therefore there must be a long train of barges, with a tug in tow.

I looked to the west and saw another such procession coming into sight.
First went a big river steamer--it can't have been much less than 1,000
tons--and after came a string of barges.  I counted no less than six
besides the tug.  They were heavily loaded and their draught must have
been considerable, but there was plenty of depth in the flooded river.

A moment's reflection told me what I was looking at.  Once Sandy, in
one of the discussions you have in hospital, had told us just how the
Germans munitioned their Balkan campaign.  They were pretty certain of
dishing Serbia at the first go, and it was up to them to get through
guns and shells to the old Turk, who was running pretty short in his
first supply.  Sandy said that they wanted the railway, but they wanted
still more the river, and they could make certain of that in a week.
He told us how endless strings of barges, loaded up at the big
factories of Westphalia, were moving through the canals from the Rhine
or the Elbe to the Danube. Once the first reached Turkey, there would
be regular delivery, you see--as quick as the Turks could handle the
stuff.  And they didn't return empty, Sandy said, but came back full of
Turkish cotton and Bulgarian beef and Rumanian corn.  I don't know
where Sandy got the knowledge, but there was the proof of it before my
eyes.

It was a wonderful sight, and I could have gnashed my teeth to see
those loads of munitions going snugly off to the enemy.  I calculated
they would give our poor chaps hell in Gallipoli.  And then, as I
looked, an idea came into my head and with it an eighth part of a hope.

There was only one way for me to get out of Germany, and that was to
leave in such good company that I would be asked no questions.  That
was plain enough.  If I travelled to Turkey, for instance, in the
Kaiser's suite, I would be as safe as the mail; but if I went on my own
I was done.  I had, so to speak, to get my passport inside Germany, to
join some caravan which had free marching powers.  And there was the
kind of caravan before me--the Essen barges.

It sounded lunacy, for I guessed that munitions of war would be as
jealously guarded as old Hindenburg's health.  All the safer, I replied
to myself, once I get there.  If you are looking for a deserter you
don't seek him at the favourite regimental public-house.  If you're
after a thief, among the places you'd be apt to leave unsearched would
be Scotland Yard.

It was sound reasoning, but how was I to get on board?  Probably the
beastly things did not stop once in a hundred miles, and Stumm would
get me long before I struck a halting-place.  And even if I did get a
chance like that, how was I to get permission to travel?

One step was clearly indicated--to get down to the river bank at once.
So I set off at a sharp walk across squelchy fields, till I struck a
road where the ditches had overflowed so as almost to meet in the
middle.  The place was so bad that I hoped travellers might be few. And
as I trudged, my thoughts were busy with my prospects as a stowaway.
If I bought food, I might get a chance to lie snug on one of the
barges.  They would not break bulk till they got to their journey's end.

Suddenly I noticed that the steamer, which was now abreast me, began to
move towards the shore, and as I came over a low rise, I saw on my left
a straggling village with a church, and a small landing-stage.  The
houses stood about a quarter of a mile from the stream, and between
them was a straight, poplar-fringed road.

Soon there could be no doubt about it.  The procession was coming to a
standstill.  The big tug nosed her way in and lay up alongside the
pier, where in that season of flood there was enough depth of water.
She signalled to the barges and they also started to drop anchors,
which showed that there must be at least two men aboard each.  Some of
them dragged a bit and it was rather a cock-eyed train that lay in
mid-stream.  The tug got out a gangway, and from where I lay I saw half
a dozen men leave it, carrying something on their shoulders.

It could be only one thing--a dead body.  Someone of the crew must have
died, and this halt was to bury him.  I watched the procession move
towards the village and I reckoned they would take some time there,
though they might have wired ahead for a grave to be dug.  Anyhow, they
would be long enough to give me a chance.

For I had decided upon the brazen course.  Blenkiron had said you
couldn't cheat the Boche, but you could bluff him.  I was going to put
up the most monstrous bluff.  If the whole countryside was hunting for
Richard Hannay, Richard Hannay would walk through as a pal of the
hunters.  For I remembered the pass Stumm had given me.  If that was
worth a tinker's curse it should be good enough to impress a ship's
captain.

Of course there were a thousand risks.  They might have heard of me in
the village and told the ship's party the story.  For that reason I
resolved not to go there but to meet the sailors when they were
returning to the boat.  Or the captain might have been warned and got
the number of my pass, in which case Stumm would have his hands on me
pretty soon.  Or the captain might be an ignorant fellow who had never
seen a Secret Service pass and did not know what it meant, and would
refuse me transport by the letter of his instructions.  In that case I
might wait on another convoy.

I had shaved and made myself a fairly respectable figure before I left
the cottage.  It was my cue to wait for the men when they left the
church, wait on that quarter-mile of straight highway.  I judged the
captain must be in the party.  The village, I was glad to observe,
seemed very empty.  I have my own notions about the Bavarians as
fighting men, but I am bound to say that, judging by my observations,
very few of them stayed at home.

That funeral took hours.  They must have had to dig the grave, for I
waited near the road in a clump of cherry-trees, with my feet in two
inches of mud and water, till I felt chilled to the bone.  I prayed to
God it would not bring back my fever, for I was only one day out of
bed.  I had very little tobacco left in my pouch, but I stood myself
one pipe, and I ate one of the three cakes of chocolate I still carried.

At last, well after midday, I could see the ship's party returning.
They marched two by two and I was thankful to see that they had no
villagers with them.  I walked to the road, turned up it, and met the
vanguard, carrying my head as high as I knew how.

'Where's your captain?' I asked, and a man jerked his thumb over his
shoulder.  The others wore thick jerseys and knitted caps, but there
was one man at the rear in uniform.

He was a short, broad man with a weather-beaten face and an anxious eye.

'May I have a word with you, Herr Captain?' I said, with what I hoped
was a judicious blend of authority and conciliation.

He nodded to his companion, who walked on.

'Yes?' he asked rather impatiently.

I proffered him my pass.  Thank Heaven he had seen the kind of thing
before, for his face at once took on that curious look which one person
in authority always wears when he is confronted with another.  He
studied it closely and then raised his eyes.

'Well, Sir?' he said.  'I observe your credentials.  What can I do for
you?'

'I take it you are bound for Constantinople?' I asked.

'The boats go as far as Rustchuk,' he replied.  'There the stuff is
transferred to the railway.'

'And you reach Rustchuk when?'

'In ten days, bar accidents.  Let us say twelve to be safe.'

'I want to accompany you,' I said.  'In my profession, Herr Captain, it
is necessary sometimes to make journeys by other than the common route.
That is now my desire.  I have the right to call upon some other branch
of our country's service to help me.  Hence my request.'

Very plainly he did not like it.

'I must telegraph about it.  My instructions are to let no one aboard,
not even a man like you.  I am sorry, Sir, but I must get authority
first before I can fall in with your desire.  Besides, my boat is
ill-found.  You had better wait for the next batch and ask Dreyser to
take you.  I lost Walter today.  He was ill when he came aboard--a
disease of the heart--but he would not be persuaded.  And last night he
died.'

'Was that him you have been burying?' I asked.

'Even so.  He was a good man and my wife's cousin, and now I have no
engineer.  Only a fool of a boy from Hamburg.  I have just come from
wiring to my owners for a fresh man, but even if he comes by the
quickest train he will scarcely overtake us before Vienna or even Buda.'

I saw light at last.

'We will go together,' I said, 'and cancel that wire.  For behold, Herr
Captain, I am an engineer, and will gladly keep an eye on your boilers
till we get to Rustchuk.'

He looked at me doubtfully.

'I am speaking truth,' I said.  'Before the war I was an engineer in
Damaraland.  Mining was my branch, but I had a good general training,
and I know enough to run a river-boat.  Have no fear.  I promise you I
will earn my passage.'

His face cleared, and he looked what he was, an honest, good-humoured
North German seaman.

'Come then in God's name,' he cried, 'and we will make a bargain.  I
will let the telegraph sleep.  I require authority from the Government
to take a passenger, but I need none to engage a new engineer.'

He sent one of the hands back to the village to cancel his wire. In ten
minutes I found myself on board, and ten minutes later we were out in
mid-stream and our tows were lumbering into line. Coffee was being made
ready in the cabin, and while I waited for it I picked up the captain's
binoculars and scanned the place I had left.

I saw some curious things.  On the first road I had struck on leaving
the cottage there were men on bicycles moving rapidly. They seemed to
wear uniform.  On the next parallel road, the one that ran through the
village, I could see others.  I noticed, too, that several figures
appeared to be beating the intervening fields.

Stumm's cordon had got busy at last, and I thanked my stars that not
one of the villagers had seen me.  I had not got away much too soon,
for in another half-hour he would have had me.


Before I turned in that evening I had done some good hours' work in the
engine-room.  The boat was oil-fired, and in very fair order, so my
duties did not look as if they would be heavy.  There was nobody who
could be properly called an engineer; only, besides the furnace-men, a
couple of lads from Hamburg who had been a year ago apprentices in a
ship-building yard.  They were civil fellows, both of them consumptive,
who did what I told them and said little.  By bedtime, if you had seen
me in my blue jumper, a pair of carpet slippers, and a flat cap--all
the property of the deceased Walter--you would have sworn I had been
bred to the firing of river-boats, whereas I had acquired most of my
knowledge on one run down the Zambesi, when the proper engineer got
drunk and fell overboard among the crocodiles.

The captain--they called him Schenk--was out of his bearings in the
job.  He was a Frisian and a first-class deep-water seaman, but, since
he knew the Rhine delta, and because the German mercantile marine was
laid on the ice till the end of war, they had turned him on to this
show.  He was bored by the business, and didn't understand it very
well.  The river charts puzzled him, and though it was pretty plain
going for hundreds of miles, yet he was in a perpetual fidget about the
pilotage.  You could see that he would have been far more in his
element smelling his way through the shoals of the Ems mouth, or
beating against a northeaster in the shallow Baltic.  He had six barges
in tow, but the heavy flood of the Danube made it an easy job except
when it came to going slow. There were two men on each barge, who came
aboard every morning to draw rations.  That was a funny business, for
we never lay to if we could help it.  There was a dinghy belonging to
each barge, and the men used to row to the next and get a lift in that
barge's dinghy, and so forth.  Six men would appear in the dinghy of
the barge nearest us and carry off supplies for the rest.  The men were
mostly Frisians, slow-spoken, sandy-haired lads, very like the breed
you strike on the Essex coast.

It was the fact that Schenk was really a deep-water sailor, and so a
novice to the job, that made me get on with him.  He was a good fellow
and quite willing to take a hint, so before I had been twenty-four
hours on board he was telling me all his difficulties, and I was doing
my best to cheer him.  And difficulties came thick, because the next
night was New Year's Eve.

I knew that that night was a season of gaiety in Scotland, but Scotland
wasn't in it with the Fatherland.  Even Schenk, though he was in charge
of valuable stores and was voyaging against time, was quite clear that
the men must have permission for some kind of beano.  Just before
darkness we came abreast a fair-sized town, whose name I never
discovered, and decided to lie to for the night. The arrangement was
that one man should be left on guard in each barge, and the other get
four hours' leave ashore.  Then he would return and relieve his friend,
who should proceed to do the same thing.  I foresaw that there would be
some fun when the first batch returned, but I did not dare to protest.
I was desperately anxious to get past the Austrian frontier, for I had
a half-notion we might be searched there, but Schenk took his
_Sylvesterabend_ business so seriously that I would have risked a row
if I had tried to argue.

The upshot was what I expected.  We got the first batch aboard about
midnight, blind to the world, and the others straggled in at all hours
next morning.  I stuck to the boat for obvious reasons, but next day it
became too serious, and I had to go ashore with the captain to try and
round up the stragglers.  We got them all in but two, and I am inclined
to think these two had never meant to come back.  If I had a soft job
like a river-boat I shouldn't be inclined to run away in the middle of
Germany with the certainty that my best fate would be to be scooped up
for the trenches, but your Frisian has no more imagination than a
haddock.  The absentees were both watchmen from the barges, and I fancy
the monotony of the life had got on their nerves.

The captain was in a raging temper, for he was short-handed to begin
with.  He would have started a press-gang, but there was no superfluity
of men in that township: nothing but boys and grandfathers. As I was
helping to run the trip I was pretty annoyed also, and I sluiced down
the drunkards with icy Danube water, using all the worst language I
knew in Dutch and German.  It was a raw morning, and as we raged
through the river-side streets I remember I heard the dry crackle of
wild geese going overhead, and wished I could get a shot at them.  I
told one fellow--he was the most troublesome--that he was a disgrace to
a great Empire, and was only fit to fight with the filthy English.

'God in Heaven!' said the captain, 'we can delay no longer.  We must
make shift the best we can.  I can spare one man from the deck hands,
and you must give up one from the engine-room.'

That was arranged, and we were tearing back rather short in the wind
when I espied a figure sitting on a bench beside the booking-office on
the pier.  It was a slim figure, in an old suit of khaki: some cast-off
duds which had long lost the semblance of a uniform.  It had a gentle
face, and was smoking peacefully, looking out upon the river and the
boats and us noisy fellows with meek philosophical eyes.  If I had seen
General French sitting there and looking like nothing on earth I
couldn't have been more surprised.

The man stared at me without recognition.  He was waiting for his cue.

I spoke rapidly in Sesutu, for I was afraid the captain might know
Dutch.

'Where have you come from?' I asked.

'They shut me up in _tronk_,' said Peter, 'and I ran away.  I am tired,
Cornelis, and want to continue the journey by boat.'

'Remember you have worked for me in Africa,' I said.  'You are just
home from Damaraland.  You are a German who has lived thirty years away
from home.  You can tend a furnace and have worked in mines.'

Then I spoke to the captain.

'Here is a fellow who used to be in my employ, Captain Schenk. It's
almighty luck we've struck him.  He's old, and not very strong in the
head, but I'll go bail he's a good worker.  He says he'll come with us
and I can use him in the engine-room.'

'Stand up,' said the Captain.

Peter stood up, light and slim and wiry as a leopard.  A sailor does
not judge men by girth and weight.

'He'll do,' said Schenk, and the next minute he was readjusting his
crews and giving the strayed revellers the rough side of his tongue.
As it chanced, I couldn't keep Peter with me, but had to send him to
one of the barges, and I had time for no more than five words with him,
when I told him to hold his tongue and live up to his reputation as a
half-wit.  That accursed _Sylvesterabend_ had played havoc with the
whole outfit, and the captain and I were weary men before we got things
straight.

In one way it turned out well.  That afternoon we passed the frontier
and I never knew it till I saw a man in a strange uniform come aboard,
who copied some figures on a schedule, and brought us a mail.  With my
dirty face and general air of absorption in duty, I must have been an
unsuspicious figure.  He took down the names of the men in the barges,
and Peter's name was given as it appeared on the ship's roll--Anton
Blum.

'You must feel it strange, Herr Brandt,' said the captain, 'to be
scrutinized by a policeman, you who give orders, I doubt not, to many
policemen.'

I shrugged my shoulders.  'It is my profession.  It is my business to
go unrecognized often by my own servants.'  I could see that I was
becoming rather a figure in the captain's eyes.  He liked the way I
kept the men up to their work, for I hadn't been a nigger-driver for
nothing.

Late on that Sunday night we passed through a great city which the
captain told me was Vienna.  It seemed to last for miles and miles, and
to be as brightly lit as a circus.  After that, we were in big plains
and the air grew perishing cold.  Peter had come aboard once for his
rations, but usually he left it to his partner, for he was lying very
low.  But one morning--I think it was the 5th of January, when we had
passed Buda and were moving through great sodden flats just sprinkled
with snow--the captain took it into his head to get me to overhaul the
barge loads.  Armed with a mighty type-written list, I made a tour of
the barges, beginning with the hindmost. There was a fine old stock of
deadly weapons--mostly machine-guns and some field-pieces, and enough
shells to blow up the Gallipoli peninsula.  All kinds of shell were
there, from the big 14-inch crumps to rifle grenades and
trench-mortars.  It made me fairly sick to see all these good things
preparing for our own fellows, and I wondered whether I would not be
doing my best service if I engineered a big explosion.  Happily I had
the common sense to remember my job and my duty and to stick to it.

Peter was in the middle of the convoy, and I found him pretty unhappy,
principally through not being allowed to smoke.  His companion was an
ox-eyed lad, whom I ordered to the look-out while Peter and I went over
the lists.

'Cornelis, my old friend,' he said, 'there are some pretty toys here.
With a spanner and a couple of clear hours I could make these maxims
about as deadly as bicycles.  What do you say to a try?'

'I've considered that,' I said, 'but it won't do.  We're on a bigger
business than wrecking munition convoys.  I want to know how you got
here.'

He smiled with that extraordinary Sunday-school docility of his.

'It was very simple, Cornelis.  I was foolish in the cafe--but they
have told you of that.  You see I was angry and did not reflect. They
had separated us, and I could see would treat me as dirt. Therefore, my
bad temper came out, for, as I have told you, I do not like Germans.'

Peter gazed lovingly at the little bleak farms which dotted the
Hungarian plain.

'All night I lay in _tronk_ with no food.  In the morning they fed me,
and took me hundreds of miles in a train to a place which I think is
called Neuburg.  It was a great prison, full of English officers ...  I
asked myself many times on the journey what was the reason of this
treatment, for I could see no sense in it.  If they wanted to punish me
for insulting them they had the chance to send me off to the trenches.
No one could have objected.  If they thought me useless they could have
turned me back to Holland.  I could not have stopped them.  But they
treated me as if I were a dangerous man, whereas all their conduct
hitherto had shown that they thought me a fool.  I could not understand
it.

'But I had not been one night in that Neuburg place before I thought of
the reason.  They wanted to keep me under observation as a check upon
you, Cornelis.  I figured it out this way.  They had given you some
very important work which required them to let you into some big
secret.  So far, good.  They evidently thought much of you, even yon
Stumm man, though he was as rude as a buffalo.  But they did not know
you fully, and they wanted to check on you.  That check they found in
Peter Pienaar.  Peter was a fool, and if there was anything to blab,
sooner or later Peter would blab it.  Then they would stretch out a
long arm and nip you short, wherever you were. Therefore they must keep
old Peter under their eye.'

'That sounds likely enough,' I said.

'It was God's truth,' said Peter.  'And when it was all clear to me I
settled that I must escape.  Partly because I am a free man and do not
like to be in prison, but mostly because I was not sure of myself.
Some day my temper would go again, and I might say foolish things for
which Cornelis would suffer.  So it was very certain that I must escape.

'Now, Cornelis, I noticed pretty soon that there were two kinds among
the prisoners.  There were the real prisoners, mostly English and
French, and there were humbugs.  The humbugs were treated, apparently,
like the others, but not really, as I soon perceived. There was one man
who passed as an English officer, another as a French Canadian, and the
others called themselves Russians.  None of the honest men suspected
them, but they were there as spies to hatch plots for escape and get
the poor devils caught in the act, and to worm out confidences which
might be of value.  That is the German notion of good business.  I am
not a British soldier to think all men are gentlemen.  I know that
amongst men there are desperate _skellums_, so I soon picked up this
game.  It made me very angry, but it was a good thing for my plan.  I
made my resolution to escape the day I arrived at Neuburg, and on
Christmas Day I had a plan made.'

'Peter, you're an old marvel.  Do you mean to say you were quite
certain of getting away whenever you wanted?'

'Quite certain, Cornelis.  You see, I have been wicked in my time and
know something about the inside of prisons.  You may build them like
great castles, or they may be like a backveld _tronk_, only mud and
corrugated iron, but there is always a key and a man who keeps it, and
that man can be bested.  I knew I could get away, but I did not think
it would be so easy.  That was due to the bogus prisoners, my friends,
the spies.

'I made great pals with them.  On Christmas night we were very jolly
together.  I think I spotted every one of them the first day.  I
bragged about my past and all I had done, and I told them I was going
to escape.  They backed me up and promised to help.  Next morning I had
a plan.  In the afternoon, just after dinner, I had to go to the
commandant's room.  They treated me a little differently from the
others, for I was not a prisoner of war, and I went there to be asked
questions and to be cursed as a stupid Dutchman. There was no strict
guard kept there, for the place was on the second floor, and distant by
many yards from any staircase.  In the corridor outside the
commandant's room there was a window which had no bars, and four feet
from the window the limb of a great tree.  A man might reach that limb,
and if he were active as a monkey might descend to the ground.  Beyond
that I knew nothing, but I am a good climber, Cornelis.

'I told the others of my plan.  They said it was good, but no one
offered to come with me.  They were very noble; they declared that the
scheme was mine and I should have the fruit of it, for if more than one
tried, detection was certain.  I agreed and thanked them--thanked them
with tears in my eyes.  Then one of them very secretly produced a map.
We planned out my road, for I was going straight to Holland.  It was a
long road, and I had no money, for they had taken all my sovereigns
when I was arrested, but they promised to get a subscription up among
themselves to start me.  Again I wept tears of gratitude.  This was on
Sunday, the day after Christmas, and I settled to make the attempt on
the Wednesday afternoon.

'Now, Cornelis, when the lieutenant took us to see the British
prisoners, you remember, he told us many things about the ways of
prisons.  He told us how they loved to catch a man in the act of
escape, so that they could use him harshly with a clear conscience.  I
thought of that, and calculated that now my friends would have told
everything to the commandant, and that they would be waiting to bottle
me on the Wednesday.  Till then I reckoned I would be slackly guarded,
for they would look on me as safe in the net ...

'So I went out of the window next day.  It was the Monday afternoon ...'

'That was a bold stroke,' I said admiringly.

'The plan was bold, but it was not skilful,' said Peter modestly.  'I
had no money beyond seven marks, and I had but one stick of chocolate.
I had no overcoat, and it was snowing hard.  Further, I could not get
down the tree, which had a trunk as smooth and branchless as a blue
gum.  For a little I thought I should be compelled to give in, and I
was not happy.

'But I had leisure, for I did not think I would be missed before
nightfall, and given time a man can do most things.  By and by I found
a branch which led beyond the outer wall of the yard and hung above the
river.  This I followed, and then dropped from it into the stream.  It
was a drop of some yards, and the water was very swift, so that I
nearly drowned.  I would rather swim the Limpopo, Cornelis, among all
the crocodiles than that icy river. Yet I managed to reach the shore
and get my breath lying in the bushes ...

'After that it was plain going, though I was very cold.  I knew that I
would be sought on the northern roads, as I had told my friends, for no
one could dream of an ignorant Dutchman going south away from his
kinsfolk.  But I had learned enough from the map to know that our road
lay south-east, and I had marked this big river.'

'Did you hope to pick me up?' I asked.

'No, Cornelis, I thought you would be travelling in first-class
carriages while I should be plodding on foot.  But I was set on getting
to the place you spoke of (how do you call it? Constant Nople?), where
our big business lay.  I thought I might be in time for that.'

'You're an old Trojan, Peter,' I said; 'but go on.  How did you get to
that landing-stage where I found you?'

'It was a hard journey,' he said meditatively.  'It was not easy to get
beyond the barbed-wire entanglements which surrounded Neuburg--yes,
even across the river.  But in time I reached the woods and was safe,
for I did not think any German could equal me in wild country.  The
best of them, even their foresters, are but babes in veldcraft compared
with such as me ...  My troubles came only from hunger and cold.  Then
I met a Peruvian smouse[*], and sold him my clothes and bought from him
these.  I did not want to part with my own, which were better, but he
gave me ten marks on the deal.  After that I went into a village and ate
heavily.'

([*]Peter meant a Polish-Jew fellow.)

'Were you pursued?' I asked.

'I do not think so.  They had gone north, as I expected, and were
looking for me at the railway stations which my friends had marked for
me.  I walked happily and put a bold face on it.  If I saw a man or
woman look at me suspiciously I went up to them at once and talked.  I
told a sad tale, and all believed it.  I was a poor Dutchman travelling
home on foot to see a dying mother, and I had been told that by the
Danube I should find the main railway to take me to Holland.  There
were kind people who gave me food, and one woman gave me half a mark,
and wished me God speed ...  Then on the last day of the year I came to
the river and found many drunkards.'

'Was that when you resolved to get on one of the river-boats?'

'_Ja_, Cornelis.  As soon as I heard of the boats I saw where my chance
lay.  But you might have knocked me over with a straw when I saw you
come on shore.  That was good fortune, my friend... I have been
thinking much about the Germans, and I will tell you the truth.  It is
only boldness that can baffle them.  They are a most diligent people.
They will think of all likely difficulties, but not of all possible
ones.  They have not much imagination.  They are like steam engines
which must keep to prepared tracks.  There they will hunt any man down,
but let him trek for open country and they will be at a loss.
Therefore boldness, my friend; for ever boldness.  Remember as a nation
they wear spectacles, which means that they are always peering.'

Peter broke off to gloat over the wedges of geese and the strings of
wild swans that were always winging across those plains.  His tale had
bucked me up wonderfully.  Our luck had held beyond all belief, and I
had a kind of hope in the business now which had been wanting before.
That afternoon, too, I got another fillip. I came on deck for a breath
of air and found it pretty cold after the heat of the engine-room.  So
I called to one of the deck hands to fetch me up my cloak from the
cabin--the same I had bought that first morning in the Greif village.

_'Der grune Mantel_?' the man shouted up, and I cried, 'Yes'.  But the
words seemed to echo in my ears, and long after he had given me the
garment I stood staring abstractedly over the bulwarks.

His tone had awakened a chord of memory, or, to be accurate, they had
given emphasis to what before had been only blurred and vague.  For he
had spoken the words which Stumm had uttered behind his hand to
Gaudian.  I had heard something like 'Uhnmantl,' and could make nothing
of it.  Now I was as certain of those words as of my own existence.
They had been '_Grune Mantel_'.  _Grune Mantel_, whatever it might be,
was the name which Stumm had not meant me to hear, which was some
talisman for the task I had proposed, and which was connected in some
way with the mysterious von Einem.

This discovery put me in high fettle.  I told myself that, considering
the difficulties, I had managed to find out a wonderful amount in a
very few days.  It only shows what a man can do with the slenderest
evidence if he keeps chewing and chewing on it ...

Two mornings later we lay alongside the quays at Belgrade, and I took
the opportunity of stretching my legs.  Peter had come ashore for a
smoke, and we wandered among the battered riverside streets, and looked
at the broken arches of the great railway bridge which the Germans were
working at like beavers.  There was a big temporary pontoon affair to
take the railway across, but I calculated that the main bridge would be
ready inside a month.  It was a clear, cold, blue day, and as one
looked south one saw ridge after ridge of snowy hills.  The upper
streets of the city were still fairly whole, and there were shops open
where food could be got.  I remember hearing English spoken, and seeing
some Red Cross nurses in the custody of Austrian soldiers coming from
the railway station.

It would have done me a lot of good to have had a word with them.  I
thought of the gallant people whose capital this had been, how three
times they had flung the Austrians back over the Danube, and then had
only been beaten by the black treachery of their so-called allies.
Somehow that morning in Belgrade gave both Peter and me a new purpose
in our task.  It was our business to put a spoke in the wheel of this
monstrous bloody Juggernaut that was crushing the life out of the
little heroic nations.

We were just getting ready to cast off when a distinguished party
arrived at the quay.  There were all kinds of uniforms--German,
Austrian, and Bulgarian, and amid them one stout gentleman in a fur
coat and a black felt hat.  They watched the barges up-anchor, and
before we began to jerk into line I could hear their conversation. The
fur coat was talking English.

'I reckon that's pretty good noos, General,' it said; 'if the English
have run away from Gally-poly we can use these noo consignments for the
bigger game.  I guess it won't be long before we see the British lion
moving out of Egypt with sore paws.'

They all laughed.  'The privilege of that spectacle may soon be ours,'
was the reply.

I did not pay much attention to the talk; indeed I did not realize till
weeks later that that was the first tidings of the great evacuation of
Cape Helles.  What rejoiced me was the sight of Blenkiron, as bland as
a barber among those swells.  Here were two of the missionaries within
reasonable distance of their goal.

We reached Rustchuk on January 10th, but by no means landed on that
day.  Something had gone wrong with the unloading arrangements, or more
likely with the railway behind them, and we were kept swinging all day
well out in the turbid river.  On the top of this Captain Schenk got an
ague, and by that evening was a blue and shivering wreck.  He had done
me well, and I reckoned I would stand by him.  So I got his ship's
papers, and the manifests of cargo, and undertook to see to the
trans-shipment.  It wasn't the first time I had tackled that kind of
business, and I hadn't much to learn about steam cranes.  I told him I
was going on to Constantinople and would take Peter with me, and he was
agreeable.  He would have to wait at Rustchuk to get his return cargo,
and could easily inspan a fresh engineer.

I worked about the hardest twenty-four hours of my life getting the
stuff ashore.  The landing officer was a Bulgarian, quite a competent
man if he could have made the railways give him the trucks he needed.
There was a collection of hungry German transport officers always
putting in their oars, and being infernally insolent to everybody.  I
took the high and mighty line with them; and, as I had the Bulgarian
commandant on my side, after about two hours' blasphemy got them
quieted.

But the big trouble came the next morning when I had got nearly all the
stuff aboard the trucks.

A young officer in what I took to be a Turkish uniform rode up with an
aide-de-camp.  I noticed the German guards saluting him, so I judged he
was rather a swell.  He came up to me and asked me very civilly in
German for the way-bills.  I gave him them and he looked carefully
through them, marking certain items with a blue pencil.  Then he coolly
handed them to his aide-de-camp and spoke to him in Turkish.

'Look here, I want these back,' I said.  'I can't do without them, and
we've no time to waste.'

'Presently,' he said, smiling, and went off.

I said nothing, reflecting that the stuff was for the Turks and they
naturally had to have some say in its handling.  The loading was
practically finished when my gentleman returned.  He handed me a neatly
typed new set of way-bills.  One glance at them showed that some of the
big items had been left out.

'Here, this won't do,' I cried.  'Give me back the right set.  This
thing's no good to me.'

For answer he winked gently, smiled like a dusky seraph, and held out
his hand.  In it I saw a roll of money.

'For yourself,' he said.  'It is the usual custom.'

It was the first time anyone had ever tried to bribe me, and it made me
boil up like a geyser.  I saw his game clearly enough. Turkey would pay
for the lot to Germany: probably had already paid the bill: but she
would pay double for the things not on the way-bills, and pay to this
fellow and his friends.  This struck me as rather steep even for
Oriental methods of doing business.

'Now look here, Sir,' I said, 'I don't stir from this place till I get
the correct way-bills.  If you won't give me them, I will have every
item out of the trucks and make a new list.  But a correct list I have,
or the stuff stays here till Doomsday.'

He was a slim, foppish fellow, and he looked more puzzled than angry.

'I offer you enough,' he said, again stretching out his hand.

At that I fairly roared.  'If you try to bribe me, you infernal little
haberdasher, I'll have you off that horse and chuck you in the river.'

He no longer misunderstood me.  He began to curse and threaten, but I
cut him short.

'Come along to the commandant, my boy,' I said, and I marched away,
tearing up his typewritten sheets as I went and strewing them behind me
like a paper chase.

We had a fine old racket in the commandant's office.  I said it was my
business, as representing the German Government, to see the stuff
delivered to the consignee at Constantinople ship-shape and
Bristol-fashion.  I told him it wasn't my habit to proceed with cooked
documents.  He couldn't but agree with me, but there was that wrathful
Oriental with his face as fixed as a Buddha.

'I am sorry, Rasta Bey,' he said; 'but this man is in the right.'

'I have authority from the Committee to receive the stores,' he said
sullenly.

'Those are not my instructions,' was the answer.  'They are consigned
to the Artillery commandant at Chataldja, General von Oesterzee.'

The man shrugged his shoulders.  'Very well.  I will have a word to say
to General von Oesterzee, and many to this fellow who flouts the
Committee.'  And he strode away like an impudent boy.

The harassed commandant grinned.  'You've offended his Lordship, and he
is a bad enemy.  All those damned Comitadjis are.  You would be well
advised not to go on to Constantinople.'

'And have that blighter in the red hat loot the trucks on the road?
No, thank you.  I am going to see them safe at Chataldja, or whatever
they call the artillery depot.'

I said a good deal more, but that is an abbreviated translation of my
remarks.  My word for 'blighter' was _trottel_, but I used some other
expressions which would have ravished my young Turk friend to hear.
Looking back, it seems pretty ridiculous to have made all this fuss
about guns which were going to be used against my own people.  But I
didn't see that at the time.  My professional pride was up in arms, and
I couldn't bear to have a hand in a crooked deal.

'Well, I advise you to go armed,' said the commandant.  'You will have
a guard for the trucks, of course, and I will pick you good men.  They
may hold you up all the same.  I can't help you once you are past the
frontier, but I'll send a wire to Oesterzee and he'll make trouble if
anything goes wrong.  I still think you would have been wiser to humour
Rasta Bey.'

As I was leaving he gave me a telegram.  'Here's a wire for your
Captain Schenk.'  I slipped the envelope in my pocket and went out.

Schenk was pretty sick, so I left a note for him.  At one o'clock I got
the train started, with a couple of German Landwehr in each truck and
Peter and I in a horse-box.  Presently I remembered Schenk's telegram,
which still reposed in my pocket.  I took it out and opened it, meaning
to wire it from the first station we stopped at.  But I changed my mind
when I read it.  It was from some official at Regensburg, asking him to
put under arrest and send back by the first boat a man called Brandt,
who was believed to have come aboard at Absthafen on the 30th of
December.

I whistled and showed it to Peter.  The sooner we were at
Constantinople the better, and I prayed we would get there before the
fellow who sent this wire repeated it and got the commandant to send on
the message and have us held up at Chataldja.  For my back had fairly
got stiffened about these munitions, and I was going to take any risk
to see them safely delivered to their proper owner. Peter couldn't
understand me at all.  He still hankered after a grand destruction of
the lot somewhere down the railway.  But then, this wasn't the line of
Peter's profession, and his pride was not at stake. We had a mortally
slow journey.  It was bad enough in Bulgaria, but when we crossed the
frontier at a place called Mustafa Pasha we struck the real supineness
of the East.  Happily I found a German officer there who had some
notion of hustling, and, after all, it was his interest to get the
stuff moved.  It was the morning of the 16th, after Peter and I had
been living like pigs on black bread and condemned tin stuff, that we
came in sight of a blue sea on our right hand and knew we couldn't be
very far from the end.

It was jolly near the end in another sense.  We stopped at a station
and were stretching our legs on the platform when I saw a familiar
figure approaching.  It was Rasta, with half a dozen Turkish gendarmes.

I called Peter, and we clambered into the truck next our horse-box. I
had been half expecting some move like this and had made a plan.

The Turk swaggered up and addressed us.  'You can get back to
Rustchuk,' he said.  'I take over from you here.  Hand me the papers.'

'Is this Chataldja?' I asked innocently.

'It is the end of your affair,' he said haughtily.  'Quick, or it will
be the worse for you.'

'Now, look here, my son,' I said; 'you're a kid and know nothing. I
hand over to General von Oesterzee and to no one else.'

'You are in Turkey,' he cried, 'and will obey the Turkish Government.'

'I'll obey the Government right enough,' I said; 'but if you're the
Government I could make a better one with a bib and a rattle.'

He said something to his men, who unslung their rifles.

'Please don't begin shooting,' I said.  'There are twelve armed guards
in this train who will take their orders from me.  Besides, I and my
friend can shoot a bit.'

'Fool!' he cried, getting very angry.  'I can order up a regiment in
five minutes.'

'Maybe you can,' I said; 'but observe the situation.  I am sitting on
enough toluol to blow up this countryside.  If you dare to come aboard
I will shoot you.  If you call in your regiment I will tell you what
I'll do.  I'll fire this stuff, and I reckon they'll be picking up the
bits of you and your regiment off the Gallipoli Peninsula.'

He had put up a bluff--a poor one--and I had called it.  He saw I meant
what I said, and became silken.

'Good-bye, sir,' he said.  'You have had a fair chance and rejected it.
We shall meet again soon, and you will be sorry for your insolence.'

He strutted away and it was all I could do to keep from running after
him.  I wanted to lay him over my knee and spank him.


We got safely to Chataldja, and were received by von Oesterzee like
long-lost brothers.  He was the regular gunner-officer, not thinking
about anything except his guns and shells.  I had to wait about three
hours while he was checking the stuff with the invoices, and then he
gave me a receipt which I still possess.  I told him about Rasta, and
he agreed that I had done right.  It didn't make him as mad as I
expected, because, you see, he got his stuff safe in any case.  It was
only that the wretched Turks had to pay twice for the lot of it.

He gave Peter and me luncheon, and was altogether very civil and
inclined to talk about the war.  I would have liked to hear what he had
to say, for it would have been something to get the inside view of
Germany's Eastern campaign, but I did not dare to wait. Any moment
there might arrive an incriminating wire from Rustchuk. Finally he lent
us a car to take us the few miles to the city.

So it came about that at five past three on the 16th day of January,
with only the clothes we stood up in, Peter and I entered
Constantinople.

I was in considerable spirits, for I had got the final lap successfully
over, and I was looking forward madly to meeting my friends; but, all
the same, the first sight was a mighty disappointment.  I don't quite
know what I had expected--a sort of fairyland Eastern city, all white
marble and blue water, and stately Turks in surplices, and veiled
houris, and roses and nightingales, and some sort of string band
discoursing sweet music.  I had forgotten that winter is pretty much
the same everywhere.  It was a drizzling day, with a south-east wind
blowing, and the streets were long troughs of mud.  The first part I
struck looked like a dingy colonial suburb--wooden houses and
corrugated iron roofs, and endless dirty, sallow children. There was a
cemetery, I remember, with Turks' caps stuck at the head of each grave.
Then we got into narrow steep streets which descended to a kind of big
canal.  I saw what I took to be mosques and minarets, and they were
about as impressive as factory chimneys. By and by we crossed a bridge,
and paid a penny for the privilege.  If I had known it was the famous
Golden Horn I would have looked at it with more interest, but I saw
nothing save a lot of moth-eaten barges and some queer little boats
like gondolas.  Then we came into busier streets, where ramshackle cabs
drawn by lean horses spluttered through the mud.  I saw one old fellow
who looked like my notion of a Turk, but most of the population had the
appearance of London old-clothes men.  All but the soldiers, Turk and
German, who seemed well-set-up fellows.

Peter had paddled along at my side like a faithful dog, not saying a
word, but clearly not approving of this wet and dirty metropolis.

'Do you know that we are being followed, Cornelis?' he said suddenly,
'ever since we came into this evil-smelling dorp.'

Peter was infallible in a thing like that.  The news scared me badly,
for I feared that the telegram had come to Chataldja.  Then I thought
it couldn't be that, for if von Oesterzee had wanted me he wouldn't
have taken the trouble to stalk me.  It was more likely my friend Rasta.

I found the ferry of Ratchik by asking a soldier and a German sailor
there told me where the Kurdish Bazaar was.  He pointed up a steep
street which ran past a high block of warehouses with every window
broken.  Sandy had said the left-hand side coming down, so it must be
the right-hand side going up.  We plunged into it, and it was the
filthiest place of all.  The wind whistled up it and stirred the
garbage.  It seemed densely inhabited, for at all the doors there were
groups of people squatting, with their heads covered, though scarcely a
window showed in the blank walls.

The street corkscrewed endlessly.  Sometimes it seemed to stop; then it
found a hole in the opposing masonry and edged its way in. Often it was
almost pitch dark; then would come a greyish twilight where it opened
out to the width of a decent lane.  To find a house in that murk was no
easy job, and by the time we had gone a quarter of a mile I began to
fear we had missed it.  It was no good asking any of the crowd we met.
They didn't look as if they understood any civilized tongue.

At last we stumbled on it--a tumble-down coffee house, with A.
Kuprasso above the door in queer amateur lettering.  There was a lamp
burning inside, and two or three men smoking at small wooden tables.

We ordered coffee, thick black stuff like treacle, which Peter
anathematized.  A negro brought it, and I told him in German I wanted
to speak to Mr Kuprasso.  He paid no attention, so I shouted louder at
him, and the noise brought a man out of the back parts.

He was a fat, oldish fellow with a long nose, very like the Greek
traders you see on the Zanzibar coast.  I beckoned to him and he
waddled forward, smiling oilily.  Then I asked him what he would take,
and he replied, in very halting German, that he would have a sirop.

'You are Mr Kuprasso,' I said.  'I wanted to show this place to my
friend.  He has heard of your garden-house and the fun there.'

'The Signor is mistaken.  I have no garden-house.'

'Rot,' I said; 'I've been here before, my boy.  I recall your shanty at
the back and many merry nights there.  What was it you called it? Oh, I
remember--the Garden-House of Suliman the Red.'

He put his finger to his lip and looked incredibly sly.  'The Signor
remembers that.  But that was in the old happy days before war came.
The place is long since shut.  The people here are too poor to dance
and sing.'

'All the same I would like to have another look at it,' I said, and I
slipped an English sovereign into his hand.

He glanced at it in surprise and his manner changed.  'The Signor is a
Prince, and I will do his will.'  He clapped his hands and the negro
appeared, and at his nod took his place behind a little side-counter.

'Follow me,' he said, and led us through a long, noisome passage, which
was pitch dark and very unevenly paved.  Then he unlocked a door and
with a swirl the wind caught it and blew it back on us.

We were looking into a mean little yard, with on one side a high
curving wall, evidently of great age, with bushes growing in the cracks
of it.  Some scraggy myrtles stood in broken pots, and nettles
flourished in a corner.  At one end was a wooden building like a
dissenting chapel, but painted a dingy scarlet.  Its windows and
skylights were black with dirt, and its door, tied up with rope,
flapped in the wind.

'Behold the Pavilion,' Kuprasso said proudly.

'That is the old place,' I observed with feeling.  'What times I've
seen there!  Tell me, Mr Kuprasso, do you ever open it now?'

He put his thick lips to my ear.

'If the Signor will be silent I will tell him.  It is sometimes
open--not often.  Men must amuse themselves even in war.  Some of the
German officers come here for their pleasure, and but last week we had
the ballet of Mademoiselle Cici.  The police approve--but not often,
for this is no time for too much gaiety.  I will tell you a secret.
Tomorrow afternoon there will be dancing--wonderful dancing!  Only a
few of my patrons know.  Who, think you, will be here?'

He bent his head closer and said in a whisper--

'The Compagnie des Heures Roses.'

'Oh, indeed,' I said with a proper tone of respect, though I hadn't a
notion what he meant.

'Will the Signor wish to come?'

'Sure,' I said.  'Both of us.  We're all for the rosy hours.'

'Then the fourth hour after midday.  Walk straight through the cafe and
one will be there to unlock the door.  You are new-comers here? Take
the advice of Angelo Kuprasso and avoid the streets after nightfall.
Stamboul is no safe place nowadays for quiet men.' I asked him to name
a hotel, and he rattled off a list from which I chose one that sounded
modest and in keeping with our get-up.  It was not far off, only a
hundred yards to the right at the top of the hill.

When we left his door the night had begun to drop.  We hadn't gone
twenty yards before Peter drew very near to me and kept turning his
head like a hunted stag.

'We are being followed close, Cornelis,' he said calmly.

Another ten yards and we were at a cross-roads, where a little _place_
faced a biggish mosque.  I could see in the waning light a crowd of
people who seemed to be moving towards us.  I heard a high-pitched
voice cry out a jabber of excited words, and it seemed to me that I had
heard the voice before.


We battled to a corner, where a jut of building stood out into the
street.  It was our only chance to protect our backs, to stand up with
the rib of stone between us.  It was only the work of seconds.  One
instant we were groping our solitary way in the darkness, the next we
were pinned against a wall with a throaty mob surging round us.

It took me a moment or two to realize that we were attacked. Every man
has one special funk in the back of his head, and mine was to be the
quarry of an angry crowd.  I hated the thought of it--the mess, the
blind struggle, the sense of unleashed passions different from those of
any single blackguard.  It was a dark world to me, and I don't like
darkness.  But in my nightmares I had never imagined anything just like
this.  The narrow, fetid street, with the icy winds fanning the filth,
the unknown tongue, the hoarse savage murmur, and my utter ignorance as
to what it might all be about, made me cold in the pit of my stomach.

'We've got it in the neck this time, old man,' I said to Peter, who had
out the pistol the commandant at Rustchuk had given him. These pistols
were our only weapons.  The crowd saw them and hung back, but if they
chose to rush us it wasn't much of a barrier two pistols would make.

Rasta's voice had stopped.  He had done his work, and had retired to
the background.  There were shouts from the crowd--'_Alleman_' and a
word '_Khafiyeh_' constantly repeated.  I didn't know what it meant at
the time, but now I know that they were after us because we were Boches
and spies.  There was no love lost between the Constantinople scum and
their new masters.  It seemed an ironical end for Peter and me to be
done in because we were Boches.  And done in we should be.  I had heard
of the East as a good place for people to disappear in; there were no
inquisitive newspapers or incorruptible police.

I wished to Heaven I had a word of Turkish.  But I made my voice heard
for a second in a pause of the din, and shouted that we were German
sailors who had brought down big guns for Turkey, and were going home
next day.  I asked them what the devil they thought we had done?  I
don't know if any fellow there understood German; anyhow, it only
brought a pandemonium of cries in which that ominous word _Khafiyeh_
was predominant.

Then Peter fired over their heads.  He had to, for a chap was pawing at
his throat.  The answer was a clatter of bullets on the wall above us.
It looked as if they meant to take us alive, and that I was very clear
should not happen.  Better a bloody end in a street scrap than the
tender mercies of that bandbox bravo.

I don't quite know what happened next.  A press drove down at me and I
fired.  Someone squealed, and I looked the next moment to be strangled.
And then, suddenly, the scrimmage ceased, and there was a wavering
splash of light in that pit of darkness.

I never went through many worse minutes than these.  When I had been
hunted in the past weeks there had been mystery enough, but no
immediate peril to face.  When I had been up against a real, urgent,
physical risk, like Loos, the danger at any rate had been clear.  One
knew what one was in for.  But here was a threat I couldn't put a name
to, and it wasn't in the future, but pressing hard at our throats.

And yet I couldn't feel it was quite real.  The patter of the pistol
bullets against the wall, like so many crackers, the faces felt rather
than seen in the dark, the clamour which to me was pure gibberish, had
all the madness of a nightmare.  Only Peter, cursing steadily in Dutch
by my side, was real.  And then the light came, and made the scene more
eerie!

It came from one or two torches carried by wild fellows with long
staves who drove their way into the heart of the mob.  The flickering
glare ran up the steep walls and made monstrous shadows. The wind swung
the flame into long streamers, dying away in a fan of sparks.

And now a new word was heard in the crowd.  It was _Chinganeh_, shouted
not in anger but in fear.

At first I could not see the newcomers.  They were hidden in the deep
darkness under their canopy of light, for they were holding their
torches high at the full stretch of their arms.  They were shouting,
too, wild shrill cries ending sometimes in a gush of rapid speech.
Their words did not seem to be directed against us, but against the
crowd.  A sudden hope came to me that for some unknown reason they were
on our side.

The press was no longer heavy against us.  It was thinning rapidly and
I could hear the scuffle as men made off down the side streets. My
first notion was that these were the Turkish police.  But I changed my
mind when the leader came out into a patch of light. He carried no
torch, but a long stave with which he belaboured the heads of those who
were too tightly packed to flee.

It was the most eldritch apparition you can conceive.  A tall man
dressed in skins, with bare legs and sandal-shod feet.  A wisp of
scarlet cloth clung to his shoulders, and, drawn over his head down
close to his eyes, was a skull-cap of some kind of pelt with the tail
waving behind it.  He capered like a wild animal, keeping up a strange
high monotone that fairly gave me the creeps.

I was suddenly aware that the crowd had gone.  Before us was only this
figure and his half-dozen companions, some carrying torches and all
wearing clothes of skin.  But only the one who seemed to be their
leader wore the skull-cap; the rest had bare heads and long tangled
hair.

The fellow was shouting gibberish at me.  His eyes were glassy, like a
man who smokes hemp, and his legs were never still for a second.  You
would think such a figure no better than a mountebank, and yet there
was nothing comic in it.  Fearful and sinister and uncanny it was; and
I wanted to do anything but laugh.

As he shouted he kept pointing with his stave up the street which
climbed the hillside.

'He means us to move,' said Peter.  'For God's sake let us get away
from this witch-doctor.'

I couldn't make sense of it, but one thing was clear.  These maniacs
had delivered us for the moment from Rasta and his friends.

Then I did a dashed silly thing.  I pulled out a sovereign and offered
it to the leader.  I had some kind of notion of showing gratitude, and
as I had no words I had to show it by deed.

He brought his stick down on my wrist and sent the coin spinning in the
gutter.  His eyes blazed, and he made his weapon sing round my head.
He cursed me--oh, I could tell cursing well enough, though I didn't
follow a word; and he cried to his followers and they cursed me too.  I
had offered him a mortal insult and stirred up a worse hornet's nest
than Rasta's push.

Peter and I, with a common impulse, took to our heels.  We were not
looking for any trouble with demoniacs.  Up the steep, narrow lane we
ran with that bedlamite crowd at our heels.  The torches seemed to have
gone out, for the place was black as pitch, and we tumbled over heaps
of offal and splashed through running drains. The men were close behind
us, and more than once I felt a stick on my shoulder.  But fear lent us
wings, and suddenly before us was a blaze of light and we saw the
debouchment of our street in a main thoroughfare.  The others saw it,
too, for they slackened off.  Just before we reached the light we
stopped and looked round.  There was no sound or sight behind us in the
dark lane which dipped to the harbour.

'This is a queer country, Cornelis,' said Peter, feeling his limbs for
bruises.  'Too many things happen in too short a time.  I am
breathless.'

The big street we had struck seemed to run along the crest of the hill.
There were lamps in it, and crawling cabs, and quite civilized-looking
shops.  We soon found the hotel to which Kuprasso had directed us, a
big place in a courtyard with a very tumble-down-looking portico, and
green sun-shutters which rattled drearily in the winter's wind.  It
proved, as I had feared, to be packed to the door, mostly with German
officers.  With some trouble I got an interview with the proprietor,
the usual Greek, and told him that we had been sent there by Mr
Kuprasso.  That didn't affect him in the least, and we would have been
shot into the street if I hadn't remembered about Stumm's pass.

So I explained that we had come from Germany with munitions and only
wanted rooms for one night.  I showed him the pass and blustered a good
deal, till he became civil and said he would do the best he could for
us.

That best was pretty poor.  Peter and I were doubled up in a small room
which contained two camp-beds and little else, and had broken windows
through which the wind whistled.  We had a wretched dinner of stringy
mutton, boiled with vegetables, and a white cheese strong enough to
raise the dead.  But I got a bottle of whisky, for which I paid a
sovereign, and we managed to light the stove in our room, fasten the
shutters, and warm our hearts with a brew of toddy.  After that we went
to bed and slept like logs for twelve hours.  On the road from Rustchuk
we had had uneasy slumbers.

I woke next morning and, looking out from the broken window, saw that
it was snowing.  With a lot of trouble I got hold of a servant and made
him bring us some of the treacly Turkish coffee. We were both in pretty
low spirits.  'Europe is a poor cold place,' said Peter, 'not worth
fighting for.  There is only one white man's land, and that is South
Africa.'  At the time I heartily agreed with him.

I remember that, sitting on the edge of my bed, I took stock of our
position.  It was not very cheering.  We seemed to have been amassing
enemies at a furious pace.  First of all, there was Rasta, whom I had
insulted and who wouldn't forget it in a hurry.  He had his crowd of
Turkish riff-raff and was bound to get us sooner or later.  Then there
was the maniac in the skin hat.  He didn't like Rasta, and I made a
guess that he and his weird friends were of some party hostile to the
Young Turks.  But, on the other hand, he didn't like us, and there
would be bad trouble the next time we met him.  Finally, there was
Stumm and the German Government.  It could only be a matter of hours at
the best before he got the Rustchuk authorities on our trail.  It would
be easy to trace us from Chataldja, and once they had us we were
absolutely done.  There was a big black _dossier_ against us, which by
no conceivable piece of luck could be upset.

It was very clear to me that, unless we could find sanctuary and shed
all our various pursuers during this day, we should be done in for good
and all.  But where on earth were we to find sanctuary? We had neither
of us a word of the language, and there was no way I could see of
taking on new characters.  For that we wanted friends and help, and I
could think of none anywhere.  Somewhere, to be sure, there was
Blenkiron, but how could we get in touch with him?  As for Sandy, I had
pretty well given him up.  I always thought his enterprise the craziest
of the lot and bound to fail.  He was probably somewhere in Asia Minor,
and a month or two later would get to Constantinople and hear in some
pot-house the yarn of the two wretched Dutchmen who had disappeared so
soon from men's sight.

That rendezvous at Kuprasso's was no good.  It would have been all
right if we had got here unsuspected, and could have gone on quietly
frequenting the place till Blenkiron picked us up.  But to do that we
wanted leisure and secrecy, and here we were with a pack of hounds at
our heels.  The place was horribly dangerous already. If we showed
ourselves there we should be gathered in by Rasta, or by the German
military police, or by the madman in the skin cap.  It was a stark
impossibility to hang about on the off-chance of meeting Blenkiron.

I reflected with some bitterness that this was the 17th day of January,
the day of our assignation.  I had had high hopes all the way down the
Danube of meeting with Blenkiron--for I knew he would be in time--of
giving him the information I had had the good fortune to collect, of
piecing it together with what he had found out, and of getting the
whole story which Sir Walter hungered for.  After that, I thought it
wouldn't be hard to get away by Rumania, and to get home through
Russia.  I had hoped to be back with my battalion in February, having
done as good a bit of work as anybody in the war.  As it was, it looked
as if my information would die with me, unless I could find Blenkiron
before the evening.

I talked the thing over with Peter, and he agreed that we were fairly
up against it.  We decided to go to Kuprasso's that afternoon, and to
trust to luck for the rest.  It wouldn't do to wander about the
streets, so we sat tight in our room all morning, and swopped old
hunting yarns to keep our minds from the beastly present.  We got some
food at midday--cold mutton and the same cheese, and finished our
whisky.  Then I paid the bill, for I didn't dare to stay there another
night.  About half-past three we went into the street, without the
foggiest notion where we would find our next quarters.

It was snowing heavily, which was a piece of luck for us.  Poor old
Peter had no greatcoat, so we went into a Jew's shop and bought a
ready-made abomination, which looked as if it might have been meant for
a dissenting parson.  It was no good saving my money when the future
was so black.  The snow made the streets deserted, and we turned down
the long lane which led to Ratchik ferry, and found it perfectly quiet.
I do not think we met a soul till we got to Kuprasso's shop.

We walked straight through the cafe, which was empty, and down the dark
passage, till we were stopped by the garden door.  I knocked and it
swung open.  There was the bleak yard, now puddled with snow, and a
blaze of light from the pavilion at the other end. There was a scraping
of fiddles, too, and the sound of human talk. We paid the negro at the
door, and passed from the bitter afternoon into a garish saloon.

There were forty or fifty people there, drinking coffee and sirops and
filling the air with the fumes of latakia.  Most of them were Turks in
European clothes and the fez, but there were some German officers and
what looked like German civilians--Army Service Corps clerks, probably,
and mechanics from the Arsenal.  A woman in cheap finery was tinkling
at the piano, and there were several shrill females with the officers.
Peter and I sat down modestly in the nearest corner, where old Kuprasso
saw us and sent us coffee. A girl who looked like a Jewess came over to
us and talked French, but I shook my head and she went off again.

Presently a girl came on the stage and danced, a silly affair, all a
clashing of tambourines and wriggling.  I have seen native women do the
same thing better in a Mozambique kraal.  Another sang a German song, a
simple, sentimental thing about golden hair and rainbows, and the
Germans present applauded.  The place was so tinselly and common that,
coming to it from weeks of rough travelling, it made me impatient.  I
forgot that, while for the others it might be a vulgar little
dancing-hall, for us it was as perilous as a brigands' den.

Peter did not share my mood.  He was quite interested in it, as he was
interested in everything new.  He had a genius for living in the moment.

I remember there was a drop-scene on which was daubed a blue lake with
very green hills in the distance.  As the tobacco smoke grew thicker
and the fiddles went on squealing, this tawdry picture began to
mesmerize me.  I seemed to be looking out of a window at a lovely
summer landscape where there were no wars or danger.  I seemed to feel
the warm sun and to smell the fragrance of blossom from the islands.
And then I became aware that a queer scent had stolen into the
atmosphere.

There were braziers burning at both ends to warm the room, and the thin
smoke from these smelt like incense.  Somebody had been putting a
powder in the flames, for suddenly the place became very quiet.  The
fiddles still sounded, but far away like an echo.  The lights went
down, all but a circle on the stage, and into that circle stepped my
enemy of the skin cap.

He had three others with him.  I heard a whisper behind me, and the
words were those which Kuprasso had used the day before. These
bedlamites were called the Companions of the Rosy Hours, and Kuprasso
had promised great dancing.

I hoped to goodness they would not see us, for they had fairly given me
the horrors.  Peter felt the same, and we both made ourselves very
small in that dark corner.  But the newcomers had no eyes for us.

In a twinkling the pavilion changed from a common saloon, which might
have been in Chicago or Paris, to a place of mystery--yes, and of
beauty.  It became the Garden-House of Suliman the Red, whoever that
sportsman may have been.  Sandy had said that the ends of the earth
converged there, and he had been right.  I lost all consciousness of my
neighbours--stout German, frock-coated Turk, frowsy Jewess--and saw
only strange figures leaping in a circle of light, figures that came
out of the deepest darkness to make a big magic.

The leader flung some stuff into the brazier, and a great fan of blue
light flared up.  He was weaving circles, and he was singing something
shrill and high, whilst his companions made a chorus with their deep
monotone.  I can't tell you what the dance was.  I had seen the Russian
ballet just before the war, and one of the men in it reminded me of
this man.  But the dancing was the least part of it.  It was neither
sound nor movement nor scent that wrought the spell, but something far
more potent.  In an instant I found myself reft away from the present
with its dull dangers, and looking at a world all young and fresh and
beautiful.  The gaudy drop-scene had vanished.  It was a window I was
looking from, and I was gazing at the finest landscape on earth, lit by
the pure clean light of morning.

It seemed to be part of the veld, but like no veld I had ever seen. It
was wider and wilder and more gracious.  Indeed, I was looking at my
first youth.  I was feeling the kind of immortal light-heartedness
which only a boy knows in the dawning of his days.  I had no longer any
fear of these magic-makers.  They were kindly wizards, who had brought
me into fairyland.

Then slowly from the silence there distilled drops of music.  They came
like water falling a long way into a cup, each the essential quality of
pure sound.  We, with our elaborate harmonies, have forgotten the charm
of single notes.  The African natives know it, and I remember a learned
man once telling me that the Greeks had the same art.  Those silver
bells broke out of infinite space, so exquisite and perfect that no
mortal words could have been fitted to them.  That was the music, I
expect, that the morning stars made when they sang together.

Slowly, very slowly, it changed.  The glow passed from blue to purple,
and then to an angry red.  Bit by bit the notes spun together till they
had made a harmony--a fierce, restless harmony.  And I was conscious
again of the skin-clad dancers beckoning out of their circle.

There was no mistake about the meaning now.  All the daintiness and
youth had fled, and passion was beating the air--terrible, savage
passion, which belonged neither to day nor night, life nor death, but
to the half-world between them.  I suddenly felt the dancers as
monstrous, inhuman, devilish.  The thick scents that floated from the
brazier seemed to have a tang of new-shed blood. Cries broke from the
hearers--cries of anger and lust and terror.  I heard a woman sob, and
Peter, who is as tough as any mortal, took tight hold of my arm.

I now realized that these Companions of the Rosy Hours were the only
thing in the world to fear.  Rasta and Stumm seemed feeble simpletons
by contrast.  The window I had been looking out of was changed to a
prison wall--I could see the mortar between the massive blocks.  In a
second these devils would be smelling out their enemies like some foul
witch-doctors.  I felt the burning eyes of their leader looking for me
in the gloom.  Peter was praying audibly beside me, and I could have
choked him.  His infernal chatter would reveal us, for it seemed to me
that there was no one in the place except us and the magic-workers.

Then suddenly the spell was broken.  The door was flung open and a
great gust of icy wind swirled through the hall, driving clouds of
ashes from the braziers.  I heard loud voices without, and a hubbub
began inside.  For a moment it was quite dark, and then someone lit one
of the flare lamps by the stage.  It revealed nothing but the common
squalor of a low saloon--white faces, sleepy eyes, and frowsy heads.
The drop-piece was there in all its tawdriness.

The Companions of the Rosy Hours had gone.  But at the door stood men
in uniform, I heard a German a long way off murmur, 'Enver's
bodyguards,' and I heard him distinctly; for, though I could not see
clearly, my hearing was desperately acute.  That is often the way when
you suddenly come out of a swoon.

The place emptied like magic.  Turk and German tumbled over each other,
while Kuprasso wailed and wept.  No one seemed to stop them, and then I
saw the reason.  Those Guards had come for us.  This must be Stumm at
last.  The authorities had tracked us down, and it was all up with
Peter and me.

A sudden revulsion leaves a man with a low vitality.  I didn't seem to
care greatly.  We were done, and there was an end of it.  It was
Kismet, the act of God, and there was nothing for it but to submit.  I
hadn't a flicker of a thought of escape or resistance.  The game was
utterly and absolutely over.

A man who seemed to be a sergeant pointed to us and said something to
Kuprasso, who nodded.  We got heavily to our feet and stumbled towards
them.  With one on each side of us we crossed the yard, walked through
the dark passage and the empty shop, and out into the snowy street.
There was a closed carriage waiting which they motioned us to get into.
It looked exactly like the Black Maria.

Both of us sat still, like truant schoolboys, with our hands on our
knees.  I didn't know where I was going and I didn't care.  We seemed
to be rumbling up the hill, and then I caught the glare of lighted
streets.

'This is the end of it, Peter,' I said.

'_Ja_, Cornelis,' he replied, and that was all our talk.

By and by--hours later it seemed--we stopped.  Someone opened the door
and we got out, to find ourselves in a courtyard with a huge dark
building around.  The prison, I guessed, and I wondered if they would
give us blankets, for it was perishing cold.

We entered a door, and found ourselves in a big stone hall.  It was
quite warm, which made me more hopeful about our cells.  A man in some
kind of uniform pointed to the staircase, up which we plodded wearily.
My mind was too blank to take clear impressions, or in any way to
forecast the future.  Another warder met us and took us down a passage
till we halted at a door.  He stood aside and motioned us to enter.

I guessed that this was the governor's room, and we should be put
through our first examination.  My head was too stupid to think, and I
made up my mind to keep perfectly mum.  Yes, even if they tried
thumbscrews.  I had no kind of story, but I resolved not to give
anything away.  As I turned the handle I wondered idly what kind of
sallow Turk or bulging-necked German we should find inside.

It was a pleasant room, with a polished wood floor and a big fire
burning on the hearth.  Beside the fire a man lay on a couch, with a
little table drawn up beside him.  On that table was a small glass of
milk and a number of Patience cards spread in rows.

I stared blankly at the spectacle, till I saw a second figure.  It was
the man in the skin-cap, the leader of the dancing maniacs.  Both Peter
and I backed sharply at the sight and then stood stock still.

For the dancer crossed the room in two strides and gripped both of my
hands.

'Dick, old man,' he cried, 'I'm most awfully glad to see you again!'

A spasm of incredulity, a vast relief, and that sharp joy which comes
of reaction chased each other across my mind.  I had come suddenly out
of very black waters into an unbelievable calm.  I dropped into the
nearest chair and tried to grapple with something far beyond words.

'Sandy,' I said, as soon as I got my breath, 'you're an incarnate
devil.  You've given Peter and me the fright of our lives.'

'It was the only way, Dick.  If I hadn't come mewing like a tom-cat at
your heels yesterday, Rasta would have had you long before you got to
your hotel.  You two have given me a pretty anxious time, and it took
some doing to get you safe here.  However, that is all over now.  Make
yourselves at home, my children.'

'Over!' I cried incredulously, for my wits were still wool-gathering.
'What place is this?'

'You may call it my humble home'--it was Blenkiron's sleek voice that
spoke.  'We've been preparing for you, Major, but it was only yesterday
I heard of your friend.'

I introduced Peter.

'Mr Pienaar,' said Blenkiron, 'pleased to meet you.  Well, as I was
observing, you're safe enough here, but you've cut it mighty fine.
Officially, a Dutchman called Brandt was to be arrested this afternoon
and handed over to the German authorities.  When Germany begins to
trouble about that Dutchman she will find difficulty in getting the
body; but such are the languid ways of an Oriental despotism.  Meantime
the Dutchman will be no more.  He will have ceased upon the midnight
without pain, as your poet sings.'

'But I don't understand,' I stammered.  'Who arrested us?'

'My men,' said Sandy.  'We have a bit of a graft here, and it wasn't
difficult to manage it.  Old Moellendorff will be nosing after the
business tomorrow, but he will find the mystery too deep for him.  That
is the advantage of a Government run by a pack of adventurers.  But, by
Jove, Dick, we hadn't any time to spare.  If Rasta had got you, or the
Germans had had the job of lifting you, your goose would have been
jolly well cooked.  I had some unquiet hours this morning.'

The thing was too deep for me.  I looked at Blenkiron, shuffling his
Patience cards with his old sleepy smile, and Sandy, dressed like some
bandit in melodrama, his lean face as brown as a nut, his bare arms all
tattooed with crimson rings, and the fox pelt drawn tight over brow and
ears.  It was still a nightmare world, but the dream was getting
pleasanter.  Peter said not a word, but I could see his eyes heavy with
his own thoughts.

Blenkiron hove himself from the sofa and waddled to a cupboard.

'You boys must be hungry,' he said.  'My duo-denum has been giving me
hell as usual, and I don't eat no more than a squirrel.  But I laid in
some stores, for I guessed you would want to stoke up some after your
travels.'

He brought out a couple of Strassburg pies, a cheese, a cold chicken, a
loaf, and three bottles of champagne.

'Fizz,' said Sandy rapturously.  'And a dry Heidsieck too! We're in
luck, Dick, old man.'

I never ate a more welcome meal, for we had starved in that dirty
hotel.  But I had still the old feeling of the hunted, and before I
began I asked about the door.

'That's all right,' said Sandy.  'My fellows are on the stair and at
the gate.  If the _Metreb_ are in possession, you may bet that other
people will keep off.  Your past is blotted out, clean vanished away,
and you begin tomorrow morning with a new sheet.  Blenkiron's the man
you've got to thank for that.  He was pretty certain you'd get here,
but he was also certain that you'd arrive in a hurry with a good many
inquirers behind you.  So he arranged that you should leak away and
start fresh.'

'Your name is Richard Hanau,' Blenkiron said, 'born in Cleveland, Ohio,
of German parentage on both sides.  One of our brightest
mining-engineers, and the apple of Guggenheim's eye.  You arrived this
afternoon from Constanza, and I met you at the packet. The clothes for
the part are in your bedroom next door.  But I guess all that can wait,
for I'm anxious to get to business.  We're not here on a joy-ride,
Major, so I reckon we'll leave out the dime-novel adventures.  I'm just
dying to hear them, but they'll keep.  I want to know how our mutual
inquiries have prospered.'

He gave Peter and me cigars, and we sat ourselves in armchairs in front
of the blaze.  Sandy squatted cross-legged on the hearthrug and lit a
foul old briar pipe, which he extricated from some pouch among his
skins.  And so began that conversation which had never been out of my
thoughts for four hectic weeks.

'If I presume to begin,' said Blenkiron, 'it's because I reckon my
story is the shortest.  I have to confess to you, gentlemen, that I
have failed.'

He drew down the corners of his mouth till he looked a cross between a
music-hall comedian and a sick child.

'If you were looking for something in the root of the hedge, you
wouldn't want to scour the road in a high-speed automobile.  And still
less would you want to get a bird's-eye view in an aeroplane. That
parable about fits my case.  I have been in the clouds and I've been
scorching on the pikes, but what I was wanting was in the ditch all the
time, and I naturally missed it ...  I had the wrong stunt, Major.  I
was too high up and refined.  I've been processing through Europe like
Barnum's Circus, and living with generals and transparencies.  Not that
I haven't picked up a lot of noos, and got some very interesting
sidelights on high politics.  But the thing I was after wasn't to be
found on my beat, for those that knew it weren't going to tell.  In
that kind of society they don't get drunk and blab after their tenth
cocktail.  So I guess I've no contribution to make to quieting Sir
Walter Bullivant's mind, except that he's dead right.  Yes, Sir, he has
hit the spot and rung the bell.  There is a mighty miracle-working
proposition being floated in these parts, but the promoters are keeping
it to themselves.  They aren't taking in more than they can help on the
ground-floor.'

Blenkiron stopped to light a fresh cigar.  He was leaner than when he
left London and there were pouches below his eyes.  I fancy his journey
had not been as fur-lined as he made out. 'I've found out one thing,
and that is, that the last dream Germany will part with is the control
of the Near East.  That is what your statesmen don't figure enough on.
She'll give up Belgium and Alsace-Lorraine and Poland, but by God!
she'll never give up the road to Mesopotamia till you have her by the
throat and make her drop it.  Sir Walter is a pretty bright-eyed
citizen, and he sees it right enough.  If the worst happens, Kaiser
will fling overboard a lot of ballast in Europe, and it will look like
a big victory for the Allies, but he won't be beaten if he has the road
to the East safe. Germany's like a scorpion: her sting's in her tail,
and that tail stretches way down into Asia.

'I got that clear, and I also made out that it wasn't going to be dead
easy for her to keep that tail healthy.  Turkey's a bit of an anxiety,
as you'll soon discover.  But Germany thinks she can manage it, and I
won't say she can't.  It depends on the hand she holds, and she reckons
it a good one.  I tried to find out, but they gave me nothing but
eyewash.  I had to pretend to be satisfied, for the position of John S.
wasn't so strong as to allow him to take liberties.  If I asked one of
the highbrows he looked wise and spoke of the might of German arms and
German organization and German staff-work.  I used to nod my head and
get enthusiastic about these stunts, but it was all soft soap.  She has
a trick in hand--that much I know, but I'm darned if I can put a name
to it.  I pray to God you boys have been cleverer.'

His tone was quite melancholy, and I was mean enough to feel rather
glad.  He had been the professional with the best chance.  It would be
a good joke if the amateur succeeded where the expert failed.

I looked at Sandy.  He filled his pipe again, and pushed back his skin
cap from his brows.  What with his long dishevelled hair, his
high-boned face, and stained eyebrows he had the appearance of some mad
mullah.

'I went straight to Smyrna,' he said.  'It wasn't difficult, for you
see I had laid down a good many lines in former travels.  I reached the
town as a Greek money-lender from the Fayum, but I had friends there I
could count on, and the same evening I was a Turkish gipsy, a member of
the most famous fraternity in Western Asia.  I had long been a member,
and I'm blood-brother of the chief boss, so I stepped into the part
ready made.  But I found out that the Company of the Rosy Hours was not
what I had known it in 1910.  Then it had been all for the Young Turks
and reform; now it hankered after the old regime and was the last hope
of the Orthodox. It had no use for Enver and his friends, and it did
not regard with pleasure the _beaux yeux_ of the Teuton.  It stood for
Islam and the old ways, and might be described as a
Conservative-Nationalist caucus.  But it was uncommon powerful in the
provinces, and Enver and Talaat daren't meddle with it.  The dangerous
thing about it was that it said nothing and apparently did nothing.  It
just bided its time and took notes.

'You can imagine that this was the very kind of crowd for my purpose.
I knew of old its little ways, for with all its orthodoxy it dabbled a
good deal in magic, and owed half its power to its atmosphere of the
uncanny.  The Companions could dance the heart out of the ordinary
Turk.  You saw a bit of one of our dances this afternoon, Dick--pretty
good, wasn't it?  They could go anywhere, and no questions asked.  They
knew what the ordinary man was thinking, for they were the best
intelligence department in the Ottoman Empire--far better than Enver's
_Khafiyeh_.  And they were popular, too, for they had never bowed the
knee to the _Nemseh_--the Germans who are squeezing out the life-blood
of the Osmanli for their own ends.  It would have been as much as the
life of the Committee or its German masters was worth to lay a hand on
us, for we clung together like leeches and we were not in the habit of
sticking at trifles.

'Well, you may imagine it wasn't difficult for me to move where I
wanted.  My dress and the pass-word franked me anywhere.  I travelled
from Smyrna by the new railway to Panderma on the Marmora, and got
there just before Christmas.  That was after Anzac and Suvla had been
evacuated, but I could hear the guns going hard at Cape Helles.  From
Panderma I started to cross to Thrace in a coasting steamer.  And there
an uncommon funny thing happened--I got torpedoed.

'It must have been about the last effort of a British submarine in
those waters.  But she got us all right.  She gave us ten minutes to
take to the boats, and then sent the blighted old packet and a fine
cargo of 6-inch shells to the bottom.  There weren't many passengers,
so it was easy enough to get ashore in the ship's boats.  The submarine
sat on the surface watching us, as we wailed and howled in the true
Oriental way, and I saw the captain quite close in the conning-tower.
Who do you think it was?  Tommy Elliot, who lives on the other side of
the hill from me at home.

'I gave Tommy the surprise of his life.  As we bumped past him, I
started the "Flowers of the Forest"--the old version--on the antique
stringed instrument I carried, and I sang the words very plain.
Tommy's eyes bulged out of his head, and he shouted at me in English to
know who the devil I was.  I replied in the broadest Scots, which no
man in the submarine or in our boat could have understood a word of.
"Maister Tammy," I cried, "what for wad ye skail a dacent tinkler lad
intil a cauld sea?  I'll gie ye your kail through the reek for this
ploy the next time I forgaither wi' ye on the tap o' Caerdon."

'Tommy spotted me in a second.  He laughed till he cried, and as we
moved off shouted to me in the same language to "pit a stoot hert tae a
stey brae".  I hope to Heaven he had the sense not to tell my father,
or the old man will have had a fit.  He never much approved of my
wanderings, and thought I was safely anchored in the battalion.

'Well, to make a long story short, I got to Constantinople, and pretty
soon found touch with Blenkiron.  The rest you know. And now for
business.  I have been fairly lucky--but no more, for I haven't got to
the bottom of the thing nor anything like it.  But I've solved the
first of Harry Bullivant's riddles.  I know the meaning of _Kasredin_.

'Sir Walter was right, as Blenkiron has told us.  There's a great
stirring in Islam, something moving on the face of the waters.  They
make no secret of it.  Those religious revivals come in cycles, and one
was due about now.  And they are quite clear about the details. A seer
has arisen of the blood of the Prophet, who will restore the Khalifate
to its old glories and Islam to its old purity.  His sayings are
everywhere in the Moslem world.  All the orthodox believers have them
by heart.  That is why they are enduring grinding poverty and
preposterous taxation, and that is why their young men are rolling up
to the armies and dying without complaint in Gallipoli and
Transcaucasia.  They believe they are on the eve of a great deliverance.

'Now the first thing I found out was that the Young Turks had nothing
to do with this.  They are unpopular and unorthodox, and no true Turks.
But Germany has.  How, I don't know, but I could see quite plainly that
in some subtle way Germany was regarded as a collaborator in the
movement.  It is that belief that is keeping the present regime going.
The ordinary Turk loathes the Committee, but he has some queer
perverted expectation from Germany.  It is not a case of Enver and the
rest carrying on their shoulders the unpopular Teuton; it is a case of
the Teuton carrying the unpopular Committee.  And Germany's graft is
just this and nothing more--that she has some hand in the coming of the
new deliverer.

'They talk about the thing quite openly.  It is called the
_Kaaba-i-hurriyeh_, the Palladium of Liberty.  The prophet himself is
known as Zimrud--"the Emerald"--and his four ministers are called also
after jewels--Sapphire, Ruby, Pearl, and Topaz.  You will hear their
names as often in the talk of the towns and villages as you will hear
the names of generals in England.  But no one knew where Zimrud was or
when he would reveal himself, though every week came his messages to
the faithful.  All that I could learn was that he and his followers
were coming from the West.

'You will say, what about _Kasredin_?  That puzzled me dreadfully, for
no one used the phrase.  The Home of the Spirit!  It is an obvious
cliche, just as in England some new sect might call itself the Church
of Christ.  Only no one seemed to use it.

'But by and by I discovered that there was an inner and an outer circle
in this mystery.  Every creed has an esoteric side which is kept from
the common herd.  I struck this side in Constantinople.  Now there is a
very famous Turkish _shaka_ called _Kasredin_, one of those old
half-comic miracle plays with an allegorical meaning which they call
_orta oyun_, and which take a week to read.  That tale tells of the
coming of a prophet, and I found that the select of the faith spoke of
the new revelation in terms of it.  The curious thing is that in that
tale the prophet is aided by one of the few women who play much part in
the hagiology of Islam.  That is the point of the tale, and it is
partly a jest, but mainly a religious mystery.  The prophet, too, is
not called Emerald.'

'I know,' I said; 'he is called Greenmantle.'

Sandy scrambled to his feet, letting his pipe drop in the fireplace.

'Now how on earth did you find out that?' he cried.

Then I told them of Stumm and Gaudian and the whispered words I had not
been meant to hear.  Blenkiron was giving me the benefit of a steady
stare, unusual from one who seemed always to have his eyes abstracted,
and Sandy had taken to ranging up and down the room.

'Germany's in the heart of the plan.  That is what I always thought.
If we're to find the _Kaaba-i-hurriyeh_ it is no good fossicking among
the Committee or in the Turkish provinces.  The secret's in Germany.
Dick, you should not have crossed the Danube.'

'That's what I half feared,' I said.  'But on the other hand it is
obvious that the thing must come east, and sooner rather than later. I
take it they can't afford to delay too long before they deliver the
goods.  If we can stick it out here we must hit the trail ...  I've got
another bit of evidence.  I have solved Harry Bullivant's third puzzle.'

Sandy's eyes were very bright and I had an audience on wires.

'Did you say that in the tale of _Kasredin_ a woman is the ally of the
prophet?'

'Yes,' said Sandy; 'what of that?'

'Only that the same thing is true of Greenmantle.  I can give you her
name.'

I fetched a piece of paper and a pencil from Blenkiron's desk and
handed it to Sandy.

'Write down Harry Bullivant's third word.'

He promptly wrote down '_v. I._'

Then I told them of the other name Stumm and Gaudian had spoken.  I
told of my discovery as I lay in the woodman's cottage.

'The "I" is not the letter of the alphabet, but the numeral.  The name
is Von Einem--Hilda von Einem.'

'Good old Harry,' said Sandy softly.  'He was a dashed clever chap.
Hilda von Einem?  Who and where is she?  for if we find her we have
done the trick.'

Then Blenkiron spoke.  'I reckon I can put you wise on that,
gentlemen,' he said.  'I saw her no later than yesterday.  She is a
lovely lady.  She happens also to be the owner of this house.'

Both Sandy and I began to laugh.  It was too comic to have stumbled
across Europe and lighted on the very headquarters of the puzzle we had
set out to unriddle.

But Blenkiron did not laugh.  At the mention of Hilda von Einem he had
suddenly become very solemn, and the sight of his face pulled me up
short.

'I don't like it, gentlemen,' he said.  'I would rather you had
mentioned any other name on God's earth.  I haven't been long in this
city, but I have been long enough to size up the various political
bosses.  They haven't much to them.  I reckon they wouldn't stand up
against what we could show them in the U-nited States.  But I have met
the Frau von Einem, and that lady's a very different proposition.  The
man that will understand her has got to take a biggish size in hats.'

'Who is she?' I asked.

'Why, that is just what I can't tell you.  She was a great excavator of
Babylonish and Hittite ruins, and she married a diplomat who went to
glory three years back.  It isn't what she has been, but what she is,
and that's a mighty clever woman.'

Blenkiron's respect did not depress me.  I felt as if at last we had
got our job narrowed to a decent compass, for I had hated casting about
in the dark.  I asked where she lived.

'That I don't know,' said Blenkiron.  'You won't find people unduly
anxious to gratify your natural curiosity about Frau von Einem.'

'I can find that out,' said Sandy.  'That's the advantage of having a
push like mine.  Meantime, I've got to clear, for my day's work isn't
finished.  Dick, you and Peter must go to bed at once.'

'Why?' I asked in amazement.  Sandy spoke like a medical adviser.

'Because I want your clothes--the things you've got on now.  I'll take
them off with me and you'll never see them again.'

'You've a queer taste in souvenirs,' I said.

'Say rather the Turkish police.  The current in the Bosporus is pretty
strong, and these sad relics of two misguided Dutchmen will be washed
up tomorrow about Seraglio Point.  In this game you must drop the
curtain neat and pat at the end of each Scene, if you don't want
trouble later with the missing heir and the family lawyer.'

I walked out of that house next morning with Blenkiron's arm in mine, a
different being from the friendless creature who had looked vainly the
day before for sanctuary.  To begin with, I was splendidly dressed.  I
had a navy-blue suit with square padded shoulders, a neat black
bow-tie, shoes with a hump at the toe, and a brown bowler. Over that I
wore a greatcoat lined with wolf fur.  I had a smart malacca cane, and
one of Blenkiron's cigars in my mouth.  Peter had been made to trim his
beard, and, dressed in unassuming pepper-and-salt, looked with his
docile eyes and quiet voice a very respectable servant. Old Blenkiron
had done the job in style, for, if you'll believe it, he had brought
the clothes all the way from London.  I realized now why he and Sandy
had been fossicking in my wardrobe. Peter's suit had been of Sandy's
procuring, and it was not the fit of mine.  I had no difficulty about
the accent.  Any man brought up in the colonies can get his tongue
round American, and I flattered myself I made a very fair shape at the
lingo of the Middle West.

The wind had gone to the south and the snow was melting fast. There was
a blue sky above Asia, and away to the north masses of white cloud
drifting over the Black Sea.  What had seemed the day before the
dingiest of cities now took on a strange beauty, the beauty of
unexpected horizons and tongues of grey water winding below
cypress-studded shores.  A man's temper has a lot to do with his
appreciation of scenery.  I felt a free man once more, and could use my
eyes.

That street was a jumble of every nationality on earth.  There were
Turkish regulars in their queer conical khaki helmets, and wild-looking
levies who had no kin with Europe.  There were squads of Germans in
flat forage-caps, staring vacantly at novel sights, and quick to salute
any officer on the side-walk.  Turks in closed carriages passed, and
Turks on good Arab horses, and Turks who looked as if they had come out
of the Ark.  But it was the rabble that caught the eye--very wild,
pinched, miserable rabble.  I never in my life saw such swarms of
beggars, and you walked down that street to the accompaniment of
entreaties for alms in all the tongues of the Tower of Babel.
Blenkiron and I behaved as if we were interested tourists.  We would
stop and laugh at one fellow and give a penny to a second, passing
comments in high-pitched Western voices.

We went into a cafe and had a cup of coffee.  A beggar came in and
asked alms.  Hitherto Blenkiron's purse had been closed, but now he
took out some small nickels and planked five down on the table.  The
man cried down blessings and picked up three.  Blenkiron very swiftly
swept the other two into his pocket.

That seemed to me queer, and I remarked that I had never before seen a
beggar who gave change.  Blenkiron said nothing, and presently we moved
on and came to the harbour-side.

There were a number of small tugs moored alongside, and one or two
bigger craft--fruit boats, I judged, which used to ply in the Aegean.
They looked pretty well moth-eaten from disuse.  We stopped at one of
them and watched a fellow in a blue nightcap splicing ropes.  He raised
his eyes once and looked at us, and then kept on with his business.

Blenkiron asked him where he came from, but he shook his head, not
understanding the tongue.  A Turkish policeman came up and stared at us
suspiciously, till Blenkiron opened his coat, as if by accident, and
displayed a tiny square of ribbon, at which he saluted. Failing to make
conversation with the sailor, Blenkiron flung him three of his black
cigars.

'I guess you can smoke, friend, if you can't talk,' he said.

The man turned and caught the three neatly in the air.  Then to my
amazement he tossed one of them back.

The donor regarded it quizzically as it lay on the pavement.
'That boy's a connoisseur of tobacco,' he said.  As we moved away I saw
the Turkish policeman pick it up and put it inside his cap.

We returned by the long street on the crest of the hill.  There was a
man selling oranges on a tray, and Blenkiron stopped to look at them. I
noticed that the man shuffled fifteen into a cluster.  Blenkiron felt
the oranges, as if to see that they were sound, and pushed two aside.
The man instantly restored them to the group, never raising his eyes.

'This ain't the time of year to buy fruit,' said Blenkiron as we passed
on.  'Those oranges are rotten as medlars.'

We were almost on our own doorstep before I guessed the meaning of the
business.

'Is your morning's work finished?' I said.

'Our morning's walk?' he asked innocently.

'I said "work".'

He smiled blandly.  'I reckoned you'd tumble to it.  Why, yes, except
that I've some figuring still to do.  Give me half an hour and I'll be
at your service, Major.'

That afternoon, after Peter had cooked a wonderfully good luncheon, I
had a heart-to-heart talk with Blenkiron.

'My business is to get noos,' he said; 'and before I start on a stunt I
make considerable preparations.  All the time in London when I was
yelping at the British Government, I was busy with Sir Walter arranging
things ahead.  We used to meet in queer places and at all hours of the
night.  I fixed up a lot of connections in this city before I arrived,
and especially a noos service with your Foreign Office by way of
Rumania and Russia.  In a day or two I guess our friends will know all
about our discoveries.'

At that I opened my eyes very wide.

'Why, yes.  You Britishers haven't any notion how wide-awake your
Intelligence Service is.  I reckon it's easy the best of all the
belligerents.  You never talked about it in peace time, and you shunned
the theatrical ways of the Teuton.  But you had the wires laid good and
sure.  I calculate there isn't much that happens in any corner of the
earth that you don't know within twenty-four hours. I don't say your
highbrows use the noos well.  I don't take much stock in your political
push.  They're a lot of silver-tongues, no doubt, but it ain't oratory
that is wanted in this racket.  The William Jennings Bryan stunt
languishes in war-time.  Politics is like a chicken-coop, and those
inside get to behave as if their little run were all the world.  But if
the politicians make mistakes it isn't from lack of good instruction to
guide their steps.  If I had a big proposition to handle and could have
my pick of helpers I'd plump for the Intelligence Department of the
British Admiralty.  Yes, Sir, I take off my hat to your Government
sleuths.'

'Did they provide you with ready-made spies here?' I asked in
astonishment.

'Why, no,' he said.  'But they gave me the key, and I could make my own
arrangements.  In Germany I buried myself deep in the local atmosphere
and never peeped out.  That was my game, for I was looking for
something in Germany itself, and didn't want any foreign
cross-bearings.  As you know, I failed where you succeeded. But so soon
as I crossed the Danube I set about opening up my lines of
communication, and I hadn't been two days in this metropolis before I
had got my telephone exchange buzzing.  Sometime I'll explain the thing
to you, for it's a pretty little business.  I've got the cutest cypher
...  No, it ain't my invention.  It's your Government's.  Any one,
babe, imbecile, or dotard, can carry my messages--you saw some of them
today--but it takes some mind to set the piece, and it takes a lot of
figuring at my end to work out the results.  Some day you shall hear it
all, for I guess it would please you.'

'How do you use it?' I asked.

'Well, I get early noos of what is going on in this cabbage-patch.
Likewise I get authentic noos of the rest of Europe, and I can send a
message to Mr X.  in Petrograd and Mr Y.  in London, or, if I wish, to
Mr Z.  in Noo York.  What's the matter with that for a post-office?
I'm the best informed man in Constantinople, for old General Liman only
hears one side, and mostly lies at that, and Enver prefers not to
listen at all.  Also, I could give them points on what is happening at
their very door, for our friend Sandy is a big boss in the best-run
crowd of mountebanks that ever fiddled secrets out of men's hearts.
Without their help I wouldn't have cut much ice in this city.'

'I want you to tell me one thing, Blenkiron,' I said.  'I've been
playing a part for the past month, and it wears my nerves to tatters.
Is this job very tiring, for if it is, I doubt I may buckle up.'

He looked thoughtful.  'I can't call our business an absolute rest-cure
any time.  You've got to keep your eyes skinned, and there's always the
risk of the little packet of dynamite going off unexpected. But as
these things go, I rate this stunt as easy.  We've only got to be
natural.  We wear our natural clothes, and talk English, and sport a
Teddy Roosevelt smile, and there isn't any call for theatrical talent.
Where I've found the job tight was when I had got to be natural, and my
naturalness was the same brand as that of everybody round about, and
all the time I had to do unnatural things.  It isn't easy to be going
down town to business and taking cocktails with Mr Carl Rosenheim, and
next hour being engaged trying to blow Mr Rosenheim's friends
sky-high.  And it isn't easy to keep up a part which is clean outside
your ordinary life.  I've never tried that. My line has always been to
keep my normal personality.  But you have, Major, and I guess you found
it wearing.'

'Wearing's a mild word,' I said.  'But I want to know another thing.
It seems to me that the line you've picked is as good as could be.  But
it's a cast-iron line.  It commits us pretty deep and it won't be a
simple job to drop it.'

'Why, that's just the point I was coming to,' he said.  'I was going to
put you wise about that very thing.  When I started out I figured on
some situation like this.  I argued that unless I had a very clear part
with a big bluff in it I wouldn't get the confidences which I needed.
We've got to be at the heart of the show, taking a real hand and not
just looking on.  So I settled I would be a big engineer--there was a
time when there weren't many bigger in the United States than John S.
Blenkiron.  I talked large about what might be done in Mesopotamia in
the way of washing the British down the river.  Well, that talk caught
on.  They knew of my reputation as an hydraulic expert, and they were
tickled to death to rope me in.  I told them I wanted a helper, and I
told them about my friend Richard Hanau, as good a German as ever
supped sauerkraut, who was coming through Russia and Rumania as a
benevolent neutral; but when he got to Constantinople would drop his
neutrality and double his benevolence.  They got reports on you by wire
from the States--I arranged that before I left London.  So you're going
to be welcomed and taken to their bosoms just like John S.  was.  We've
both got jobs we can hold down, and now you're in these pretty clothes
you're the dead ringer of the brightest kind of American engineer ...
But we can't go back on our tracks.  If we wanted to leave for
Constanza next week they'd be very polite, but they'd never let us.
We've got to go on with this adventure and nose our way down into
Mesopotamia, hoping that our luck will hold ...  God knows how we will
get out of it; but it's no good going out to meet trouble.  As I
observed before, I believe in an all-wise and beneficent Providence,
but you've got to give him a chance.'

I am bound to confess the prospect staggered me.  We might be let in
for fighting--and worse than fighting--against our own side. I wondered
if it wouldn't be better to make a bolt for it, and said so.

He shook his head.  'I reckon not.  In the first place we haven't
finished our inquiries.  We've got Greenmantle located right enough,
thanks to you, but we still know mighty little about that holy man. In
the second place it won't be as bad as you think.  This show lacks
cohesion, Sir.  It is not going to last for ever.  I calculate that
before you and I strike the site of the garden that Adam and Eve
frequented there will be a queer turn of affairs.  Anyhow, it's good
enough to gamble on.'

Then he got some sheets of paper and drew me a plan of the dispositions
of the Turkish forces.  I had no notion he was such a close student of
war, for his exposition was as good as a staff lecture.  He made out
that the situation was none too bright anywhere. The troops released
from Gallipoli wanted a lot of refitment, and would be slow in reaching
the Transcaucasian frontier, where the Russians were threatening.  The
Army of Syria was pretty nearly a rabble under the lunatic Djemal.
There wasn't the foggiest chance of a serious invasion of Egypt being
undertaken.  Only in Mesopotamia did things look fairly cheerful, owing
to the blunders of British strategy.  'And you may take it from me,' he
said, 'that if the old Turk mobilized a total of a million men, he has
lost 40 per cent of them already.  And if I'm anything of a prophet
he's going pretty soon to lose more.'

He tore up the papers and enlarged on politics.  'I reckon I've got the
measure of the Young Turks and their precious Committee. Those boys
aren't any good.  Enver's bright enough, and for sure he's got sand.
He'll stick out a fight like a Vermont game-chicken, but he lacks the
larger vision, Sir.  He doesn't understand the intricacies of the job
no more than a sucking-child, so the Germans play with him, till his
temper goes and he bucks like a mule.  Talaat is a sulky dog who wants
to batter mankind with a club.  Both these boys would have made good
cow-punchers in the old days, and they might have got a living out West
as the gun-men of a Labour Union.  They're about the class of Jesse
James or Billy the Kid, excepting that they're college-reared and can
patter languages.  But they haven't the organizing power to manage the
Irish vote in a ward election.  Their one notion is to get busy with
their firearms, and people are getting tired of the Black Hand stunt.
Their hold on the country is just the hold that a man with a Browning
has over a crowd with walking-sticks.  The cooler heads in the
Committee are growing shy of them, and an old fox like David is lying
low till his time comes.  Now it doesn't want arguing that a gang of
that kind has got to hang close together or they may hang separately.
They've got no grip on the ordinary Turk, barring the fact that they
are active and he is sleepy, and that they've got their guns loaded.'

'What about the Germans here?' I asked.

Blenkiron laughed.  'It is no sort of a happy family.  But the Young
Turks know that without the German boost they'll be strung up like
Haman, and the Germans can't afford to neglect an ally.  Consider what
would happen if Turkey got sick of the game and made a separate peace.
The road would be open for Russia to the Aegean.  Ferdy of Bulgaria
would take his depreciated goods to the other market, and not waste a
day thinking about it.  You'd have Rumania coming in on the Allies'
side.  Things would look pretty black for that control of the Near East
on which Germany has banked her winnings.  Kaiser says that's got to be
prevented at all costs, but how is it going to be done?'

Blenkiron's face had become very solemn again.  'It won't be done
unless Germany's got a trump card to play.  Her game's mighty near
bust, but it's still got a chance.  And that chance is a woman and an
old man.  I reckon our landlady has a bigger brain than Enver and
Liman.  She's the real boss of the show.  When I came here, I reported
to her, and presently you've got to do the same.  I am curious as to
how she'll strike you, for I'm free to admit that she impressed me
considerable.'

'It looks as if our job were a long way from the end,' I said.

'It's scarcely begun,' said Blenkiron.

That talk did a lot to cheer my spirits, for I realized that it was the
biggest of big game we were hunting this time.  I'm an economical soul,
and if I'm going to be hanged I want a good stake for my neck.

Then began some varied experiences.  I used to wake up in the morning,
wondering where I should be at night, and yet quite pleased at the
uncertainty.  Greenmantle became a sort of myth with me.  Somehow I
couldn't fix any idea in my head of what he was like.  The nearest I
got was a picture of an old man in a turban coming out of a bottle in a
cloud of smoke, which I remembered from a child's edition of the
_Arabian Nights_.  But if he was dim, the lady was dimmer. Sometimes I
thought of her as a fat old German crone, sometimes as a harsh-featured
woman like a schoolmistress with thin lips and eyeglasses.  But I had
to fit the East into the picture, so I made her young and gave her a
touch of the languid houri in a veil.  I was always wanting to pump
Blenkiron on the subject, but he shut up like a rat-trap.  He was
looking for bad trouble in that direction, and was disinclined to speak
about it beforehand.

We led a peaceful existence.  Our servants were two of Sandy's lot, for
Blenkiron had very rightly cleared out the Turkish caretakers, and they
worked like beavers under Peter's eye, till I reflected I had never
been so well looked after in my life.  I walked about the city with
Blenkiron, keeping my eyes open, and speaking very civil. The third
night we were bidden to dinner at Moellendorff's, so we put on our best
clothes and set out in an ancient cab.  Blenkiron had fetched a dress
suit of mine, from which my own tailor's label had been cut and a New
York one substituted.

General Liman and Metternich the Ambassador had gone up the line to
Nish to meet the Kaiser, who was touring in those parts, so
Moellendorff was the biggest German in the city.  He was a thin,
foxy-faced fellow, cleverish but monstrously vain, and he was not very
popular either with the Germans or the Turks.  He was polite to both of
us, but I am bound to say that I got a bad fright when I entered the
room, for the first man I saw was Gaudian. I doubt if he would have
recognized me even in the clothes I had worn in Stumm's company, for
his eyesight was wretched.  As it was, I ran no risk in dress-clothes,
with my hair brushed back and a fine American accent.  I paid him high
compliments as a fellow engineer, and translated part of a very
technical conversation between him and Blenkiron.  Gaudian was in
uniform, and I liked the look of his honest face better than ever.

But the great event was the sight of Enver.  He was a slim fellow of
Rasta's build, very foppish and precise in his dress, with a smooth
oval face like a girl's, and rather fine straight black eyebrows. He
spoke perfect German, and had the best kind of manners, neither pert
nor overbearing.  He had a pleasant trick, too, of appealing all round
the table for confirmation, and so bringing everybody into the talk.
Not that he spoke a great deal, but all he said was good sense, and he
had a smiling way of saying it.  Once or twice he ran counter to
Moellendorff, and I could see there was no love lost between these two.
I didn't think I wanted him as a friend--he was too cold-blooded and
artificial; and I was pretty certain that I didn't want those steady
black eyes as an enemy.  But it was no good denying his quality.  The
little fellow was all cold courage, like the fine polished blue steel
of a sword.

I fancy I was rather a success at that dinner.  For one thing I could
speak German, and so had a pull on Blenkiron.  For another I was in a
good temper, and really enjoyed putting my back into my part.  They
talked very high-flown stuff about what they had done and were going to
do, and Enver was great on Gallipoli.  I remember he said that he could
have destroyed the whole British Army if it hadn't been for somebody's
cold feet--at which Moellendorff looked daggers.  They were so bitter
about Britain and all her works that I gathered they were getting
pretty panicky, and that made me as jolly as a sandboy.  I'm afraid I
was not free from bitterness myself on that subject.  I said things
about my own country that I sometimes wake in the night and sweat to
think of.

Gaudian got on to the use of water power in war, and that gave me a
chance.

'In my country,' I said, 'when we want to get rid of a mountain we wash
it away.  There's nothing on earth that will stand against water.  Now,
speaking with all respect, gentlemen, and as an absolute novice in the
military art, I sometimes ask why this God-given weapon isn't more used
in the present war.  I haven't been to any of the fronts, but I've
studied them some from maps and the newspapers. Take your German
position in Flanders, where you've got the high ground.  If I were a
British general I reckon I would very soon make it no sort of position.'

Moellendorff asked, 'How?'

'Why, I'd wash it away.  Wash away the fourteen feet of soil down to
the stone.  There's a heap of coalpits behind the British front where
they could generate power, and I judge there's ample water supply from
the rivers and canals.  I'd guarantee to wash you away in twenty-four
hours--yes, in spite of all your big guns.  It beats me why the British
haven't got on to this notion.  They used to have some bright
engineers.'

Enver was on the point like a knife, far quicker than Gaudian. He
cross-examined me in a way that showed he knew how to approach a
technical subject, though he mightn't have much technical knowledge.
He was just giving me a sketch of the flooding in Mesopotamia when an
aide-de-camp brought in a chit which fetched him to his feet.

'I have gossiped long enough,' he said.  'My kind host, I must leave
you.  Gentlemen all, my apologies and farewells.'

Before he left he asked my name and wrote it down.  'This is an
unhealthy city for strangers, Mr Hanau,' he said in very good English.
'I have some small power of protecting a friend, and what I have is at
your disposal.'  This with the condescension of a king promising his
favour to a subject.

The little fellow amused me tremendously, and rather impressed me too.
I said so to Gaudian after he had left, but that decent soul didn't
agree.

'I do not love him,' he said.  'We are allies--yes; but friends--no. He
is no true son of Islam, which is a noble faith and despises liars and
boasters and betrayers of their salt.'

That was the verdict of one honest man on this ruler in Israel. The
next night I got another from Blenkiron on a greater than Enver. He had
been out alone and had come back pretty late, with his face grey and
drawn with pain.  The food we ate--not at all bad of its kind--and the
cold east wind played havoc with his dyspepsia.  I can see him yet,
boiling milk on a spirit-lamp, while Peter worked at a Primus stove to
get him a hot-water bottle.  He was using horrid language about his
inside.

'My God, Major, if I were you with a sound stomach I'd fairly conquer
the world.  As it is, I've got to do my work with half my mind, while
the other half is dwelling in my intestines.  I'm like the child in the
Bible that had a fox gnawing at its vitals.'

He got his milk boiling and began to sip it.

'I've been to see our pretty landlady,' he said.  'She sent for me and
I hobbled off with a grip full of plans, for she's mighty set on
Mesopotamy.'

'Anything about Greenmantle?' I asked eagerly.

'Why, no, but I have reached one conclusion.  I opine that the hapless
prophet has no sort of time with that lady.  I opine that he will soon
wish himself in Paradise.  For if Almighty God ever created a female
devil it's Madame von Einem.'

He sipped a little more milk with a grave face.

'That isn't my duodenal dyspepsia, Major.  It's the verdict of a ripe
experience, for I have a cool and penetrating judgement, even if I've a
deranged stomach.  And I give it as my considered conclusion that that
woman's mad and bad--but principally bad.'


Since that first night I had never clapped eyes on Sandy.  He had gone
clean out of the world, and Blenkiron and I waited anxiously for a word
of news.  Our own business was in good trim, for we were presently
going east towards Mesopotamia, but unless we learned more about
Greenmantle our journey would be a grotesque failure.  And learn about
Greenmantle we could not, for nobody by word or deed suggested his
existence, and it was impossible of course for us to ask questions.
Our only hope was Sandy, for what we wanted to know was the prophet's
whereabouts and his plans.  I suggested to Blenkiron that we might do
more to cultivate Frau von Einem, but he shut his jaw like a rat-trap.

'There's nothing doing for us in that quarter,' he said. 'That's the
most dangerous woman on earth; and if she got any kind of notion that
we were wise about her pet schemes I reckon you and I would very soon
be in the Bosporus.'

This was all very well; but what was going to happen if the two of us
were bundled off to Baghdad with instructions to wash away the British?
Our time was getting pretty short, and I doubted if we could spin out
more than three days more in Constantinople.  I felt just as I had felt
with Stumm that last night when I was about to be packed off to Cairo
and saw no way of avoiding it.  Even Blenkiron was getting anxious.  He
played Patience incessantly, and was disinclined to talk.  I tried to
find out something from the servants, but they either knew nothing or
wouldn't speak--the former, I think.  I kept my eyes lifting, too, as I
walked about the streets, but there was no sign anywhere of the skin
coats or the weird stringed instruments.  The whole Company of the Rosy
Hours seemed to have melted into the air, and I began to wonder if they
had ever existed.

Anxiety made me restless, and restlessness made me want exercise. It
was no good walking about the city.  The weather had become foul again,
and I was sick of the smells and the squalor and the flea-bitten
crowds.  So Blenkiron and I got horses, Turkish cavalry mounts with
heads like trees, and went out through the suburbs into the open
country.

It was a grey drizzling afternoon, with the beginnings of a sea fog
which hid the Asiatic shores of the straits.  It wasn't easy to find
open ground for a gallop, for there were endless small patches of
cultivation and the gardens of country houses.  We kept on the high
land above the sea, and when we reached a bit of downland came on
squads of Turkish soldiers digging trenches.  Whenever we let the
horses go we had to pull up sharp for a digging party or a stretch of
barbed wire.  Coils of the beastly thing were lying loose everywhere,
and Blenkiron nearly took a nasty toss over one.  Then we were always
being stopped by sentries and having to show our passes.  Still the
ride did us good and shook up our livers, and by the time we turned for
home I was feeling more like a white man.

We jogged back in the short winter twilight, past the wooded grounds of
white villas, held up every few minutes by transport-wagons and
companies of soldiers.  The rain had come on in real earnest, and it
was two very bedraggled horsemen that crawled along the muddy lanes.
As we passed one villa, shut in by a high white wall, a pleasant smell
of wood smoke was wafted towards us, which made me sick for the burning
veld.  My ear, too, caught the twanging of a zither, which somehow
reminded me of the afternoon in Kuprasso's garden-house.

I pulled up and proposed to investigate, but Blenkiron very testily
declined.

'Zithers are as common here as fleas,' he said.  'You don't want to be
fossicking around somebody's stables and find a horse-boy entertaining
his friends.  They don't like visitors in this country; and you'll be
asking for trouble if you go inside those walls.  I guess it's some old
Buzzard's harem.'  Buzzard was his own private peculiar name for the
Turk, for he said he had had as a boy a natural history book with a
picture of a bird called the turkey-buzzard, and couldn't get out of
the habit of applying it to the Ottoman people.

I wasn't convinced, so I tried to mark down the place.  It seemed to be
about three miles out from the city, at the end of a steep lane on the
inland side of the hill coming from the Bosporus.  I fancied somebody
of distinction lived there, for a little farther on we met a big empty
motor-car snorting its way up, and I had a notion that the car belonged
to the walled villa.

Next day Blenkiron was in grievous trouble with his dyspepsia. About
midday he was compelled to lie down, and having nothing better to do I
had out the horses again and took Peter with me.  It was funny to see
Peter in a Turkish army-saddle, riding with the long Boer stirrup and
the slouch of the backveld.

That afternoon was unfortunate from the start.  It was not the mist and
drizzle of the day before, but a stiff northern gale which blew sheets
of rain in our faces and numbed our bridle hands.  We took the same
road, but pushed west of the trench-digging parties and got to a
shallow valley with a white village among the cypresses. Beyond that
there was a very respectable road which brought us to the top of a
crest that in clear weather must have given a fine prospect.  Then we
turned our horses, and I shaped our course so as to strike the top of
the long lane that abutted on the down.  I wanted to investigate the
white villa.

But we hadn't gone far on our road back before we got into trouble.  It
arose out of a sheep-dog, a yellow mongrel brute that came at us like a
thunderbolt.  It took a special fancy to Peter, and bit savagely at his
horse's heels and sent it capering off the road.  I should have warned
him, but I did not realize what was happening, till too late.  For
Peter, being accustomed to mongrels in Kaffir kraals, took a summary
way with the pest.  Since it despised his whip, he out with his pistol
and put a bullet through its head.

The echoes of the shot had scarcely died away when the row began.  A
big fellow appeared running towards us, shouting wildly. I guessed he
was the dog's owner, and proposed to pay no attention. But his cries
summoned two other fellows--soldiers by the look of them--who closed in
on us, unslinging their rifles as they ran.  My first idea was to show
them our heels, but I had no desire to be shot in the back, and they
looked like men who wouldn't stop short of shooting.  So we slowed down
and faced them.

They made as savage-looking a trio as you would want to avoid. The
shepherd looked as if he had been dug up, a dirty ruffian with matted
hair and a beard like a bird's nest.  The two soldiers stood staring
with sullen faces, fingering their guns, while the other chap raved and
stormed and kept pointing at Peter, whose mild eyes stared unwinkingly
at his assailant.

The mischief was that neither of us had a word of Turkish.  I tried
German, but it had no effect.  We sat looking at them and they stood
storming at us, and it was fast getting dark.  Once I turned my horse
round as if to proceed, and the two soldiers jumped in front of me.

They jabbered among themselves, and then one said very slowly: 'He ...
want ...  pounds,' and he held up five fingers.  They evidently saw by
the cut of our jib that we weren't Germans.

'I'll be hanged if he gets a penny,' I said angrily, and the
conversation languished.

The situation was getting serious, so I spoke a word to Peter. The
soldiers had their rifles loose in their hands, and before they could
lift them we had the pair covered with our pistols.

'If you move,' I said, 'you are dead.'  They understood that all right
and stood stock still, while the shepherd stopped his raving and took
to muttering like a gramophone when the record is finished.

'Drop your guns,' I said sharply.  'Quick, or we shoot.'

The tone, if not the words, conveyed my meaning.  Still staring at us,
they let the rifles slide to the ground.  The next second we had forced
our horses on the top of them, and the three were off like rabbits.  I
sent a shot over their heads to encourage them.  Peter dismounted and
tossed the guns into a bit of scrub where they would take some finding.

This hold-up had wasted time.  By now it was getting very dark, and we
hadn't ridden a mile before it was black night.  It was an annoying
predicament, for I had completely lost my bearings and at the best I
had only a foggy notion of the lie of the land.  The best plan seemed
to be to try and get to the top of a rise in the hope of seeing the
lights of the city, but all the countryside was so pockety that it was
hard to strike the right kind of rise.

We had to trust to Peter's instinct.  I asked him where our line lay,
and he sat very still for a minute sniffing the air.  Then he pointed
the direction.  It wasn't what I would have taken myself, but on a
point like that he was pretty near infallible.

Presently we came to a long slope which cheered me.  But at the top
there was no light visible anywhere--only a black void like the inside
of a shell.  As I stared into the gloom it seemed to me that there were
patches of deeper darkness that might be woods.

'There is a house half-left in front of us,' said Peter.

I peered till my eyes ached and saw nothing.

'Well, for heaven's sake, guide me to it,' I said, and with Peter in
front we set off down the hill.

It was a wild journey, for darkness clung as close to us as a vest.
Twice we stepped into patches of bog, and once my horse saved himself
by a hair from going head forward into a gravel pit.  We got tangled up
in strands of wire, and often found ourselves rubbing our noses against
tree trunks.  Several times I had to get down and make a gap in
barricades of loose stones.  But after a ridiculous amount of slipping
and stumbling we finally struck what seemed the level of a road, and a
piece of special darkness in front which turned out to be a high wall.

I argued that all mortal walls had doors, so we set to groping along
it, and presently found a gap.  There was an old iron gate on broken
hinges, which we easily pushed open, and found ourselves on a back path
to some house.  It was clearly disused, for masses of rotting leaves
covered it, and by the feel of it underfoot it was grass-grown.

We dismounted now, leading our horses, and after about fifty yards the
path ceased and came out on a well-made carriage drive. So, at least,
we guessed, for the place was as black as pitch. Evidently the house
couldn't be far off, but in which direction I hadn't a notion.

Now, I didn't want to be paying calls on any Turk at that time of day.
Our job was to find where the road opened into the lane, for after that
our way to Constantinople was clear.  One side the lane lay, and the
other the house, and it didn't seem wise to take the risk of tramping
up with horses to the front door.  So I told Peter to wait for me at
the end of the back-road, while I would prospect a bit.  I turned to
the right, my intention being if I saw the light of a house to return,
and with Peter take the other direction.

I walked like a blind man in that nether-pit of darkness.  The road
seemed well kept, and the soft wet gravel muffled the sounds of my
feet.  Great trees overhung it, and several times I wandered into
dripping bushes.  And then I stopped short in my tracks, for I heard
the sound of whistling.

It was quite close, about ten yards away.  And the strange thing was
that it was a tune I knew, about the last tune you would expect to hear
in this part of the world.  It was the Scots air: 'Ca' the yowes to the
knowes,' which was a favourite of my father's.

The whistler must have felt my presence, for the air suddenly stopped
in the middle of a bar.  An unbounded curiosity seized me to know who
the fellow could be.  So I started in and finished it myself.

There was silence for a second, and then the unknown began again and
stopped.  Once more I chipped in and finished it. Then it seemed to me
that he was coming nearer.  The air in that dank tunnel was very still,
and I thought I heard a light foot.  I think I took a step backward.
Suddenly there was a flash of an electric torch from a yard off, so
quick that I could see nothing of the man who held it.

Then a low voice spoke out of the darkness--a voice I knew well--and,
following it, a hand was laid on my arm.  'What the devil are you doing
here, Dick?' it said, and there was something like consternation in the
tone.

I told him in a hectic sentence, for I was beginning to feel badly
rattled myself.

'You've never been in greater danger in your life,' said the voice.
'Great God, man, what brought you wandering here today of all days?'

You can imagine that I was pretty scared, for Sandy was the last man to
put a case too high.  And the next second I felt worse, for he clutched
my arm and dragged me in a bound to the side of the road.  I could see
nothing, but I felt that his head was screwed round, and mine followed
suit.  And there, a dozen yards off, were the acetylene lights of a big
motor-car.

It came along very slowly, purring like a great cat, while we pressed
into the bushes.  The headlights seemed to spread a fan far to either
side, showing the full width of the drive and its borders, and about
half the height of the over-arching trees.  There was a figure in
uniform sitting beside the chauffeur, whom I saw dimly in the reflex
glow, but the body of the car was dark.

It crept towards us, passed, and my mind was just getting easy again
when it stopped.  A switch was snapped within, and the limousine was
brightly lit up.  Inside I saw a woman's figure.

The servant had got out and opened the door and a voice came from
within--a clear soft voice speaking in some tongue I didn't understand.
Sandy had started forward at the sound of it, and I followed him.  It
would never do for me to be caught skulking in the bushes.

I was so dazzled by the suddenness of the glare that at first I blinked
and saw nothing.  Then my eyes cleared and I found myself looking at
the inside of a car upholstered in some soft dove-coloured fabric, and
beautifully finished off in ivory and silver.  The woman who sat in it
had a mantilla of black lace over her head and shoulders, and with one
slender jewelled hand she kept its fold over the greater part of her
face.  I saw only a pair of pale grey-blue eyes--these and the slim
fingers.

I remember that Sandy was standing very upright with his hands on his
hips, by no means like a servant in the presence of his mistress.  He
was a fine figure of a man at all times, but in those wild clothes,
with his head thrown back and his dark brows drawn below his skull-cap,
he looked like some savage king out of an older world.  He was speaking
Turkish, and glancing at me now and then as if angry and perplexed.  I
took the hint that he was not supposed to know any other tongue, and
that he was asking who the devil I might be.

Then they both looked at me, Sandy with the slow unwinking stare of the
gipsy, the lady with those curious, beautiful pale eyes. They ran over
my clothes, my brand-new riding-breeches, my splashed boots, my
wide-brimmed hat.  I took off the last and made my best bow.

'Madam,' I said, 'I have to ask pardon for trespassing in your garden.
The fact is, I and my servant--he's down the road with the horses and I
guess you noticed him--the two of us went for a ride this afternoon,
and got good and well lost.  We came in by your back gate, and I was
prospecting for your front door to find someone to direct us, when I
bumped into this brigand-chief who didn't understand my talk.  I'm
American, and I'm here on a big Government proposition.  I hate to
trouble you, but if you'd send a man to show us how to strike the city
I'd be very much in your debt.'

Her eyes never left my face.  'Will you come into the car?' she said in
English.  'At the house I will give you a servant to direct you.'

She drew in the skirts of her fur cloak to make room for me, and in my
muddy boots and sopping clothes I took the seat she pointed out.  She
said a word in Turkish to Sandy, switched off the light, and the car
moved on.

Women had never come much my way, and I knew about as much of their
ways as I knew about the Chinese language.  All my life I had lived
with men only, and rather a rough crowd at that. When I made my pile
and came home I looked to see a little society, but I had first the
business of the Black Stone on my hands, and then the war, so my
education languished.  I had never been in a motor-car with a lady
before, and I felt like a fish on a dry sandbank.  The soft cushions
and the subtle scents filled me with acute uneasiness.  I wasn't
thinking now about Sandy's grave words, or about Blenkiron's warning,
or about my job and the part this woman must play in it.  I was
thinking only that I felt mortally shy. The darkness made it worse.  I
was sure that my companion was looking at me all the time and laughing
at me for a clown.

The car stopped and a tall servant opened the door.  The lady was over
the threshold before I was at the step.  I followed her heavily, the
wet squelching from my field-boots.  At that moment I noticed that she
was very tall.

She led me through a long corridor to a room where two pillars held
lamps in the shape of torches.  The place was dark but for their glow,
and it was as warm as a hothouse from invisible stoves.  I felt soft
carpets underfoot, and on the walls hung some tapestry or rug of an
amazingly intricate geometrical pattern, but with every strand as rich
as jewels.  There, between the pillars, she turned and faced me.  Her
furs were thrown back, and the black mantilla had slipped down to her
shoulders.

'I have heard of you,' she said.  'You are called Richard Hanau, the
American.  Why have you come to this land?'

'To have a share in the campaign,' I said.  'I'm an engineer, and I
thought I could help out with some business like Mesopotamia.'

'You are on Germany's side?' she asked.

'Why, yes,' I replied.  'We Americans are supposed to be nootrals, and
that means we're free to choose any side we fancy.  I'm for the Kaiser.'

Her cool eyes searched me, but not in suspicion.  I could see she
wasn't troubling with the question whether I was speaking the truth.
She was sizing me up as a man.  I cannot describe that calm appraising
look.  There was no sex in it, nothing even of that implicit sympathy
with which one human being explores the existence of another.  I was a
chattel, a thing infinitely removed from intimacy.  Even so I have
myself looked at a horse which I thought of buying, scanning his
shoulders and hocks and paces.  Even so must the old lords of
Constantinople have looked at the slaves which the chances of war
brought to their markets, assessing their usefulness for some task or
other with no thought of a humanity common to purchased and purchaser.
And yet--not quite.  This woman's eyes were weighing me, not for any
special duty, but for my essential qualities.  I felt that I was under
the scrutiny of one who was a connoisseur in human nature.

I see I have written that I knew nothing about women.  But every man
has in his bones a consciousness of sex.  I was shy and perturbed, but
horribly fascinated.  This slim woman, poised exquisitely like some
statue between the pillared lights, with her fair cloud of hair, her
long delicate face, and her pale bright eyes, had the glamour of a wild
dream.  I hated her instinctively, hated her intensely, but I longed to
arouse her interest.  To be valued coldly by those eyes was an offence
to my manhood, and I felt antagonism rising within me.  I am a strong
fellow, well set up, and rather above the average height, and my
irritation stiffened me from heel to crown.  I flung my head back and
gave her cool glance for cool glance, pride against pride.

Once, I remember, a doctor on board ship who dabbled in hypnotism told
me that I was the most unsympathetic person he had ever struck.  He
said I was about as good a mesmeric subject as Table Mountain.
Suddenly I began to realize that this woman was trying to cast some
spell over me.  The eyes grew large and luminous, and I was conscious
for just an instant of some will battling to subject mine.  I was
aware, too, in the same moment of a strange scent which recalled that
wild hour in Kuprasso's garden-house.  It passed quickly, and for a
second her eyes drooped.  I seemed to read in them failure, and yet a
kind of satisfaction, too, as if they had found more in me than they
expected.

'What life have you led?' the soft voice was saying.

I was able to answer quite naturally, rather to my surprise.  'I have
been a mining engineer up and down the world.'

'You have faced danger many times?'

'I have faced danger.'

'You have fought with men in battles?'

'I have fought in battles.'

Her bosom rose and fell in a kind of sigh.  A smile--a very beautiful
thing--flitted over her face.  She gave me her hand. 'The horses are at
the door now,' she said, 'and your servant is with them.  One of my
people will guide you to the city.'

She turned away and passed out of the circle of light into the darkness
beyond ...

Peter and I jogged home in the rain with one of Sandy's skin-clad
Companions loping at our side.  We did not speak a word, for my
thoughts were running like hounds on the track of the past hours.  I
had seen the mysterious Hilda von Einem, I had spoken to her, I had
held her hand.  She had insulted me with the subtlest of insults and
yet I was not angry.  Suddenly the game I was playing became invested
with a tremendous solemnity.  My old antagonists, Stumm and Rasta and
the whole German Empire, seemed to shrink into the background, leaving
only the slim woman with her inscrutable smile and devouring eyes.
'Mad and bad,' Blenkiron had called her, 'but principally bad.'  I did
not think they were the proper terms, for they belonged to the narrow
world of our common experience.  This was something beyond and above
it, as a cyclone or an earthquake is outside the decent routine of
nature.  Mad and bad she might be, but she was also great.

Before we arrived our guide had plucked my knee and spoken some words
which he had obviously got by heart.  'The Master says,' ran the
message, 'expect him at midnight.'


I was soaked to the bone, and while Peter set off to look for dinner I
went to my room to change.  I had a rubdown and then got into pyjamas
for some dumb-bell exercises with two chairs, for that long wet ride
had stiffened my arm and shoulder muscles.  They were a vulgar suit of
primitive blue, which Blenkiron had looted from my London wardrobe. As
Cornelis Brandt I had sported a flannel nightgown.

My bedroom opened off the sitting-room, and while I was busy with my
gymnastics I heard the door open.  I thought at first it was Blenkiron,
but the briskness of the tread was unlike his measured gait.  I had
left the light burning there, and the visitor, whoever he was, had made
himself at home.  I slipped on a green dressing-gown Blenkiron had lent
me, and sallied forth to investigate.

My friend Rasta was standing by the table, on which he had laid an
envelope.  He looked round at my entrance and saluted.

'I come from the Minister of War, sir,' he said, 'and bring you your
passports for tomorrow.  You will travel by ...'  And then his voice
tailed away and his black eyes narrowed to slits.  He had seen
something which switched him off the metals.

At that moment I saw it too.  There was a mirror on the wall behind
him, and as I faced him I could not help seeing my reflection. It was
the exact image of the engineer on the Danube boat--blue jeans, _loden_
cloak, and all.  The accursed mischance of my costume had given him the
clue to an identity which was otherwise buried deep in the Bosporus.

I am bound to say for Rasta that he was a man of quick action. In a
trice he had whipped round to the other side of the table between me
and the door, where he stood regarding me wickedly.

By this time I was at the table and stretched out a hand for the
envelope.  My one hope was nonchalance.

'Sit down, sir,' I said, 'and have a drink.  It's a filthy night to
move about in.'

'Thank you, no, Herr Brandt,' he said.  'You may burn these passports
for they will not be used.'

'Whatever's the matter with you?' I cried.  'You've mistaken the house,
my lad.  I'm called Hanau--Richard Hanau--and my partner's Mr John S.
Blenkiron.  He'll be here presently.  Never knew anyone of the name of
Brandt, barring a tobacconist in Denver City.'

'You have never been to Rustchuk?' he said with a sneer.

'Not that I know of.  But, pardon me, Sir, if I ask your name and your
business here.  I'm darned if I'm accustomed to be called by Dutch
names or have my word doubted.  In my country we consider that impolite
as between gentlemen.'

I could see that my bluff was having its effect.  His stare began to
waver, and when he next spoke it was in a more civil tone.

'I will ask pardon if I'm mistaken, Sir, but you're the image of a man
who a week ago was at Rustchuk, a man much wanted by the Imperial
Government.'

'A week ago I was tossing in a dirty little hooker coming from
Constanza.  Unless Rustchuk's in the middle of the Black Sea I've never
visited the township.  I guess you're barking up the wrong tree.  Come
to think of it, I was expecting passports.  Say, do you come from Enver
Damad?'

'I have that honour,' he said.

'Well, Enver is a very good friend of mine.  He's the brightest citizen
I've struck this side of the Atlantic.'

The man was calming down, and in another minute his suspicions would
have gone.  But at that moment, by the crookedest kind of luck, Peter
entered with a tray of dishes.  He did not notice Rasta, and walked
straight to the table and plumped down his burden on it.  The Turk had
stepped aside at his entrance, and I saw by the look in his eyes that
his suspicions had become a certainty.  For Peter, stripped to shirt
and breeches, was the identical shabby little companion of the Rustchuk
meeting.

I had never doubted Rasta's pluck.  He jumped for the door and had a
pistol out in a trice pointing at my head.

'_Bonne fortune_,' he cried.  'Both the birds at one shot.'  His hand
was on the latch, and his mouth was open to cry.  I guessed there was
an orderly waiting on the stairs.

He had what you call the strategic advantage, for he was at the door
while I was at the other end of the table and Peter at the side of it
at least two yards from him.  The road was clear before him, and
neither of us was armed.  I made a despairing step forward, not knowing
what I meant to do, for I saw no light.  But Peter was before me.

He had never let go of the tray, and now, as a boy skims a stone on a
pond, he skimmed it with its contents at Rasta's head.  The man was
opening the door with one hand while he kept me covered with the other,
and he got the contrivance fairly in the face.  A pistol shot cracked
out, and the bullet went through the tray, but the noise was drowned in
the crash of glasses and crockery.  The next second Peter had wrenched
the pistol from Rasta's hand and had gripped his throat.

A dandified Young Turk, brought up in Paris and finished in Berlin, may
be as brave as a lion, but he cannot stand in a rough-and-tumble
against a backveld hunter, though more than double his age.  There was
no need for me to help him.  Peter had his own way, learned in a wild
school, of knocking the sense out of a foe.  He gagged him
scientifically, and trussed him up with his own belt and two straps
from a trunk in my bedroom.

'This man is too dangerous to let go,' he said, as if his procedure
were the most ordinary thing in the world.  'He will be quiet now till
we have time to make a plan.'

At that moment there came a knocking at the door.  That is the sort of
thing that happens in melodrama, just when the villain has finished off
his job neatly.  The correct thing to do is to pale to the teeth, and
with a rolling, conscience-stricken eye glare round the horizon.  But
that was not Peter's way.

'We'd better tidy up if we're to have visitors,' he said calmly.

Now there was one of those big oak German cupboards against the wall
which must have been brought in in sections, for complete it would
never have got through the door.  It was empty now, but for Blenkiron's
hatbox.  In it he deposited the unconscious Rasta, and turned the key.
'There's enough ventilation through the top,' he observed, 'to keep the
air good.'  Then he opened the door. A magnificent kavass in blue and
silver stood outside.  He saluted and proffered a card on which was
written in pencil, 'Hilda von Einem'.

I would have begged for time to change my clothes, but the lady was
behind him.  I saw the black mantilla and the rich sable furs. Peter
vanished through my bedroom and I was left to receive my guest in a
room littered with broken glass and a senseless man in the cupboard.

There are some situations so crazily extravagant that they key up the
spirit to meet them.  I was almost laughing when that stately lady
stepped over my threshold.

'Madam,' I said, with a bow that shamed my old dressing-gown and
strident pyjamas.  'You find me at a disadvantage.  I came home soaking
from my ride, and was in the act of changing.  My servant has just
upset a tray of crockery, and I fear this room's no fit place for a
lady.  Allow me three minutes to make myself presentable.'

She inclined her head gravely and took a seat by the fire.  I went into
my bedroom, and as I expected found Peter lurking by the other door.
In a hectic sentence I bade him get Rasta's orderly out of the place on
any pretext, and tell him his master would return later.  Then I
hurried into decent garments, and came out to find my visitor in a
brown study.

At the sound of my entrance she started from her dream and stood up on
the hearthrug, slipping the long robe of fur from her slim body.

'We are alone?' she said.  'We will not be disturbed?'

Then an inspiration came to me.  I remembered that Frau von Einem,
according to Blenkiron, did not see eye to eye with the Young Turks;
and I had a queer instinct that Rasta could not be to her liking.  So I
spoke the truth.

'I must tell you that there's another guest here tonight.  I reckon
he's feeling pretty uncomfortable.  At present he's trussed up on a
shelf in that cupboard.'

She did not trouble to look round.

'Is he dead?' she asked calmly.

'By no means,' I said, 'but he's fixed so he can't speak, and I guess
he can't hear much.'

'He was the man who brought you this?' she asked, pointing to the
envelope on the table which bore the big blue stamp of the Ministry of
War.

'The same,' I said.  'I'm not perfectly sure of his name, but I think
they call him Rasta.'

Not a flicker of a smile crossed her face, but I had a feeling that the
news pleased her.

'Did he thwart you?' she asked.

'Why, yes.  He thwarted me some.  His head is a bit swelled, and an
hour or two on the shelf will do him good.'

'He is a powerful man,' she said, 'a jackal of Enver's.  You have made
a dangerous enemy.'

'I don't value him at two cents,' said I, though I thought grimly that
as far as I could see the value of him was likely to be about the price
of my neck.

'Perhaps you are right,' she said with serious eyes.  'In these days no
enemy is dangerous to a bold man.  I have come tonight, Mr Hanau, to
talk business with you, as they say in your country.  I have heard well
of you, and today I have seen you.  I may have need of you, and you
assuredly will have need of me....'

She broke off, and again her strange potent eyes fell on my face. They
were like a burning searchlight which showed up every cranny and crack
of the soul.  I felt it was going to be horribly difficult to act a
part under that compelling gaze.  She could not mesmerize me, but she
could strip me of my fancy dress and set me naked in the masquerade.

'What came you forth to seek?' she asked.  'You are not like the stout
American Blenkiron, a lover of shoddy power and a devotee of a feeble
science.  There is something more than that in your face. You are on
our side, but you are not of the Germans with their hankerings for a
rococo Empire.  You come from America, the land of pious follies, where
men worship gold and words.  I ask, what came you forth to seek?'

As she spoke I seemed to get a vision of a figure, like one of the old
gods looking down on human nature from a great height, a figure
disdainful and passionless, but with its own magnificence.  It kindled
my imagination, and I answered with the stuff I had often cogitated
when I had tried to explain to myself just how a case could be made out
against the Allied cause.

'I will tell you, Madam,' I said.  'I am a man who has followed a
science, but I have followed it in wild places, and I have gone through
it and come out at the other side.  The world, as I see it, had become
too easy and cushioned.  Men had forgotten their manhood in soft
speech, and imagined that the rules of their smug civilization were the
laws of the universe.  But that is not the teaching of science, and it
is not the teaching of life.  We have forgotten the greater virtues,
and we were becoming emasculated humbugs whose gods were our own
weaknesses.  Then came war, and the air was cleared.  Germany, in spite
of her blunders and her grossness, stood forth as the scourge of cant.
She had the courage to cut through the bonds of humbug and to laugh at
the fetishes of the herd.  Therefore I am on Germany's side.  But I
came here for another reason.  I know nothing of the East, but as I
read history it is from the desert that the purification comes.  When
mankind is smothered with shams and phrases and painted idols a wind
blows out of the wild to cleanse and simplify life.  The world needs
space and fresh air.  The civilization we have boasted of is a toy-shop
and a blind alley, and I hanker for the open country.'

This confounded nonsense was well received.  Her pale eyes had the cold
light of the fanatic.  With her bright hair and the long exquisite oval
of her face she looked like some destroying fury of a Norse legend.  At
that moment I think I first really feared her; before I had half-hated
and half-admired.  Thank Heaven, in her absorption she did not notice
that I had forgotten the speech of Cleveland, Ohio.

'You are of the Household of Faith,' she said.  'You will presently
learn many things, for the Faith marches to victory.  Meantime I have
one word for you.  You and your companion travel eastward.'

'We go to Mesopotamia,' I said.  'I reckon these are our passports,'
and I pointed to the envelope.

She picked it up, opened it, and then tore it in pieces and tossed it
in the fire.

'The orders are countermanded,' she said.  'I have need of you and you
go with me.  Not to the flats of the Tigris, but to the great hills.
Tomorrow you will receive new passports.'

She gave me her hand and turned to go.  At the threshold she paused,
and looked towards the oak cupboard.  'Tomorrow I will relieve you of
your prisoner.  He will be safer in my hands.'

She left me in a condition of pretty blank bewilderment.  We were to be
tied to the chariot-wheels of this fury, and started on an enterprise
compared to which fighting against our friends at Kut seemed tame and
reasonable.  On the other hand, I had been spotted by Rasta, and had
got the envoy of the most powerful man in Constantinople locked in a
cupboard.  At all costs we had to keep Rasta safe, but I was very
determined that he should not be handed over to the lady.  I was going
to be no party to cold-blooded murder, which I judged to be her
expedient.  It was a pretty kettle of fish, but in the meantime I must
have food, for I had eaten nothing for nine hours.  So I went in search
of Peter.

I had scarcely begun my long deferred meal when Sandy entered. He was
before his time, and he looked as solemn as a sick owl.  I seized on
him as a drowning man clutches a spar.

He heard my story of Rasta with a lengthening face.

'That's bad,' he said.  'You say he spotted you, and your subsequent
doings of course would not disillusion him.  It's an infernal nuisance,
but there's only one way out of it.  I must put him in charge of my own
people.  They will keep him safe and sound till he's wanted.  Only he
mustn't see me.'  And he went out in a hurry.

I fetched Rasta from his prison.  He had come to his senses by this
time, and lay regarding me with stony, malevolent eyes.

'I'm very sorry, Sir,' I said, 'for what has happened.  But you left me
no alternative.  I've got a big job on hand and I can't have it
interfered with by you or anyone.  You're paying the price of a
suspicious nature.  When you know a little more you'll want to
apologize to me.  I'm going to see that you are kept quiet and
comfortable for a day or two.  You've no cause to worry, for you'll
suffer no harm.  I give you my word of honour as an American citizen.'

Two of Sandy's miscreants came in and bore him off, and presently Sandy
himself returned.  When I asked him where he was being taken, Sandy
said he didn't know.  'They've got their orders, and they'll carry them
out to the letter.  There's a big unknown area in Constantinople to
hide a man, into which the _Khafiyeh_ never enter.'

Then he flung himself in a chair and lit his old pipe.

'Dick,' he said, 'this job is getting very difficult and very dark. But
my knowledge has grown in the last few days.  I've found out the
meaning of the second word that Harry Bullivant scribbled.'

'_Cancer_?' I asked.

'Yes.  It means just what it reads and no more.  Greenmantle is
dying--has been dying for months.  This afternoon they brought a German
doctor to see him, and the man gave him a few hours of life.  By now he
may be dead.'

The news was a staggerer.  For a moment I thought it cleared up things.
'Then that busts the show,' I said.  'You can't have a crusade without
a prophet.'

'I wish I thought it did.  It's the end of one stage, but the start of
a new and blacker one.  Do you think that woman will be beaten by such
a small thing as the death of her prophet?  She'll find a
substitute--one of the four Ministers, or someone else.  She's a devil
incarnate, but she has the soul of a Napoleon.  The big danger is only
beginning.'

Then he told me the story of his recent doings.  He had found out the
house of Frau von Einem without much trouble, and had performed with
his ragamuffins in the servants' quarters.  The prophet had a large
retinue, and the fame of his minstrels--for the Companions were known
far and wide in the land of Islam--came speedily to the ears of the
Holy Ones.  Sandy, a leader in this most orthodox coterie, was taken
into favour and brought to the notice of the four Ministers.  He and
his half-dozen retainers became inmates of the villa, and Sandy, from
his knowledge of Islamic lore and his ostentatious piety, was admitted
to the confidence of the household.  Frau von Einem welcomed him as an
ally, for the Companions had been the most devoted propagandists of the
new revelation.

As he described it, it was a strange business.  Greenmantle was dying
and often in great pain, but he struggled to meet the demands of his
protectress.  The four Ministers, as Sandy saw them, were unworldly
ascetics; the prophet himself was a saint, though a practical saint
with some notions of policy; but the controlling brain and will were
those of the lady.  Sandy seemed to have won his favour, even his
affection.  He spoke of him with a kind of desperate pity.

'I never saw such a man.  He is the greatest gentleman you can picture,
with a dignity like a high mountain.  He is a dreamer and a poet,
too--a genius if I can judge these things.  I think I can assess him
rightly, for I know something of the soul of the East, but it would be
too long a story to tell now.  The West knows nothing of the true
Oriental.  It pictures him as lapped in colour and idleness and luxury
and gorgeous dreams.  But it is all wrong.  The _Kaf_ he yearns for is
an austere thing.  It is the austerity of the East that is its beauty
and its terror ...  It always wants the same things at the back of its
head.  The Turk and the Arab came out of big spaces, and they have the
desire of them in their bones.  They settle down and stagnate, and by
the by they degenerate into that appalling subtlety which is their
ruling passion gone crooked.  And then comes a new revelation and a
great simplifying.  They want to live face to face with God without a
screen of ritual and images and priestcraft.  They want to prune life
of its foolish fringes and get back to the noble bareness of the
desert.  Remember, it is always the empty desert and the empty sky that
cast their spell over them--these, and the hot, strong, antiseptic
sunlight which burns up all rot and decay.  It isn't inhuman.  It's the
humanity of one part of the human race.  It isn't ours, it isn't as
good as ours, but it's jolly good all the same.  There are times when
it grips me so hard that I'm inclined to forswear the gods of my
fathers!

'Well, Greenmantle is the prophet of this great simplicity.  He speaks
straight to the heart of Islam, and it's an honourable message. But for
our sins it's been twisted into part of that damned German propaganda.
His unworldliness has been used for a cunning political move, and his
creed of space and simplicity for the furtherance of the last word in
human degeneracy.  My God, Dick, it's like seeing St Francis run by
Messalina.'

'The woman has been here tonight,' I said.  'She asked me what I stood
for, and I invented some infernal nonsense which she approved of.  But
I can see one thing.  She and her prophet may run for different stakes,
but it's the same course.'

Sandy started.  'She has been here!' he cried.  'Tell me, Dick, what do
you think of her?'

'I thought she was about two parts mad, but the third part was uncommon
like inspiration.'

'That's about right,' he said.  'I was wrong in comparing her to
Messalina.  She's something a dashed sight more complicated.  She runs
the prophet just because she shares his belief.  Only what in him is
sane and fine, in her is mad and horrible.  You see, Germany also wants
to simplify life.'

'I know,' I said.  'I told her that an hour ago, when I talked more rot
to the second than any normal man ever achieved.  It will come between
me and my sleep for the rest of my days.'

'Germany's simplicity is that of the neurotic, not the primitive.  It
is megalomania and egotism and the pride of the man in the Bible that
waxed fat and kicked.  But the results are the same.  She wants to
destroy and simplify; but it isn't the simplicity of the ascetic, which
is of the spirit, but the simplicity of the madman that grinds down all
the contrivances of civilization to a featureless monotony. The prophet
wants to save the souls of his people; Germany wants to rule the
inanimate corpse of the world.  But you can get the same language to
cover both.  And so you have the partnership of St Francis and
Messalina.  Dick, did you ever hear of a thing called the Superman?'

'There was a time when the papers were full of nothing else,' I
answered.  'I gather it was invented by a sportsman called Nietzsche.'

'Maybe,' said Sandy.  'Old Nietzsche has been blamed for a great deal
of rubbish he would have died rather than acknowledge.  But it's a
craze of the new, fatted Germany.  It's a fancy type which could never
really exist, any more than the Economic Man of the politicians.
Mankind has a sense of humour which stops short of the final absurdity.
There never has been, and there never could be a real Superman ...  But
there might be a Superwoman.'

'You'll get into trouble, my lad, if you talk like that,' I said.

'It's true all the same.  Women have got a perilous logic which we
never have, and some of the best of them don't see the joke of life
like the ordinary man.  They can be far greater than men, for they can
go straight to the heart of things.  There never was a man so near the
divine as Joan of Arc.  But I think, too, they can be more entirely
damnable than anything that ever was breeched, for they don't stop
still now and then and laugh at themselves ... There is no Superman.
The poor old donkeys that fancy themselves in the part are either
crackbrained professors who couldn't rule a Sunday-school class, or
bristling soldiers with pint-pot heads who imagine that the shooting of
a Duc d'Enghien made a Napoleon. But there is a Superwoman, and her
name's Hilda von Einem.'

'I thought our job was nearly over,' I groaned, 'and now it looks as if
it hadn't well started.  Bullivant said that all we had to do was to
find out the truth.'

'Bullivant didn't know.  No man knows except you and me.  I tell you,
the woman has immense power.  The Germans have trusted her with their
trump card, and she's going to play it for all she is worth.  There's
no crime that will stand in her way.  She has set the ball rolling, and
if need be she'll cut all her prophets' throats and run the show
herself ...  I don't know about your job, for honestly I can't quite
see what you and Blenkiron are going to do.  But I'm very clear about
my own duty.  She's let me into the business, and I'm going to stick to
it in the hope that I'll find a chance of wrecking it ...  We're moving
eastward tomorrow--with a new prophet if the old one is dead.'

'Where are you going?' I asked.

'I don't know.  But I gather it's a long journey, judging by the
preparations.  And it must be to a cold country, judging by the clothes
provided.'

'Well, wherever it is, we're going with you.  You haven't heard the end
of our yarn.  Blenkiron and I have been moving in the best circles as
skilled American engineers who are going to play Old Harry with the
British on the Tigris.  I'm a pal of Enver's now, and he has offered me
his protection.  The lamented Rasta brought our passports for the
journey to Mesopotamia tomorrow, but an hour ago your lady tore them up
and put them in the fire.  We are going with her, and she vouchsafed
the information that it was towards the great hills.'

Sandy whistled long and low.  'I wonder what the deuce she wants with
you?  This thing is getting dashed complicated, Dick ... Where, more by
token, is Blenkiron?  He's the fellow to know about high politics.'

The missing Blenkiron, as Sandy spoke, entered the room with his slow,
quiet step.  I could see by his carriage that for once he had no
dyspepsia, and by his eyes that he was excited.

'Say, boys,' he said, 'I've got something pretty considerable in the
way of noos.  There's been big fighting on the Eastern border, and the
Buzzards have taken a bad knock.'

His hands were full of papers, from which he selected a map and spread
it on the table.

'They keep mum about this thing in the capital, but I've been piecing
the story together these last days and I think I've got it straight.  A
fortnight ago old man Nicholas descended from his mountains and
scuppered his enemies there--at Kuprikeui, where the main road
eastwards crosses the Araxes.  That was only the beginning of the
stunt, for he pressed on on a broad front, and the gentleman called
Kiamil, who commands in those parts, was not up to the job of holding
him.  The Buzzards were shepherded in from north and east and south,
and now the Muscovite is sitting down outside the forts of Erzerum.  I
can tell you they're pretty miserable about the situation in the
highest quarters ...  Enver is sweating blood to get fresh divisions to
Erzerum from Gally-poly, but it's a long road and it looks as if they
would be too late for the fair ... You and I, Major, start for
Mesopotamy tomorrow, and that's about the meanest bit of bad luck that
ever happened to John S. We're missing the chance of seeing the goriest
fight of this campaign.'

I picked up the map and pocketed it.  Maps were my business, and I had
been looking for one.

'We're not going to Mesopotamia,' I said.  'Our orders have been
cancelled.'

'But I've just seen Enver, and he said he had sent round our passports.'

'They're in the fire,' I said.  'The right ones will come along
tomorrow morning.'

Sandy broke in, his eyes bright with excitement.

'The great hills!  ...  We're going to Erzerum ...  Don't you see that
the Germans are playing their big card?  They're sending Greenmantle to
the point of danger in the hope that his coming will rally the Turkish
defence.  Things are beginning to move, Dick, old man.  No more kicking
the heels for us.  We're going to be in it up to the neck, and Heaven
help the best man ...  I must be off now, for I've a lot to do.  _Au
revoir_.  We meet some time in the hills.'

Blenkiron still looked puzzled, till I told him the story of that
night's doings.  As he listened, all the satisfaction went out of his
face, and that funny, childish air of bewilderment crept in.

'It's not for me to complain, for it's in the straight line of our
dooty, but I reckon there's going to be big trouble ahead of this
caravan.  It's Kismet, and we've got to bow.  But I won't pretend that
I'm not considerable scared at the prospect.'

'Oh, so am I,' I said.  'The woman frightens me into fits.  We're up
against it this time all right.  All the same I'm glad we're to be let
into the real star metropolitan performance.  I didn't relish the idea
of touring the provinces.'

'I guess that's correct.  But I could wish that the good God would see
fit to take that lovely lady to Himself.  She's too much for a quiet
man at my time of life.  When she invites us to go in on the
ground-floor I feel like taking the elevator to the roof-garden.'


Two days later, in the evening, we came to Angora, the first stage in
our journey.

The passports had arrived next morning, as Frau von Einem had promised,
and with them a plan of our journey.  More, one of the Companions, who
spoke a little English, was detailed to accompany us--a wise
precaution, for no one of us had a word of Turkish. These were the sum
of our instructions.  I heard nothing more of Sandy or Greenmantle or
the lady.  We were meant to travel in our own party.

We had the railway to Angora, a very comfortable German _Schlafwagen_,
tacked to the end of a troop-train.  There wasn't much to be seen of
the country, for after we left the Bosporus we ran into scuds of snow,
and except that we seemed to be climbing on to a big plateau I had no
notion of the landscape.  It was a marvel that we made such good time,
for that line was congested beyond anything I have ever seen.  The
place was crawling with the Gallipoli troops, and every siding was
packed with supply trucks.  When we stopped--which we did on an average
about once an hour--you could see vast camps on both sides of the line,
and often we struck regiments on the march along the railway track.
They looked a fine, hardy lot of ruffians, but many were deplorably
ragged, and I didn't think much of their boots.  I wondered how they
would do the five hundred miles of road to Erzerum.

Blenkiron played Patience, and Peter and I took a hand at picquet, but
mostly we smoked and yarned.  Getting away from that infernal city had
cheered us up wonderfully.  Now we were out on the open road, moving to
the sound of the guns.  At the worst, we should not perish like rats in
a sewer.  We would be all together, too, and that was a comfort.  I
think we felt the relief which a man who has been on a lonely outpost
feels when he is brought back to his battalion.  Besides, the thing had
gone clean beyond our power to direct.  It was no good planning and
scheming, for none of us had a notion what the next step might be.  We
were fatalists now, believing in Kismet, and that is a comfortable
faith.

All but Blenkiron.  The coming of Hilda von Einem into the business had
put a very ugly complexion on it for him.  It was curious to see how
she affected the different members of our gang. Peter did not care a
rush: man, woman, and hippogriff were the same to him; he met it all as
calmly as if he were making plans to round up an old lion in a patch of
bush, taking the facts as they came and working at them as if they were
a sum in arithmetic. Sandy and I were impressed--it's no good denying
it: horribly impressed--but we were too interested to be scared, and we
weren't a bit fascinated.  We hated her too much for that.  But she
fairly struck Blenkiron dumb.  He said himself it was just like a
rattlesnake and a bird.

I made him talk about her, for if he sat and brooded he would get
worse.  It was a strange thing that this man, the most imperturbable
and, I think, about the most courageous I have ever met, should be
paralysed by a slim woman.  There was no doubt about it. The thought of
her made the future to him as black as a thunder cloud.  It took the
power out of his joints, and if she was going to be much around, it
looked as if Blenkiron might be counted out.

I suggested that he was in love with her, but this he vehemently denied.

'No, Sir; I haven't got no sort of affection for the lady.  My trouble
is that she puts me out of countenance, and I can't fit her in as an
antagonist.  I guess we Americans haven't got the right poise for
dealing with that kind of female.  We've exalted our womenfolk into
little tin gods, and at the same time left them out of the real
business of life.  Consequently, when we strike one playing the biggest
kind of man's game we can't place her.  We aren't used to regarding
them as anything except angels and children.  I wish I had had you
boys' upbringing.'

Angora was like my notion of some place such as Amiens in the retreat
from Mons.  It was one mass of troops and transport--the neck of the
bottle, for more arrived every hour, and the only outlet was the single
eastern road.  The town was pandemonium into which distracted German
officers were trying to introduce some order.  They didn't worry much
about us, for the heart of Anatolia wasn't a likely hunting-ground for
suspicious characters.  We took our passport to the commandant, who
visaed them readily, and told us he'd do his best to get us transport.
We spent the night in a sort of hotel, where all four crowded into one
little bedroom, and next morning I had my work cut out getting a
motor-car.  It took four hours, and the use of every great name in the
Turkish Empire, to raise a dingy sort of Studebaker, and another two to
get the petrol and spare tyres.  As for a chauffeur, love or money
couldn't find him, and I was compelled to drive the thing myself.

We left just after midday and swung out into bare bleak downs patched
with scrubby woodlands.  There was no snow here, but a wind was blowing
from the east which searched the marrow. Presently we climbed up into
hills, and the road, though not badly engineered to begin with, grew as
rough as the channel of a stream. No wonder, for the traffic was like
what one saw on that awful stretch between Cassel and Ypres, and there
were no gangs of Belgian roadmakers to mend it up.  We found troops by
the thousands striding along with their impassive Turkish faces, ox
convoys, mule convoys, wagons drawn by sturdy little Anatolian horses,
and, coming in the contrary direction, many shabby Red Crescent cars
and wagons of the wounded.  We had to crawl for hours on end, till we
got past a block.  Just before the darkening we seemed to outstrip the
first press, and had a clear run for about ten miles over a low pass in
the hills.  I began to get anxious about the car, for it was a poor one
at the best, and the road was guaranteed sooner or later to knock even
a Rolls-Royce into scrap iron.

All the same it was glorious to be out in the open again.  Peter's face
wore a new look, and he sniffed the bitter air like a stag.  There
floated up from little wayside camps the odour of wood-smoke and
dung-fires.  That, and the curious acrid winter smell of great
wind-blown spaces, will always come to my memory as I think of that
day.  Every hour brought me peace of mind and resolution.  I felt as I
had felt when the battalion first marched from Aire towards the
firing-line, a kind of keying-up and wild expectation.  I'm not used to
cities, and lounging about Constantinople had slackened my fibre.  Now,
as the sharp wind buffeted us, I felt braced to any kind of risk.  We
were on the great road to the east and the border hills, and soon we
should stand upon the farthest battle-front of the war. This was no
commonplace intelligence job.  That was all over, and we were going
into the firing-zone, going to take part in what might be the downfall
of our enemies.  I didn't reflect that we were among those enemies, and
would probably share their downfall if we were not shot earlier.  The
truth is, I had got out of the way of regarding the thing as a struggle
between armies and nations.  I hardly bothered to think where my
sympathies lay.  First and foremost it was a contest between the four
of us and a crazy woman, and this personal antagonism made the strife
of armies only a dimly-felt background.

We slept that night like logs on the floor of a dirty khan, and started
next morning in a powder of snow.  We were getting very high up now,
and it was perishing cold.  The Companion--his name sounded like
Hussin--had travelled the road before and told me what the places were,
but they conveyed nothing to me.  All morning we wriggled through a big
lot of troops, a brigade at least, who swung along at a great pace with
a fine free stride that I don't think I have ever seen bettered.  I
must say I took a fancy to the Turkish fighting man: I remembered the
testimonial our fellows gave him as a clean fighter, and I felt very
bitter that Germany should have lugged him into this dirty business.
They halted for a meal, and we stopped, too, and lunched off some brown
bread and dried figs and a flask of very sour wine.  I had a few words
with one of the officers who spoke a little German.  He told me they
were marching straight for Russia, since there had been a great Turkish
victory in the Caucasus.  'We have beaten the French and the British,
and now it is Russia's turn,' he said stolidly, as if repeating a
lesson. But he added that he was mortally sick of war.

In the afternoon we cleared the column and had an open road for some
hours.  The land now had a tilt eastward, as if we were moving towards
the valley of a great river.  Soon we began to meet little parties of
men coming from the east with a new look in their faces.  The first
lots of wounded had been the ordinary thing you see on every front, and
there had been some pretence at organization. But these new lots were
very weary and broken; they were often barefoot, and they seemed to
have lost their transport and to be starving.  You would find a group
stretched by the roadside in the last stages of exhaustion.  Then would
come a party limping along, so tired that they never turned their heads
to look at us. Almost all were wounded, some badly, and most were
horribly thin.  I wondered how my Turkish friend behind would explain
the sight to his men, if he believed in a great victory.  They had not
the air of the backwash of a conquering army.

Even Blenkiron, who was no soldier, noticed it.

'These boys look mighty bad,' he observed.  'We've got to hustle,
Major, if we're going to get seats for the last act.'

That was my own feeling.  The sight made me mad to get on faster, for I
saw that big things were happening in the East.  I had reckoned that
four days would take us from Angora to Erzerum, but here was the second
nearly over and we were not yet a third of the way.  I pressed on
recklessly, and that hurry was our undoing.

I have said that the Studebaker was a rotten old car.  Its
steering-gear was pretty dicky, and the bad surface and continual
hairpin bends of the road didn't improve it.  Soon we came into snow
lying fairly deep, frozen hard and rutted by the big transport-wagons.
We bumped and bounced horribly, and were shaken about like peas in a
bladder.  I began to be acutely anxious about the old boneshaker, the
more as we seemed a long way short of the village I had proposed to
spend the night in.  Twilight was falling and we were still in an
unfeatured waste, crossing the shallow glen of a stream. There was a
bridge at the bottom of a slope--a bridge of logs and earth which had
apparently been freshly strengthened for heavy traffic.  As we
approached it at a good pace the car ceased to answer to the wheel.

I struggled desperately to keep it straight, but it swerved to the left
and we plunged over a bank into a marshy hollow.  There was a sickening
bump as we struck the lower ground, and the whole party were shot out
into the frozen slush.  I don't yet know how I escaped, for the car
turned over and by rights I should have had my back broken.  But no one
was hurt.  Peter was laughing, and Blenkiron, after shaking the snow
out of his hair, joined him.  For myself I was feverishly examining the
machine.  It was about as ugly as it could be, for the front axle was
broken.

Here was a piece of hopeless bad luck.  We were stuck in the middle of
Asia Minor with no means of conveyance, for to get a new axle there was
as likely as to find snowballs on the Congo.  It was all but dark and
there was no time to lose.  I got out the petrol tins and spare tyres
and cached them among some rocks on the hillside.  Then we collected
our scanty baggage from the derelict Studebaker.  Our only hope was
Hussin.  He had got to find us some lodging for the night, and next day
we would have a try for horses or a lift in some passing wagon.  I had
no hope of another car.  Every automobile in Anatolia would now be at a
premium.

It was so disgusting a mishap that we all took it quietly.  It was too
bad to be helped by hard swearing.  Hussin and Peter set off on
different sides of the road to prospect for a house, and Blenkiron and
I sheltered under the nearest rock and smoked savagely.

Hussin was the first to strike oil.  He came back in twenty minutes
with news of some kind of dwelling a couple of miles up the stream.  He
went off to collect Peter, and, humping our baggage, Blenkiron and I
plodded up the waterside.  Darkness had fallen thick by this time, and
we took some bad tosses among the bogs. When Hussin and Peter overtook
us they found a better road, and presently we saw a light twinkle in
the hollow ahead.

It proved to be a wretched tumble-down farm in a grove of poplars--a
foul-smelling, muddy yard, a two-roomed hovel of a house, and a barn
which was tolerably dry and which we selected for our sleeping-place.
The owner was a broken old fellow whose sons were all at the war, and
he received us with the profound calm of one who expects nothing but
unpleasantness from life.

By this time we had recovered our tempers, and I was trying hard to put
my new Kismet philosophy into practice.  I reckoned that if risks were
foreordained, so were difficulties, and both must be taken as part of
the day's work.  With the remains of our provisions and some curdled
milk we satisfied our hunger and curled ourselves up among the pease
straw of the barn.  Blenkiron announced with a happy sigh that he had
now been for two days quit of his dyspepsia.

That night, I remember, I had a queer dream.  I seemed to be in a wild
place among mountains, and I was being hunted, though who was after me
I couldn't tell.  I remember sweating with fright, for I seemed to be
quite alone and the terror that was pursuing me was more than human.
The place was horribly quiet and still, and there was deep snow lying
everywhere, so that each step I took was heavy as lead.  A very
ordinary sort of nightmare, you will say.  Yes, but there was one
strange feature in this one.  The night was pitch dark, but ahead of me
in the throat of the pass there was one patch of light, and it showed a
rum little hill with a rocky top: what we call in South Africa a
_castrol_ or saucepan.  I had a notion that if I could get to that
_castrol_ I should be safe, and I panted through the drifts towards it
with the avenger of blood at my heels.  I woke, gasping, to find the
winter morning struggling through the cracked rafters, and to hear
Blenkiron say cheerily that his duodenum had behaved all night like a
gentleman.  I lay still for a bit trying to fix the dream, but it all
dissolved into haze except the picture of the little hill, which was
quite clear in every detail.  I told myself it was a reminiscence of
the veld, some spot down in the Wakkerstroom country, though for the
life of me I couldn't place it.

I pass over the next three days, for they were one uninterrupted series
of heart-breaks.  Hussin and Peter scoured the country for horses,
Blenkiron sat in the barn and played Patience, while I haunted the
roadside near the bridge in the hope of picking up some kind of
conveyance.  My task was perfectly futile.  The columns passed, casting
wondering eyes on the wrecked car among the frozen rushes, but they
could offer no help.  My friend the Turkish officer promised to wire to
Angora from some place or other for a fresh car, but, remembering the
state of affairs at Angora, I had no hope from that quarter.  Cars
passed, plenty of them, packed with staff-officers, Turkish and German,
but they were in far too big a hurry even to stop and speak.  The only
conclusion I reached from my roadside vigil was that things were
getting very warm in the neighbourhood of Erzerum.  Everybody on that
road seemed to be in mad haste either to get there or to get away.

Hussin was the best chance, for, as I have said, the Companions had a
very special and peculiar graft throughout the Turkish Empire.  But the
first day he came back empty-handed.  All the horses had been
commandeered for the war, he said; and though he was certain that some
had been kept back and hidden away, he could not get on their track.
The second day he returned with two--miserable screws and deplorably
short in the wind from a diet of beans.  There was no decent corn or
hay left in the countryside.  The third day he picked up a nice little
Arab stallion: in poor condition, it is true, but perfectly sound. For
these beasts we paid good money, for Blenkiron was well supplied and we
had no time to spare for the interminable Oriental bargaining.

Hussin said he had cleaned up the countryside, and I believed him.  I
dared not delay another day, even though it meant leaving him behind.
But he had no notion of doing anything of the kind. He was a good
runner, he said, and could keep up with such horses as ours for ever.
If this was the manner of our progress, I reckoned we would be weeks in
getting to Erzerum.

We started at dawn on the morning of the fourth day, after the old
farmer had blessed us and sold us some stale rye-bread.  Blenkiron
bestrode the Arab, being the heaviest, and Peter and I had the screws.
My worst forebodings were soon realized, and Hussin, loping along at my
side, had an easy job to keep up with us.  We were about as slow as an
ox-wagon.  The brutes were unshod, and with the rough roads I saw that
their feet would very soon go to pieces.  We jogged along like a
tinker's caravan, about five miles to the hour, as feckless a party as
ever disgraced a highroad.

The weather was now a drizzle, which increased my depression. Cars
passed us and disappeared in the mist, going at thirty miles an hour to
mock our slowness.  None of us spoke, for the futility of the business
clogged our spirits.  I bit hard on my lip to curb my restlessness, and
I think I would have sold my soul there and then for anything that
could move fast.  I don't know any sorer trial than to be mad for speed
and have to crawl at a snail's pace.  I was getting ripe for any kind
of desperate venture.

About midday we descended on a wide plain full of the marks of rich
cultivation.  Villages became frequent, and the land was studded with
olive groves and scarred with water furrows.  From what I remembered of
the map I judged that we were coming to that champagne country near
Siwas, which is the granary of Turkey, and the home of the true Osmanli
stock.

Then at the turning of the road we came to the caravanserai.

It was a dingy, battered place, with the pink plaster falling in
patches from its walls.  There was a courtyard abutting on the road,
and a flat-topped house with a big hole in its side.  It was a long way
from any battle-ground, and I guessed that some explosion had wrought
the damage.  Behind it, a few hundred yards off, a detachment of
cavalry were encamped beside a stream, with their horses tied up in
long lines of pickets.

And by the roadside, quite alone and deserted, stood a large new
motor-car.

In all the road before and behind there was no man to be seen except
the troops by the stream.  The owners, whoever they were, must be
inside the caravanserai.

I have said I was in the mood for some desperate deed, and lo and
behold providence had given me the chance!  I coveted that car as I
have never coveted anything on earth.  At the moment all my plans had
narrowed down to a feverish passion to get to the battle-field. We had
to find Greenmantle at Erzerum, and once there we should have Hilda von
Einem's protection.  It was a time of war, and a front of brass was the
surest safety.  But, indeed, I could not figure out any plan worth
speaking of.  I saw only one thing--a fast car which might be ours.

I said a word to the others, and we dismounted and tethered our horses
at the near end of the courtyard.  I heard the low hum of voices from
the cavalrymen by the stream, but they were three hundred yards off and
could not see us.  Peter was sent forward to scout in the courtyard.
In the building itself there was but one window looking on the road,
and that was in the upper floor.

Meantime I crawled along beside the wall to where the car stood, and
had a look at it.  It was a splendid six-cylinder affair, brand new,
with the tyres little worn.  There were seven tins of petrol stacked
behind as well as spare tyres, and, looking in, I saw map-cases and
field-glasses strewn on the seats as if the owners had only got out for
a minute to stretch their legs.

Peter came back and reported that the courtyard was empty.

'There are men in the upper room,' he said; 'more than one, for I heard
their voices.  They are moving about restlessly, and may soon be coming
out.'

I reckoned that there was no time to be lost, so I told the others to
slip down the road fifty yards beyond the caravanserai and be ready to
climb in as I passed.  I had to start the infernal thing, and there
might be shooting.

I waited by the car till I saw them reach the right distance.  I could
hear voices from the second floor of the house and footsteps moving up
and down.  I was in a fever of anxiety, for any moment a man might come
to the window.  Then I flung myself on the starting handle and worked
like a demon.

The cold made the job difficult, and my heart was in my mouth, for the
noise in that quiet place must have woke the dead.  Then, by the mercy
of Heaven, the engine started, and I sprang to the driving seat,
released the clutch, and opened the throttle.  The great car shot
forward, and I seemed to hear behind me shrill voices.  A pistol bullet
bored through my hat, and another buried itself in a cushion beside me.

In a second I was clear of the place and the rest of the party were
embarking.  Blenkiron got on the step and rolled himself like a sack of
coals into the tonneau.  Peter nipped up beside me, and Hussin
scrambled in from the back over the folds of the hood.  We had our
baggage in our pockets and had nothing to carry.

Bullets dropped round us, but did no harm.  Then I heard a report at my
ear, and out of a corner of my eye saw Peter lower his pistol.
Presently we were out of range, and, looking back, I saw three men
gesticulating in the middle of the road.

'May the devil fly away with this pistol,' said Peter ruefully.  'I
never could make good shooting with a little gun.  Had I had my rifle...'

'What did you shoot for?' I asked in amazement.  'We've got the
fellows' car, and we don't want to do them any harm.'

'It would have saved trouble had I had my rifle,' said Peter, quietly.
'The little man you call Rasta was there, and he knew you. I heard him
cry your name.  He is an angry little man, and I observe that on this
road there is a telegraph.'


From that moment I date the beginning of my madness.  Suddenly I forgot
all cares and difficulties of the present and future and became
foolishly light-hearted.  We were rushing towards the great battle
where men were busy at my proper trade.  I realized how much I had
loathed the lonely days in Germany, and still more the dawdling week in
Constantinople.  Now I was clear of it all, and bound for the clash of
armies.  It didn't trouble me that we were on the wrong side of the
battle line.  I had a sort of instinct that the darker and wilder
things grew the better chance for us.

'Seems to me,' said Blenkiron, bending over me, 'that this joy-ride is
going to come to an untimely end pretty soon.  Peter's right. That
young man will set the telegraph going, and we'll be held up at the
next township.'

'He's got to get to a telegraph office first,' I answered.  'That's
where we have the pull on him.  He's welcome to the screws we left
behind, and if he finds an operator before the evening I'm the worst
kind of a Dutchman.  I'm going to break all the rules and bucket this
car for what she's worth.  Don't you see that the nearer we get to
Erzerum the safer we are?'

'I don't follow,' he said slowly.  'At Erzerum I reckon they'll be
waiting for us with the handcuffs.  Why in thunder couldn't those hairy
ragamuffins keep the little cuss safe?  Your record's a bit too
precipitous, Major, for the most innocent-minded military boss.'

'Do you remember what you said about the Germans being open to bluff?
Well, I'm going to put up the steepest sort of bluff.  Of course
they'll stop us.  Rasta will do his damnedest.  But remember that he
and his friends are not very popular with the Germans, and Madame von
Einem is.  We're her proteges, and the bigger the German swell I get
before the safer I'll feel.  We've got our passports and our orders,
and he'll be a bold man that will stop us once we get into the German
zone.  Therefore I'm going to hurry as fast as God will let me.'

It was a ride that deserved to have an epic written about it.  The car
was good, and I handled her well, though I say it who shouldn't. The
road in that big central plain was fair, and often I knocked fifty
miles an hour out of her.  We passed troops by a circuit over the veld,
where we took some awful risks, and once we skidded by some transport
with our off wheels almost over the lip of a ravine. We went through
the narrow streets of Siwas like a fire-engine, while I shouted out in
German that we carried despatches for headquarters.  We shot out of
drizzling rain into brief spells of winter sunshine, and then into a
snow blizzard which all but whipped the skin from our faces.  And
always before us the long road unrolled, with somewhere at the end of
it two armies clinched in a death-grapple.

That night we looked for no lodging.  We ate a sort of meal in the car
with the hood up, and felt our way on in the darkness, for the
headlights were in perfect order.  Then we turned off the road for four
hours' sleep, and I had a go at the map.  Before dawn we started again,
and came over a pass into the vale of a big river.  The winter dawn
showed its gleaming stretches, ice-bound among the sprinkled meadows.
I called to Blenkiron:

'I believe that river is the Euphrates,' I said.
'So,' he said, acutely interested.  'Then that's the waters of Babylon.
Great snakes, that I should have lived to see the fields where King
Nebuchadnezzar grazed! Do you know the name of that big hill, Major?'

'Ararat, as like as not,' I cried, and he believed me.

We were among the hills now, great, rocky, black slopes, and, seen
through side glens, a hinterland of snowy peaks.  I remember I kept
looking for the _castrol_ I had seen in my dream.  The thing had never
left off haunting me, and I was pretty clear now that it did not belong
to my South African memories.  I am not a superstitious man, but the
way that little _kranz_ clung to my mind made me think it was a warning
sent by Providence.  I was pretty certain that when I clapped eyes on
it I would be in for bad trouble.

All morning we travelled up that broad vale, and just before noon it
spread out wider, the road dipped to the water's edge, and I saw before
me the white roofs of a town.  The snow was deep now, and lay down to
the riverside, but the sky had cleared, and against a space of blue
heaven some peaks to the south rose glittering like jewels.  The arches
of a bridge, spanning two forks of the stream, showed in front, and as
I slowed down at the bend a sentry's challenge rang out from a
block-house.  We had reached the fortress of Erzingjan, the
headquarters of a Turkish corps and the gate of Armenia.

I showed the man our passports, but he did not salute and let us move
on.  He called another fellow from the guardhouse, who motioned us to
keep pace with him as he stumped down a side lane. At the other end was
a big barracks with sentries outside.  The man spoke to us in Turkish,
which Hussin interpreted.  There was somebody in that barracks who
wanted badly to see us.

'By the waters of Babylon we sat down and wept,' quoted Blenkiron
softly.  'I fear, Major, we'll soon be remembering Zion.'

I tried to persuade myself that this was merely the red tape of a
frontier fortress, but I had an instinct that difficulties were in
store for us.  If Rasta had started wiring I was prepared to put up the
brazenest bluff, for we were still eighty miles from Erzerum, and at
all costs we were going to be landed there before night.

A fussy staff-officer met us at the door.  At the sight of us he cried
to a friend to come and look.

'Here are the birds safe.  A fat man and two lean ones and a savage who
looks like a Kurd.  Call the guard and march them off. There's no doubt
about their identity.'

'Pardon me, Sir,' I said, 'but we have no time to spare and we'd like
to be in Erzerum before the dark.  I would beg you to get through any
formalities as soon as possible.  This man,' and I pointed to the
sentry, 'has our passports.'

'Compose yourself,' he said impudently; 'you're not going on just yet,
and when you do it won't be in a stolen car.'  He took the passports
and fingered them casually.  Then something he saw there made him cock
his eyebrows.

'Where did you steal these?' he asked, but with less assurance in his
tone.

I spoke very gently.  'You seem to be the victim of a mistake, sir.
These are our papers.  We are under orders to report ourselves at
Erzerum without an hour's delay.  Whoever hinders us will have to
answer to General von Liman.  We will be obliged if you will conduct us
at once to the Governor.'

'You can't see General Posselt,' he said; 'this is my business.  I have
a wire from Siwas that four men stole a car belonging to one of Enver
Damad's staff.  It describes you all, and says that two of you are
notorious spies wanted by the Imperial Government.  What have you to
say to that?'

'Only that it is rubbish.  My good Sir, you have seen our passes. Our
errand is not to be cried on the housetops, but five minutes with
General Posselt will make things clear.  You will be exceedingly sorry
for it if you delay another minute.'

He was impressed in spite of himself, and after pulling his moustache
turned on his heel and left us.  Presently he came back and said very
gruffly that the Governor would see us.  We followed him along a
corridor into a big room looking out on the river, where an oldish
fellow sat in an arm-chair by a stove, writing letters with a fountain
pen.

This was Posselt, who had been Governor of Erzerum till he fell sick
and Ahmed Fevzi took his place.  He had a peevish mouth and big blue
pouches below his eyes.  He was supposed to be a good engineer and to
have made Erzerum impregnable, but the look on his face gave me the
impression that his reputation at the moment was a bit unstable.

The staff-officer spoke to him in an undertone.

'Yes, yes, I know,' he said testily.  'Are these the men?  They look a
pretty lot of scoundrels.  What's that you say?  They deny it.  But
they've got the car.  They can't deny that.  Here, you,' and he fixed
on Blenkiron, 'who the devil are you?'

Blenkiron smiled sleepily at him, not understanding one word, and I
took up the parable.

'Our passports, Sir, give our credentials,' I said.  He glanced through
them, and his face lengthened.

'They're right enough.  But what about this story of stealing a car?'

'It is quite true,' I said, 'but I would prefer to use a pleasanter
word.  You will see from our papers that every authority on the road is
directed to give us the best transport.  Our own car broke down, and
after a long delay we got some wretched horses.  It is vitally
important that we should be in Erzerum without delay, so I took the
liberty of appropriating an empty car we found outside an inn.  I am
sorry for the discomfort of the owners, but our business was too grave
to wait.'

'But the telegram says you are notorious spies!'

I smiled.  'Who sent the telegram?'

'I see no reason why I shouldn't give you his name.  It was Rasta Bey.
You've picked an awkward fellow to make an enemy of.'

I did not smile but laughed.  'Rasta!' I cried.  'He's one of Enver's
satellites.  That explains many things.  I should like a word with you
alone, Sir.'

He nodded to the staff-officer, and when he had gone I put on my most
Bible face and looked as important as a provincial mayor at a royal
visit.

'I can speak freely,' I said, 'for I am speaking to a soldier of
Germany.  There is no love lost between Enver and those I serve.  I
need not tell you that.  This Rasta thought he had found a chance of
delaying us, so he invents this trash about spies.  Those Comitadjis
have spies on the brain ...  Especially he hates Frau von Einem.'

He jumped at the name.

'You have orders from her?' he asked, in a respectful tone.

'Why, yes,' I answered, 'and those orders will not wait.'

He got up and walked to a table, whence he turned a puzzled face on me.
'I'm torn in two between the Turks and my own countrymen.  If I please
one I offend the other, and the result is a damnable confusion.  You
can go on to Erzerum, but I shall send a man with you to see that you
report to headquarters there. I'm sorry, gentlemen, but I'm obliged to
take no chances in this business.  Rasta's got a grievance against you,
but you can easily hide behind the lady's skirts.  She passed through
this town two days ago.'

Ten minutes later we were coasting through the slush of the narrow
streets with a stolid German lieutenant sitting beside me.

The afternoon was one of those rare days when in the pauses of snow you
have a spell of weather as mild as May.  I remembered several like it
during our winter's training in Hampshire.  The road was a fine one,
well engineered, and well kept too, considering the amount of traffic.
We were little delayed, for it was sufficiently broad to let us pass
troops and transport without slackening pace. The fellow at my side was
good-humoured enough, but his presence naturally put the lid on our
conversation.  I didn't want to talk, however.  I was trying to piece
together a plan, and making very little of it, for I had nothing to go
upon.  We must find Hilda von Einem and Sandy, and between us we must
wreck the Greenmantle business.  That done, it didn't matter so much
what happened to us. As I reasoned it out, the Turks must be in a bad
way, and, unless they got a fillip from Greenmantle, would crumple up
before the Russians.  In the rout I hoped we might get a chance to
change our sides.  But it was no good looking so far forward; the first
thing was to get to Sandy.

Now I was still in the mood of reckless bravado which I had got from
bagging the car.  I did not realize how thin our story was, and how
easily Rasta might have a big graft at headquarters.  If I had, I would
have shot out the German lieutenant long before we got to Erzerum, and
found some way of getting mixed up in the ruck of the population.
Hussin could have helped me to that.  I was getting so confident since
our interview with Posselt that I thought I could bluff the whole
outfit.

But my main business that afternoon was pure nonsense.  I was trying to
find my little hill.  At every turn of the road I expected to see the
_castrol_ before us.  You must know that ever since I could stand I
have been crazy about high mountains.  My father took me to Basutoland
when I was a boy, and I reckon I have scrambled over almost every bit
of upland south of the Zambesi, from the Hottentots Holland to the
Zoutpansberg, and from the ugly yellow kopjes of Damaraland to the
noble cliffs of Mont aux Sources.  One of the things I had looked
forward to in coming home was the chance of climbing the Alps.  But now
I was among peaks that I fancied were bigger than the Alps, and I could
hardly keep my eyes on the road.  I was pretty certain that my
_castrol_ was among them, for that dream had taken an almighty hold on
my mind.  Funnily enough, I was ceasing to think it a place of evil
omen, for one soon forgets the atmosphere of nightmare.  But I was
convinced that it was a thing I was destined to see, and to see pretty
soon.

Darkness fell when we were some miles short of the city, and the last
part was difficult driving.  On both sides of the road transport and
engineers' stores were parked, and some of it strayed into the highway.
I noticed lots of small details--machine-gun detachments, signalling
parties, squads of stretcher-bearers--which mean the fringe of an army,
and as soon as the night began the white fingers of searchlights began
to grope in the skies.

And then, above the hum of the roadside, rose the voice of the great
guns.  The shells were bursting four or five miles away, and the guns
must have been as many more distant.  But in that upland pocket of
plain in the frosty night they sounded most intimately near.  They kept
up their solemn litany, with a minute's interval between each--no
_rafale_ which rumbles like a drum, but the steady persistence of
artillery exactly ranged on a target.  I judged they must be bombarding
the outer forts, and once there came a loud explosion and a red glare
as if a magazine had suffered.

It was a sound I had not heard for five months, and it fairly crazed
me.  I remembered how I had first heard it on the ridge before
Laventie.  Then I had been half-afraid, half-solemnized, but every
nerve had been quickened.  Then it had been the new thing in my life
that held me breathless with anticipation; now it was the old thing,
the thing I had shared with so many good fellows, my proper work, and
the only task for a man.  At the sound of the guns I felt that I was
moving in natural air once more.  I felt that I was coming home.

We were stopped at a long line of ramparts, and a German sergeant
stared at us till he saw the lieutenant beside me, when he saluted and
we passed on.  Almost at once we dipped into narrow twisting streets,
choked with soldiers, where it was hard business to steer.  There were
few lights--only now and then the flare of a torch which showed the
grey stone houses, with every window latticed and shuttered.  I had put
out my headlights and had only side lamps, so we had to pick our way
gingerly through the labyrinth. I hoped we would strike Sandy's
quarters soon, for we were all pretty empty, and a frost had set in
which made our thick coats seem as thin as paper.

The lieutenant did the guiding.  We had to present our passports, and I
anticipated no more difficulty than in landing from the boat at
Boulogne.  But I wanted to get it over, for my hunger pinched me and it
was fearsome cold.  Still the guns went on, like hounds baying before a
quarry.  The city was out of range, but there were strange lights on
the ridge to the east.

At last we reached our goal and marched through a fine old carved
archway into a courtyard, and thence into a draughty hall.

'You must see the _Sektionschef_,' said our guide.  I looked round to
see if we were all there, and noticed that Hussin had disappeared.  It
did not matter, for he was not on the passports.

We followed as we were directed through an open door.  There was a man
standing with his back towards us looking at a wall map, a very big man
with a neck that bulged over his collar. I would have known that neck
among a million.  At the sight of it I made a half-turn to bolt back.
It was too late, for the door had closed behind us and there were two
armed sentries beside it.

The man slewed round and looked into my eyes.  I had a despairing hope
that I might bluff it out, for I was in different clothes and had
shaved my beard.  But you cannot spend ten minutes in a death-grapple
without your adversary getting to know you.

He went very pale, then recollected himself and twisted his features
into the old grin.

'So,' he said, 'the little Dutchmen!  We meet after many days.'

It was no good lying or saying anything.  I shut my teeth and waited.

'And you, Herr Blenkiron?  I never liked the look of you.  You babbled
too much, like all your damned Americans.'

'I guess your personal dislikes haven't got anything to do with the
matter,' said Blenkiron, calmly.  'If you're the boss here, I'll thank
you to cast your eye over these passports, for we can't stand waiting
for ever.'

This fairly angered him.  'I'll teach you manners,' he cried, and took
a step forward to reach for Blenkiron's shoulder--the game he had twice
played with me.

Blenkiron never took his hands from his coat pockets.  'Keep your
distance,' he drawled in a new voice.  'I've got you covered, and I'll
make a hole in your bullet head if you lay a hand on me.'

With an effort Stumm recovered himself.  He rang a bell and fell to
smiling.  An orderly appeared to whom he spoke in Turkish, and
presently a file of soldiers entered the room.

'I'm going to have you disarmed, gentlemen,' he said.  'We can conduct
our conversation more pleasantly without pistols.'

It was idle to resist.  We surrendered our arms, Peter almost in tears
with vexation.  Stumm swung his legs over a chair, rested his chin on
the back and looked at me.

'Your game is up, you know,' he said.  'These fools of Turkish police
said the Dutchmen were dead, but I had the happier inspiration. I
believed the good God had spared them for me.  When I got Rasta's
telegram I was certain, for your doings reminded me of a little trick
you once played me on the Schwandorf road.  But I didn't think to find
this plump old partridge,' and he smiled at Blenkiron.  'Two eminent
American engineers and their servant bound for Mesopotamia on business
of high Government importance! It was a good lie; but if I had been in
Constantinople it would have had a short life.  Rasta and his friends
are no concern of mine. You can trick them as you please.  But you have
attempted to win the confidence of a certain lady, and her interests
are mine.  Likewise you have offended me, and I do not forgive.  By
God,' he cried, his voice growing shrill with passion, 'by the time I
have done with you your mothers in their graves will weep that they
ever bore you!'

It was Blenkiron who spoke.  His voice was as level as the chairman's
of a bogus company, and it fell on that turbid atmosphere like acid on
grease.

'I don't take no stock in high-falutin'.  If you're trying to scare me
by that dime-novel talk I guess you've hit the wrong man. You're like
the sweep that stuck in the chimney, a bit too big for your job.  I
reckon you've a talent for romance that's just wasted in soldiering.
But if you're going to play any ugly games on me I'd like you to know
that I'm an American citizen, and pretty well considered in my own
country and in yours, and you'll sweat blood for it later.  That's a
fair warning, Colonel Stumm.'

I don't know what Stumm's plans were, but that speech of Blenkiron's
put into his mind just the needed amount of uncertainty. You see, he
had Peter and me right enough, but he hadn't properly connected
Blenkiron with us, and was afraid either to hit out at all three, or to
let Blenkiron go.  It was lucky for us that the American had cut such a
dash in the Fatherland.

'There is no hurry,' he said blandly.  'We shall have long happy hours
together.  I'm going to take you all home with me, for I am a
hospitable soul.  You will be safer with me than in the town gaol, for
it's a trifle draughty.  It lets things in, and it might let things
out.'

Again he gave an order, and we were marched out, each with a soldier at
his elbow.  The three of us were bundled into the back seat of the car,
while two men sat before us with their rifles between their knees, one
got up behind on the baggage rack, and one sat beside Stumm's
chauffeur.  Packed like sardines we moved into the bleak streets, above
which the stars twinkled in ribbons of sky.

Hussin had disappeared from the face of the earth, and quite right too.
He was a good fellow, but he had no call to mix himself up in our
troubles.


'I've often regretted,' said Blenkiron, 'that miracles have left off
happening.'

He got no answer, for I was feeling the walls for something in the
nature of a window.

'For I reckon,' he went on, 'that it wants a good old-fashioned
copper-bottomed miracle to get us out of this fix.  It's plumb against
all my principles.  I've spent my life using the talents God gave me to
keep things from getting to the point of rude violence, and so far I've
succeeded.  But now you come along, Major, and you hustle a respectable
middle-aged citizen into an aboriginal mix-up.  It's mighty indelicate.
I reckon the next move is up to you, for I'm no good at the
housebreaking stunt.'

'No more am I,' I answered; 'but I'm hanged if I'll chuck up the
sponge.  Sandy's somewhere outside, and he's got a hefty crowd at his
heels.'

I simply could not feel the despair which by every law of common sense
was due to the case.  The guns had intoxicated me.  I could still hear
their deep voices, though yards of wood and stone separated us from the
upper air.

What vexed us most was our hunger.  Barring a few mouthfuls on the road
we had eaten nothing since the morning, and as our diet for the past
days had not been generous we had some leeway to make up.  Stumm had
never looked near us since we were shoved into the car.  We had been
brought to some kind of house and bundled into a place like a
wine-cellar.  It was pitch dark, and after feeling round the walls,
first on my feet and then on Peter's back, I decided that there were no
windows.  It must have been lit and ventilated by some lattice in the
ceiling.  There was not a stick of furniture in the place: nothing but
a damp earth floor and bare stone sides, The door was a relic of the
Iron Age, and I could hear the paces of a sentry outside it.

When things get to the pass that nothing you can do can better them,
[truncated: 121,932 more chars]
