# Supplementary material for: Detection of changes in literary writing style using N-grams as style markers and supervised machine learning
Source: PLoS One. 2022 Jul 20;17(7):e0267590. doi: 10.1371/journal.pone.0267590 (PMC9299308; doi:10.1371/journal.pone.0267590)
Supplement: S1 File — (ZIP) [file pone.0267590.s001.zip › Corpus11authors/MarkTwain/1869_1_MTwain_Innocents.txt]

this book is a record of a pleasure trip.
if it were a record of asolemn scientific expedition, it would have about it that gravity, thatprofundity, and that impressive incomprehensibility which are so properto works of that kind, and withal so attractive.
yet notwithstanding itis only a record of a pic-nic, it has a purpose, which is to suggest tothe reader how he would be likely to see europe and the east if he lookedat them with his own eyes instead of the eyes of those who traveled inthose countries before him.
i make small pretense of showing anyone howhe ought to look at objects of interest beyond the sea--other books dothat, and therefore, even if i were competent to do it, there is no need.
i offer no apologies for any departures from the usual style oftravel-writing that may be charged against me--for i think i have seen withimpartial eyes, and i am sure i have written at least honestly, whetherwisely or not.
in this volume i have used portions of letters which i wrote for thedaily alta california, of san francisco, the proprietors of that journalhaving waived their rights and given me the necessary permission.
i havealso inserted portions of several letters written for the new yorktribune and the new york herald.
for months the great pleasure excursion to europe and the holy land waschatted about in the newspapers everywhere in america and discussed atcountless firesides.
it was a novelty in the way of excursions--its likehad not been thought of before, and it compelled that interest whichattractive novelties always command.
it was to be a picnic on a giganticscale.
the participants in it, instead of freighting an ungainly steamferry--boat with youth and beauty and pies and doughnuts, and paddling upsome obscure creek to disembark upon a grassy lawn and wear themselvesout with a long summer day's laborious frolicking under the impressionthat it was fun, were to sail away in a great steamship with flags flyingand cannon pealing, and take a royal holiday beyond the broad ocean inmany a strange clime and in many a land renowned in history!
they were tosail for months over the breezy atlantic and the sunny mediterranean;they were to scamper about the decks by day, filling the ship with shoutsand laughter--or read novels and poetry in the shade of the smokestacks,or watch for the jelly-fish and the nautilus over the side, and theshark, the whale, and other strange monsters of the deep; and at nightthey were to dance in the open air, on the upper deck, in the midst of aballroom that stretched from horizon to horizon, and was domed by thebending heavens and lighted by no meaner lamps than the stars and themagnificent moon--dance, and promenade, and smoke, and sing, and makelove, and search the skies for constellations that never associate withthe "big dipper" they were so tired of; and they were to see the ships oftwenty navies--the customs and costumes of twenty curious peoples--thegreat cities of half a world--they were to hob-nob with nobility and holdfriendly converse with kings and princes, grand moguls, and the anointedlords of mighty empires!
it was a brave conception; it was the offspringof a most ingenious brain.
it was well advertised, but it hardly neededit: the bold originality, the extraordinary character, the seductivenature, and the vastness of the enterprise provoked comment everywhereand advertised it in every household in the land.
who could read theprogram of the excursion without longing to make one of the party?
i willinsert it here.
it is almost as good as a map.
as a text for this book,nothing could be better:                   excursion to the holy land, egypt,      the crimea, greece, and intermediate points of interest.
brooklyn, february 1st, 1867       the undersigned will make an excursion as above during the coming     season, and begs to submit to you the following programme:       a first-class steamer, to be under his own command, and capable of     accommodating at least one hundred and fifty cabin passengers, will     be selected, in which will be taken a select company, numbering not     more than   three-fourths of the ship's capacity.
there is good     reason to believe that this company can be easily made up in this     immediate vicinity, of mutual friends and acquaintances.
the steamer will be provided with every necessary comfort,     including library and musical instruments.
an experienced physician will be on board.
leaving new york about june 1st, a middle and pleasant route will     be taken across the atlantic, and passing through the group of     azores, st. michael will be reached in about ten days.
a day or two     will be spent here, enjoying the fruit and wild scenery of these     islands, and the voyage continued, and gibraltar reached in three or     four days.
a day or two will be spent here in looking over the wonderful     subterraneous fortifications, permission to visit these galleries     being readily obtained.
from gibraltar, running along the coasts of spain and france,     marseilles will be reached in three days.
here ample time will be     given not only to look over the city, which was founded six hundred     years before the christian era, and its artificial port, the finest     of the kind in the mediterranean, but to visit paris during the     great exhibition; and the beautiful city of lyons, lying     intermediate, from the heights of which, on a clear day, mont blanc     and the alps can be distinctly seen.
passengers who may wish to     extend the time at paris can do so, and, passing down through     switzerland, rejoin the steamer at genoa.
from marseilles to genoa is a run of one night.
the excursionists     will have an opportunity to look over this, the "magnificent city of     palaces," and visit the birthplace of columbus, twelve miles off,     over a beautiful road built by napoleon i.  from this point,     excursions may be made to milan, lakes como and maggiore, or to     milan, verona (famous for its extraordinary fortifications), padua,     and venice.
or, if passengers desire to visit parma (famous for     correggio's frescoes) and bologna, they can by rail go on to     florence, and rejoin the steamer at leghorn, thus spending about     three weeks amid the cities most famous for art in italy.
from genoa the run to leghorn will be made along the coast in one     night, and time appropriated to this point in which to visit     florence, its palaces and galleries; pisa, its cathedral and     "leaning tower," and lucca and its baths, and roman amphitheater;     florence, the most remote, being distant by rail about sixty miles.
from leghorn to naples (calling at civita vecchia to land any who     may prefer to go to rome from that point), the distance will be made     in about thirty-six hours; the route will lay along the coast of     italy, close by caprera, elba, and corsica.
arrangements have been     made to take on board at leghorn a pilot for caprera, and, if     practicable, a call will be made there to visit the home of     garibaldi.
rome [by rail], herculaneum, pompeii, vesuvius, vergil's tomb, and     possibly the ruins of paestum can be visited, as well as the     beautiful surroundings of naples and its charming bay.
the next point of interest will be palermo, the most beautiful     city of sicily, which will be reached in one night from naples.
a     day will be spent here, and leaving in the evening, the course will     be taken towards athens.
skirting along the north coast of sicily, passing through the     group of aeolian isles, in sight of stromboli and vulcania, both     active volcanoes, through the straits of messina, with "scylla" on     the one hand and "charybdis" on the other, along the east coast of     sicily, and in sight of mount etna, along the south coast of italy,     the west and south coast of greece, in sight of ancient crete, up     athens gulf, and into the piraeus, athens will be reached in two and     a half or three days.
after tarrying here awhile, the bay of     salamis will be crossed, and a day given to corinth, whence the     voyage will be continued to constantinople, passing on the way     through the grecian archipelago, the dardanelles, the sea of     marmora, and the mouth of the golden horn, and arriving in about     forty-eight hours from athens.
after leaving constantinople, the way will be taken out through     the beautiful bosphorus, across the black sea to sebastopol and     balaklava, a run of about twenty-four hours.
here it is proposed to     remain two days, visiting the harbors, fortifications, and     battlefields of the crimea; thence back through the bosphorus,     touching at constantinople to take in any who may have preferred to     remain there; down through the sea of marmora and the dardanelles,     along the coasts of ancient troy and lydia in asia, to smyrna, which     will be reached in two or two and a half days from constantinople.
a sufficient stay will be made here to give opportunity of visiting     ephesus, fifty miles distant by rail.
from smyrna towards the holy land the course will lay through the     grecian  archipelago, close by the isle of patmos, along the coast     of asia, ancient pamphylia, and the isle of cyprus.
beirut will be     reached in three days.
at beirut time will be given to visit     damascus; after which the steamer will proceed to joppa.
from joppa, jerusalem, the river jordan, the sea of tiberias,     nazareth, bethany, bethlehem, and other points of interest in the     holy land can be visited, and here those who may have preferred to     make the journey from beirut through the country, passing through     damascus, galilee, capernaum, samaria, and by the river jordan and     sea of tiberias, can rejoin the steamer.
leaving joppa, the next point of interest to visit will be     alexandria, which will be reached in twenty-four hours.
the ruins     of caesar's palace, pompey's pillar, cleopatra's needle, the     catacombs, and ruins of ancient alexandria will be found worth the     visit.
the journey to cairo, one hundred and thirty miles by rail,     can be made in a few hours, and from which can be visited the site     of ancient memphis, joseph's granaries, and the pyramids.
from alexandria the route will be taken homeward, calling at     malta, cagliari (in sardinia), and palma (in majorca), all     magnificent harbors, with charming scenery, and abounding in fruits.
a day or two will be spent at each place, and leaving parma in the     evening, valencia in spain will be reached the next morning.
a few     days will be spent in this, the finest city of spain.
from valencia, the homeward course will be continued, skirting     along the coast of spain.
alicant, carthagena, palos, and malaga     will be passed but a mile or two distant, and gibraltar reached in     about twenty-four hours.
a stay of one day will be made here, and the voyage continued to     madeira, which will be reached in about three days.
captain     marryatt writes: "i do not know a spot on the globe which so much     astonishes and delights upon first arrival as madeira."
a stay of     one or two days will be made here, which, if time permits, may be     extended, and passing on through the islands, and probably in sight     of the peak of teneriffe, a southern track will be taken, and the     atlantic crossed within the latitudes of the northeast trade winds,     where mild and pleasant weather, and a smooth sea, can always be     expected.
a call will be made at bermuda, which lies directly in this route     homeward, and will be reached in about ten days from madeira, and     after spending a short time with our friends the bermudians, the     final departure will be made for home, which will be reached in     about three days.
already, applications have been received from parties in europe     wishing to join the excursion there.
the ship will at all times be a home, where the excursionists, if     sick, will be surrounded by kind friends, and have all possible     comfort and sympathy.
should contagious sickness exist in any of the ports named in the     program, such ports will be passed, and others of interest     substituted.
the price of passage is fixed at $1,250, currency, for each adult     passenger.
choice of rooms and of seats at the tables apportioned     in the order in which passages are engaged; and no passage     considered engaged until ten percent of the passage money is     deposited with the treasurer.
passengers can remain on board of the steamer, at all ports, if     they desire, without additional expense, and all boating at the     expense of the ship.
all passages must be paid for when taken, in order that the most     perfect arrangements be made for starting at the appointed time.
applications for passage must be approved by the committee before     tickets are issued, and can be made to the undersigned.
articles of interest or curiosity, procured by the passengers     during the voyage, may be brought home in the steamer free of     charge.
five dollars per day, in gold, it is believed, will be a fair     calculation to make for all traveling expenses onshore and at the     various points where passengers may wish to leave the steamer for     days at a time.
the trip can be extended, and the route changed, by unanimous vote     of the passengers.
c.  duncan,  117 wall street, new york  r.  r.  g******,     treasurer      committee on applications  j.  t.  h*****, esq.
r.  r.  g*****,     esq.
c.  c.  duncan      committee on selecting steamer  capt.
w.  w.  s* * * *, surveyor     for board of underwriters       c.  w.  c******, consulting engineer for u.s.  and canada  j.  t.     h*****, esq.
c.  c.  duncan       p.s.--the very beautiful and substantial side-wheel steamship     "quaker city" has been chartered for the occasion, and will leave     new york june 8th.
letters have been issued by the government     commending the party to courtesies abroad.
what was there lacking about that program to make it perfectlyirresistible?
nothing that any finite mind could discover.
paris,england, scotland, switzerland, italy--garibaldi!
the holy land!
egypt and"our friends the bermudians"!
people in europe desiring to join theexcursion--contagious sickness to be avoided--boating at the expense ofthe ship--physician on board--the circuit of the globe to be made if thepassengers unanimously desired it--the company to be rigidly selected bya pitiless "committee on applications"--the vessel to be as rigidlyselected by as pitiless a "committee on selecting steamer."
human naturecould not withstand these bewildering temptations.
i hurried to thetreasurer's office and deposited my ten percent.
i rejoiced to know thata few vacant staterooms were still left.
i did avoid a critical personalexamination into my character by that bowelless committee, but i referredto all the people of high standing i could think of in the community whowould be least likely to know anything about me.
shortly a supplementary program was issued which set forth that theplymouth collection of hymns would be used on board the ship.
i thenpaid the balance of my passage money.
i was provided with a receipt and duly and officially accepted as anexcursionist.
there was happiness in that but it was tame compared tothe novelty of being "select."
this supplementary program also instructed the excursionists to providethemselves with light musical instruments for amusement in the ship, withsaddles for syrian travel, green spectacles and umbrellas, veils foregypt, and substantial clothing to use in rough pilgrimizing in the holyland.
furthermore, it was suggested that although the ship's librarywould afford a fair amount of reading matter, it would still be well ifeach passenger would provide himself with a few guidebooks, a bible, andsome standard works of travel.
a list was appended, which consistedchiefly of books relating to the holy land, since the holy land was partof the excursion and seemed to be its main feature.
reverend henry ward beecher was to have accompanied the expedition, buturgent duties obliged him to give up the idea.
there were otherpassengers who could have been spared better and would have been sparedmore willingly.
lieutenant general sherman was to have been of the partyalso, but the indian war compelled his presence on the plains.
a popularactress had entered her name on the ship's books, but somethinginterfered and she couldn't go.
the "drummer boy of the potomac"deserted, and lo, we had never a celebrity left!
however, we were to have a "battery of guns" from the navy department (asper advertisement) to be used in answering royal salutes; and thedocument furnished by the secretary of the navy, which was to make"general sherman and party" welcome guests in the courts and camps of theold world, was still left to us, though both document and battery, ithink, were shorn of somewhat of their original august proportions.
however, had not we the seductive program still, with its paris, itsconstantinople, smyrna, jerusalem, jericho, and "our friends thebermudians?"
what did we care?
occasionally, during the following month, i dropped in at 117 wall streetto inquire how the repairing and refurnishing of the vessel was comingon, how additions to the passenger list were averaging, how many peoplethe committee were decreeing not "select" every day and banishing insorrow and tribulation.
i was glad to know that we were to have a littleprinting press on board and issue a daily newspaper of our own.
i wasglad to learn that our piano, our parlor organ, and our melodeon were tobe the best instruments of the kind that could be had in the market.
iwas proud to observe that among our excursionists were three ministers ofthe gospel, eight doctors, sixteen or eighteen ladies, several militaryand naval chieftains with sounding titles, an ample crop of "professors"of various kinds, and a gentleman who had "commissioner of the unitedstates of america to europe, asia, and africa" thundering after his namein one awful blast!
i had carefully prepared myself to take rather aback seat in that ship because of the uncommonly select material thatwould alone be permitted to pass through the camel's eye of thatcommittee on credentials; i had schooled myself to expect an imposingarray of military and naval heroes and to have to set that back seatstill further back in consequence of it maybe; but i state frankly that iwas all unprepared for this crusher.
i fell under that titular avalanche a torn and blighted thing.
i saidthat if that potentate must go over in our ship, why, i supposed he must--but that to my thinking, when the united states considered it necessaryto send a dignitary of that tonnage across the ocean, it would be inbetter taste, and safer, to take him apart and cart him over in sectionsin several ships.
ah, if i had only known then that he was only a common mortal, and thathis mission had nothing more overpowering about it than the collecting ofseeds and uncommon yams and extraordinary cabbages and peculiar bullfrogsfor that poor, useless, innocent, mildewed old fossil the smithsonianinstitute, i would have felt so much relieved.
during that memorable month i basked in the happiness of being for oncein my life drifting with the tide of a great popular movement.
everybodywas going to europe--i, too, was going to europe.
everybody was going tothe famous paris exposition--i, too, was going to the paris exposition.
the steamship lines were carrying americans out of the various ports ofthe country at the rate of four or five thousand a week in the aggregate.
if i met a dozen individuals during that month who were not going toeurope shortly, i have no distinct remembrance of it now.
i walked aboutthe city a good deal with a young mr.  blucher, who was booked for theexcursion.
he was confiding, good-natured, unsophisticated,companionable; but he was not a man to set the river on fire.
he had themost extraordinary notions about this european exodus and came at last toconsider the whole nation as packing up for emigration to france.
westepped into a store on broadway one day, where he bought a handkerchief,and when the man could not make change, mr. b. said:"never mind, i'll hand it to you in paris."
"but i am not going to paris."
"how is--what did i understand you to say?"
"i said i am not going to paris."
"not going to paris!
not g---- well, then, where in the nation are yougoing to?"
"nowhere at all."
"not anywhere whatsoever?--not any place on earth but this?"
"not any place at all but just this--stay here all summer."
my comrade took his purchase and walked out of the store without a word--walked out with an injured look upon his countenance.
up the streetapiece he broke silence and said impressively: "it was a lie--that is myopinion of it!"
in the fullness of time the ship was ready to receive her passengers.
i was introduced to the young gentleman who was to be my roommate, andfound him to be intelligent, cheerful of spirit, unselfish, full ofgenerous impulses, patient, considerate, and wonderfully good-natured.
not any passenger that sailed in the quaker city will withhold hisendorsement of what i have just said.
we selected a stateroom forward ofthe wheel, on the starboard side, "below decks."
it bad two berths init, a dismal dead-light, a sink with a washbowl in it, and a long,sumptuously cushioned locker, which was to do service as a sofa--partly--and partly as a hiding place for our things.
notwithstanding all thisfurniture, there was still room to turn around in, but not to swing a catin, at least with entire security to the cat.
however, the room waslarge, for a ship's stateroom, and was in every way satisfactory.
the vessel was appointed to sail on a certain saturday early in june.
a little after noon on that distinguished saturday i reached the ship andwent on board.
all was bustle and confusion.
[i have seen that remarkbefore somewhere.]
the pier was crowded with carriages and men;passengers were arriving and hurrying on board; the vessel's decks wereencumbered with trunks and valises; groups of excursionists, arrayed inunattractive traveling costumes, were moping about in a drizzling rainand looking as droopy and woebegone as so many molting chickens.
thegallant flag was up, but it was under the spell, too, and hung limp anddisheartened by the mast.
altogether, it was the bluest, bluestspectacle!
it was a pleasure excursion--there was no gainsaying that,because the program said so--it was so nominated in the bond--but itsurely hadn't the general aspect of one.
finally, above the banging, and rumbling, and shouting, and hissing ofsteam rang the order to "cast off!"
--a sudden rush to the gangways--ascampering ashore of visitors-a revolution of the wheels, and we wereoff--the pic-nic was begun!
two very mild cheers went up from thedripping crowd on the pier; we answered them gently from the slipperydecks; the flag made an effort to wave, and failed; the "battery of guns"spake not--the ammunition was out.
we steamed down to the foot of the harbor and came to anchor.
it wasstill raining.
and not only raining, but storming.
"outside" we couldsee, ourselves, that there was a tremendous sea on.
we must lie still,in the calm harbor, till the storm should abate.
our passengers hailedfrom fifteen states; only a few of them had ever been to sea before;manifestly it would not do to pit them against a full-blown tempest untilthey had got their sea-legs on.
toward evening the two steam tugs thathad accompanied us with a rollicking champagne-party of young new yorkerson board who wished to bid farewell to one of our number in due andancient form departed, and we were alone on the deep.
on deep fivefathoms, and anchored fast to the bottom.
and out in the solemn rain, atthat.
this was pleasuring with a vengeance.
it was an appropriate relief when the gong sounded for prayer meeting.
the first saturday night of any other pleasure excursion might have beendevoted to whist and dancing; but i submit it to the unprejudiced mind ifit would have been in good taste for us to engage in such frivolities,considering what we had gone through and the frame of mind we were in.
we would have shone at a wake, but not at anything more festive.
however, there is always a cheering influence about the sea; and in myberth that night, rocked by the measured swell of the waves and lulled bythe murmur of the distant surf, i soon passed tranquilly out of allconsciousness of the dreary experiences of the day and damagingpremonitions of the future.
all day sunday at anchor.
the storm had gone down a great deal, but thesea had not.
it was still piling its frothy hills high in air "outside,"as we could plainly see with the glasses.
we could not properly begin apleasure excursion on sunday; we could not offer untried stomachs to sopitiless a sea as that.
we must lie still till monday.
and we did.
butwe had repetitions of church and prayer-meetings; and so, of course, wewere just as eligibly situated as we could have been any where.
i was up early that sabbath morning and was early to breakfast.
i felt aperfectly natural desire to have a good, long, unprejudiced look at thepassengers at a time when they should be free from self-consciousness--which is at breakfast, when such a moment occurs in the lives of humanbeings at all.
i was greatly surprised to see so many elderly people--i might almostsay, so many venerable people.
a glance at the long lines of heads wasapt to make one think it was all gray.
but it was not.
there was atolerably fair sprinkling of young folks, and another fair sprinkling ofgentlemen and ladies who were non-committal as to age, being neitheractually old or absolutely young.
the next morning we weighed anchor and went to sea.
it was a greathappiness to get away after this dragging, dispiriting delay.
i thoughtthere never was such gladness in the air before, such brightness in thesun, such beauty in the sea.
i was satisfied with the picnic then andwith all its belongings.
all my malicious instincts were dead within me;and as america faded out of sight, i think a spirit of charity rose up intheir place that was as boundless, for the time being, as the broad oceanthat was heaving its billows about us.
i wished to express my feelings--i wished to lift up my voice and sing; but i did not know anything tosing, and so i was obliged to give up the idea.
it was no loss to theship, though, perhaps.
it was breezy and pleasant, but the sea was still very rough.
one couldnot promenade without risking his neck; at one moment the bowsprit wastaking a deadly aim at the sun in midheaven, and at the next it wastrying to harpoon a shark in the bottom of the ocean.
what a weirdsensation it is to feel the stem of a ship sinking swiftly from under youand see the bow climbing high away among the clouds!
one's safest coursethat day was to clasp a railing and hang on; walking was too precarious apastime.
by some happy fortune i was not seasick.--that was a thing to be proudof.
i had not always escaped before.
if there is one thing in the worldthat will make a man peculiarly and insufferably self-conceited, it is tohave his stomach behave itself, the first day it sea, when nearly all hiscomrades are seasick.
soon a venerable fossil, shawled to the chin andbandaged like a mummy, appeared at the door of the after deck-house, andthe next lurch of the ship shot him into my arms.
i said:"good-morning, sir.
it is a fine day."
he put his hand on his stomach and said, "oh, my!"
and then staggeredaway and fell over the coop of a skylight.
presently another old gentleman was projected from the same door withgreat violence.
i said:"calm yourself, sir--there is no hurry.
it is a fine day, sir."
he, also, put his hand on his stomach and said "oh, my!"
and reeled away.
in a little while another veteran was discharged abruptly from the samedoor, clawing at the air for a saving support.
i said:"good morning, sir.
it is a fine day for pleasuring.
you were about tosay--""oh, my!"
i thought so.
i anticipated him, anyhow.
i stayed there and wasbombarded with old gentlemen for an hour, perhaps; and all i got out ofany of them was "oh, my!"
i went away then in a thoughtful mood.
i said, this is a good pleasureexcursion.
i like it.
the passengers are not garrulous, but still theyare sociable.
i like those old people, but somehow they all seem to havethe "oh, my" rather bad.
i knew what was the matter with them.
they were seasick.
and i was gladof it.
we all like to see people seasick when we are not, ourselves.
playing whist by the cabin lamps when it is storming outside is pleasant;walking the quarterdeck in the moonlight is pleasant; smoking in thebreezy foretop is pleasant when one is not afraid to go up there; butthese are all feeble and commonplace compared with the joy of seeingpeople suffering the miseries of seasickness.
i picked up a good deal of information during the afternoon.
at one timei was climbing up the quarterdeck when the vessel's stem was in the sky;i was smoking a cigar and feeling passably comfortable.
somebodyejaculated:"come, now, that won't answer.
read the sign up there--no smoking abaftthe wheel!"
it was captain duncan, chief of the expedition.
i went forward, ofcourse.
i saw a long spyglass lying on a desk in one of the upper-deckstate-rooms back of the pilot-house and reached after it--there was aship in the distance.
"ah, ah--hands off!
come out of that!"
i came out of that.
i said to a deck-sweep--but in a low voice:"who is that overgrown pirate with the whiskers and the discordantvoice?"
"it's captain bursley--executive officer--sailing master."
i loitered about awhile, and then, for want of something better to do,fell to carving a railing with my knife.
somebody said, in aninsinuating, admonitory voice:"now, say--my friend--don't you know any better than to be whittling theship all to pieces that way?
you ought to know better than that."
i went back and found the deck sweep.
"who is that smooth-faced, animated outrage yonder in the fine clothes?"
"that's captain l****, the owner of the ship--he's one of the mainbosses."
in the course of time i brought up on the starboard side of thepilot-house and found a sextant lying on a bench.
now, i said, they"take the sun" through this thing; i should think i might see that vesselthrough it.
i had hardly got it to my eye when someone touched me on theshoulder and said deprecatingly:"i'll have to get you to give that to me, sir.
if there's anything you'dlike to know about taking the sun, i'd as soon tell you as not--but idon't like to trust anybody with that instrument.
if you want anyfiguring done--aye, aye, sir!"
he was gone to answer a call from the other side.
i sought thedeck-sweep.
"who is that spider-legged gorilla yonder with the sanctimoniouscountenance?"
"it's captain jones, sir--the chief mate."
this goes clear away ahead of anything i ever heard of before.
do you--now i ask you as a man and a brother--do you think i couldventure to throw a rock here in any given direction without hitting acaptain of this ship?"
"well, sir, i don't know--i think likely you'd fetch the captain of thewatch may be, because he's a-standing right yonder in the way."
i went below--meditating and a little downhearted.
i thought, if fivecooks can spoil a broth, what may not five captains do with a pleasureexcursion.
we plowed along bravely for a week or more, and without any conflict ofjurisdiction among the captains worth mentioning.
the passengers soonlearned to accommodate themselves to their new circumstances, and life inthe ship became nearly as systematically monotonous as the routine of abarrack.
i do not mean that it was dull, for it was not entirely so byany means--but there was a good deal of sameness about it.
as is alwaysthe fashion at sea, the passengers shortly began to pick up sailor terms--a sign that they were beginning to feel at home.
half-past six was nolonger half-past six to these pilgrims from new england, the south, andthe mississippi valley, it was "seven bells"; eight, twelve, and fouro'clock were "eight bells"; the captain did not take the longitude atnine o'clock, but at "two bells."
they spoke glibly of the "aftercabin," the "for'rard cabin," "port and starboard" and the "fo'castle."
at seven bells the first gong rang; at eight there was breakfast, forsuch as were not too seasick to eat it.
after that all the well peoplewalked arm-in-arm up and down the long promenade deck, enjoying the finesummer mornings, and the seasick ones crawled out and propped themselvesup in the lee of the paddle-boxes and ate their dismal tea and toast, andlooked wretched.
from eleven o'clock until luncheon, and from luncheonuntil dinner at six in the evening, the employments and amusements werevarious.
some reading was done, and much smoking and sewing, though notby the same parties; there were the monsters of the deep to be lookedafter and wondered at; strange ships had to be scrutinized throughopera-glasses, and sage decisions arrived at concerning them; and morethan that, everybody took a personal interest in seeing that the flag wasrun up and politely dipped three times in response to the salutes ofthose strangers; in the smoking room there were always parties ofgentlemen playing euchre, draughts and dominoes, especially dominoes,that delightfully harmless game; and down on the main deck, "for'rard"--for'rard of the chicken-coops and the cattle--we had what was called"horse billiards."
horse billiards is a fine game.
it affords good,active exercise, hilarity, and consuming excitement.
it is a mixture of"hop-scotch" and shuffleboard played with a crutch.
a large hop-scotchdiagram is marked out on the deck with chalk, and each compartmentnumbered.
you stand off three or four steps, with some broad woodendisks before you on the deck, and these you send forward with a vigorousthrust of a long crutch.
if a disk stops on a chalk line, it does notcount anything.
if it stops in division no.
7, it counts 7; in 5, itcounts 5, and so on.
the game is 100, and four can play at a time.
thatgame would be very simple played on a stationary floor, but with us, toplay it well required science.
we had to allow for the reeling of theship to the right or the left.
very often one made calculations for aheel to the right and the ship did not go that way.
the consequence wasthat that disk missed the whole hopscotch plan a yard or two, and thenthere was humiliation on one side and laughter on the other.
when it rained the passengers had to stay in the house, of course--or atleast the cabins--and amuse themselves with games, reading, looking outof the windows at the very familiar billows, and talking gossip.
by 7 o'clock in the evening, dinner was about over; an hour's promenadeon the upper deck followed; then the gong sounded and a large majority ofthe party repaired to the after cabin (upper), a handsome saloon fifty orsixty feet long, for prayers.
the unregenerated called this saloon the"synagogue."
the devotions consisted only of two hymns from the plymouthcollection and a short prayer, and seldom occupied more than fifteenminutes.
the hymns were accompanied by parlor-organ music when the seawas smooth enough to allow a performer to sit at the instrument withoutbeing lashed to his chair.
after prayers the synagogue shortly took the semblance of a writingschool.
the like of that picture was never seen in a ship before.
behind the long dining tables on either side of the saloon, and scatteredfrom one end to the other of the latter, some twenty or thirty gentlemenand ladies sat them down under the swaying lamps and for two or threehours wrote diligently in their journals.
that journals sovoluminously begun should come to so lame and impotent a conclusion asmost of them did!
i doubt if there is a single pilgrim of all that hostbut can show a hundred fair pages of journal concerning the first twentydays' voyaging in the quaker city, and i am morally certain that not tenof the party can show twenty pages of journal for the succeeding twentythousand miles of voyaging!
at certain periods it becomes the dearestambition of a man to keep a faithful record of his performances in abook; and he dashes at this work with an enthusiasm that imposes on himthe notion that keeping a journal is the veriest pastime in the world,and the pleasantest.
but if he only lives twenty-one days, he will findout that only those rare natures that are made up of pluck, endurance,devotion to duty for duty's sake, and invincible determination may hopeto venture upon so tremendous an enterprise as the keeping of a journaland not sustain a shameful defeat.
one of our favorite youths, jack, a splendid young fellow with a headfull of good sense, and a pair of legs that were a wonder to look upon inthe way of length and straightness and slimness, used to report progressevery morning in the most glowing and spirited way, and say:"oh, i'm coming along bully!"
(he was a little given to slang in hishappier moods.)
"i wrote ten pages in my journal last night--and youknow i wrote nine the night before and twelve the night before that.
why, it's only fun!"
"what do you find to put in it, jack?"
latitude and longitude, noon every day; and how manymiles we made last twenty-four hours; and all the domino games i beat andhorse billiards; and whales and sharks and porpoises; and the text of thesermon sundays (because that'll tell at home, you know); and the ships wesaluted and what nation they were; and which way the wind was, andwhether there was a heavy sea, and what sail we carried, though we don'tever carry any, principally, going against a head wind always--wonderwhat is the reason of that?--and how many lies moult has told--oh, everything!
i've got everything down.
my father told me to keep thatjournal.
father wouldn't take a thousand dollars for it when i get itdone."
"no, jack; it will be worth more than a thousand dollars--when you get itdone."
"do you?--no, but do you think it will, though?
"yes, it will be worth at least as much as a thousand dollars--when youget it done.
may be more."
"well, i about half think so, myself.
it ain't no slouch of a journal."
but it shortly became a most lamentable "slouch of a journal."
one nightin paris, after a hard day's toil in sightseeing, i said:"now i'll go and stroll around the cafes awhile, jack, and give you achance to write up your journal, old fellow."
his countenance lost its fire.
he said:"well, no, you needn't mind.
i think i won't run that journal anymore.
it is awful tedious.
do you know--i reckon i'm as much as four thousandpages behind hand.
i haven't got any france in it at all.
first ithought i'd leave france out and start fresh.
but that wouldn't do,would it?
the governor would say, 'hello, here--didn't see anything infrance?
that cat wouldn't fight, you know.
first i thought i'd copyfrance out of the guide-book, like old badger in the for'rard cabin,who's writing a book, but there's more than three hundred pages of it.
oh, i don't think a journal's any use--do you?
they're only a bother,ain't they?"
"yes, a journal that is incomplete isn't of much use, but a journalproperly kept is worth a thousand dollars--when you've got it done."
"a thousand!--well, i should think so.
i wouldn't finish it for amillion."
his experience was only the experience of the majority of thatindustrious night school in the cabin.
if you wish to inflict aheartless and malignant punishment upon a young person, pledge him tokeep a journal a year.
a good many expedients were resorted to to keep the excursionists amusedand satisfied.
a club was formed, of all the passengers, which met inthe writing school after prayers and read aloud about the countries wewere approaching and discussed the information so obtained.
several times the photographer of the expedition brought out histransparent pictures and gave us a handsome magic-lantern exhibition.
his views were nearly all of foreign scenes, but there were one or twohome pictures among them.
he advertised that he would "open hisperformance in the after cabin at 'two bells' (nine p.m.) and show thepassengers where they shall eventually arrive"--which was all very well,but by a funny accident the first picture that flamed out upon the canvaswas a view of greenwood cemetery!
on several starlight nights we danced on the upper deck, under theawnings, and made something of a ball-room display of brilliancy byhanging a number of ship's lanterns to the stanchions.
our musicconsisted of the well-mixed strains of a melodeon which was a littleasthmatic and apt to catch its breath where it ought to come out strong,a clarinet which was a little unreliable on the high keys and rathermelancholy on the low ones, and a disreputable accordion that had a leaksomewhere and breathed louder than it squawked--a more elegant term doesnot occur to me just now.
however, the dancing was infinitely worse thanthe music.
when the ship rolled to starboard the whole platoon ofdancers came charging down to starboard with it, and brought up in massat the rail; and when it rolled to port they went floundering down toport with the same unanimity of sentiment.
waltzers spun aroundprecariously for a matter of fifteen seconds and then went scurrying downto the rail as if they meant to go overboard.
the virginia reel, asperformed on board the quaker city, had more genuine reel about it thanany reel i ever saw before, and was as full of interest to the spectatoras it was full of desperate chances and hairbreadth escapes to theparticipant.
we gave up dancing, finally.
we celebrated a lady's birthday anniversary with toasts, speeches, apoem, and so forth.
we also had a mock trial.
no ship ever went to seathat hadn't a mock trial on board.
the purser was accused of stealing anovercoat from stateroom no.
10.  a judge was appointed; also clerks, acrier of the court, constables, sheriffs; counsel for the state and forthe defendant; witnesses were subpoenaed, and a jury empaneled after muchchallenging.
the witnesses were stupid and unreliable and contradictory,as witnesses always are.
the counsel were eloquent, argumentative, andvindictively abusive of each other, as was characteristic and proper.
the case was at last submitted and duly finished by the judge with anabsurd decision and a ridiculous sentence.
the acting of charades was tried on several evenings by the younggentlemen and ladies, in the cabins, and proved the most distinguishedsuccess of all the amusement experiments.
an attempt was made to organize a debating club, but it was a failure.
there was no oratorical talent in the ship.
we all enjoyed ourselves--i think i can safely say that, but it was in arather quiet way.
we very, very seldom played the piano; we played theflute and the clarinet together, and made good music, too, what there wasof it, but we always played the same old tune; it was a very pretty tune--how well i remember it--i wonder when i shall ever get rid of it.
wenever played either the melodeon or the organ except at devotions--but iam too fast: young albert did know part of a tune something about"o something-or-other how sweet it is to know that he's hiswhat's-his-name" (i do not remember the exact title of it, but it wasvery plaintive and full of sentiment); albert played that pretty muchall the time until we contracted with him to restrain himself.
butnobody ever sang by moonlight on the upper deck, and the congregationalsinging at church and prayers was not of a superior order ofarchitecture.
i put up with it as long as i could and then joined inand tried to improve it, but this encouraged young george to join intoo, and that made a failure of it; because george's voice was just"turning," and when he was singing a dismal sort of bass it was apt tofly off the handle and startle everybody with a most discordant cackleon the upper notes.
george didn't know the tunes, either, which wasalso a drawback to his performances.
i said:"come, now, george, don't improvise.
it looks too egotistical.
it willprovoke remark.
just stick to 'coronation,' like the others.
it is agood tune--you can't improve it any, just off-hand, in this way."
"why, i'm not trying to improve it--and i am singing like the others--just as it is in the notes."
and he honestly thought he was, too; and so he had no one to blame buthimself when his voice caught on the center occasionally and gave him thelockjaw.
there were those among the unregenerated who attributed the unceasinghead-winds to our distressing choir-music.
there were those who saidopenly that it was taking chances enough to have such ghastly music goingon, even when it was at its best; and that to exaggerate the crime byletting george help was simply flying in the face of providence.
thesesaid that the choir would keep up their lacerating attempts at melodyuntil they would bring down a storm some day that would sink the ship.
there were even grumblers at the prayers.
the executive officer said thepilgrims had no charity:"there they are, down there every night at eight bells, praying for fairwinds--when they know as well as i do that this is the only ship goingeast this time of the year, but there's a thousand coming west--what's afair wind for us is a head wind to them--the almighty's blowing a fairwind for a thousand vessels, and this tribe wants him to turn it cleararound so as to accommodate one--and she a steamship at that!
it ain'tgood sense, it ain't good reason, it ain't good christianity, it ain'tcommon human charity.
avast with such nonsense!"
taking it "by and large," as the sailors say, we had a pleasant ten days'run from new york to the azores islands--not a fast run, for the distanceis only twenty-four hundred miles, but a right pleasant one in the main.
true, we had head winds all the time, and several stormy experienceswhich sent fifty percent of the passengers to bed sick and made the shiplook dismal and deserted--stormy experiences that all will remember whoweathered them on the tumbling deck and caught the vast sheets of spraythat every now and then sprang high in air from the weather bow and sweptthe ship like a thunder-shower; but for the most part we had balmy summerweather and nights that were even finer than the days.
we had thephenomenon of a full moon located just in the same spot in the heavens atthe same hour every night.
the reason of this singular conduct on thepart of the moon did not occur to us at first, but it did afterward whenwe reflected that we were gaining about twenty minutes every day becausewe were going east so fast--we gained just about enough every day to keepalong with the moon.
it was becoming an old moon to the friends we hadleft behind us, but to us joshuas it stood still in the same place andremained always the same.
young mr. blucher, who is from the far west and is on his first voyage,was a good deal worried by the constantly changing "ship time."
he wasproud of his new watch at first and used to drag it out promptly wheneight bells struck at noon, but he came to look after a while as if hewere losing confidence in it.
seven days out from new york he came ondeck and said with great decision:"this thing's a swindle!"
"what's a swindle?"
"why, this watch.
i bought her out in illinois--gave $150 for her--and ithought she was good.
and, by george, she is good onshore, but somehowshe don't keep up her lick here on the water--gets seasick may be.
sheskips; she runs along regular enough till half-past eleven, and then, allof a sudden, she lets down.
i've set that old regulator up faster andfaster, till i've shoved it clear around, but it don't do any good; shejust distances every watch in the ship, and clatters along in a waythat's astonishing till it is noon, but them eight bells always gets inabout ten minutes ahead of her anyway.
i don't know what to do with hernow.
she's doing all she can--she's going her best gait, but it won'tsave her.
now, don't you know, there ain't a watch in the ship that'smaking better time than she is, but what does it signify?
when you hearthem eight bells you'll find her just about ten minutes short of herscore sure."
the ship was gaining a full hour every three days, and this fellow wastrying to make his watch go fast enough to keep up to her.
but, as hehad said, he had pushed the regulator up as far as it would go, and thewatch was "on its best gait," and so nothing was left him but to fold hishands and see the ship beat the race.
we sent him to the captain, and heexplained to him the mystery of "ship time" and set his troubled mind atrest.
this young man asked a great many questions about seasicknessbefore we left, and wanted to know what its characteristics were and howhe was to tell when he had it.
he found out.
we saw the usual sharks, blackfish, porpoises, &c., of course, and by andby large schools of portuguese men-of-war were added to the regular listof sea wonders.
some of them were white and some of a brilliant carminecolor.
the nautilus is nothing but a transparent web of jelly thatspreads itself to catch the wind, and has fleshy-looking strings a footor two long dangling from it to keep it steady in the water.
it is anaccomplished sailor and has good sailor judgment.
it reefs its sail whena storm threatens or the wind blows pretty hard, and furls it entirelyand goes down when a gale blows.
ordinarily it keeps its sail wet and ingood sailing order by turning over and dipping it in the water for amoment.
seamen say the nautilus is only found in these waters betweenthe 35th and 45th parallels of latitude.
at three o'clock on the morning of the twenty-first of june, we wereawakened and notified that the azores islands were in sight.
i said idid not take any interest in islands at three o'clock in the morning.
but another persecutor came, and then another and another, and finallybelieving that the general enthusiasm would permit no one to slumber inpeace, i got up and went sleepily on deck.
it was five and a halfo'clock now, and a raw, blustering morning.
the passengers were huddledabout the smoke-stacks and fortified behind ventilators, and all werewrapped in wintry costumes and looking sleepy and unhappy in the pitilessgale and the drenching spray.
the island in sight was flores.
it seemed only a mountain of mudstanding up out of the dull mists of the sea.
but as we bore down uponit the sun came out and made it a beautiful picture--a mass of greenfarms and meadows that swelled up to a height of fifteen hundred feet andmingled its upper outlines with the clouds.
it was ribbed with sharp,steep ridges and cloven with narrow canyons, and here and there on theheights, rocky upheavals shaped themselves into mimic battlements andcastles; and out of rifted clouds came broad shafts of sunlight, thatpainted summit, and slope and glen, with bands of fire, and left belts ofsomber shade between.
it was the aurora borealis of the frozen poleexiled to a summer land!
we skirted around two-thirds of the island, four miles from shore, andall the opera glasses in the ship were called into requisition to settledisputes as to whether mossy spots on the uplands were groves of trees orgroves of weeds, or whether the white villages down by the sea werereally villages or only the clustering tombstones of cemeteries.
finallywe stood to sea and bore away for san miguel, and flores shortly became adome of mud again and sank down among the mists, and disappeared.
but tomany a seasick passenger it was good to see the green hills again, andall were more cheerful after this episode than anybody could haveexpected them to be, considering how sinfully early they had gotten up.
but we had to change our purpose about san miguel, for a storm came upabout noon that so tossed and pitched the vessel that common sensedictated a run for shelter.
therefore we steered for the nearest islandof the group--fayal (the people there pronounce it fy-all, and put theaccent on the first syllable).
we anchored in the open roadstead ofhorta, half a mile from the shore.
the town has eight thousand to tenthousand inhabitants.
its snow-white houses nestle cosily in a sea offresh green vegetation, and no village could look prettier or moreattractive.
it sits in the lap of an amphitheater of hills which arethree hundred to seven hundred feet high, and carefully cultivated clearto their summits--not a foot of soil left idle.
every farm and everyacre is cut up into little square inclosures by stone walls, whose dutyit is to protect the growing products from the destructive gales thatblow there.
these hundreds of green squares, marked by their black lavawalls, make the hills look like vast checkerboards.
the islands belong to portugal, and everything in fayal has portuguesecharacteristics about it.
but more of that anon.
a swarm of swarthy,noisy, lying, shoulder-shrugging, gesticulating portuguese boatmen, withbrass rings in their ears and fraud in their hearts, climbed the ship'ssides, and various parties of us contracted with them to take us ashoreat so much a head, silver coin of any country.
we landed under the wallsof a little fort, armed with batteries of twelve-and-thirty-two-pounders,which horta considered a most formidable institution, but if we were everto get after it with one of our turreted monitors, they would have tomove it out in the country if they wanted it where they could go and findit again when they needed it.
the group on the pier was a rusty one--menand women, and boys and girls, all ragged and barefoot, uncombed andunclean, and by instinct, education, and profession beggars.
theytrooped after us, and never more while we tarried in fayal did we get ridof them.
we walked up the middle of the principal street, and thesevermin surrounded us on all sides and glared upon us; and every momentexcited couples shot ahead of the procession to get a good look back,just as village boys do when they accompany the elephant on hisadvertising trip from street to street.
it was very flattering to me tobe part of the material for such a sensation.
here and there in thedoorways we saw women with fashionable portuguese hoods on.
this hood isof thick blue cloth, attached to a cloak of the same stuff, and is amarvel of ugliness.
it stands up high and spreads far abroad, and isunfathomably deep.
it fits like a circus tent, and a woman's head ishidden away in it like the man's who prompts the singers from his tinshed in the stage of an opera.
there is no particle of trimming aboutthis monstrous capote, as they call it--it is just a plain, uglydead-blue mass of sail, and a woman can't go within eight points of thewind with one of them on; she has to go before the wind or not at all.
the general style of the capote is the same in all the islands, and willremain so for the next ten thousand years, but each island shapes itscapotes just enough differently from the others to enable an observer totell at a glance what particular island a lady hails from.
the portuguese pennies, or reis (pronounced rays), are prodigious.
ittakes one thousand reis to make a dollar, and all financial estimates aremade in reis.
we did not know this until after we had found it outthrough blucher.
blucher said he was so happy and so grateful to be onsolid land once more that he wanted to give a feast--said he had heard itwas a cheap land, and he was bound to have a grand banquet.
he invitednine of us, and we ate an excellent dinner at the principal hotel.
inthe midst of the jollity produced by good cigars, good wine, and passableanecdotes, the landlord presented his bill.
blucher glanced at it andhis countenance fell.
he took another look to assure himself that hissenses had not deceived him and then read the items aloud, in a falteringvoice, while the roses in his cheeks turned to ashes:"'ten dinners, at 600 reis, 6,000 reis!'
ruin and desolation!
"'twenty-five cigars, at 100 reis, 2,500 reis!'
oh, my sainted mother!
"'eleven bottles of wine, at 1,200 reis, 13,200 reis!'
be with us all!
"'total, twenty-one thousand seven hundred reis!'
the suffering moses!
there ain't money enough in the ship to pay that bill!
go--leave me tomy misery, boys, i am a ruined community."
i think it was the blankest-looking party i ever saw.
nobody could say aword.
it was as if every soul had been stricken dumb.
wine glassesdescended slowly to the table, their contents untasted.
cigars droppedunnoticed from nerveless fingers.
each man sought his neighbor's eye,but found in it no ray of hope, no encouragement.
at last the fearfulsilence was broken.
the shadow of a desperate resolve settled uponblucher's countenance like a cloud, and he rose up and said:"landlord, this is a low, mean swindle, and i'll never, never stand it.
here's a hundred and fifty dollars, sir, and it's all you'll get--i'llswim in blood before i'll pay a cent more."
our spirits rose and the landlord's fell--at least we thought so; he wasconfused, at any rate, notwithstanding he had not understood a word thathad been said.
he glanced from the little pile of gold pieces to blucherseveral times and then went out.
he must have visited an american, forwhen he returned, he brought back his bill translated into a languagethat a christian could understand--thus:10 dinners, 6,000 reis, or .
.$6.0025 cigars, 2,500 reis, or .
2.5011 bottles wine, 13,200 reis, or  13.20total 21,700 reis, or .
$21.70happiness reigned once more in blucher's dinner party.
more refreshmentswere ordered.
i think the azores must be very little known in america.
out of ourwhole ship's company there was not a solitary individual who knewanything whatever about them.
some of the party, well read concerningmost other lands, had no other information about the azores than thatthey were a group of nine or ten small islands far out in the atlantic,something more than halfway between new york and gibraltar.
these considerations move me to put in a paragraph of dry factsjust here.
the community is eminently portuguese--that is to say, it is slow, poor,shiftless, sleepy, and lazy.
there is a civil governor, appointed by theking of portugal, and also a military governor, who can assume supremecontrol and suspend the civil government at his pleasure.
the islandscontain a population of about 200,000, almost entirely portuguese.
everything is staid and settled, for the country was one hundred yearsold when columbus discovered america.
the principal crop is corn, andthey raise it and grind it just as their great-great-great-grandfathersdid.
they plow with a board slightly shod with iron; their triflinglittle harrows are drawn by men and women; small windmills grind thecorn, ten bushels a day, and there is one assistant superintendent tofeed the mill and a general superintendent to stand by and keep him fromgoing to sleep.
when the wind changes they hitch on some donkeys andactually turn the whole upper half of the mill around until the sails arein proper position, instead of fixing the concern so that the sails couldbe moved instead of the mill.
oxen tread the wheat from the ear, afterthe fashion prevalent in the time of methuselah.
there is not awheelbarrow in the land--they carry everything on their heads, or ondonkeys, or in a wicker-bodied cart, whose wheels are solid blocks ofwood and whose axles turn with the wheel.
there is not a modern plow inthe islands or a threshing machine.
all attempts to introduce them havefailed.
the good catholic portuguese crossed himself and prayed god toshield him from all blasphemous desire to know more than his father didbefore him.
the climate is mild; they never have snow or ice, and i sawno chimneys in the town.
the donkeys and the men, women, and children ofa family all eat and sleep in the same room, and are unclean, are ravagedby vermin, and are truly happy.
the people lie, and cheat the stranger,and are desperately ignorant, and have hardly any reverence for theirdead.
the latter trait shows how little better they are than the donkeysthey eat and sleep with.
the only well-dressed portuguese in the campare the half a dozen well-to-do families, the jesuit priests, and thesoldiers of the little garrison.
the wages of a laborer are twenty totwenty-four cents a day, and those of a good mechanic about twice asmuch.
they count it in reis at a thousand to the dollar, and this makesthem rich and contented.
fine grapes used to grow in the islands, and anexcellent wine was made and exported.
but a disease killed all the vinesfifteen years ago, and since that time no wine has been made.
theislands being wholly of volcanic origin, the soil is necessarily veryrich.
nearly every foot of ground is under cultivation, and two or threecrops a year of each article are produced, but nothing is exported save afew oranges--chiefly to england.
nobody comes here, and nobody goesaway.
news is a thing unknown in fayal.
a thirst for it is a passionequally unknown.
a portuguese of average intelligence inquired if ourcivil war was over.
because, he said, somebody had told him it was--orat least it ran in his mind that somebody had told him something likethat!
and when a passenger gave an officer of the garrison copies of thetribune, the herald, and times, he was surprised to find later news inthem from lisbon than he had just received by the little monthly steamer.
he was told that it came by cable.
he said he knew they had tried to laya cable ten years ago, but it had been in his mind somehow that theyhadn't succeeded!
it is in communities like this that jesuit humbuggery flourishes.
wevisited a jesuit cathedral nearly two hundred years old and found in it apiece of the veritable cross upon which our saviour was crucified.
itwas polished and hard, and in as excellent a state of preservation as ifthe dread tragedy on calvary had occurred yesterday instead of eighteencenturies ago.
but these confiding people believe in that piece of woodunhesitatingly.
in a chapel of the cathedral is an altar with facings of solid silver--atleast they call it so, and i think myself it would go a couple of hundredto the ton (to speak after the fashion of the silver miners)--and beforeit is kept forever burning a small lamp.
a devout lady who died, leftmoney and contracted for unlimited masses for the repose of her soul, andalso stipulated that this lamp should be kept lighted always, day andnight.
she did all this before she died, you understand.
it is a verysmall lamp and a very dim one, and it could not work her much damage, ithink, if it went out altogether.
the great altar of the cathedral and also three or four minor ones are aperfect mass of gilt gimcracks and gingerbread.
and they have a swarm ofrusty, dusty, battered apostles standing around the filagree work, someon one leg and some with one eye out but a gamey look in the other, andsome with two or three fingers gone, and some with not enough nose leftto blow--all of them crippled and discouraged, and fitter subjects forthe hospital than the cathedral.
the walls of the chancel are of porcelain, all pictured over with figuresof almost life size, very elegantly wrought and dressed in the fancifulcostumes of two centuries ago.
the design was a history of something orsomebody, but none of us were learned enough to read the story.
the oldfather, reposing under a stone close by, dated 1686, might have told usif he could have risen.
but he didn't.
as we came down through the town we encountered a squad of little donkeysready saddled for use.
the saddles were peculiar, to say the least.
they consisted of a sort of saw-buck with a small mattress on it, andthis furniture covered about half the donkey.
there were no stirrups,but really such supports were not needed--to use such a saddle was thenext thing to riding a dinner table--there was ample support clear out toone's knee joints.
a pack of ragged portuguese muleteers crowded aroundus, offering their beasts at half a dollar an hour--more rascality to thestranger, for the market price is sixteen cents.
half a dozen of usmounted the ungainly affairs and submitted to the indignity of making aridiculous spectacle of ourselves through the principal streets of a townof 10,000 inhabitants.
it was not a trot, a gallop, or a canter, but a stampede,and made up of all possible or conceivable gaits.
no spurs werenecessary.
there was a muleteer to every donkey and a dozen volunteersbeside, and they banged the donkeys with their goad sticks, and prickedthem with their spikes, and shouted something that sounded like"sekki-yah!"
and kept up a din and a racket that was worse than bedlamitself.
these rascals were all on foot, but no matter, they were alwaysup to time--they can outrun and outlast a donkey.
altogether, ours wasa lively and a picturesque procession, and drew crowded audiences to thebalconies wherever we went.
blucher could do nothing at all with his donkey.
the beast scamperedzigzag across the road and the others ran into him; he scraped blucheragainst carts and the corners of houses; the road was fenced in with highstone walls, and the donkey gave him a polishing first on one side andthen on the other, but never once took the middle; he finally came to thehouse he was born in and darted into the parlor, scraping blucher off atthe doorway.
after remounting, blucher said to the muleteer, "now,that's enough, you know; you go slow hereafter."
but the fellow knew no english and did not understand, so he simply said,"sekki-yah!"
and the donkey was off again like a shot.
he turned a cornersuddenly, and blucher went over his head.
and, to speak truly, everymule stumbled over the two, and the whole cavalcade was piled up in aheap.
no harm done.
a fall from one of those donkeys is of little moreconsequence than rolling off a sofa.
the donkeys all stood still afterthe catastrophe and waited for their dismembered saddles to be patched upand put on by the noisy muleteers.
blucher was pretty angry and wantedto swear, but every time he opened his mouth his animal did so also andlet off a series of brays that drowned all other sounds.
it was fun, scurrying around the breezy hills and through the beautifulcanyons.
there was that rare thing, novelty, about it; it was a fresh,new, exhilarating sensation, this donkey riding, and worth a hundred wornand threadbare home pleasures.
the roads were a wonder, and well they might be.
here was an island withonly a handful of people in it--25,000--and yet such fine roads do notexist in the united states outside of central park.
everywhere you go,in any direction, you find either a hard, smooth, level thoroughfare,just sprinkled with black lava sand, and bordered with little guttersneatly paved with small smooth pebbles, or compactly paved ones likebroadway.
they talk much of the russ pavement in new york, and call it anew invention--yet here they have been using it in this remote littleisle of the sea for two hundred years!
every street in horta ishandsomely paved with the heavy russ blocks, and the surface is neat andtrue as a floor--not marred by holes like broadway.
and every road isfenced in by tall, solid lava walls, which will last a thousand years inthis land where frost is unknown.
they are very thick, and are oftenplastered and whitewashed and capped with projecting slabs of cut stone.
trees from gardens above hang their swaying tendrils down, and contrasttheir bright green with the whitewash or the black lava of the walls andmake them beautiful.
the trees and vines stretch across these narrowroadways sometimes and so shut out the sun that you seem to be ridingthrough a tunnel.
the pavements, the roads, and the bridges are allgovernment work.
the bridges are of a single span--a single arch--of cut stone, without asupport, and paved on top with flags of lava and ornamental pebblework.
everywhere are walls, walls, walls, and all of them tasteful andhandsome--and eternally substantial; and everywhere are those marvelouspavements, so neat, so smooth, and so indestructible.
and if ever roadsand streets and the outsides of houses were perfectly free from any signor semblance of dirt, or dust, or mud, or uncleanliness of any kind, itis horta, it is fayal.
the lower classes of the people, in their personsand their domiciles, are not clean--but there it stops--the town and theisland are miracles of cleanliness.
we arrived home again finally, after a ten-mile excursion, and theirrepressible muleteers scampered at our heels through the main street,goading the donkeys, shouting the everlasting "sekki-yah," and singing"john brown's body" in ruinous english.
when we were dismounted and it came to settling, the shouting and jawingand swearing and quarreling among the muleteers and with us was nearlydeafening.
one fellow would demand a dollar an hour for the use of hisdonkey; another claimed half a dollar for pricking him up, another aquarter for helping in that service, and about fourteen guides presentedbills for showing us the way through the town and its environs; and everyvagrant of them was more vociferous, and more vehement and more franticin gesture than his neighbor.
we paid one guide and paid for onemuleteer to each donkey.
the mountains on some of the islands are very high.
we sailed along theshore of the island of pico, under a stately green pyramid that rose upwith one unbroken sweep from our very feet to an altitude of 7,613 feet,and thrust its summit above the white clouds like an island adrift in afog!
we got plenty of fresh oranges, lemons, figs, apricots, etc., in theseazores, of course.
but i will desist.
i am not here to write patentoffice reports.
we are on our way to gibraltar, and shall reach there five or six daysout from the azores.
a week of buffeting a tempestuous and relentless sea; a week ofseasickness and deserted cabins; of lonely quarterdecks drenched withspray--spray so ambitious that it even coated the smokestacks thick witha white crust of salt to their very tops; a week of shivering in theshelter of the lifeboats and deckhouses by day and blowing suffocating"clouds" and boisterously performing at dominoes in the smoking room atnight.
and the last night of the seven was the stormiest of all.
there was nothunder, no noise but the pounding bows of the ship, the keen whistlingof the gale through the cordage, and the rush of the seething waters.
but the vessel climbed aloft as if she would climb to heaven--then pausedan instant that seemed a century and plunged headlong down again, as froma precipice.
the sheeted sprays drenched the decks like rain.
theblackness of darkness was everywhere.
at long intervals a flash oflightning clove it with a quivering line of fire that revealed a heavingworld of water where was nothing before, kindled the dusky cordage toglittering silver, and lit up the faces of the men with a ghastly luster!
fear drove many on deck that were used to avoiding the night winds andthe spray.
some thought the vessel could not live through the night, andit seemed less dreadful to stand out in the midst of the wild tempest andsee the peril that threatened than to be shut up in the sepulchralcabins, under the dim lamps, and imagine the horrors that were abroad onthe ocean.
and once out--once where they could see the ship strugglingin the strong grasp of the storm--once where they could hear the shriekof the winds and face the driving spray and look out upon the majesticpicture the lightnings disclosed, they were prisoners to a fiercefascination they could not resist, and so remained.
it was a wild night--and a very, very long one.
everybody was sent scampering to the deck at seven o'clock this lovelymorning of the thirtieth of june with the glad news that land was insight!
it was a rare thing and a joyful, to see all the ship's familyabroad once more, albeit the happiness that sat upon every countenancecould only partly conceal the ravages which that long siege of storms hadwrought there.
but dull eyes soon sparkled with pleasure, pallid cheeksflushed again, and frames weakened by sickness gathered new life from thequickening influences of the bright, fresh morning.
yea, and from astill more potent influence: the worn castaways were to see the blessedland again!--and to see it was to bring back that motherland that was inall their thoughts.
within the hour we were fairly within the straits of gibraltar, the tallyellow-splotched hills of africa on our right, with their bases veiled ina blue haze and their summits swathed in clouds--the same being accordingto scripture, which says that "clouds and darkness are over the land."
the words were spoken of this particular portion of africa, i believe.
on our left were the granite-ribbed domes of old spain.
the strait isonly thirteen miles wide in its narrowest part.
at short intervals along the spanish shore were quaint-looking old stonetowers--moorish, we thought--but learned better afterwards.
in formertimes the morocco rascals used to coast along the spanish main in theirboats till a safe opportunity seemed to present itself, and then dart inand capture a spanish village and carry off all the pretty women theycould find.
it was a pleasant business, and was very popular.
thespaniards built these watchtowers on the hills to enable them to keep asharper lookout on the moroccan speculators.
the picture on the other hand was very beautiful to eyes weary of thechangeless sea, and by and by the ship's company grew wonderfullycheerful.
but while we stood admiring the cloud-capped peaks and thelowlands robed in misty gloom a finer picture burst upon us and chainedevery eye like a magnet--a stately ship, with canvas piled on canvas tillshe was one towering mass of bellying sail!
she came speeding over thesea like a great bird.
africa and spain were forgotten.
all homage wasfor the beautiful stranger.
while everybody gazed she swept superbly byand flung the stars and stripes to the breeze!
quicker than thought,hats and handkerchiefs flashed in the air, and a cheer went up!
she wasbeautiful before--she was radiant now.
many a one on our decks knew thenfor the first time how tame a sight his country's flag is at homecompared to what it is in a foreign land.
to see it is to see a visionof home itself and all its idols, and feel a thrill that would stir avery river of sluggish blood!
we were approaching the famed pillars of hercules, and already theafrican one, "ape's hill," a grand old mountain with summit streaked withgranite ledges, was in sight.
the other, the great rock of gibraltar,was yet to come.
the ancients considered the pillars of hercules thehead of navigation and the end of the world.
the information theancients didn't have was very voluminous.
even the prophets wrote bookafter book and epistle after epistle, yet never once hinted at theexistence of a great continent on our side of the water; yet they musthave known it was there, i should think.
in a few moments a lonely and enormous mass of rock, standing seeminglyin the center of the wide strait and apparently washed on all sides bythe sea, swung magnificently into view, and we needed no tedious traveledparrot to tell us it was gibraltar.
there could not be two rocks likethat in one kingdom.
the rock of gibraltar is about a mile and a half long, i should say, by1,400 to 1,500 feet high, and a quarter of a mile wide at its base.
oneside and one end of it come about as straight up out of the sea as theside of a house, the other end is irregular and the other side is a steepslant which an army would find very difficult to climb.
at the foot ofthis slant is the walled town of gibraltar--or rather the town occupiespart of the slant.
everywhere--on hillside, in the precipice, by thesea, on the heights--everywhere you choose to look, gibraltar is cladwith masonry and bristling with guns.
it makes a striking and livelypicture from whatsoever point you contemplate it.
it is pushed out intothe sea on the end of a flat, narrow strip of land, and is suggestive ofa "gob" of mud on the end of a shingle.
a few hundred yards of this flatground at its base belongs to the english, and then, extending across thestrip from the atlantic to the mediterranean, a distance of a quarter ofa mile, comes the "neutral ground," a space two or three hundred yardswide, which is free to both parties.
"are you going through spain to paris?"
that question was bandied aboutthe ship day and night from fayal to gibraltar, and i thought i nevercould get so tired of hearing any one combination of words again or moretired of answering, "i don't know."
at the last moment six or seven hadsufficient decision of character to make up their minds to go, and didgo, and i felt a sense of relief at once--it was forever too late now andi could make up my mind at my leisure not to go.
i must have aprodigious quantity of mind; it takes me as much as a week sometimes tomake it up.
but behold how annoyances repeat themselves.
we had no sooner gotten ridof the spain distress than the gibraltar guides started another--atiresome repetition of a legend that had nothing very astonishing aboutit, even in the first place: "that high hill yonder is called the queen'schair; it is because one of the queens of spain placed her chair therewhen the french and spanish troops were besieging gibraltar, and said shewould never move from the spot till the english flag was lowered from thefortresses.
if the english hadn't been gallant enough to lower the flagfor a few hours one day, she'd have had to break her oath or die upthere."
we rode on asses and mules up the steep, narrow streets and entered thesubterranean galleries the english have blasted out in the rock.
thesegalleries are like spacious railway tunnels, and at short intervals inthem great guns frown out upon sea and town through portholes five or sixhundred feet above the ocean.
there is a mile or so of this subterraneanwork, and it must have cost a vast deal of money and labor.
the galleryguns command the peninsula and the harbors of both oceans, but they mightas well not be there, i should think, for an army could hardly climb theperpendicular wall of the rock anyhow.
those lofty portholes affordsuperb views of the sea, though.
at one place, where a jutting crag washollowed out into a great chamber whose furniture was huge cannon andwhose windows were portholes, a glimpse was caught of a hill not faraway, and a soldier said:"that high hill yonder is called the queen's chair; it is because a queenof spain placed her chair there once when the french and spanish troopswere besieging gibraltar, and said she would never move from the spottill the english flag was lowered from the fortresses.
if the englishhadn't been gallant enough to lower the flag for a few hours one day,she'd have had to break her oath or die up there."
on the topmost pinnacle of gibraltar we halted a good while, and no doubtthe mules were tired.
they had a right to be.
the military road wasgood, but rather steep, and there was a good deal of it.
the view fromthe narrow ledge was magnificent; from it vessels seeming like thetiniest little toy boats were turned into noble ships by the telescopes,and other vessels that were fifty miles away and even sixty, they said,and invisible to the naked eye, could be clearly distinguished throughthose same telescopes.
below, on one side, we looked down upon anendless mass of batteries and on the other straight down to the sea.
while i was resting ever so comfortably on a rampart, and cooling mybaking head in the delicious breeze, an officious guide belonging toanother party came up and said:"senor, that high hill yonder is called the queen's chair--""sir, i am a helpless orphan in a foreign land.
have pity on me.
don't--now don't inflict that most in-fernal old legend on me anymore today!"
there--i had used strong language after promising i would never do soagain; but the provocation was more than human nature could bear.
if youhad been bored so, when you had the noble panorama of spain and africaand the blue mediterranean spread abroad at your feet, and wanted to gazeand enjoy and surfeit yourself in its beauty in silence, you might haveeven burst into stronger language than i did.
gibraltar has stood several protracted sieges, one of them of nearly fouryears' duration (it failed), and the english only captured it bystratagem.
the wonder is that anybody should ever dream of trying soimpossible a project as the taking it by assault--and yet it has beentried more than once.
the moors held the place twelve hundred years ago, and a staunch oldcastle of theirs of that date still frowns from the middle of the town,with moss-grown battlements and sides well scarred by shots fired inbattles and sieges that are forgotten now.
a secret chamber in the rockbehind it was discovered some time ago, which contained a sword ofexquisite workmanship, and some quaint old armor of a fashion thatantiquaries are not acquainted with, though it is supposed to be roman.
roman armor and roman relics of various kinds have been found in a cavein the sea extremity of gibraltar; history says rome held this part ofthe country about the christian era, and these things seem to confirm thestatement.
in that cave also are found human bones, crusted with a very thick, stonycoating, and wise men have ventured to say that those men not only livedbefore the flood, but as much as ten thousand years before it.
it may betrue--it looks reasonable enough--but as long as those parties can't voteanymore, the matter can be of no great public interest.
in this cavelikewise are found skeletons and fossils of animals that exist in everypart of africa, yet within memory and tradition have never existed in anyportion of spain save this lone peak of gibraltar!
so the theory is thatthe channel between gibraltar and africa was once dry land, and that thelow, neutral neck between gibraltar and the spanish hills behind it wasonce ocean, and of course that these african animals, being over atgibraltar (after rock, perhaps--there is plenty there), got closed outwhen the great change occurred.
the hills in africa, across the channel,are full of apes, and there are now and always have been apes on the rockof gibraltar--but not elsewhere in spain!
the subject is an interestingone.
there is an english garrison at gibraltar of 6,000 or 7,000 men, and souniforms of flaming red are plenty; and red and blue, and undresscostumes of snowy white, and also the queer uniform of the bare-kneedhighlander; and one sees soft-eyed spanish girls from san roque, andveiled moorish beauties (i suppose they are beauties) from tarifa, andturbaned, sashed, and trousered moorish merchants from fez, andlong-robed, bare-legged, ragged muhammadan vagabonds from tetuan andtangier, some brown, some yellow and some as black as virgin ink--andjews from all around, in gabardine, skullcap, and slippers, just as theyare in pictures and theaters, and just as they were three thousand yearsago, no doubt.
you can easily understand that a tribe (somehow ourpilgrims suggest that expression, because they march in a stragglingprocession through these foreign places with such an indian-like air ofcomplacency and independence about them) like ours, made up from fifteenor sixteen states of the union, found enough to stare at in thisshifting panorama of fashion today.
speaking of our pilgrims reminds me that we have one or two people amongus who are sometimes an annoyance.
however, i do not count the oracle inthat list.
i will explain that the oracle is an innocent old ass whoeats for four and looks wiser than the whole academy of france would haveany right to look, and never uses a one-syllable word when he can thinkof a longer one, and never by any possible chance knows the meaning ofany long word he uses or ever gets it in the right place; yet he willserenely venture an opinion on the most abstruse subject and back it upcomplacently with quotations from authors who never existed, and finallywhen cornered will slide to the other side of the question, say he hasbeen there all the time, and come back at you with your own spokenarguments, only with the big words all tangled, and play them in yourvery teeth as original with himself.
he reads a chapter in theguidebooks, mixes the facts all up, with his bad memory, and then goesoff to inflict the whole mess on somebody as wisdom which has beenfestering in his brain for years and which he gathered in college fromerudite authors who are dead now and out of print.
this morning atbreakfast he pointed out of the window and said:"do you see that there hill out there on that african coast?
it's one ofthem pillows of herkewls, i should say--and there's the ultimate onealongside of it."
"the ultimate one--that is a good word--but the pillars are not both onthe same side of the strait."
(i saw he had been deceived by acarelessly written sentence in the guidebook.)
"well, it ain't for you to say, nor for me.
some authors states it thatway, and some states it different.
old gibbons don't say nothing aboutit--just shirks it complete--gibbons always done that when he got stuck--but there is rolampton, what does he say?
why, he says that they wasboth on the same side, and trinculian, and sobaster, and syraccus, andlangomarganbl----""oh, that will do--that's enough.
if you have got your hand in forinventing authors and testimony, i have nothing more to say--let them beon the same side."
we don't mind the oracle.
we rather like him.
we can tolerate theoracle very easily, but we have a poet and a good-natured enterprisingidiot on board, and they do distress the company.
the one gives copiesof his verses to consuls, commanders, hotel keepers, arabs, dutch--toanybody, in fact, who will submit to a grievous infliction most kindlymeant.
his poetry is all very well on shipboard, notwithstanding when hewrote an "ode to the ocean in a storm" in one half hour, and an"apostrophe to the rooster in the waist of the ship" in the next, thetransition was considered to be rather abrupt; but when he sends aninvoice of rhymes to the governor of fayal and another to the commanderin chief and other dignitaries in gibraltar with the compliments of thelaureate of the ship, it is not popular with the passengers.
the other personage i have mentioned is young and green, and not bright,not learned, and not wise.
he will be, though, someday if he recollectsthe answers to all his questions.
he is known about the ship as the"interrogation point," and this by constant use has become shortened to"interrogation."
he has distinguished himself twice already.
in fayalthey pointed out a hill and told him it was 800 feet high and 1,100 feetlong.
and they told him there was a tunnel 2,000 feet long and 1,000feet high running through the hill, from end to end.
he believed it.
herepeated it to everybody, discussed it, and read it from his notes.
finally, he took a useful hint from this remark, which a thoughtful oldpilgrim made:"well, yes, it is a little remarkable--singular tunnel altogether--standsup out of the top of the hill about two hundred feet, and one end of itsticks out of the hill about nine hundred!"
here in gibraltar he corners these educated british officers and badgersthem with braggadocio about america and the wonders she can perform!
hetold one of them a couple of our gunboats could come here and knockgibraltar into the mediterranean sea!
at this present moment half a dozen of us are taking a private pleasureexcursion of our own devising.
we form rather more than half the list ofwhite passengers on board a small steamer bound for the venerable moorishtown of tangier, africa.
nothing could be more absolutely certain thanthat we are enjoying ourselves.
one can not do otherwise who speeds overthese sparkling waters and breathes the soft atmosphere of this sunnyland.
care cannot assail us here.
we are out of its jurisdiction.
we even steamed recklessly by the frowning fortress of malabat(a stronghold of the emperor of morocco) without a twinge of fear.
the whole garrison turned out under arms and assumed a threateningattitude--yet still we did not fear.
the entire garrison marched andcounter-marched within the rampart, in full view--yet notwithstandingeven this, we never flinched.
i suppose we really do not know what fear is.
i inquired the name of thegarrison of the fortress of malabat, and they said it was mehemet ali bensancom.
i said it would be a good idea to get some more garrisons tohelp him; but they said no, he had nothing to do but hold the place, andhe was competent to do that, had done it two years already.
that wasevidence which one could not well refute.
there is nothing likereputation.
every now and then my glove purchase in gibraltar last night intrudesitself upon me.
dan and the ship's surgeon and i had been up to thegreat square, listening to the music of the fine military bands andcontemplating english and spanish female loveliness and fashion, and atnine o'clock were on our way to the theater, when we met the general, thejudge, the commodore, the colonel, and the commissioner of the unitedstates of america to europe, asia, and africa, who had been to the clubhouse to register their several titles and impoverish the bill of fare;and they told us to go over to the little variety store near the hall ofjustice and buy some kid gloves.
they said they were elegant and verymoderate in price.
it seemed a stylish thing to go to the theater in kidgloves, and we acted upon the hint.
a very handsome young lady in thestore offered me a pair of blue gloves.
i did not want blue, but shesaid they would look very pretty on a hand like mine.
the remark touchedme tenderly.
i glanced furtively at my hand, and somehow it did seemrather a comely member.
i tried a glove on my left and blushed a little.
manifestly the size was too small for me.
but i felt gratified when shesaid:"oh, it is just right!"
yet i knew it was no such thing.
i tugged at it diligently, but it was discouraging work.
i see you are accustomed to wearing kid gloves--but some gentlemenare so awkward about putting them on."
it was the last compliment i had expected.
i only understand putting onthe buckskin article perfectly.
i made another effort and tore the glovefrom the base of the thumb into the palm of the hand--and tried to hidethe rent.
she kept up her compliments, and i kept up my determination todeserve them or die:"ah, you have had experience!
[a rip down the back of the hand.]
theyare just right for you--your hand is very small--if they tear you neednot pay for them.
[a rent across the middle.]
i can always tell when agentleman understands putting on kid gloves.
there is a grace about itthat only comes with long practice."
the whole after-guard of the glove"fetched away," as the sailors say, the fabric parted across theknuckles, and nothing was left but a melancholy ruin.
i was too much flattered to make an exposure and throw the merchandise onthe angel's hands.
i was hot, vexed, confused, but still happy; but ihated the other boys for taking such an absorbing interest in theproceedings.
i wished they were in jericho.
i felt exquisitely meanwhen i said cheerfully:"this one does very well; it fits elegantly.
i like a glove that fits.
no, never mind, ma'am, never mind; i'll put the other on in the street.
it is warm here."
it was warm.
it was the warmest place i ever was in.
i paid the bill,and as i passed out with a fascinating bow i thought i detected a lightin the woman's eye that was gently ironical; and when i looked back fromthe street, and she was laughing all to herself about something or other,i said to myself with withering sarcasm, "oh, certainly; you know how toput on kid gloves, don't you?
a self-complacent ass, ready to beflattered out of your senses by every petticoat that chooses to take thetrouble to do it!"
the silence of the boys annoyed me.
finally dan said musingly:"some gentlemen don't know how to put on kid gloves at all, but some do."
and the doctor said (to the moon, i thought):"but it is always easy to tell when a gentleman is used to putting on kidgloves."
dan soliloquized after a pause:"ah, yes; there is a grace about it that only comes with long, very longpractice."
"yes, indeed, i've noticed that when a man hauls on a kid glove like hewas dragging a cat out of an ash hole by the tail, he understands puttingon kid gloves; he's had ex--""boys, enough of a thing's enough!
you think you are very smart, isuppose, but i don't.
and if you go and tell any of those old gossips inthe ship about this thing, i'll never forgive you for it; that's all."
they let me alone then for the time being.
we always let each otheralone in time to prevent ill feeling from spoiling a joke.
but they hadbought gloves, too, as i did.
we threw all the purchases away togetherthis morning.
they were coarse, unsubstantial, freckled all over withbroad yellow splotches, and could neither stand wear nor publicexhibition.
we had entertained an angel unawares, but we did not takeher in.
she did that for us.
a tribe of stalwart moors are wading into the sea to carry usashore on their backs from the small boats.
this is royal!
let those who went up through spain make the best of it--these dominions of the emperor of morocco suit our little party wellenough.
we have had enough of spain at gibraltar for the present.
tangier is the spot we have been longing for all the time.
elsewhere wehave found foreign-looking things and foreign-looking people, but alwayswith things and people intermixed that we were familiar with before, andso the novelty of the situation lost a deal of its force.
we wantedsomething thoroughly and uncompromisingly foreign--foreign from top tobottom--foreign from center to circumference--foreign inside and outsideand all around--nothing anywhere about it to dilute its foreignness--nothing to remind us of any other people or any other land under the sun.
in tangier we have found it.
here is not the slightest thingthat ever we have seen save in pictures--and we always mistrusted thepictures before.
we cannot anymore.
the pictures used to seemexaggerations--they seemed too weird and fanciful for reality.
butbehold, they were not wild enough--they were not fanciful enough--theyhave not told half the story.
tangier is a foreign land if ever therewas one, and the true spirit of it can never be found in any book savethe arabian nights.
here are no white men visible, yet swarms ofhumanity are all about us.
here is a packed and jammed city enclosed ina massive stone wall which is more than a thousand years old.
all thehouses nearly are one-and two-story, made of thick walls of stone,plastered outside, square as a dry-goods box, flat as a floor on top, nocornices, whitewashed all over--a crowded city of snowy tombs!
and thedoors are arched with the peculiar arch we see in moorish pictures; thefloors are laid in varicolored diamond flags; in tesselated, many-coloredporcelain squares wrought in the furnaces of fez; in red tiles and broadbricks that time cannot wear; there is no furniture in the rooms (ofjewish dwellings) save divans--what there is in moorish ones no man mayknow; within their sacred walls no christian dog can enter.
and thestreets are oriental--some of them three feet wide, some six, but onlytwo that are over a dozen; a man can blockade the most of them byextending his body across them.
isn't it an oriental picture?
there are stalwart bedouins of the desert here, and stately moors proudof a history that goes back to the night of time; and jews whose fathersfled hither centuries upon centuries ago; and swarthy riffians from themountains--born cut-throats--and original, genuine negroes as black asmoses; and howling dervishes and a hundred breeds of arabs--all sorts anddescriptions of people that are foreign and curious to look upon.
and their dresses are strange beyond all description.
here is a bronzedmoor in a prodigious white turban, curiously embroidered jacket, gold andcrimson sash, of many folds, wrapped round and round his waist, trousersthat only come a little below his knee and yet have twenty yards of stuffin them, ornamented scimitar, bare shins, stockingless feet, yellowslippers, and gun of preposterous length--a mere soldier!--i thought hewas the emperor at least.
and here are aged moors with flowing whitebeards and long white robes with vast cowls; and bedouins with long,cowled, striped cloaks; and negroes and riffians with heads clean-shavenexcept a kinky scalp lock back of the ear or, rather, upon the aftercorner of the skull; and all sorts of barbarians in all sorts of weirdcostumes, and all more or less ragged.
and here are moorish women whoare enveloped from head to foot in coarse white robes, and whose sex canonly be determined by the fact that they only leave one eye visible andnever look at men of their own race, or are looked at by them in public.
here are five thousand jews in blue gabardines, sashes about theirwaists, slippers upon their feet, little skullcaps upon the backs oftheir heads, hair combed down on the forehead, and cut straight acrossthe middle of it from side to side--the selfsame fashion their tangierancestors have worn for i don't know how many bewildering centuries.
their feet and ankles are bare.
their noses are all hooked, and hookedalike.
they all resemble each other so much that one could almostbelieve they were of one family.
their women are plump and pretty, anddo smile upon a christian in a way which is in the last degreecomforting.
what a funny old town it is!
it seems like profanation to laugh and jestand bandy the frivolous chat of our day amid its hoary relics.
only thestately phraseology and the measured speech of the sons of the prophetare suited to a venerable antiquity like this.
here is a crumbling wallthat was old when columbus discovered america; was old when peter thehermit roused the knightly men of the middle ages to arm for the firstcrusade; was old when charlemagne and his paladins beleaguered enchantedcastles and battled with giants and genii in the fabled days of the oldentime; was old when christ and his disciples walked the earth; stood whereit stands today when the lips of memnon were vocal and men bought andsold in the streets of ancient thebes!
the phoenicians, the carthagenians, the english, moors, romans, all havebattled for tangier--all have won it and lost it.
here is a ragged,oriental-looking negro from some desert place in interior africa, fillinghis goatskin with water from a stained and battered fountain built by theromans twelve hundred years ago.
yonder is a ruined arch of a bridgebuilt by julius caesar nineteen hundred years ago.
men who had seen theinfant saviour in the virgin's arms have stood upon it, maybe.
near it are the ruins of a dockyard where caesar repaired his ships andloaded them with grain when he invaded britain, fifty years before thechristian era.
here, under the quiet stars, these old streets seem thronged with thephantoms of forgotten ages.
my eyes are resting upon a spot where stooda monument which was seen and described by roman historians less than twothousand years ago, whereon was inscribed:               "we are the canaanites.
we are they that               have been driven out of the land of canaan               by the jewish robber, joshua."
joshua drove them out, and they came here.
not many leagues from here isa tribe of jews whose ancestors fled thither after an unsuccessful revoltagainst king david, and these their descendants are still under a ban andkeep to themselves.
tangier has been mentioned in history for three thousand years.
and itwas a town, though a queer one, when hercules, clad in his lion skin,landed here, four thousand years ago.
in these streets he met anitus,the king of the country, and brained him with his club, which was thefashion among gentlemen in those days.
the people of tangier (calledtingis then) lived in the rudest possible huts and dressed in skins andcarried clubs, and were as savage as the wild beasts they were constantlyobliged to war with.
but they were a gentlemanly race and did no work.
they lived on the natural products of the land.
their king's countryresidence was at the famous garden of hesperides, seventy miles down thecoast from here.
the garden, with its golden apples (oranges), is gonenow--no vestige of it remains.
antiquarians concede that such apersonage as hercules did exist in ancient times and agree that he was anenterprising and energetic man, but decline to believe him a good,bona-fide god, because that would be unconstitutional.
down here at cape spartel is the celebrated cave of hercules, where thathero took refuge when he was vanquished and driven out of the tangiercountry.
it is full of inscriptions in the dead languages, which factmakes me think hercules could not have traveled much, else he would nothave kept a journal.
five days' journey from here--say two hundred miles--are the ruins of anancient city, of whose history there is neither record nor tradition.
and yet its arches, its columns, and its statues proclaim it to have beenbuilt by an enlightened race.
the general size of a store in tangier is about that of an ordinaryshower bath in a civilized land.
the muhammadan merchant, tinman,shoemaker, or vendor of trifles sits cross-legged on the floor andreaches after any article you may want to buy.
you can rent a wholeblock of these pigeonholes for fifty dollars a month.
the market peoplecrowd the marketplace with their baskets of figs, dates, melons,apricots, etc., and among them file trains of laden asses, not muchlarger, if any, than a newfoundland dog.
the scene is lively, ispicturesque, and smells like a police court.
the jewish money-changershave their dens close at hand, and all day long are counting bronze coinsand transferring them from one bushel basket to another.
they don't coinmuch money nowadays, i think.
i saw none but what was dated four or fivehundred years back, and was badly worn and battered.
these coins are notvery valuable.
jack went out to get a napoleon changed, so as to havemoney suited to the general cheapness of things, and came back and saidhe had "swamped the bank, had bought eleven quarts of coin, and the headof the firm had gone on the street to negotiate for the balance of thechange."
i bought nearly half a pint of their money for a shillingmyself.
i am not proud on account of having so much money, though.
icare nothing for wealth.
the moors have some small silver coins and also some silver slugs worth adollar each.
the latter are exceedingly scarce--so much so that whenpoor ragged arabs see one they beg to be allowed to kiss it.
they have also a small gold coin worth two dollars.
and that reminds meof something.
when morocco is in a state of war, arab couriers carryletters through the country and charge a liberal postage.
every now andthen they fall into the hands of marauding bands and get robbed.
therefore, warned by experience, as soon as they have collected twodollars' worth of money they exchange it for one of those little goldpieces, and when robbers come upon them, swallow it.
the stratagem wasgood while it was unsuspected, but after that the marauders simply gavethe sagacious united states mail an emetic and sat down to wait.
the emperor of morocco is a soulless despot, and the great officers underhim are despots on a smaller scale.
there is no regular system oftaxation, but when the emperor or the bashaw want money, they levy onsome rich man, and he has to furnish the cash or go to prison.
therefore, few men in morocco dare to be rich.
it is too dangerous aluxury.
vanity occasionally leads a man to display wealth, but sooner orlater the emperor trumps up a charge against him--any sort of one willdo--and confiscates his property.
of course, there are many rich men inthe empire, but their money is buried, and they dress in rags andcounterfeit poverty.
every now and then the emperor imprisons a man whois suspected of the crime of being rich, and makes things souncomfortable for him that he is forced to discover where he has hiddenhis money.
moors and jews sometimes place themselves under the protection of theforeign consuls, and then they can flout their riches in the emperor'sface with impunity.
about the first adventure we had yesterday afternoon, after landing here,came near finishing that heedless blucher.
we had just mounted somemules and asses and started out under the guardianship of the stately,the princely, the magnificent hadji muhammad lamarty (may his tribeincrease!)
when we came upon a fine moorish mosque, with tall tower, richwith checker-work of many-colored porcelain, and every part and portionof the edifice adorned with the quaint architecture of the alhambra, andblucher started to ride into the open doorway.
a startling "hi-hi!"
fromour camp followers and a loud "halt!"
from an english gentleman in theparty checked the adventurer, and then we were informed that so dire aprofanation is it for a christian dog to set foot upon the sacredthreshold of a moorish mosque that no amount of purification can evermake it fit for the faithful to pray in again.
had blucher succeeded inentering the place, he would no doubt have been chased through the townand stoned; and the time has been, and not many years ago, either, when achristian would have been most ruthlessly slaughtered if captured in amosque.
we caught a glimpse of the handsome tessellated pavements withinand of the devotees performing their ablutions at the fountains, but eventhat we took that glimpse was a thing not relished by the moorishbystanders.
some years ago the clock in the tower of the mosque got out of order.
the moors of tangier have so degenerated that it has been long sincethere was an artificer among them capable of curing so delicate a patientas a debilitated clock.
the great men of the city met in solemn conclaveto consider how the difficulty was to be met.
they discussed the matterthoroughly but arrived at no solution.
finally, a patriarch arose andsaid:"oh, children of the prophet, it is known unto you that a portuguee dogof a christian clock mender pollutes the city of tangier with hispresence.
ye know, also, that when mosques are builded, asses bear thestones and the cement, and cross the sacred threshold.
now, therefore,send the christian dog on all fours, and barefoot, into the holy place tomend the clock, and let him go as an ass!"
and in that way it was done.
therefore, if blucher ever sees the insideof a mosque, he will have to cast aside his humanity and go in hisnatural character.
we visited the jail and found moorish prisonersmaking mats and baskets.
(this thing of utilizing crime savors ofcivilization.)
murder is punished with death.
a short time ago threemurderers were taken beyond the city walls and shot.
moorish guns arenot good, and neither are moorish marksmen.
in this instance they set upthe poor criminals at long range, like so many targets, and practiced onthem--kept them hopping about and dodging bullets for half an hour beforethey managed to drive the center.
when a man steals cattle, they cut off his right hand and left leg andnail them up in the marketplace as a warning to everybody.
their surgeryis not artistic.
they slice around the bone a little, then break off thelimb.
sometimes the patient gets well; but, as a general thing, hedon't.
however, the moorish heart is stout.
the moors were alwaysbrave.
these criminals undergo the fearful operation without a wince,without a tremor of any kind, without a groan!
no amount of sufferingcan bring down the pride of a moor or make him shame his dignity with acry.
here, marriage is contracted by the parents of the parties to it.
thereare no valentines, no stolen interviews, no riding out, no courting indim parlors, no lovers' quarrels and reconciliations--no nothing that isproper to approaching matrimony.
the young man takes the girl his fatherselects for him, marries her, and after that she is unveiled, and he seesher for the first time.
if after due acquaintance she suits him, heretains her; but if he suspects her purity, he bundles her back to herfather; if he finds her diseased, the same; or if, after just andreasonable time is allowed her, she neglects to bear children, back shegoes to the home of her childhood.
muhammadans here who can afford it keep a good many wives on hand.
theyare called wives, though i believe the koran only allows four genuinewives--the rest are concubines.
the emperor of morocco don't know howmany wives he has, but thinks he has five hundred.
however, that is nearenough--a dozen or so, one way or the other, don't matter.
even the jews in the interior have a plurality of wives.
i have caught a glimpse of the faces of several moorish women (for theyare only human, and will expose their faces for the admiration of achristian dog when no male moor is by), and i am full of veneration forthe wisdom that leads them to cover up such atrocious ugliness.
they carry their children at their backs, in a sack, like other savagesthe world over.
many of the negroes are held in slavery by the moors.
but the moment afemale slave becomes her master's concubine her bonds are broken, and assoon as a male slave can read the first chapter of the koran (whichcontains the creed) he can no longer be held in bondage.
they have three sundays a week in tangier.
the muhammadans' comes onfriday, the jews' on saturday, and that of the christian consuls onsunday.
the jews are the most radical.
the moor goes to his mosqueabout noon on his sabbath, as on any other day, removes his shoes at thedoor, performs his ablutions, makes his salaams, pressing his forehead tothe pavement time and again, says his prayers, and goes back to his work.
but the jew shuts up shop; will not touch copper or bronze money at all;soils his fingers with nothing meaner than silver and gold; attends thesynagogue devoutly; will not cook or have anything to do with fire; andreligiously refrains from embarking in any enterprise.
the moor who has made a pilgrimage to mecca is entitled to highdistinction.
men call him hadji, and he is thenceforward a greatpersonage.
hundreds of moors come to tangier every year and embark formecca.
they go part of the way in english steamers, and the ten ortwelve dollars they pay for passage is about all the trip costs.
theytake with them a quantity of food, and when the commissary departmentfails they "skirmish," as jack terms it in his sinful, slangy way.
fromthe time they leave till they get home again, they never wash, either onland or sea.
they are usually gone from five to seven months, and asthey do not change their clothes during all that time, they are totallyunfit for the drawing room when they get back.
many of them have to rake and scrape a long time to gather together theten dollars their steamer passage costs, and when one of them gets backhe is a bankrupt forever after.
few moors can ever build up theirfortunes again in one short lifetime after so reckless an outlay.
inorder to confine the dignity of hadji to gentlemen of patrician blood andpossessions, the emperor decreed that no man should make the pilgrimagesave bloated aristocrats who were worth a hundred dollars in specie.
butbehold how iniquity can circumvent the law!
for a consideration, thejewish money-changer lends the pilgrim one hundred dollars long enoughfor him to swear himself through, and then receives it back before theship sails out of the harbor!
spain is the only nation the moors fear.
the reason is that spain sendsher heaviest ships of war and her loudest guns to astonish these muslims,while america and other nations send only a little contemptible tub of agunboat occasionally.
the moors, like other savages, learn by what theysee, not what they hear or read.
we have great fleets in themediterranean, but they seldom touch at african ports.
the moors have asmall opinion of england, france, and america, and put theirrepresentatives to a deal of red-tape circumlocution before they grantthem their common rights, let alone a favor.
but the moment the spanishminister makes a demand, it is acceded to at once, whether it be just ornot.
spain chastised the moors five or six years ago, about a disputed pieceof property opposite gibraltar, and captured the city of tetouan.
shecompromised on an augmentation of her territory, twenty million dollars'indemnity in money, and peace.
and then she gave up the city.
but shenever gave it up until the spanish soldiers had eaten up all the cats.
they would not compromise as long as the cats held out.
spaniards arevery fond of cats.
on the contrary, the moors reverence cats assomething sacred.
so the spaniards touched them on a tender point thattime.
their unfeline conduct in eating up all the tetouan cats aroused ahatred toward them in the breasts of the moors, to which even the drivingthem out of spain was tame and passionless.
moors and spaniards are foesforever now.
france had a minister here once who embittered the nationagainst him in the most innocent way.
he killed a couple of battalionsof cats (tangier is full of them) and made a parlor carpet out of theirhides.
he made his carpet in circles--first a circle of old graytomcats, with their tails all pointing toward the center; then a circleof yellow cats; next a circle of black cats and a circle of white ones;then a circle of all sorts of cats; and, finally, a centerpiece ofassorted kittens.
it was very beautiful, but the moors curse his memoryto this day.
when we went to call on our american consul general today i noticed thatall possible games for parlor amusement seemed to be represented on hiscenter tables.
i thought that hinted at lonesomeness.
the idea wascorrect.
his is the only american family in tangier.
there are manyforeign consuls in this place, but much visiting is not indulged in.
tangier is clear out of the world, and what is the use of visiting whenpeople have nothing on earth to talk about?
there is none.
so eachconsul's family stays at home chiefly and amuses itself as best it can.
tangier is full of interest for one day, but after that it is a wearyprison.
the consul general has been here five years, and has got enoughof it to do him for a century, and is going home shortly.
his familyseize upon their letters and papers when the mail arrives, read them overand over again for two days or three, talk them over and over again fortwo or three more till they wear them out, and after that for daystogether they eat and drink and sleep, and ride out over the same oldroad, and see the same old tiresome things that even decades of centurieshave scarcely changed, and say never a single word!
they have literallynothing whatever to talk about.
the arrival of an american man-of-war isa godsend to them.
"o solitude, where are the charms which sages haveseen in thy face?"
it is the completest exile that i can conceive of.
i would seriously recommend to the government of the united states thatwhen a man commits a crime so heinous that the law provides no adequatepunishment for it, they make him consul general to tangier.
i am glad to have seen tangier--the second-oldest town in the world.
buti am ready to bid it good-bye, i believe.
we shall go hence to gibraltar this evening or in the morning, anddoubtless the quaker city will sail from that port within the nextforty-eight hours.
we passed the fourth of july on board the quaker city, in mid-ocean.
itwas in all respects a characteristic mediterranean day--faultlesslybeautiful.
a cloudless sky; a refreshing summer wind; a radiant sunshinethat glinted cheerily from dancing wavelets instead of crested mountainsof water; a sea beneath us that was so wonderfully blue, so richly,brilliantly blue, that it overcame the dullest sensibilities with thespell of its fascination.
they even have fine sunsets on the mediterranean--a thing that iscertainly rare in most quarters of the globe.
the evening we sailed awayfrom gibraltar, that hard-featured rock was swimming in a creamy mist sorich, so soft, so enchantingly vague and dreamy, that even the oracle,that serene, that inspired, that overpowering humbug, scorned the dinnergong and tarried to worship!
he said: "well, that's gorgis, ain't it!
they don't have none of themthings in our parts, do they?
i consider that them effects is on accountof the superior refragability, as you may say, of the sun's diramiccombination with the lymphatic forces of the perihelion of jubiter.
whatshould you think?"
"oh, go to bed!"
dan said that, and went away.
"oh, yes, it's all very well to say go to bed when a man makes anargument which another man can't answer.
dan don't never stand anychance in an argument with me.
and he knows it, too.
what should yousay, jack?"
"now, doctor, don't you come bothering around me with that dictionarybosh.
i don't do you any harm, do i?
then you let me alone."
"he's gone, too.
well, them fellows have all tackled the old oracle, asthey say, but the old man's most too many for 'em.
maybe the poet lariatain't satisfied with them deductions?"
the poet replied with a barbarous rhyme and went below.
"'pears that he can't qualify, neither.
well, i didn't expect nothingout of him.
i never see one of them poets yet that knowed anything.
he'll go down now and grind out about four reams of the awfullest slushabout that old rock and give it to a consul, or a pilot, or a nigger, oranybody he comes across first which he can impose on.
pity butsomebody'd take that poor old lunatic and dig all that poetry rubbage outof him.
why can't a man put his intellect onto things that's some value?
gibbons, and hippocratus, and sarcophagus, and all them old ancientphilosophers was down on poets--""doctor," i said, "you are going to invent authorities now and i'll leaveyou, too.
i always enjoy your conversation, notwithstanding theluxuriance of your syllables, when the philosophy you offer rests on yourown responsibility; but when you begin to soar--when you begin to supportit with the evidence of authorities who are the creations of your ownfancy--i lose confidence."
that was the way to flatter the doctor.
he considered it a sort ofacknowledgment on my part of a fear to argue with him.
he was alwayspersecuting the passengers with abstruse propositions framed in languagethat no man could understand, and they endured the exquisite torture aminute or two and then abandoned the field.
a triumph like this, overhalf a dozen antagonists was sufficient for one day; from that timeforward he would patrol the decks beaming blandly upon all comers, and sotranquilly, blissfully happy!
but i digress.
the thunder of our two brave cannon announced the fourthof july, at daylight, to all who were awake.
but many of us got ourinformation at a later hour, from the almanac.
all the flags were sentaloft except half a dozen that were needed to decorate portions of theship below, and in a short time the vessel assumed a holiday appearance.
during the morning, meetings were held and all manner of committees setto work on the celebration ceremonies.
in the afternoon the ship'scompany assembled aft, on deck, under the awnings; the flute, theasthmatic melodeon, and the consumptive clarinet crippled "thestar-spangled banner," the choir chased it to cover, and george came inwith a peculiarly lacerating screech on the final note and slaughteredit.
we carried out the corpse on three cheers (that joke was not intentionaland i do not endorse it), and then the president, throned behind a cablelocker with a national flag spread over it, announced the "reader," whorose up and read that same old declaration of independence which we haveall listened to so often without paying any attention to what it said;and after that the president piped the orator of the day to quarters andhe made that same old speech about our national greatness which we soreligiously believe and so fervently applaud.
now came the choir intocourt again, with the complaining instruments, and assaulted "hailcolumbia"; and when victory hung wavering in the scale, george returnedwith his dreadful wild-goose stop turned on and the choir won, of course.
a minister pronounced the benediction, and the patriotic little gatheringdisbanded.
the fourth of july was safe, as far as the mediterranean wasconcerned.
at dinner in the evening, a well-written original poem was recited withspirit by one of the ship's captains, and thirteen regular toasts werewashed down with several baskets of champagne.
the speeches were bad--execrable almost without exception.
in fact, without any exception butone.
captain duncan made a good speech; he made the only good speech ofthe evening.
he said:"ladies and gentlemen:--may we all live to a green old age and beprosperous and happy.
steward, bring up another basket of champagne."
it was regarded as a very able effort.
the festivities, so to speak, closed with another of those miraculousballs on the promenade deck.
we were not used to dancing on an evenkeel, though, and it was only a questionable success.
but take it alltogether, it was a bright, cheerful, pleasant fourth.
toward nightfall the next evening, we steamed into the great artificialharbor of this noble city of marseilles, and saw the dying sunlight gildits clustering spires and ramparts, and flood its leagues of environingverdure with a mellow radiance that touched with an added charm the whitevillas that flecked the landscape far and near.
[copyright securedaccording to law.]
there were no stages out, and we could not get on the pier from the ship.
it was annoying.
we were full of enthusiasm--we wanted to see france!
just at nightfall our party of three contracted with a waterman for theprivilege of using his boat as a bridge--its stern was at our companionladder and its bow touched the pier.
we got in and the fellow backed outinto the harbor.
i told him in french that all we wanted was to walkover his thwarts and step ashore, and asked him what he went away outthere for.
he said he could not understand me.
still hecould not understand.
he appeared to be very ignorant of french.
thedoctor tried him, but he could not understand the doctor.
i asked thisboatman to explain his conduct, which he did; and then i couldn'tunderstand him.
dan said:"oh, go to the pier, you old fool--that's where we want to go!"
we reasoned calmly with dan that it was useless to speak to thisforeigner in english--that he had better let us conduct this business inthe french language and not let the stranger see how uncultivated he was.
"well, go on, go on," he said, "don't mind me.
i don't wish tointerfere.
only, if you go on telling him in your kind of french, henever will find out where we want to go to.
that is what i think aboutit."
we rebuked him severely for this remark and said we never knew anignorant person yet but was prejudiced.
the frenchman spoke again, andthe doctor said:"there now, dan, he says he is going to allez to the douain.
means he isgoing to the hotel.
oh, certainly--we don't know the french language."
this was a crusher, as jack would say.
it silenced further criticismfrom the disaffected member.
we coasted past the sharp bows of a navy ofgreat steamships and stopped at last at a government building on a stonepier.
it was easy to remember then that the douain was the customhouseand not the hotel.
we did not mention it, however.
with winning frenchpoliteness the officers merely opened and closed our satchels, declinedto examine our passports, and sent us on our way.
we stopped at thefirst cafe we came to and entered.
an old woman seated us at a table andwaited for orders.
the doctor said:"avez-vous du vin?"
the dame looked perplexed.
the doctor said again, with elaboratedistinctness of articulation:"avez-vous du--vin!"
the dame looked more perplexed than before.
i said:"doctor, there is a flaw in your pronunciation somewhere.
let me tryher.
madame, avez-vous du vin?--it isn't any use, doctor--take thewitness."
"madame, avez-vous du vin--du fromage--pain--pickled pigs' feet--beurre--des oeufs--du boeuf--horseradish, sauerkraut, hog and hominy--anything,anything in the world that can stay a christian stomach!"
she said:"bless you, why didn't you speak english before?
i don't know anythingabout your plagued french!"
the humiliating taunts of the disaffected member spoiled the supper, andwe dispatched it in angry silence and got away as soon as we could.
herewe were in beautiful france--in a vast stone house of quaintarchitecture--surrounded by all manner of curiously worded french signs--stared at by strangely habited, bearded french people--everythinggradually and surely forcing upon us the coveted consciousness that atlast, and beyond all question, we were in beautiful france and absorbingits nature to the forgetfulness of everything else, and coming to feelthe happy romance of the thing in all its enchanting delightfulness--andto think of this skinny veteran intruding with her vile english, at sucha moment, to blow the fair vision to the winds!
it was exasperating.
we set out to find the centre of the city, inquiring the direction everynow and then.
we never did succeed in making anybody understand justexactly what we wanted, and neither did we ever succeed in comprehendingjust exactly what they said in reply, but then they always pointed--theyalways did that--and we bowed politely and said, "merci, monsieur," andso it was a blighting triumph over the disaffected member anyway.
he wasrestive under these victories and often asked:"what did that pirate say?"
"why, he told us which way to go to find the grand casino."
"yes, but what did he say?"
"oh, it don't matter what he said--we understood him.
these are educatedpeople--not like that absurd boatman."
"well, i wish they were educated enough to tell a man a direction thatgoes some where--for we've been going around in a circle for an hour.
i've passed this same old drugstore seven times."
we said it was a low, disreputable falsehood (but we knew it was not).
it was plain that it would not do to pass that drugstore again, though--we might go on asking directions, but we must cease from followingfinger-pointings if we hoped to check the suspicions of the disaffectedmember.
a long walk through smooth, asphaltum-paved streets bordered by blocks ofvast new mercantile houses of cream-colored stone every house and everyblock precisely like all the other houses and all the other blocks for amile, and all brilliantly lighted--brought us at last to the principalthoroughfare.
on every hand were bright colors, flashing constellationsof gas burners, gaily dressed men and women thronging the sidewalks--hurry, life, activity, cheerfulness, conversation, and laughtereverywhere!
we found the grand hotel du louvre et de la paix, and wrotedown who we were, where we were born, what our occupations were, theplace we came from last, whether we were married or single, how we likedit, how old we were, where we were bound for and when we expected to getthere, and a great deal of information of similar importance--all for thebenefit of the landlord and the secret police.
we hired a guide andbegan the business of sightseeing immediately.
that first night onfrench soil was a stirring one.
i cannot think of half the places wewent to or what we particularly saw; we had no disposition to examinecarefully into anything at all--we only wanted to glance and go--to move,keep moving!
the spirit of the country was upon us.
we sat down,finally, at a late hour, in the great casino, and called for unstintedchampagne.
it is so easy to be bloated aristocrats where it costsnothing of consequence!
there were about five hundred people in thatdazzling place, i suppose, though the walls being papered entirely withmirrors, so to speak, one could not really tell but that there were ahundred thousand.
young, daintily dressed exquisites and young,stylishly dressed women, and also old gentlemen and old ladies, sat incouples and groups about innumerable marble-topped tables and ate fancysuppers, drank wine, and kept up a chattering din of conversation thatwas dazing to the senses.
there was a stage at the far end and a largeorchestra; and every now and then actors and actresses in preposterouscomic dresses came out and sang the most extravagantly funny songs, tojudge by their absurd actions; but that audience merely suspended itschatter, stared cynically, and never once smiled, never once applauded!
i had always thought that frenchmen were ready to laugh at any thing.
we are getting foreignized rapidly and with facility.
we are gettingreconciled to halls and bedchambers with unhomelike stone floors and nocarpets--floors that ring to the tread of one's heels with a sharpnessthat is death to sentimental musing.
we are getting used to tidy,noiseless waiters, who glide hither and thither, and hover about yourback and your elbows like butterflies, quick to comprehend orders, quickto fill them; thankful for a gratuity without regard to the amount; andalways polite--never otherwise than polite.
that is the strangestcuriosity yet--a really polite hotel waiter who isn't an idiot.
we aregetting used to driving right into the central court of the hotel, in themidst of a fragrant circle of vines and flowers, and in the midst also ofparties of gentlemen sitting quietly reading the paper and smoking.
weare getting used to ice frozen by artificial process in ordinary bottles--the only kind of ice they have here.
we are getting used to all thesethings, but we are not getting used to carrying our own soap.
we aresufficiently civilized to carry our own combs and toothbrushes, but thisthing of having to ring for soap every time we wash is new to us and notpleasant at all.
we think of it just after we get our heads and facesthoroughly wet or just when we think we have been in the bathtub longenough, and then, of course, an annoying delay follows.
thesemarseillaises make marseillaise hymns and marseilles vests and marseillessoap for all the world, but they never sing their hymns or wear theirvests or wash with their soap themselves.
we have learned to go through the lingering routine of the table d'hotewith patience, with serenity, with satisfaction.
we take soup, then waita few minutes for the fish; a few minutes more and the plates arechanged, and the roast beef comes; another change and we take peas;change again and take lentils; change and take snail patties (i prefergrasshoppers); change and take roast chicken and salad; then strawberrypie and ice cream; then green figs, pears, oranges, green almonds, etc.
wine with every course, of course, being in france.
with such a cargo on board, digestion is a slow process, and we must sitlong in the cool chambers and smoke--and read french newspapers, whichhave a strange fashion of telling a perfectly straight story till you getto the "nub" of it, and then a word drops in that no man can translate,and that story is ruined.
an embankment fell on some frenchmenyesterday, and the papers are full of it today--but whether thosesufferers were killed, or crippled, or bruised, or only scared is morethan i can possibly make out, and yet i would just give anything to know.
we were troubled a little at dinner today by the conduct of an american,who talked very loudly and coarsely and laughed boisterously where allothers were so quiet and well behaved.
he ordered wine with a royalflourish and said:"i never dine without wine, sir" (which was a pitiful falsehood), andlooked around upon the company to bask in the admiration he expected tofind in their faces.
all these airs in a land where they would as soonexpect to leave the soup out of the bill of fare as the wine!--in a landwhere wine is nearly as common among all ranks as water!
this fellowsaid: "i am a free-born sovereign, sir, an american, sir, and i wanteverybody to know it!"
he did not mention that he was a linealdescendant of balaam's ass, but everybody knew that without his tellingit.
we have driven in the prado--that superb avenue bordered with patricianmansions and noble shade trees--and have visited the chateau boarely andits curious museum.
they showed us a miniature cemetery there--a copy ofthe first graveyard that was ever in marseilles, no doubt.
the delicatelittle skeletons were lying in broken vaults and had their household godsand kitchen utensils with them.
the original of this cemetery was dug upin the principal street of the city a few years ago.
it had remainedthere, only twelve feet underground, for a matter of twenty-five hundredyears or thereabouts.
romulus was here before he built rome, and thoughtsomething of founding a city on this spot, but gave up the idea.
he mayhave been personally acquainted with some of these phoenicians whoseskeletons we have been examining.
in the great zoological gardens we found specimens of all the animals theworld produces, i think, including a dromedary, a monkey ornamented withtufts of brilliant blue and carmine hair--a very gorgeous monkey he was--a hippopotamus from the nile, and a sort of tall, long-legged bird with abeak like a powder horn and close-fitting wings like the tails of a dresscoat.
this fellow stood up with his eyes shut and his shoulders stoopedforward a little, and looked as if he had his hands under his coattails.
such tranquil stupidity, such supernatural gravity, suchself-righteousness, and such ineffable self-complacency as were in thecountenance and attitude of that gray-bodied, dark-winged, bald-headed,and preposterously uncomely bird!
he was so ungainly, so pimply aboutthe head, so scaly about the legs, yet so serene, so unspeakablysatisfied!
he was the most comical-looking creature that can beimagined.
it was good to hear dan and the doctor laugh--such natural andsuch enjoyable laughter had not been heard among our excursionists sinceour ship sailed away from america.
this bird was a godsend to us, and ishould be an ingrate if i forgot to make honorable mention of him inthese pages.
ours was a pleasure excursion; therefore we stayed withthat bird an hour and made the most of him.
we stirred him upoccasionally, but he only unclosed an eye and slowly closed it again,abating no jot of his stately piety of demeanor or his tremendousseriousness.
he only seemed to say, "defile not heaven's anointed withunsanctified hands."
we did not know his name, and so we called him "thepilgrim."
dan said:"all he wants now is a plymouth collection."
the boon companion of the colossal elephant was a common cat!
this cathad a fashion of climbing up the elephant's hind legs and roosting on hisback.
she would sit up there, with her paws curved under her breast, andsleep in the sun half the afternoon.
it used to annoy the elephant atfirst, and he would reach up and take her down, but she would go aft andclimb up again.
she persisted until she finally conquered the elephant'sprejudices, and now they are inseparable friends.
the cat plays abouther comrade's forefeet or his trunk often, until dogs approach, and thenshe goes aloft out of danger.
the elephant has annihilated several dogslately that pressed his companion too closely.
we hired a sailboat and a guide and made an excursion to one of the smallislands in the harbor to visit the castle d'if.
this ancient fortresshas a melancholy history.
it has been used as a prison for politicaloffenders for two or three hundred years, and its dungeon walls arescarred with the rudely carved names of many and many a captive whofretted his life away here and left no record of himself but these sadepitaphs wrought with his own hands.
how thick the names were!
andtheir long-departed owners seemed to throng the gloomy cells andcorridors with their phantom shapes.
we loitered through dungeon afterdungeon, away down into the living rock below the level of the sea, itseemed.
names everywhere!--some plebeian, some noble, some evenprincely.
plebeian, prince, and noble had one solicitude in common--theywould not be forgotten!
they could suffer solitude, inactivity, and thehorrors of a silence that no sound ever disturbed, but they could notbear the thought of being utterly forgotten by the world.
hence thecarved names.
in one cell, where a little light penetrated, a man hadlived twenty-seven years without seeing the face of a human being--livedin filth and wretchedness, with no companionship but his own thoughts,and they were sorrowful enough and hopeless enough, no doubt.
whateverhis jailers considered that he needed was conveyed to his cell by nightthrough a wicket.
this man carved the walls of his prison house from floor to roof with allmanner of figures of men and animals grouped in intricate designs.
hehad toiled there year after year, at his self-appointed task, whileinfants grew to boyhood--to vigorous youth--idled through school andcollege--acquired a profession--claimed man's mature estate--married andlooked back to infancy as to a thing of some vague, ancient time, almost.
but who shall tell how many ages it seemed to this prisoner?
with theone, time flew sometimes; with the other, never--it crawled always.
tothe one, nights spent in dancing had seemed made of minutes instead ofhours; to the other, those selfsame nights had been like all other nightsof dungeon life and seemed made of slow, dragging weeks instead of hoursand minutes.
one prisoner of fifteen years had scratched verses upon his walls, andbrief prose sentences--brief, but full of pathos.
these spoke not ofhimself and his hard estate, but only of the shrine where his spirit fledthe prison to worship--of home and the idols that were templed there.
he never lived to see them.
the walls of these dungeons are as thick as some bed-chambers at home arewide--fifteen feet.
we saw the damp, dismal cells in which two of dumas'heroes passed their confinement--heroes of "monte cristo."
it was herethat the brave abbe wrote a book with his own blood, with a pen made of apiece of iron hoop, and by the light of a lamp made out of shreds ofcloth soaked in grease obtained from his food; and then dug through thethick wall with some trifling instrument which he wrought himself out ofa stray piece of iron or table cutlery and freed dantes from his chains.
it was a pity that so many weeks of dreary labor should have come tonaught at last.
they showed us the noisome cell where the celebrated "iron mask"--thatill-starred brother of a hardhearted king of france--was confined for aseason before he was sent to hide the strange mystery of his life fromthe curious in the dungeons of ste.
the place had a fargreater interest for us than it could have had if we had known beyond allquestion who the iron mask was, and what his history had been, and whythis most unusual punishment had been meted out to him.
thatwas the charm.
that speechless tongue, those prisoned features, thatheart so freighted with unspoken troubles, and that breast so oppressedwith its piteous secret had been here.
these dank walls had known theman whose dolorous story is a sealed book forever!
there was fascinationin the spot.
we have come five hundred miles by rail through the heart of france.
what a bewitching land it is!
what a garden!
surely the leagues ofbright green lawns are swept and brushed and watered every day and theirgrasses trimmed by the barber.
surely the hedges are shaped and measuredand their symmetry preserved by the most architectural of gardeners.
surely the long straight rows of stately poplars that divide thebeautiful landscape like the squares of a checker-board are set with lineand plummet, and their uniform height determined with a spirit level.
surely the straight, smooth, pure white turnpikes are jack-planed andsandpapered every day.
how else are these marvels of symmetry,cleanliness, and order attained?
it is wonderful.
there are nounsightly stone walls and never a fence of any kind.
there is no dirt,no decay, no rubbish anywhere--nothing that even hints at untidiness--nothing that ever suggests neglect.
all is orderly and beautiful--everything is charming to the eye.
we had such glimpses of the rhone gliding along between its grassy banks;of cosy cottages buried in flowers and shrubbery; of quaint old red-tiledvillages with mossy medieval cathedrals looming out of their midst; ofwooded hills with ivy-grown towers and turrets of feudal castlesprojecting above the foliage; such glimpses of paradise, it seemed to us,such visions of fabled fairyland!
we knew then what the poet meant when he sang of:  "--thy cornfieldsgreen, and sunny vines,  o pleasant land of france!"
and it is a pleasant land.
no word describes it so felicitously as thatone.
they say there is no word for "home" in the french language.
well,considering that they have the article itself in such an attractiveaspect, they ought to manage to get along without the word.
let us notwaste too much pity on "homeless" france.
i have observed that frenchmenabroad seldom wholly give up the idea of going back to france some timeor other.
i am not surprised at it now.
we are not infatuated with these french railway cars, though.
we tookfirst-class passage, not because we wished to attract attention by doinga thing which is uncommon in europe but because we could make our journeyquicker by so doing.
it is hard to make railroading pleasant in anycountry.
it is too tedious.
stagecoaching is infinitely moredelightful.
once i crossed the plains and deserts and mountains of thewest in a stagecoach, from the missouri line to california, and sincethen all my pleasure trips must be measured to that rare holiday frolic.
two thousand miles of ceaseless rush and rattle and clatter, by night andby day, and never a weary moment, never a lapse of interest!
the firstseven hundred miles a level continent, its grassy carpet greener andsofter and smoother than any sea and figured with designs fitted to itsmagnitude--the shadows of the clouds.
here were no scenes but summerscenes, and no disposition inspired by them but to lie at full length onthe mail sacks in the grateful breeze and dreamily smoke the pipe ofpeace--what other, where all was repose and contentment?
in coolmornings, before the sun was fairly up, it was worth a lifetime of citytoiling and moiling to perch in the foretop with the driver and see thesix mustangs scamper under the sharp snapping of the whip that nevertouched them; to scan the blue distances of a world that knew no lordsbut us; to cleave the wind with uncovered head and feel the sluggishpulses rousing to the spirit of a speed that pretended to the resistlessrush of a typhoon!
then thirteen hundred miles of desert solitudes; oflimitless panoramas of bewildering perspective; of mimic cities, ofpinnacled cathedrals, of massive fortresses, counterfeited in the eternalrocks and splendid with the crimson and gold of the setting sun; of dizzyaltitudes among fog-wreathed peaks and never-melting snows, wherethunders and lightnings and tempests warred magnificently at our feet andthe storm clouds above swung their shredded banners in our very faces!
but i forgot.
i am in elegant france now, and not scurrying through thegreat south pass and the wind river mountains, among antelopes andbuffaloes and painted indians on the warpath.
it is not meet that ishould make too disparaging comparisons between humdrum travel on arailway and that royal summer flight across a continent in a stagecoach.
i meant in the beginning to say that railway journeying is tedious andtiresome, and so it is--though at the time i was thinking particularly ofa dismal fifty-hour pilgrimage between new york and st. louis.
of courseour trip through france was not really tedious because all its scenes andexperiences were new and strange; but as dan says, it had its"discrepancies."
the cars are built in compartments that hold eight persons each.
eachcompartment is partially subdivided, and so there are two tolerablydistinct parties of four in it.
four face the other four.
the seats andbacks are thickly padded and cushioned and are very comfortable; you cansmoke if you wish; there are no bothersome peddlers; you are saved theinfliction of a multitude of disagreeable fellow passengers.
so far, sowell.
but then the conductor locks you in when the train starts; thereis no water to drink in the car; there is no heating apparatus for nighttravel; if a drunken rowdy should get in, you could not remove a matterof twenty seats from him or enter another car; but above all, if you areworn out and must sleep, you must sit up and do it in naps, with crampedlegs and in a torturing misery that leaves you withered and lifeless thenext day--for behold they have not that culmination of all charity andhuman kindness, a sleeping car, in all france.
i prefer the americansystem.
it has not so many grievous "discrepancies."
in france, all is clockwork, all is order.
they make no mistakes.
everythird man wears a uniform, and whether he be a marshal of the empire or abrakeman, he is ready and perfectly willing to answer all your questionswith tireless politeness, ready to tell you which car to take, yea, andready to go and put you into it to make sure that you shall not goastray.
you cannot pass into the waiting room of the depot till you havesecured your ticket, and you cannot pass from its only exit till thetrain is at its threshold to receive you.
once on board, the train willnot start till your ticket has been examined--till every passenger'sticket has been inspected.
this is chiefly for your own good.
if by anypossibility you have managed to take the wrong train, you will be handedover to a polite official who will take you whither you belong and bestowyou with many an affable bow.
your ticket will be inspected every nowand then along the route, and when it is time to change cars you willknow it.
you are in the hands of officials who zealously study yourwelfare and your interest, instead of turning their talents to theinvention of new methods of discommoding and snubbing you, as is veryoften the main employment of that exceedingly self-satisfied monarch, therailroad conductor of america.
but the happiest regulation in french railway government is--thirtyminutes to dinner!
no five-minute boltings of flabby rolls, muddycoffee, questionable eggs, gutta-percha beef, and pies whose conceptionand execution are a dark and bloody mystery to all save the cook thatcreated them!
no, we sat calmly down--it was in old dijon, which is soeasy to spell and so impossible to pronounce except when you civilize itand call it demijohn--and poured out rich burgundian wines and munchedcalmly through a long table d'hote bill of fare, snail patties, deliciousfruits and all, then paid the trifle it cost and stepped happily aboardthe train again, without once cursing the railroad company.
a rareexperience and one to be treasured forever.
they say they do not have accidents on these french roads, and i think itmust be true.
if i remember rightly, we passed high above wagon roads orthrough tunnels under them, but never crossed them on their own level.
about every quarter of a mile, it seemed to me, a man came out and heldup a club till the train went by, to signify that everything was safeahead.
switches were changed a mile in advance by pulling a wire ropethat passed along the ground by the rail, from station to station.
signals for the day and signals for the night gave constant and timelynotice of the position of switches.
no, they have no railroad accidents to speak of in france.
because when one occurs, somebody has to hang for it!
not hang, maybe,but be punished at least with such vigor of emphasis as to makenegligence a thing to be shuddered at by railroad officials for many aday thereafter.
"no blame attached to the officers"--that lying anddisaster-breeding verdict so common to our softhearted juries is seldomrendered in france.
if the trouble occurred in the conductor'sdepartment, that officer must suffer if his subordinate cannot be provenguilty; if in the engineer's department and the case be similar, theengineer must answer.
the old travelers--those delightful parrots who have "been here before"and know more about the country than louis napoleon knows now or everwill know--tell us these things, and we believe them because they arepleasant things to believe and because they are plausible and savor ofthe rigid subjection to law and order which we behold about useverywhere.
but we love the old travelers.
we love to hear them prate and drivel andlie.
we can tell them the moment we see them.
they always throw out afew feelers; they never cast themselves adrift till they have soundedevery individual and know that he has not traveled.
then they open theirthrottle valves, and how they do brag, and sneer, and swell, and soar,and blaspheme the sacred name of truth!
their central idea, their grandaim, is to subjugate you, keep you down, make you feel insignificant andhumble in the blaze of their cosmopolitan glory!
they will not let youknow anything.
they sneer at your most inoffensive suggestions; theylaugh unfeelingly at your treasured dreams of foreign lands; they brandthe statements of your traveled aunts and uncles as the stupidestabsurdities; they deride your most trusted authors and demolish the fairimages they have set up for your willing worship with the pitilessferocity of the fanatic iconoclast!
but still i love the old travelers.
i love them for their witless platitudes, for their supernatural abilityto bore, for their delightful asinine vanity, for their luxuriantfertility of imagination, for their startling, their brilliant, theiroverwhelming mendacity!
by lyons and the saone (where we saw the lady of lyons and thought littleof her comeliness), by villa franca, tonnere, venerable sens, melun,fontainebleau, and scores of other beautiful cities, we swept, alwaysnoting the absence of hog-wallows, broken fences, cow lots, unpaintedhouses, and mud, and always noting, as well, the presence of cleanliness,grace, taste in adorning and beautifying, even to the disposition of atree or the turning of a hedge, the marvel of roads in perfect repair,void of ruts and guiltless of even an inequality of surface--we bowledalong, hour after hour, that brilliant summer day, and as nightfallapproached we entered a wilderness of odorous flowers and shrubbery, spedthrough it, and then, excited, delighted, and half persuaded that we wereonly the sport of a beautiful dream, lo, we stood in magnificent paris!
what excellent order they kept about that vast depot!
there was nofrantic crowding and jostling, no shouting and swearing, and noswaggering intrusion of services by rowdy hackmen.
these latter gentrystood outside--stood quietly by their long line of vehicles and saidnever a word.
a kind of hackman general seemed to have the whole matterof transportation in his hands.
he politely received the passengers andushered them to the kind of conveyance they wanted, and told the driverwhere to deliver them.
there was no "talking back," no dissatisfactionabout overcharging, no grumbling about anything.
in a little while wewere speeding through the streets of paris and delightfully recognizingcertain names and places with which books had long ago made us familiar.
it was like meeting an old friend when we read rue de rivoli on thestreet corner; we knew the genuine vast palace of the louvre as well aswe knew its picture; when we passed by the column of july we needed noone to tell us what it was or to remind us that on its site once stoodthe grim bastille, that grave of human hopes and happiness, that dismalprison house within whose dungeons so many young faces put on thewrinkles of age, so many proud spirits grew humble, so many brave heartsbroke.
we secured rooms at the hotel, or rather, we had three beds put into oneroom, so that we might be together, and then we went out to a restaurant,just after lamplighting, and ate a comfortable, satisfactory, lingeringdinner.
it was a pleasure to eat where everything was so tidy, the foodso well cooked, the waiters so polite, and the coming and departingcompany so moustached, so frisky, so affable, so fearfully andwonderfully frenchy!
all the surroundings were gay and enlivening.
twohundred people sat at little tables on the sidewalk, sipping wine andcoffee; the streets were thronged with light vehicles and with joyouspleasure-seekers; there was music in the air, life and action all aboutus, and a conflagration of gaslight everywhere!
after dinner we felt like seeing such parisian specialties as we mightsee without distressing exertion, and so we sauntered through thebrilliant streets and looked at the dainty trifles in variety stores andjewelry shops.
occasionally, merely for the pleasure of being cruel, weput unoffending frenchmen on the rack with questions framed in theincomprehensible jargon of their native language, and while they writhedwe impaled them, we peppered them, we scarified them, with their own vileverbs and participles.
we noticed that in the jewelry stores they had some of the articlesmarked "gold" and some labeled "imitation."
we wondered at thisextravagance of honesty and inquired into the matter.
we were informedthat inasmuch as most people are not able to tell false gold from thegenuine article, the government compels jewelers to have their gold workassayed and stamped officially according to its fineness and theirimitation work duly labeled with the sign of its falsity.
they told usthe jewelers would not dare to violate this law, and that whatever astranger bought in one of their stores might be depended upon as beingstrictly what it was represented to be.
verily, a wonderful land isfrance!
then we hunted for a barber-shop.
from earliest infancy it had beena cherished ambition of mine to be shaved some day in a palatialbarber-shop in paris.
i wished to recline at full length in a cushionedinvalid chair, with pictures about me and sumptuous furniture; withfrescoed walls and gilded arches above me and vistas of corinthiancolumns stretching far before me; with perfumes of araby to intoxicatemy senses and the slumbrous drone of distant noises to soothe me tosleep.
at the end of an hour i would wake up regretfully and find myface as smooth and as soft as an infant's.
departing, i would lift myhands above that barber's head and say, "heaven bless you, my son!"
so we searched high and low, for a matter of two hours, but never abarber-shop could we see.
we saw only wig-making establishments, withshocks of dead and repulsive hair bound upon the heads of painted waxenbrigands who stared out from glass boxes upon the passer-by with theirstony eyes and scared him with the ghostly white of their countenances.
we shunned these signs for a time, but finally we concluded that thewig-makers must of necessity be the barbers as well, since we could findno single legitimate representative of the fraternity.
we entered andasked, and found that it was even so.
i said i wanted to be shaved.
the barber inquired where my room was.
isaid never mind where my room was, i wanted to be shaved--there, on thespot.
the doctor said he would be shaved also.
then there was anexcitement among those two barbers!
there was a wild consultation, andafterwards a hurrying to and fro and a feverish gathering up of razorsfrom obscure places and a ransacking for soap.
next they took us into alittle mean, shabby back room; they got two ordinary sitting-room chairsand placed us in them with our coats on.
my old, old dream of blissvanished into thin air!
i sat bolt upright, silent, sad, and solemn.
one of the wig-makingvillains lathered my face for ten terrible minutes and finished byplastering a mass of suds into my mouth.
i expelled the nasty stuff witha strong english expletive and said, "foreigner, beware!"
then thisoutlaw strapped his razor on his boot, hovered over me ominously for sixfearful seconds, and then swooped down upon me like the genius ofdestruction.
the first rake of his razor loosened the very hide from myface and lifted me out of the chair.
i stormed and raved, and the otherboys enjoyed it.
their beards are not strong and thick.
let us draw thecurtain over this harrowing scene.
suffice it that i submitted and went through with the cruel infliction ofa shave by a french barber; tears of exquisite agony coursed down mycheeks now and then, but i survived.
then the incipient assassin held abasin of water under my chin and slopped its contents over my face, andinto my bosom, and down the back of my neck, with a mean pretense ofwashing away the soap and blood.
he dried my features with a towel andwas going to comb my hair, but i asked to be excused.
i said, withwithering irony, that it was sufficient to be skinned--i declined to bescalped.
i went away from there with my handkerchief about my face, and never,never, never desired to dream of palatial parisian barber-shops anymore.
the truth is, as i believe i have since found out, that they have nobarber shops worthy of the name in paris--and no barbers, either, forthat matter.
the impostor who does duty as a barber brings his pans andnapkins and implements of torture to your residence and deliberatelyskins you in your private apartments.
ah, i have suffered, suffered,suffered, here in paris, but never mind--the time is coming when i shallhave a dark and bloody revenge.
someday a parisian barber will come tomy room to skin me, and from that day forth that barber will never beheard of more.
at eleven o'clock we alighted upon a sign which manifestly referred tobilliards.
we had played billiards in the azores with balls thatwere not round and on an ancient table that was very little smoother thana brick pavement--one of those wretched old things with dead cushions,and with patches in the faded cloth and invisible obstructions that madethe balls describe the most astonishing and unsuspected angles andperform feats in the way of unlooked-for and almost impossible"scratches" that were perfectly bewildering.
we had played at gibraltarwith balls the size of a walnut, on a table like a public square--and inboth instances we achieved far more aggravation than amusement.
weexpected to fare better here, but we were mistaken.
the cushions were agood deal higher than the balls, and as the balls had a fashion of alwaysstopping under the cushions, we accomplished very little in the way ofcaroms.
the cushions were hard and unelastic, and the cues were socrooked that in making a shot you had to allow for the curve or you wouldinfallibly put the "english" on the wrong side of the hall.
dan was tomark while the doctor and i played.
at the end of an hour neither of ushad made a count, and so dan was tired of keeping tally with nothing totally, and we were heated and angry and disgusted.
we paid the heavybill--about six cents--and said we would call around sometime when we hada week to spend, and finish the game.
we adjourned to one of those pretty cafes and took supper and tested thewines of the country, as we had been instructed to do, and found themharmless and unexciting.
they might have been exciting, however, if wehad chosen to drink a sufficiency of them.
to close our first day in paris cheerfully and pleasantly, we now soughtour grand room in the grand hotel du louvre and climbed into oursumptuous bed to read and smoke--but alas!
it was pitiful,          in a whole city-full,          gas we had none.
no gas to read by--nothing but dismal candles.
it was a shame.
we triedto map out excursions for the morrow; we puzzled over french "guides toparis"; we talked disjointedly in a vain endeavor to make head or tail ofthe wild chaos of the day's sights and experiences; we subsided toindolent smoking; we gaped and yawned and stretched--then feebly wonderedif we were really and truly in renowned paris, and drifted drowsily awayinto that vast mysterious void which men call sleep.
the next morning we were up and dressed at ten o'clock.
we went to the'commissionaire' of the hotel--i don't know what a 'commissionaire' is,but that is the man we went to--and told him we wanted a guide.
he saidthe national exposition had drawn such multitudes of englishmen andamericans to paris that it would be next to impossible to find a goodguide unemployed.
he said he usually kept a dozen or two on hand, but heonly had three now.
he called them.
one looked so like a very piratethat we let him go at once.
the next one spoke with a simperingprecision of pronunciation that was irritating and said:"if ze zhentlemans will to me make ze grande honneur to me rattain inhees serveece, i shall show to him every sing zat is magnifique to lookupon in ze beautiful parree.
i speaky ze angleesh pairfaitemaw."
he would have done well to have stopped there, because he had that muchby heart and said it right off without making a mistake.
but hisself-complacency seduced him into attempting a flight into regions ofunexplored english, and the reckless experiment was his ruin.
within tenseconds he was so tangled up in a maze of mutilated verbs and torn andbleeding forms of speech that no human ingenuity could ever have gottenhim out of it with credit.
it was plain enough that he could not"speaky" the english quite as "pairfaitemaw" as he had pretended hecould.
the third man captured us.
he was plainly dressed, but he had anoticeable air of neatness about him.
he wore a high silk hat which wasa little old, but had been carefully brushed.
he wore second-hand kidgloves, in good repair, and carried a small rattan cane with a curvedhandle--a female leg--of ivory.
he stepped as gently and as daintily asa cat crossing a muddy street; and oh, he was urbanity; he was quiet,unobtrusive self-possession; he was deference itself!
he spoke softlyand guardedly; and when he was about to make a statement on his soleresponsibility or offer a suggestion, he weighed it by drachms andscruples first, with the crook of his little stick placed meditatively tohis teeth.
his opening speech was perfect.
it was perfect inconstruction, in phraseology, in grammar, in emphasis, in pronunciation--everything.
he spoke little and guardedly after that.
we were charmed.
we were more than charmed--we were overjoyed.
we hired him at once.
wenever even asked him his price.
this man--our lackey, our servant, ourunquestioning slave though he was--was still a gentleman--we could seethat--while of the other two one was coarse and awkward and the other wasa born pirate.
we asked our man friday's name.
he drew from hispocketbook a snowy little card and passed it to us with a profound bow:                             a. billfinger,                    guide to paris, france, germany,                            spain, &c., &c.                       grande hotel du louvre.
oh, carry me home to die!"
that was an "aside" from dan.
the atrocious name grated harshly on myear, too.
the most of us can learn to forgive, and even to like, acountenance that strikes us unpleasantly at first, but few of us, ifancy, become reconciled to a jarring name so easily.
i was almost sorrywe had hired this man, his name was so unbearable.
however, no matter.
we were impatient to start.
billfinger stepped to the door to call acarriage, and then the doctor said:"well, the guide goes with the barbershop, with the billiard-table, withthe gasless room, and may be with many another pretty romance of paris.
i expected to have a guide named henri de montmorency, or armand de lachartreuse, or something that would sound grand in letters to thevillagers at home, but to think of a frenchman by the name of billfinger!
this is absurd, you know.
this will never do.
we can't saybillfinger; it is nauseating.
name him over again; what had we bettercall him?
alexis du caulaincourt?"
"alphonse henri gustave de hauteville," i suggested.
"call him ferguson," said dan.
that was practical, unromantic good sense.
without debate, we expungedbillfinger as billfinger, and called him ferguson.
the carriage--an open barouche--was ready.
ferguson mounted beside thedriver, and we whirled away to breakfast.
as was proper, mr. fergusonstood by to transmit our orders and answer questions.
by and by, hementioned casually--the artful adventurer--that he would go and get hisbreakfast as soon as we had finished ours.
he knew we could not getalong without him and that we would not want to loiter about and wait forhim.
we asked him to sit down and eat with us.
he begged, with many abow, to be excused.
it was not proper, he said; he would sit at anothertable.
we ordered him peremptorily to sit down with us.
here endeth the first lesson.
it was a mistake.
as long as we had that fellow after that, he was always hungry; he wasalways thirsty.
he came early; he stayed late; he could not pass arestaurant; he looked with a lecherous eye upon every wine shop.
suggestions to stop, excuses to eat and to drink, were forever on hislips.
we tried all we could to fill him so full that he would have noroom to spare for a fortnight, but it was a failure.
he did not holdenough to smother the cravings of his superhuman appetite.
he had another "discrepancy" about him.
he was always wanting us to buythings.
on the shallowest pretenses he would inveigle us into shirtstores, boot stores, tailor shops, glove shops--anywhere under the broadsweep of the heavens that there seemed a chance of our buying anything.
anyone could have guessed that the shopkeepers paid him a percentage onthe sales, but in our blessed innocence we didn't until this feature ofhis conduct grew unbearably prominent.
one day dan happened to mentionthat he thought of buying three or four silk dress patterns for presents.
ferguson's hungry eye was upon him in an instant.
in the course oftwenty minutes the carriage stopped.
"zis is ze finest silk magazin in paris--ze most celebrate."
"what did you come here for?
we told you to take us to the palace of thelouvre."
"i suppose ze gentleman say he wish to buy some silk."
"you are not required to 'suppose' things for the party, ferguson.
we donot wish to tax your energies too much.
we will bear some of the burdenand heat of the day ourselves.
we will endeavor to do such 'supposing'as is really necessary to be done.
so spake the doctor.
within fifteen minutes the carriage halted again, and before another silkstore.
the doctor said:"ah, the palace of the louvre--beautiful, beautiful edifice!
does theemperor napoleon live here now, ferguson?"
you do jest; zis is not ze palace; we come there directly.
but since we pass right by zis store, where is such beautiful silk--""ah!
i see, i see.
i meant to have told you that we did not wish topurchase any silks to-day, but in my absent-mindedness i forgot it.
ialso meant to tell you we wished to go directly to the louvre, but iforgot that also.
however, we will go there now.
pardon my seemingcarelessness, ferguson.
within the half hour we stopped again--in front of another silk store.
we were angry; but the doctor was always serene, always smooth-voiced.
he said:"at last!
how imposing the louvre is, and yet how small!
how charmingly situated!--venerable, venerablepile--""pairdon, doctor, zis is not ze louvre--it is--""what is it?"
"i have ze idea--it come to me in a moment--zat ze silk in zis magazin--""ferguson, how heedless i am.
i fully intended to tell you that we didnot wish to buy any silks to-day, and i also intended to tell you that weyearned to go immediately to the palace of the louvre, but enjoying thehappiness of seeing you devour four breakfasts this morning has so filledme with pleasurable emotions that i neglect the commonest interests ofthe time.
however, we will proceed now to the louvre, ferguson."
"but, doctor," (excitedly,) "it will take not a minute--not but one smallminute!
ze gentleman need not to buy if he not wish to--but only look atze silk--look at ze beautiful fabric.
sair--just onlyone leetle moment!"
dan said, "confound the idiot!
i don't want to see any silks today, andi won't look at them.
and the doctor: "we need no silks now, ferguson.
our hearts yearn forthe louvre.
let us journey on--let us journey on."
it is only one moment--one leetle moment.
and ze time willbe save--entirely save!
because zere is nothing to see now--it is toolate.
it want ten minute to four and ze louvre close at four--only oneleetle moment, doctor!"
the treacherous miscreant!
after four breakfasts and a gallon ofchampagne, to serve us such a scurvy trick.
we got no sight of thecountless treasures of art in the louvre galleries that day, and our onlypoor little satisfaction was in the reflection that ferguson sold not asolitary silk dress pattern.
i am writing this chapter partly for the satisfaction of abusing thataccomplished knave billfinger, and partly to show whosoever shall readthis how americans fare at the hands of the paris guides and what sort ofpeople paris guides are.
it need not be supposed that we were a stupideror an easier prey than our countrymen generally are, for we were not.
the guides deceive and defraud every american who goes to paris for thefirst time and sees its sights alone or in company with others as littleexperienced as himself.
i shall visit paris again someday, and then letthe guides beware!
i shall go in my war paint--i shall carry my tomahawkalong.
i think we have lost but little time in paris.
we have gone to bed everynight tired out.
of course we visited the renowned internationalexposition.
all the world did that.
we went there on our third day inparis--and we stayed there nearly two hours.
that was our first and lastvisit.
to tell the truth, we saw at a glance that one would have tospend weeks--yea, even months--in that monstrous establishment to get anintelligible idea of it.
it was a wonderful show, but the moving massesof people of all nations we saw there were a still more wonderful show.
i discovered that if i were to stay there a month, i should still findmyself looking at the people instead of the inanimate objects onexhibition.
i got a little interested in some curious old tapestries ofthe thirteenth century, but a party of arabs came by, and their duskyfaces and quaint costumes called my attention away at once.
i watched asilver swan, which had a living grace about his movements and a livingintelligence in his eyes--watched him swimming about as comfortably andas unconcernedly as if he had been born in a morass instead of ajeweler's shop--watched him seize a silver fish from under the water andhold up his head and go through all the customary and elaborate motionsof swallowing it--but the moment it disappeared down his throat sometattooed south sea islanders approached and i yielded to theirattractions.
presently i found a revolving pistol several hundred years old whichlooked strangely like a modern colt, but just then i heard that theempress of the french was in another part of the building, and hastenedaway to see what she might look like.
we heard martial music--we saw anunusual number of soldiers walking hurriedly about--there was a generalmovement among the people.
we inquired what it was all about and learnedthat the emperor of the french and the sultan of turkey were about toreview twenty-five thousand troops at the arc de l'etoile.
i had a greater anxiety to see these men than icould have had to see twenty expositions.
we drove away and took up a position in an open space opposite theamerican minister's house.
a speculator bridged a couple of barrels witha board and we hired standing places on it.
presently there was a soundof distant music; in another minute a pillar of dust came moving slowlytoward us; a moment more and then, with colors flying and a grand crashof military music, a gallant array of cavalrymen emerged from the dustand came down the street on a gentle trot.
after them came a long lineof artillery; then more cavalry, in splendid uniforms; and then theirimperial majesties napoleon iii and abdul aziz.
the vast concourse ofpeople swung their hats and shouted--the windows and housetops in thewide vicinity burst into a snowstorm of waving handkerchiefs, and thewavers of the same mingled their cheers with those of the masses below.
it was a stirring spectacle.
but the two central figures claimed all my attention.
was ever such acontrast set up before a multitude till then?
napoleon in militaryuniform--a long-bodied, short-legged man, fiercely moustached, old,wrinkled, with eyes half closed, and such a deep, crafty, schemingexpression about them!--napoleon, bowing ever so gently to the loudplaudits, and watching everything and everybody with his cat eyes fromunder his depressed hat brim, as if to discover any sign that thosecheers were not heartfelt and cordial.
abdul aziz, absolute lord of the ottoman empire--clad in dark greeneuropean clothes, almost without ornament or insignia of rank; a redturkish fez on his head; a short, stout, dark man, black-bearded,black-eyed, stupid, unprepossessing--a man whose whole appearancesomehow suggested that if he only had a cleaver in his hand and a whiteapron on, one would not be at all surprised to hear him say: "a muttonroast today, or will you have a nice porterhouse steak?"
napoleon iii, the representative of the highest modern civilization,progress, and refinement; abdul-aziz, the representative of a people bynature and training filthy, brutish, ignorant, unprogressive,superstitious--and a government whose three graces are tyranny, rapacity,blood.
here in brilliant paris, under this majestic arch of triumph, thefirst century greets the nineteenth!
napoleon iii., emperor of france!
surrounded by shouting thousands, bymilitary pomp, by the splendors of his capital city, and companioned bykings and princes--this is the man who was sneered at and reviled andcalled bastard--yet who was dreaming of a crown and an empire all thewhile; who was driven into exile--but carried his dreams with him; whoassociated with the common herd in america and ran foot races for awager--but still sat upon a throne in fancy; who braved every danger togo to his dying mother--and grieved that she could not be spared to seehim cast aside his plebeian vestments for the purple of royalty; who kepthis faithful watch and walked his weary beat a common policeman oflondon--but dreamed the while of a coming night when he should tread thelong-drawn corridors of the tuileries; who made the miserable fiasco ofstrasbourg; saw his poor, shabby eagle, forgetful of its lesson, refuseto perch upon his shoulder; delivered his carefully prepared, sententiousburst of eloquence upon unsympathetic ears; found himself a prisoner, thebutt of small wits, a mark for the pitiless ridicule of all the world--yet went on dreaming of coronations and splendid pageants as before; wholay a forgotten captive in the dungeons of ham--and still schemed andplanned and pondered over future glory and future power; president offrance at last!
a coup d'etat, and surrounded by applauding armies,welcomed by the thunders of cannon, he mounts a throne and waves beforean astounded world the sceptre of a mighty empire!
who talks of themarvels of fiction?
who speaks of the wonders of romance?
who prates ofthe tame achievements of aladdin and the magii of arabia?
abdul-aziz, sultan of turkey, lord of the ottoman empire!
born to athrone; weak, stupid, ignorant, almost, as his meanest slave; chief of avast royalty, yet the puppet of his premier and the obedient child of atyrannical mother; a man who sits upon a throne--the beck of whose fingermoves navies and armies--who holds in his hands the power of life anddeath over millions--yet who sleeps, sleeps, eats, eats, idles with hiseight hundred concubines, and when he is surfeited with eating andsleeping and idling, and would rouse up and take the reins of governmentand threaten to be a sultan, is charmed from his purpose by wary fuadpacha with a pretty plan for a new palace or a new ship--charmed awaywith a new toy, like any other restless child; a man who sees his peoplerobbed and oppressed by soulless tax-gatherers, but speaks no word tosave them; who believes in gnomes and genii and the wild fables of thearabian nights, but has small regard for the mighty magicians of to-day,and is nervous in the presence of their mysterious railroads andsteamboats and telegraphs; who would see undone in egypt all that greatmehemet ali achieved, and would prefer rather to forget than emulate him;a man who found his great empire a blot upon the earth--a degraded,poverty-stricken, miserable, infamous agglomeration of ignorance, crime,and brutality--and will idle away the allotted days of his trivial lifeand then pass to the dust and the worms and leave it so!
napoleon has augmented the commercial prosperity of france in ten yearsto such a degree that figures can hardly compute it.
he has rebuiltparis and has partly rebuilt every city in the state.
he condemns awhole street at a time, assesses the damages, pays them, and rebuildssuperbly.
then speculators buy up the ground and sell, but the originalowner is given the first choice by the government at a stated pricebefore the speculator is permitted to purchase.
but above all things, hehas taken the sole control of the empire of france into his hands andmade it a tolerably free land--for people who will not attempt to go toofar in meddling with government affairs.
no country offers greatersecurity to life and property than france, and one has all the freedom hewants, but no license--no license to interfere with anybody or makeanyone uncomfortable.
as for the sultan, one could set a trap any where and catch a dozen ablermen in a night.
the bands struck up, and the brilliant adventurer, napoleon iii., thegenius of energy, persistence, enterprise; and the feeble abdul-aziz, thegenius of ignorance, bigotry, and indolence, prepared for the forward--march!
we saw the splendid review, we saw the white-moustached old crimeansoldier, canrobert, marshal of france, we saw--well, we saw every thing,and then we went home satisfied.
we went to see the cathedral of notre dame.
we had heard of it before.
it surprises me sometimes to think how much we do know and howintelligent we are.
we recognized the brown old gothic pile in a moment;it was like the pictures.
we stood at a little distance and changed fromone point of observation to another and gazed long at its lofty squaretowers and its rich front, clustered thick with stony, mutilated saintswho had been looking calmly down from their perches for ages.
thepatriarch of jerusalem stood under them in the old days of chivalry andromance, and preached the third crusade, more than six hundred years ago;and since that day they have stood there and looked quietly down upon themost thrilling scenes, the grandest pageants, the most extraordinaryspectacles that have grieved or delighted paris.
these battered andbroken-nosed old fellows saw many and many a cavalcade of mail-cladknights come marching home from holy land; they heard the bells abovethem toll the signal for the st. bartholomew's massacre, and they saw theslaughter that followed; later they saw the reign of terror, the carnageof the revolution, the overthrow of a king, the coronation of twonapoleons, the christening of the young prince that lords it over aregiment of servants in the tuileries to-day--and they may possiblycontinue to stand there until they see the napoleon dynasty swept awayand the banners of a great republic floating above its ruins.
i wishthese old parties could speak.
they could tell a tale worth thelistening to.
they say that a pagan temple stood where notre dame now stands, in theold roman days, eighteen or twenty centuries ago--remains of it are stillpreserved in paris; and that a christian church took its place about a.d.300; another took the place of that in a.d. 500; and that the foundationsof the present cathedral were laid about a.d. 1100.  the ground ought tobe measurably sacred by this time, one would think.
one portion of thisnoble old edifice is suggestive of the quaint fashions of ancient times.
it was built by jean sans-peur, duke of burgundy, to set his conscienceat rest--he had assassinated the duke of orleans.
those good oldtimes are gone when a murderer could wipe the stain from his name andsoothe his troubles to sleep simply by getting out his bricks and mortarand building an addition to a church.
the portals of the great western front are bisected by square pillars.
they took the central one away in 1852, on the occasion of thanksgivingsfor the reinstitution of the presidential power--but precious soon theyhad occasion to reconsider that motion and put it back again!
we loitered through the grand aisles for an hour or two, staring up atthe rich stained-glass windows embellished with blue and yellow andcrimson saints and martyrs, and trying to admire the numberless greatpictures in the chapels, and then we were admitted to the sacristy andshown the magnificent robes which the pope wore when he crowned napoleoni; a wagon-load of solid gold and silver utensils used in the greatpublic processions and ceremonies of the church; some nails of the truecross, a fragment of the cross itself, a part of the crown of thorns.
we had already seen a large piece of the true cross in a church in theazores, but no nails.
they showed us likewise the bloody robe which thatarchbishop of paris wore who exposed his sacred person and braved thewrath of the insurgents of 1848, to mount the barricades and hold aloftthe olive branch of peace in the hope of stopping the slaughter.
hisnoble effort cost him his life.
he was shot dead.
they showed us a castof his face taken after death, the bullet that killed him, and the twovertebrae in which it lodged.
these people have a somewhat singulartaste in the matter of relics.
ferguson told us that the silver crosswhich the good archbishop wore at his girdle was seized and thrown intothe seine, where it lay embedded in the mud for fifteen years, and thenan angel appeared to a priest and told him where to dive for it; he diddive for it and got it, and now it is there on exhibition at notre dame,to be inspected by anybody who feels an interest in inanimate objects ofmiraculous intervention.
next we went to visit the morgue, that horrible receptacle for the deadwho die mysteriously and leave the manner of their taking off a dismalsecret.
we stood before a grating and looked through into a room whichwas hung all about with the clothing of dead men; coarse blouses,water-soaked; the delicate garments of women and children; patricianvestments, hacked and stabbed and stained with red; a hat that wascrushed and bloody.
on a slanting stone lay a drowned man, naked,swollen, purple; clasping the fragment of a broken bush with a gripwhich death had so petrified that human strength could not unloose it--mute witness of the last despairing effort to save the life that wasdoomed beyond all help.
a stream of water trickled ceaselessly over thehideous face.
we knew that the body and the clothing were there foridentification by friends, but still we wondered if anybody could lovethat repulsive object or grieve for its loss.
we grew meditative andwondered if, some forty years ago, when the mother of that ghastly thingwas dandling it upon her knee, and kissing it and petting it anddisplaying it with satisfied pride to the passers-by, a prophetic visionof this dread ending ever flitted through her brain.
i half feared thatthe mother, or the wife or a brother of the dead man might come while westood there, but nothing of the kind occurred.
men and women came, andsome looked eagerly in and pressed their faces against the bars; othersglanced carelessly at the body and turned away with a disappointed look--people, i thought, who live upon strong excitements and who attend theexhibitions of the morgue regularly, just as other people go to seetheatrical spectacles every night.
when one of these looked in andpassed on, i could not help thinking--"now this don't afford you any satisfaction--a party with his head shotoff is what you need."
one night we went to the celebrated jardin mabille, but only staid alittle while.
we wanted to see some of this kind of paris life, however,and therefore the next night we went to a similar place of entertainmentin a great garden in the suburb of asnieres.
we went to the railroaddepot, toward evening, and ferguson got tickets for a second-classcarriage.
such a perfect jam of people i have not often seen--but therewas no noise, no disorder, no rowdyism.
some of the women and younggirls that entered the train we knew to be of the demi-monde, but otherswe were not at all sure about.
the girls and women in our carriage behaved themselves modestly andbecomingly all the way out, except that they smoked.
when we arrived atthe garden in asnieres, we paid a franc or two admission and entered aplace which had flower beds in it, and grass plots, and long, curvingrows of ornamental shrubbery, with here and there a secluded bowerconvenient for eating ice cream in.
we moved along the sinuous gravelwalks, with the great concourse of girls and young men, and suddenly adomed and filigreed white temple, starred over and over and over againwith brilliant gas jets, burst upon us like a fallen sun.
nearby was alarge, handsome house with its ample front illuminated in the same way,and above its roof floated the star-spangled banner of america.
"how is this?"
it nearly took my breath away.
ferguson said an american--a new yorker--kept the place, and was carryingon quite a stirring opposition to the jardin mabille.
crowds composed of both sexes and nearly all ages were frisking about thegarden or sitting in the open air in front of the flagstaff and thetemple, drinking wine and coffee or smoking.
the dancing had not begunyet.
ferguson said there was to be an exhibition.
the famous blondinwas going to perform on a tightrope in another part of the garden.
here the light was dim, and the masses of people werepretty closely packed together.
and now i made a mistake which anydonkey might make, but a sensible man never.
i committed an error whichi find myself repeating every day of my life.
standing right before ayoung lady, i said:"dan, just look at this girl, how beautiful she is!"
"i thank you more for the evident sincerity of the compliment, sir, thanfor the extraordinary publicity you have given to it!"
this in good,pure english.
we took a walk, but my spirits were very, very sadly dampened.
i did notfeel right comfortable for some time afterward.
why will people be sostupid as to suppose themselves the only foreigners among a crowd of tenthousand persons?
but blondin came out shortly.
he appeared on a stretched cable, far awayabove the sea of tossing hats and handkerchiefs, and in the glare of thehundreds of rockets that whizzed heavenward by him he looked like a weeinsect.
he balanced his pole and walked the length of his rope--two orthree hundred feet; he came back and got a man and carried him across; hereturned to the center and danced a jig; next he performed some gymnasticand balancing feats too perilous to afford a pleasant spectacle; and hefinished by fastening to his person a thousand roman candles, catherinewheels, serpents and rockets of all manner of brilliant colors, settingthem on fire all at once and walking and waltzing across his rope againin a blinding blaze of glory that lit up the garden and the people'sfaces like a great conflagration at midnight.
the dance had begun, and we adjourned to the temple.
within it was adrinking saloon, and all around it was a broad circular platform for thedancers.
i backed up against the wall of the temple, and waited.
twentysets formed, the music struck up, and then--i placed my hands before myface for very shame.
but i looked through my fingers.
they were dancingthe renowned "can-can."
a handsome girl in the set before me trippedforward lightly to meet the opposite gentleman, tripped back again,grasped her dresses vigorously on both sides with her hands, raised thempretty high, danced an extraordinary jig that had more activity andexposure about it than any jig i ever saw before, and then, drawing herclothes still higher, she advanced gaily to the center and launched avicious kick full at her vis-a-vis that must infallibly have removed hisnose if he had been seven feet high.
it was a mercy he was only six.
that is the can-can.
the idea of it is to dance as wildly, as noisily,as furiously as you can; expose yourself as much as possible if you are awoman; and kick as high as you can, no matter which sex you belong to.
there is no word of exaggeration in this.
any of the staid, respectable,aged people who were there that night can testify to the truth of thatstatement.
there were a good many such people present.
i suppose frenchmorality is not of that straight-laced description which is shocked attrifles.
i moved aside and took a general view of the can-can.
shouts, laughter,furious music, a bewildering chaos of darting and intermingling forms,stormy jerking and snatching of gay dresses, bobbing beads, flying arms,lightning flashes of white-stockinged calves and dainty slippers in theair, and then a grand final rush, riot, a terrific hubbub, and a wildstampede!
nothing like it has been seen on earth sincetrembling tam o'shanter saw the devil and the witches at their orgiesthat stormy night in "alloway's auld haunted kirk."
we visited the louvre, at a time when we had no silk purchases in view,and looked at its miles of paintings by the old masters.
some of themwere beautiful, but at the same time they carried such evidences aboutthem of the cringing spirit of those great men that we found smallpleasure in examining them.
their nauseous adulation of princely patronswas more prominent to me and chained my attention more surely than thecharms of color and expression which are claimed to be in the pictures.
gratitude for kindnesses is well, but it seems to me that some of thoseartists carried it so far that it ceased to be gratitude and becameworship.
if there is a plausible excuse for the worship of men, then byall means let us forgive rubens and his brethren.
but i will drop the subject, lest i say something about the old mastersthat might as well be left unsaid.
of course we drove in the bois de boulogne, that limitless park, with itsforests, its lakes, its cascades, and its broad avenues.
there werethousands upon thousands of vehicles abroad, and the scene was full oflife and gaiety.
there were very common hacks, with father and motherand all the children in them; conspicuous little open carriages withcelebrated ladies of questionable reputation in them; there were dukesand duchesses abroad, with gorgeous footmen perched behind, and equallygorgeous outriders perched on each of the six horses; there were blue andsilver, and green and gold, and pink and black, and all sorts anddescriptions of stunning and startling liveries out, and i almost yearnedto be a flunkey myself, for the sake of the fine clothes.
but presently the emperor came along and he outshone them all.
he waspreceded by a bodyguard of gentlemen on horseback in showy uniforms, hiscarriage-horses (there appeared to be somewhere in the remoteneighborhood of a thousand of them,) were bestridden by gallant-lookingfellows, also in stylish uniforms, and after the carriage followedanother detachment of bodyguards.
everybody got out of the way;everybody bowed to the emperor and his friend the sultan; and they wentby on a swinging trot and disappeared.
i will not describe the bois de boulogne.
i can not do it.
it is simplya beautiful, cultivated, endless, wonderful wilderness.
it is anenchanting place.
it is in paris now, one may say, but a crumbling oldcross in one portion of it reminds one that it was not always so.
thecross marks the spot where a celebrated troubadour was waylaid andmurdered in the fourteenth century.
it was in this park that that fellowwith an unpronounceable name made the attempt upon the russian czar'slife last spring with a pistol.
the bullet struck a tree.
fergusonshowed us the place.
now in america that interesting tree would bechopped down or forgotten within the next five years, but it will betreasured here.
the guides will point it out to visitors for the nexteight hundred years, and when it decays and falls down they will put upanother there and go on with the same old story just the same.
one of our pleasantest visits was to pere la chaise, the nationalburying-ground of france, the honored resting-place of some of hergreatest and best children, the last home of scores of illustrious menand women who were born to no titles, but achieved fame by their ownenergy and their own genius.
it is a solemn city of winding streets andof miniature marble temples and mansions of the dead gleaming white fromout a wilderness of foliage and fresh flowers.
not every city is so wellpeopled as this, or has so ample an area within its walls.
few palacesexist in any city that are so exquisite in design, so rich in art, socostly in material, so graceful, so beautiful.
we had stood in the ancient church of st. denis, where the marbleeffigies of thirty generations of kings and queens lay stretched atlength upon the tombs, and the sensations invoked were startling andnovel; the curious armor, the obsolete costumes, the placid faces, thehands placed palm to palm in eloquent supplication--it was a vision ofgray antiquity.
it seemed curious enough to be standing face to face, asit were, with old dagobert i., and clovis and charlemagne, those vague,colossal heroes, those shadows, those myths of a thousand years ago!
itouched their dust-covered faces with my finger, but dagobert was deaderthan the sixteen centuries that have passed over him, clovis slept wellafter his labor for christ, and old charlemagne went on dreaming of hispaladins, of bloody roncesvalles, and gave no heed to me.
the great names of pere la chaise impress one, too, but differently.
there the suggestion brought constantly to his mind is, that this placeis sacred to a nobler royalty--the royalty of heart and brain.
everyfaculty of mind, every noble trait of human nature, every high occupationwhich men engage in, seems represented by a famous name.
the effect is acurious medley.
davoust and massena, who wrought in many a battletragedy, are here, and so also is rachel, of equal renown in mimictragedy on the stage.
the abbe sicard sleeps here--the first greatteacher of the deaf and dumb--a man whose heart went out to everyunfortunate, and whose life was given to kindly offices in their service;and not far off, in repose and peace at last, lies marshal ney, whosestormy spirit knew no music like the bugle call to arms.
the man whooriginated public gas-lighting, and that other benefactor who introducedthe cultivation of the potato and thus blessed millions of his starvingcountrymen, lie with the prince of masserano, and with exiled queens andprinces of further india.
gay-lussac the chemist, laplace theastronomer, larrey the surgeon, de suze the advocate, are here, and withthem are talma, bellini, rubini; de balzac, beaumarchais, beranger;moliere and lafontaine, and scores of other men whose names and whoseworthy labors are as familiar in the remote by-places of civilization asare the historic deeds of the kings and princes that sleep in the marblevaults of st. denis.
but among the thousands and thousands of tombs in pere la chaise, thereis one that no man, no woman, no youth of either sex, ever passes bywithout stopping to examine.
every visitor has a sort of indistinct ideaof the history of its dead and comprehends that homage is due there, butnot one in twenty thousand clearly remembers the story of that tomb andits romantic occupants.
this is the grave of abelard and heloise--agrave which has been more revered, more widely known, more written andsung about and wept over, for seven hundred years, than any other inchristendom save only that of the saviour.
all visitors linger pensivelyabout it; all young people capture and carry away keepsakes and mementoesof it; all parisian youths and maidens who are disappointed in love comethere to bail out when they are full of tears; yea, many stricken loversmake pilgrimages to this shrine from distant provinces to weep and wailand "grit" their teeth over their heavy sorrows, and to purchase thesympathies of the chastened spirits of that tomb with offerings ofimmortelles and budding flowers.
go when you will, you find somebody snuffling over that tomb.
go whenyou will, you find it furnished with those bouquets and immortelles.
gowhen you will, you find a gravel-train from marseilles arriving to supplythe deficiencies caused by memento-cabbaging vandals whose affectionshave miscarried.
yet who really knows the story of abelard and heloise?
the names are perfectly familiar to every body, and that isabout all.
with infinite pains i have acquired a knowledge of thathistory, and i propose to narrate it here, partly for the honestinformation of the public and partly to show that public that they havebeen wasting a good deal of marketable sentiment very unnecessarily.
story of abelard and heloiseheloise was born seven hundred and sixty-six years ago.
she may have hadparents.
there is no telling.
she lived with her uncle fulbert, a canonof the cathedral of paris.
i do not know what a canon of a cathedral is,but that is what he was.
he was nothing more than a sort of a mountainhowitzer, likely, because they had no heavy artillery in those days.
suffice it, then, that heloise lived with her uncle the howitzer and washappy.
she spent the most of her childhood in the convent of argenteuil--never heard of argenteuil before, but suppose there was really such aplace.
she then returned to her uncle, the old gun, or son of a gun, asthe case may be, and he taught her to write and speak latin, which wasthe language of literature and polite society at that period.
just at this time, pierre abelard, who had already made himself widelyfamous as a rhetorician, came to found a school of rhetoric in paris.
the originality of his principles, his eloquence, and his great physicalstrength and beauty created a profound sensation.
he saw heloise, andwas captivated by her blooming youth, her beauty, and her charmingdisposition.
he wrote to her; she answered.
he wrote again; sheanswered again.
he was now in love.
he longed to know her--to speak toher face to face.
his school was near fulbert's house.
he asked fulbert to allow him tocall.
the good old swivel saw here a rare opportunity: his niece, whomhe so much loved, would absorb knowledge from this man, and it would notcost him a cent.
such was fulbert--penurious.
fulbert's first name is not mentioned by any author, which isunfortunate.
however, george w. fulbert will answer for him as well asany other.
we will let him go at that.
he asked abelard to teach her.
abelard was glad enough of the opportunity.
he came often and staidlong.
a letter of his shows in its very first sentence that he cameunder that friendly roof like a cold-hearted villain as he was, with thedeliberate intention of debauching a confiding, innocent girl.
this isthe letter:          "i cannot cease to be astonished at the simplicity of fulbert;          i was as much surprised as if he had placed a lamb in the power          of a hungry wolf.
heloise and i, under pretext of study, gave          ourselves up wholly to love, and the solitude that love seeks          our studies procured for us.
books were open before us, but we          spoke oftener of love than philosophy, and kisses came more          readily from our lips than words."
and so, exulting over an honorable confidence which to his degradedinstinct was a ludicrous "simplicity," this unmanly abelard seduced theniece of the man whose guest he was.
paris found it out.
fulbert wastold of it--told often--but refused to believe it.
he could notcomprehend how a man could be so depraved as to use the sacred protectionand security of hospitality as a means for the commission of such a crimeas that.
but when he heard the rowdies in the streets singing thelove-songs of abelard to heloise, the case was too plain--love-songs comenot properly within the teachings of rhetoric and philosophy.
he drove abelard from his house.
abelard returned secretly and carriedheloise away to palais, in brittany, his native country.
here, shortlyafterward, she bore a son, who, from his rare beauty, was surnamedastrolabe--william g.  the girl's flight enraged fulbert, and he longedfor vengeance, but feared to strike lest retaliation visit heloise--forhe still loved her tenderly.
at length abelard offered to marry heloise--but on a shameful condition: that the marriage should be kept secretfrom the world, to the end that (while her good name remained a wreck, asbefore,) his priestly reputation might be kept untarnished.
it was likethat miscreant.
fulbert saw his opportunity and consented.
he would seethe parties married, and then violate the confidence of the man who hadtaught him that trick; he would divulge the secret and so remove somewhatof the obloquy that attached to his niece's fame.
but the niecesuspected his scheme.
she refused the marriage at first; she saidfulbert would betray the secret to save her, and besides, she did notwish to drag down a lover who was so gifted, so honored by the world,and who had such a splendid career before him.
it was noble,self-sacrificing love, and characteristic of the pure-souled heloise,but it was not good sense.
but she was overruled, and the private marriage took place.
the heart so wounded should be healed at last; the proud spiritso tortured should find rest again; the humbled head should be lifted uponce more.
he proclaimed the marriage in the high places of the city andrejoiced that dishonor had departed from his house.
abelarddenied the marriage!
heloise denied it!
the people, knowing the formercircumstances, might have believed fulbert had only abelard denied it,but when the person chiefly interested--the girl herself--denied it, theylaughed, despairing fulbert to scorn.
the poor canon of the cathedral of paris was spiked again.
the last hopeof repairing the wrong that had been done his house was gone.
human nature suggested revenge.
he compassed it.
the historian says:          "ruffians, hired by fulbert, fell upon abelard by night, and          inflicted upon him a terrible and nameless mutilation."
i am seeking the last resting place of those "ruffians."
when i find iti shall shed some tears on it, and stack up some bouquets andimmortelles, and cart away from it some gravel whereby to remember thathowsoever blotted by crime their lives may have been, these ruffians didone just deed, at any rate, albeit it was not warranted by the strictletter of the law.
heloise entered a convent and gave good-bye to the world and itspleasures for all time.
for twelve years she never heard of abelard--never even heard his name mentioned.
she had become prioress ofargenteuil and led a life of complete seclusion.
she happened one day tosee a letter written by him, in which he narrated his own history.
shecried over it and wrote him.
he answered, addressing her as his "sisterin christ."
they continued to correspond, she in the unweighed languageof unwavering affection, he in the chilly phraseology of the polishedrhetorician.
she poured out her heart in passionate, disjointedsentences; he replied with finished essays, divided deliberately intoheads and sub-heads, premises and argument.
she showered upon him thetenderest epithets that love could devise, he addressed her from thenorth pole of his frozen heart as the "spouse of christ!"
on account of her too easy government of her nuns, some disreputableirregularities were discovered among them, and the abbot of st. denisbroke up her establishment.
abelard was the official head of themonastery of st. gildas de ruys, at that time, and when he heard of herhomeless condition a sentiment of pity was aroused in his breast (it is awonder the unfamiliar emotion did not blow his head off,) and he placedher and her troop in the little oratory of the paraclete, a religiousestablishment which he had founded.
she had many privations andsufferings to undergo at first, but her worth and her gentle dispositionwon influential friends for her, and she built up a wealthy andflourishing nunnery.
she became a great favorite with the heads of thechurch, and also the people, though she seldom appeared in public.
sherapidly advanced in esteem, in good report, and in usefulness, andabelard as rapidly lost ground.
the pope so honored her that he made herthe head of her order.
abelard, a man of splendid talents, and rankingas the first debater of his time, became timid, irresolute, anddistrustful of his powers.
he only needed a great misfortune to topplehim from the high position he held in the world of intellectualexcellence, and it came.
urged by kings and princes to meet the subtlest. bernard in debate and crush him, he stood up in the presence of aroyal and illustrious assemblage, and when his antagonist had finished helooked about him and stammered a commencement; but his courage failedhim, the cunning of his tongue was gone: with his speech unspoken, hetrembled and sat down, a disgraced and vanquished champion.
he died a nobody, and was buried at cluny, a.d., 1144.  they removed hisbody to the paraclete afterward, and when heloise died, twenty yearslater, they buried her with him, in accordance with her last wish.
hedied at the ripe age of 64, and she at 63.  after the bodies had remainedentombed three hundred years, they were removed once more.
they wereremoved again in 1800, and finally, seventeen years afterward, they weretaken up and transferred to pere la chaise, where they will remain inpeace and quiet until it comes time for them to get up and move again.
history is silent concerning the last acts of the mountain howitzer.
letthe world say what it will about him, i, at least, shall always respectthe memory and sorrow for the abused trust and the broken heart and thetroubled spirit of the old smooth-bore.
rest and repose be his!
such is the story of abelard and heloise.
such is the history thatlamartine has shed such cataracts of tears over.
but that man nevercould come within the influence of a subject in the least patheticwithout overflowing his banks.
he ought to be dammed--or leveed, ishould more properly say.
such is the history--not as it is usuallytold, but as it is when stripped of the nauseous sentimentality thatwould enshrine for our loving worship a dastardly seducer like pierreabelard.
i have not a word to say against the misused, faithful girl,and would not withhold from her grave a single one of those simpletributes which blighted youths and maidens offer to her memory, but i amsorry enough that i have not time and opportunity to write four or fivevolumes of my opinion of her friend the founder of the parachute, or theparaclete, or whatever it was.
the tons of sentiment i have wasted on that unprincipled humbug in myignorance!
i shall throttle down my emotions hereafter, about this sortof people, until i have read them up and know whether they are entitledto any tearful attentions or not.
i wish i had my immortelles back, now,and that bunch of radishes.
in paris we often saw in shop windows the sign "english spoken here,"just as one sees in the windows at home the sign "ici on parlefrancaise."
we always invaded these places at once--and invariablyreceived the information, framed in faultless french, that the clerk whodid the english for the establishment had just gone to dinner and wouldbe back in an hour--would monsieur buy something?
we wondered why thoseparties happened to take their dinners at such erratic and extraordinaryhours, for we never called at a time when an exemplary christian would bein the least likely to be abroad on such an errand.
the truth was, itwas a base fraud--a snare to trap the unwary--chaff to catch fledglingswith.
they had no english-murdering clerk.
they trusted to the sign toinveigle foreigners into their lairs, and trusted to their ownblandishments to keep them there till they bought something.
we ferreted out another french imposition--a frequent sign to thiseffect: "all manner of american drinks artistically prepared here."
weprocured the services of a gentleman experienced in the nomenclature ofthe american bar, and moved upon the works of one of these impostors.
abowing, aproned frenchman skipped forward and said:"que voulez les messieurs?"
i do not know what "que voulez lesmessieurs?"
means, but such was his remark.
our general said, "we will take a whiskey straight."
[a stare from the frenchman.]
"well, if you don't know what that is, give us a champagne cock-tail."
[a stare and a shrug.]
"well, then, give us a sherry cobbler."
the frenchman was checkmated.
this was all greek to him.
"give us a brandy smash!"
the frenchman began to back away, suspicious of the ominous vigor of thelast order--began to back away, shrugging his shoulders and spreading hishands apologetically.
the general followed him up and gained a complete victory.
theuneducated foreigner could not even furnish a santa cruz punch, aneye-opener, a stone-fence, or an earthquake.
it was plain that he was awicked impostor.
an acquaintance of mine said the other day that he was doubtless the onlyamerican visitor to the exposition who had had the high honor of beingescorted by the emperor's bodyguard.
i said with unobtrusive franknessthat i was astonished that such a long-legged, lantern-jawed,unprepossessing-looking specter as he should be singled out for adistinction like that, and asked how it came about.
he said he hadattended a great military review in the champ de mars some time ago, andwhile the multitude about him was growing thicker and thicker everymoment he observed an open space inside the railing.
he left hiscarriage and went into it.
he was the only person there, and so he hadplenty of room, and the situation being central, he could see all thepreparations going on about the field.
by and by there was a sound ofmusic, and soon the emperor of the french and the emperor of austria,escorted by the famous cent gardes, entered the enclosure.
they seemednot to observe him, but directly, in response to a sign from thecommander of the guard, a young lieutenant came toward him with a file ofhis men following, halted, raised his hand, and gave the military salute,and then said in a low voice that he was sorry to have to disturb astranger and a gentleman, but the place was sacred to royalty.
then thisnew jersey phantom rose up and bowed and begged pardon, then with theofficer beside him, the file of men marching behind him, and with everymark of respect, he was escorted to his carriage by the imperial centgardes!
the officer saluted again and fell back, the new jersey spritebowed in return and had presence of mind enough to pretend that he hadsimply called on a matter of private business with those emperors, and sowaved them an adieu and drove from the field!
imagine a poor frenchman ignorantly intruding upon a public rostrumsacred to some six-penny dignitary in america.
the police would scarehim to death first with a storm of their elegant blasphemy, and then pullhim to pieces getting him away from there.
we are measurably superior tothe french in some things, but they are immeasurably our betters inothers.
enough of paris for the present.
we have done our whole duty by it.
wehave seen the tuileries, the napoleon column, the madeleine, that wonderof wonders the tomb of napoleon, all the great churches and museums,libraries, imperial palaces, and sculpture and picture galleries, thepantheon, jardin des plantes, the opera, the circus, the legislativebody, the billiard rooms, the barbers, the grisettes--ah, the grisettes!
i had almost forgotten.
they are another romanticfraud.
they were (if you let the books of travel tell it) always sobeautiful--so neat and trim, so graceful--so naive and trusting--sogentle, so winning--so faithful to their shop duties, so irresistibleto buyers in their prattling importunity--so devoted to theirpoverty-stricken students of the latin quarter--so lighthearted andhappy on their sunday picnics in the suburbs--and oh, so charmingly,so delightfully immoral!
for three or four days i was constantly saying:"quick, ferguson!
is that a grisette?"
and he always said, "no."
he comprehended at last that i wanted to see a grisette.
then he showedme dozens of them.
they were like nearly all the frenchwomen i ever saw--homely.
they had large hands, large feet, large mouths; they had pugnoses as a general thing, and moustaches that not even good breedingcould overlook; they combed their hair straight back without parting;they were ill-shaped, they were not winning, they were not graceful; iknew by their looks that they ate garlic and onions; and lastly andfinally, to my thinking it would be base flattery to call them immoral.
aroint thee, wench!
i sorrow for the vagabond student of the latinquarter now, even more than formerly i envied him.
thus topples to earthanother idol of my infancy.
we have seen every thing, and tomorrow we go to versailles.
we shall seeparis only for a little while as we come back to take up our line ofmarch for the ship, and so i may as well bid the beautiful city aregretful farewell.
we shall travel many thousands of miles after weleave here and visit many great cities, but we shall find none soenchanting as this.
some of our party have gone to england, intending to take a roundaboutcourse and rejoin the vessel at leghorn or naples several weeks hence.
we came near going to geneva, but have concluded to return to marseillesand go up through italy from genoa.
i will conclude this chapter with a remark that i am sincerely proud tobe able to make--and glad, as well, that my comrades cordially endorseit, to wit: by far the handsomest women we have seen in france were bornand reared in america.
i feel now like a man who has redeemed a failing reputation and shedluster upon a dimmed escutcheon, by a single just deed done at theeleventh hour.
let the curtain fall, to slow music.
it is wonderfully beautiful!
you gaze and stare and try tounderstand that it is real, that it is on the earth, that it is not thegarden of eden--but your brain grows giddy, stupefied by the world ofbeauty around you, and you half believe you are the dupe of an exquisitedream.
the scene thrills one like military music!
a noble palace,stretching its ornamented front, block upon block away, till it seemedthat it would never end; a grand promenade before it, whereon the armiesof an empire might parade; all about it rainbows of flowers, and colossalstatues that were almost numberless and yet seemed only scattered overthe ample space; broad flights of stone steps leading down from thepromenade to lower grounds of the park--stairways that whole regimentsmight stand to arms upon and have room to spare; vast fountains whosegreat bronze effigies discharged rivers of sparkling water into the airand mingled a hundred curving jets together in forms of matchless beauty;wide grass-carpeted avenues that branched hither and thither in everydirection and wandered to seemingly interminable distances, walled allthe way on either side with compact ranks of leafy trees whose branchesmet above and formed arches as faultless and as symmetrical as ever werecarved in stone; and here and there were glimpses of sylvan lakes withminiature ships glassed in their surfaces.
and every where--on thepalace steps, and the great promenade, around the fountains, among thetrees, and far under the arches of the endless avenues--hundreds andhundreds of people in gay costumes walked or ran or danced, and gave tothe fairy picture the life and animation which was all of perfection itcould have lacked.
it was worth a pilgrimage to see.
everything is on so gigantic a scale.
nothing is small--nothing is cheap.
the statues are all large; thepalace is grand; the park covers a fair-sized county; the avenues areinterminable.
all the distances and all the dimensions about versaillesare vast.
i used to think the pictures exaggerated these distances andthese dimensions beyond all reason, and that they made versailles morebeautiful than it was possible for any place in the world to be.
i knownow that the pictures never came up to the subject in any respect, andthat no painter could represent versailles on canvas as beautiful as itis in reality.
i used to abuse louis xiv for spending two hundredmillions of dollars in creating this marvelous park, when bread was soscarce with some of his subjects; but i have forgiven him now.
he took atract of land sixty miles in circumference and set to work to make thispark and build this palace and a road to it from paris.
he kept 36,000men employed daily on it, and the labor was so unhealthy that they usedto die and be hauled off by cartloads every night.
the wife of anobleman of the time speaks of this as an "inconvenience," but naivelyremarks that "it does not seem worthy of attention in the happy state oftranquillity we now enjoy."
i always thought ill of people at home who trimmed their shrubbery intopyramids and squares and spires and all manner of unnatural shapes, andwhen i saw the same thing being practiced in this great park i began tofeel dissatisfied.
but i soon saw the idea of the thing and the wisdomof it.
they seek the general effect.
we distort a dozen sickly treesinto unaccustomed shapes in a little yard no bigger than a dining room,and then surely they look absurd enough.
but here they take two hundredthousand tall forest trees and set them in a double row; allow no sign ofleaf or branch to grow on the trunk lower down than six feet above theground; from that point the boughs begin to project, and very graduallythey extend outward further and further till they meet overhead, and afaultless tunnel of foliage is formed.
the arch is mathematicallyprecise.
the effect is then very fine.
they make trees take fiftydifferent shapes, and so these quaint effects are infinitely varied andpicturesque.
the trees in no two avenues are shaped alike, andconsequently the eye is not fatigued with anything in the nature ofmonotonous uniformity.
i will drop this subject now, leaving it toothers to determine how these people manage to make endless ranks oflofty forest trees grow to just a certain thickness of trunk (say a footand two-thirds); how they make them spring to precisely the same heightfor miles; how they make them grow so close together; how they compel onehuge limb to spring from the same identical spot on each tree and formthe main sweep of the arch; and how all these things are kept exactly inthe same condition and in the same exquisite shapeliness and symmetrymonth after month and year after year--for i have tried to reason out theproblem and have failed.
we walked through the great hall of sculpture and the one hundred andfifty galleries of paintings in the palace of versailles, and felt thatto be in such a place was useless unless one had a whole year at hisdisposal.
these pictures are all battle scenes, and only one solitarylittle canvas among them all treats of anything but great frenchvictories.
we wandered, also, through the grand trianon and the petittrianon, those monuments of royal prodigality, and with histories somournful--filled, as it is, with souvenirs of napoleon the first, andthree dead kings and as many queens.
in one sumptuous bed they had allslept in succession, but no one occupies it now.
in a large dining roomstood the table at which louis xiv and his mistress madame maintenon, andafter them louis xv, and pompadour, had sat at their meals naked andunattended--for the table stood upon a trapdoor, which descended with itto regions below when it was necessary to replenish its dishes.
in aroom of the petit trianon stood the furniture, just as poor marieantoinette left it when the mob came and dragged her and the king toparis, never to return.
near at hand, in the stables, were prodigiouscarriages that showed no color but gold--carriages used by former kingsof france on state occasions, and never used now save when a kingly headis to be crowned or an imperial infant christened.
and with them weresome curious sleighs, whose bodies were shaped like lions, swans, tigers,etc.--vehicles that had once been handsome with pictured designs andfine workmanship, but were dusty and decaying now.
they had theirhistory.
when louis xiv had finished the grand trianon, he toldmaintenon he had created a paradise for her, and asked if she could thinkof anything now to wish for.
he said he wished the trianon to beperfection--nothing less.
she said she could think of but one thing--itwas summer, and it was balmy france--yet she would like well to sleighride in the leafy avenues of versailles!
the next morning found milesand miles of grassy avenues spread thick with snowy salt and sugar, and aprocession of those quaint sleighs waiting to receive the chief concubineof the gaiest and most unprincipled court that france has ever seen!
from sumptuous versailles, with its palaces, its statues, its gardens,and its fountains, we journeyed back to paris and sought its antipodes--the faubourg st. antoine.
little, narrow streets; dirty childrenblockading them; greasy, slovenly women capturing and spanking them;filthy dens on first floors, with rag stores in them (the heaviestbusiness in the faubourg is the chiffonier's); other filthy dens wherewhole suits of second and third-hand clothing are sold at prices thatwould ruin any proprietor who did not steal his stock; still other filthydens where they sold groceries--sold them by the half-pennyworth--fivedollars would buy the man out, goodwill and all.
up these little crookedstreets they will murder a man for seven dollars and dump the body in theseine.
and up some other of these streets--most of them, i should say--live lorettes.
all through this faubourg st. antoine, misery, poverty, vice, and crimego hand in hand, and the evidences of it stare one in the face from everyside.
here the people live who begin the revolutions.
whenever there isanything of that kind to be done, they are always ready.
they take asmuch genuine pleasure in building a barricade as they do in cutting athroat or shoving a friend into the seine.
it is these savage-lookingruffians who storm the splendid halls of the tuileries occasionally, andswarm into versailles when a king is to be called to account.
but they will build no more barricades, they will break no more soldiers'heads with paving-stones.
louis napoleon has taken care of all that.
heis annihilating the crooked streets and building in their stead nobleboulevards as straight as an arrow--avenues which a cannon ball couldtraverse from end to end without meeting an obstruction more irresistiblethan the flesh and bones of men--boulevards whose stately edifices willnever afford refuges and plotting places for starving, discontentedrevolution breeders.
five of these great thoroughfares radiate from oneample centre--a centre which is exceedingly well adapted to theaccommodation of heavy artillery.
the mobs used to riot there, but theymust seek another rallying-place in future.
and this ingenious napoleonpaves the streets of his great cities with a smooth, compact compositionof asphaltum and sand.
no more barricades of flagstones--no moreassaulting his majesty's troops with cobbles.
i cannot feel friendlytoward my quondam fellow-american, napoleon iii., especially at thistime,--[july, 1867.]
--when in fancy i see his credulous victim,maximilian, lying stark and stiff in mexico, and his maniac widowwatching eagerly from her french asylum for the form that will nevercome--but i do admire his nerve, his calm self-reliance, his shrewd goodsense.
we had a pleasant journey of it seaward again.
we found that for thethree past nights our ship had been in a state of war.
the first nightthe sailors of a british ship, being happy with grog, came down on thepier and challenged our sailors to a free fight.
they accepted withalacrity, repaired to the pier, and gained--their share of a drawnbattle.
several bruised and bloody members of both parties were carriedoff by the police and imprisoned until the following morning.
the nextnight the british boys came again to renew the fight, but our men had hadstrict orders to remain on board and out of sight.
they did so, and thebesieging party grew noisy and more and more abusive as the fact becameapparent (to them) that our men were afraid to come out.
they went awayfinally with a closing burst of ridicule and offensive epithets.
thethird night they came again and were more obstreperous than ever.
theyswaggered up and down the almost deserted pier, and hurled curses,obscenity, and stinging sarcasms at our crew.
it was more than humannature could bear.
the executive officer ordered our men ashore--withinstructions not to fight.
they charged the british and gained abrilliant victory.
i probably would not have mentioned this war had itended differently.
but i travel to learn, and i still remember that theypicture no french defeats in the battle-galleries of versailles.
it was like home to us to step on board the comfortable ship again andsmoke and lounge about her breezy decks.
and yet it was not altogetherlike home, either, because so many members of the family were away.
wemissed some pleasant faces which we would rather have found at dinner,and at night there were gaps in the euchre-parties which could not besatisfactorily filled.
"moult"  was in england, jack in switzerland,charley in spain.
blucher was gone, none could tell where.
but we wereat sea again, and we had the stars and the ocean to look at, and plentyof room to meditate in.
in due time the shores of italy were sighted, and as we stood gazing fromthe decks, early in the bright summer morning, the stately city of genoarose up out of the sea and flung back the sunlight from her hundredpalaces.
here we rest for the present--or rather, here we have been trying torest, for some little time, but we run about too much to accomplish agreat deal in that line.
i would like to remain here.
i had rather not go any further.
there maybe prettier women in europe, but i doubt it.
the population of genoa is120,000; two-thirds of these are women, i think, and at least two-thirdsof the women are beautiful.
they are as dressy and as tasteful and asgraceful as they could possibly be without being angels.
however, angelsare not very dressy, i believe.
at least the angels in pictures are not--they wear nothing but wings.
but these genoese women do look socharming.
most of the young demoiselles are robed in a cloud of whitefrom head to foot, though many trick themselves out more elaborately.
nine-tenths of them wear nothing on their heads but a filmy sort of veil,which falls down their backs like a white mist.
they are very fair, andmany of them have blue eyes, but black and dreamy dark brown ones are metwith oftenest.
the ladies and gentlemen of genoa have a pleasant fashion of promenadingin a large park on the top of a hill in the center of the city, from sixtill nine in the evening, and then eating ices in a neighboring garden anhour or two longer.
we went to the park on sunday evening.
two thousandpersons were present, chiefly young ladies and gentlemen.
the gentlemenwere dressed in the very latest paris fashions, and the robes of theladies glinted among the trees like so many snowflakes.
the multitudemoved round and round the park in a great procession.
the bands played,and so did the fountains; the moon and the gas lamps lit up the scene,and altogether it was a brilliant and an animated picture.
i scannedevery female face that passed, and it seemed to me that all werehandsome.
i never saw such a freshet of loveliness before.
i did notsee how a man of only ordinary decision of character could marry here,because before he could get his mind made up he would fall in love withsomebody else.
never smoke any italian tobacco.
never do it on any account.
it makesme shudder to think what it must be made of.
you cannot throw an oldcigar "stub" down anywhere, but some vagabond will pounce upon it on theinstant.
i like to smoke a good deal, but it wounds my sensibilities tosee one of these stub-hunters watching me out of the corners of hishungry eyes and calculating how long my cigar will be likely to last.
it reminded me too painfully of that san francisco undertaker who used togo to sick-beds with his watch in his hand and time the corpse.
one ofthese stub-hunters followed us all over the park last night, and we neverhad a smoke that was worth anything.
we were always moved to appease himwith the stub before the cigar was half gone, because he looked soviciously anxious.
he regarded us as his own legitimate prey, by rightof discovery, i think, because he drove off several other professionalswho wanted to take stock in us.
now, they surely must chew up those old stubs, and dry and sell them forsmoking-tobacco.
therefore, give your custom to other than italianbrands of the article.
"the superb" and the "city of palaces" are names which genoa has held forcenturies.
she is full of palaces, certainly, and the palaces aresumptuous inside, but they are very rusty without and make no pretensionsto architectural magnificence.
"genoa the superb" would be a felicitoustitle if it referred to the women.
we have visited several of the palaces--immense thick-walled piles, withgreat stone staircases, tesselated marble pavements on the floors,(sometimes they make a mosaic work, of intricate designs, wrought inpebbles or little fragments of marble laid in cement,) and grand salonshung with pictures by rubens, guido, titian, paul veronese, and so on,and portraits of heads of the family, in plumed helmets and gallant coatsof mail, and patrician ladies in stunning costumes of centuries ago.
but, of course, the folks were all out in the country for the summer, andmight not have known enough to ask us to dinner if they had been at home,and so all the grand empty salons, with their resounding pavements, theirgrim pictures of dead ancestors, and tattered banners with the dust ofbygone centuries upon them, seemed to brood solemnly of death and thegrave, and our spirits ebbed away, and our cheerfulness passed from us.
we never went up to the eleventh story.
we always began to suspectghosts.
there was always an undertaker-looking servant along, too, whohanded us a program, pointed to the picture that began the list of thesalon he was in, and then stood stiff and stark and unsmiling in hispetrified livery till we were ready to move on to the next chamber,whereupon he marched sadly ahead and took up another malignantlyrespectful position as before.
i wasted so much time praying that theroof would fall in on these dispiriting flunkies that i had but littleleft to bestow upon palace and pictures.
and besides, as in paris, we had a guide.
perdition catch all theguides.
this one said he was the most gifted linguist in genoa, as faras english was concerned, and that only two persons in the city besidehimself could talk the language at all.
he showed us the birthplace ofchristopher columbus, and after we had reflected in silent awe before itfor fifteen minutes, he said it was not the birthplace of columbus, butof columbus' grandmother!
when we demanded an explanation of his conducthe only shrugged his shoulders and answered in barbarous italian.
ishall speak further of this guide in a future chapter.
all theinformation we got out of him we shall be able to carry along with us, ithink.
i have not been to church so often in a long time as i have in the lastfew weeks.
the people in these old lands seem to make churches theirspecialty.
especially does this seem to be the case with the citizens ofgenoa.
i think there is a church every three or four hundred yards allover town.
the streets are sprinkled from end to end with shovel-hatted,long-robed, well-fed priests, and the church bells by dozens are pealingall the day long, nearly.
every now and then one comes across a friar oforders gray, with shaven head, long, coarse robe, rope girdle and beads,and with feet cased in sandals or entirely bare.
these worthies sufferin the flesh and do penance all their lives, i suppose, but they looklike consummate famine-breeders.
they are all fat and serene.
the old cathedral of san lorenzo is about as notable a building as wehave found in genoa.
it is vast, and has colonnades of noble pillars,and a great organ, and the customary pomp of gilded moldings, pictures,frescoed ceilings, and so forth.
i cannot describe it, of course--itwould require a good many pages to do that.
but it is a curious place.
they said that half of it--from the front door halfway down to the altar--was a jewish synagogue before the saviour was born, and that noalteration had been made in it since that time.
we doubted thestatement, but did it reluctantly.
we would much rather have believedit.
the place looked in too perfect repair to be so ancient.
the main point of interest about the cathedral is the little chapel ofst. john the baptist.
they only allow women to enter it on one day inthe year, on account of the animosity they still cherish against the sexbecause of the murder of the saint to gratify a caprice of herodias.
inthis chapel is a marble chest, in which, they told us, were the ashes ofst. john; and around it was wound a chain, which, they said, had confinedhim when he was in prison.
we did not desire to disbelieve thesestatements, and yet we could not feel certain that they were correct--partly because we could have broken that chain, and so could st. john,and partly because we had seen st. john's ashes before, in anotherchurch.
we could not bring ourselves to think st. john had two sets ofashes.
they also showed us a portrait of the madonna which was painted by st.luke, and it did not look half as old and smoky as some of the picturesby rubens.
we could not help admiring the apostle's modesty in neveronce mentioning in his writings that he could paint.
but isn't this relic matter a little overdone?
we find a piece of thetrue cross in every old church we go into, and some of the nails thatheld it together.
i would not like to be positive, but i think we haveseen as much as a keg of these nails.
then there is the crown of thorns;they have part of one in sainte chapelle, in paris, and part of one alsoin notre dame.
and as for bones of st. denis, i feel certain we haveseen enough of them to duplicate him if necessary.
i only meant to write about the churches, but i keep wandering from thesubject.
i could say that the church of the annunciation is a wildernessof beautiful columns, of statues, gilded moldings, and pictures almostcountless, but that would give no one an entirely perfect idea of thething, and so where is the use?
one family built the whole edifice, andhave got money left.
there is where the mystery lies.
we had an idea atfirst that only a mint could have survived the expense.
these people here live in the heaviest, highest, broadest, darkest,solidest houses one can imagine.
each one might "laugh a siege toscorn."
a hundred feet front and a hundred high is about the style, andyou go up three flights of stairs before you begin to come upon signs ofoccupancy.
everything is stone, and stone of the heaviest--floors,stairways, mantels, benches--everything.
the walls are four to five feetthick.
the streets generally are four or five to eight feet wide and ascrooked as a corkscrew.
you go along one of these gloomy cracks, andlook up and behold the sky like a mere ribbon of light, far above yourhead, where the tops of the tall houses on either side of the street bendalmost together.
you feel as if you were at the bottom of sometremendous abyss, with all the world far above you.
you wind in and outand here and there, in the most mysterious way, and have no more idea ofthe points of the compass than if you were a blind man.
you can neverpersuade yourself that these are actually streets, and the frowning,dingy, monstrous houses dwellings, till you see one of these beautiful,prettily dressed women emerge from them--see her emerge from a dark,dreary-looking den that looks dungeon all over, from the ground awayhalfway up to heaven.
and then you wonder that such a charming mothcould come from such a forbidding shell as that.
the streets are wiselymade narrow and the houses heavy and thick and stony, in order that thepeople may be cool in this roasting climate.
and they are cool, and stayso.
and while i think of it--the men wear hats and have very darkcomplexions, but the women wear no headgear but a flimsy veil like agossamer's web, and yet are exceedingly fair as a general thing.
singular, isn't it?
the huge palaces of genoa are each supposed to be occupied by one family,but they could accommodate a hundred, i should think.
they are relics ofthe grandeur of genoa's palmy days--the days when she was a greatcommercial and maritime power several centuries ago.
these houses, solidmarble palaces though they be, are in many cases of a dull pinkish color,outside, and from pavement to eaves are pictured with genoese battlescenes, with monstrous jupiters and cupids, and with familiarillustrations from grecian mythology.
where the paint has yielded to ageand exposure and is peeling off in flakes and patches, the effect is nothappy.
a noseless cupid or a jupiter with an eye out or a venus with afly-blister on her breast, are not attractive features in a picture.
some of these painted walls reminded me somewhat of the tall van,plastered with fanciful bills and posters, that follows the bandwagon ofa circus about a country village.
i have not read or heard that theoutsides of the houses of any other european city are frescoed in thisway.
i can not conceive of such a thing as genoa in ruins.
such massivearches, such ponderous substructions as support these toweringbroad-winged edifices, we have seldom seen before; and surely the greatblocks of stone of which these edifices are built can never decay; wallsthat are as thick as an ordinary american doorway is high cannotcrumble.
the republics of genoa and pisa were very powerful in the middle ages.
their ships filled the mediterranean, and they carried on an extensivecommerce with constantinople and syria.
their warehouses were the greatdistributing depots from whence the costly merchandise of the east wassent abroad over europe.
they were warlike little nations and defied, inthose days, governments that overshadow them now as mountains overshadowmolehills.
the saracens captured and pillaged genoa nine hundred yearsago, but during the following century genoa and pisa entered into anoffensive and defensive alliance and besieged the saracen colonies insardinia and the balearic isles with an obstinacy that maintained itspristine vigor and held to its purpose for forty long years.
they werevictorious at last and divided their conquests equably among their greatpatrician families.
descendants of some of those proud families stillinhabit the palaces of genoa, and trace in their own features aresemblance to the grim knights whose portraits hang in their statelyhalls, and to pictured beauties with pouting lips and merry eyes whoseoriginals have been dust and ashes for many a dead and forgotten century.
the hotel we live in belonged to one of those great orders of knights ofthe cross in the times of the crusades, and its mailed sentinels oncekept watch and ward in its massive turrets and woke the echoes of thesehalls and corridors with their iron heels.
but genoa's greatness has degenerated into an unostentatious commerce invelvets and silver filagree-work.
they say that each european town hasits specialty.
these filagree things are genoa's specialty.
her smithstake silver ingots and work them up into all manner of graceful andbeautiful forms.
they make bunches of flowers, from flakes and wires ofsilver, that counterfeit the delicate creations the frost weaves upon awindowpane; and we were shown a miniature silver temple whose flutedcolumns, whose corinthian capitals and rich entablatures, whose spire,statues, bells, and ornate lavishness of sculpture were wrought inpolished silver, and with such matchless art that every detail was afascinating study and the finished edifice a wonder of beauty.
we are ready to move again, though we are not really tired yet of thenarrow passages of this old marble cave.
cave is a good word--whenspeaking of genoa under the stars.
when we have been prowling atmidnight through the gloomy crevices they call streets, where nofootfalls but ours were echoing, where only ourselves were abroad, andlights appeared only at long intervals and at a distance, andmysteriously disappeared again, and the houses at our elbows seemed tostretch upward farther than ever toward the heavens, the memory of a cavei used to know at home was always in my mind, with its lofty passages,its silence and solitude, its shrouding gloom, its sepulchral echoes, itsflitting lights, and more than all, its sudden revelations of branchingcrevices and corridors where we least expected them.
we are not tired of the endless processions of cheerful, chatteringgossipers that throng these courts and streets all day long, either; norof the coarse-robed monks; nor of the "asti" wines, which that old doctor(whom we call the oracle,) with customary felicity in the matter ofgetting everything wrong, misterms "nasty."
but we must go,nevertheless.
our last sight was the cemetery (a burial place intended to accommodate60,000 bodies,) and we shall continue to remember it after we shall haveforgotten the palaces.
it is a vast marble collonaded corridor extendingaround a great unoccupied square of ground; its broad floor is marble,and on every slab is an inscription--for every slab covers a corpse.
oneither side, as one walks down the middle of the passage, are monuments,tombs, and sculptured figures that are exquisitely wrought and are fullof grace and beauty.
they are new and snowy; every outline is perfect,every feature guiltless of mutilation, flaw, or blemish; and therefore,to us these far-reaching ranks of bewitching forms are a hundred foldmore lovely than the damaged and dingy statuary they have saved from thewreck of ancient art and set up in the galleries of paris for the worshipof the world.
well provided with cigars and other necessaries of life, we are now readyto take the cars for milan.
all day long we sped through a mountainous country whose peaks werebright with sunshine, whose hillsides were dotted with pretty villassitting in the midst of gardens and shrubbery, and whose deep ravineswere cool and shady and looked ever so inviting from where we and thebirds were winging our flight through the sultry upper air.
we had plenty of chilly tunnels wherein to check our perspiration,though.
we timed one of them.
we were twenty minutes passing throughit, going at the rate of thirty to thirty-five miles an hour.
beyond alessandria we passed the battle-field of marengo.
toward dusk we drew near milan and caught glimpses of the city and theblue mountain peaks beyond.
but we were not caring for these things--they did not interest us in the least.
we were in a fever of impatience;we were dying to see the renowned cathedral!
we watched--in thisdirection and that--all around--everywhere.
we needed no one to point itout--we did not wish any one to point it out--we would recognize it evenin the desert of the great sahara.
at last, a forest of graceful needles, shimmering in the amber sunlight,rose slowly above the pygmy housetops, as one sometimes sees, in the farhorizon, a gilded and pinnacled mass of cloud lift itself above the wasteof waves, at sea,--the cathedral!
we knew it in a moment.
half of that night, and all of the next day, this architectural autocratwas our sole object of interest.
what a wonder it is!
so grand, so solemn, so vast!
and yet so delicate,so airy, so graceful!
a very world of solid weight, and yet it seems inthe soft moonlight only a fairy delusion of frost-work that might vanishwith a breath!
how sharply its pinnacled angles and its wilderness ofspires were cut against the sky, and how richly their shadows fell uponits snowy roof!
it was a vision!--a miracle!--an anthem sung in stone, apoem wrought in marble!
howsoever you look at the great cathedral, it is noble, it is beautiful!
wherever you stand in milan or within seven miles of milan, it is visibleand when it is visible, no other object can chain your whole attention.
leave your eyes unfettered by your will but a single instant and theywill surely turn to seek it.
it is the first thing you look for when yourise in the morning, and the last your lingering gaze rests upon atnight.
surely it must be the princeliest creation that ever brain of manconceived.
at nine o'clock in the morning we went and stood before this marblecolossus.
the central one of its five great doors is bordered with abas-relief of birds and fruits and beasts and insects, which have been soingeniously carved out of the marble that they seem like livingcreatures--and the figures are so numerous and the design so complex thatone might study it a week without exhausting its interest.
on the greatsteeple--surmounting the myriad of spires--inside of the spires--over thedoors, the windows--in nooks and corners--every where that a niche or aperch can be found about the enormous building, from summit to base,there is a marble statue, and every statue is a study in itself!
raphael, angelo, canova--giants like these gave birth to the designs, andtheir own pupils carved them.
every face is eloquent with expression,and every attitude is full of grace.
away above, on the lofty roof, rankon rank of carved and fretted spires spring high in the air, and throughtheir rich tracery one sees the sky beyond.
in their midst the centralsteeple towers proudly up like the mainmast of some great indiaman amonga fleet of coasters.
we wished to go aloft.
the sacristan showed us a marble stairway (ofcourse it was marble, and of the purest and whitest--there is no otherstone, no brick, no wood, among its building materials) and told us to goup one hundred and eighty-two steps and stop till he came.
it was notnecessary to say stop--we should have done that any how.
we were tiredby the time we got there.
this was the roof.
here, springing from itsbroad marble flagstones, were the long files of spires, looking very tallclose at hand, but diminishing in the distance like the pipes of anorgan.
we could see now that the statue on the top of each was the sizeof a large man, though they all looked like dolls from the street.
wecould see, also, that from the inside of each and every one of thesehollow spires, from sixteen to thirty-one beautiful marble statues lookedout upon the world below.
from the eaves to the comb of the roof stretched in endless successiongreat curved marble beams, like the fore-and-aft braces of a steamboat,and along each beam from end to end stood up a row of richly carvedflowers and fruits--each separate and distinct in kind, and over 15,000species represented.
at a little distance these rows seem to closetogether like the ties of a railroad track, and then the minglingtogether of the buds and blossoms of this marble garden forms a picturethat is very charming to the eye.
we descended and entered.
within the church, long rows of flutedcolumns, like huge monuments, divided the building into broad aisles, andon the figured pavement fell many a soft blush from the painted windowsabove.
i knew the church was very large, but i could not fullyappreciate its great size until i noticed that the men standing far downby the altar looked like boys, and seemed to glide, rather than walk.
weloitered about gazing aloft at the monster windows all aglow withbrilliantly colored scenes in the lives of the saviour and his followers.
some of these pictures are mosaics, and so artistically are theirthousand particles of tinted glass or stone put together that the workhas all the smoothness and finish of a painting.
we counted sixty panesof glass in one window, and each pane was adorned with one of thesemaster achievements of genius and patience.
the guide showed us a coffee-colored piece of sculpture which he said wasconsidered to have come from the hand of phidias, since it was notpossible that any other artist, of any epoch, could have copied naturewith such faultless accuracy.
the figure was that of a man without askin; with every vein, artery, muscle, every fiber and tendon and tissueof the human frame represented in minute detail.
it looked natural,because somehow it looked as if it were in pain.
a skinned man would belikely to look that way unless his attention were occupied with someother matter.
it was a hideous thing, and yet there was a fascinationabout it some where.
i am very sorry i saw it, because i shall alwayssee it now.
i shall dream of it sometimes.
i shall dream that it isresting its corded arms on the bed's head and looking down on me with itsdead eyes; i shall dream that it is stretched between the sheets with meand touching me with its exposed muscles and its stringy cold legs.
it is hard to forget repulsive things.
i remember yet how i ran off fromschool once, when i was a boy, and then, pretty late at night, concludedto climb into the window of my father's office and sleep on a lounge,because i had a delicacy about going home and getting thrashed.
as i layon the lounge and my eyes grew accustomed to the darkness, i fancied icould see a long, dusky, shapeless thing stretched upon the floor.
acold shiver went through me.
i turned my face to the wall.
that did notanswer.
i was afraid that that thing would creep over and seize me inthe dark.
i turned back and stared at it for minutes and minutes--theyseemed hours.
it appeared to me that the lagging moonlight never, neverwould get to it.
i turned to the wall and counted twenty, to pass thefeverish time away.
i looked--the pale square was nearer.
i turnedagain and counted fifty--it was almost touching it.
with desperate willi turned again and counted one hundred, and faced about, all in atremble.
a white human hand lay in the moonlight!
such an awful sinkingat the heart--such a sudden gasp for breath!
i felt--i cannot tell whati felt.
when i recovered strength enough, i faced the wall again.
butno boy could have remained so with that mysterious hand behind him.
icounted again and looked--the most of a naked arm was exposed.
i put myhands over my eyes and counted till i could stand it no longer, and then--the pallid face of a man was there, with the corners of the mouth drawndown, and the eyes fixed and glassy in death!
i raised to a sittingposture and glowered on that corpse till the light crept down the barebreastline by line--inch by inch--past the nipple--and then it discloseda ghastly stab!
i went away from there.
i do not say that i went away in any sort of ahurry, but i simply went--that is sufficient.
i went out at the window,and i carried the sash along with me.
i did not need the sash, but itwas handier to take it than it was to leave it, and so i took it.--i wasnot scared, but i was considerably agitated.
when i reached home, they whipped me, but i enjoyed it.
it seemedperfectly delightful.
that man had been stabbed near the office thatafternoon, and they carried him in there to doctor him, but he only livedan hour.
i have slept in the same room with him often since then--in mydreams.
now we will descend into the crypt, under the grand altar of milancathedral, and receive an impressive sermon from lips that have beensilent and hands that have been gestureless for three hundred years.
the priest stopped in a small dungeon and held up his candle.
this wasthe last resting-place of a good man, a warm-hearted, unselfish man; aman whose whole life was given to succoring the poor, encouraging thefaint-hearted, visiting the sick; in relieving distress, whenever andwherever he found it.
his heart, his hand, and his purse were alwaysopen.
with his story in one's mind he can almost see his benignantcountenance moving calmly among the haggard faces of milan in the dayswhen the plague swept the city, brave where all others were cowards, fullof compassion where pity had been crushed out of all other breasts by theinstinct of self-preservation gone mad with terror, cheering all, prayingwith all, helping all, with hand and brain and purse, at a time whenparents forsook their children, the friend deserted the friend, and thebrother turned away from the sister while her pleadings were stillwailing in his ears.
this was good st. charles borromeo, bishop of milan.
the people idolizedhim; princes lavished uncounted treasures upon him.
we stood in histomb.
near by was the sarcophagus, lighted by the dripping candles.
thewalls were faced with bas-reliefs representing scenes in his life done inmassive silver.
the priest put on a short white lace garment over hisblack robe, crossed himself, bowed reverently, and began to turn awindlass slowly.
the sarcophagus separated in two parts, lengthwise, andthe lower part sank down and disclosed a coffin of rock crystal as clearas the atmosphere.
within lay the body, robed in costly habilimentscovered with gold embroidery and starred with scintillating gems.
thedecaying head was black with age, the dry skin was drawn tight to thebones, the eyes were gone, there was a hole in the temple and another inthe cheek, and the skinny lips were parted as in a ghastly smile!
overthis dreadful face, its dust and decay and its mocking grin, hung a crownsown thick with flashing brilliants; and upon the breast lay crosses andcroziers of solid gold that were splendid with emeralds and diamonds.
how poor, and cheap, and trivial these gew-gaws seemed in presence of thesolemnity, the grandeur, the awful majesty of death!
think of milton,shakespeare, washington, standing before a reverent world tricked out inthe glass beads, the brass ear-rings and tin trumpery of the savages ofthe plains!
dead bartolomeo preached his pregnant sermon, and its burden was: youthat worship the vanities of earth--you that long for worldly honor,worldly wealth, worldly fame--behold their worth!
to us it seemed that so good a man, so kind a heart, so simple a nature,deserved rest and peace in a grave sacred from the intrusion of pryingeyes, and believed that he himself would have preferred to have it so,but peradventure our wisdom was at fault in this regard.
as we came out upon the floor of the church again, another priestvolunteered to show us the treasures of the church.
the furniture of the narrow chamber of death we had justvisited weighed six millions of francs in ounces and carats alone,without a penny thrown into the account for the costly workmanshipbestowed upon them!
but we followed into a large room filled with tallwooden presses like wardrobes.
he threw them open, and behold, thecargoes of "crude bullion" of the assay offices of nevada faded out of mymemory.
there were virgins and bishops there, above their natural size,made of solid silver, each worth, by weight, from eight hundred thousandto two millions of francs, and bearing gemmed books in their hands wortheighty thousand; there were bas-reliefs that weighed six hundred pounds,carved in solid silver; croziers and crosses, and candlesticks six andeight feet high, all of virgin gold, and brilliant with precious stones;and beside these were all manner of cups and vases, and such things, richin proportion.
it was an aladdin's palace.
the treasures here, bysimple weight, without counting workmanship, were valued at fiftymillions of francs!
if i could get the custody of them for a while, ifear me the market price of silver bishops would advance shortly, onaccount of their exceeding scarcity in the cathedral of milan.
the priests showed us two of st. paul's fingers, and one of st. peter's;a bone of judas iscariot, (it was black,) and also bones of all the otherdisciples; a handkerchief in which the saviour had left the impression ofhis face.
among the most precious of the relics were a stone from theholy sepulchre, part of the crown of thorns, (they have a whole one atnotre dame,) a fragment of the purple robe worn by the saviour, a nailfrom the cross, and a picture of the virgin and child painted by theveritable hand of st. luke.
this is the second of st. luke's virgins wehave seen.
once a year all these holy relics are carried in processionthrough the streets of milan.
i like to revel in the dryest details of the great cathedral.
thebuilding is five hundred feet long by one hundred and eighty wide, andthe principal steeple is in the neighborhood of four hundred feet high.
it has 7,148 marble statues, and will have upwards of three thousand morewhen it is finished.
in addition it has one thousand five hundredbas-reliefs.
it has one hundred and thirty-six spires--twenty-one moreare to be added.
each spire is surmounted by a statue six and a halffeet high.
every thing about the church is marble, and all from thesame quarry; it was bequeathed to the archbishopric for this purposecenturies ago.
so nothing but the mere workmanship costs; still that isexpensive--the bill foots up six hundred and eighty-four millions offrancs thus far (considerably over a hundred millions of dollars,) andit is estimated that it will take a hundred and twenty years yet tofinish the cathedral.
it looks complete, but is far from being so.
wesaw a new statue put in its niche yesterday, alongside of one which hadbeen standing these four hundred years, they said.
there are fourstaircases leading up to the main steeple, each of which cost a hundredthousand dollars, with the four hundred and eight statues which adornthem.
marco compioni was the architect who designed the wonderfulstructure more than five hundred years ago, and it took him forty-sixyears to work out the plan and get it ready to hand over to thebuilders.
he is dead now.
the building was begun a little less thanfive hundred years ago, and the third generation hence will not see itcompleted.
the building looks best by moonlight, because the older portions of it,being stained with age, contrast unpleasantly with the newer and whiterportions.
it seems somewhat too broad for its height, but may befamiliarity with it might dissipate this impression.
they say that the cathedral of milan is second only to st. peter's atrome.
i cannot understand how it can be second to anything made by humanhands.
we bid it good-bye, now--possibly for all time.
how surely, in somefuture day, when the memory of it shall have lost its vividness, shall wehalf believe we have seen it in a wonderful dream, but never with wakingeyes!
"do you wis zo haut can be?"
that was what the guide asked when we were looking up at the bronzehorses on the arch of peace.
it meant, do you wish to go up there?
i give it as a specimen of guide-english.
these are the people that makelife a burthen to the tourist.
their tongues are never still.
they talkforever and forever, and that is the kind of billingsgate they use.
inspiration itself could hardly comprehend them.
if they would only showyou a masterpiece of art, or a venerable tomb, or a prison-house, or abattle-field, hallowed by touching memories or historical reminiscences,or grand traditions, and then step aside and hold still for ten minutesand let you think, it would not be so bad.
but they interrupt everydream, every pleasant train of thought, with their tiresome cackling.
sometimes when i have been standing before some cherished old idol ofmine that i remembered years and years ago in pictures in the geographyat school, i have thought i would give a whole world if the human parrotat my side would suddenly perish where he stood and leave me to gaze, andponder, and worship.
no, we did not "wis zo haut can be."
we wished to go to la scala, thelargest theater in the world, i think they call it.
we did so.
it was alarge place.
seven separate and distinct masses of humanity--six greatcircles and a monster parquette.
we wished to go to the ambrosian library, and we did that also.
we saw amanuscript of virgil, with annotations in the handwriting of petrarch,the gentleman who loved another man's laura, and lavished upon her allthrough life a love which was a clear waste of the raw material.
it wassound sentiment, but bad judgment.
it brought both parties fame, andcreated a fountain of commiseration for them in sentimental breasts thatis running yet.
but who says a word in behalf of poor mr. laura?
(i donot know his other name.)
who glorifies him?
who bedews him with tears?
who writes poetry about him?
how do you suppose he liked thestate of things that has given the world so much pleasure?
how did heenjoy having another man following his wife every where and making hername a familiar word in every garlic-exterminating mouth in italy withhis sonnets to her pre-empted eyebrows?
they got fame and sympathy--hegot neither.
this is a peculiarly felicitous instance of what is calledpoetical justice.
it is all very fine; but it does not chime with mynotions of right.
it is too one-sided--too ungenerous.
let the world go on fretting about laura and petrarch if it will; but asfor me, my tears and my lamentations shall be lavished upon the unsungdefendant.
we saw also an autograph letter of lucrezia borgia, a lady for whom ihave always entertained the highest respect, on account of her rarehistrionic capabilities, her opulence in solid gold goblets made ofgilded wood, her high distinction as an operatic screamer, and thefacility with which she could order a sextuple funeral and get thecorpses ready for it.
we saw one single coarse yellow hair fromlucrezia's head, likewise.
it awoke emotions, but we still live.
inthis same library we saw some drawings by michael angelo (these italianscall him mickel angelo,) and leonardo da vinci.
(they spell it vinci andpronounce it vinchy; foreigners always spell better than they pronounce.)
we reserve our opinion of these sketches.
in another building they showed us a fresco representing some lions andother beasts drawing chariots; and they seemed to project so far from thewall that we took them to be sculptures.
the artist had shrewdlyheightened the delusion by painting dust on the creatures' backs, as ifit had fallen there naturally and properly.
smart fellow--if it be smartto deceive strangers.
elsewhere we saw a huge roman amphitheatre, with its stone seats still ingood preservation.
modernized, it is now the scene of more peacefulrecreations than the exhibition of a party of wild beasts with christiansfor dinner.
part of the time, the milanese use it for a race track, andat other seasons they flood it with water and have spirited yachtingregattas there.
the guide told us these things, and he would hardly tryso hazardous an experiment as the telling of a falsehood, when it is allhe can do to speak the truth in english without getting the lock-jaw.
in another place we were shown a sort of summer arbor, with a fencebefore it.
we said that was nothing.
we looked again, and saw, throughthe arbor, an endless stretch of garden, and shrubbery, and grassy lawn.
we were perfectly willing to go in there and rest, but it could not bedone.
it was only another delusion--a painting by some ingenious artistwith little charity in his heart for tired folk.
the deception wasperfect.
no one could have imagined the park was not real.
we eventhought we smelled the flowers at first.
we got a carriage at twilight and drove in the shaded avenues with theother nobility, and after dinner we took wine and ices in a fine gardenwith the great public.
the music was excellent, the flowers andshrubbery were pleasant to the eye, the scene was vivacious, everybodywas genteel and well-behaved, and the ladies were slightly moustached,and handsomely dressed, but very homely.
we adjourned to a cafe and played billiards an hour, and i made six orseven points by the doctor pocketing his ball, and he made as many by mypocketing my ball.
we came near making a carom sometimes, but not theone we were trying to make.
the table was of the usual european style--cushions dead and twice as high as the balls; the cues in bad repair.
the natives play only a sort of pool on them.
we have never seen anybody playing the french three-ball game yet, and i doubt if there is anysuch game known in france, or that there lives any man mad enough to tryto play it on one of these european tables.
we had to stop playingfinally because dan got to sleeping fifteen minutes between the countsand paying no attention to his marking.
afterward we walked up and down one of the most popular streets for sometime, enjoying other people's comfort and wishing we could export some ofit to our restless, driving, vitality-consuming marts at home.
just inthis one matter lies the main charm of life in europe--comfort.
inamerica, we hurry--which is well; but when the day's work is done, we goon thinking of losses and gains, we plan for the morrow, we even carryour business cares to bed with us, and toss and worry over them when weought to be restoring our racked bodies and brains with sleep.
we burnup our energies with these excitements, and either die early or drop intoa lean and mean old age at a time of life which they call a man's primein europe.
when an acre of ground has produced long and well, we let itlie fallow and rest for a season; we take no man clear across thecontinent in the same coach he started in--the coach is stabled somewhereon the plains and its heated machinery allowed to cool for a few days;when a razor has seen long service and refuses to hold an edge, thebarber lays it away for a few weeks, and the edge comes back of its ownaccord.
we bestow thoughtful care upon inanimate objects, but none uponourselves.
what a robust people, what a nation of thinkers we might be,if we would only lay ourselves on the shelf occasionally and renew ouredges!
i do envy these europeans the comfort they take.
when the work of theday is done, they forget it.
some of them go, with wife and children, toa beer hall and sit quietly and genteelly drinking a mug or two of aleand listening to music; others walk the streets, others drive in theavenues; others assemble in the great ornamental squares in the earlyevening to enjoy the sight and the fragrance of flowers and to hear themilitary bands play--no european city being without its fine militarymusic at eventide; and yet others of the populace sit in the open air infront of the refreshment houses and eat ices and drink mild beveragesthat could not harm a child.
they go to bed moderately early, and sleepwell.
they are always quiet, always orderly, always cheerful,comfortable, and appreciative of life and its manifold blessings.
onenever sees a drunken man among them.
the change that has come over ourlittle party is surprising.
day by day we lose some of our restlessnessand absorb some of the spirit of quietude and ease that is in thetranquil atmosphere about us and in the demeanor of the people.
we growwise apace.
we begin to comprehend what life is for.
we have had a bath in milan, in a public bath-house.
they were going toput all three of us in one bath-tub, but we objected.
each of us had anitalian farm on his back.
we could have felt affluent if we had beenofficially surveyed and fenced in.
we chose to have three bathtubs, andlarge ones--tubs suited to the dignity of aristocrats who had realestate, and brought it with them.
after we were stripped and had takenthe first chilly dash, we discovered that haunting atrocity that hasembittered our lives in so many cities and villages of italy and france--there was no soap.
a woman answered, and i barely had time tothrow myself against the door--she would have been in, in another second.
i said:"beware, woman!
go away from here--go away, now, or it will be the worsefor you.
i am an unprotected male, but i will preserve my honor at theperil of my life!"
these words must have frightened her, for she skurried away very fast.
dan's voice rose on the air:"oh, bring some soap, why don't you!"
the reply was italian.
dan resumed:"soap, you know--soap.
that is what i want--soap.
s-o-a-p, soap;s-o-p-e, soap; s-o-u-p, soap.
i don't know how you irishspell it, but i want it.
spell it to suit yourself, but fetch it.
i heard the doctor say impressively:"dan, how often have we told you that these foreigners cannot understandenglish?
why will you not depend upon us?
why will you not tell us whatyou want, and let us ask for it in the language of the country?
it wouldsave us a great deal of the humiliation your reprehensible ignorancecauses us.
i will address this person in his mother tongue: 'here,cospetto!
corpo di bacco!
solferino!--soap, you son of agun!'
dan, if you would let us talk for you, you would never expose yourignorant vulgarity."
even this fluent discharge of italian did not bring the soap at once, butthere was a good reason for it.
there was not such an article about theestablishment.
it is my belief that there never had been.
they had tosend far up town, and to several different places before they finally gotit, so they said.
we had to wait twenty or thirty minutes.
the samething had occurred the evening before, at the hotel.
i think i havedivined the reason for this state of things at last.
the english knowhow to travel comfortably, and they carry soap with them; otherforeigners do not use the article.
at every hotel we stop at we always have to send out for soap, at thelast moment, when we are grooming ourselves for dinner, and they put itin the bill along with the candles and other nonsense.
in marseillesthey make half the fancy toilet soap we consume in america, but themarseillaise only have a vague theoretical idea of its use, which theyhave obtained from books of travel, just as they have acquired anuncertain notion of clean shirts, and the peculiarities of the gorilla,and other curious matters.
this reminds me of poor blucher's note to thelandlord in paris:     paris, le 7 juillet.
monsieur le landlord--sir: pourquoi don't you     mettez some savon in your bed-chambers?
est-ce que vous pensez i     will steal it?
la nuit passee you charged me pour deux chandelles     when i only had one; hier vous avez charged me avec glace when i had     none at all; tout les jours you are coming some fresh game or other     on me, mais vous ne pouvez pas play this savon dodge on me twice.
savon is a necessary de la vie to any body but a frenchman, et je     l'aurai hors de cet hotel or make trouble.
you hear me.
i remonstrated against the sending of this note, because it was so mixedup that the landlord would never be able to make head or tail of it; butblucher said he guessed the old man could read the french of it andaverage the rest.
blucher's french is bad enough, but it is not much worse than the englishone finds in advertisements all over italy every day.
for instance,observe the printed card of the hotel we shall probably stop at on theshores of lake como:     "notish."
"this hotel which the best it is in italy and most superb, is     handsome locate on the best situation of the lake, with the most     splendid view near the villas melzy, to the king of belgian, and     serbelloni.
this hotel have recently enlarge, do offer all     commodities on moderate price, at the strangers gentlemen who whish     spend the seasons on the lake come."
how is that, for a specimen?
in the hotel is a handsome little chapelwhere an english clergyman is employed to preach to such of the guests ofthe house as hail from england and america, and this fact is also setforth in barbarous english in the same advertisement.
wouldn't you havesupposed that the adventurous linguist who framed the card would haveknown enough to submit it to that clergyman before he sent it to theprinter?
here in milan, in an ancient tumble-down ruin of a church, is themournful wreck of the most celebrated painting in the world--"the lastsupper," by leonardo da vinci.
we are not infallible judges of pictures,but of course we went there to see this wonderful painting, once sobeautiful, always so worshipped by masters in art, and forever to befamous in song and story.
and the first thing that occurred was theinfliction on us of a placard fairly reeking with wretched english.
takea morsel of it: "bartholomew (that is the first figure on the left handside at the spectator,) uncertain and doubtful about what he thinks tohave heard, and upon which he wants to be assured by himself at christand by no others."
good, isn't it?
and then peter is described as "argumenting in athreatening and angrily condition at judas iscariot."
this paragraph recalls the picture.
"the last supper" is painted on thedilapidated wall of what was a little chapel attached to the main churchin ancient times, i suppose.
it is battered and scarred in everydirection, and stained and discolored by time, and napoleon's horseskicked the legs off most the disciples when they (the horses, not thedisciples,) were stabled there more than half a century ago.
i recognized the old picture in a moment--the saviour with bowed headseated at the centre of a long, rough table with scattering fruits anddishes upon it, and six disciples on either side in their long robes,talking to each other--the picture from which all engravings and allcopies have been made for three centuries.
perhaps no living man hasever known an attempt to paint the lord's supper differently.
the worldseems to have become settled in the belief, long ago, that it is notpossible for human genius to outdo this creation of da vinci's.
isuppose painters will go on copying it as long as any of the original isleft visible to the eye.
there were a dozen easels in the room, and asmany artists transferring the great picture to their canvases.
fiftyproofs of steel engravings and lithographs were scattered around, too.
and as usual, i could not help noticing how superior the copies were tothe original, that is, to my inexperienced eye.
wherever you find araphael, a rubens, a michelangelo, a carracci, or a da vinci (and we seethem every day,) you find artists copying them, and the copies are alwaysthe handsomest.
maybe the originals were handsome when they were new,but they are not now.
this picture is about thirty feet long, and ten or twelve high, i shouldthink, and the figures are at least life size.
it is one of the largestpaintings in europe.
the colors are dimmed with age; the countenances are scaled and marred,and nearly all expression is gone from them; the hair is a dead blur uponthe wall, and there is no life in the eyes.
only the attitudes arecertain.
people come here from all parts of the world, and glorify thismasterpiece.
they stand entranced before it with bated breath and partedlips, and when they speak, it is only in the catchy ejaculations ofrapture:"oh, wonderful!"
"such grace of attitude!"
"such faultless drawing!"
"such matchless coloring!"
"what delicacy of touch!"
"what sublimity of conception!"
i only envy these people; i envy them their honest admiration, if it behonest--their delight, if they feel delight.
i harbor no animositytoward any of them.
but at the same time the thought will intrude itselfupon me, how can they see what is not visible?
what would you think of aman who looked at some decayed, blind, toothless, pock-marked cleopatra,and said: "what matchless beauty!
whatwould you think of a man who gazed upon a dingy, foggy sunset, and said:"what sublimity!
what richness of coloring!"
what wouldyou think of a man who stared in ecstasy upon a desert of stumps andsaid: "oh, my soul, my beating heart, what a noble forest is here!"
you would think that those men had an astonishing talent for seeingthings that had already passed away.
it was what i thought when i stoodbefore "the last supper" and heard men apostrophizing wonders, andbeauties and perfections which had faded out of the picture and gone, ahundred years before they were born.
we can imagine the beauty that wasonce in an aged face; we can imagine the forest if we see the stumps; butwe can not absolutely see these things when they are not there.
i amwilling to believe that the eye of the practiced artist can rest upon thelast supper and renew a lustre where only a hint of it is left, supply atint that has faded away, restore an expression that is gone; patch, andcolor, and add, to the dull canvas until at last its figures shall standbefore him aglow with the life, the feeling, the freshness, yea, with allthe noble beauty that was theirs when first they came from the hand ofthe master.
but i can not work this miracle.
can those other uninspiredvisitors do it, or do they only happily imagine they do?
after reading so much about it, i am satisfied that the last supper was avery miracle of art once.
but it was three hundred years ago.
it vexes me to hear people talk so glibly of "feeling," "expression,""tone," and those other easily acquired and inexpensive technicalities ofart that make such a fine show in conversations concerning pictures.
there is not one man in seventy-five hundred that can tell what apictured face is intended to express.
there is not one man in fivehundred that can go into a court-room and be sure that he will notmistake some harmless innocent of a juryman for the black-heartedassassin on trial.
yet such people talk of "character" and presume tointerpret "expression" in pictures.
there is an old story that matthews,the actor, was once lauding the ability of the human face to express thepassions and emotions hidden in the breast.
he said the countenancecould disclose what was passing in the heart plainer than the tonguecould.
"now," he said, "observe my face--what does it express?"
"bah, it expresses peaceful resignation!
what does this express?"
it means terror!
it is smothered ferocity!
any ass can see it means insanity!"
people coolly pretend to read it who would think themselvespresumptuous if they pretended to interpret the hieroglyphics on theobelisks of luxor--yet they are fully as competent to do the one thing asthe other.
i have heard two very intelligent critics speak of murillo'simmaculate conception (now in the museum at seville,) within the past fewdays.
one said:"oh, the virgin's face is full of the ecstasy of a joy that is complete--that leaves nothing more to be desired on earth!"
the other said:"ah, that wonderful face is so humble, so pleading--it says as plainly aswords could say it: 'i fear; i tremble; i am unworthy.
but thy will bedone; sustain thou thy servant!'"
the reader can see the picture in any drawing-room; it can be easilyrecognized: the virgin (the only young and really beautiful virgin thatwas ever painted by one of the old masters, some of us think,) stands inthe crescent of the new moon, with a multitude of cherubs hovering abouther, and more coming; her hands are crossed upon her breast, and upon heruplifted countenance falls a glory out of the heavens.
the reader mayamuse himself, if he chooses, in trying to determine which of thesegentlemen read the virgin's "expression" aright, or if either of them didit.
any one who is acquainted with the old masters will comprehend how much"the last supper" is damaged when i say that the spectator can not reallytell, now, whether the disciples are hebrews or italians.
these ancientpainters never succeeded in denationalizing themselves.
the italianartists painted italian virgins, the dutch painted dutch virgins, thevirgins of the french painters were frenchwomen--none of them ever putinto the face of the madonna that indescribable something which proclaimsthe jewess, whether you find her in new york, in constantinople, inparis, jerusalem, or in the empire of morocco.
i saw in the sandwichislands, once, a picture copied by a talented german artist from anengraving in one of the american illustrated papers.
it was an allegory,representing mr. davis in the act of signing a secession act or some suchdocument.
over him hovered the ghost of washington in warning attitude,and in the background a troop of shadowy soldiers in continental uniformwere limping with shoeless, bandaged feet through a driving snow-storm.
valley forge was suggested, of course.
the copy seemed accurate, and yetthere was a discrepancy somewhere.
after a long examination i discoveredwhat it was--the shadowy soldiers were all germans!
jeff davis was agerman!
even the hovering ghost was a german ghost!
the artist hadunconsciously worked his nationality into the picture.
to tell thetruth, i am getting a little perplexed about john the baptist and hisportraits.
in france i finally grew reconciled to him as a frenchman;here he is unquestionably an italian.
can it be possiblethat the painters make john the baptist a spaniard in madrid and anirishman in dublin?
we took an open barouche and drove two miles out of milan to "see zeecho," as the guide expressed it.
the road was smooth, it was borderedby trees, fields, and grassy meadows, and the soft air was filled withthe odor of flowers.
troops of picturesque peasant girls, coming fromwork, hooted at us, shouted at us, made all manner of game of us, andentirely delighted me.
my long-cherished judgment was confirmed.
ialways did think those frowsy, romantic, unwashed peasant girls i hadread so much about in poetry were a glaring fraud.
we enjoyed our jaunt.
it was an exhilarating relief from tiresomesight-seeing.
we distressed ourselves very little about the astonishing echo the guidetalked so much about.
we were growing accustomed to encomiums on wondersthat too often proved no wonders at all.
and so we were most happilydisappointed to find in the sequel that the guide had even failed to riseto the magnitude of his subject.
we arrived at a tumble-down old rookery called the palazzo simonetti--amassive hewn-stone affair occupied by a family of ragged italians.
a good-looking young girl conducted us to a window on the second floorwhich looked out on a court walled on three sides by tall buildings.
sheput her head out at the window and shouted.
the echo answered more timesthan we could count.
she took a speaking trumpet and through it sheshouted, sharp and quick, a single "ha!"
the echo answered:"ha!--ha!----ha!--ha!--ha!-ha!
and finally went offinto a rollicking convulsion of the jolliest laughter that could beimagined.
it was so joyful--so long continued--so perfectly cordial andhearty, that every body was forced to join in.
there was no resistingit.
then the girl took a gun and fired it.
we stood ready to count theastonishing clatter of reverberations.
we could not say one, two, three,fast enough, but we could dot our notebooks with our pencil points almostrapidly enough to take down a sort of short-hand report of the result.
my page revealed the following account.
i could not keep up, but i didas well as i could.
i set down fifty-two distinct repetitions, and then the echo got theadvantage of me.
the doctor set down sixty-four, and thenceforth theecho moved too fast for him, also.
after the separate concussions couldno longer be noted, the reverberations dwindled to a wild, long-sustainedclatter of sounds such as a watchman's rattle produces.
it is likelythat this is the most remarkable echo in the world.
the doctor, in jest, offered to kiss the young girl, and was taken alittle aback when she said he might for a franc!
the commonest gallantrycompelled him to stand by his offer, and so he paid the franc and tookthe kiss.
she was a philosopher.
she said a franc was a good thing tohave, and she did not care any thing for one paltry kiss, because she hada million left.
then our comrade, always a shrewd businessman, offeredto take the whole cargo at thirty days, but that little financial schemewas a failure.
we left milan by rail.
the cathedral six or seven miles behind us; vast,dreamy, bluish, snow-clad mountains twenty miles in front of us,--thesewere the accented points in the scenery.
the more immediate sceneryconsisted of fields and farm-houses outside the car and a monster-headeddwarf and a moustached woman inside it.
these latter were notshow-people.
alas, deformity and female beards are too common in italyto attract attention.
we passed through a range of wild, picturesque hills, steep, wooded,cone-shaped, with rugged crags projecting here and there, and withdwellings and ruinous castles perched away up toward the drifting clouds.
we lunched at the curious old town of como, at the foot of the lake, andthen took the small steamer and had an afternoon's pleasure excursion tothis place,--bellaggio.
when we walked ashore, a party of policemen (people whose cocked hats andshowy uniforms would shame the finest uniform in the military service ofthe united states,) put us into a little stone cell and locked us in.
wehad the whole passenger list for company, but their room would have beenpreferable, for there was no light, there were no windows, noventilation.
it was close and hot.
we were much crowded.
it was theblack hole of calcutta on a small scale.
presently a smoke rose aboutour feet--a smoke that smelled of all the dead things of earth, of allthe putrefaction and corruption imaginable.
we were there five minutes, and when we got out it was hard to tell whichof us carried the vilest fragrance.
these miserable outcasts called that "fumigating" us, and the term was atame one indeed.
they fumigated us to guard themselves against thecholera, though we hailed from no infected port.
we had left the cholerafar behind us all the time.
however, they must keep epidemics awaysomehow or other, and fumigation is cheaper than soap.
they must eitherwash themselves or fumigate other people.
some of the lower classes hadrather die than wash, but the fumigation of strangers causes them nopangs.
they need no fumigation themselves.
their habits make itunnecessary.
they carry their preventive with them; they sweat andfumigate all the day long.
i trust i am a humble and a consistentchristian.
i try to do what is right.
i know it is my duty to "pray forthem that despitefully use me;" and therefore, hard as it is, i shallstill try to pray for these fumigating, maccaroni-stuffingorgan-grinders.
our hotel sits at the water's edge--at least its front garden does--andwe walk among the shrubbery and smoke at twilight; we look afar off atswitzerland and the alps, and feel an indolent willingness to look nocloser; we go down the steps and swim in the lake; we take a shapelylittle boat and sail abroad among the reflections of the stars; lie onthe thwarts and listen to the distant laughter, the singing, the softmelody of flutes and guitars that comes floating across the water frompleasuring gondolas; we close the evening with exasperating billiards onone of those same old execrable tables.
a midnight luncheon in our amplebed-chamber; a final smoke in its contracted veranda facing the water,the gardens, and the mountains; a summing up of the day's events.
thento bed, with drowsy brains harassed with a mad panorama that mixes uppictures of france, of italy, of the ship, of the ocean, of home, ingrotesque and bewildering disorder.
then a melting away of familiarfaces, of cities, and of tossing waves, into a great calm offorgetfulness and peace.
after which, the nightmare.
breakfast in the morning, and then the lake.
i did not like it yesterday.
i thought lake tahoe was much finer.
i have to confess now, however, that my judgment erred somewhat, thoughnot extravagantly.
i always had an idea that como was a vast basin ofwater, like tahoe, shut in by great mountains.
well, the border of hugemountains is here, but the lake itself is not a basin.
it is as crookedas any brook, and only from one-quarter to two-thirds as wide as themississippi.
there is not a yard of low ground on either side of it--nothing but endless chains of mountains that spring abruptly from thewater's edge and tower to altitudes varying from a thousand to twothousand feet.
their craggy sides are clothed with vegetation, and whitespecks of houses peep out from the luxuriant foliage everywhere; they areeven perched upon jutting and picturesque pinnacles a thousand feet aboveyour head.
again, for miles along the shores, handsome country seats, surrounded bygardens and groves, sit fairly in the water, sometimes in nooks carved bynature out of the vine-hung precipices, and with no ingress or egresssave by boats.
some have great broad stone staircases leading down tothe water, with heavy stone balustrades ornamented with statuary andfancifully adorned with creeping vines and bright-colored flowers--forall the world like a drop curtain in a theatre, and lacking nothing butlong-waisted, high-heeled women and plumed gallants in silken tightscoming down to go serenading in the splendid gondola in waiting.
a great feature of como's attractiveness is the multitude of prettyhouses and gardens that cluster upon its shores and on its mountainsides.
they look so snug and so homelike, and at eventide when everything seems to slumber, and the music of the vesper bells comes stealingover the water, one almost believes that nowhere else than on the lake ofcomo can there be found such a paradise of tranquil repose.
from my window here in bellaggio, i have a view of the other side of thelake now, which is as beautiful as a picture.
a scarred and wrinkledprecipice rises to a height of eighteen hundred feet; on a tiny benchhalf way up its vast wall, sits a little snowflake of a church, no biggerthan a martin-box, apparently; skirting the base of the cliff are ahundred orange groves and gardens, flecked with glimpses of the whitedwellings that are buried in them; in front, three or four gondolas lieidle upon the water--and in the burnished mirror of the lake, mountain,chapel, houses, groves and boats are counterfeited so brightly and soclearly that one scarce knows where the reality leaves off and thereflection begins!
the surroundings of this picture are fine.
a mile away, a grove-plumedpromontory juts far into the lake and glasses its palace in the bluedepths; in midstream a boat is cutting the shining surface and leaving along track behind, like a ray of light; the mountains beyond are veiledin a dreamy purple haze; far in the opposite direction a tumbled mass ofdomes and verdant slopes and valleys bars the lake, and here indeed doesdistance lend enchantment to the view--for on this broad canvas, sun andclouds and the richest of atmospheres have blended a thousand tintstogether, and over its surface the filmy lights and shadows drift, hourafter hour, and glorify it with a beauty that seems reflected out ofheaven itself.
beyond all question, this is the most voluptuous scene wehave yet looked upon.
last night the scenery was striking and picturesque.
on the other sidecrags and trees and snowy houses were reflected in the lake with awonderful distinctness, and streams of light from many a distant windowshot far abroad over the still waters.
on this side, near at hand, greatmansions, white with moonlight, glared out from the midst of masses offoliage that lay black and shapeless in the shadows that fell from thecliff above--and down in the margin of the lake every feature of theweird vision was faithfully repeated.
today we have idled through a wonder of a garden attached to a ducalestate--but enough of description is enough, i judge.
i suspect that this was the same place the gardener's son deceived thelady of lyons with, but i do not know.
you may have heard of the passagesomewhere:          "a deep vale,          shut out by alpine hills from the rude world,          near a clear lake margined by fruits of gold          and whispering myrtles:          glassing softest skies, cloudless,          save with rare and roseate shadows;          a palace, lifting to eternal heaven its marbled walls,          from out a glossy bower of coolest foliage musical with birds."
that is all very well, except the "clear" part of the lake.
it certainlyis clearer than a great many lakes, but how dull its waters are comparedwith the wonderful transparence of lake tahoe!
i speak of the northshore of tahoe, where one can count the scales on a trout at a depth of ahundred and eighty feet.
i have tried to get this statement off at parhere, but with no success; so i have been obliged to negotiate it atfifty percent discount.
at this rate i find some takers; perhaps thereader will receive it on the same terms--ninety feet instead of onehundred and eighty.
but let it be remembered that those are forcedterms--sheriff's sale prices.
as far as i am privately concerned, iabate not a jot of the original assertion that in those strangelymagnifying waters one may count the scales on a trout (a trout of thelarge kind,) at a depth of a hundred and eighty feet--may see everypebble on the bottom--might even count a paper of dray-pins.
people talkof the transparent waters of the mexican bay of acapulco, but in my ownexperience i know they cannot compare with those i am speaking of.
ihave fished for trout, in tahoe, and at a measured depth of eighty-fourfeet i have seen them put their noses to the bait and i could see theirgills open and shut.
i could hardly have seen the trout themselves atthat distance in the open air.
as i go back in spirit and recall that noble sea, reposing among thesnow-peaks six thousand feet above the ocean, the conviction comes strongupon me again that como would only seem a bedizened little courtier inthat august presence.
sorrow and misfortune overtake the legislature that still from year toyear permits tahoe to retain its unmusical cognomen!
it suggestsno crystal waters, no picturesque shores, no sublimity.
tahoe for a seain the clouds: a sea that has character and asserts it in solemn calms attimes, at times in savage storms; a sea whose royal seclusion is guardedby a cordon of sentinel peaks that lift their frosty fronts nine thousandfeet above the level world; a sea whose every aspect is impressive, whosebelongings are all beautiful, whose lonely majesty types the deity!
tahoe means grasshoppers.
it means grasshopper soup.
it is indian, andsuggestive of indians.
they say it is pi-ute--possibly it is digger.
i am satisfied it was named by the diggers--those degraded savages whoroast their dead relatives, then mix the human grease and ashes of boneswith tar, and "gaum" it thick all over their heads and foreheads andears, and go caterwauling about the hills and call it mourning.
theseare the gentry that named the lake.
people say that tahoe means "silver lake"--"limpid water"--"fallingleaf."
it means grasshopper soup, the favorite dish of the diggertribe,--and of the pi-utes as well.
it isn't worth while, in thesepractical times, for people to talk about indian poetry--there never wasany in them--except in the fenimore cooper indians.
but they are anextinct tribe that never existed.
i know the noble red man.
i havecamped with the indians; i have been on the warpath with them, taken partin the chase with them--for grasshoppers; helped them steal cattle; ihave roamed with them, scalped them, had them for breakfast.
i wouldgladly eat the whole race if i had a chance.
but i am growing unreliable.
i will return to my comparison of thelakes.
como is a little deeper than tahoe, if people here tell thetruth.
they say it is eighteen hundred feet deep at this point, but itdoes not look a dead enough blue for that.
tahoe is one thousand fivehundred and twenty-five feet deep in the centre, by the state geologist'smeasurement.
they say the great peak opposite this town is five thousandfeet high: but i feel sure that three thousand feet of that statement isa good honest lie.
the lake is a mile wide, here, and maintains aboutthat width from this point to its northern extremity--which is distantsixteen miles: from here to its southern extremity--say fifteen miles--itis not over half a mile wide in any place, i should think.
its snow-cladmountains one hears so much about are only seen occasionally, and then inthe distance, the alps.
tahoe is from ten to eighteen miles wide, andits mountains shut it in like a wall.
their summits are never free fromsnow the year round.
one thing about it is very strange: it never haseven a skim of ice upon its surface, although lakes in the same range ofmountains, lying in a lower and warmer temperature, freeze over inwinter.
it is cheerful to meet a shipmate in these out-of-the-way places andcompare notes with him.
we have found one of ours here--an old soldierof the war, who is seeking bloodless adventures and rest from hiscampaigns in these sunny lands.--[colonel j.  heron foster, editor of apittsburgh journal, and a most estimable gentleman.
as these sheets arebeing prepared for the press i am pained to learn of his decease shortlyafter his return home--m.t.]
we voyaged by steamer down the lago di lecco, through wild mountainscenery, and by hamlets and villas, and disembarked at the town of lecco.
they said it was two hours, by carriage to the ancient city of bergamo,and that we would arrive there in good season for the railway train.
wegot an open barouche and a wild, boisterous driver, and set out.
we had a fast team and a perfectly smooth road.
there weretowering cliffs on our left, and the pretty lago di lecco on our right,and every now and then it rained on us.
just before starting, the driverpicked up, in the street, a stump of a cigar an inch long, and put it inhis mouth.
when he had carried it thus about an hour, i thought it wouldbe only christian charity to give him a light.
i handed him my cigar,which i had just lit, and he put it in his mouth and returned his stumpto his pocket!
i never saw a more sociable man.
at least i never saw aman who was more sociable on a short acquaintance.
we saw interior italy, now.
the houses were of solid stone, and notoften in good repair.
the peasants and their children were idle, as ageneral thing, and the donkeys and chickens made themselves at home indrawing-room and bed-chamber and were not molested.
the drivers of eachand every one of the slow-moving market-carts we met were stretched inthe sun upon their merchandise, sound a sleep.
every three or fourhundred yards, it seemed to me, we came upon the shrine of some saint orother--a rude picture of him built into a huge cross or a stone pillar bythe road-side.--some of the pictures of the saviour were curiosities intheir way.
they represented him stretched upon the cross, hiscountenance distorted with agony.
from the wounds of the crown ofthorns; from the pierced side; from the mutilated hands and feet; fromthe scourged body--from every hand-breadth of his person streams of bloodwere flowing!
such a gory, ghastly spectacle would frighten the childrenout of their senses, i should think.
there were some unique auxiliariesto the painting which added to its spirited effect.
these were genuinewooden and iron implements, and were prominently disposed round about thefigure: a bundle of nails; the hammer to drive them; the sponge; the reedthat supported it; the cup of vinegar; the ladder for the ascent of thecross; the spear that pierced the saviour's side.
the crown of thornswas made of real thorns, and was nailed to the sacred head.
in someitalian church-paintings, even by the old masters, the saviour and thevirgin wear silver or gilded crowns that are fastened to the picturedhead with nails.
the effect is as grotesque as it is incongruous.
here and there, on the fronts of roadside inns, we found huge, coarsefrescoes of suffering martyrs like those in the shrines.
it could nothave diminished their sufferings any to be so uncouthly represented.
we were in the heart and home of priest craft--of a happy, cheerful,contented ignorance, superstition, degradation, poverty, indolence, andeverlasting unaspiring worthlessness.
and we said fervently: it suitsthese people precisely; let them enjoy it, along with the other animals,and heaven forbid that they be molested.
we feel no malice toward thesefumigators.
we passed through the strangest, funniest, undreampt-of old towns, weddedto the customs and steeped in the dreams of the elder ages, and perfectlyunaware that the world turns round!
and perfectly indifferent, too, asto whether it turns around or stands still.
they have nothing to do buteat and sleep and sleep and eat, and toil a little when they can get afriend to stand by and keep them awake.
they are not paid for thinking--they are not paid to fret about the world's concerns.
they were notrespectable people--they were not worthy people--they were not learnedand wise and brilliant people--but in their breasts, all their stupidlives long, resteth a peace that passeth understanding!
how can men,calling themselves men, consent to be so degraded and happy.
we whisked by many a gray old medieval castle, clad thick with ivy thatswung its green banners down from towers and turrets where once some oldcrusader's flag had floated.
the driver pointed to one of these ancientfortresses, and said, (i translate):"do you see that great iron hook that projects from the wall just underthe highest window in the ruined tower?"
we said we could not see it at such a distance, but had no doubt it wasthere.
"well," he said; "there is a legend connected with that iron hook.
nearly seven hundred years ago, that castle was the property of the noblecount luigi gennaro guido alphonso di genova----""what was his other name?"
"he had no other name.
the name i have spoken was all the name he had.
he was the son of----""poor but honest parents--that is all right--never mind the particulars--go on with the legend."
well, then, all the world, at that time, was in a wild excitement aboutthe holy sepulchre.
all the great feudal lords in europe were pledgingtheir lands and pawning their plate to fit out men-at-arms so that theymight join the grand armies of christendom and win renown in the holywars.
the count luigi raised money, like the rest, and one mildseptember morning, armed with battle-ax, portcullis and thunderingculverin, he rode through the greaves and bucklers of his donjon-keepwith as gallant a troop of christian bandits as ever stepped in italy.
he had his sword, excalibur, with him.
his beautiful countess and heryoung daughter waved him a tearful adieu from the battering-rams andbuttresses of the fortress, and he galloped away with a happy heart.
he made a raid on a neighboring baron and completed his outfit with thebooty secured.
he then razed the castle to the ground, massacred thefamily and moved on.
they were hardy fellows in the grand old days ofchivalry.
those days will never come again.
count luigi grew high in fame in holy land.
he plunged into the carnageof a hundred battles, but his good excalibur always brought him outalive, albeit often sorely wounded.
his face became browned by exposureto the syrian sun in long marches; he suffered hunger and thirst; hepined in prisons, he languished in loathsome plague-hospitals.
and manyand many a time he thought of his loved ones at home, and wondered if allwas well with them.
but his heart said, peace, is not thy brotherwatching over thy household?
* * * * * * *forty-two years waxed and waned; the good fight was won; godfrey reignedin jerusalem--the christian hosts reared the banner of the cross abovethe holy sepulchre!
twilight was approaching.
fifty harlequins, in flowing robes, approachedthis castle wearily, for they were on foot, and the dust upon theirgarments betokened that they had traveled far.
they overtook a peasant,and asked him if it were likely they could get food and a hospitable bedthere, for love of christian charity, and if perchance, a moral parlorentertainment might meet with generous countenance--"for," said they,"this exhibition hath no feature that could offend the most fastidioustaste."
"marry," quoth the peasant, "an' it please your worships, ye had betterjourney many a good rood hence with your juggling circus than trust yourbones in yonder castle."
"how now, sirrah!"
exclaimed the chief monk, "explain thy ribald speech,or by'r lady it shall go hard with thee."
"peace, good mountebank, i did but utter the truth that was in my heart.
san paolo be my witness that did ye but find the stout count leonardo inhis cups, sheer from the castle's topmost battlements would he hurl yeall!
alack-a-day, the good lord luigi reigns not here in these sadtimes."
"the good lord luigi?"
"aye, none other, please your worship.
in his day, the poor rejoiced inplenty and the rich he did oppress; taxes were not known, the fathers ofthe church waxed fat upon his bounty; travelers went and came, with noneto interfere; and whosoever would, might tarry in his halls in cordialwelcome, and eat his bread and drink his wine, withal.
but woe is me!
some two and forty years agone the good count rode hence to fight forholy cross, and many a year hath flown since word or token have we had ofhim.
men say his bones lie bleaching in the fields of palestine."
god 'a mercy, the cruel leonardo lords it in the castle.
hewrings taxes from the poor; he robs all travelers that journey by hisgates; he spends his days in feuds and murders, and his nights in reveland debauch; he roasts the fathers of the church upon his kitchen spits,and enjoyeth the same, calling it pastime.
these thirty years luigi'scountess hath not been seen by any in all this land, and manywhisper that she pines in the dungeons of the castle for that she willnot wed with leonardo, saying her dear lord still liveth and that shewill die ere she prove false to him.
they whisper likewise that herdaughter is a prisoner as well.
nay, good jugglers, seek ye refreshmentother wheres.
'twere better that ye perished in a christian way thanthat ye plunged from off yon dizzy tower.
give ye good-day."
"god keep ye, gentle knave--farewell."
but heedless of the peasant's warning, the players moved straightwaytoward the castle.
word was brought to count leonardo that a company of mountebanks besoughthis hospitality.
dispose of them in the customary manner.
i haveneed of them.
let them come hither.
later, cast them from thebattlements--or--how many priests have ye on hand?"
"the day's results are meagre, good my lord.
an abbot and a dozenbeggarly friars is all we have."
"hell and furies!
is the estate going to seed?
send hither themountebanks.
afterward, broil them with the priests."
the robed and close-cowled harlequins entered.
the grim leonardo sate instate at the head of his council board.
ranged up and down the hall oneither hand stood near a hundred men-at-arms.
quoth the count, "what can ye do to earn the hospitalityye crave."
"dread lord and mighty, crowded audiences have greeted our humble effortswith rapturous applause.
among our body count we the versatile andtalented ugolino; the justly celebrated rodolpho; the gifted andaccomplished roderigo; the management have spared neither pains norexpense--""s'death!
what can ye do?
curb thy prating tongue."
"good my lord, in acrobatic feats, in practice with the dumb-bells, inbalancing and ground and lofty tumbling are we versed--and sith yourhighness asketh me, i venture here to publish that in the truly marvelousand entertaining zampillaerostation--""gag him!
body of bacchus!
am i a dog that i am to beassailed with polysyllabled blasphemy like to this?
lucretia,isabel, stand forth!
sirrah, behold this dame, this weeping wench.
thefirst i marry, within the hour; the other shall dry her tears or feed thevultures.
thou and thy vagabonds shall crown the wedding with thymerry-makings.
fetch hither the priest!"
the dame sprang toward the chief player.
"o, save me!"
she cried; "save me from a fate far worse than death!
behold these sad eyes, these sunken cheeks, this withered frame!
seethou the wreck this fiend hath made, and let thy heart be moved withpity!
look upon this damosel; note her wasted form, her halting step,her bloomless cheeks where youth should blush and happiness exult insmiles!
hear us and have compassion.
this monster was my husband'sbrother.
he who should have been our shield against all harm, hath keptus shut within the noisome caverns of his donjon-keep for lo these thirtyyears.
and for what crime?
none other than that i would not belie mytroth, root out my strong love for him who marches with the legions ofthe cross in holy land, (for o, he is not dead!)
and wed with him!
saveus, o, save thy persecuted suppliants!"
she flung herself at his feet and clasped his knees.
shouted the brutal leonardo.
"priest, to thy work!"
andhe dragged the weeping dame from her refuge.
"say, once for all, willyou be mine?--for by my halidome, that breath that uttereth thy refusalshall be thy last on earth!"
and the sword leaped from its scabbard.
quicker than thought, quicker than the lightning's flash, fifty monkishhabits disappeared, and fifty knights in splendid armor stood revealed!
fifty falchions gleamed in air above the men-at-arms, and brighter,fiercer than them all, flamed excalibur aloft, and cleaving downwardstruck the brutal leonardo's weapon from his grasp!
"a luigi to the rescue!
'tare an ouns!'"
"oh, god, oh, god, my husband!"
"oh, god, oh, god, my wife!"
===count luigi bound his usurping brother hand and foot.
the practicedknights from palestine made holyday sport of carving the awkwardmen-at-arms into chops and steaks.
the victory was complete.
the knights all married the daughter.
"but what did they do with the wicked brother?"
"oh nothing--only hanged him on that iron hook i was speaking of.
"passed it up through his gills into his mouth."
"leave him there?"
"couple of years."
"ah--is--is he dead?"
"six hundred and fifty years ago, or such a matter."
"splendid legend--splendid lie--drive on."
we reached the quaint old fortified city of bergamo, the renowned inhistory, some three-quarters of an hour before the train was ready tostart.
the place has thirty or forty thousand inhabitants and isremarkable for being the birthplace of harlequin.
when we discoveredthat, that legend of our driver took to itself a new interest in oureyes.
rested and refreshed, we took the rail happy and contented.
i shall nottarry to speak of the handsome lago di gardi; its stately castle thatholds in its stony bosom the secrets of an age so remote that eventradition goeth not back to it; the imposing mountain scenery thatennobles the landscape thereabouts; nor yet of ancient padua or haughtyverona; nor of their montagues and capulets, their famous balconies andtombs of juliet and romeo et al., but hurry straight to the ancient cityof the sea, the widowed bride of the adriatic.
it was a long, long ride.
but toward evening, as we sat silent and hardly conscious of where wewere--subdued into that meditative calm that comes so surely after aconversational storm--some one shouted--"venice!"
and sure enough, afloat on the placid sea a league away, lay a greatcity, with its towers and domes and steeples drowsing in a golden mist ofsunset.
this venice, which was a haughty, invincible, magnificent republic fornearly fourteen hundred years; whose armies compelled the world'sapplause whenever and wherever they battled; whose navies well nigh helddominion of the seas, and whose merchant fleets whitened the remotestoceans with their sails and loaded these piers with the products of everyclime, is fallen a prey to poverty, neglect and melancholy decay.
sixhundred years ago, venice was the autocrat of commerce; her mart was thegreat commercial centre, the distributing-house from whence the enormoustrade of the orient was spread abroad over the western world.
to-day herpiers are deserted, her warehouses are empty, her merchant fleets arevanished, her armies and her navies are but memories.
her glory isdeparted, and with her crumbling grandeur of wharves and palaces abouther she sits among her stagnant lagoons, forlorn and beggared, forgottenof the world.
she that in her palmy days commanded the commerce of ahemisphere and made the weal or woe of nations with a beck of herpuissant finger, is become the humblest among the peoples of the earth,--a peddler of glass beads for women, and trifling toys and trinkets forschool-girls and children.
the venerable mother of the republics is scarce a fit subject forflippant speech or the idle gossipping of tourists.
it seems a sort ofsacrilege to disturb the glamour of old romance that pictures her to ussoftly from afar off as through a tinted mist, and curtains her ruin andher desolation from our view.
one ought, indeed, to turn away from herrags, her poverty and her humiliation, and think of her only as she waswhen she sunk the fleets of charlemagne; when she humbled frederickbarbarossa or waved her victorious banners above the battlements ofconstantinople.
we reached venice at eight in the evening, and entered a hearse belongingto the grand hotel d'europe.
at any rate, it was more like a hearse thanany thing else, though to speak by the card, it was a gondola.
and thiswas the storied gondola of venice!--the fairy boat in which the princelycavaliers of the olden time were wont to cleave the waters of the moonlitcanals and look the eloquence of love into the soft eyes of patricianbeauties, while the gay gondolier in silken doublet touched his guitarand sang as only gondoliers can sing!
this the famed gondola and thisthe gorgeous gondolier!--the one an inky, rusty old canoe with a sablehearse-body clapped on to the middle of it, and the other a mangy,barefooted guttersnipe with a portion of his raiment on exhibition whichshould have been sacred from public scrutiny.
presently, as he turned acorner and shot his hearse into a dismal ditch between two long rows oftowering, untenanted buildings, the gay gondolier began to sing, true tothe traditions of his race.
i stood it a little while.
then i said:"now, here, roderigo gonzales michael angelo, i'm a pilgrim, and i'm astranger, but i am not going to have my feelings lacerated by any suchcaterwauling as that.
if that goes on, one of us has got to take water.
it is enough that my cherished dreams of venice have been blightedforever as to the romantic gondola and the gorgeous gondolier; thissystem of destruction shall go no farther; i will accept the hearse,under protest, and you may fly your flag of truce in peace, but here iregister a dark and bloody oath that you shan't sing.
another yelp, andoverboard you go."
i began to feel that the old venice of song and story had departedforever.
but i was too hasty.
in a few minutes we swept gracefully outinto the grand canal, and under the mellow moonlight the venice of poetryand romance stood revealed.
right from the water's edge rose long linesof stately palaces of marble; gondolas were gliding swiftly hither andthither and disappearing suddenly through unsuspected gates and alleys;ponderous stone bridges threw their shadows athwart the glittering waves.
there was life and motion everywhere, and yet everywhere there was ahush, a stealthy sort of stillness, that was suggestive of secretenterprises of bravoes and of lovers; and clad half in moonbeams and halfin mysterious shadows, the grim old mansions of the republic seemed tohave an expression about them of having an eye out for just suchenterprises as these at that same moment.
music came floating over thewaters--venice was complete.
it was a beautiful picture--very soft and dreamy and beautiful.
but whatwas this venice to compare with the venice of midnight?
therewas a fete--a grand fete in honor of some saint who had been instrumentalin checking the cholera three hundred years ago, and all venice wasabroad on the water.
it was no common affair, for the venetians did notknow how soon they might need the saint's services again, now that thecholera was spreading every where.
so in one vast space--say a third ofa mile wide and two miles long--were collected two thousand gondolas, andevery one of them had from two to ten, twenty and even thirty coloredlanterns suspended about it, and from four to a dozen occupants.
just asfar as the eye could reach, these painted lights were massed together--like a vast garden of many-colored flowers, except that these blossomswere never still; they were ceaselessly gliding in and out, and minglingtogether, and seducing you into bewildering attempts to follow their mazyevolutions.
here and there a strong red, green, or blue glare from arocket that was struggling to get away, splendidly illuminated all theboats around it.
every gondola that swam by us, with its crescents andpyramids and circles of colored lamps hung aloft, and lighting up thefaces of the young and the sweet-scented and lovely below, was a picture;and the reflections of those lights, so long, so slender, so numberless,so many-colored and so distorted and wrinkled by the waves, was a picturelikewise, and one that was enchantingly beautiful.
many and many a partyof young ladies and gentlemen had their state gondolas handsomelydecorated, and ate supper on board, bringing their swallow-tailed,white-cravatted varlets to wait upon them, and having their tablestricked out as if for a bridal supper.
they had brought along thecostly globe lamps from their drawing-rooms, and the lace and silkencurtains from the same places, i suppose.
and they had also broughtpianos and guitars, and they played and sang operas, while the plebeianpaper-lanterned gondolas from the suburbs and the back alleys crowdedaround to stare and listen.
there was music every where--choruses, string bands, brass bands, flutes,every thing.
i was so surrounded, walled in, with music, magnificenceand loveliness, that i became inspired with the spirit of the scene, andsang one tune myself.
however, when i observed that the other gondolashad sailed away, and my gondolier was preparing to go overboard, istopped.
the fete was magnificent.
they kept it up the whole night long, and inever enjoyed myself better than i did while it lasted.
what a funny old city this queen of the adriatic is!
narrow streets,vast, gloomy marble palaces, black with the corroding damps of centuries,and all partly submerged; no dry land visible any where, and no sidewalksworth mentioning; if you want to go to church, to the theatre, or to therestaurant, you must call a gondola.
it must be a paradise for cripples,for verily a man has no use for legs here.
for a day or two the place looked so like an overflowed arkansas town,because of its currentless waters laving the very doorsteps of all thehouses, and the cluster of boats made fast under the windows, or skimmingin and out of the alleys and by-ways, that i could not get rid of theimpression that there was nothing the matter here but a spring freshet,and that the river would fall in a few weeks and leave a dirty high-watermark on the houses, and the streets full of mud and rubbish.
in the glare of day, there is little poetry about venice, but under thecharitable moon her stained palaces are white again, their batteredsculptures are hidden in shadows, and the old city seems crowned oncemore with the grandeur that was hers five hundred years ago.
it is easy,then, in fancy, to people these silent canals with plumed gallants andfair ladies--with shylocks in gaberdine and sandals, venturing loans uponthe rich argosies of venetian commerce--with othellos and desdemonas,with iagos and roderigos--with noble fleets and victorious legionsreturning from the wars.
in the treacherous sunlight we see venicedecayed, forlorn, poverty-stricken, and commerceless--forgotten andutterly insignificant.
but in the moonlight, her fourteen centuries ofgreatness fling their glories about her, and once more is she theprinceliest among the nations of the earth.
"there is a glorious city in the sea;          the sea is in the broad, the narrow streets,          ebbing and flowing; and the salt-sea weed          clings to the marble of her palaces.
no track of men, no footsteps to and fro,          lead to her gates!
the path lies o'er the sea,          invisible: and from the land we went,          as to a floating city--steering in,          and gliding up her streets, as in a dream,          so smoothly, silently--by many a dome,          mosque-like, and many a stately portico,          the statues ranged along an azure sky;          by many a pile, in more than eastern pride,          of old the residence of merchant kings;          the fronts of some, tho' time had shatter'd them,          still glowing with the richest hues of art,          as tho' the wealth within them had run o'er."
what would one naturally wish to see first in venice?
the bridge ofsighs, of course--and next the church and the great square of st. mark,the bronze horses, and the famous lion of st. mark.
we intended to go to the bridge of sighs, but happened into the ducalpalace first--a building which necessarily figures largely in venetianpoetry and tradition.
in the senate chamber of the ancient republic wewearied our eyes with staring at acres of historical paintings bytintoretto and paul veronese, but nothing struck us forcibly except theone thing that strikes all strangers forcibly--a black square in themidst of a gallery of portraits.
in one long row, around the great hall,were painted the portraits of the doges of venice (venerable fellows,with flowing white beards, for of the three hundred senators eligible tothe office, the oldest was usually chosen doge,) and each had itscomplimentary inscription attached--till you came to the place thatshould have had marino faliero's picture in it, and that was blank andblack--blank, except that it bore a terse inscription, saying that theconspirator had died for his crime.
it seemed cruel to keep thatpitiless inscription still staring from the walls after the unhappywretch had been in his grave five hundred years.
at the head of the giant's staircase, where marino faliero was beheaded,and where the doges were crowned in ancient times, two small slits in thestone wall were pointed out--two harmless, insignificant orifices thatwould never attract a stranger's attention--yet these were the terriblelions' mouths!
the heads were gone (knocked off by the french duringtheir occupation of venice,) but these were the throats, down which wentthe anonymous accusation, thrust in secretly at dead of night by anenemy, that doomed many an innocent man to walk the bridge of sighs anddescend into the dungeon which none entered and hoped to see the sunagain.
this was in the old days when the patricians alone governedvenice--the common herd had no vote and no voice.
there were onethousand five hundred patricians; from these, three hundred senators werechosen; from the senators a doge and a council of ten were selected, andby secret ballot the ten chose from their own number a council of three.
all these were government spies, then, and every spy was undersurveillance himself--men spoke in whispers in venice, and no man trustedhis neighbor--not always his own brother.
no man knew who the council ofthree were--not even the senate, not even the doge; the members of thatdread tribunal met at night in a chamber to themselves, masked, and robedfrom head to foot in scarlet cloaks, and did not even know each other,unless by voice.
it was their duty to judge heinous political crimes,and from their sentence there was no appeal.
a nod to the executionerwas sufficient.
the doomed man was marched down a hall and out at adoor-way into the covered bridge of sighs, through it and into thedungeon and unto his death.
at no time in his transit was he visible toany save his conductor.
if a man had an enemy in those old days, thecleverest thing he could do was to slip a note for the council of threeinto the lion's mouth, saying "this man is plotting against thegovernment."
if the awful three found no proof, ten to one they woulddrown him anyhow, because he was a deep rascal, since his plots wereunsolvable.
masked judges and masked executioners, with unlimited power,and no appeal from their judgements, in that hard, cruel age, were notlikely to be lenient with men they suspected yet could not convict.
we walked through the hall of the council of ten, and presently enteredthe infernal den of the council of three.
the table around which they had sat was there still, and likewise thestations where the masked inquisitors and executioners formerly stood,frozen, upright and silent, till they received a bloody order, and then,without a word, moved off like the inexorable machines they were, tocarry it out.
the frescoes on the walls were startlingly suited to theplace.
in all the other saloons, the halls, the great state chambers ofthe palace, the walls and ceilings were bright with gilding, rich withelaborate carving, and resplendent with gallant pictures of venetianvictories in war, and venetian display in foreign courts, and hallowedwith portraits of the virgin, the saviour of men, and the holy saintsthat preached the gospel of peace upon earth--but here, in dismalcontrast, were none but pictures of death and dreadful suffering!--not aliving figure but was writhing in torture, not a dead one but was smearedwith blood, gashed with wounds, and distorted with the agonies that hadtaken away its life!
from the palace to the gloomy prison is but a step--one might almost jumpacross the narrow canal that intervenes.
the ponderous stone bridge ofsighs crosses it at the second story--a bridge that is a covered tunnel--you can not be seen when you walk in it.
it is partitioned lengthwise,and through one compartment walked such as bore light sentences inancient times, and through the other marched sadly the wretches whom thethree had doomed to lingering misery and utter oblivion in the dungeons,or to sudden and mysterious death.
down below the level of the water, bythe light of smoking torches, we were shown the damp, thick-walled cellswhere many a proud patrician's life was eaten away by the long-drawnmiseries of solitary imprisonment--without light, air, books; naked,unshaven, uncombed, covered with vermin; his useless tongue forgettingits office, with none to speak to; the days and nights of his life nolonger marked, but merged into one eternal eventless night; far away fromall cheerful sounds, buried in the silence of a tomb; forgotten by hishelpless friends, and his fate a dark mystery to them forever; losing hisown memory at last, and knowing no more who he was or how he came there;devouring the loaf of bread and drinking the water that were thrust intothe cell by unseen hands, and troubling his worn spirit no more withhopes and fears and doubts and longings to be free; ceasing to scratchvain prayers and complainings on walls where none, not even himself,could see them, and resigning himself to hopeless apathy, drivelingchildishness, lunacy!
many and many a sorrowful story like this thesestony walls could tell if they could but speak.
in a little narrow corridor, near by, they showed us where many aprisoner, after lying in the dungeons until he was forgotten by all savehis persecutors, was brought by masked executioners and garroted, orsewed up in a sack, passed through a little window to a boat, at dead ofnight, and taken to some remote spot and drowned.
they used to show to visitors the implements of torture wherewith thethree were wont to worm secrets out of the accused--villainous machinesfor crushing thumbs; the stocks where a prisoner sat immovable whilewater fell drop by drop upon his head till the torture was more thanhumanity could bear; and a devilish contrivance of steel, which incloseda prisoner's head like a shell, and crushed it slowly by means of ascrew.
it bore the stains of blood that had trickled through its jointslong ago, and on one side it had a projection whereon the torturer restedhis elbow comfortably and bent down his ear to catch the moanings of thesufferer perishing within.
of course we went to see the venerable relic of the ancient glory ofvenice, with its pavements worn and broken by the passing feet of athousand years of plebeians and patricians--the cathedral of st. mark.
it is built entirely of precious marbles, brought from the orient--nothing in its composition is domestic.
its hoary traditions make it anobject of absorbing interest to even the most careless stranger, and thusfar it had interest for me; but no further.
i could not go intoecstasies over its coarse mosaics, its unlovely byzantine architecture,or its five hundred curious interior columns from as many distantquarries.
every thing was worn out--every block of stone was smooth andalmost shapeless with the polishing hands and shoulders of loungers whodevoutly idled here in by-gone centuries and have died and gone to thedev--no, simply died, i mean.
under the altar repose the ashes of st. mark--and matthew, luke and john,too, for all i know.
venice reveres those relics above all thingsearthly.
for fourteen hundred years st. mark has been her patron saint.
every thing about the city seems to be named after him or so named as torefer to him in some way--so named, or some purchase rigged in some wayto scrape a sort of hurrahing acquaintance with him.
that seems to bethe idea.
to be on good terms with st. mark, seems to be the very summitof venetian ambition.
they say st. mark had a tame lion, and used totravel with him--and every where that st. mark went, the lion was sure togo.
it was his protector, his friend, his librarian.
and so the wingedlion of st. mark, with the open bible under his paw, is a favorite emblemin the grand old city.
it casts its shadow from the most ancient pillarin venice, in the grand square of st. mark, upon the throngs of freecitizens below, and has so done for many a long century.
the winged lionis found every where--and doubtless here, where the winged lion is, noharm can come.
st. mark died at alexandria, in egypt.
he was martyred, i think.
however, that has nothing to do with my legend.
about the founding ofthe city of venice--say four hundred and fifty years after christ--(forvenice is much younger than any other italian city,) a priest dreamedthat an angel told him that until the remains of st. mark were brought tovenice, the city could never rise to high distinction among the nations;that the body must be captured, brought to the city, and a magnificentchurch built over it; and that if ever the venetians allowed the saint tobe removed from his new resting-place, in that day venice would perishfrom off the face of the earth.
the priest proclaimed his dream, andforthwith venice set about procuring the corpse of st. mark.
oneexpedition after another tried and failed, but the project was neverabandoned during four hundred years.
at last it was secured bystratagem, in the year eight hundred and something.
the commander of avenetian expedition disguised himself, stole the bones, separated them,and packed them in vessels filled with lard.
the religion of mahometcauses its devotees to abhor anything that is in the nature of pork, andso when the christian was stopped by the officers at the gates of thecity, they only glanced once into his precious baskets, then turned uptheir noses at the unholy lard, and let him go.
the bones were buried inthe vaults of the grand cathedral, which had been waiting long years toreceive them, and thus the safety and the greatness of venice weresecured.
and to this day there be those in venice who believe that ifthose holy ashes were stolen away, the ancient city would vanish like adream, and its foundations be buried forever in the unremembering sea.
the venetian gondola is as free and graceful, in its gliding movement, asa serpent.
it is twenty or thirty feet long, and is narrow and deep,like a canoe; its sharp bow and stern sweep upward from the water likethe horns of a crescent with the abruptness of the curve slightlymodified.
the bow is ornamented with a steel comb with a battle-ax attachment whichthreatens to cut passing boats in two occasionally, but never does.
thegondola is painted black because in the zenith of venetian magnificencethe gondolas became too gorgeous altogether, and the senate decreed thatall such display must cease, and a solemn, unembellished black besubstituted.
if the truth were known, it would doubtless appear thatrich plebeians grew too prominent in their affectation of patrician showon the grand canal, and required a wholesome snubbing.
reverence for thehallowed past and its traditions keeps the dismal fashion in force nowthat the compulsion exists no longer.
so let it remain.
it is the colorof mourning.
the stern of the boat is decked over andthe gondolier stands there.
he uses a single oar--a long blade, ofcourse, for he stands nearly erect.
a wooden peg, a foot and a halfhigh, with two slight crooks or curves in one side of it and one in theother, projects above the starboard gunwale.
against that peg thegondolier takes a purchase with his oar, changing it at intervals to theother side of the peg or dropping it into another of the crooks, as thesteering of the craft may demand--and how in the world he can back andfill, shoot straight ahead, or flirt suddenly around a corner, and makethe oar stay in those insignificant notches, is a problem to me and anever diminishing matter of interest.
i am afraid i study thegondolier's marvelous skill more than i do the sculptured palaces weglide among.
he cuts a corner so closely, now and then, or missesanother gondola by such an imperceptible hair-breadth that i feel myself"scrooching," as the children say, just as one does when a buggy wheelgrazes his elbow.
but he makes all his calculations with the nicestprecision, and goes darting in and out among a broadway confusion of busycraft with the easy confidence of the educated hackman.
he never makes amistake.
sometimes we go flying down the great canals at such a gait that we canget only the merest glimpses into front doors, and again, in obscurealleys in the suburbs, we put on a solemnity suited to the silence, themildew, the stagnant waters, the clinging weeds, the deserted houses andthe general lifelessness of the place, and move to the spirit of gravemeditation.
the gondolier is a picturesque rascal for all he wears no satin harness,no plumed bonnet, no silken tights.
his attitude is stately; he is litheand supple; all his movements are full of grace.
when his long canoe,and his fine figure, towering from its high perch on the stern, are cutagainst the evening sky, they make a picture that is very novel andstriking to a foreign eye.
we sit in the cushioned carriage-body of a cabin, with the curtainsdrawn, and smoke, or read, or look out upon the passing boats, thehouses, the bridges, the people, and enjoy ourselves much more than wecould in a buggy jolting over our cobble-stone pavements at home.
thisis the gentlest, pleasantest locomotion we have ever known.
but it seems queer--ever so queer--to see a boat doing duty as a privatecarriage.
we see business men come to the front door, step into agondola, instead of a street car, and go off down town to thecounting-room.
we see visiting young ladies stand on the stoop, and laugh, and kissgood-bye, and flirt their fans and say "come soon--now do--you've beenjust as mean as ever you can be--mother's dying to see you--and we'vemoved into the new house, o such a love of a place!--so convenient to thepost office and the church, and the young men's christian association;and we do have such fishing, and such carrying on, and suchswimming-matches in the back yard--oh, you must come--no distance at all,and if you go down through by st. mark's and the bridge of sighs, and cutthrough the alley and come up by the church of santa maria dei frari, andinto the grand canal, there isn't a bit of current--now do come, sallymaria--by-bye!"
and then the little humbug trips down the steps, jumpsinto the gondola, says, under her breath, "disagreeable old thing, i hopeshe won't!"
goes skimming away, round the corner; and the other girlslams the street door and says, "well, that infliction's over, any way,--but i suppose i've got to go and see her--tiresome stuck-up thing!"
human nature appears to be just the same, all over the world.
we see thediffident young man, mild of moustache, affluent of hair, indigent ofbrain, elegant of costume, drive up to her father's mansion, tell hishackman to bail out and wait, start fearfully up the steps and meet "theold gentleman" right on the threshold!--hear him ask what street the newbritish bank is in--as if that were what he came for--and then bounceinto his boat and skurry away with his coward heart in his boots!--seehim come sneaking around the corner again, directly, with a crack of thecurtain open toward the old gentleman's disappearing gondola, and outscampers his susan with a flock of little italian endearments flutteringfrom her lips, and goes to drive with him in the watery avenues downtoward the rialto.
we see the ladies go out shopping, in the most natural way, and flit fromstreet to street and from store to store, just in the good old fashion,except that they leave the gondola, instead of a private carriage,waiting at the curbstone a couple of hours for them,--waiting while theymake the nice young clerks pull down tons and tons of silks and velvetsand moire antiques and those things; and then they buy a paper of pinsand go paddling away to confer the rest of their disastrous patronage onsome other firm.
and they always have their purchases sent home just inthe good old way.
human nature is very much the same all over the world;and it is so like my dear native home to see a venetian lady go into astore and buy ten cents' worth of blue ribbon and have it sent home in ascow.
ah, it is these little touches of nature that move one to tears inthese far-off foreign lands.
we see little girls and boys go out in gondolas with their nurses, for anairing.
we see staid families, with prayer-book and beads, enter thegondola dressed in their sunday best, and float away to church.
and atmidnight we see the theatre break up and discharge its swarm of hilariousyouth and beauty; we hear the cries of the hackman-gondoliers, and beholdthe struggling crowd jump aboard, and the black multitude of boats goskimming down the moonlit avenues; we see them separate here and there,and disappear up divergent streets; we hear the faint sounds of laughterand of shouted farewells floating up out of the distance; and then, thestrange pageant being gone, we have lonely stretches of glittering water--of stately buildings--of blotting shadows--of weird stone facescreeping into the moonlight--of deserted bridges--of motionless boats atanchor.
and over all broods that mysterious stillness, that stealthyquiet, that befits so well this old dreaming venice.
we have been pretty much every where in our gondola.
we have boughtbeads and photographs in the stores, and wax matches in the great squareof st. mark.
the last remark suggests a digression.
every body goes tothis vast square in the evening.
the military bands play in the centreof it and countless couples of ladies and gentlemen promenade up and downon either side, and platoons of them are constantly drifting away towardthe old cathedral, and by the venerable column with the winged lion ofst. mark on its top, and out to where the boats lie moored; and otherplatoons are as constantly arriving from the gondolas and joining thegreat throng.
between the promenaders and the side-walks are seatedhundreds and hundreds of people at small tables, smoking and takinggranita, (a first cousin to ice-cream;) on the side-walks are moreemploying themselves in the same way.
the shops in the first floor ofthe tall rows of buildings that wall in three sides of the square arebrilliantly lighted, the air is filled with music and merry voices, andaltogether the scene is as bright and spirited and full of cheerfulnessas any man could desire.
we enjoy it thoroughly.
very many of the youngwomen are exceedingly pretty and dress with rare good taste.
we aregradually and laboriously learning the ill-manners of staring themunflinchingly in the face--not because such conduct is agreeable to us,but because it is the custom of the country and they say the girls likeit.
we wish to learn all the curious, outlandish ways of all thedifferent countries, so that we can "show off" and astonish people whenwe get home.
we wish to excite the envy of our untraveled friends withour strange foreign fashions which we can't shake off.
all ourpassengers are paying strict attention to this thing, with the end inview which i have mentioned.
the gentle reader will never, never knowwhat a consummate ass he can become, until he goes abroad.
i speak now,of course, in the supposition that the gentle reader has not been abroad,and therefore is not already a consummate ass.
if the case be otherwise,i beg his pardon and extend to him the cordial hand of fellowship andcall him brother.
i shall always delight to meet an ass after my ownheart when i shall have finished my travels.
on this subject let me remark that there are americans abroad in italywho have actually forgotten their mother tongue in three months--forgotit in france.
they can not even write their address in english in ahotel register.
i append these evidences, which i copied verbatim fromthe register of a hotel in a certain italian city:     "john p. whitcomb, etats unis.
l. ainsworth, travailleur (he meant traveler, i suppose,)      etats unis.
"george p. morton et fils, d'amerique.
"lloyd b.  williams, et trois amis, ville de boston, amerique.
"j. ellsworth baker, tout de suite de france, place de     naissance amerique, destination la grand bretagne."
i love this sort of people.
a lady passenger of ours tells of afellow-citizen of hers who spent eight weeks in paris and then returnedhome and addressed his dearest old bosom friend herbert as mr.
he apologized, though, and said, "'pon my soul it isaggravating, but i cahn't help it--i have got so used to speakingnothing but french, my dear erbare--damme there it goes again!--got soused to french pronunciation that i cahn't get rid of it--it ispositively annoying, i assure you."
this entertaining idiot, whose namewas gordon, allowed himself to be hailed three times in the streetbefore he paid any attention, and then begged a thousand pardons andsaid he had grown so accustomed to hearing himself addressed as "m'sieugor-r-dong," with a roll to the r, that he had forgotten the legitimatesound of his name!
he wore a rose in his button-hole; he gave the frenchsalutation--two flips of the hand in front of the face; he called parispairree in ordinary english conversation; he carried envelopes bearingforeign postmarks protruding from his breast-pocket; he cultivated amoustache and imperial, and did what else he could to suggest to thebeholder his pet fancy that he resembled louis napoleon--and in a spiritof thankfulness which is entirely unaccountable, considering the slimfoundation there was for it, he praised his maker that he was as he was,and went on enjoying his little life just the same as if he really hadbeen deliberately designed and erected by the great architect of theuniverse.
think of our whitcombs, and our ainsworths and our williamses writingthemselves down in dilapidated french in foreign hotel registers!
welaugh at englishmen, when we are at home, for sticking so sturdily totheir national ways and customs, but we look back upon it from abroadvery forgivingly.
it is not pleasant to see an american thrusting hisnationality forward obtrusively in a foreign land, but oh, it is pitiableto see him making of himself a thing that is neither male nor female,neither fish, flesh, nor fowl--a poor, miserable, hermaphroditefrenchman!
among a long list of churches, art galleries, and such things, visited byus in venice, i shall mention only one--the church of santa maria deifrari.
it is about five hundred years old, i believe, and stands ontwelve hundred thousand piles.
in it lie the body of canova and theheart of titian, under magnificent monuments.
titian died at the age ofalmost one hundred years.
a plague which swept away fifty thousand liveswas raging at the time, and there is notable evidence of the reverence inwhich the great painter was held, in the fact that to him alone the statepermitted a public funeral in all that season of terror and death.
in this church, also, is a monument to the doge foscari, whose name aonce resident of venice, lord byron, has made permanently famous.
the monument to the doge giovanni pesaro, in this church, is a curiosityin the way of mortuary adornment.
it is eighty feet high and is frontedlike some fantastic pagan temple.
against it stand four colossalnubians, as black as night, dressed in white marble garments.
the blacklegs are bare, and through rents in sleeves and breeches, the skin, ofshiny black marble, shows.
the artist was as ingenious as his funeraldesigns were absurd.
there are two bronze skeletons bearing scrolls, andtwo great dragons uphold the sarcophagus.
on high, amid all thisgrotesqueness, sits the departed doge.
in the conventual buildings attached to this church are the statearchives of venice.
we did not see them, but they are said to numbermillions of documents.
"they are the records of centuries of the mostwatchful, observant and suspicious government that ever existed--in whichevery thing was written down and nothing spoken out."
they fill nearlythree hundred rooms.
among them are manuscripts from the archives ofnearly two thousand families, monasteries and convents.
the secrethistory of venice for a thousand years is here--its plots, its hiddentrials, its assassinations, its commissions of hireling spies and maskedbravoes--food, ready to hand, for a world of dark and mysteriousromances.
yes, i think we have seen all of venice.
we have seen, in these oldchurches, a profusion of costly and elaborate sepulchre ornamentationsuch as we never dreampt of before.
we have stood in the dim religiouslight of these hoary sanctuaries, in the midst of long ranks of dustymonuments and effigies of the great dead of venice, until we seemeddrifting back, back, back, into the solemn past, and looking upon thescenes and mingling with the peoples of a remote antiquity.
we have beenin a half-waking sort of dream all the time.
i do not know how else todescribe the feeling.
a part of our being has remained still in thenineteenth century, while another part of it has seemed in someunaccountable way walking among the phantoms of the tenth.
we have seen famous pictures until our eyes are weary with looking atthem and refuse to find interest in them any longer.
and what wonder,when there are twelve hundred pictures by palma the younger in venice andfifteen hundred by tintoretto?
and behold there are titians and theworks of other artists in proportion.
we have seen titian's celebratedcain and abel, his david and goliah, his abraham's sacrifice.
we haveseen tintoretto's monster picture, which is seventy-four feet long and ido not know how many feet high, and thought it a very commodious picture.
we have seen pictures of martyrs enough, and saints enough, to regeneratethe world.
i ought not to confess it, but still, since one has noopportunity in america to acquire a critical judgment in art, and since icould not hope to become educated in it in europe in a few short weeks, imay therefore as well acknowledge with such apologies as may be due, thatto me it seemed that when i had seen one of these martyrs i had seen themall.
they all have a marked family resemblance to each other, they dressalike, in coarse monkish robes and sandals, they are all bald headed,they all stand in about the same attitude, and without exception they aregazing heavenward with countenances which the ainsworths, the mortons andthe williamses, et fils, inform me are full of "expression."
to me thereis nothing tangible about these imaginary portraits, nothing that i cangrasp and take a living interest in.
if great titian had only beengifted with prophecy, and had skipped a martyr, and gone over to englandand painted a portrait of shakspeare, even as a youth, which we could allhave confidence in now, the world down to the latest generations wouldhave forgiven him the lost martyr in the rescued seer.
i think posteritycould have spared one more martyr for the sake of a great historicalpicture of titian's time and painted by his brush--such as columbusreturning in chains from the discovery of a world, for instance.
the oldmasters did paint some venetian historical pictures, and these we did nottire of looking at, notwithstanding representations of the formalintroduction of defunct doges to the virgin mary in regions beyond theclouds clashed rather harshly with the proprieties, it seemed to us.
but humble as we are, and unpretending, in the matter of art, ourresearches among the painted monks and martyrs have not been wholly invain.
we have striven hard to learn.
we have had some success.
we havemastered some things, possibly of trifling import in the eyes of thelearned, but to us they give pleasure, and we take as much pride in ourlittle acquirements as do others who have learned far more, and we loveto display them full as well.
when we see a monk going about with a lionand looking tranquilly up to heaven, we know that that is st. mark.
whenwe see a monk with a book and a pen, looking tranquilly up to heaven,trying to think of a word, we know that that is st. matthew.
when we seea monk sitting on a rock, looking tranquilly up to heaven, with a humanskull beside him, and without other baggage, we know that that is st.jerome.
because we know that he always went flying light in the matterof baggage.
when we see a party looking tranquilly up to heaven,unconscious that his body is shot through and through with arrows, weknow that that is st. sebastian.
when we see other monks lookingtranquilly up to heaven, but having no trade-mark, we always ask whothose parties are.
we do this because we humbly wish to learn.
we haveseen thirteen thousand st. jeromes, and twenty-two thousand st. marks,and sixteen thousand st. matthews, and sixty thousand st. sebastians, andfour millions of assorted monks, undesignated, and we feel encouraged tobelieve that when we have seen some more of these various pictures, andhad a larger experience, we shall begin to take an absorbing interest inthem like our cultivated countrymen from amerique.
now it does give me real pain to speak in this almost unappreciative wayof the old masters and their martyrs, because good friends of mine in theship--friends who do thoroughly and conscientiously appreciate them andare in every way competent to discriminate between good pictures andinferior ones--have urged me for my own sake not to make public the factthat i lack this appreciation and this critical discrimination myself.
ibelieve that what i have written and may still write about pictures willgive them pain, and i am honestly sorry for it.
i even promised that iwould hide my uncouth sentiments in my own breast.
i nevercould keep a promise.
i do not blame myself for this weakness, becausethe fault must lie in my physical organization.
it is likely that such avery liberal amount of space was given to the organ which enables me tomake promises, that the organ which should enable me to keep them wascrowded out.
but i grieve not.
i like no half-way things.
i had ratherhave one faculty nobly developed than two faculties of mere ordinarycapacity.
i certainly meant to keep that promise, but i find i can notdo it.
it is impossible to travel through italy without speaking ofpictures, and can i see them through others' eyes?
if i did not so delight in the grand pictures that are spread before meevery day of my life by that monarch of all the old masters, nature, ishould come to believe, sometimes, that i had in me no appreciation ofthe beautiful, whatsoever.
it seems to me that whenever i glory to think that for once i havediscovered an ancient painting that is beautiful and worthy of allpraise, the pleasure it gives me is an infallible proof that it is not abeautiful picture and not in any wise worthy of commendation.
this verything has occurred more times than i can mention, in venice.
in everysingle instance the guide has crushed out my swelling enthusiasm with theremark:"it is nothing--it is of the renaissance."
i did not know what in the mischief the renaissance was, and so always ihad to simply say,"ah!
so it is--i had not observed it before."
i could not bear to be ignorant before a cultivated negro, the offspringof a south carolina slave.
but it occurred too often for even myself-complacency, did that exasperating "it is nothing--it is of therenaissance."
i said at last:"who is this renaissance?
where did he come from?
who gave himpermission to cram the republic with his execrable daubs?"
we learned, then, that renaissance was not a man; that renaissance was aterm used to signify what was at best but an imperfect rejuvenation ofart.
the guide said that after titian's time and the time of the othergreat names we had grown so familiar with, high art declined; then itpartially rose again--an inferior sort of painters sprang up, and theseshabby pictures were the work of their hands.
then i said, in my heat,that i "wished to goodness high art had declined five hundred yearssooner."
the renaissance pictures suit me very well, though sooth to sayits school were too much given to painting real men and did not indulgeenough in martyrs.
the guide i have spoken of is the only one we have had yet who knew anything.
he was born in south carolina, of slave parents.
they came tovenice while he was an infant.
he has grown up here.
he is welleducated.
he reads, writes, and speaks english, italian, spanish, andfrench, with perfect facility; is a worshipper of art and thoroughlyconversant with it; knows the history of venice by heart and never tiresof talking of her illustrious career.
he dresses better than any of us,i think, and is daintily polite.
negroes are deemed as good as whitepeople, in venice, and so this man feels no desire to go back to hisnative land.
his judgment is correct.
i have had another shave.
i was writing in our front room this afternoonand trying hard to keep my attention on my work and refrain from lookingout upon the canal.
i was resisting the soft influences of the climateas well as i could, and endeavoring to overcome the desire to be indolentand happy.
the boys sent for a barber.
they asked me if i would beshaved.
i reminded them of my tortures in genoa, milan, como; of mydeclaration that i would suffer no more on italian soil.
i said "not anyfor me, if you please."
i wrote on.
the barber began on the doctor.
i heard him say:"dan, this is the easiest shave i have had since we left the ship."
he said again, presently:"why dan, a man could go to sleep with this man shaving him."
dan took the chair.
then he said:"why this is titian.
this is one of the old masters."
i wrote on.
directly dan said:"doctor, it is perfect luxury.
the ship's barber isn't any thing tohim."
my rough beard wee distressing me beyond measure.
the barber was rollingup his apparatus.
the temptation was too strong.
i said:"hold on, please.
shave me also."
i sat down in the chair and closed my eyes.
the barber soaped my face,and then took his razor and gave me a rake that well nigh threw me intoconvulsions.
i jumped out of the chair: dan and the doctor were bothwiping blood off their faces and laughing.
i said it was a mean, disgraceful fraud.
they said that the misery of this shave had gone so far beyond any thingthey had ever experienced before, that they could not bear the idea oflosing such a chance of hearing a cordial opinion from me on the subject.
it was shameful.
but there was no help for it.
the skinning was begunand had to be finished.
the tears flowed with every rake, and so did thefervent execrations.
the barber grew confused, and brought blood everytime.
i think the boys enjoyed it better than any thing they have seenor heard since they left home.
we have seen the campanile, and byron's house and balbi's the geographer,and the palaces of all the ancient dukes and doges of venice, and we haveseen their effeminate descendants airing their nobility in fashionablefrench attire in the grand square of st. mark, and eating ices anddrinking cheap wines, instead of wearing gallant coats of mail anddestroying fleets and armies as their great ancestors did in the days ofvenetian glory.
we have seen no bravoes with poisoned stilettos, nomasks, no wild carnival; but we have seen the ancient pride of venice,the grim bronze horses that figure in a thousand legends.
venice maywell cherish them, for they are the only horses she ever had.
it is saidthere are hundreds of people in this curious city who never have seen aliving horse in their lives.
it is entirely true, no doubt.
and so, having satisfied ourselves, we depart to-morrow, and leave thevenerable queen of the republics to summon her vanished ships, andmarshal her shadowy armies, and know again in dreams the pride of her oldrenown.
some of the quaker city's passengers had arrived in venice fromswitzerland and other lands before we left there, and others wereexpected every day.
we heard of no casualties among them, and nosickness.
we were a little fatigued with sight seeing, and so we rattled through agood deal of country by rail without caring to stop.
i took few notes.
i find no mention of bologna in my memorandum book, except that wearrived there in good season, but saw none of the sausages for which theplace is so justly celebrated.
pistoia awoke but a passing interest.
florence pleased us for a while.
i think we appreciated the great figureof david in the grand square, and the sculptured group they call the rapeof the sabines.
we wandered through the endless collections of paintingsand statues of the pitti and ufizzi galleries, of course.
i make thatstatement in self-defense; there let it stop.
i could not rest under theimputation that i visited florence and did not traverse its weary milesof picture galleries.
we tried indolently to recollect something aboutthe guelphs and ghibelines and the other historical cut-throats whosequarrels and assassinations make up so large a share of florentinehistory, but the subject was not attractive.
we had been robbed of allthe fine mountain scenery on our little journey by a system ofrailroading that had three miles of tunnel to a hundred yards ofdaylight, and we were not inclined to be sociable with florence.
we hadseen the spot, outside the city somewhere, where these people had allowedthe bones of galileo to rest in unconsecrated ground for an age becausehis great discovery that the world turned around was regarded as adamning heresy by the church; and we know that long after the world hadaccepted his theory and raised his name high in the list of its greatmen, they had still let him rot there.
that we had lived to see his dustin honored sepulture in the church of santa croce we owed to a society ofliterati, and not to florence or her rulers.
we saw dante's tomb in thatchurch, also, but we were glad to know that his body was not in it; thatthe ungrateful city that had exiled him and persecuted him would givemuch to have it there, but need not hope to ever secure that high honorto herself.
medicis are good enough for florence.
let her plant medicisand build grand monuments over them to testify how gratefully she waswont to lick the hand that scourged her.
her jewelry marts are filled with artists inmosaic.
florentine mosaics are the choicest in all the world.
florenceloves to have that said.
florence is proud of it.
florence would fosterthis specialty of hers.
she is grateful to the artists that bring to herthis high credit and fill her coffers with foreign money, and so sheencourages them with pensions.
think of the lavishnessof it.
she knows that people who piece together the beautiful triflesdie early, because the labor is so confining, and so exhausting to handand brain, and so she has decreed that all these people who reach the ageof sixty shall have a pension after that!
i have not heard that any ofthem have called for their dividends yet.
one man did fight along tillhe was sixty, and started after his pension, but it appeared that therehad been a mistake of a year in his family record, and so he gave it upand died.
these artists will take particles of stone or glass no larger than amustard seed, and piece them together on a sleeve button or a shirt stud,so smoothly and with such nice adjustment of the delicate shades of colorthe pieces bear, as to form a pigmy rose with stem, thorn, leaves, petalscomplete, and all as softly and as truthfully tinted as though nature hadbuilded it herself.
they will counterfeit a fly, or a high-toned bug, orthe ruined coliseum, within the cramped circle of a breastpin, and do itso deftly and so neatly that any man might think a master painted it.
i saw a little table in the great mosaic school in florence--a littletrifle of a centre table--whose top was made of some sort of preciouspolished stone, and in the stone was inlaid the figure of a flute, withbell-mouth and a mazy complication of keys.
no painting in the worldcould have been softer or richer; no shading out of one tint into anothercould have been more perfect; no work of art of any kind could have beenmore faultless than this flute, and yet to count the multitude of littlefragments of stone of which they swore it was formed would bankrupt anyman's arithmetic!
i do not think one could have seen where two particlesjoined each other with eyes of ordinary shrewdness.
certainly we coulddetect no such blemish.
this table-top cost the labor of one man for tenlong years, so they said, and it was for sale for thirty-five thousanddollars.
we went to the church of santa croce, from time to time, in florence, toweep over the tombs of michael angelo, raphael and machiavelli,(i suppose they are buried there, but it may be that they resideelsewhere and rent their tombs to other parties--such being the fashionin italy,) and between times we used to go and stand on the bridges andadmire the arno.
it is popular to admire the arno.
it is a greathistorical creek with four feet in the channel and some scows floatingaround.
it would be a very plausible river if they would pump some waterinto it.
they all call it a river, and they honestly think it is ariver, do these dark and bloody florentines.
they even help out thedelusion by building bridges over it.
i do not see why they are too goodto wade.
how the fatigues and annoyances of travel fill one with bitter prejudicessometimes!
i might enter florence under happier auspices a month henceand find it all beautiful, all attractive.
but i do not care to think ofit now, at all, nor of its roomy shops filled to the ceiling with snowymarble and alabaster copies of all the celebrated sculptures in europe--copies so enchanting to the eye that i wonder how they can really beshaped like the dingy petrified nightmares they are the portraits of.
igot lost in florence at nine o'clock, one night, and staid lost in thatlabyrinth of narrow streets and long rows of vast buildings that look allalike, until toward three o'clock in the morning.
it was a pleasantnight and at first there were a good many people abroad, and there werecheerful lights about.
later, i grew accustomed to prowling aboutmysterious drifts and tunnels and astonishing and interesting myself withcoming around corners expecting to find the hotel staring me in the face,and not finding it doing any thing of the kind.
later still, i felttired.
i soon felt remarkably tired.
but there was no one abroad, now--not even a policeman.
i walked till i was out of all patience, and veryhot and thirsty.
at last, somewhere after one o'clock, i cameunexpectedly to one of the city gates.
i knew then that i was very farfrom the hotel.
the soldiers thought i wanted to leave the city, andthey sprang up and barred the way with their muskets.
i said:"hotel d'europe!"
it was all the italian i knew, and i was not certain whether that wasitalian or french.
the soldiers looked stupidly at each other and at me,and shook their heads and took me into custody.
i said i wanted to gohome.
they did not understand me.
they took me into the guard-house andsearched me, but they found no sedition on me.
they found a small pieceof soap (we carry soap with us, now,) and i made them a present of it,seeing that they regarded it as a curiosity.
i continued to say hoteld'europe, and they continued to shake their heads, until at last a youngsoldier nodding in the corner roused up and said something.
he said heknew where the hotel was, i suppose, for the officer of the guard senthim away with me.
we walked a hundred or a hundred and fifty miles, itappeared to me, and then he got lost.
he turned this way and that, andfinally gave it up and signified that he was going to spend the remainderof the morning trying to find the city gate again.
at that moment itstruck me that there was something familiar about the house over the way.
it was the hotel!
it was a happy thing for me that there happened to be a soldier therethat knew even as much as he did; for they say that the policy of thegovernment is to change the soldiery from one place to another constantlyand from country to city, so that they can not become acquainted with thepeople and grow lax in their duties and enter into plots and conspiracieswith friends.
my experiences of florence were chiefly unpleasant.
iwill change the subject.
at pisa we climbed up to the top of the strangest structure the world hasany knowledge of--the leaning tower.
as every one knows, it is in theneighborhood of one hundred and eighty feet high--and i beg to observethat one hundred and eighty feet reach to about the hight of fourordinary three-story buildings piled one on top of the other, and is avery considerable altitude for a tower of uniform thickness to aspire to,even when it stands upright--yet this one leans more than thirteen feetout of the perpendicular.
it is seven hundred years old, but neitherhistory or tradition say whether it was built as it is, purposely, orwhether one of its sides has settled.
there is no record that it everstood straight up.
it is built of marble.
it is an airy and a beautifulstructure, and each of its eight stories is encircled by fluted columns,some of marble and some of granite, with corinthian capitals that werehandsome when they were new.
it is a bell tower, and in its top hangs achime of ancient bells.
the winding staircase within is dark, but onealways knows which side of the tower he is on because of his naturallygravitating from one side to the other of the staircase with the rise ordip of the tower.
some of the stone steps are foot-worn only on one end;others only on the other end; others only in the middle.
to look downinto the tower from the top is like looking down into a tilted well.
arope that hangs from the centre of the top touches the wall before itreaches the bottom.
standing on the summit, one does not feel altogethercomfortable when he looks down from the high side; but to crawl on yourbreast to the verge on the lower side and try to stretch your neck outfar enough to see the base of the tower, makes your flesh creep, andconvinces you for a single moment in spite of all your philosophy, thatthe building is falling.
you handle yourself very carefully, all thetime, under the silly impression that if it is not falling, your triflingweight will start it unless you are particular not to "bear down" on it.
the duomo, close at hand, is one of the finest cathedrals in europe.
itis eight hundred years old.
its grandeur has outlived the highcommercial prosperity and the political importance that made it anecessity, or rather a possibility.
surrounded by poverty, decay andruin, it conveys to us a more tangible impression of the former greatnessof pisa than books could give us.
the baptistery, which is a few years older than the leaning tower, is astately rotunda, of huge dimensions, and was a costly structure.
in ithangs the lamp whose measured swing suggested to galileo the pendulum.
it looked an insignificant thing to have conferred upon the world ofscience and mechanics such a mighty extension of their dominions as ithas.
pondering, in its suggestive presence, i seemed to see a crazyuniverse of swinging disks, the toiling children of this sedate parent.
he appeared to have an intelligent expression about him of knowing thathe was not a lamp at all; that he was a pendulum; a pendulum disguised,for prodigious and inscrutable purposes of his own deep devising, and nota common pendulum either, but the old original patriarchal pendulum--theabraham pendulum of the world.
this baptistery is endowed with the most pleasing echo of all the echoeswe have read of.
the guide sounded two sonorous notes, about half anoctave apart; the echo answered with the most enchanting, the mostmelodious, the richest blending of sweet sounds that one can imagine.
itwas like a long-drawn chord of a church organ, infinitely softened bydistance.
i may be extravagant in this matter, but if this be the casemy ear is to blame--not my pen.
i am describing a memory--and one thatwill remain long with me.
the peculiar devotional spirit of the olden time, which placed a higherconfidence in outward forms of worship than in the watchful guarding ofthe heart against sinful thoughts and the hands against sinful deeds, andwhich believed in the protecting virtues of inanimate objects made holyby contact with holy things, is illustrated in a striking manner in oneof the cemeteries of pisa.
the tombs are set in soil brought in shipsfrom the holy land ages ago.
to be buried in such ground was regarded bythe ancient pisans as being more potent for salvation than many massespurchased of the church and the vowing of many candles to the virgin.
pisa is believed to be about three thousand years old.
it was one of thetwelve great cities of ancient etruria, that commonwealth which has leftso many monuments in testimony of its extraordinary advancement, and solittle history of itself that is tangible and comprehensible.
a pisanantiquarian gave me an ancient tear-jug which he averred was full fourthousand years old.
it was found among the ruins of one of the oldest ofthe etruscan cities.
he said it came from a tomb, and was used by somebereaved family in that remote age when even the pyramids of egypt wereyoung, damascus a village, abraham a prattling infant and ancient troynot yet [dreampt] of, to receive the tears wept for some lost idol of ahousehold.
it spoke to us in a language of its own; and with a pathosmore tender than any words might bring, its mute eloquence swept down thelong roll of the centuries with its tale of a vacant chair, a familiarfootstep missed from the threshold, a pleasant voice gone from thechorus, a vanished form!--a tale which is always so new to us, sostartling, so terrible, so benumbing to the senses, and behold howthreadbare and old it is!
no shrewdly-worded history could have broughtthe myths and shadows of that old dreamy age before us clothed with humanflesh and warmed with human sympathies so vividly as did this poor littleunsentient vessel of pottery.
pisa was a republic in the middle ages, with a government of her own,armies and navies of her own and a great commerce.
she was a warlikepower, and inscribed upon her banners many a brilliant fight with genoeseand turks.
it is said that the city once numbered a population of fourhundred thousand; but her sceptre has passed from her grasp, now, herships and her armies are gone, her commerce is dead.
her battle-flagsbear the mold and the dust of centuries, her marts are deserted, she hasshrunken far within her crumbling walls, and her great population hasdiminished to twenty thousand souls.
she has but one thing left to boastof, and that is not much, viz: she is the second city of tuscany.
we reached leghorn in time to see all we wished to see of it long beforethe city gates were closed for the evening, and then came on board theship.
we felt as though we had been away from home an age.
we never entirelyappreciated, before, what a very pleasant den our state-room is; nor howjolly it is to sit at dinner in one's own seat in one's own cabin, andhold familiar conversation with friends in one's own language.
oh, therare happiness of comprehending every single word that is said, andknowing that every word one says in return will be understood as well!
we would talk ourselves to death, now, only there are only about tenpassengers out of the sixty-five to talk to.
the others are wandering,we hardly know where.
we shall not go ashore in leghorn.
we aresurfeited with italian cities for the present, and much prefer to walkthe familiar quarterdeck and view this one from a distance.
the stupid magnates of this leghorn government can not understand that solarge a steamer as ours could cross the broad atlantic with no otherpurpose than to indulge a party of ladies and gentlemen in a pleasureexcursion.
it looks too improbable.
it is suspicious, they think.
something more important must be hidden behind it all.
they can notunderstand it, and they scorn the evidence of the ship's papers.
theyhave decided at last that we are a battalion of incendiary, blood-thirstygaribaldians in disguise!
and in all seriousness they have set agun-boat to watch the vessel night and day, with orders to close down onany revolutionary movement in a twinkling!
police boats are on patrolduty about us all the time, and it is as much as a sailor's liberty isworth to show himself in a red shirt.
these policemen follow theexecutive officer's boat from shore to ship and from ship to shore andwatch his dark maneuvres with a vigilant eye.
they will arrest him yetunless he assumes an expression of countenance that shall have less ofcarnage, insurrection and sedition in it.
a visit paid in a friendlyway to general garibaldi yesterday (by cordial invitation,) by some ofour passengers, has gone far to confirm the dread suspicions thegovernment harbors toward us.
it is thought the friendly visit was onlythe cloak of a bloody conspiracy.
these people draw near and watch uswhen we bathe in the sea from the ship's side.
do they think we arecommuning with a reserve force of rascals at the bottom?
it is said that we shall probably be quarantined at naples.
two or threeof us prefer not to run this risk.
therefore, when we are rested, wepropose to go in a french steamer to civita and from thence to rome, andby rail to naples.
they do not quarantine the cars, no matter where theygot their passengers from.
there are a good many things about this italy which i do not understand--and more especially i can not understand how a bankrupt government canhave such palatial railroad depots and such marvels of turnpikes.
why,these latter are as hard as adamant, as straight as a line, as smooth asa floor, and as white as snow.
when it is too dark to see any otherobject, one can still see the white turnpikes of france and italy; andthey are clean enough to eat from, without a table-cloth.
and yet notolls are charged.
as for the railways--we have none like them.
the cars slide as smoothlyalong as if they were on runners.
the depots are vast palaces of cutmarble, with stately colonnades of the same royal stone traversing themfrom end to end, and with ample walls and ceilings richly decorated withfrescoes.
the lofty gateways are graced with statues, and the broadfloors are all laid in polished flags of marble.
these things win me more than italy's hundred galleries of priceless arttreasures, because i can understand the one and am not competent toappreciate the other.
in the turnpikes, the railways, the depots, andthe new boulevards of uniform houses in florence and other cities here, isee the genius of louis napoleon, or rather, i see the works of thatstatesman imitated.
but louis has taken care that in france there shallbe a foundation for these improvements--money.
he has always thewherewithal to back up his projects; they strengthen france and neverweaken her.
her material prosperity is genuine.
but here the case isdifferent.
this country is bankrupt.
there is no real foundation forthese great works.
the prosperity they would seem to indicate is apretence.
there is no money in the treasury, and so they enfeeble herinstead of strengthening.
italy has achieved the dearest wish of herheart and become an independent state--and in so doing she has drawn anelephant in the political lottery.
she has nothing to feed it on.
inexperienced in government, she plunged into all manner of uselessexpenditure, and swamped her treasury almost in a day.
she squanderedmillions of francs on a navy which she did not need, and the first timeshe took her new toy into action she got it knocked higher thangilderoy's kite--to use the language of the pilgrims.
but it is an ill-wind that blows nobody good.
a year ago, when italy sawutter ruin staring her in the face and her greenbacks hardly worth thepaper they were printed on, her parliament ventured upon a 'coup de main'that would have appalled the stoutest of her statesmen under lessdesperate circumstances.
they, in a manner, confiscated the domains ofthe church!
this in priest-ridden italy!
this in a land which hasgroped in the midnight of priestly superstition for sixteen hundredyears!
it was a rare good fortune for italy, the stress of weather thatdrove her to break from this prison-house.
they do not call it confiscating the church property.
that would soundtoo harshly yet.
but it amounts to that.
there are thousands ofchurches in italy, each with untold millions of treasures stored away inits closets, and each with its battalion of priests to be supported.
and then there are the estates of the church--league on league of therichest lands and the noblest forests in all italy--all yielding immenserevenues to the church, and none paying a cent in taxes to the state.
in some great districts the church owns all the property--lands,watercourses, woods, mills and factories.
they buy, they sell, theymanufacture, and since they pay no taxes, who can hope to compete withthem?
well, the government has seized all this in effect, and will yet seize itin rigid and unpoetical reality, no doubt.
something must be done tofeed a starving treasury, and there is no other resource in all italy--none but the riches of the church.
so the government intends to take toitself a great portion of the revenues arising from priestly farms,factories, etc., and also intends to take possession of the churches andcarry them on, after its own fashion and upon its own responsibility.
in a few instances it will leave the establishments of great pet churchesundisturbed, but in all others only a handful of priests will be retainedto preach and pray, a few will be pensioned, and the balance turnedadrift.
pray glance at some of these churches and their embellishments, and seewhether the government is doing a righteous thing or not.
in venice,today, a city of a hundred thousand inhabitants, there are twelve hundredpriests.
heaven only knows how many there were before the parliamentreduced their numbers.
there was the great jesuit church.
under the oldregime it required sixty priests to engineer it--the government does itwith five, now, and the others are discharged from service.
all aboutthat church wretchedness and poverty abound.
at its door a dozen hatsand bonnets were doffed to us, as many heads were humbly bowed, and asmany hands extended, appealing for pennies--appealing with foreign wordswe could not understand, but appealing mutely, with sad eyes, and sunkencheeks, and ragged raiment, that no words were needed to translate.
thenwe passed within the great doors, and it seemed that the riches of theworld were before us!
huge columns carved out of single masses ofmarble, and inlaid from top to bottom with a hundred intricate figureswrought in costly verde antique; pulpits of the same rich materials,whose draperies hung down in many a pictured fold, the stony fabriccounterfeiting the delicate work of the loom; the grand altar brilliantwith polished facings and balustrades of oriental agate, jasper, verdeantique, and other precious stones, whose names, even, we seldom hear--and slabs of priceless lapis lazuli lavished every where as recklessly asif the church had owned a quarry of it.
in the midst of all thismagnificence, the solid gold and silver furniture of the altar seemedcheap and trivial.
even the floors and ceilings cost a princely fortune.
now, where is the use of allowing all those riches to lie idle, whilehalf of that community hardly know, from day to day, how they are goingto keep body and soul together?
and, where is the wisdom in permittinghundreds upon hundreds of millions of francs to be locked up in theuseless trumpery of churches all over italy, and the people ground todeath with taxation to uphold a perishing government?
as far as i can see, italy, for fifteen hundred years, has turned all herenergies, all her finances, and all her industry to the building up of avast array of wonderful church edifices, and starving half her citizensto accomplish it.
she is to-day one vast museum of magnificence andmisery.
all the churches in an ordinary american city put together couldhardly buy the jeweled frippery in one of her hundred cathedrals.
andfor every beggar in america, italy can show a hundred--and rags andvermin to match.
it is the wretchedest, princeliest land on earth.
look at the grand duomo of florence--a vast pile that has been sappingthe purses of her citizens for five hundred years, and is not nearlyfinished yet.
like all other men, i fell down and worshipped it, butwhen the filthy beggars swarmed around me the contrast was too striking,too suggestive, and i said, "o, sons of classic italy, is the spirit ofenterprise, of self-reliance, of noble endeavor, utterly dead within ye?
curse your indolent worthlessness, why don't you rob your church?"
three hundred happy, comfortable priests are employed in that cathedral.
and now that my temper is up, i may as well go on and abuse every body ican think of.
they have a grand mausoleum in florence, which they builtto bury our lord and saviour and the medici family in.
it soundsblasphemous, but it is true, and here they act blasphemy.
the dead anddamned medicis who cruelly tyrannized over florence and were her cursefor over two hundred years, are salted away in a circle of costly vaults,and in their midst the holy sepulchre was to have been set up.
theexpedition sent to jerusalem to seize it got into trouble and could notaccomplish the burglary, and so the centre of the mausoleum is vacantnow.
they say the entire mausoleum was intended for the holy sepulchre,and was only turned into a family burying place after the jerusalemexpedition failed--but you will excuse me.
some of those medicis wouldhave smuggled themselves in sure.--what they had not the effrontery todo, was not worth doing.
why, they had their trivial, forgotten exploitson land and sea pictured out in grand frescoes (as did also the ancientdoges of venice) with the saviour and the virgin throwing bouquets tothem out of the clouds, and the deity himself applauding from his thronein heaven!
and who painted these things?
why, titian, tintoretto, paulveronese, raphael--none other than the world's idols, the "old masters."
andrea del sarto glorified his princes in pictures that must save themfor ever from the oblivion they merited, and they let him starve.
raphael pictured such infernal villains as catherine andmarie de medicis seated in heaven and conversing familiarly with thevirgin mary and the angels, (to say nothing of higher personages,) andyet my friends abuse me because i am a little prejudiced against the oldmasters--because i fail sometimes to see the beauty that is in theirproductions.
i can not help but see it, now and then, but i keep onprotesting against the groveling spirit that could persuade those mastersto prostitute their noble talents to the adulation of such monsters asthe french, venetian and florentine princes of two and three hundredyears ago, all the same.
i am told that the old masters had to do these shameful things for bread,the princes and potentates being the only patrons of art.
if a grandlygifted man may drag his pride and his manhood in the dirt for breadrather than starve with the nobility that is in him untainted, the excuseis a valid one.
it would excuse theft in washingtons and wellingtons,and unchastity in women as well.
but somehow, i can not keep that medici mausoleum out of my memory.
itis as large as a church; its pavement is rich enough for the pavement ofa king's palace; its great dome is gorgeous with frescoes; its walls aremade of--what?
red porphyry--verde antique--jasper--oriental agate--alabaster--mother-of-pearl--chalcedony--red coral--lapis lazuli!
all the vast walls are made whollyof these precious stones, worked in, and in and in together in elaboratepattern s and figures, and polished till they glow like great mirrorswith the pictured splendors reflected from the dome overhead.
and beforea statue of one of those dead medicis reposes a crown that blazes withdiamonds and emeralds enough to buy a ship-of-the-line, almost.
theseare the things the government has its evil eye upon, and a happy thing itwill be for italy when they melt away in the public treasury.
however, another beggar approaches.
i will go out anddestroy him, and then come back and write another chapter ofvituperation.
having eaten the friendless orphan--having driven away his comrades--having grown calm and reflective at length--i now feel in a kindliermood.
i feel that after talking so freely about the priests and thechurches, justice demands that if i know any thing good about either iought to say it.
i have heard of many things that redound to the creditof the priesthood, but the most notable matter that occurs to me now isthe devotion one of the mendicant orders showed during the prevalence ofthe cholera last year.
i speak of the dominican friars--men who wear acoarse, heavy brown robe and a cowl, in this hot climate, and gobarefoot.
they live on alms altogether, i believe.
they mustunquestionably love their religion, to suffer so much for it.
when thecholera was raging in naples; when the people were dying by hundreds andhundreds every day; when every concern for the public welfare wasswallowed up in selfish private interest, and every citizen made thetaking care of himself his sole object, these men banded themselvestogether and went about nursing the sick and burying the dead.
theirnoble efforts cost many of them their lives.
they laid them downcheerfully, and well they might.
creeds mathematically precise, andhair-splitting niceties of doctrine, are absolutely necessary for thesalvation of some kinds of souls, but surely the charity, the purity, theunselfishness that are in the hearts of men like these would save theirsouls though they were bankrupt in the true religion--which is ours.
one of these fat bare-footed rascals came here to civita vecchia with usin the little french steamer.
there were only half a dozen of us in thecabin.
he belonged in the steerage.
he was the life of the ship, thebloody-minded son of the inquisition!
he and the leader of the marineband of a french man-of-war played on the piano and sang opera turnabout; they sang duets together; they rigged impromptu theatricalcostumes and gave us extravagant farces and pantomimes.
we got alongfirst-rate with the friar, and were excessively conversational, albeit hecould not understand what we said, and certainly he never uttered a wordthat we could guess the meaning of.
this civita vecchia is the finest nest of dirt, vermin and ignorance wehave found yet, except that african perdition they call tangier, which isjust like it.
the people here live in alleys two yards wide, which havea smell about them which is peculiar but not entertaining.
it is wellthe alleys are not wider, because they hold as much smell now as a personcan stand, and of course, if they were wider they would hold more, andthen the people would die.
these alleys are paved with stone, andcarpeted with deceased cats, and decayed rags, and decomposedvegetable-tops, and remnants of old boots, all soaked with dish-water,and the people sit around on stools and enjoy it.
they are indolent, asa general thing, and yet have few pastimes.
they work two or threehours at a time, but not hard, and then they knock off and catch flies.
this does not require any talent, because they only have to grab--ifthey do not get the one they are after, they get another.
it is all thesame to them.
they have no partialities.
whichever one they get is theone they want.
they have other kinds of insects, but it does not make them arrogant.
they are very quiet, unpretending people.
they have more of these kindof things than other communities, but they do not boast.
they are very uncleanly--these people--in face, in person and dress.
when they see any body with a clean shirt on, it arouses their scorn.
the women wash clothes, half the day, at the public tanks in the streets,but they are probably somebody else's.
or may be they keep one set towear and another to wash; because they never put on any that have everbeen washed.
when they get done washing, they sit in the alleys andnurse their cubs.
they nurse one ash-cat at a time, and the othersscratch their backs against the door-post and are happy.
all this country belongs to the papal states.
they do not appear to haveany schools here, and only one billiard table.
their education is at avery low stage.
one portion of the men go into the military, anotherinto the priesthood, and the rest into the shoe-making business.
they keep up the passport system here, but so they do in turkey.
thisshows that the papal states are as far advanced as turkey.
this factwill be alone sufficient to silence the tongues of malignantcalumniators.
i had to get my passport vised for rome in florence, andthen they would not let me come ashore here until a policeman hadexamined it on the wharf and sent me a permit.
they did not even dare tolet me take my passport in my hands for twelve hours, i looked soformidable.
they judged it best to let me cool down.
they thought iwanted to take the town, likely.
little did they know me.
i wouldn'thave it.
they examined my baggage at the depot.
they took one of myablest jokes and read it over carefully twice and then read it backwards.
but it was too deep for them.
they passed it around, and every bodyspeculated on it awhile, but it mastered them all.
it was no common joke.
at length a veteran officer spelled it overdeliberately and shook his head three or four times and said that in hisopinion it was seditious.
that was the first time i felt alarmed.
iimmediately said i would explain the document, and they crowded around.
and so i explained and explained and explained, and they took notes ofall i said, but the more i explained the more they could not understandit, and when they desisted at last, i could not even understand itmyself.
they said they believed it was an incendiary document, leveledat the government.
i declared solemnly that it was not, but they onlyshook their heads and would not be satisfied.
then they consulted a goodwhile; and finally they confiscated it.
i was very sorry for this,because i had worked a long time on that joke, and took a good deal ofpride in it, and now i suppose i shall never see it any more.
i supposeit will be sent up and filed away among the criminal archives of rome,and will always be regarded as a mysterious infernal machine which wouldhave blown up like a mine and scattered the good pope all around, but fora miraculous providential interference.
and i suppose that all the timei am in rome the police will dog me about from place to place becausethey think i am a dangerous character.
it is fearfully hot in civita vecchia.
the streets are made very narrowand the houses built very solid and heavy and high, as a protectionagainst the heat.
this is the first italian town i have seen which doesnot appear to have a patron saint.
i suppose no saint but the one thatwent up in the chariot of fire could stand the climate.
there is nothing here to see.
they have not even a cathedral, witheleven tons of solid silver archbishops in the back room; and they do notshow you any moldy buildings that are seven thousand years old; nor anysmoke-dried old fire-screens which are chef d'oeuvres of reubens orsimpson, or titian or ferguson, or any of those parties; and they haven'tany bottled fragments of saints, and not even a nail from the true cross.
we are going to rome.
there is nothing to see here.
what is it that confers the noblest delight?
what is that which swells aman's breast with pride above that which any other experience can bringto him?
to know that you are walking where none others havewalked; that you are beholding what human eye has not seen before; thatyou are breathing a virgin atmosphere.
to give birth to an idea--todiscover a great thought--an intellectual nugget, right under the dust ofa field that many a brain--plow had gone over before.
to find a newplanet, to invent a new hinge, to find the way to make the lightningscarry your messages.
to be the first--that is the idea.
to dosomething, say something, see something, before any body else--these arethe things that confer a pleasure compared with which other pleasures aretame and commonplace, other ecstasies cheap and trivial.
morse, with hisfirst message, brought by his servant, the lightning; fulton, in thatlong-drawn century of suspense, when he placed his hand upon thethrottle-valve and lo, the steamboat moved; jenner, when his patient withthe cow's virus in his blood, walked through the smallpox hospitalsunscathed; howe, when the idea shot through his brain that for a hundredand twenty generations the eye had been bored through the wrong end ofthe needle; the nameless lord of art who laid down his chisel in some oldage that is forgotten, now, and gloated upon the finished laocoon;daguerre, when he commanded the sun, riding in the zenith, to print thelandscape upon his insignificant silvered plate, and he obeyed; columbus,in the pinta's shrouds, when he swung his hat above a fabled sea andgazed abroad upon an unknown world!
these are the men who have reallylived--who have actually comprehended what pleasure is--who have crowdedlong lifetimes of ecstasy into a single moment.
what is there in rome for me to see that others have not seen before me?
what is there for me to touch that others have not touched?
what isthere for me to feel, to learn, to hear, to know, that shall thrill mebefore it pass to others?
what can i discover?--nothing.
one charm of travel dies here.
but if i were only a roman!
--if, added to my own i could be gifted with modern roman sloth, modernroman superstition, and modern roman boundlessness of ignorance, whatbewildering worlds of unsuspected wonders i would discover!
ah, if iwere only a habitant of the campagna five and twenty miles from rome!
then i would travel.
i would go to america, and see, and learn, and return to the campagna andstand before my countrymen an illustrious discoverer.
i would say:"i saw there a country which has no overshadowing mother church, and yetthe people survive.
i saw a government which never was protected byforeign soldiers at a cost greater than that required to carry on thegovernment itself.
i saw common men and common women who could read;i even saw small children of common country people reading from books;if i dared think you would believe it, i would say they could write,also.
"in the cities i saw people drinking a delicious beverage made of chalkand water, but never once saw goats driven through their broadway ortheir pennsylvania avenue or their montgomery street and milked at thedoors of the houses.
i saw real glass windows in the houses of even thecommonest people.
some of the houses are not of stone, nor yet ofbricks; i solemnly swear they are made of wood.
houses there will takefire and burn, sometimes--actually burn entirely down, and not leave asingle vestige behind.
i could state that for a truth, upon mydeath-bed.
and as a proof that the circumstance is not rare, i averthat they have a thing which they call a fire-engine, which vomits forthgreat streams of water, and is kept always in readiness, by night and byday, to rush to houses that are burning.
you would think one enginewould be sufficient, but some great cities have a hundred; they keep menhired, and pay them by the month to do nothing but put out fires.
for acertain sum of money other men will insure that your house shall notburn down; and if it burns they will pay you for it.
there are hundredsand thousands of schools, and any body may go and learn to be wise, likea priest.
in that singular country if a rich man dies a sinner, he isdamned; he can not buy salvation with money for masses.
there is reallynot much use in being rich, there.
not much use as far as the otherworld is concerned, but much, very much use, as concerns this; becausethere, if a man be rich, he is very greatly honored, and can become alegislator, a governor, a general, a senator, no matter how ignorant anass he is--just as in our beloved italy the nobles hold all the greatplaces, even though sometimes they are born noble idiots.
there, if aman be rich, they give him costly presents, they ask him to feasts, theyinvite him to drink complicated beverages; but if he be poor and indebt, they require him to do that which they term to 'settle.'
thewomen put on a different dress almost every day; the dress is usuallyfine, but absurd in shape; the very shape and fashion of it changestwice in a hundred years; and did i but covet to be called anextravagant falsifier, i would say it changed even oftener.
hair doesnot grow upon the american women's heads; it is made for them by cunningworkmen in the shops, and is curled and frizzled into scandalous andungodly forms.
some persons wear eyes of glass which they see throughwith facility perhaps, else they would not use them; and in the mouthsof some are teeth made by the sacrilegious hand of man.
the dress ofthe men is laughably grotesque.
they carry no musket in ordinary life,nor no long-pointed pole; they wear no wide green-lined cloak; they wearno peaked black felt hat, no leathern gaiters reaching to the knee, nogoat-skin breeches with the hair side out, no hob-nailed shoes, noprodigious spurs.
they wear a conical hat termed a 'nail-keg;' a coatof saddest black; a shirt which shows dirt so easily that it has to bechanged every month, and is very troublesome; things called pantaloons,which are held up by shoulder straps, and on their feet they wear bootswhich are ridiculous in pattern and can stand no wear.
yet dressed inthis fantastic garb, these people laughed at my costume.
in thatcountry, books are so common that it is really no curiosity to see one.
they have a great machine which prints such things bythousands every hour.
"i saw common men, there--men who were neither priests nor princes--whoyet absolutely owned the land they tilled.
it was not rented from thechurch, nor from the nobles.
i am ready to take my oath of this.
inthat country you might fall from a third story window three severaltimes, and not mash either a soldier or a priest.--the scarcity of suchpeople is astonishing.
in the cities you will see a dozen civilians forevery soldier, and as many for every priest or preacher.
jews, there,are treated just like human beings, instead of dogs.
[truncated: 658,928 more chars]
