# Supplementary material for: Detection of changes in literary writing style using N-grams as style markers and supervised machine learning
Source: PLoS One. 2022 Jul 20;17(7):e0267590. doi: 10.1371/journal.pone.0267590 (PMC9299308; doi:10.1371/journal.pone.0267590)
Supplement: S1 File — (ZIP) [file pone.0267590.s001.zip › Corpus11authors/MarkTwain/1872_1_MTwain_RoughingIt.txt]

this book is merely a personal narrative, and not a pretentious historyor a philosophical dissertation.
it is a record of several years ofvariegated vagabondizing, and its object is rather to help the restingreader while away an idle hour than afflict him with metaphysics, or goadhim with science.
still, there is information in the volume; informationconcerning an interesting episode in the history of the far west, aboutwhich no books have been written by persons who were on the ground inperson, and saw the happenings of the time with their own eyes.
i alludeto the rise, growth and culmination of the silver-mining fever in nevada-a curious episode, in some respects; the only one, of its peculiar kind,that has occurred in the land; and the only one, indeed, that is likelyto occur in it.
yes, take it all around, there is quite a good deal of information in thebook.
i regret this very much; but really it could not be helped:information appears to stew out of me naturally, like the precious ottarof roses out of the otter.
sometimes it has seemed to me that i wouldgive worlds if i could retain my facts; but it cannot be.
the more i calkup the sources, and the tighter i get, the more i leak wisdom.
therefore,i can only claim indulgence at the hands of the reader, notjustification.
my brother had just been appointed secretary of nevada territory--anoffice of such majesty that it concentrated in itself the duties anddignities of treasurer, comptroller, secretary of state, and actinggovernor in the governor's absence.
a salary of eighteen hundred dollarsa year and the title of "mr. secretary," gave to the great position anair of wild and imposing grandeur.
i was young and ignorant, and ienvied my brother.
i coveted his distinction and his financial splendor,but particularly and especially the long, strange journey he was going tomake, and the curious new world he was going to explore.
he was going totravel!
i never had been away from home, and that word "travel" had aseductive charm for me.
pretty soon he would be hundreds and hundreds ofmiles away on the great plains and deserts, and among the mountains ofthe far west, and would see buffaloes and indians, and prairie dogs, andantelopes, and have all kinds of adventures, and may be get hanged orscalped, and have ever such a fine time, and write home and tell us allabout it, and be a hero.
and he would see the gold mines and the silvermines, and maybe go about of an afternoon when his work was done, andpick up two or three pailfuls of shining slugs, and nuggets of gold andsilver on the hillside.
and by and by he would become very rich, andreturn home by sea, and be able to talk as calmly about san francisco andthe ocean, and "the isthmus" as if it was nothing of any consequence tohave seen those marvels face to face.
what i suffered in contemplatinghis happiness, pen cannot describe.
and so, when he offered me, in coldblood, the sublime position of private secretary under him, it appearedto me that the heavens and the earth passed away, and the firmament wasrolled together as a scroll!
i had nothing more to desire.
mycontentment was complete.
at the end of an hour or two i was ready for the journey.
not muchpacking up was necessary, because we were going in the overland stagefrom the missouri frontier to nevada, and passengers were only allowed asmall quantity of baggage apiece.
there was no pacific railroad in thosefine times of ten or twelve years ago--not a single rail of it.
i only proposed to stay in nevada three months--i had no thought ofstaying longer than that.
i meant to see all i could that was new andstrange, and then hurry home to business.
i little thought that i wouldnot see the end of that three-month pleasure excursion for six or sevenuncommonly long years!
i dreamed all night about indians, deserts, and silver bars, and in duetime, next day, we took shipping at the st. louis wharf on board asteamboat bound up the missouri river.
we were six days going from st. louis to "st.
--a trip that was sodull, and sleepy, and eventless that it has left no more impression on mymemory than if its duration had been six minutes instead of that manydays.
no record is left in my mind, now, concerning it, but a confusedjumble of savage-looking snags, which we deliberately walked over withone wheel or the other; and of reefs which we butted and butted, and thenretired from and climbed over in some softer place; and of sand-barswhich we roosted on occasionally, and rested, and then got out ourcrutches and sparred over.
in fact, the boat might almost as well have gone to st. jo.
by land, forshe was walking most of the time, anyhow--climbing over reefs andclambering over snags patiently and laboriously all day long.
thecaptain said she was a "bully" boat, and all she wanted was more "shear"and a bigger wheel.
i thought she wanted a pair of stilts, but i had thedeep sagacity not to say so.
the first thing we did on that glad evening that landed us at st. josephwas to hunt up the stage-office, and pay a hundred and fifty dollarsapiece for tickets per overland coach to carson city, nevada.
the next morning, bright and early, we took a hasty breakfast, andhurried to the starting-place.
then an inconvenience presented itselfwhich we had not properly appreciated before, namely, that one cannotmake a heavy traveling trunk stand for twenty-five pounds of baggage--because it weighs a good deal more.
but that was all we could take--twenty-five pounds each.
so we had to snatch our trunks open, and make aselection in a good deal of a hurry.
we put our lawful twenty-fivepounds apiece all in one valise, and shipped the trunks back to st. louisagain.
it was a sad parting, for now we had no swallow-tail coats andwhite kid gloves to wear at pawnee receptions in the rocky mountains, andno stove-pipe hats nor patent-leather boots, nor anything else necessaryto make life calm and peaceful.
we were reduced to a war-footing.
eachof us put on a rough, heavy suit of clothing, woolen army shirt and"stogy" boots included; and into the valise we crowded a few whiteshirts, some under-clothing and such things.
my brother, the secretary,took along about four pounds of united states statutes and six pounds ofunabridged dictionary; for we did not know--poor innocents--that suchthings could be bought in san francisco on one day and received in carsoncity the next.
i was armed to the teeth with a pitiful little smith &wesson's seven-shooter, which carried a ball like a homoeopathic pill,and it took the whole seven to make a dose for an adult.
but i thoughtit was grand.
it appeared to me to be a dangerous weapon.
it only hadone fault--you could not hit anything with it.
one of our "conductors"practiced awhile on a cow with it, and as long as she stood still andbehaved herself she was safe; but as soon as she went to moving about,and he got to shooting at other things, she came to grief.
the secretaryhad a small-sized colt's revolver strapped around him for protectionagainst the indians, and to guard against accidents he carried ituncapped.
mr. george bemis was dismally formidable.
george bemis wasour fellow-traveler.
we had never seen him before.
he wore in his belt an old original"allen" revolver, such as irreverent people called a "pepper-box."
simplydrawing the trigger back, cocked and fired the pistol.
as the triggercame back, the hammer would begin to rise and the barrel to turn over,and presently down would drop the hammer, and away would speed the ball.
to aim along the turning barrel and hit the thing aimed at was a featwhich was probably never done with an "allen" in the world.
but george'swas a reliable weapon, nevertheless, because, as one of the stage-driversafterward said, "if she didn't get what she went after, she would fetchsomething else."
and so she did.
she went after a deuce of spades nailedagainst a tree, once, and fetched a mule standing about thirty yards tothe left of it.
bemis did not want the mule; but the owner came out witha double-barreled shotgun and persuaded him to buy it, anyhow.
it was acheerful weapon--the "allen."
sometimes all its six barrels would go offat once, and then there was no safe place in all the region round about,but behind it.
we took two or three blankets for protection against frosty weather inthe mountains.
in the matter of luxuries we were modest--we took nonealong but some pipes and five pounds of smoking tobacco.
we had twolarge canteens to carry water in, between stations on the plains, and wealso took with us a little shot-bag of silver coin for daily expenses inthe way of breakfasts and dinners.
by eight o'clock everything was ready, and we were on the other side ofthe river.
we jumped into the stage, the driver cracked his whip, and webowled away and left "the states" behind us.
it was a superb summermorning, and all the landscape was brilliant with sunshine.
there was afreshness and breeziness, too, and an exhilarating sense of emancipationfrom all sorts of cares and responsibilities, that almost made us feelthat the years we had spent in the close, hot city, toiling and slaving,had been wasted and thrown away.
we were spinning along through kansas,and in the course of an hour and a half we were fairly abroad on thegreat plains.
just here the land was rolling--a grand sweep of regularelevations and depressions as far as the eye could reach--like thestately heave and swell of the ocean's bosom after a storm.
andeverywhere were cornfields, accenting with squares of deeper green, thislimitless expanse of grassy land.
but presently this sea upon dry groundwas to lose its "rolling" character and stretch away for seven hundredmiles as level as a floor!
our coach was a great swinging and swaying stage, of the most sumptuousdescription--an imposing cradle on wheels.
it was drawn by six handsomehorses, and by the side of the driver sat the "conductor," the legitimatecaptain of the craft; for it was his business to take charge and care ofthe mails, baggage, express matter, and passengers.
we three were theonly passengers, this trip.
we sat on the back seat, inside.
about allthe rest of the coach was full of mail bags--for we had three days'delayed mails with us.
almost touching our knees, a perpendicular wallof mail matter rose up to the roof.
there was a great pile of itstrapped on top of the stage, and both the fore and hind boots were full.
we had twenty-seven hundred pounds of it aboard, the driver said--"alittle for brigham, and carson, and 'frisco, but the heft of it for theinjuns, which is powerful troublesome 'thout they get plenty of truck toread."
but as he just then got up a fearful convulsion of his countenancewhich was suggestive of a wink being swallowed by an earthquake, weguessed that his remark was intended to be facetious, and to mean that wewould unload the most of our mail matter somewhere on the plains andleave it to the indians, or whosoever wanted it.
we changed horses every ten miles, all day long, and fairly flew over thehard, level road.
we jumped out and stretched our legs every time thecoach stopped, and so the night found us still vivacious and unfatigued.
after supper a woman got in, who lived about fifty miles further on, andwe three had to take turns at sitting outside with the driver andconductor.
apparently she was not a talkative woman.
she would sitthere in the gathering twilight and fasten her steadfast eyes on amosquito rooting into her arm, and slowly she would raise her other handtill she had got his range, and then she would launch a slap at him thatwould have jolted a cow; and after that she would sit and contemplate thecorpse with tranquil satisfaction--for she never missed her mosquito; shewas a dead shot at short range.
she never removed a carcase, but leftthem there for bait.
i sat by this grim sphynx and watched her killthirty or forty mosquitoes--watched her, and waited for her to saysomething, but she never did.
so i finally opened the conversationmyself.
i said:"the mosquitoes are pretty bad, about here, madam."
"what did i understand you to say, madam?"
then she cheered up, and faced around and said:"danged if i didn't begin to think you fellers was deef and dumb.
here i've sot, and sot, and sot, a-bust'n muskeeters andwonderin' what was ailin' ye.
fust i thot you was deef and dumb, then ithot you was sick or crazy, or suthin', and then by and by i begin toreckon you was a passel of sickly fools that couldn't think of nothing tosay.
wher'd ye come from?"
the sphynx was a sphynx no more!
the fountains of her great deep werebroken up, and she rained the nine parts of speech forty days and fortynights, metaphorically speaking, and buried us under a desolating delugeof trivial gossip that left not a crag or pinnacle of rejoinderprojecting above the tossing waste of dislocated grammar and decomposedpronunciation!
how we suffered, suffered, suffered!
she went on, hour after hour, tilli was sorry i ever opened the mosquito question and gave her a start.
she never did stop again until she got to her journey's end towarddaylight; and then she stirred us up as she was leaving the stage (for wewere nodding, by that time), and said:"now you git out at cottonwood, you fellers, and lay over a couple o'days, and i'll be along some time to-night, and if i can do ye any goodby edgin' in a word now and then, i'm right thar.
folks'll tell you'ti've always ben kind o' offish and partic'lar for a gal that's raised inthe woods, and i am, with the rag-tag and bob-tail, and a gal has to be,if she wants to be anything, but when people comes along which is myequals, i reckon i'm a pretty sociable heifer after all."
we resolved not to "lay by at cottonwood."
about an hour and a half before daylight we were bowling along smoothlyover the road--so smoothly that our cradle only rocked in a gentle,lulling way, that was gradually soothing us to sleep, and dulling ourconsciousness--when something gave away under us!
we were dimly aware ofit, but indifferent to it.
the coach stopped.
we heard the driver andconductor talking together outside, and rummaging for a lantern, andswearing because they could not find it--but we had no interest inwhatever had happened, and it only added to our comfort to think of thosepeople out there at work in the murky night, and we snug in our nest withthe curtains drawn.
but presently, by the sounds, there seemed to be anexamination going on, and then the driver's voice said:"by george, the thoroughbrace is broke!"
this startled me broad awake--as an undefined sense of calamity is alwaysapt to do.
i said to myself: "now, a thoroughbrace is probably part of ahorse; and doubtless a vital part, too, from the dismay in the driver'svoice.
leg, maybe--and yet how could he break his leg waltzing alongsuch a road as this?
no, it can't be his leg.
that is impossible,unless he was reaching for the driver.
now, what can be thethoroughbrace of a horse, i wonder?
well, whatever comes, i shall notair my ignorance in this crowd, anyway."
just then the conductor's face appeared at a lifted curtain, and hislantern glared in on us and our wall of mail matter.
he said:"gents, you'll have to turn out a spell.
thoroughbrace is broke."
we climbed out into a chill drizzle, and felt ever so homeless anddreary.
when i found that the thing they called a "thoroughbrace" wasthe massive combination of belts and springs which the coach rocks itselfin, i said to the driver:"i never saw a thoroughbrace used up like that, before, that i canremember.
how did it happen?"
"why, it happened by trying to make one coach carry three days' mail--that's how it happened," said he.
"and right here is the very directionwhich is wrote on all the newspaper-bags which was to be put out for theinjuns for to keep 'em quiet.
it's most uncommon lucky, becuz it's sonation dark i should 'a' gone by unbeknowns if that air thoroughbracehadn't broke."
i knew that he was in labor with another of those winks of his, though icould not see his face, because he was bent down at work; and wishing hima safe delivery, i turned to and helped the rest get out the mail-sacks.
it made a great pyramid by the roadside when it was all out.
when theyhad mended the thoroughbrace we filled the two boots again, but put nomail on top, and only half as much inside as there was before.
theconductor bent all the seat-backs down, and then filled the coach justhalf full of mail-bags from end to end.
we objected loudly to this, forit left us no seats.
but the conductor was wiser than we, and said a bedwas better than seats, and moreover, this plan would protect histhoroughbraces.
we never wanted any seats after that.
the lazy bed wasinfinitely preferable.
i had many an exciting day, subsequently, lyingon it reading the statutes and the dictionary, and wondering how thecharacters would turn out.
the conductor said he would send back a guard from the next station totake charge of the abandoned mail-bags, and we drove on.
it was now just dawn; and as we stretched our cramped legs full length onthe mail sacks, and gazed out through the windows across the wide wastesof greensward clad in cool, powdery mist, to where there was an expectantlook in the eastern horizon, our perfect enjoyment took the form of atranquil and contented ecstasy.
the stage whirled along at a spankinggait, the breeze flapping curtains and suspended coats in a mostexhilarating way; the cradle swayed and swung luxuriously, the patteringof the horses' hoofs, the cracking of the driver's whip, and his "hi-yi!
were music; the spinning ground and the waltzing trees appearedto give us a mute hurrah as we went by, and then slack up and look afterus with interest, or envy, or something; and as we lay and smoked thepipe of peace and compared all this luxury with the years of tiresomecity life that had gone before it, we felt that there was only onecomplete and satisfying happiness in the world, and we had found it.
after breakfast, at some station whose name i have forgotten, we threeclimbed up on the seat behind the driver, and let the conductor have ourbed for a nap.
and by and by, when the sun made me drowsy, i lay down onmy face on top of the coach, grasping the slender iron railing, and sleptfor an hour or more.
that will give one an appreciable idea of thosematchless roads.
instinct will make a sleeping man grip a fast hold ofthe railing when the stage jolts, but when it only swings and sways, nogrip is necessary.
overland drivers and conductors used to sit in theirplaces and sleep thirty or forty minutes at a time, on good roads, whilespinning along at the rate of eight or ten miles an hour.
i saw them doit, often.
there was no danger about it; a sleeping man will seize theirons in time when the coach jolts.
these men were hard worked, and itwas not possible for them to stay awake all the time.
by and by we passed through marysville, and over the big blue and littlesandy; thence about a mile, and entered nebraska.
about a mile furtheron, we came to the big sandy--one hundred and eighty miles from st.joseph.
as the sun was going down, we saw the first specimen of an animal knownfamiliarly over two thousand miles of mountain and desert--from kansasclear to the pacific ocean--as the "jackass rabbit."
he is well named.
he is just like any other rabbit, except that he is from one third totwice as large, has longer legs in proportion to his size, and has themost preposterous ears that ever were mounted on any creature but ajackass.
when he is sitting quiet, thinking about his sins, or is absent-minded orunapprehensive of danger, his majestic ears project above himconspicuously; but the breaking of a twig will scare him nearly to death,and then he tilts his ears back gently and starts for home.
all you cansee, then, for the next minute, is his long gray form stretched outstraight and "streaking it" through the low sage-brush, head erect, eyesright, and ears just canted a little to the rear, but showing you wherethe animal is, all the time, the same as if he carried a jib.
now andthen he makes a marvelous spring with his long legs, high over thestunted sage-brush, and scores a leap that would make a horse envious.
presently he comes down to a long, graceful "lope," and shortly hemysteriously disappears.
he has crouched behind a sage-bush, and willsit there and listen and tremble until you get within six feet of him,when he will get under way again.
but one must shoot at this creatureonce, if he wishes to see him throw his heart into his heels, and do thebest he knows how.
he is frightened clear through, now, and he lays hislong ears down on his back, straightens himself out like a yard-stickevery spring he makes, and scatters miles behind him with an easyindifference that is enchanting.
our party made this specimen "hump himself," as the conductor said.
thesecretary started him with a shot from the colt; i commenced spitting athim with my weapon; and all in the same instant the old "allen's" wholebroadside let go with a rattling crash, and it is not putting it toostrong to say that the rabbit was frantic!
he dropped his ears, set uphis tail, and left for san francisco at a speed which can only bedescribed as a flash and a vanish!
long after he was out of sight wecould hear him whiz.
i do not remember where we first came across "sage-brush," but as i havebeen speaking of it i may as well describe it.
this is easily done, for if the reader can imagine a gnarled andvenerable live oak-tree reduced to a little shrub two feet-high, with itsrough bark, its foliage, its twisted boughs, all complete, he can picturethe "sage-brush" exactly.
often, on lazy afternoons in the mountains, ihave lain on the ground with my face under a sage-bush, and entertainedmyself with fancying that the gnats among its foliage were liliputianbirds, and that the ants marching and countermarching about its base wereliliputian flocks and herds, and myself some vast loafer from brobdignagwaiting to catch a little citizen and eat him.
it is an imposing monarch of the forest in exquisite miniature, is the"sage-brush."
its foliage is a grayish green, and gives that tint todesert and mountain.
it smells like our domestic sage, and "sage-tea"made from it taste like the sage-tea which all boys are so wellacquainted with.
the sage-brush is a singularly hardy plant, and growsright in the midst of deep sand, and among barren rocks, where nothingelse in the vegetable world would try to grow, except "bunch-grass."
--["bunch-grass" grows on the bleak mountain-sides of nevada andneighboring territories, and offers excellent feed for stock, even in thedead of winter, wherever the snow is blown aside and exposes it;notwithstanding its unpromising home, bunch-grass is a better and morenutritious diet for cattle and horses than almost any other hay or grassthat is known--so stock-men say.]
--the sage-bushes grow from three tosix or seven feet apart, all over the mountains and deserts of the farwest, clear to the borders of california.
there is not a tree of anykind in the deserts, for hundreds of miles--there is no vegetation at allin a regular desert, except the sage-brush and its cousin the"greasewood," which is so much like the sage-brush that the differenceamounts to little.
camp-fires and hot suppers in the deserts would beimpossible but for the friendly sage-brush.
its trunk is as large as aboy's wrist (and from that up to a man's arm), and its crooked branchesare half as large as its trunk--all good, sound, hard wood, very likeoak.
when a party camps, the first thing to be done is to cut sage-brush; andin a few minutes there is an opulent pile of it ready for use.
a hole afoot wide, two feet deep, and two feet long, is dug, and sage-brushchopped up and burned in it till it is full to the brim with glowingcoals.
then the cooking begins, and there is no smoke, and consequentlyno swearing.
such a fire will keep all night, with very littlereplenishing; and it makes a very sociable camp-fire, and one aroundwhich the most impossible reminiscences sound plausible, instructive, andprofoundly entertaining.
sage-brush is very fair fuel, but as a vegetable it is a distinguishedfailure.
nothing can abide the taste of it but the jackass and hisillegitimate child the mule.
but their testimony to its nutritiousnessis worth nothing, for they will eat pine knots, or anthracite coal, orbrass filings, or lead pipe, or old bottles, or anything that comeshandy, and then go off looking as grateful as if they had had oysters fordinner.
mules and donkeys and camels have appetites that anything willrelieve temporarily, but nothing satisfy.
in syria, once, at the head-waters of the jordan, a camel took charge ofmy overcoat while the tents were being pitched, and examined it with acritical eye, all over, with as much interest as if he had an idea ofgetting one made like it; and then, after he was done figuring on it asan article of apparel, he began to contemplate it as an article of diet.
he put his foot on it, and lifted one of the sleeves out with his teeth,and chewed and chewed at it, gradually taking it in, and all the whileopening and closing his eyes in a kind of religious ecstasy, as if he hadnever tasted anything as good as an overcoat before, in his life.
thenhe smacked his lips once or twice, and reached after the other sleeve.
next he tried the velvet collar, and smiled a smile of such contentmentthat it was plain to see that he regarded that as the daintiest thingabout an overcoat.
the tails went next, along with some percussion capsand cough candy, and some fig-paste from constantinople.
and then mynewspaper correspondence dropped out, and he took a chance in that--manuscript letters written for the home papers.
but he was treading ondangerous ground, now.
he began to come across solid wisdom in thosedocuments that was rather weighty on his stomach; and occasionally hewould take a joke that would shake him up till it loosened his teeth; itwas getting to be perilous times with him, but he held his grip with goodcourage and hopefully, till at last he began to stumble on statementsthat not even a camel could swallow with impunity.
he began to gag andgasp, and his eyes to stand out, and his forelegs to spread, and in abouta quarter of a minute he fell over as stiff as a carpenter's work-bench,and died a death of indescribable agony.
i went and pulled themanuscript out of his mouth, and found that the sensitive creature hadchoked to death on one of the mildest and gentlest statements of factthat i ever laid before a trusting public.
i was about to say, when diverted from my subject, that occasionally onefinds sage-bushes five or six feet high, and with a spread of branch andfoliage in proportion, but two or two and a half feet is the usualheight.
as the sun went down and the evening chill came on, we made preparationfor bed.
we stirred up the hard leather letter-sacks, and the knottycanvas bags of printed matter (knotty and uneven because of projectingends and corners of magazines, boxes and books).
we stirred them up andredisposed them in such a way as to make our bed as level as possible.
and we did improve it, too, though after all our work it had an upheavedand billowy look about it, like a little piece of a stormy sea.
next wehunted up our boots from odd nooks among the mail-bags where they hadsettled, and put them on.
then we got down our coats, vests, pantaloonsand heavy woolen shirts, from the arm-loops where they had been swingingall day, and clothed ourselves in them--for, there being no ladies eitherat the stations or in the coach, and the weather being hot, we had lookedto our comfort by stripping to our underclothing, at nine o'clock in themorning.
all things being now ready, we stowed the uneasy dictionarywhere it would lie as quiet as possible, and placed the water-canteensand pistols where we could find them in the dark.
then we smoked a finalpipe, and swapped a final yarn; after which, we put the pipes, tobaccoand bag of coin in snug holes and caves among the mail-bags, and thenfastened down the coach curtains all around, and made the place as "darkas the inside of a cow," as the conductor phrased it in his picturesqueway.
it was certainly as dark as any place could be--nothing was evendimly visible in it.
and finally, we rolled ourselves up likesilk-worms, each person in his own blanket, and sank peacefully to sleep.
whenever the stage stopped to change horses, we would wake up, and try torecollect where we were--and succeed--and in a minute or two the stagewould be off again, and we likewise.
we began to get into country, now,threaded here and there with little streams.
these had high, steep bankson each side, and every time we flew down one bank and scrambled up theother, our party inside got mixed somewhat.
first we would all be downin a pile at the forward end of the stage, nearly in a sitting posture,and in a second we would shoot to the other end, and stand on our heads.
and we would sprawl and kick, too, and ward off ends and corners ofmail-bags that came lumbering over us and about us; and as the dust rosefrom the tumult, we would all sneeze in chorus, and the majority of uswould grumble, and probably say some hasty thing, like: "take your elbowout of my ribs!--can't you quit crowding?"
every time we avalanched from one end of the stage to the other, theunabridged dictionary would come too; and every time it came it damagedsomebody.
one trip it "barked" the secretary's elbow; the next trip ithurt me in the stomach, and the third it tilted bemis's nose up till hecould look down his nostrils--he said.
the pistols and coin soon settledto the bottom, but the pipes, pipe-stems, tobacco and canteens clatteredand floundered after the dictionary every time it made an assault on us,and aided and abetted the book by spilling tobacco in our eyes, and waterdown our backs.
still, all things considered, it was a very comfortable night.
it woregradually away, and when at last a cold gray light was visible throughthe puckers and chinks in the curtains, we yawned and stretched withsatisfaction, shed our cocoons, and felt that we had slept as much as wasnecessary.
by and by, as the sun rose up and warmed the world, we pulledoff our clothes and got ready for breakfast.
we were just pleasantly intime, for five minutes afterward the driver sent the weird music of hisbugle winding over the grassy solitudes, and presently we detected a lowhut or two in the distance.
then the rattling of the coach, the clatterof our six horses' hoofs, and the driver's crisp commands, awoke to alouder and stronger emphasis, and we went sweeping down on the station atour smartest speed.
it was fascinating--that old overland stagecoaching.
we jumped out in undress uniform.
the driver tossed his gathered reinsout on the ground, gaped and stretched complacently, drew off his heavybuckskin gloves with great deliberation and insufferable dignity--takingnot the slightest notice of a dozen solicitous inquires after his health,and humbly facetious and flattering accostings, and obsequious tenders ofservice, from five or six hairy and half-civilized station-keepers andhostlers who were nimbly unhitching our steeds and bringing the freshteam out of the stables--for in the eyes of the stage-driver of that day,station-keepers and hostlers were a sort of good enough low creatures,useful in their place, and helping to make up a world, but not the kindof beings which a person of distinction could afford to concern himselfwith; while, on the contrary, in the eyes of the station-keeper and thehostler, the stage-driver was a hero--a great and shining dignitary, theworld's favorite son, the envy of the people, the observed of thenations.
when they spoke to him they received his insolent silencemeekly, and as being the natural and proper conduct of so great a man;when he opened his lips they all hung on his words with admiration (henever honored a particular individual with a remark, but addressed itwith a broad generality to the horses, the stables, the surroundingcountry and the human underlings); when he discharged a facetiousinsulting personality at a hostler, that hostler was happy for the day;when he uttered his one jest--old as the hills, coarse, profane, witless,and inflicted on the same audience, in the same language, every time hiscoach drove up there--the varlets roared, and slapped their thighs, andswore it was the best thing they'd ever heard in all their lives.
andhow they would fly around when he wanted a basin of water, a gourd of thesame, or a light for his pipe!--but they would instantly insult apassenger if he so far forgot himself as to crave a favor at their hands.
they could do that sort of insolence as well as the driver they copied itfrom--for, let it be borne in mind, the overland driver had but littleless contempt for his passengers than he had for his hostlers.
the hostlers and station-keepers treated the really powerful conductor ofthe coach merely with the best of what was their idea of civility, butthe driver was the only being they bowed down to and worshipped.
howadmiringly they would gaze up at him in his high seat as he glovedhimself with lingering deliberation, while some happy hostler held thebunch of reins aloft, and waited patiently for him to take it!
and howthey would bombard him with glorifying ejaculations as he cracked hislong whip and went careering away.
the station buildings were long, low huts, made of sundried, mud-coloredbricks, laid up without mortar (adobes, the spaniards call these bricks,and americans shorten it to 'dobies).
the roofs, which had no slant tothem worth speaking of, were thatched and then sodded or covered with athick layer of earth, and from this sprung a pretty rank growth of weedsand grass.
it was the first time we had ever seen a man's front yard ontop of his house.
the building consisted of barns, stable-room fortwelve or fifteen horses, and a hut for an eating-room for passengers.
this latter had bunks in it for the station-keeper and a hostler or two.
you could rest your elbow on its eaves, and you had to bend in order toget in at the door.
in place of a window there was a square hole aboutlarge enough for a man to crawl through, but this had no glass in it.
there was no flooring, but the ground was packed hard.
there was nostove, but the fire-place served all needful purposes.
there were noshelves, no cupboards, no closets.
in a corner stood an open sack offlour, and nestling against its base were a couple of black and venerabletin coffee-pots, a tin teapot, a little bag of salt, and a side of bacon.
by the door of the station-keeper's den, outside, was a tin wash-basin,on the ground.
near it was a pail of water and a piece of yellow barsoap, and from the eaves hung a hoary blue woolen shirt, significantly--but this latter was the station-keeper's private towel, and only twopersons in all the party might venture to use it--the stage-driver andthe conductor.
the latter would not, from a sense of decency; the formerwould not, because did not choose to encourage the advances of astation-keeper.
we had towels--in the valise; they might as well havebeen in sodom and gomorrah.
we (and the conductor) used ourhandkerchiefs, and the driver his pantaloons and sleeves.
by the door,inside, was fastened a small old-fashioned looking-glass frame, with twolittle fragments of the original mirror lodged down in one corner of it.
this arrangement afforded a pleasant double-barreled portrait of you whenyou looked into it, with one half of your head set up a couple of inchesabove the other half.
from the glass frame hung the half of a comb by astring--but if i had to describe that patriarch or die, i believe i wouldorder some sample coffins.
it had come down from esau and samson, and had been accumulating hairever since--along with certain impurities.
in one corner of the roomstood three or four rifles and muskets, together with horns and pouchesof ammunition.
the station-men wore pantaloons of coarse, country-wovenstuff, and into the seat and the inside of the legs were sewed ampleadditions of buckskin, to do duty in place of leggings, when the man rodehorseback--so the pants were half dull blue and half yellow, andunspeakably picturesque.
the pants were stuffed into the tops of highboots, the heels whereof were armed with great spanish spurs, whoselittle iron clogs and chains jingled with every step.
the man wore ahuge beard and mustachios, an old slouch hat, a blue woolen shirt, nosuspenders, no vest, no coat--in a leathern sheath in his belt, a greatlong "navy" revolver (slung on right side, hammer to the front), andprojecting from his boot a horn-handled bowie-knife.
the furniture ofthe hut was neither gorgeous nor much in the way.
the rocking-chairs andsofas were not present, and never had been, but they were represented bytwo three-legged stools, a pine-board bench four feet long, and two emptycandle-boxes.
the table was a greasy board on stilts, and thetable-cloth and napkins had not come--and they were not looking for them,either.
a battered tin platter, a knife and fork, and a tin pint cup,were at each man's place, and the driver had a queens-ware saucer thathad seen better days.
of course this duke sat at the head of the table.
there was one isolated piece of table furniture that bore about it atouching air of grandeur in misfortune.
this was the caster.
it wasgerman silver, and crippled and rusty, but it was so preposterously outof place there that it was suggestive of a tattered exiled king amongbarbarians, and the majesty of its native position compelled respect evenin its degradation.
there was only one cruet left, and that was a stopperless, fly-specked,broken-necked thing, with two inches of vinegar in it, and a dozenpreserved flies with their heels up and looking sorry they had investedthere.
the station-keeper upended a disk of last week's bread, of the shape andsize of an old-time cheese, and carved some slabs from it which were asgood as nicholson pavement, and tenderer.
he sliced off a piece of bacon for each man, but only the experienced oldhands made out to eat it, for it was condemned army bacon which theunited states would not feed to its soldiers in the forts, and the stagecompany had bought it cheap for the sustenance of their passengers andemployees.
we may have found this condemned army bacon further out onthe plains than the section i am locating it in, but we found it--thereis no gainsaying that.
then he poured for us a beverage which he called "slum gullion," and itis hard to think he was not inspired when he named it.
it reallypretended to be tea, but there was too much dish-rag, and sand, and oldbacon-rind in it to deceive the intelligent traveler.
he had no sugar and no milk--not even a spoon to stir the ingredientswith.
we could not eat the bread or the meat, nor drink the "slumgullion."
andwhen i looked at that melancholy vinegar-cruet, i thought of the anecdote(a very, very old one, even at that day) of the traveler who sat down toa table which had nothing on it but a mackerel and a pot of mustard.
heasked the landlord if this was all.
the landlord said:"all!
why, thunder and lightning, i should think there was mackerelenough there for six."
"but i don't like mackerel."
"oh--then help yourself to the mustard."
in other days i had considered it a good, a very good, anecdote, butthere was a dismal plausibility about it, here, that took all the humorout of it.
our breakfast was before us, but our teeth were idle.
i tasted and smelt, and said i would take coffee, i believed.
thestation-boss stopped dead still, and glared at me speechless.
at last,when he came to, he turned away and said, as one who communes withhimself upon a matter too vast to grasp:"coffee!
well, if that don't go clean ahead of me, i'm d---d!"
we could not eat, and there was no conversation among the hostlers andherdsmen--we all sat at the same board.
at least there was noconversation further than a single hurried request, now and then, fromone employee to another.
it was always in the same form, and alwaysgruffly friendly.
its western freshness and novelty startled me, atfirst, and interested me; but it presently grew monotonous, and lost itscharm.
it was:"pass the bread, you son of a skunk!"
no, i forget--skunk was not theword; it seems to me it was still stronger than that; i know it was, infact, but it is gone from my memory, apparently.
however, it is nomatter--probably it was too strong for print, anyway.
it is the landmarkin my memory which tells me where i first encountered the vigorous newvernacular of the occidental plains and mountains.
we gave up the breakfast, and paid our dollar apiece and went back to ourmail-bag bed in the coach, and found comfort in our pipes.
right here wesuffered the first diminution of our princely state.
we left our sixfine horses and took six mules in their place.
but they were wildmexican fellows, and a man had to stand at the head of each of them andhold him fast while the driver gloved and got himself ready.
and when atlast he grasped the reins and gave the word, the men sprung suddenly awayfrom the mules' heads and the coach shot from the station as if it hadissued from a cannon.
how the frantic animals did scamper!
it was afierce and furious gallop--and the gait never altered for a moment tillwe reeled off ten or twelve miles and swept up to the next collection oflittle station-huts and stables.
so we flew along all day.
at 2 p.m.  the belt of timber that fringes thenorth platte and marks its windings through the vast level floor of theplains came in sight.
at 4 p.m.  we crossed a branch of the river, andat 5 p.m.  we crossed the platte itself, and landed at fort kearney,fifty-six hours out from st. joe--three hundred miles!
now that was stage-coaching on the great overland, ten or twelve yearsago, when perhaps not more than ten men in america, all told, expected tolive to see a railroad follow that route to the pacific.
but therailroad is there, now, and it pictures a thousand odd comparisons andcontrasts in my mind to read the following sketch, in the new york times,of a recent trip over almost the very ground i have been describing.
ican scarcely comprehend the new state of things:     "across the continent.
"at 4.20 p.m., sunday, we rolled out of the station at omaha, and     started westward on our long jaunt.
a couple of hours out, dinner     was announced--an 'event' to those of us who had yet to experience     what it is to eat in one of pullman's hotels on wheels; so, stepping     into the car next forward of our sleeping palace, we found ourselves     in the dining-car.
it was a revelation to us, that first dinner on     sunday.
and though we continued to dine for four days, and had as     many breakfasts and suppers, our whole party never ceased to admire     the perfection of the arrangements, and the marvelous results     achieved.
upon tables covered with snowy linen, and garnished with     services of solid silver, ethiop waiters, flitting about in spotless     white, placed as by magic a repast at which delmonico himself could     have had no occasion to blush; and, indeed, in some respects it     would be hard for that distinguished chef to match our menu; for, in     addition to all that ordinarily makes up a first-chop dinner, had we     not our antelope steak (the gormand who has not experienced this     --bah!
what does he know of the feast of fat things?)
our delicious     mountain-brook trout, and choice fruits and berries, and (sauce     piquant and unpurchasable!)
our sweet-scented, appetite-compelling     air of the prairies?
"you may depend upon it, we all did justice to the good things, and     as we washed them down with bumpers of sparkling krug, whilst we     sped along at the rate of thirty miles an hour, agreed it was the     fastest living we had ever experienced.
(we beat that, however, two     days afterward when we made twenty-seven miles in twenty-seven     minutes, while our champagne glasses filled to the brim spilled not     a drop!)
after dinner we repaired to our drawing-room car, and, as     it was sabbath eve, intoned some of the grand old hymns--"praise god     from whom," etc.
; "shining shore," "coronation," etc.--the voices of     the men singers and of the women singers blending sweetly in the     evening air, while our train, with its great, glaring polyphemus     eye, lighting up long vistas of prairie, rushed into the night and     the wild.
then to bed in luxurious couches, where we slept the     sleep of the just and only awoke the next morning (monday) at eight     o'clock, to find ourselves at the crossing of the north platte,     three hundred miles from omaha--fifteen hours and forty minutes     out."
another night of alternate tranquillity and turmoil.
but morning came,by and by.
it was another glad awakening to fresh breezes, vast expansesof level greensward, bright sunlight, an impressive solitude utterlywithout visible human beings or human habitations, and an atmosphere ofsuch amazing magnifying properties that trees that seemed close at handwere more than three mile away.
we resumed undress uniform, climbeda-top of the flying coach, dangled our legs over the side, shoutedoccasionally at our frantic mules, merely to see them lay their ears backand scamper faster, tied our hats on to keep our hair from blowing away,and leveled an outlook over the world-wide carpet about us for things newand strange to gaze at.
even at this day it thrills me through andthrough to think of the life, the gladness and the wild sense of freedomthat used to make the blood dance in my veins on those fine overlandmornings!
along about an hour after breakfast we saw the first prairie-dogvillages, the first antelope, and the first wolf.
if i remember rightly,this latter was the regular cayote (pronounced ky-o-te) of the fartherdeserts.
and if it was, he was not a pretty creature or respectableeither, for i got well acquainted with his race afterward, and can speakwith confidence.
the cayote is a long, slim, sick and sorry-lookingskeleton, with a gray wolf-skin stretched over it, a tolerably bushy tailthat forever sags down with a despairing expression of forsakenness andmisery, a furtive and evil eye, and a long, sharp face, with slightlylifted lip and exposed teeth.
he has a general slinking expression allover.
the cayote is a living, breathing allegory of want.
he is alwayshungry.
he is always poor, out of luck and friendless.
the meanest creaturesdespise him, and even the fleas would desert him for a velocipede.
he isso spiritless and cowardly that even while his exposed teeth arepretending a threat, the rest of his face is apologizing for it.
and heis so homely!--so scrawny, and ribby, and coarse-haired, and pitiful.
when he sees you he lifts his lip and lets a flash of his teeth out, andthen turns a little out of the course he was pursuing, depresses his heada bit, and strikes a long, soft-footed trot through the sage-brush,glancing over his shoulder at you, from time to time, till he is aboutout of easy pistol range, and then he stops and takes a deliberate surveyof you; he will trot fifty yards and stop again--another fifty and stopagain; and finally the gray of his gliding body blends with the gray ofthe sage-brush, and he disappears.
all this is when you make nodemonstration against him; but if you do, he develops a livelier interestin his journey, and instantly electrifies his heels and puts such a dealof real estate between himself and your weapon, that by the time you haveraised the hammer you see that you need a minie rifle, and by the timeyou have got him in line you need a rifled cannon, and by the time youhave "drawn a bead" on him you see well enough that nothing but anunusually long-winded streak of lightning could reach him where he isnow.
but if you start a swift-footed dog after him, you will enjoy itever so much--especially if it is a dog that has a good opinion ofhimself, and has been brought up to think he knows something about speed.
the cayote will go swinging gently off on that deceitful trot of his, andevery little while he will smile a fraudful smile over his shoulder thatwill fill that dog entirely full of encouragement and worldly ambition,and make him lay his head still lower to the ground, and stretch his neckfurther to the front, and pant more fiercely, and stick his tail outstraighter behind, and move his furious legs with a yet wilder frenzy,and leave a broader and broader, and higher and denser cloud of desertsand smoking behind, and marking his long wake across the level plain!
and all this time the dog is only a short twenty feet behind the cayote,and to save the soul of him he cannot understand why it is that he cannotget perceptibly closer; and he begins to get aggravated, and it makes himmadder and madder to see how gently the cayote glides along and neverpants or sweats or ceases to smile; and he grows still more and moreincensed to see how shamefully he has been taken in by an entirestranger, and what an ignoble swindle that long, calm, soft-footed trotis; and next he notices that he is getting fagged, and that the cayoteactually has to slacken speed a little to keep from running away fromhim--and then that town-dog is mad in earnest, and he begins to strainand weep and swear, and paw the sand higher than ever, and reach for thecayote with concentrated and desperate energy.
this "spurt" finds himsix feet behind the gliding enemy, and two miles from his friends.
andthen, in the instant that a wild new hope is lighting up his face, thecayote turns and smiles blandly upon him once more, and with a somethingabout it which seems to say: "well, i shall have to tear myself away fromyou, bub--business is business, and it will not do for me to be foolingalong this way all day"--and forthwith there is a rushing sound, and thesudden splitting of a long crack through the atmosphere, and behold thatdog is solitary and alone in the midst of a vast solitude!
it makes his head swim.
he stops, and looks all around; climbs thenearest sand-mound, and gazes into the distance; shakes his headreflectively, and then, without a word, he turns and jogs along back tohis train, and takes up a humble position under the hindmost wagon, andfeels unspeakably mean, and looks ashamed, and hangs his tail athalf-mast for a week.
and for as much as a year after that, wheneverthere is a great hue and cry after a cayote, that dog will merely glancein that direction without emotion, and apparently observe to himself,"i believe i do not wish any of the pie."
the cayote lives chiefly in the most desolate and forbidding desert,along with the lizard, the jackass-rabbit and the raven, and gets anuncertain and precarious living, and earns it.
he seems to subsistalmost wholly on the carcases of oxen, mules and horses that have droppedout of emigrant trains and died, and upon windfalls of carrion, andoccasional legacies of offal bequeathed to him by white men who have beenopulent enough to have something better to butcher than condemned armybacon.
he will eat anything in the world that his first cousins, thedesert-frequenting tribes of indians will, and they will eat anythingthey can bite.
it is a curious fact that these latter are the onlycreatures known to history who will eat nitro-glycerine and ask for moreif they survive.
the cayote of the deserts beyond the rocky mountains has a peculiarlyhard time of it, owing to the fact that his relations, the indians, arejust as apt to be the first to detect a seductive scent on the desertbreeze, and follow the fragrance to the late ox it emanated from, as heis himself; and when this occurs he has to content himself with sittingoff at a little distance watching those people strip off and dig outeverything edible, and walk off with it.
then he and the waiting ravensexplore the skeleton and polish the bones.
it is considered that thecayote, and the obscene bird, and the indian of the desert, testify theirblood kinship with each other in that they live together in the wasteplaces of the earth on terms of perfect confidence and friendship, whilehating all other creature and yearning to assist at their funerals.
hedoes not mind going a hundred miles to breakfast, and a hundred and fiftyto dinner, because he is sure to have three or four days between meals,and he can just as well be traveling and looking at the scenery as lyingaround doing nothing and adding to the burdens of his parents.
we soon learned to recognize the sharp, vicious bark of the cayote as itcame across the murky plain at night to disturb our dreams among themail-sacks; and remembering his forlorn aspect and his hard fortune, madeshift to wish him the blessed novelty of a long day's good luck and alimitless larder the morrow.
our new conductor (just shipped) had been without sleep for twenty hours.
such a thing was very frequent.
from st. joseph, missouri, tosacramento, california, by stage-coach, was nearly nineteen hundredmiles, and the trip was often made in fifteen days (the cars do it infour and a half, now), but the time specified in the mail contracts, andrequired by the schedule, was eighteen or nineteen days, if i rememberrightly.
this was to make fair allowance for winter storms and snows,and other unavoidable causes of detention.
the stage company hadeverything under strict discipline and good system.
over each twohundred and fifty miles of road they placed an agent or superintendent,and invested him with great authority.
his beat or jurisdiction of twohundred and fifty miles was called a "division."
he purchased horses,mules harness, and food for men and beasts, and distributed these thingsamong his stage stations, from time to time, according to his judgment ofwhat each station needed.
he erected station buildings and dug wells.
he attended to the paying of the station-keepers, hostlers, drivers andblacksmiths, and discharged them whenever he chose.
he was a very, verygreat man in his "division"--a kind of grand mogul, a sultan of theindies, in whose presence common men were modest of speech and manner,and in the glare of whose greatness even the dazzling stage-driverdwindled to a penny dip.
there were about eight of these kings, alltold, on the overland route.
next in rank and importance to the division-agent came the "conductor."
his beat was the same length as the agent's--two hundred and fifty miles.
he sat with the driver, and (when necessary) rode that fearful distance,night and day, without other rest or sleep than what he could get perchedthus on top of the flying vehicle.
think of it!
he had absolute chargeof the mails, express matter, passengers and stage, coach, until hedelivered them to the next conductor, and got his receipt for them.
consequently he had to be a man of intelligence, decision andconsiderable executive ability.
he was usually a quiet, pleasant man,who attended closely to his duties, and was a good deal of a gentleman.
it was not absolutely necessary that the division-agent should be agentleman, and occasionally he wasn't.
but he was always a general inadministrative ability, and a bull-dog in courage and determination--otherwise the chieftainship over the lawless underlings of the overlandservice would never in any instance have been to him anything but anequivalent for a month of insolence and distress and a bullet and acoffin at the end of it.
there were about sixteen or eighteen conductorson the overland, for there was a daily stage each way, and a conductor onevery stage.
next in real and official rank and importance, after the conductor, camemy delight, the driver--next in real but not in apparent importance--forwe have seen that in the eyes of the common herd the driver was to theconductor as an admiral is to the captain of the flag-ship.
the driver'sbeat was pretty long, and his sleeping-time at the stations pretty short,sometimes; and so, but for the grandeur of his position his would havebeen a sorry life, as well as a hard and a wearing one.
we took a newdriver every day or every night (for they drove backward and forward overthe same piece of road all the time), and therefore we never got as wellacquainted with them as we did with the conductors; and besides, theywould have been above being familiar with such rubbish as passengers,anyhow, as a general thing.
still, we were always eager to get a sightof each and every new driver as soon as the watch changed, for each andevery day we were either anxious to get rid of an unpleasant one, orloath to part with a driver we had learned to like and had come to besociable and friendly with.
and so the first question we asked theconductor whenever we got to where we were to exchange drivers, wasalways, "which is him?"
the grammar was faulty, maybe, but we could notknow, then, that it would go into a book some day.
as long as everythingwent smoothly, the overland driver was well enough situated, but if afellow driver got sick suddenly it made trouble, for the coach must goon, and so the potentate who was about to climb down and take a luxuriousrest after his long night's siege in the midst of wind and rain anddarkness, had to stay where he was and do the sick man's work.
once, inthe rocky mountains, when i found a driver sound asleep on the box, andthe mules going at the usual break-neck pace, the conductor said nevermind him, there was no danger, and he was doing double duty--had drivenseventy-five miles on one coach, and was now going back over it on thiswithout rest or sleep.
a hundred and fifty miles of holding back of sixvindictive mules and keeping them from climbing the trees!
it soundsincredible, but i remember the statement well enough.
the station-keepers, hostlers, etc., were low, rough characters, asalready described; and from western nebraska to nevada a considerablesprinkling of them might be fairly set down as outlaws--fugitives fromjustice, criminals whose best security was a section of country which waswithout law and without even the pretence of it.
when the"division-agent" issued an order to one of these parties he did it withthe full understanding that he might have to enforce it with a navysix-shooter, and so he always went "fixed" to make things go alongsmoothly.
now and then a division-agent was really obliged to shoot a hostlerthrough the head to teach him some simple matter that he could havetaught him with a club if his circumstances and surroundings had beendifferent.
but they were snappy, able men, those division-agents, andwhen they tried to teach a subordinate anything, that subordinategenerally "got it through his head."
a great portion of this vast machinery--these hundreds of men andcoaches, and thousands of mules and horses--was in the hands of mr. benholliday.
all the western half of the business was in his hands.
thisreminds me of an incident of palestine travel which is pertinent here, soi will transfer it just in the language in which i find it set down in myholy land note-book:      no doubt everybody has heard of ben holliday--a man of prodigious      energy, who used to send mails and passengers flying across the      continent in his overland stage-coaches like a very whirlwind--two      thousand long miles in fifteen days and a half, by the watch!
but      this fragment of history is not about ben holliday, but about a      young new york boy by the name of jack, who traveled with our small      party of pilgrims in the holy land (and who had traveled to      california in mr. holliday's overland coaches three years before,      and had by no means forgotten it or lost his gushing admiration of      mr. h.) aged nineteen.
jack was a good boy--a good-hearted and      always well-meaning boy, who had been reared in the city of new      york, and although he was bright and knew a great many useful      things, his scriptural education had been a good deal neglected--to      such a degree, indeed, that all holy land history was fresh and new      to him, and all bible names mysteries that had never disturbed his      virgin ear.
also in our party was an elderly pilgrim who was the reverse of      jack, in that he was learned in the scriptures and an enthusiast      concerning them.
he was our encyclopedia, and we were never tired      of listening to his speeches, nor he of making them.
he never      passed a celebrated locality, from bashan to bethlehem, without      illuminating it with an oration.
one day, when camped near the      ruins of jericho, he burst forth with something like this:      "jack, do you see that range of mountains over yonder that bounds      the jordan valley?
the mountains of moab, jack!
think of it, my      boy--the actual mountains of moab--renowned in scripture history!
we are actually standing face to face with those illustrious crags      and peaks--and for all we know" [dropping his voice impressively],      "our eyes may be resting at this very moment upon the spot where      lies the mysterious grave of moses!
think of it, jack!"
jack, you ought to be ashamed of yourself--you ought to      be ashamed of such criminal ignorance.
why, moses, the great guide,      soldier, poet, lawgiver of ancient israel!
jack, from this spot      where we stand, to egypt, stretches a fearful desert three hundred      miles in extent--and across that desert that wonderful man brought      the children of israel!--guiding them with unfailing sagacity for      forty years over the sandy desolation and among the obstructing      rocks and hills, and landed them at last, safe and sound, within      sight of this very spot; and where we now stand they entered the      promised land with anthems of rejoicing!
it was a wonderful,      wonderful thing to do, jack!
think of it!"
only three hundred miles?
ben holliday would      have fetched them through in thirty-six hours!"
the boy meant no harm.
he did not know that he had said anything thatwas wrong or irreverent.
and so no one scolded him or felt offended withhim--and nobody could but some ungenerous spirit incapable of excusingthe heedless blunders of a boy.
at noon on the fifth day out, we arrived at the "crossing of the southplatte," alias "julesburg," alias "overland city," four hundred andseventy miles from st. joseph--the strangest, quaintest, funniestfrontier town that our untraveled eyes had ever stared at and beenastonished with.
it did seem strange enough to see a town again after what appeared to ussuch a long acquaintance with deep, still, almost lifeless and houselesssolitude!
we tumbled out into the busy street feeling like meteoricpeople crumbled off the corner of some other world, and wakened upsuddenly in this.
for an hour we took as much interest in overland cityas if we had never seen a town before.
the reason we had an hour tospare was because we had to change our stage (for a less sumptuousaffair, called a "mud-wagon") and transfer our freight of mails.
presently we got under way again.
we came to the shallow, yellow, muddysouth platte, with its low banks and its scattering flat sand-bars andpigmy islands--a melancholy stream straggling through the centre of theenormous flat plain, and only saved from being impossible to find withthe naked eye by its sentinel rank of scattering trees standing on eitherbank.
the platte was "up," they said--which made me wish i could see itwhen it was down, if it could look any sicker and sorrier.
they said itwas a dangerous stream to cross, now, because its quicksands were liableto swallow up horses, coach and passengers if an attempt was made to fordit.
but the mails had to go, and we made the attempt.
once or twice inmidstream the wheels sunk into the yielding sands so threateningly thatwe half believed we had dreaded and avoided the sea all our lives to beshipwrecked in a "mud-wagon" in the middle of a desert at last.
but wedragged through and sped away toward the setting sun.
next morning, just before dawn, when about five hundred and fifty milesfrom st. joseph, our mud-wagon broke down.
we were to be delayed five orsix hours, and therefore we took horses, by invitation, and joined aparty who were just starting on a buffalo hunt.
it was noble sportgalloping over the plain in the dewy freshness of the morning, but ourpart of the hunt ended in disaster and disgrace, for a wounded buffalobull chased the passenger bemis nearly two miles, and then he forsook hishorse and took to a lone tree.
he was very sullen about the matter forsome twenty-four hours, but at last he began to soften little by little,and finally he said:"well, it was not funny, and there was no sense in those gawks makingthemselves so facetious over it.
i tell you i was angry in earnest forawhile.
i should have shot that long gangly lubber they called hank, ifi could have done it without crippling six or seven other people--but ofcourse i couldn't, the old 'allen's' so confounded comprehensive.
i wishthose loafers had been up in the tree; they wouldn't have wanted to laughso.
if i had had a horse worth a cent--but no, the minute he saw thatbuffalo bull wheel on him and give a bellow, he raised straight up in theair and stood on his heels.
the saddle began to slip, and i took himround the neck and laid close to him, and began to pray.
then he camedown and stood up on the other end awhile, and the bull actually stoppedpawing sand and bellowing to contemplate the inhuman spectacle.
"then the bull made a pass at him and uttered a bellow that soundedperfectly frightful, it was so close to me, and that seemed to literallyprostrate my horse's reason, and make a raving distracted maniac of him,and i wish i may die if he didn't stand on his head for a quarter of aminute and shed tears.
he was absolutely out of his mind--he was, assure as truth itself, and he really didn't know what he was doing.
thenthe bull came charging at us, and my horse dropped down on all fours andtook a fresh start--and then for the next ten minutes he would actuallythrow one hand-spring after another so fast that the bull began to getunsettled, too, and didn't know where to start in--and so he stood theresneezing, and shovelling dust over his back, and bellowing every now andthen, and thinking he had got a fifteen-hundred dollar circus horse forbreakfast, certain.
well, i was first out on his neck--the horse's, notthe bull's--and then underneath, and next on his rump, and sometimes headup, and sometimes heels--but i tell you it seemed solemn and awful to beripping and tearing and carrying on so in the presence of death, as youmight say.
pretty soon the bull made a snatch for us and brought awaysome of my horse's tail (i suppose, but do not know, being pretty busy atthe time), but something made him hungry for solitude and suggested tohim to get up and hunt for it.
"and then you ought to have seen that spider legged old skeleton go!
andyou ought to have seen the bull cut out after him, too--head down, tongueout, tail up, bellowing like everything, and actually mowing down theweeds, and tearing up the earth, and boosting up the sand like awhirlwind!
by george, it was a hot race!
i and the saddle were back onthe rump, and i had the bridle in my teeth and holding on to the pommelwith both hands.
first we left the dogs behind; then we passed a jackassrabbit; then we overtook a cayote, and were gaining on an antelope whenthe rotten girth let go and threw me about thirty yards off to the left,and as the saddle went down over the horse's rump he gave it a lift withhis heels that sent it more than four hundred yards up in the air, i wishi may die in a minute if he didn't.
i fell at the foot of the onlysolitary tree there was in nine counties adjacent (as any creature couldsee with the naked eye), and the next second i had hold of the bark withfour sets of nails and my teeth, and the next second after that i wasastraddle of the main limb and blaspheming my luck in a way that made mybreath smell of brimstone.
i had the bull, now, if he did not think ofone thing.
but that one thing i dreaded.
i dreaded it very seriously.
there was a possibility that the bull might not think of it, but therewere greater chances that he would.
i made up my mind what i would do incase he did.
it was a little over forty feet to the ground from where isat.
i cautiously unwound the lariat from the pommel of my saddle----""your saddle?
did you take your saddle up in the tree with you?"
"take it up in the tree with me?
why, how you talk.
of course i didn't.
no man could do that.
it fell in the tree when it came down."
i unwound the lariat, and fastened one end of it to thelimb.
it was the very best green raw-hide, and capable of sustainingtons.
i made a slip-noose in the other end, and then hung it down to seethe length.
it reached down twenty-two feet--half way to the ground.
i then loaded every barrel of the allen with a double charge.
i said to myself, if he never thinks of that one thing that idread, all right--but if he does, all right anyhow--i am fixed for him.
but don't you know that the very thing a man dreads is the thing thatalways happens?
indeed it is so.
i watched the bull, now, with anxiety--anxiety which no one can conceive of who has not been in such asituation and felt that at any moment death might come.
presently athought came into the bull's eye.
i knew it!
said i--if my nerve failsnow, i am lost.
sure enough, it was just as i had dreaded, he started into climb the tree----""what, the bull?"
"of course--who else?"
"but a bull can't climb a tree."
"he can't, can't he?
since you know so much about it, did you ever see abull try?"
i never dreamt of such a thing."
"well, then, what is the use of your talking that way, then?
because younever saw a thing done, is that any reason why it can't be done?"
"well, all right--go on.
what did you do?"
"the bull started up, and got along well for about ten feet, then slippedand slid back.
i breathed easier.
he tried it again--got up a littlehigher--slipped again.
but he came at it once more, and this time he wascareful.
he got gradually higher and higher, and my spirits went downmore and more.
up he came--an inch at a time--with his eyes hot, and histongue hanging out.
higher and higher--hitched his foot over the stumpof a limb, and looked up, as much as to say, 'you are my meat, friend.'
up again--higher and higher, and getting more excited the closer he got.
he was within ten feet of me!
i took a long breath,--and then said i,'it is now or never.'
i had the coil of the lariat all ready; i paid itout slowly, till it hung right over his head; all of a sudden i let go ofthe slack, and the slipnoose fell fairly round his neck!
quicker thanlightning i out with the allen and let him have it in the face.
it wasan awful roar, and must have scared the bull out of his senses.
when thesmoke cleared away, there he was, dangling in the air, twenty foot fromthe ground, and going out of one convulsion into another faster than youcould count!
i didn't stop to count, anyhow--i shinned down the tree andshot for home."
"bemis, is all that true, just as you have stated it?"
"i wish i may rot in my tracks and die the death of a dog if it isn't."
"well, we can't refuse to believe it, and we don't.
but if there weresome proofs----""proofs!
did i bring back my lariat?"
"did i bring back my horse?"
"did you ever see the bull again?"
"well, then, what more do you want?
i never saw anybody as particular asyou are about a little thing like that."
i made up my mind that if this man was not a liar he only missed it bythe skin of his teeth.
this episode reminds me of an incident of mybrief sojourn in siam, years afterward.
the european citizens of a townin the neighborhood of bangkok had a prodigy among them by the name ofeckert, an englishman--a person famous for the number, ingenuity andimposing magnitude of his lies.
they were always repeating his mostcelebrated falsehoods, and always trying to "draw him out" beforestrangers; but they seldom succeeded.
twice he was invited to the housewhere i was visiting, but nothing could seduce him into a specimen lie.
one day a planter named bascom, an influential man, and a proud andsometimes irascible one, invited me to ride over with him and call oneckert.
as we jogged along, said he:"now, do you know where the fault lies?
it lies in putting eckert on hisguard.
the minute the boys go to pumping at eckert he knows perfectlywell what they are after, and of course he shuts up his shell.
anybodymight know he would.
but when we get there, we must play him finer thanthat.
let him shape the conversation to suit himself--let him drop it orchange it whenever he wants to.
let him see that nobody is trying todraw him out.
just let him have his own way.
he will soon forgethimself and begin to grind out lies like a mill.
don't get impatient--just keep quiet, and let me play him.
i will make him lie.
it does seemto me that the boys must be blind to overlook such an obvious and simpletrick as that."
eckert received us heartily--a pleasant-spoken, gentle-mannered creature.
we sat in the veranda an hour, sipping english ale, and talking about theking, and the sacred white elephant, the sleeping idol, and all manner ofthings; and i noticed that my comrade never led the conversation himselfor shaped it, but simply followed eckert's lead, and betrayed nosolicitude and no anxiety about anything.
the effect was shortlyperceptible.
eckert began to grow communicative; he grew more and moreat his ease, and more and more talkative and sociable.
another hourpassed in the same way, and then all of a sudden eckert said:"oh, by the way!
i came near forgetting.
i have got a thing here toastonish you.
such a thing as neither you nor any other man ever heardof--i've got a cat that will eat cocoanut!
common green cocoanut--andnot only eat the meat, but drink the milk.
it is so--i'll swear to it."
a quick glance from bascom--a glance that i understood--then:"why, bless my soul, i never heard of such a thing.
man, it isimpossible."
"i knew you would say it.
i'll fetch the cat."
he went in the house.
bascom said:"there--what did i tell you?
now, that is the way to handle eckert.
yousee, i have petted him along patiently, and put his suspicions to sleep.
i am glad we came.
you tell the boys about it when you go back.
cat eata cocoanut--oh, my!
now, that is just his way, exactly--he will tell theabsurdest lie, and trust to luck to get out of it again.
"cat eat a cocoanut--the innocent fool!"
eckert approached with his cat, sure enough.
said he:"i'll hold the cat--you bring a cocoanut."
eckert split one open, and chopped up some pieces.
bascom smuggled awink to me, and proffered a slice of the fruit to puss.
she snatched it,swallowed it ravenously, and asked for more!
we rode our two miles in silence, and wide apart.
at least i was silent,though bascom cuffed his horse and cursed him a good deal,notwithstanding the horse was behaving well enough.
when i branched offhomeward, bascom said:"keep the horse till morning.
and--you need not speak of this--foolishness to the boys."
in a little while all interest was taken up in stretching our necks andwatching for the "pony-rider"--the fleet messenger who sped across thecontinent from st. joe to sacramento, carrying letters nineteen hundredmiles in eight days!
think of that for perishable horse and human fleshand blood to do!
the pony-rider was usually a little bit of a man,brimful of spirit and endurance.
no matter what time of the day or nighthis watch came on, and no matter whether it was winter or summer,raining, snowing, hailing, or sleeting, or whether his "beat" was a levelstraight road or a crazy trail over mountain crags and precipices, orwhether it led through peaceful regions or regions that swarmed withhostile indians, he must be always ready to leap into the saddle and beoff like the wind!
there was no idling-time for a pony-rider on duty.
he rode fifty miles without stopping, by daylight, moonlight, starlight,or through the blackness of darkness--just as it happened.
he rode asplendid horse that was born for a racer and fed and lodged like agentleman; kept him at his utmost speed for ten miles, and then, as hecame crashing up to the station where stood two men holding fast a fresh,impatient steed, the transfer of rider and mail-bag was made in thetwinkling of an eye, and away flew the eager pair and were out of sightbefore the spectator could get hardly the ghost of a look.
both riderand horse went "flying light."
the rider's dress was thin, and fittedclose; he wore a "round-about," and a skull-cap, and tucked hispantaloons into his boot-tops like a race-rider.
he carried no arms--hecarried nothing that was not absolutely necessary, for even the postageon his literary freight was worth five dollars a letter.
he got but little frivolous correspondence to carry--his bag had businessletters in it, mostly.
his horse was stripped of all unnecessary weight,too.
he wore a little wafer of a racing-saddle, and no visible blanket.
he wore light shoes, or none at all.
the little flat mail-pocketsstrapped under the rider's thighs would each hold about the bulk of achild's primer.
they held many and many an important business chapterand newspaper letter, but these were written on paper as airy and thin asgold-leaf, nearly, and thus bulk and weight were economized.
thestage-coach traveled about a hundred to a hundred and twenty-five milesa day (twenty-four hours), the pony-rider about two hundred and fifty.
there were about eighty pony-riders in the saddle all the time, night andday, stretching in a long, scattering procession from missouri tocalifornia, forty flying eastward, and forty toward the west, and amongthem making four hundred gallant horses earn a stirring livelihood andsee a deal of scenery every single day in the year.
we had had a consuming desire, from the beginning, to see a pony-rider,but somehow or other all that passed us and all that met us managed tostreak by in the night, and so we heard only a whiz and a hail, and theswift phantom of the desert was gone before we could get our heads out ofthe windows.
but now we were expecting one along every moment, and wouldsee him in broad daylight.
presently the driver exclaims:"here he comes!"
every neck is stretched further, and every eye strained wider.
awayacross the endless dead level of the prairie a black speck appearsagainst the sky, and it is plain that it moves.
well, i should think so!
in a second or two it becomes a horse and rider, rising and falling,rising and falling--sweeping toward us nearer and nearer--growing moreand more distinct, more and more sharply defined--nearer and stillnearer, and the flutter of the hoofs comes faintly to the ear--anotherinstant a whoop and a hurrah from our upper deck, a wave of the rider'shand, but no reply, and man and horse burst past our excited faces, andgo winging away like a belated fragment of a storm!
so sudden is it all, and so like a flash of unreal fancy, that but forthe flake of white foam left quivering and perishing on a mail-sack afterthe vision had flashed by and disappeared, we might have doubted whetherwe had seen any actual horse and man at all, maybe.
we rattled through scott's bluffs pass, by and by.
it was along heresomewhere that we first came across genuine and unmistakable alkali waterin the road, and we cordially hailed it as a first-class curiosity, and athing to be mentioned with eclat in letters to the ignorant at home.
this water gave the road a soapy appearance, and in many places theground looked as if it had been whitewashed.
i think the strange alkaliwater excited us as much as any wonder we had come upon yet, and i knowwe felt very complacent and conceited, and better satisfied with lifeafter we had added it to our list of things which we had seen and someother people had not.
in a small way we were the same sort of simpletonsas those who climb unnecessarily the perilous peaks of mont blanc and thematterhorn, and derive no pleasure from it except the reflection that itisn't a common experience.
but once in a while one of those partiestrips and comes darting down the long mountain-crags in a sittingposture, making the crusted snow smoke behind him, flitting from bench tobench, and from terrace to terrace, jarring the earth where he strikes,and still glancing and flitting on again, sticking an iceberg intohimself every now and then, and tearing his clothes, snatching at thingsto save himself, taking hold of trees and fetching them along with him,roots and all, starting little rocks now and then, then big boulders,then acres of ice and snow and patches of forest, gathering and stillgathering as he goes, adding and still adding to his massed and sweepinggrandeur as he nears a three thousand-foot precipice, till at last hewaves his hat magnificently and rides into eternity on the back of araging and tossing avalanche!
this is all very fine, but let us not be carried away by excitement, butask calmly, how does this person feel about it in his cooler moments nextday, with six or seven thousand feet of snow and stuff on top of him?
we crossed the sand hills near the scene of the indian mail robbery andmassacre of 1856, wherein the driver and conductor perished, and also allthe passengers but one, it was supposed; but this must have been amistake, for at different times afterward on the pacific coast i waspersonally acquainted with a hundred and thirty-three or four people whowere wounded during that massacre, and barely escaped with their lives.
there was no doubt of the truth of it--i had it from their own lips.
oneof these parties told me that he kept coming across arrow-heads in hissystem for nearly seven years after the massacre; and another of themtold me that he was struck so literally full of arrows that after theindians were gone and he could raise up and examine himself, he could notrestrain his tears, for his clothes were completely ruined.
the most trustworthy tradition avers, however, that only one man, aperson named babbitt, survived the massacre, and he was desperatelywounded.
he dragged himself on his hands and knee (for one leg wasbroken) to a station several miles away.
he did it during portions oftwo nights, lying concealed one day and part of another, and for morethan forty hours suffering unimaginable anguish from hunger, thirst andbodily pain.
the indians robbed the coach of everything it contained,including quite an amount of treasure.
we passed fort laramie in the night, and on the seventh morning out wefound ourselves in the black hills, with laramie peak at our elbow(apparently) looming vast and solitary--a deep, dark, rich indigo blue inhue, so portentously did the old colossus frown under his beetling browsof storm-cloud.
he was thirty or forty miles away, in reality, but heonly seemed removed a little beyond the low ridge at our right.
webreakfasted at horse-shoe station, six hundred and seventy-six miles outfrom st. joseph.
we had now reached a hostile indian country, and duringthe afternoon we passed laparelle station, and enjoyed great discomfortall the time we were in the neighborhood, being aware that many of thetrees we dashed by at arm's length concealed a lurking indian or two.
during the preceding night an ambushed savage had sent a bullet throughthe pony-rider's jacket, but he had ridden on, just the same, becausepony-riders were not allowed to stop and inquire into such things exceptwhen killed.
as long as they had life enough left in them they had tostick to the horse and ride, even if the indians had been waiting forthem a week, and were entirely out of patience.
about two hours and ahalf before we arrived at laparelle station, the keeper in charge of ithad fired four times at an indian, but he said with an injured air thatthe indian had "skipped around so's to spile everything--and ammunition'sblamed skurse, too."
the most natural inference conveyed by his manner ofspeaking was, that in "skipping around," the indian had taken an unfairadvantage.
the coach we were in had a neat hole through its front--a reminiscence ofits last trip through this region.
the bullet that made it wounded thedriver slightly, but he did not mind it much.
he said the place to keepa man "huffy" was down on the southern overland, among the apaches,before the company moved the stage line up on the northern route.
hesaid the apaches used to annoy him all the time down there, and that hecame as near as anything to starving to death in the midst of abundance,because they kept him so leaky with bullet holes that he "couldn't holdhis vittles."
this person's statement were not generally believed.
we shut the blinds down very tightly that first night in the hostileindian country, and lay on our arms.
we slept on them some, but most ofthe time we only lay on them.
we did not talk much, but kept quiet andlistened.
it was an inky-black night, and occasionally rainy.
we wereamong woods and rocks, hills and gorges--so shut in, in fact, that whenwe peeped through a chink in a curtain, we could discern nothing.
thedriver and conductor on top were still, too, or only spoke at longintervals, in low tones, as is the way of men in the midst of invisibledangers.
we listened to rain-drops pattering on the roof; and thegrinding of the wheels through the muddy gravel; and the low wailing ofthe wind; and all the time we had that absurd sense upon us, inseparablefrom travel at night in a close-curtained vehicle, the sense of remainingperfectly still in one place, notwithstanding the jolting and swaying ofthe vehicle, the trampling of the horses, and the grinding of the wheels.
we listened a long time, with intent faculties and bated breath; everytime one of us would relax, and draw a long sigh of relief and start tosay something, a comrade would be sure to utter a sudden "hark!"
andinstantly the experimenter was rigid and listening again.
so thetiresome minutes and decades of minutes dragged away, until at last ourtense forms filmed over with a dulled consciousness, and we slept, if onemight call such a condition by so strong a name--for it was a sleep setwith a hair-trigger.
it was a sleep seething and teeming with a weirdand distressful confusion of shreds and fag-ends of dreams--a sleep thatwas a chaos.
presently, dreams and sleep and the sullen hush of thenight were startled by a ringing report, and cloven by such a long, wild,agonizing shriek!
then we heard--ten steps from the stage--"help!
[it was our driver's voice.]
kill him like a dog!"
"i'm being murdered!
will no man lend me a pistol?"
head him off!
head him off!"
[two pistol shots; a confusion of voices and the trampling of many feet,as if a crowd were closing and surging together around some object;several heavy, dull blows, as with a club; a voice that said appealingly,"don't, gentlemen, please don't--i'm a dead man!"
then a fainter groan,and another blow, and away sped the stage into the darkness, and left thegrisly mystery behind us.]
what a startle it was!
eight seconds would amply cover the time itoccupied--maybe even five would do it.
we only had time to plunge at acurtain and unbuckle and unbutton part of it in an awkward and hinderingflurry, when our whip cracked sharply overhead, and we went rumbling andthundering away, down a mountain "grade."
we fed on that mystery the rest of the night--what was left of it, for itwas waning fast.
it had to remain a present mystery, for all we couldget from the conductor in answer to our hails was something that sounded,through the clatter of the wheels, like "tell you in the morning!"
so we lit our pipes and opened the corner of a curtain for a chimney, andlay there in the dark, listening to each other's story of how he firstfelt and how many thousand indians he first thought had hurled themselvesupon us, and what his remembrance of the subsequent sounds was, and theorder of their occurrence.
and we theorized, too, but there was never atheory that would account for our driver's voice being out there, nor yetaccount for his indian murderers talking such good english, if they wereindians.
so we chatted and smoked the rest of the night comfortably away, ourboding anxiety being somehow marvelously dissipated by the real presenceof something to be anxious about.
we never did get much satisfaction about that dark occurrence.
all thatwe could make out of the odds and ends of the information we gathered inthe morning, was that the disturbance occurred at a station; that wechanged drivers there, and that the driver that got off there had beentalking roughly about some of the outlaws that infested the region ("forthere wasn't a man around there but had a price on his head and didn'tdare show himself in the settlements," the conductor said); he had talkedroughly about these characters, and ought to have "drove up there withhis pistol cocked and ready on the seat alongside of him, and begunbusiness himself, because any softy would know they would be laying forhim."
that was all we could gather, and we could see that neither the conductornor the new driver were much concerned about the matter.
they plainlyhad little respect for a man who would deliver offensive opinions ofpeople and then be so simple as to come into their presence unprepared to"back his judgment," as they pleasantly phrased the killing of anyfellow-being who did not like said opinions.
and likewise they plainlyhad a contempt for the man's poor discretion in venturing to rouse thewrath of such utterly reckless wild beasts as those outlaws--and theconductor added:"i tell you it's as much as slade himself want to do!"
this remark created an entire revolution in my curiosity.
i carednothing now about the indians, and even lost interest in the murdereddriver.
there was such magic in that name, slade!
day or night, now, istood always ready to drop any subject in hand, to listen to somethingnew about slade and his ghastly exploits.
even before we got to overlandcity, we had begun to hear about slade and his "division" (for he was a"division-agent") on the overland; and from the hour we had left overlandcity we had heard drivers and conductors talk about only three things--"californy," the nevada silver mines, and this desperado slade.
and adeal the most of the talk was about slade.
we had gradually come to havea realizing sense of the fact that slade was a man whose heart and handsand soul were steeped in the blood of offenders against his dignity; aman who awfully avenged all injuries, affront, insults or slights, ofwhatever kind--on the spot if he could, years afterward if lack ofearlier opportunity compelled it; a man whose hate tortured him day andnight till vengeance appeased it--and not an ordinary vengeance either,but his enemy's absolute death--nothing less; a man whose face wouldlight up with a terrible joy when he surprised a foe and had him at adisadvantage.
a high and efficient servant of the overland, an outlawamong outlaws and yet their relentless scourge, slade was at once themost bloody, the most dangerous and the most valuable citizen thatinhabited the savage fastnesses of the mountains.
really and truly, two thirds of the talk of drivers and conductors hadbeen about this man slade, ever since the day before we reachedjulesburg.
in order that the eastern reader may have a clear conceptionof what a rocky mountain desperado is, in his highest state ofdevelopment, i will reduce all this mass of overland gossip to onestraightforward narrative, and present it in the following shape:slade was born in illinois, of good parentage.
at about twenty-six yearsof age he killed a man in a quarrel and fled the country.
at st. joseph,missouri, he joined one of the early california-bound emigrant trains,and was given the post of train-master.
one day on the plains he had anangry dispute with one of his wagon-drivers, and both drew theirrevolvers.
but the driver was the quicker artist, and had his weaponcocked first.
so slade said it was a pity to waste life on so small amatter, and proposed that the pistols be thrown on the ground and thequarrel settled by a fist-fight.
the unsuspecting driver agreed, andthrew down his pistol--whereupon slade laughed at his simplicity, andshot him dead!
he made his escape, and lived a wild life for awhile, dividing his timebetween fighting indians and avoiding an illinois sheriff, who had beensent to arrest him for his first murder.
it is said that in one indianbattle he killed three savages with his own hand, and afterward cut theirears off and sent them, with his compliments, to the chief of the tribe.
slade soon gained a name for fearless resolution, and this was sufficientmerit to procure for him the important post of overland division-agent atjulesburg, in place of mr. jules, removed.
for some time previously, thecompany's horses had been frequently stolen, and the coaches delayed, bygangs of outlaws, who were wont to laugh at the idea of any man's havingthe temerity to resent such outrages.
slade resented them promptly.
the outlaws soon found that the new agent was a man who did not fearanything that breathed the breath of life.
he made short work of alloffenders.
the result was that delays ceased, the company's property waslet alone, and no matter what happened or who suffered, slade's coacheswent through, every time!
true, in order to bring about this wholesomechange, slade had to kill several men--some say three, others say four,and others six--but the world was the richer for their loss.
the firstprominent difficulty he had was with the ex-agent jules, who bore thereputation of being a reckless and desperate man himself.
jules hatedslade for supplanting him, and a good fair occasion for a fight was allhe was waiting for.
by and by slade dared to employ a man whom jules hadonce discharged.
next, slade seized a team of stage-horses which heaccused jules of having driven off and hidden somewhere for his own use.
war was declared, and for a day or two the two men walked warily aboutthe streets, seeking each other, jules armed with a double-barreled shotgun, and slade with his history-creating revolver.
finally, as sladestepped into a store jules poured the contents of his gun into him frombehind the door.
slade was plucky, and jules got several bad pistolwounds in return.
then both men fell, and were carried to their respective lodgings, bothswearing that better aim should do deadlier work next time.
both werebedridden a long time, but jules got to his feet first, and gathering hispossessions together, packed them on a couple of mules, and fled to therocky mountains to gather strength in safety against the day ofreckoning.
for many months he was not seen or heard of, and wasgradually dropped out of the remembrance of all save slade himself.
butslade was not the man to forget him.
on the contrary, common report saidthat slade kept a reward standing for his capture, dead or alive!
after awhile, seeing that slade's energetic administration had restoredpeace and order to one of the worst divisions of the road, the overlandstage company transferred him to the rocky ridge division in the rockymountains, to see if he could perform a like miracle there.
it was thevery paradise of outlaws and desperadoes.
there was absolutely nosemblance of law there.
violence was the rule.
force was the onlyrecognized authority.
the commonest misunderstandings were settled onthe spot with the revolver or the knife.
murders were done in open day,and with sparkling frequency, and nobody thought of inquiring into them.
it was considered that the parties who did the killing had their privatereasons for it; for other people to meddle would have been looked upon asindelicate.
after a murder, all that rocky mountain etiquette requiredof a spectator was, that he should help the gentleman bury his game--otherwise his churlishness would surely be remembered against him thefirst time he killed a man himself and needed a neighborly turn ininterring him.
slade took up his residence sweetly and peacefully in the midst of thishive of horse-thieves and assassins, and the very first time one of themaired his insolent swaggerings in his presence he shot him dead!
hebegan a raid on the outlaws, and in a singularly short space of time hehad completely stopped their depredations on the stage stock, recovered alarge number of stolen horses, killed several of the worst desperadoes ofthe district, and gained such a dread ascendancy over the rest that theyrespected him, admired him, feared him, obeyed him!
he wrought the samemarvelous change in the ways of the community that had marked hisadministration at overland city.
he captured two men who had stolenoverland stock, and with his own hands he hanged them.
he was supremejudge in his district, and he was jury and executioner likewise--and notonly in the case of offences against his employers, but against passingemigrants as well.
on one occasion some emigrants had their stock lostor stolen, and told slade, who chanced to visit their camp.
with asingle companion he rode to a ranch, the owners of which he suspected,and opening the door, commenced firing, killing three, and wounding thefourth.
from a bloodthirstily interesting little montana book.--["the vigilantesof montana," by prof. thos.
--i take this paragraph:      "while on the road, slade held absolute sway.
he would ride down to      a station, get into a quarrel, turn the house out of windows, and      maltreat the occupants most cruelly.
the unfortunates had no means      of redress, and were compelled to recuperate as best they could."
on one of these occasions, it is said he killed the father of the finelittle half-breed boy jemmy, whom he adopted, and who lived with hiswidow after his execution.
stories of slade's hanging men, and ofinnumerable assaults, shootings, stabbings and beatings, in which he wasa principal actor, form part of the legends of the stage line.
as forminor quarrels and shootings, it is absolutely certain that a minutehistory of slade's life would be one long record of such practices.
slade was a matchless marksman with a navy revolver.
the legends saythat one morning at rocky ridge, when he was feeling comfortable, he sawa man approaching who had offended him some days before--observe the finememory he had for matters like that--and, "gentlemen," said slade,drawing, "it is a good twenty-yard shot--i'll clip the third button onhis coat!"
which he did.
the bystanders all admired it.
and they allattended the funeral, too.
on one occasion a man who kept a little whisky-shelf at the station didsomething which angered slade--and went and made his will.
a day or twoafterward slade came in and called for some brandy.
the man reachedunder the counter (ostensibly to get a bottle--possibly to get somethingelse), but slade smiled upon him that peculiarly bland and satisfiedsmile of his which the neighbors had long ago learned to recognize as adeath-warrant in disguise, and told him to "none of that!--pass out thehigh-priced article."
so the poor bar-keeper had to turn his back andget the high-priced brandy from the shelf; and when he faced around againhe was looking into the muzzle of slade's pistol.
"and the nextinstant," added my informant, impressively, "he was one of the deadestmen that ever lived."
the stage-drivers and conductors told us that sometimes slade would leavea hated enemy wholly unmolested, unnoticed and unmentioned, for weekstogether--had done it once or twice at any rate.
and some said theybelieved he did it in order to lull the victims into unwatchfulness, sothat he could get the advantage of them, and others said they believed hesaved up an enemy that way, just as a schoolboy saves up a cake, and madethe pleasure go as far as it would by gloating over the anticipation.
one of these cases was that of a frenchman who had offended slade.
to the surprise of everybody slade did not kill him on the spot, but lethim alone for a considerable time.
finally, however, he went to thefrenchman's house very late one night, knocked, and when his enemy openedthe door, shot him dead--pushed the corpse inside the door with his foot,set the house on fire and burned up the dead man, his widow and threechildren!
i heard this story from several different people, and theyevidently believed what they were saying.
it may be true, and it maynot.
"give a dog a bad name," etc.
slade was captured, once, by a party of men who intended to lynch him.
they disarmed him, and shut him up in a strong log-house, and placed aguard over him.
he prevailed on his captors to send for his wife, sothat he might have a last interview with her.
she was a brave, loving,spirited woman.
she jumped on a horse and rode for life and death.
when she arrived they let her in without searching her, and before thedoor could be closed she whipped out a couple of revolvers, and she andher lord marched forth defying the party.
and then, under a brisk fire,they mounted double and galloped away unharmed!
in the fulness of time slade's myrmidons captured his ancient enemyjules, whom they found in a well-chosen hiding-place in the remotefastnesses of the mountains, gaining a precarious livelihood with hisrifle.
they brought him to rocky ridge, bound hand and foot, anddeposited him in the middle of the cattle-yard with his back against apost.
it is said that the pleasure that lit slade's face when he heardof it was something fearful to contemplate.
he examined his enemy to seethat he was securely tied, and then went to bed, content to wait tillmorning before enjoying the luxury of killing him.
jules spent the nightin the cattle-yard, and it is a region where warm nights are never known.
in the morning slade practised on him with his revolver, nipping theflesh here and there, and occasionally clipping off a finger, while julesbegged him to kill him outright and put him out of his misery.
finallyslade reloaded, and walking up close to his victim, made somecharacteristic remarks and then dispatched him.
the body lay there halfa day, nobody venturing to touch it without orders, and then sladedetailed a party and assisted at the burial himself.
but he first cutoff the dead man's ears and put them in his vest pocket, where he carriedthem for some time with great satisfaction.
that is the story as i havefrequently heard it told and seen it in print in california newspapers.
it is doubtless correct in all essential particulars.
in due time we rattled up to a stage-station, and sat down tobreakfast with a half-savage, half-civilized company of armed andbearded mountaineers, ranchmen and station employees.
the mostgentlemanly-appearing, quiet and affable officer we had yet found alongthe road in the overland company's service was the person who sat at thehead of the table, at my elbow.
never youth stared and shivered as i didwhen i heard them call him slade!
here was romance, and i sitting face to face with it!--looking upon it--touching it--hobnobbing with it, as it were!
here, right by my side, wasthe actual ogre who, in fights and brawls and various ways, had taken thelives of twenty-six human beings, or all men lied about him!
i suppose iwas the proudest stripling that ever traveled to see strange lands andwonderful people.
he was so friendly and so gentle-spoken that i warmed to him inspite of his awful history.
it was hardly possible to realize thatthis pleasant person was the pitiless scourge of the outlaws, theraw-head-and-bloody-bones the nursing mothers of the mountains terrifiedtheir children with.
and to this day i can remember nothing remarkableabout slade except that his face was rather broad across the cheek bones,and that the cheek bones were low and the lips peculiarly thin andstraight.
but that was enough to leave something of an effect upon me,for since then i seldom see a face possessing those characteristicswithout fancying that the owner of it is a dangerous man.
the coffee ran out.
at least it was reduced to one tin-cupful, and sladewas about to take it when he saw that my cup was empty.
he politely offered to fill it, but although i wanted it, i politelydeclined.
i was afraid he had not killed anybody that morning, and mightbe needing diversion.
but still with firm politeness he insisted onfilling my cup, and said i had traveled all night and better deserved itthan he--and while he talked he placidly poured the fluid, to the lastdrop.
i thanked him and drank it, but it gave me no comfort, for i couldnot feel sure that he would not be sorry, presently, that he had given itaway, and proceed to kill me to distract his thoughts from the loss.
but nothing of the kind occurred.
we left him with only twenty-six deadpeople to account for, and i felt a tranquil satisfaction in the thoughtthat in so judiciously taking care of no.
1 at that breakfast-table i hadpleasantly escaped being no.
27.  slade came out to the coach and saw usoff, first ordering certain rearrangements of the mail-bags for ourcomfort, and then we took leave of him, satisfied that we should hear ofhim again, some day, and wondering in what connection.
and sure enough, two or three years afterward, we did hear him again.
news came to the pacific coast that the vigilance committee in montana(whither slade had removed from rocky ridge) had hanged him.
i find anaccount of the affair in the thrilling little book i quoted a paragraphfrom in the last chapter--"the vigilantes of montana; being a reliableaccount of the capture, trial and execution of henry plummer's notoriousroad agent band: by prof. thos.
j. dimsdale, virginia city, m.t."
mr. dimsdale's chapter is well worth reading, as a specimen of how thepeople of the frontier deal with criminals when the courts of law proveinefficient.
mr. dimsdale makes two remarks about slade, both of whichare accurately descriptive, and one of which is exceedingly picturesque:"those who saw him in his natural state only, would pronounce him to be akind husband, a most hospitable host and a courteous gentleman; on thecontrary, those who met him when maddened with liquor and surrounded by agang of armed roughs, would pronounce him a fiend incarnate."
and this:"from fort kearney, west, he was feared a great deal more than thealmighty."
for compactness, simplicity and vigor of expression, i will"back" that sentence against anything in literature.
mr. dimsdale'snarrative is as follows.
in all places where italics occur, they aremine:      after the execution of the five men on the 14th of january, the      vigilantes considered that their work was nearly ended.
they had      freed the country of highwaymen and murderers to a great extent, and      they determined that in the absence of the regular civil authority      they would establish a people's court where all offenders should be      tried by judge and jury.
this was the nearest approach to social      order that the circumstances permitted, and, though strict legal      authority was wanting, yet the people were firmly determined to      maintain its efficiency, and to enforce its decrees.
it may here be      mentioned that the overt act which was the last round on the fatal      ladder leading to the scaffold on which slade perished, was the      tearing in pieces and stamping upon a writ of this court, followed      by his arrest of the judge alex.
davis, by authority of a presented      derringer, and with his own hands.
j. a. slade was himself, we have been informed, a vigilante; he      openly boasted of it, and said he knew all that they knew.
he was      never accused, or even suspected, of either murder or robbery,      committed in this territory (the latter crime was never laid to his      charge, in any place); but that he had killed several men in other      localities was notorious, and his bad reputation in this respect was      a most powerful argument in determining his fate, when he was      finally arrested for the offence above mentioned.
on returning from      milk river he became more and more addicted to drinking, until at      last it was a common feat for him and his friends to "take the      town."
he and a couple of his dependents might often be seen on one      horse, galloping through the streets, shouting and yelling, firing      revolvers, etc.
on many occasions he would ride his horse into      stores, break up bars, toss the scales out of doors and use most      insulting language to parties present.
just previous to the day of      his arrest, he had given a fearful beating to one of his followers;      but such was his influence over them that the man wept bitterly at      the gallows, and begged for his life with all his power.
it had      become quite common, when slade was on a spree, for the shop-keepers      and citizens to close the stores and put out all the lights; being      fearful of some outrage at his hands.
for his wanton destruction of      goods and furniture, he was always ready to pay, when sober, if he      had money; but there were not a few who regarded payment as small      satisfaction for the outrage, and these men were his personal      enemies.
from time to time slade received warnings from men that he well knew      would not deceive him, of the certain end of his conduct.
there was      not a moment, for weeks previous to his arrest, in which the public      did not expect to hear of some bloody outrage.
the dread of his      very name, and the presence of the armed band of hangers-on who      followed him alone prevented a resistance which must certainly have      ended in the instant murder or mutilation of the opposing party.
slade was frequently arrested by order of the court whose      organization we have described, and had treated it with respect by      paying one or two fines and promising to pay the rest when he had      money; but in the transaction that occurred at this crisis, he      forgot even this caution, and goaded by passion and the hatred of      restraint, he sprang into the embrace of death.
slade had been drunk and "cutting up" all night.
he and his      companions had made the town a perfect hell.
in the morning, j. m.      fox, the sheriff, met him, arrested him, took him into court and      commenced reading a warrant that he had for his arrest, by way of      arraignment.
he became uncontrollably furious, and seizing the      writ, he tore it up, threw it on the ground and stamped upon it.
the clicking of the locks of his companions' revolvers was instantly      heard, and a crisis was expected.
the sheriff did not attempt his      retention; but being at least as prudent as he was valiant, he      succumbed, leaving slade the master of the situation and the      conqueror and ruler of the courts, law and law-makers.
this was a      declaration of war, and was so accepted.
the vigilance committee      now felt that the question of social order and the preponderance of      the law-abiding citizens had then and there to be decided.
they      knew the character of slade, and they were well aware that they must      submit to his rule without murmur, or else that he must be dealt      with in such fashion as would prevent his being able to wreak his      vengeance on the committee, who could never have hoped to live in      the territory secure from outrage or death, and who could never      leave it without encountering his friend, whom his victory would      have emboldened and stimulated to a pitch that would have rendered      them reckless of consequences.
the day previous he had ridden into      dorris's store, and on being requested to leave, he drew his      revolver and threatened to kill the gentleman who spoke to him.
another saloon he had led his horse into, and buying a bottle of      wine, he tried to make the animal drink it.
this was not considered      an uncommon performance, as he had often entered saloons and      commenced firing at the lamps, causing a wild stampede.
a leading member of the committee met slade, and informed him in the      quiet, earnest manner of one who feels the importance of what he is      saying: "slade, get your horse at once, and go home, or there will      be ---- to pay."
slade started and took a long look, with his dark      and piercing eyes, at the gentleman.
"what do you mean?"
"you have no right to ask me what i mean," was the quiet reply, "get      your horse at once, and remember what i tell you."
after a short      pause he promised to do so, and actually got into the saddle; but,      being still intoxicated, he began calling aloud to one after another      of his friends, and at last seemed to have forgotten the warning he      had received and became again uproarious, shouting the name of a      well-known courtezan in company with those of two men whom he      considered heads of the committee, as a sort of challenge; perhaps,      however, as a simple act of bravado.
it seems probable that the      intimation of personal danger he had received had not been forgotten      entirely; though fatally for him, he took a foolish way of showing      his remembrance of it.
he sought out alexander davis, the judge of      the court, and drawing a cocked derringer, he presented it at his      head, and told him that he should hold him as a hostage for his own      safety.
as the judge stood perfectly quiet, and offered no      resistance to his captor, no further outrage followed on this score.
previous to this, on account of the critical state of affairs, the      committee had met, and at last resolved to arrest him.
his      execution had not been agreed upon, and, at that time, would have      been negatived, most assuredly.
a messenger rode down to nevada to      inform the leading men of what was on hand, as it was desirable to      show that there was a feeling of unanimity on the subject, all along      the gulch.
the miners turned out almost en masse, leaving their work and      forming in solid column about six hundred strong, armed to the      teeth, they marched up to virginia.
the leader of the body well      knew the temper of his men on the subject.
he spurred on ahead of      them, and hastily calling a meeting of the executive, he told them      plainly that the miners meant "business," and that, if they came up,      they would not stand in the street to be shot down by slade's      friends; but that they would take him and hang him.
the meeting was      small, as the virginia men were loath to act at all.
this momentous      announcement of the feeling of the lower town was made to a cluster      of men, who were deliberation behind a wagon, at the rear of a store      on main street.
the committee were most unwilling to proceed to extremities.
all      the duty they had ever performed seemed as nothing to the task      before them; but they had to decide, and that quickly.
it was      finally agreed that if the whole body of the miners were of the      opinion that he should be hanged, that the committee left it in      their hands to deal with him.
off, at hot speed, rode the leader of      the nevada men to join his command.
slade had found out what was intended, and the news sobered him      instantly.
he went into p. s. pfouts' store, where davis was, and      apologized for his conduct, saying that he would take it all back.
the head of the column now wheeled into wallace street and marched      up at quick time.
halting in front of the store, the executive      officer of the committee stepped forward and arrested slade, who was      at once informed of his doom, and inquiry was made as to whether he      had any business to settle.
several parties spoke to him on the      subject; but to all such inquiries he turned a deaf ear, being      entirely absorbed in the terrifying reflections on his own awful      position.
he never ceased his entreaties for life, and to see his      dear wife.
the unfortunate lady referred to, between whom and slade      there existed a warm affection, was at this time living at their      ranch on the madison.
she was possessed of considerable personal      attractions; tall, well-formed, of graceful carriage, pleasing      manners, and was, withal, an accomplished horsewoman.
a messenger from slade rode at full speed to inform her of her      husband's arrest.
in an instant she was in the saddle, and with all      the energy that love and despair could lend to an ardent temperament      and a strong physique, she urged her fleet charger over the twelve      miles of rough and rocky ground that intervened between her and the      object of her passionate devotion.
meanwhile a party of volunteers had made the necessary preparations      for the execution, in the valley traversed by the branch.
beneath      the site of pfouts and russell's stone building there was a corral,      the gate-posts of which were strong and high.
across the top was      laid a beam, to which the rope was fastened, and a dry-goods box      served for the platform.
to this place slade was marched,      surrounded by a guard, composing the best armed and most numerous      force that has ever appeared in montana territory.
the doomed man had so exhausted himself by tears, prayers and      lamentations, that he had scarcely strength left to stand under the      fatal beam.
he repeatedly exclaimed, "my god!
must i die?
oh, my dear wife!"
on the return of the fatigue party, they encountered some friends of      slade, staunch and reliable citizens and members of the committee,      but who were personally attached to the condemned.
on hearing of      his sentence, one of them, a stout-hearted man, pulled out his      handkerchief and walked away, weeping like a child.
slade still      begged to see his wife, most piteously, and it seemed hard to deny      his request; but the bloody consequences that were sure to follow      the inevitable attempt at a rescue, that her presence and entreaties      would have certainly incited, forbade the granting of his request.
several gentlemen were sent for to see him, in his last moments, one      of whom (judge davis) made a short address to the people; but in      such low tones as to be inaudible, save to a few in his immediate      vicinity.
one of his friends, after exhausting his powers of      entreaty, threw off his coat and declared that the prisoner could      not be hanged until he himself was killed.
a hundred guns were      instantly leveled at him; whereupon he turned and fled; but, being      brought back, he was compelled to resume his coat, and to give a      promise of future peaceable demeanor.
scarcely a leading man in virginia could be found, though numbers of      the citizens joined the ranks of the guard when the arrest was made.
all lamented the stern necessity which dictated the execution.
everything being ready, the command was given, "men, do your duty,"      and the box being instantly slipped from beneath his feet, he died      almost instantaneously.
the body was cut down and carried to the virginia hotel, where, in a      darkened room, it was scarcely laid out, when the unfortunate and      bereaved companion of the deceased arrived, at headlong speed, to      find that all was over, and that she was a widow.
her grief and      heart-piercing cries were terrible evidences of the depth of her      attachment for her lost husband, and a considerable period elapsed      before she could regain the command of her excited feelings.
there is something about the desperado-nature that is whollyunaccountable--at least it looks unaccountable.
it is this.
the truedesperado is gifted with splendid courage, and yet he will take the mostinfamous advantage of his enemy; armed and free, he will stand up beforea host and fight until he is shot all to pieces, and yet when he is underthe gallows and helpless he will cry and plead like a child.
words arecheap, and it is easy to call slade a coward (all executed men who do not"die game" are promptly called cowards by unreflecting people), and whenwe read of slade that he "had so exhausted himself by tears, prayers andlamentations, that he had scarcely strength left to stand under the fatalbeam," the disgraceful word suggests itself in a moment--yet infrequently defying and inviting the vengeance of banded rocky mountaincut-throats by shooting down their comrades and leaders, and neveroffering to hide or fly, slade showed that he was a man of peerlessbravery.
no coward would dare that.
many a notorious coward, many achicken-livered poltroon, coarse, brutal, degraded, has made his dyingspeech without a quaver in his voice and been swung into eternity withwhat looked liked the calmest fortitude, and so we are justified inbelieving, from the low intellect of such a creature, that it was notmoral courage that enabled him to do it.
then, if moral courage is notthe requisite quality, what could it have been that this stout-heartedslade lacked?--this bloody, desperate, kindly-mannered, urbane gentleman,who never hesitated to warn his most ruffianly enemies that he would killthem whenever or wherever he came across them next!
i think it is aconundrum worth investigating.
just beyond the breakfast-station we overtook a mormon emigrant train ofthirty-three wagons; and tramping wearily along and driving their herd ofloose cows, were dozens of coarse-clad and sad-looking men, women andchildren, who had walked as they were walking now, day after day foreight lingering weeks, and in that time had compassed the distance ourstage had come in eight days and three hours--seven hundred andninety-eight miles!
they were dusty and uncombed, hatless, bonnetlessand ragged, and they did look so tired!
after breakfast, we bathed in horse creek, a (previously) limpid,sparkling stream--an appreciated luxury, for it was very seldom that ourfurious coach halted long enough for an indulgence of that kind.
wechanged horses ten or twelve times in every twenty-four hours--changedmules, rather--six mules--and did it nearly every time in four minutes.
it was lively work.
as our coach rattled up to each station sixharnessed mules stepped gayly from the stable; and in the twinkling of aneye, almost, the old team was out, and the new one in and we off and awayagain.
during the afternoon we passed sweetwater creek, independence rock,devil's gate and the devil's gap.
the latter were wild specimens ofrugged scenery, and full of interest--we were in the heart of the rockymountains, now.
and we also passed by "alkali" or "soda lake," and wewoke up to the fact that our journey had stretched a long way across theworld when the driver said that the mormons often came there from greatsalt lake city to haul away saleratus.
he said that a few days gone bythey had shoveled up enough pure saleratus from the ground (it was a drylake) to load two wagons, and that when they got these two wagons-loadsof a drug that cost them nothing, to salt lake, they could sell it fortwenty-five cents a pound.
in the night we sailed by a most notable curiosity, and one we had beenhearing a good deal about for a day or two, and were suffering to see.
this was what might be called a natural ice-house.
it was august, now,and sweltering weather in the daytime, yet at one of the stations the mencould scape the soil on the hill-side under the lee of a range ofboulders, and at a depth of six inches cut out pure blocks of ice--hard,compactly frozen, and clear as crystal!
toward dawn we got under way again, and presently as we sat with raisedcurtains enjoying our early-morning smoke and contemplating the firstsplendor of the rising sun as it swept down the long array of mountainpeaks, flushing and gilding crag after crag and summit after summit, asif the invisible creator reviewed his gray veterans and they saluted witha smile, we hove in sight of south pass city.
the hotel-keeper, thepostmaster, the blacksmith, the mayor, the constable, the city marshaland the principal citizen and property holder, all came out and greetedus cheerily, and we gave him good day.
he gave us a little indian news,and a little rocky mountain news, and we gave him some plains informationin return.
he then retired to his lonely grandeur and we climbed on upamong the bristling peaks and the ragged clouds.
south pass cityconsisted of four log cabins, one if which was unfinished, and thegentleman with all those offices and titles was the chiefest of the tencitizens of the place.
think of hotel-keeper, postmaster, blacksmith,mayor, constable, city marshal and principal citizen all condensed intoone person and crammed into one skin.
bemis said he was "a perfectallen's revolver of dignities."
and he said that if he were to die aspostmaster, or as blacksmith, or as postmaster and blacksmith both, thepeople might stand it; but if he were to die all over, it would be afrightful loss to the community.
two miles beyond south pass city we saw for the first time thatmysterious marvel which all western untraveled boys have heard of andfully believe in, but are sure to be astounded at when they see it withtheir own eyes, nevertheless--banks of snow in dead summer time.
we werenow far up toward the sky, and knew all the time that we must presentlyencounter lofty summits clad in the "eternal snow" which was so commonplace a matter of mention in books, and yet when i did see it glitteringin the sun on stately domes in the distance and knew the month was augustand that my coat was hanging up because it was too warm to wear it, i wasfull as much amazed as if i never had heard of snow in august before.
truly, "seeing is believing"--and many a man lives a long life through,thinking he believes certain universally received and well establishedthings, and yet never suspects that if he were confronted by those thingsonce, he would discover that he did not really believe them before, butonly thought he believed them.
in a little while quite a number of peaks swung into view with long clawsof glittering snow clasping them; and with here and there, in the shade,down the mountain side, a little solitary patch of snow looking no largerthan a lady's pocket-handkerchief but being in reality as large as a"public square."
and now, at last, we were fairly in the renowned south pass, and whirlinggayly along high above the common world.
we were perched upon theextreme summit of the great range of the rocky mountains, toward which wehad been climbing, patiently climbing, ceaselessly climbing, for days andnights together--and about us was gathered a convention of nature's kingsthat stood ten, twelve, and even thirteen thousand feet high--grand oldfellows who would have to stoop to see mount washington, in the twilight.
we were in such an airy elevation above the creeping populations of theearth, that now and then when the obstructing crags stood out of the wayit seemed that we could look around and abroad and contemplate the wholegreat globe, with its dissolving views of mountains, seas and continentsstretching away through the mystery of the summer haze.
as a general thing the pass was more suggestive of a valley than asuspension bridge in the clouds--but it strongly suggested the latter atone spot.
at that place the upper third of one or two majestic purpledomes projected above our level on either hand and gave us a sense of ahidden great deep of mountains and plains and valleys down about theirbases which we fancied we might see if we could step to the edge and lookover.
these sultans of the fastnesses were turbaned with tumbled volumesof cloud, which shredded away from time to time and drifted off fringedand torn, trailing their continents of shadow after them; and catchingpresently on an intercepting peak, wrapped it about and brooded there--then shredded away again and left the purple peak, as they had left thepurple domes, downy and white with new-laid snow.
in passing, thesemonstrous rags of cloud hung low and swept along right over thespectator's head, swinging their tatters so nearly in his face that hisimpulse was to shrink when they came closet.
in the one place i speakof, one could look below him upon a world of diminishing crags andcanyons leading down, down, and away to a vague plain with a thread in itwhich was a road, and bunches of feathers in it which were trees,--apretty picture sleeping in the sunlight--but with a darkness stealingover it and glooming its features  deeper and deeper under the frown of acoming storm; and then, while no film or shadow marred the noonbrightness of his high perch, he could watch the tempest break forth downthere and see the lightnings leap from crag to crag and the sheeted raindrive along the canyon-sides, and hear the thunders peal and crash androar.
we had this spectacle; a familiar one to many, but to us anovelty.
we bowled along cheerily, and presently, at the very summit (though ithad been all summit to us, and all equally level, for half an hour ormore), we came to a spring which spent its water through two outlets andsent it in opposite directions.
the conductor said that one of thosestreams which we were looking at, was just starting on a journey westwardto the gulf of california and the pacific ocean, through hundreds andeven thousands of miles of desert solitudes.
he said that the other wasjust leaving its home among the snow-peaks on a similar journey eastward--and we knew that long after we should have forgotten the simple rivuletit would still be plodding its patient way down the mountain sides, andcanyon-beds, and between the banks of the yellowstone; and by and bywould join the broad missouri and flow through unknown plains and desertsand unvisited wildernesses; and add a long and troubled pilgrimage amongsnags and wrecks and sandbars; and enter the mississippi, touch thewharves of st. louis and still drift on, traversing shoals and rockychannels, then endless chains of bottomless and ample bends, walled withunbroken forests, then mysterious byways and secret passages among woodyislands, then the chained bends again, bordered with wide levels ofshining sugar-cane in place of the sombre forests; then by new orleansand still other chains of bends--and finally, after two long months ofdaily and nightly harassment, excitement, enjoyment, adventure, and awfulperil of parched throats, pumps and evaporation, pass the gulf and enterinto its rest upon the bosom of the tropic sea, never to look upon itssnow-peaks again or regret them.
i freighted a leaf with a mental message for the friends at home, anddropped it in the stream.
but i put no stamp on it and it was held forpostage somewhere.
on the summit we overtook an emigrant train of many wagons, many tiredmen and women, and many a disgusted sheep and cow.
in the wofully dusty horseman in charge of the expedition i recognizedjohn -----.
of all persons in the world to meet on top of the rockymountains thousands of miles from home, he was the last one i should havelooked for.
we were school-boys together and warm friends for years.
but a boyish prank of mine had disruptured this friendship and it hadnever been renewed.
the act of which i speak was this.
i had beenaccustomed to visit occasionally an editor whose room was in the thirdstory of a building and overlooked the street.
one day this editor gaveme a watermelon which i made preparations to devour on the spot, butchancing to look out of the window, i saw john standing directly under itand an irresistible desire came upon me to drop the melon on his head,which i immediately did.
i was the loser, for it spoiled the melon, andjohn never forgave me and we dropped all intercourse and parted, but nowmet again under these circumstances.
we recognized each other simultaneously, and hands were grasped as warmlyas if no coldness had ever existed between us, and no allusion was madeto any.
all animosities were buried and the simple fact of meeting afamiliar face in that isolated spot so far from home, was sufficient tomake us forget all things but pleasant ones, and we parted again withsincere "good-bye" and "god bless you" from both.
we had been climbing up the long shoulders of the rocky mountains formany tedious hours--we started down them, now.
and we went spinning awayat a round rate too.
we left the snowy wind river mountains and uinta mountains behind, andsped away, always through splendid scenery but occasionally through longranks of white skeletons of mules and oxen--monuments of the hugeemigration of other days--and here and there were up-ended boards orsmall piles of stones which the driver said marked the resting-place ofmore precious remains.
it was the loneliest land for a grave!
a land given over to the cayoteand the raven--which is but another name for desolation and uttersolitude.
on damp, murky nights, these scattered skeletons gave forth asoft, hideous glow, like very faint spots of moonlight starring the vaguedesert.
it was because of the phosphorus in the bones.
but noscientific explanation could keep a body from shivering when he driftedby one of those ghostly lights and knew that a skull held it.
at midnight it began to rain, and i never saw anything like it--indeed, idid not even see this, for it was too dark.
we fastened down thecurtains and even caulked them with clothing, but the rain streamed in intwenty places, nothwithstanding.
there was no escape.
if one moved hisfeet out of a stream, he brought his body under one; and if he moved hisbody he caught one somewhere else.
if he struggled out of the drenchedblankets and sat up, he was bound to get one down the back of his neck.
meantime the stage was wandering about a plain with gaping gullies in it,for the driver could not see an inch before his face nor keep the road,and the storm pelted so pitilessly that there was no keeping the horsesstill.
with the first abatement the conductor turned out with lanternsto look for the road, and the first dash he made was into a chasm aboutfourteen feet deep, his lantern following like a meteor.
as soon as hetouched bottom he sang out frantically:"don't come here!"
to which the driver, who was looking over the precipice where he haddisappeared, replied, with an injured air: "think i'm a dam fool?"
the conductor was more than an hour finding the road--a matter whichshowed us how far we had wandered and what chances we had been taking.
he traced our wheel-tracks to the imminent verge of danger, in twoplaces.
i have always been glad that we were not killed that night.
i do not know any particular reason, but i have always been glad.
in the morning, the tenth day out, we crossed green river, a fine, large,limpid stream--stuck in it with the water just up to the top of ourmail-bed, and waited till extra teams were put on to haul us up the steepbank.
but it was nice cool water, and besides it could not find anyfresh place on us to wet.
at the green river station we had breakfast--hot biscuits, fresh antelopesteaks, and coffee--the only decent meal we tasted between the unitedstates and great salt lake city, and the only one we were ever reallythankful for.
think of the monotonous execrableness of the thirty that went before it,to leave this one simple breakfast looming up in my memory like ashot-tower after all these years have gone by!
at five p.m.  we reached fort bridger, one hundred and seventeen milesfrom the south pass, and one thousand and twenty-five miles from st.joseph.
fifty-two miles further on, near the head of echo canyon, we metsixty united states soldiers from camp floyd.
the day before, they hadfired upon three hundred or four hundred indians, whom they supposedgathered together for no good purpose.
in the fight that had ensued,four indians were captured, and the main body chased four miles, butnobody killed.
this looked like business.
we had a notion to get outand join the sixty soldiers, but upon reflecting that there were fourhundred of the indians, we concluded to go on and join the indians.
echo canyon is twenty miles long.
it was like a long, smooth, narrowstreet, with a gradual descending grade, and shut in by enormousperpendicular walls of coarse conglomerate, four hundred feet high inmany places, and turreted like mediaeval castles.
this was the mostfaultless piece of road in the mountains, and the driver said he would"let his team out."
he did, and if the pacific express trains whizthrough there now any faster than we did then in the stage-coach, i envythe passengers the exhilaration of it.
we fairly seemed to pick up ourwheels and fly--and the mail matter was lifted up free from everythingand held in solution!
i am not given to exaggeration, and when i say athing i mean it.
however, time presses.
at four in the afternoon we arrived on the summitof big mountain, fifteen miles from salt lake city, when all the worldwas glorified with the setting sun, and the most stupendous panorama ofmountain peaks yet encountered burst on our sight.
we looked out uponthis sublime spectacle from under the arch of a brilliant rainbow!
eventhe overland stage-driver stopped his horses and gazed!
half an hour or an hour later, we changed horses, and took supper with amormon "destroying angel."
"destroying angels," as i understand it, are latter-day saints who areset apart by the church to conduct permanent disappearances of obnoxiouscitizens.
i had heard a deal about these mormon destroying angels andthe dark and bloody deeds they had done, and when i entered this one'shouse i had my shudder all ready.
but alas for all our romances, he wasnothing but a loud, profane, offensive, old blackguard!
he was murderousenough, possibly, to fill the bill of a destroyer, but would you have anykind of an angel devoid of dignity?
could you abide an angel in anunclean shirt and no suspenders?
could you respect an angel with ahorse-laugh and a swagger like a buccaneer?
there were other blackguards present--comrades of this one.
and therewas one person that looked like a gentleman--heber c. kimball's son, talland well made, and thirty years old, perhaps.
a lot of slatternly womenflitted hither and thither in a hurry, with coffee-pots, plates of bread,and other appurtenances to supper, and these were said to be the wives ofthe angel--or some of them, at least.
and of course they were; for ifthey had been hired "help" they would not have let an angel from abovestorm and swear at them as he did, let alone one from the place this onehailed from.
this was our first experience of the western "peculiar institution," andit was not very prepossessing.
we did not tarry long to observe it, buthurried on to the home of the latter-day saints, the stronghold of theprophets, the capital of the only absolute monarch in america--great saltlake city.
as the night closed in we took sanctuary in the salt lakehouse and unpacked our baggage.
we had a fine supper, of the freshest meats and fowls and vegetables--agreat variety and as great abundance.
we walked about the streets some,afterward, and glanced in at shops and stores; and there was fascinationin surreptitiously staring at every creature we took to be a mormon.
this was fairy-land to us, to all intents and purposes--a land ofenchantment, and goblins, and awful mystery.
we felt a curiosity to askevery child how many mothers it had, and if it could tell them apart; andwe experienced a thrill every time a dwelling-house door opened and shutas we passed, disclosing a glimpse of human heads and backs andshoulders--for we so longed to have a good satisfying look at a mormonfamily in all its comprehensive ampleness, disposed in the customaryconcentric rings of its home circle.
by and by the acting governor of the territory introduced us to other"gentiles," and we spent a sociable hour with them.
"gentiles" arepeople who are not mormons.
our fellow-passenger, bemis, took care ofhimself, during this part of the evening, and did not make anoverpowering success of it, either, for he came into our room in thehotel about eleven o'clock, full of cheerfulness, and talking loosely,disjointedly and indiscriminately, and every now and then tugging out aragged word by the roots that had more hiccups than syllables in it.
this, together with his hanging his coat on the floor on one side of achair, and his vest on the floor on the other side, and piling his pantson the floor just in front of the same chair, and then comtemplating thegeneral result with superstitious awe, and finally pronouncing it "toomany for him" and going to bed with his boots on, led us to fear thatsomething he had eaten had not agreed with him.
but we knew afterward that it was something he had been drinking.
it wasthe exclusively mormon refresher, "valley tan."
valley tan (or, at least, one form of valley tan) is a kind of whisky,or first cousin to it; is of mormon invention and manufactured only inutah.
tradition says it is made of (imported) fire and brimstone.
if iremember rightly no public drinking saloons were allowed in the kingdomby brigham young, and no private drinking permitted among the faithful,except they confined themselves to "valley tan."
next day we strolled about everywhere through the broad, straight, levelstreets, and enjoyed the pleasant strangeness of a city of fifteenthousand inhabitants with no loafers perceptible in it; and no visibledrunkards or noisy people; a limpid stream rippling and dancing throughevery street in place of a filthy gutter; block after block of trimdwellings, built of "frame" and sunburned brick--a great thriving orchardand garden behind every one of them, apparently--branches from the streetstream winding and sparkling among the garden beds and fruit trees--and agrand general air of neatness, repair, thrift and comfort, around andabout and over the whole.
and everywhere were workshops, factories, andall manner of industries; and intent faces and busy hands were to be seenwherever one looked; and in one's ears was the ceaseless clink ofhammers, the buzz of trade and the contented hum of drums and fly-wheels.
the armorial crest of my own state consisted of two dissolute bearsholding up the head of a dead and gone cask between them and making thepertinent remark, "united, we stand--(hic!)
--divided, we fall."
it wasalways too figurative for the author of this book.
but the mormon crestwas easy.
and it was simple, unostentatious, and fitted like a glove.
it was a representation of a golden beehive, with the bees all at work!
the city lies in the edge of a level plain as broad as the state ofconnecticut, and crouches close down to the ground under a curving wallof mighty mountains whose heads are hidden in the clouds, and whoseshoulders bear relics of the snows of winter all the summer long.
seen from one of these dizzy heights, twelve or fifteen miles off, greatsalt lake city is toned down and diminished till it is suggestive of achild's toy-village reposing under the majestic protection of the chinesewall.
on some of those mountains, to the southwest, it had been raining everyday for two weeks, but not a drop had fallen in the city.
and on hotdays in late spring and early autumn the citizens could quit fanning andgrowling and go out and cool off by looking at the luxury of a glorioussnow-storm going on in the mountains.
they could enjoy it at a distance,at those seasons, every day, though no snow would fall in their streets,or anywhere near them.
salt lake city was healthy--an extremely healthy city.
they declared there was only one physician in the place and he wasarrested every week regularly and held to answer under the vagrant actfor having "no visible means of support."
they always give you a goodsubstantial article of truth in salt lake, and good measure and goodweight, too.
[very often, if you wished to weigh one of their airiestlittle commonplace statements you would want the hay scales.]
we desired to visit the famous inland sea, the american "dead sea," thegreat salt lake--seventeen miles, horseback, from the city--for we haddreamed about it, and thought about it, and talked about it, and yearnedto see it, all the first part of our trip; but now when it was only arm'slength away it had suddenly lost nearly every bit of its interest.
andso we put it off, in a sort of general way, till next day--and that wasthe last we ever thought of it.
we dined with some hospitable gentiles;and visited the foundation of the prodigious temple; and talked long withthat shrewd connecticut yankee, heber c. kimball (since deceased), asaint of high degree and a mighty man of commerce.
we saw the "tithing-house," and the "lion house," and i do not know orremember how many more church and government buildings of various kindsand curious names.
we flitted hither and thither and enjoyed every hour,and picked up a great deal of useful information and entertainingnonsense, and went to bed at night satisfied.
the second day, we made the acquaintance of mr. street (since deceased)and put on white shirts and went and paid a state visit to the king.
he seemed a quiet, kindly, easy-mannered, dignified, self-possessed oldgentleman of fifty-five or sixty, and had a gentle craft in his eye thatprobably belonged there.
he was very simply dressed and was just takingoff a straw hat as we entered.
he talked about utah, and the indians,and nevada, and general american matters and questions, with oursecretary and certain government officials who came with us.
but henever paid any attention to me, notwithstanding i made several attemptsto "draw him out" on federal politics and his high handed attitude towardcongress.
i thought some of the things i said were rather fine.
but hemerely looked around at me, at distant intervals, something as i haveseen a benignant old cat look around to see which kitten was meddlingwith her tail.
by and by i subsided into an indignant silence, and so sat until the end,hot and flushed, and execrating him in my heart for an ignorant savage.
but he was calm.
his conversation with those gentlemen flowed on assweetly and peacefully and musically as any summer brook.
when theaudience was ended and we were retiring from the presence, he put hishand on my head, beamed down on me in an admiring way and said to mybrother:"ah--your child, i presume?
boy, or girl?"
mr. street was very busy with his telegraphic matters--and consideringthat he had eight or nine hundred miles of rugged, snowy, uninhabitedmountains, and waterless, treeless, melancholy deserts to traverse withhis wire, it was natural and needful that he should be as busy aspossible.
he could not go comfortably along and cut his poles by theroad-side, either, but they had to be hauled by ox teams across thoseexhausting deserts--and it was two days' journey from water to water, inone or two of them.
mr. street's contract was a vast work, every way onelooked at it; and yet to comprehend what the vague words "eight hundredmiles of rugged mountains and dismal deserts" mean, one must go over theground in person--pen and ink descriptions cannot convey the drearyreality to the reader.
and after all, mr. s.'s mightiest difficultyturned out to be one which he had never taken into the account at all.
unto mormons he had sub-let the hardest and heaviest half of his greatundertaking, and all of a sudden they concluded that they were going tomake little or nothing, and so they tranquilly threw their polesoverboard in mountain or desert, just as it happened when they took thenotion, and drove home and went about their customary business!
theywere under written contract to mr. street, but they did not care anythingfor that.
they said they would "admire" to see a "gentile" force amormon to fulfil a losing contract in utah!
and they made themselvesvery merry over the matter.
street said--for it was he that told usthese things:"i was in dismay.
i was under heavy bonds to complete my contract in agiven time, and this disaster looked very much like ruin.
it was anastounding thing; it was such a wholly unlooked-for difficulty, that iwas entirely nonplussed.
i am a business man--have always been abusiness man--do not know anything but business--and so you can imaginehow like being struck by lightning it was to find myself in a countrywhere written contracts were worthless!--that main security, thatsheet-anchor, that absolute necessity, of business.
my confidence leftme.
there was no use in making new contracts--that was plain.
i talkedwith first one prominent citizen and then another.
they all sympathizedwith me, first rate, but they did not know how to help me.
but at last agentile said, 'go to brigham young!--these small fry cannot do you anygood.'
i did not think much of the idea, for if the law could not helpme, what could an individual do who had not even anything to do witheither making the laws or executing them?
he might be a very goodpatriarch of a church and preacher in its tabernacle, but somethingsterner than religion and moral suasion was needed to handle a hundredrefractory, half-civilized sub-contractors.
but what was a man to do?
ithought if mr. young could not do anything else, he might probably beable to give me some advice and a valuable hint or two, and so i wentstraight to him and laid the whole case before him.
he said very little,but he showed strong interest all the way through.
he examined all thepapers in detail, and whenever there seemed anything like a hitch, eitherin the papers or my statement, he would go back and take up the threadand follow it patiently out to an intelligent and satisfactory result.
then he made a list of the contractors' names.
finally he said:"'mr.
street, this is all perfectly plain.
these contracts are strictlyand legally drawn, and are duly signed and certified.
these menmanifestly entered into them with their eyes open.
i see no fault orflaw anywhere.'
"then mr. young turned to a man waiting at the other end of the room andsaid: 'take this list of names to so-and-so, and tell him to have thesemen here at such-and-such an hour.'
"they were there, to the minute.
so was i.  mr. young asked them anumber of questions, and their answers made my statement good.
then hesaid to them:"'you signed these contracts and assumed these obligations of your ownfree will and accord?'
"'then carry them out to the letter, if it makes paupers of you!
"and they did go, too!
they are strung across the deserts now, workinglike bees.
and i never hear a word out of them.
"there is a batch of governors, and judges, and other officials here,shipped from washington, and they maintain the semblance of a republicanform of government--but the petrified truth is that utah is an absolutemonarchy and brigham young is king!"
mr. street was a fine man, and i believe his story.
i knew him wellduring several years afterward in san francisco.
our stay in salt lake city amounted to only two days, and therefore wehad no time to make the customary inquisition into the workings ofpolygamy and get up the usual statistics and deductions preparatory tocalling the attention of the nation at large once more to the matter.
i had the will to do it.
with the gushing self-sufficiency of youth iwas feverish to plunge in headlong and achieve a great reform here--untili saw the mormon women.
then i was touched.
my heart was wiser than myhead.
it warmed toward these poor, ungainly and pathetically "homely"creatures, and as i turned to hide the generous moisture in my eyes, isaid, "no--the man that marries one of them has done an act of christiancharity which entitles him to the kindly applause of mankind, not theirharsh censure--and the man that marries sixty of them has done a deed ofopen-handed generosity so sublime that the nations should stand uncoveredin his presence and worship in silence."
[for a brief sketch of mormon history, and the noted mountain meadow      massacre, see appendices a and b. ]
it is a luscious country for thrilling evening stories aboutassassinations of intractable gentiles.
i cannot easily conceive ofanything more cosy than the night in salt lake which we spent in agentile den, smoking pipes and listening to tales of how burton gallopedin among the pleading and defenceless "morisites" and shot them down, menand women, like so many dogs.
and how bill hickman, a destroying angel,shot drown and arnold dead for bringing suit against him for a debt.
and how porter rockwell did this and that dreadful thing.
and howheedless people often come to utah and make remarks about brigham, orpolygamy, or some other sacred matter, and the very next morning atdaylight such parties are sure to be found lying up some back alley,contentedly waiting for the hearse.
and the next most interesting thing is to sit and listen to thesegentiles talk about polygamy; and how some portly old frog of an elder,or a bishop, marries a girl--likes her, marries her sister--likes her,marries another sister--likes her, takes another--likes her, marries hermother--likes her, marries her father, grandfather, great grandfather,and then comes back hungry and asks for more.
and how the pert youngthing of eleven will chance to be the favorite wife and her own venerablegrandmother have to rank away down toward d 4 in their mutual husband'sesteem, and have to sleep in the kitchen, as like as not.
and how thisdreadful sort of thing, this hiving together in one foul nest of motherand daughters, and the making a young daughter superior to her own motherin rank and authority, are things which mormon women submit to becausetheir religion teaches them that the more wives a man has on earth, andthe more children he rears, the higher the place they will all have inthe world to come--and the warmer, maybe, though they do not seem to sayanything about that.
according to these gentile friends of ours, brigham young's haremcontains twenty or thirty wives.
they said that some of them had grownold and gone out of active service, but were comfortably housed and caredfor in the henery--or the lion house, as it is strangely named.
alongwith each wife were her children--fifty altogether.
the house wasperfectly quiet and orderly, when the children were still.
they all tooktheir meals in one room, and a happy and home-like sight it waspronounced to be.
none of our party got an opportunity to take dinnerwith mr. young, but a gentile by the name of johnson professed to haveenjoyed a sociable breakfast in the lion house.
he gave a preposterousaccount of the "calling of the roll," and other preliminaries, and thecarnage that ensued when the buckwheat cakes came in.
but he embellishedrather too much.
he said that mr. young told him several smart sayingsof certain of his "two-year-olds," observing with some pride that formany years he had been the heaviest contributor in that line to one ofthe eastern magazines; and then he wanted to show mr. johnson one of thepets that had said the last good thing, but he could not find the child.
he searched the faces of the children in detail, but could not decidewhich one it was.
finally he gave it up with a sigh and said:"i thought i would know the little cub again but i don't."
mr. johnsonsaid further, that mr. young observed that life was a sad, sad thing--"because the joy of every new marriage a man contracted was so apt to beblighted by the inopportune funeral of a less recent bride."
and mr.johnson said that while he and mr. young were pleasantly conversing inprivate, one of the mrs. youngs came in and demanded a breast-pin,remarking that she had found out that he had been giving a breast-pin tono.
6, and she, for one, did not propose to let this partiality go onwithout making a satisfactory amount of trouble about it.
mr. youngreminded her that there was a stranger present.
mrs. young said that ifthe state of things inside the house was not agreeable to the stranger,he could find room outside.
mr. young promised the breast-pin, and shewent away.
but in a minute or two another mrs. young came in anddemanded a breast-pin.
mr. young began a remonstrance, but mrs. youngcut him short.
she said no.
6 had got one, and no.
11 was promised one,and it was "no use for him to try to impose on her--she hoped she knewher rights."
he gave his promise, and she went.
and presently threemrs. youngs entered in a body and opened on their husband a tempest oftears, abuse, and entreaty.
they had heard all about no.
14.  three more breast-pins were promised.
they were hardly gonewhen nine more mrs. youngs filed into the presence, and a new tempestburst forth and raged round about the prophet and his guest.
ninebreast-pins were promised, and the weird sisters filed out again.
and incame eleven more, weeping and wailing and gnashing their teeth.
elevenpromised breast-pins purchased peace once more.
"that is a specimen," said mr. young.
"you see how it is.
you see whata life i lead.
a man can't be wise all the time.
in a heedless moment igave my darling no.
6--excuse my calling her thus, as her other name hasescaped me for the moment--a breast-pin.
it was only worth twenty-fivedollars--that is, apparently that was its whole cost--but its ultimatecost was inevitably bound to be a good deal more.
you yourself have seenit climb up to six hundred and fifty dollars--and alas, even that is notthe end!
for i have wives all over this territory of utah.
i havedozens of wives whose numbers, even, i do not know without looking in thefamily bible.
they are scattered far and wide among the mountains andvalleys of my realm.
and mark you, every solitary one of them will hearof this wretched breast pin, and every last one of them will have one ordie.
6's breast pin will cost me twenty-five hundred dollars beforei see the end of it.
and these creatures will compare these pinstogether, and if one is a shade finer than the rest, they will all bethrown on my hands, and i will have to order a new lot to keep peace inthe family.
sir, you probably did not know it, but all the time you werepresent with my children your every movement was watched by vigilantservitors of mine.
if you had offered to give a child a dime, or a stickof candy, or any trifle of the kind, you would have been snatched out ofthe house instantly, provided it could be done before your gift left yourhand.
otherwise it would be absolutely necessary for you to make anexactly similar gift to all my children--and knowing by experience theimportance of the thing, i would have stood by and seen to it myself thatyou did it, and did it thoroughly.
once a gentleman gave one of mychildren a tin whistle--a veritable invention of satan, sir, and onewhich i have an unspeakable horror of, and so would you if you had eightyor ninety children in your house.
but the deed was done--the manescaped.
i knew what the result was going to be, and i thirsted forvengeance.
i ordered out a flock of destroying angels, and they huntedthe man far into the fastnesses of the nevada mountains.
but they nevercaught him.
i am not cruel, sir--i am not vindictive except when sorelyoutraged--but if i had caught him, sir, so help me joseph smith, i wouldhave locked him into the nursery till the brats whistled him to death.
by the slaughtered body of st. parley pratt (whom god assail!)
therewas never anything on this earth like it!
i knew who gave the whistle tothe child, but i could, not make those jealous mothers believe me.
theybelieved i did it, and the result was just what any man of reflectioncould have foreseen: i had to order a hundred and ten whistles--i thinkwe had a hundred and ten children in the house then, but some of them areoff at college now--i had to order a hundred and ten of those shriekingthings, and i wish i may never speak another word if we didn't have totalk on our fingers entirely, from that time forth until the children gottired of the whistles.
and if ever another man gives a whistle to achild of mine and i get my hands on him, i will hang him higher thanhaman!
that is the word with the bark on it!
shade of nephi!
you don'tknow anything about married life.
i am rich, and everybody knows it.
iam benevolent, and everybody takes advantage of it.
i have a strongfatherly instinct and all the foundlings are foisted on me.
"every time a woman wants to do well by her darling, she puzzles her brainto cipher out some scheme for getting it into my hands.
why, sir, awoman came here once with a child of a curious lifeless sort ofcomplexion (and so had the woman), and swore that the child was mine andshe my wife--that i had married her at such-and-such a time insuch-and-such a place, but she had forgotten her number, and of course icould not remember her name.
well, sir, she called my attention to thefact that the child looked like me, and really it did seem to resembleme--a common thing in the territory--and, to cut the story short, i putit in my nursery, and she left.
and by the ghost of orson hyde, whenthey came to wash the paint off that child it was an injun!
bless mysoul, you don't know anything about married life.
it is a perfect dog'slife, sir--a perfect dog's life.
you can't economize.
i have tried keeping one set of bridal attire for alloccasions.
but it is of no use.
first you'll marry a combination ofcalico and consumption that's as thin as a rail, and next you'll get acreature that's nothing more than the dropsy in disguise, and then you'vegot to eke out that bridal dress with an old balloon.
that is the way itgoes.
and think of the wash-bill--(excuse these tears)--nine hundred andeighty-four pieces a week!
no, sir, there is no such a thing as economyin a family like mine.
why, just the one item of cradles--think of it!
and 'papa's watches' forthe babies to play with!
and things to scratch the furniture with!
andlucifer matches for them to eat, and pieces of glass to cut themselveswith!
the item of glass alone would support your family, i venture tosay, sir.
let me scrimp and squeeze all i can, i still can't get ahead asfast as i feel i ought to, with my opportunities.
bless you, sir, at atime when i had seventy-two wives in this house, i groaned under thepressure of keeping thousands of dollars tied up in seventy-two bedsteadswhen the money ought to have been out at interest; and i just sold outthe whole stock, sir, at a sacrifice, and built a bedstead seven feetlong and ninety-six feet wide.
but it was a failure, sir.
i could notsleep.
it appeared to me that the whole seventy-two women snored at once.
the roar was deafening.
and then the danger of it!
that was what i waslooking at.
they would all draw in their breath at once, and you couldactually see the walls of the house suck in--and then they would allexhale their breath at once, and you could see the walls swell out, andstrain, and hear the rafters crack, and the shingles grind together.
myfriend, take an old man's advice, and don't encumber yourself with alarge family--mind, i tell you, don't do it.
in a small family, and in asmall family only, you will find that comfort and that peace of mindwhich are the best at last of the blessings this world is able to affordus, and for the lack of which no accumulation of wealth, and noacquisition of fame, power, and greatness can ever compensate us.
take myword for it, ten or eleven wives is all you need--never go over it."
some instinct or other made me set this johnson down as being unreliable.
and yet he was a very entertaining person, and i doubt if some of theinformation he gave us could have been acquired from any other source.
he was a pleasant contrast to those reticent mormons.
all men have heard of the mormon bible, but few except the "elect" haveseen it, or, at least, taken the trouble to read it.
i brought away acopy from salt lake.
the book is a curiosity to me, it is such apretentious affair, and yet so "slow," so sleepy; such an insipid mess ofinspiration.
it is chloroform in print.
if joseph smith composed thisbook, the act was a miracle--keeping awake while he did it was, at anyrate.
if he, according to tradition, merely translated it from certainancient and mysteriously-engraved plates of copper, which he declares hefound under a stone, in an out-of-the-way locality, the work oftranslating was equally a miracle, for the same reason.
the book seems to be merely a prosy detail of imaginary history, with theold testament for a model; followed by a tedious plagiarism of the newtestament.
the author labored to give his words and phrases the quaint,old-fashioned sound and structure of our king james's translation of thescriptures; and the result is a mongrel--half modern glibness, and halfancient simplicity and gravity.
the latter is awkward and constrained;the former natural, but grotesque by the contrast.
whenever he found hisspeech growing too modern--which was about every sentence or two--heladled in a few such scriptural phrases as "exceeding sore," "and it cameto pass," etc., and made things satisfactory again.
"and it came topass" was his pet.
if he had left that out, his bible would have beenonly a pamphlet.
the title-page reads as follows:      the book of mormon: an account written by the hand of mormon, upon      plates taken from the plates of nephi.
wherefore it is an abridgment of the record of the people of nephi,      and also of the lamanites; written to the lamanites, who are a      remnant of the house of israel; and also to jew and gentile; written      by way of commandment, and also by the spirit of prophecy and of      revelation.
written and sealed up, and hid up unto the lord, that      they might not be destroyed; to come forth by the gift and power of      god unto the interpretation thereof; sealed by the hand of moroni,      and hid up unto the lord, to come forth in due time by the way of      gentile; the interpretation thereof by the gift of god.
an      abridgment taken from the book of ether also; which is a record of      the people of jared; who were scattered at the time the lord      confounded the language of the people when they were building a      tower to get to heaven.
"hid up" is good.
and so is "wherefore"--though why "wherefore"?
anyother word would have answered as well--though--in truth it would nothave sounded so scriptural.
next comes:      the testimony of three witnesses.
be it known unto all nations, kindreds, tongues, and people unto      whom this work shall come, that we, through the grace of god the      father, and our lord jesus christ, have seen the plates which      contain this record, which is a record of the people of nephi, and      also of the lamanites, their brethren, and also of the people of      jared, who came from the tower of which hath been spoken; and we      also know that they have been translated by the gift and power of      god, for his voice hath declared it unto us; wherefore we know of a      surety that the work is true.
and we also testify that we have seen      the engravings which are upon the plates; and they have been shown      unto us by the power of god, and not of man.
and we declare with      words of soberness, that an angel of god came down from heaven, and      he brought and laid before our eyes, that we beheld and saw the      plates, and the engravings thereon; and we know that it is by the      grace of god the father, and our lord jesus christ, that we beheld      and bear record that these things are true; and it is marvellous in      our eyes; nevertheless the voice of the lord commanded us that we      should bear record of it; wherefore, to be obedient unto the      commandments of god, we bear testimony of these things.
and we know      that if we are faithful in christ, we shall rid our garments of the      blood of all men, and be found spotless before the judgment-seat of      christ, and shall dwell with him eternally in the heavens.
and the      honor be to the father, and to the son, and to the holy ghost, which      is one god.
oliver cowdery,                          david whitmer,                          martin harris.
some people have to have a world of evidence before they can comeanywhere in the neighborhood of believing anything; but for me, when aman tells me that he has "seen the engravings which are upon the plates,"and not only that, but an angel was there at the time, and saw him seethem, and probably took his receipt for it, i am very far on the road toconviction, no matter whether i ever heard of that man before or not, andeven if i do not know the name of the angel, or his nationality either.
next is this:      and also the testimony of eight witnesses.
be it known unto all nations, kindreds, tongues, and people unto      whom this work shall come, that joseph smith, jr., the translator of      this work, has shown unto us the plates of which hath been spoken,      which have the appearance of gold; and as many of the leaves as the      said smith has translated, we did handle with our hands; and we also      saw the engravings thereon, all of which has the appearance of      ancient work, and of curious workmanship.
and this we bear record      with words of soberness, that the said smith has shown unto us, for      we have seen and hefted, and know of a surety that the said smith      has got the plates of which we have spoken.
and we give our names      unto the world, to witness unto the world that which we have seen;      and we lie not, god bearing witness of it.
christian whitmer,                          jacob whitmer,                          peter whitmer, jr.,                          john whitmer,                          hiram page,                          joseph smith, sr.,                          hyrum smith,                          samuel h.  smith.
and when i am far on the road to conviction, and eight men, be theygrammatical or otherwise, come forward and tell me that they have seenthe plates too; and not only seen those plates but "hefted" them, i amconvinced.
i could not feel more satisfied and at rest if the entirewhitmer family had testified.
the mormon bible consists of fifteen "books"--being the books of jacob,enos, jarom, omni, mosiah, zeniff, alma, helaman, ether, moroni, two"books" of mormon, and three of nephi.
in the first book of nephi is a plagiarism of the old testament, whichgives an account of the exodus from jerusalem of the "children of lehi";and it goes on to tell of their wanderings in the wilderness, duringeight years, and their supernatural protection by one of their number, aparty by the name of nephi.
they finally reached the land of"bountiful," and camped by the sea.
after they had remained there "forthe space of many days"--which is more scriptural than definite--nephiwas commanded from on high to build a ship wherein to "carry the peopleacross the waters."
he travestied noah's ark--but he obeyed orders inthe matter of the plan.
he finished the ship in a single day, while hisbrethren stood by and made fun of it--and of him, too--"saying, ourbrother is a fool, for he thinketh that he can build a ship."
they didnot wait for the timbers to dry, but the whole tribe or nation sailed thenext day.
then a bit of genuine nature cropped out, and is revealed byoutspoken nephi with scriptural frankness--they all got on a spree!
they, "and also their wives, began to make themselves merry, insomuchthat they began to dance, and to sing, and to speak with much rudeness;yea, they were lifted up unto exceeding rudeness."
nephi tried to stop these scandalous proceedings; but they tied him neckand heels, and went on with their lark.
but observe how nephi theprophet circumvented them by the aid of the invisible powers:      and it came to pass that after they had bound me, insomuch that i      could not move, the compass, which had been prepared of the lord,      did cease to work; wherefore, they knew not whither they should      steer the ship, insomuch that there arose a great storm, yea, a      great and terrible tempest, and we were driven back upon the waters      for the space of three days; and they began to be frightened      exceedingly, lest they should be drowned in the sea; nevertheless      they did not loose me.
and on the fourth day, which we had been      driven back, the tempest began to be exceeding sore.
and it came to      pass that we were about to be swallowed up in the depths of the sea.
then they untied him.
and it came to pass after they had loosed me, behold, i took the      compass, and it did work whither i desired it.
and it came to pass      that i prayed unto the lord; and after i had prayed, the winds did      cease, and the storm did cease, and there was a great calm.
equipped with their compass, these ancients appear to have had theadvantage of noah.
their voyage was toward a "promised land"--the only name they give it.
they reached it in safety.
polygamy is a recent feature in the mormon religion, and was added bybrigham young after joseph smith's death.
before that, it was regardedas an "abomination."
this verse from the mormon bible occurs in chapterii.
of the book of jacob:      for behold, thus saith the lord, this people begin to wax in      iniquity; they understand not the scriptures; for they seek to      excuse themselves in committing whoredoms, because of the things      which were written concerning david, and solomon his son.
behold,      david and solomon truly had many wives and concubines, which thing      was abominable before me, saith the lord; wherefore, thus saith the      lord, i have led this people forth out of the land of jerusalem, by      the power of mine arm, that i might raise up unto me a righteous      branch from the fruit of the loins of joseph.
wherefore, i the lord      god, will no suffer that this people shall do like unto them of old.
however, the project failed--or at least the modern mormon end of it--forbrigham "suffers" it.
this verse is from the same chapter:      behold, the lamanites your brethren, whom ye hate, because of their      filthiness and the cursings which hath come upon their skins, are      more righteous than you; for they have not forgotten the commandment      of the lord, which was given unto our fathers, that they should      have, save it were one wife; and concubines they should have none.
the following verse (from chapter ix.
of the book of nephi) appears tocontain information not familiar to everybody:      and now it came to pass that when jesus had ascended into heaven,      the multitude did disperse, and every man did take his wife and his      children, and did return to his own home.
and it came to pass that on the morrow, when the multitude was      gathered together, behold, nephi and his brother whom he had raised      from the dead, whose name was timothy, and also his son, whose name      was jonas, and also mathoni, and mathonihah, his brother, and kumen,      and kumenenhi, and jeremiah, and shemnon, and jonas, and zedekiah,      and isaiah; now these were the names of the disciples whom jesus had      chosen.
in order that the reader may observe how much more grandeur andpicturesqueness (as seen by these mormon twelve) accompanied on of thetenderest episodes in the life of our saviour than other eyes seem tohave been aware of, i quote the following from the same "book"--nephi:      and it came to pass that jesus spake unto them, and bade them arise.
and they arose from the earth, and he said unto them, blessed are ye      because of your faith.
and now behold, my joy is full.
and when he      had said these words, he wept, and the multitude bear record of it,      and he took their little children, one by one, and blessed them, and      prayed unto the father for them.
and when he had done this he wept      again, and he spake unto the multitude, and saith unto them, behold      your little ones.
and as they looked to behold, they cast their      eyes toward heaven, and they saw the heavens open, and they saw      angels descending out of heaven as it were, in the midst of fire;      and they came down and encircled those little ones about, and they      were encircled about with fire; and the angels did minister unto      them, and the multitude did see and hear and bear record; and they      know that their record is true, for they all of them did see and      hear, every man for himself; and they were in number about two      thousand and five hundred souls; and they did consist of men, women,      and children.
and what else would they be likely to consist of?
the book of ether is an incomprehensible medley of if "history," much ofit relating to battles and sieges among peoples whom the reader haspossibly never heard of; and who inhabited a country which is not setdown in the geography.
these was a king with the remarkable name ofcoriantumr, and he warred with shared, and lib, and shiz, and others,in the "plains of heshlon"; and the "valley of gilgal"; and the"wilderness of akish"; and the "land of moran"; and the "plains ofagosh"; and "ogath," and "ramah," and the "land of corihor," and the"hill comnor," by "the waters of ripliancum," etc., etc., etc.
"and itcame to pass," after a deal of fighting, that coriantumr, upon makingcalculation of his losses, found that "there had been slain two millionsof mighty men, and also their wives and their children"--say 5,000,000 or6,000,000 in all--"and he began to sorrow in his heart."
unquestionablyit was time.
so he wrote to shiz, asking a cessation of hostilities, andoffering to give up his kingdom to save his people.
shiz declined,except upon condition that coriantumr would come and let him cut his headoff first--a thing which coriantumr would not do.
then there was morefighting for a season; then four years were devoted to gathering theforces for a final struggle--after which ensued a battle, which, i takeit, is the most remarkable set forth in history,--except, perhaps, thatof the kilkenny cats, which it resembles in some respects.
this is theaccount of the gathering and the battle:      7.  and it came to pass that they did gather together all the      people, upon all the face of the land, who had not been slain, save      it was ether.
and it came to pass that ether did behold all the      doings of the people; and he beheld that the people who were for      coriantumr, were gathered together to the army of coriantumr; and      the people who were for shiz, were gathered together to the army of      shiz; wherefore they were for the space of four years gathering      together the people, that they might get all who were upon the face      of the land, and that they might receive all the strength which it      was possible that they could receive.
and it came to pass that when      they were all gathered together, every one to the army which he      would, with their wives and their children; both men, women, and      children being armed with weapons of war, having shields, and      breast-plates, and head-plates, and being clothed after the manner      of war, they did march forth one against another, to battle; and      they fought all that day, and conquered not.
and it came to pass      that when it was night they were weary, and retired to their camps;      and after they had retired to their camps, they took up a howling      and a lamentation for the loss of the slain of their people; and so      great were their cries, their howlings and lamentations, that it did      rend the air exceedingly.
and it came to pass that on the morrow      they did go again to battle, and great and terrible was that day;      nevertheless they conquered not, and when the night came again, they      did rend the air with their cries, and their howlings, and their      mournings, for the loss of the slain of their people.
8.  and it came to pass that coriantumr wrote again an epistle unto      shiz, desiring that he would not come again to battle, but that he      would take the kingdom, and spare the lives of the people.
but      behold, the spirit of the lord had ceased striving with them, and      satan had full power over the hearts of the people, for they were      given up unto the hardness of their hearts, and the blindness of      their minds that they might be destroyed; wherefore they went again      to battle.
and it came to pass that they fought all that day, and      when the night came they slept upon their swords; and on the morrow      they fought even until the night came; and when the night came they      were drunken with anger, even as a man who is drunken with wine; and      they slept again upon their swords; and on the morrow they fought      again; and when the night came they had all fallen by the sword save      it were fifty and two of the people of coriantumr, and sixty and      nine of the people of shiz.
and it came to pass that they slept      upon their swords that night, and on the morrow they fought again,      and they contended in their mights with their swords, and with their      shields, all that day; and when the night came there were thirty and      two of the people of shiz, and twenty and seven of the people of      coriantumr.
9.  and it came to pass that they ate and slept, and prepared for      death on the morrow.
and they were large and mighty men, as to the      strength of men.
and it came to pass that they fought for the space      of three hours, and they fainted with the loss of blood.
and it      came to pass that when the men of coriantumr had received sufficient      strength, that they could walk, they were about to flee for their      lives, but behold, shiz arose, and also his men, and he swore in his      wrath that he would slay coriantumr, or he would perish by the      sword: wherefore he did pursue them, and on the morrow he did      overtake them; and they fought again with the sword.
and it came to      pass that when they had all fallen by the sword, save it were      coriantumr and shiz, behold shiz had fainted with loss of blood.
and it came to pass that when coriantumr had leaned upon his sword,      that he rested a little, he smote off the head of shiz.
and it came      to pass that after he had smote off the head of shiz, that shiz      raised upon his hands and fell; and after that he had struggled for      breath, he died.
and it came to pass that coriantumr fell to the      earth, and became as if he had no life.
and the lord spake unto      ether, and said unto him, go forth.
and he went forth, and beheld      that the words of the lord had all been fulfilled; and he finished      his record; and the hundredth part i have not written.
it seems a pity he did not finish, for after all his dreary formerchapters of commonplace, he stopped just as he was in danger of becominginteresting.
the mormon bible is rather stupid and tiresome to read, but there isnothing vicious in its teachings.
its code of morals is unobjectionable--it is "smouched" [milton] from the new testament and no credit given.
at the end of our two days' sojourn, we left great salt lake city heartyand well fed and happy--physically superb but not so very much wiser, asregards the "mormon question," than we were when we arrived, perhaps.
we had a deal more "information" than we had before, of course, but wedid not know what portion of it was reliable and what was not--for it allcame from acquaintances of a day--strangers, strictly speaking.
we weretold, for instance, that the dreadful "mountain meadows massacre" was thework of the indians entirely, and that the gentiles had meanly tried tofasten it upon the mormons; we were told, likewise, that the indians wereto blame, partly, and partly the mormons; and we were told, likewise, andjust as positively, that the mormons were almost if not wholly andcompletely responsible for that most treacherous and pitiless butchery.
we got the story in all these different shapes, but it was not tillseveral years afterward that mrs. waite's book, "the mormon prophet,"came out with judge cradlebaugh's trial of the accused parties in it andrevealed the truth that the latter version was the correct one and thatthe mormons were the assassins.
all our "information" had three sides toit, and so i gave up the idea that i could settle the "mormon question"in two days.
still i have seen newspaper correspondents do it in one.
i left great salt lake a good deal confused as to what state of thingsexisted there--and sometimes even questioning in my own mind whether astate of things existed there at all or not.
but presently i rememberedwith a lightening sense of relief that we had learned two or threetrivial things there which we could be certain of; and so the two dayswere not wholly lost.
for instance, we had learned that we were at lastin a pioneer land, in absolute and tangible reality.
the high prices charged for trifles were eloquent of high freights andbewildering distances of freightage.
in the east, in those days, thesmallest moneyed denomination was a penny and it represented the smallestpurchasable quantity of any commodity.
west of cincinnati the smallestcoin in use was the silver five-cent piece and no smaller quantity of anarticle could be bought than "five cents' worth."
in overland city thelowest coin appeared to be the ten-cent piece; but in salt lake there didnot seem to be any money in circulation smaller than a quarter, or anysmaller quantity purchasable of any commodity than twenty-five cents'worth.
we had always been used to half dimes and "five cents' worth" asthe minimum of financial negotiations; but in salt lake if one wanted acigar, it was a quarter; if he wanted a chalk pipe, it was a quarter; ifhe wanted a peach, or a candle, or a newspaper, or a shave, or a littlegentile whiskey to rub on his corns to arrest indigestion and keep himfrom having the toothache, twenty-five cents was the price, every time.
when we looked at the shot-bag of silver, now and then, we seemed to bewasting our substance in riotous living, but if we referred to theexpense account we could see that we had not been doing anything of thekind.
but people easily get reconciled to big money and big prices, and fondand vain of both--it is a descent to little coins and cheap prices thatis hardest to bear and slowest to take hold upon one's toleration.
aftera month's acquaintance with the twenty-five cent minimum, the averagehuman being is ready to blush every time he thinks of his despicablefive-cent days.
how sunburnt with blushes i used to get in gaudy nevada,every time i thought of my first financial experience in salt lake.
it was on this wise (which is a favorite expression of great authors, anda very neat one, too, but i never hear anybody say on this wise when theyare talking).
a young half-breed with a complexion like a yellow-jacketasked me if i would have my boots blacked.
it was at the salt lake housethe morning after we arrived.
i said yes, and he blacked them.
then ihanded him a silver five-cent piece, with the benevolent air of a personwho is conferring wealth and blessedness upon poverty and suffering.
theyellow-jacket took it with what i judged to be suppressed emotion, andlaid it reverently down in the middle of his broad hand.
then he beganto contemplate it, much as a philosopher contemplates a gnat's ear in theample field of his microscope.
several mountaineers, teamsters,stage-drivers, etc., drew near and dropped into the tableau and fell tosurveying the money with that attractive indifference to formality whichis noticeable in the hardy pioneer.
presently the yellow-jacket handedthe half dime back to me and told me i ought to keep my money in mypocket-book instead of in my soul, and then i wouldn't get it cramped andshriveled up so!
what a roar of vulgar laughter there was!
i destroyed the mongrelreptile on the spot, but i smiled and smiled all the time i was detachinghis scalp, for the remark he made was good for an "injun."
yes, we had learned in salt lake to be charged great prices withoutletting the inward shudder appear on the surface--for even already we hadoverheard and noted the tenor of conversations among drivers, conductors,and hostlers, and finally among citizens of salt lake, until we were wellaware that these superior beings despised "emigrants."
we permitted notell-tale shudders and winces in our countenances, for we wanted to seempioneers, or mormons, half-breeds, teamsters, stage-drivers, mountainmeadow assassins--anything in the world that the plains and utahrespected and admired--but we were wretchedly ashamed of being"emigrants," and sorry enough that we had white shirts and could notswear in the presence of ladies without looking the other way.
and many a time in nevada, afterwards, we had occasion to remember withhumiliation that we were "emigrants," and consequently a low and inferiorsort of creatures.
perhaps the reader has visited utah, nevada, orcalifornia, even in these latter days, and while communing with himselfupon the sorrowful banishment of these countries from what he considers"the world," has had his wings clipped by finding that he is the one tobe pitied, and that there are entire populations around him ready andwilling to do it for him--yea, who are complacently doing it for himalready, wherever he steps his foot.
poor thing, they are making fun of his hat; and the cut of his new yorkcoat; and his conscientiousness about his grammar; and his feebleprofanity; and his consumingly ludicrous ignorance of ores, shafts,tunnels, and other things which he never saw before, and never feltenough interest in to read about.
and all the time that he is thinkingwhat a sad fate it is to be exiled to that far country, that lonely land,the citizens around him are looking down on him with a blightingcompassion because he is an "emigrant" instead of that proudest andblessedest creature that exists on all the earth, a "forty-niner."
the accustomed coach life began again, now, and by midnight it almostseemed as if we never had been out of our snuggery among the mail sacksat all.
we had made one alteration, however.
we had provided enoughbread, boiled ham and hard boiled eggs to last double the six hundredmiles of staging we had still to do.
and it was comfort in those succeeding days to sit up and contemplate themajestic panorama of mountains and valleys spread out below us and eatham and hard boiled eggs while our spiritual natures revelled alternatelyin rainbows, thunderstorms, and peerless sunsets.
nothing helps scenerylike ham and eggs.
ham and eggs, and after these a pipe--an old, rank,delicious pipe--ham and eggs and scenery, a "down grade," a flying coach,a fragrant pipe and a contented heart--these make happiness.
it is whatall the ages have struggled for.
at eight in the morning we reached the remnant and ruin of what had beenthe important military station of "camp floyd," some forty-five or fiftymiles from salt lake city.
at four p.m.  we had doubled our distance andwere ninety or a hundred miles from salt lake.
and now we entered uponone of that species of deserts whose concentrated hideousness shames thediffused and diluted horrors of sahara--an "alkali" desert.
forsixty-eight miles there was but one break in it.
i do not remember thatthis was really a break; indeed it seems to me that it was nothing but awatering depot in the midst of the stretch of sixty-eight miles.
if mymemory serves me, there was no well or spring at this place, but thewater was hauled there by mule and ox teams from the further side of thedesert.
there was a stage station there.
it was forty-five miles fromthe beginning of the desert, and twenty-three from the end of it.
we plowed and dragged and groped along, the whole live-long night,and at the end of this uncomfortable twelve hours we finished theforty-five-mile part of the desert and got to the stage station where theimported water was.
the sun was just rising.
it was easy enough tocross a desert in the night while we were asleep; and it was pleasant toreflect, in the morning, that we in actual person had encountered anabsolute desert and could always speak knowingly of deserts in presenceof the ignorant thenceforward.
and it was pleasant also to reflect thatthis was not an obscure, back country desert, but a very celebrated one,the metropolis itself, as you may say.
all this was very well and verycomfortable and satisfactory--but now we were to cross a desert indaylight.
this was fine--novel--romantic--dramatically adventurous--this, indeed, was worth living for, worth traveling for!
we wouldwrite home all about it.
this enthusiasm, this stern thirst for adventure, wilted under the sultryaugust sun and did not last above one hour.
one poor little hour--andthen we were ashamed that we had "gushed" so.
the poetry was all in theanticipation--there is none in the reality.
imagine a vast, wavelessocean stricken dead and turned to ashes; imagine this solemn waste tuftedwith ash-dusted sage-bushes; imagine the lifeless silence and solitudethat belong to such a place; imagine a coach, creeping like a bug throughthe midst of this shoreless level, and sending up tumbled volumes of dustas if it were a bug that went by steam; imagine this aching monotony oftoiling and plowing kept up hour after hour, and the shore still as faraway as ever, apparently; imagine team, driver, coach and passengers sodeeply coated with ashes that they are all one colorless color; imagineash-drifts roosting above moustaches and eyebrows like snow accumulationson boughs and bushes.
this is the reality of it.
the sun beats down with dead, blistering, relentless malignity; theperspiration is welling from every pore in man and beast, but scarcely asign of it finds its way to the surface--it is absorbed before it getsthere; there is not the faintest breath of air stirring; there is not amerciful shred of cloud in all the brilliant firmament; there is not aliving creature visible in any direction whither one searches the blanklevel that stretches its monotonous miles on every hand; there is not asound--not a sigh--not a whisper--not a buzz, or a whir of wings, ordistant pipe of bird--not even a sob from the lost souls that doubtlesspeople that dead air.
and so the occasional sneezing of the restingmules, and the champing of the bits, grate harshly on the grim stillness,not dissipating the spell but accenting it and making one feel morelonesome and forsaken than before.
the mules, under violent swearing, coaxing and whip-cracking, would makeat stated intervals a "spurt," and drag the coach a hundred or may be twohundred yards, stirring up a billowy cloud of dust that rolled back,enveloping the vehicle to the wheel-tops or higher, and making it seemafloat in a fog.
then a rest followed, with the usual sneezing andbit-champing.
then another "spurt" of a hundred yards and another rest atthe end of it.
all day long we kept this up, without water for the mulesand without ever changing the team.
at least we kept it up ten hours,which, i take it, is a day, and a pretty honest one, in an alkali desert.
it was from four in the morning till two in the afternoon.
and it was sohot!
and so close!
and our water canteens went dry in the middle of theday and we got so thirsty!
it was so stupid and tiresome and dull!
andthe tedious hours did lag and drag and limp along with such a crueldeliberation!
it was so trying to give one's watch a good longundisturbed spell and then take it out and find that it had been foolingaway the time and not trying to get ahead any!
the alkali dust cutthrough our lips, it persecuted our eyes, it ate through the delicatemembranes and made our noses bleed and kept them bleeding--and truly andseriously the romance all faded far away and disappeared, and left thedesert trip nothing but a harsh reality--a thirsty, sweltering, longing,hateful reality!
two miles and a quarter an hour for ten hours--that was what weaccomplished.
it was hard to bring the comprehension away down to such asnail-pace as that, when we had been used to making eight and ten milesan hour.
when we reached the station on the farther verge of the desert,we were glad, for the first time, that the dictionary was along, becausewe never could have found language to tell how glad we were, in any sortof dictionary but an unabridged one with pictures in it.
but there couldnot have been found in a whole library of dictionaries languagesufficient to tell how tired those mules were after their twenty-threemile pull.
to try to give the reader an idea of how thirsty they were,would be to "gild refined gold or paint the lily."
somehow, now that it is there, the quotation does not seem to fit--but nomatter, let it stay, anyhow.
i think it is a graceful and attractivething, and therefore have tried time and time again to work it in whereit would fit, but could not succeed.
these efforts have kept my minddistracted and ill at ease, and made my narrative seem broken anddisjointed, in places.
under these circumstances it seems to me best toleave it in, as above, since this will afford at least a temporaryrespite from the wear and tear of trying to "lead up" to this really aptand beautiful quotation.
on the morning of the sixteenth day out from st. joseph we arrived at theentrance of rocky canyon, two hundred and fifty miles from salt lake.
it was along in this wild country somewhere, and far from any habitationof white men, except the stage stations, that we came across thewretchedest type of mankind i have ever seen, up to this writing.
irefer to the goshoot indians.
from what we could see and all we couldlearn, they are very considerably inferior to even the despised diggerindians of california; inferior to all races of savages on our continent;inferior to even the terra del fuegans; inferior to the hottentots, andactually inferior in some respects to the kytches of africa.
indeed, ihave been obliged to look the bulky volumes of wood's "uncivilized racesof men" clear through in order to find a savage tribe degraded enough totake rank with the goshoots.
i find but one people fairly open to thatshameful verdict.
it is the bosjesmans (bushmen) of south africa.
suchof the goshoots as we saw, along the road and hanging about the stations,were small, lean, "scrawny" creatures; in complexion a dull black likethe ordinary american negro; their faces and hands bearing dirt whichthey had been hoarding and accumulating for months, years, and evengenerations, according to the age of the proprietor; a silent, sneaking,treacherous looking race; taking note of everything, covertly, like allthe other "noble red men" that we (do not) read about, and betraying nosign in their countenances; indolent, everlastingly patient and tireless,like all other indians; prideless beggars--for if the beggar instinctwere left out of an indian he would not "go," any more than a clockwithout a pendulum; hungry, always hungry, and yet never refusinganything that a hog would eat, though often eating what a hog woulddecline; hunters, but having no higher ambition than to kill and eatjack-ass rabbits,  crickets and grasshoppers, and embezzle carrion fromthe buzzards and cayotes; savages who, when asked if they have the commonindian belief in a great spirit show a something which almost amounts toemotion, thinking whiskey is referred to; a thin, scattering race ofalmost naked black children, these goshoots are, who produce nothing atall, and have no villages, and no gatherings together into strictlydefined tribal communities--a people whose only shelter is a rag cast ona bush to keep off a portion of the snow, and yet who inhabit one of themost rocky, wintry, repulsive wastes that our country or any other canexhibit.
the bushmen and our goshoots are manifestly descended from the self-samegorilla, or kangaroo, or norway rat, which-ever animal--adam thedarwinians trace them to.
one would as soon expect the rabbits to fight as the goshoots, and yetthey used to live off the offal and refuse of the stations a few monthsand then come some dark night when no mischief was expected, and burndown the buildings and kill the men from ambush as they rushed out.
and once, in the night, they attacked the stage-coach when a districtjudge, of nevada territory, was the only passenger, and with their firstvolley of arrows (and a bullet or two) they riddled the stage curtains,wounded a horse or two and mortally wounded the driver.
the latter wasfull of pluck, and so was his passenger.
at the driver's call judge mottswung himself out, clambered to the box and seized the reins of the team,and away they plunged, through the racing mob of skeletons and under ahurtling storm of missiles.
the stricken driver had sunk down on theboot as soon as he was wounded, but had held on to the reins and said hewould manage to keep hold of them until relieved.
and after they were taken from his relaxing grasp, he lay with his headbetween judge mott's feet, and tranquilly gave directions about the road;he said he believed he could live till the miscreants were outrun andleft behind, and that if he managed that, the main difficulty would be atan end, and then if the judge drove so and so (giving directions aboutbad places in the road, and general course) he would reach the nextstation without trouble.
the judge distanced the enemy and at lastrattled up to the station and knew that the night's perils were done; butthere was no comrade-in-arms for him to rejoice with, for the soldierlydriver was dead.
let us forget that we have been saying harsh things about the overlanddrivers, now.
the disgust which the goshoots gave me, a disciple ofcooper and a worshipper of the red man--even of the scholarly savages inthe "last of the mohicans" who are fittingly associated with backwoodsmenwho divide each sentence into two equal parts: one part criticallygrammatical, refined and choice of language, and the other part just suchan attempt to talk like a hunter or a mountaineer, as a broadway clerkmight make after eating an edition of emerson bennett's works andstudying frontier life at the bowery theatre a couple of weeks--i saythat the nausea which the goshoots gave me, an indian worshipper, set meto examining authorities, to see if perchance i had been over-estimatingthe red man while viewing him through the mellow moonshine of romance.
the revelations that came were disenchanting.
it was curious to see howquickly the paint and tinsel fell away from him and left him treacherous,filthy and repulsive--and how quickly the evidences accumulated thatwherever one finds an indian tribe he has only found goshoots more orless modified by circumstances and surroundings--but goshoots, after all.
they deserve pity, poor creatures; and they can have mine--at thisdistance.
nearer by, they never get anybody's.
there is an impression abroad that the baltimore and washington railroadcompany and many of its employees are goshoots; but it is an error.
there is only a plausible resemblance, which, while it is apt enough tomislead the ignorant, cannot deceive parties who have contemplated bothtribes.
but seriously, it was not only poor wit, but very wrong to startthe report referred to above; for however innocent the motive may havebeen, the necessary effect was to injure the reputation of a class whohave a hard enough time of it in the pitiless deserts of the rockymountains, heaven knows!
if we cannot find it in our hearts to givethose poor naked creatures our christian sympathy and compassion, ingod's name let us at least not throw mud at them.
on the seventeenth day we passed the highest mountain peaks we had yetseen, and although the day was very warm the night that followed upon itsheels was wintry cold and blankets were next to useless.
on the eighteenth day we encountered the eastward-boundtelegraph-constructors at reese river station and sent a message to hisexcellency gov.
nye at carson city (distant one hundred and fifty-sixmiles).
on the nineteenth day we crossed the great american desert--fortymemorable miles of bottomless sand, into which the coach wheels sunk fromsix inches to a foot.
we worked our passage most of the way across.
that is to say, we got out and walked.
it was a dreary pull and a longand thirsty one, for we had no water.
from one extremity of this desertto the other, the road was white with the bones of oxen and horses.
it would hardly be an exaggeration to say that we could have walked theforty miles and set our feet on a bone at every step!
the desert was oneprodigious graveyard.
and the log-chains, wagon tyres, and rottingwrecks of vehicles were almost as thick as the bones.
i think we sawlog-chains enough rusting there in the desert, to reach across any statein the union.
do not these relics suggest something of an idea of thefearful suffering and privation the early emigrants to californiaendured?
at the border of the desert lies carson lake, or the "sink" of thecarson, a shallow, melancholy sheet of water some eighty or a hundredmiles in circumference.
carson river empties into it and is lost--sinksmysteriously into the earth and never appears in the light of the sunagain--for the lake has no outlet whatever.
there are several rivers in nevada, and they all have this mysteriousfate.
they end in various lakes or "sinks," and that is the last ofthem.
carson lake, humboldt lake, walker lake, mono lake, are all greatsheets of water without any visible outlet.
water is always flowing intothem; none is ever seen to flow out of them, and yet they remain alwayslevel full, neither receding nor overflowing.
what they do with theirsurplus is only known to the creator.
on the western verge of the desert we halted a moment at ragtown.
itconsisted of one log house and is not set down on the map.
this reminds me of a circumstance.
just after we left julesburg, on theplatte, i was sitting with the driver, and he said:"i can tell you a most laughable thing indeed, if you would like tolisten to it.
horace greeley went over this road once.
when he wasleaving carson city he told the driver, hank monk, that he had anengagement to lecture at placerville and was very anxious to go throughquick.
hank monk cracked his whip and started off at an awful pace.
the coach bounced up and down in such a terrific way that it jolted thebuttons all off of horace's coat, and finally shot his head clean throughthe roof of the stage, and then he yelled at hank monk and begged him togo easier--said he warn't in as much of a hurry as he was awhile ago.
but hank monk said, 'keep your seat, horace, and i'll get you there ontime'--and you bet you he did, too, what was left of him!"
a day or two after that we picked up a denver man at the cross roads, andhe told us a good deal about the country and the gregory diggings.
he seemed a very entertaining person and a man well posted in the affairsof colorado.
by and by he remarked:"i can tell you a most laughable thing indeed, if you would like tolisten to it.
horace greeley went over this road once.
when he wasleaving carson city he told the driver, hank monk, that he had anengagement to lecture at placerville and was very anxious to go throughquick.
hank monk cracked his whip and started off at an awful pace.
thecoach bounced up and down in such a terrific way that it jolted thebuttons all off of horace's coat, and finally shot his head clean throughthe roof of the stage, and then he yelled at hank monk and begged him togo easier--said he warn't in as much of a hurry as he was awhile ago.
but hank monk said, 'keep your seat, horace, and i'll get you there ontime!'
--and you bet you he did, too, what was left of him!"
at fort bridger, some days after this, we took on board a cavalrysergeant, a very proper and soldierly person indeed.
from no other manduring the whole journey, did we gather such a store of concise andwell-arranged military information.
it was surprising to find in thedesolate wilds of our country a man so thoroughly acquainted witheverything useful to know in his line of life, and yet of such inferiorrank and unpretentious bearing.
for as much as three hours we listenedto him with unabated interest.
finally he got upon the subject oftrans-continental travel, and presently said:"i can tell you a very laughable thing indeed, if you would like tolisten to it.
horace greeley went over this road once.
when he wasleaving carson city he told the driver, hank monk, that he had anengagement to lecture at placerville and was very anxious to go throughquick.
hank monk cracked his whip and started off at an awful pace.
thecoach bounced up and down in such a terrific way that it jolted thebuttons all off of horace's coat, and finally shot his head clean throughthe roof of the stage, and then he yelled at hank monk and begged him togo easier--said he warn't in as much of a hurry as he was awhile ago.
but hank monk said, 'keep your seat, horace, and i'll get you there ontime!'
--and you bet you he did, too, what was left of him!"
when we were eight hours out from salt lake city a mormon preacher got inwith us at a way station--a gentle, soft-spoken, kindly man, and one whomany stranger would warm to at first sight.
i can never forget the pathosthat was in his voice as he told, in simple language, the story of hispeople's wanderings and unpitied sufferings.
no pulpit eloquence wasever so moving and so beautiful as this outcast's picture of the firstmormon pilgrimage across the plains, struggling sorrowfully onward to theland of its banishment and marking its desolate way with graves andwatering it with tears.
his words so wrought upon us that it was arelief to us all when the conversation drifted into a more cheerfulchannel and the natural features of the curious country we were in cameunder treatment.
one matter after another was pleasantly discussed, andat length the stranger said:"i can tell you a most laughable thing indeed, if you would like tolisten to it.
horace greeley went over this road once.
when he wasleaving carson city he told the driver, hank monk, that he had anengagement to lecture in placerville, and was very anxious to go throughquick.
hank monk cracked his whip and started off at an awful pace.
thecoach bounced up and down in such a terrific way that it jolted thebuttons all off of horace's coat, and finally shot his head clean throughthe roof of the stage, and then he yelled at hank monk and begged him togo easier--said he warn't in as much of a hurry as he was awhile ago.
but hank monk said, 'keep your seat, horace, and i'll get you there ontime!'
--and you bet you bet you he did, too, what was left of him!"
ten miles out of ragtown we found a poor wanderer who had lain down todie.
he had walked as long as he could, but his limbs had failed him atlast.
hunger and fatigue had conquered him.
it would have been inhumanto leave him there.
we paid his fare to carson and lifted him into thecoach.
it was some little time before he showed any very decided signsof life; but by dint of chafing him and pouring brandy between his lipswe finally brought him to a languid consciousness.
then we fed him alittle, and by and by he seemed to comprehend the situation and agrateful light softened his eye.
we made his mail-sack bed ascomfortable as possible, and constructed a pillow for him with our coats.
he seemed very thankful.
then he looked up in our faces, and said in afeeble voice that had a tremble of honest emotion in it:"gentlemen, i know not who you are, but you have saved my life; andalthough i can never be able to repay you for it, i feel that i can atleast make one hour of your long journey lighter.
i take it you arestrangers to this great thorough fare, but i am entirely familiar withit.
in this connection i can tell you a most laughable thing indeed, ifyou would like to listen to it.
horace greeley----"i said, impressively:"suffering stranger, proceed at your peril.
you see in me the melancholywreck of a once stalwart and magnificent manhood.
what has brought me tothis?
that thing which you are about to tell.
gradually but surely,that tiresome old anecdote has sapped my strength, undermined myconstitution, withered my life.
pity my helplessness.
spare me onlyjust this once, and tell me about young george washington and his littlehatchet for a change."
we were saved.
but not so the invalid.
in trying to retain the anecdotein his system he strained himself and died in our arms.
i am aware, now, that i ought not to have asked of the sturdiest citizenof all that region, what i asked of that mere shadow of a man; for, afterseven years' residence on the pacific coast, i know that no passenger ordriver on the overland ever corked that anecdote in, when a stranger wasby, and survived.
within a period of six years i crossed and recrossedthe sierras between nevada and california thirteen times by stage andlistened to that deathless incident four hundred and eighty-one oreighty-two times.
i have the list somewhere.
drivers always told it,conductors told it, landlords told it, chance passengers told it, thevery chinamen and vagrant indians recounted it.
i have had the samedriver tell it to me two or three times in the same afternoon.
it hascome to me in all the multitude of tongues that babel bequeathed toearth, and flavored with whiskey, brandy, beer, cologne, sozodont,tobacco, garlic, onions, grasshoppers--everything that has a fragrance toit through all the long list of things that are gorged or guzzled by thesons of men.
i never have smelt any anecdote as often as i have smeltthat one; never have smelt any anecdote that smelt so variegated as thatone.
and you never could learn to know it by its smell, because everytime you thought you had learned the smell of it, it would turn up with adifferent smell.
bayard taylor has written about this hoary anecdote,richardson has published it; so have jones, smith, johnson, ross browne,and every other correspondence-inditing being that ever set his foot uponthe great overland road anywhere between julesburg and san francisco; andi have heard that it is in the talmud.
i have seen it in print in ninedifferent foreign languages; i have been told that it is employed in theinquisition in rome; and i now learn with regret that it is going to beset to music.
i do not think that such things are right.
stage-coaching on the overland is no more, and stage drivers are a racedefunct.
i wonder if they bequeathed that bald-headed anecdote to theirsuccessors, the railroad brakemen and conductors, and if these latterstill persecute the helpless passenger with it until he concludes, as didmany a tourist of other days, that the real grandeurs of the pacificcoast are not yo semite and the big trees, but hank monk and hisadventure with horace greeley.
[and what makes that worn anecdote themore aggravating, is, that the adventure it celebrates never occurred.
if it were a good anecdote, that seeming demerit would be its chiefestvirtue, for creative power belongs to greatness; but what ought to bedone to a man who would wantonly contrive so flat a one as this?
if iwere to suggest what ought to be done to him, i should be calledextravagant--but what does the sixteenth chapter of daniel say?
we were approaching the end of our long journey.
it was the morning ofthe twentieth day.
at noon we would reach carson city, the capital ofnevada territory.
we were not glad, but sorry.
it had been a finepleasure trip; we had fed fat on wonders every day; we were now wellaccustomed to stage life, and very fond of it; so the idea of coming to astand-still and settling down to a humdrum existence in a village was notagreeable, but on the contrary depressing.
visibly our new home was a desert, walled in by barren, snow-cladmountains.
there was not a tree in sight.
there was no vegetation butthe endless sage-brush and greasewood.
all nature was gray with it.
wewere plowing through great deeps of powdery alkali dust that rose inthick clouds and floated across the plain like smoke from a burninghouse.
we were coated with it like millers; so were the coach, the mules, themail-bags, the driver--we and the sage-brush and the other scenery wereall one monotonous color.
long trains of freight wagons in the distanceenvelope in ascending masses of dust suggested pictures of prairies onfire.
these teams and their masters were the only life we saw.
otherwise we moved in the midst of solitude, silence and desolation.
every twenty steps we passed the skeleton of some dead beast of burthen,with its dust-coated skin stretched tightly over its empty ribs.
frequently a solemn raven sat upon the skull or the hips and contemplatedthe passing coach with meditative serenity.
by and by carson city was pointed out to us.
it nestled in the edge of agreat plain and was a sufficient number of miles away to look like anassemblage of mere white spots in the shadow of a grim range of mountainsoverlooking it, whose summits seemed lifted clear out of companionshipand consciousness of earthly things.
we arrived, disembarked, and the stage went on.
it was a "wooden" town;its population two thousand souls.
the main street consisted of four orfive blocks of little white frame stores which were too high to sit downon, but not too high for various other purposes; in fact, hardly highenough.
they were packed close together, side by side, as if room werescarce in that mighty plain.
the sidewalk was of boards that were more or less loose and inclined torattle when walked upon.
in the middle of the town, opposite the stores,was the "plaza" which is native to all towns beyond the rocky mountains--a large, unfenced, level vacancy, with a liberty pole in it, and veryuseful as a place for public auctions, horse trades, and mass meetings,and likewise for teamsters to camp in.
two other sides of the plaza werefaced by stores, offices and stables.
the rest of carson city was pretty scattering.
we were introduced to several citizens, at the stage-office and on theway up to the governor's from the hotel--among others, to a mr. harris,who was on horseback; he began to say something, but interrupted himselfwith the remark:"i'll have to get you to excuse me a minute; yonder is the witness thatswore i helped to rob the california coach--a piece of impertinentintermeddling, sir, for i am not even acquainted with the man."
then he rode over and began to rebuke the stranger with a six-shooter,and the stranger began to explain with another.
when the pistols wereemptied, the stranger resumed his work (mending a whip-lash), and mr.harris rode by with a polite nod, homeward bound, with a bullet throughone of his lungs, and several in his hips; and from them issued littlerivulets of blood that coursed down the horse's sides and made the animallook quite picturesque.
i never saw harris shoot a man after that but itrecalled to mind that first day in carson.
this was all we saw that day, for it was two o'clock, now, and accordingto custom the daily "washoe zephyr" set in; a soaring dust-drift aboutthe size of the united states set up edgewise came with it, and thecapital of nevada territory disappeared from view.
still, there were sights to be seen which were not wholly uninterestingto new comers; for the vast dust cloud was thickly freckled with thingsstrange to the upper air--things living and dead, that flitted hither andthither, going and coming, appearing and disappearing among the rollingbillows of dust--hats, chickens and parasols sailing in the remoteheavens; blankets, tin signs, sage-brush and shingles a shade lower;door-mats and buffalo robes lower still; shovels and coal scuttles on thenext grade; glass doors, cats and little children on the next; disruptedlumber yards, light buggies and wheelbarrows on the next; and down onlythirty or forty feet above ground was a scurrying storm of emigratingroofs and vacant lots.
it was something to see that much.
i could have seen more, if i couldhave kept the dust out of my eyes.
but seriously a washoe wind is by no means a trifling matter.
it blowsflimsy houses down, lifts shingle roofs occasionally, rolls up tin oneslike sheet music, now and then blows a stage coach over and spills thepassengers; and tradition says the reason there are so many bald peoplethere, is, that the wind blows the hair off their heads while they arelooking skyward after their hats.
carson streets seldom look inactive onsummer afternoons, because there are so many citizens skipping aroundtheir escaping hats, like chambermaids trying to head off a spider.
the "washoe zephyr" (washoe is a pet nickname for nevada) is a peculiarscriptural wind, in that no man knoweth "whence it cometh."
that is tosay, where it originates.
it comes right over the mountains from thewest, but when one crosses the ridge he does not find any of it on theother side!
it probably is manufactured on the mountain-top for theoccasion, and starts from there.
it is a pretty regular wind, in thesummer time.
its office hours are from two in the afternoon till two thenext morning; and anybody venturing abroad during those twelve hoursneeds to allow for the wind or he will bring up a mile or two to leewardof the point he is aiming at.
and yet the first complaint a washoevisitor to san francisco makes, is that the sea winds blow so, there!
there is a good deal of human nature in that.
we found the state palace of the governor of nevada territory to consistof a white frame one-story house with two small rooms in it and astanchion supported shed in front--for grandeur--it compelled the respectof the citizen and inspired the indians with awe.
the newly arrivedchief and associate justices of the territory, and other machinery of thegovernment, were domiciled with less splendor.
they were boarding aroundprivately, and had their offices in their bedrooms.
the secretary and i took quarters in the "ranch" of a worthy french ladyby the name of bridget o'flannigan, a camp follower of his excellency thegovernor.
she had known him in his prosperity as commander-in-chief ofthe metropolitan police of new york, and she would not desert him in hisadversity as governor of nevada.
our room was on the lower floor, facing the plaza, and when we had gotour bed, a small table, two chairs, the government fire-proof safe, andthe unabridged dictionary into it, there was still room enough left for avisitor--may be two, but not without straining the walls.
but the wallscould stand it--at least the partitions could, for they consisted simplyof one thickness of white "cotton domestic" stretched from corner tocorner of the room.
this was the rule in carson--any other kind ofpartition was the rare exception.
and if you stood in a dark room andyour neighbors in the next had lights, the shadows on your canvas toldqueer secrets sometimes!
very often these partitions were made of oldflour sacks basted together; and then the difference between the commonherd and the aristocracy was, that the common herd had unornamentedsacks, while the walls of the aristocrat were overpowering withrudimental fresco--i.e., red and blue mill brands on the flour sacks.
occasionally, also, the better classes embellished their canvas bypasting pictures from harper's weekly on them.
in many cases, too, thewealthy and the cultured rose to spittoons and other evidences of asumptuous and luxurious taste.
[washoe people take a joke so hard that imust explain that the above description was only the rule; there weremany honorable exceptions in carson--plastered ceilings and houses thathad considerable furniture in them.--m.
t.]we had a carpet and a genuine queen's-ware washbowl.
consequently wewere hated without reserve by the other tenants of the o'flannigan"ranch."
when we added a painted oilcloth window curtain, we simply tookour lives into our own hands.
to prevent bloodshed i removed up stairsand took up quarters with the untitled plebeians in one of the fourteenwhite pine cot-bedsteads that stood in two long ranks in the one soleroom of which the second story consisted.
it was a jolly company, the fourteen.
they were principally voluntarycamp-followers of the governor, who had joined his retinue by their ownelection at new york and san francisco and came along, feeling that inthe scuffle for little territorial crumbs and offices they could not maketheir condition more precarious than it was, and might reasonably expectto make it better.
they were popularly known as the "irish brigade,"though there were only four or five irishmen among all the governor'sretainers.
his good-natured excellency was much annoyed at the gossip his henchmencreated--especially when there arose a rumor that they were paidassassins of his, brought along to quietly reduce the democratic votewhen desirable!
mrs. o'flannigan was boarding and lodging them at ten dollars a weekapiece, and they were cheerfully giving their notes for it.
they wereperfectly satisfied, but bridget presently found that notes that couldnot be discounted were but a feeble constitution for a carsonboarding-house.
so she began to harry the governor to find employmentfor the "brigade."
her importunities and theirs together drove him to agentle desperation at last, and he finally summoned the brigade to thepresence.
then, said he:"gentlemen, i have planned a lucrative and useful service for you--a service which will provide you with recreation amid noble landscapes,and afford you never ceasing opportunities for enriching your minds byobservation and study.
i want you to survey a railroad from carson citywestward to a certain point!
when the legislature meets i will have thenecessary bill passed and the remuneration arranged."
"what, a railroad over the sierra nevada mountains?"
"well, then, survey it eastward to a certain point!"
he converted them into surveyors, chain-bearers and so on, and turnedthem loose in the desert.
it was "recreation" with a vengeance!
recreation on foot, lugging chains through sand and sage-brush, under asultry sun and among cattle bones, cayotes and tarantulas.
"romantic adventure" could go no further.
they surveyed very slowly,very deliberately, very carefully.
they returned every night during thefirst week, dusty, footsore, tired, and hungry, but very jolly.
theybrought in great store of prodigious hairy spiders--tarantulas--andimprisoned them in covered tumblers up stairs in the "ranch."
after thefirst week, they had to camp on the field, for they were getting welleastward.
they made a good many inquiries as to the location of thatindefinite "certain point," but got no information.
at last, to apeculiarly urgent inquiry of "how far eastward?"
governor nyetelegraphed back:"to the atlantic ocean, blast you!--and then bridge it and go on!"
this brought back the dusty toilers, who sent in a report and ceased fromtheir labors.
the governor was always comfortable about it; he said mrs.o'flannigan would hold him for the brigade's board anyhow, and heintended to get what entertainment he could out of the boys; he said,with his old-time pleasant twinkle, that he meant to survey them intoutah and then telegraph brigham to hang them for trespass!
the surveyors brought back more tarantulas with them, and so we had quitea menagerie arranged along the shelves of the room.
some of thesespiders could straddle over a common saucer with their hairy, muscularlegs, and when their feelings were hurt, or their dignity offended, theywere the wickedest-looking desperadoes the animal world can furnish.
if their glass prison-houses were touched ever so lightly they were upand spoiling for a fight in a minute.
indeed, theywould take up a straw and pick their teeth like a member of congress.
there was as usual a furious "zephyr" blowing the first night of thebrigade's return, and about midnight the roof of an adjoining stable blewoff, and a corner of it came crashing through the side of our ranch.
there was a simultaneous awakening, and a tumultuous muster of thebrigade in the dark, and a general tumbling and sprawling over each otherin the narrow aisle between the bedrows.
in the midst of the turmoil,bob h---- sprung up out of a sound sleep, and knocked down a shelf withhis head.
instantly he shouted:"turn out, boys--the tarantulas is loose!"
no warning ever sounded so dreadful.
nobody tried, any longer, to leavethe room, lest he might step on a tarantula.
every man groped for atrunk or a bed, and jumped on it.
then followed the strangest silence--asilence of grisly suspense it was, too--waiting, expectancy, fear.
itwas as dark as pitch, and one had to imagine the spectacle of thosefourteen scant-clad men roosting gingerly on trunks and beds, for not athing could be seen.
then came occasional little interruptions of thesilence, and one could recognize a man and tell his locality by hisvoice, or locate any other sound a sufferer made by his gropings orchanges of position.
the occasional voices were not given to muchspeaking--you simply heard a gentle ejaculation of "ow!"
followed by asolid thump, and you knew the gentleman had felt a hairy blanket orsomething touch his bare skin and had skipped from a bed to the floor.
presently you would hear a gasping voice say:"su--su--something's crawling up the back of my neck!"
every now and then you could hear a little subdued scramble and asorrowful "o lord!"
and then you knew that somebody was getting away fromsomething he took for a tarantula, and not losing any time about it,either.
directly a voice in the corner rang out wild and clear:"i've got him!
i've got him!"
[pause, and probable change ofcircumstances.]
"no, he's got me!
oh, ain't they never going to fetch alantern!"
the lantern came at that moment, in the hands of mrs. o'flannigan, whoseanxiety to know the amount of damage done by the assaulting roof had notprevented her waiting a judicious interval, after getting out of bed andlighting up, to see if the wind was done, now, up stairs, or had a largercontract.
the landscape presented when the lantern flashed into the room waspicturesque, and might have been funny to some people, but was not to us.
although we were perched so strangely upon boxes, trunks and beds, and sostrangely attired, too, we were too earnestly distressed and toogenuinely miserable to see any fun about it, and there was not thesemblance of a smile anywhere visible.
i know i am not capable ofsuffering more than i did during those few minutes of suspense in thedark, surrounded by those creeping, bloody-minded tarantulas.
i hadskipped from bed to bed and from box to box in a cold agony, and everytime i touched anything that was furzy i fancied i felt the fangs.
i hadrather go to war than live that episode over again.
nobody was hurt.
the man who thought a tarantula had "got him" was mistaken--only a crackin a box had caught his finger.
not one of those escaped tarantulas wasever seen again.
there were ten or twelve of them.
we took candles andhunted the place high and low for them, but with no success.
did we goback to bed then?
we did nothing of the kind.
money could not havepersuaded us to do it.
we sat up the rest of the night playing cribbageand keeping a sharp lookout for the enemy.
it was the end of august, and the skies were cloudless and the weathersuperb.
in two or three weeks i had grown wonderfully fascinated withthe curious new country and concluded to put off my return to "thestates" awhile.
i had grown well accustomed to wearing a damaged slouchhat, blue woolen shirt, and pants crammed into boot-tops, and gloried inthe absence of coat, vest and braces.
i felt rowdyish and "bully," (asthe historian josephus phrases it, in his fine chapter upon thedestruction of the temple).
it seemed to me that nothing could be sofine and so romantic.
i had become an officer of the government, butthat was for mere sublimity.
the office was an unique sinecure.
i hadnothing to do and no salary.
i was private secretary to his majesty thesecretary and there was not yet writing enough for two of us.
so johnnyk---- and i devoted our time to amusement.
he was the young son of anohio nabob and was out there for recreation.
he got it.
we had heard aworld of talk about the marvellous beauty of lake tahoe, and finallycuriosity drove us thither to see it.
three or four members of thebrigade had been there and located some timber lands on its shores andstored up a quantity of provisions in their camp.
we strapped a coupleof blankets on our shoulders and took an axe apiece and started--for weintended to take up a wood ranch or so ourselves and become wealthy.
we were on foot.
the reader will find it advantageous to go horseback.
we were told that the distance was eleven miles.
we tramped a long timeon level ground, and then toiled laboriously up a mountain about athousand miles high and looked over.
no lake there.
we descended on theother side, crossed the valley and toiled up another mountain three orfour thousand miles high, apparently, and looked over again.
we sat down tired and perspiring, and hired a couple of chinamen tocurse those people who had beguiled us.
thus refreshed, we presentlyresumed the march with renewed vigor and determination.
we plodded on,two or three hours longer, and at last the lake burst upon us--a noblesheet of blue water lifted six thousand three hundred feet above thelevel of the sea, and walled in by a rim of snow-clad mountain peaks thattowered aloft full three thousand feet higher still!
it was a vast oval,and one would have to use up eighty or a hundred good miles in travelingaround it.
as it lay there with the shadows of the mountains brilliantlyphotographed upon its still surface i thought it must surely be thefairest picture the whole earth affords.
we found the small skiff belonging to the brigade boys, and without lossof time set out across a deep bend of the lake toward the landmarks thatsignified the locality of the camp.
i got johnny to row--not because imind exertion myself, but because it makes me sick to ride backwards wheni am at work.
but i steered.
a three-mile pull brought us to the campjust as the night fell, and we stepped ashore very tired and wolfishlyhungry.
in a "cache" among the rocks we found the provisions and thecooking utensils, and then, all fatigued as i was, i sat down on aboulder and superintended while johnny gathered wood and cooked supper.
many a man who had gone through what i had, would have wanted to rest.
it was a delicious supper--hot bread, fried bacon, and black coffee.
it was a delicious solitude we were in, too.
three miles away was asaw-mill and some workmen, but there were not fifteen other human beingsthroughout the wide circumference of the lake.
as the darkness closeddown and the stars came out and spangled the great mirror with jewels, wesmoked meditatively in the solemn hush and forgot our troubles and ourpains.
in due time we spread our blankets in the warm sand between twolarge boulders and soon feel asleep, careless of the procession of antsthat passed in through rents in our clothing and explored our persons.
nothing could disturb the sleep that fettered us, for it had been fairlyearned, and if our consciences had any sins on them they had to adjourncourt for that night, any way.
the wind rose just as we were losingconsciousness, and we were lulled to sleep by the beating of the surfupon the shore.
it is always very cold on that lake shore in the night, but we had plentyof blankets and were warm enough.
we never moved a muscle all night, butwaked at early dawn in the original positions, and got up at once,thoroughly refreshed, free from soreness, and brim full of friskiness.
there is no end of wholesome medicine in such an experience.
thatmorning we could have whipped ten such people as we were the day before--sick ones at any rate.
but the world is slow, and people will go to"water cures" and "movement cures" and to foreign lands for health.
three months of camp life on lake tahoe would restore an egyptian mummyto his pristine vigor, and give him an appetite like an alligator.
i donot mean the oldest and driest mummies, of course, but the fresher ones.
the air up there in the clouds is very pure and fine, bracing anddelicious.
and why shouldn't it be?--it is the same the angels breathe.
i think that hardly any amount of fatigue can be gathered together that aman cannot sleep off in one night on the sand by its side.
not under aroof, but under the sky; it seldom or never rains there in the summertime.
i know a man who went there to die.
but he made a failure of it.
he was a skeleton when he came, and could barely stand.
he had noappetite, and did nothing but read tracts and reflect on the future.
three months later he was sleeping out of doors regularly, eating all hecould hold, three times a day, and chasing game over mountains threethousand feet high for recreation.
and he was a skeleton no longer, butweighed part of a ton.
this is no fancy sketch, but the truth.
hisdisease was consumption.
i confidently commend his experience to otherskeletons.
i superintended again, and as soon as we had eaten breakfast we got inthe boat and skirted along the lake shore about three miles anddisembarked.
we liked the appearance of the place, and so we claimedsome three hundred acres of it and stuck our "notices" on a tree.
it wasyellow pine timber land--a dense forest of trees a hundred feet high andfrom one to five feet through at the butt.
it was necessary to fence ourproperty or we could not hold it.
that is to say, it was necessary tocut down trees here and there and make them fall in such a way as to forma sort of enclosure (with pretty wide gaps in it).
we cut down threetrees apiece, and found it such heart-breaking work that we decided to"rest our case" on those; if they held the property, well and good; ifthey didn't, let the property spill out through the gaps and go; it wasno use to work ourselves to death merely to save a few acres of land.
next day we came back to build a house--for a house was also necessary,in order to hold the property.
we decided to build a substantiallog-house and excite the envy of the brigade boys; but by the time we hadcut and trimmed the first log it seemed unnecessary to be so elaborate,and so we concluded to build it of saplings.
however, two saplings, dulycut and trimmed, compelled recognition of the fact that a still modesterarchitecture would satisfy the law, and so we concluded to build a"brush" house.
we devoted the next day to this work, but we did so much"sitting around" and discussing, that by the middle of the afternoon wehad achieved only a half-way sort of affair which one of us had to watchwhile the other cut brush, lest if both turned our backs we might not beable to find it again, it had such a strong family resemblance to thesurrounding vegetation.
but we were satisfied with it.
we were land owners now, duly seized and possessed, and within theprotection of the law.
therefore we decided to take up our residence onour own domain and enjoy that large sense of independence which only suchan experience can bring.
late the next afternoon, after a good longrest, we sailed away from the brigade camp with all the provisions andcooking utensils we could carry off--borrow is the more accurate word--and just as the night was falling we beached the boat at our own landing.
if there is any life that is happier than the life we led on our timberranch for the next two or three weeks, it must be a sort of life which ihave not read of in books or experienced in person.
we did not see ahuman being but ourselves during the time, or hear any sounds but thosethat were made by the wind and the waves, the sighing of the pines, andnow and then the far-off thunder of an avalanche.
the forest about uswas dense and cool, the sky above us was cloudless and brilliant withsunshine, the broad lake before us was glassy and clear, or rippled andbreezy, or black and storm-tossed, according to nature's mood; and itscircling border of mountain domes, clothed with forests, scarred withland-slides, cloven by canons and valleys, and helmeted with glitteringsnow, fitly framed and finished the noble picture.
the view was alwaysfascinating, bewitching, entrancing.
the eye was never tired of gazing,night or day, in calm or storm; it suffered but one grief, and that wasthat it could not look always, but must close sometimes in sleep.
we slept in the sand close to the water's edge, between two protectingboulders, which took care of the stormy night-winds for us.
we nevertook any paregoric to make us sleep.
at the first break of dawn we werealways up and running foot-races to tone down excess of physical vigorand exuberance of spirits.
that is, johnny was--but i held his hat.
while smoking the pipe of peace after breakfast we watched the sentinelpeaks put on the glory of the sun, and followed the conquering light asit swept down among the shadows, and set the captive crags and forestsfree.
we watched the tinted pictures grow and brighten upon the watertill every little detail of forest, precipice and pinnacle was wrought inand finished, and the miracle of the enchanter complete.
that is, drifting around in the boat.
we were on the north shore.
there, the rocks on the bottom are sometimes gray, sometimes white.
this gives the marvelous transparency of the water a fuller advantagethan it has elsewhere on the lake.
we usually pushed out a hundred yardsor so from shore, and then lay down on the thwarts, in the sun, and letthe boat drift by the hour whither it would.
we seldom talked.
it interrupted the sabbath stillness, and marred the dreams the luxuriousrest and indolence brought.
the shore all along was indented with deep,curved bays and coves, bordered by narrow sand-beaches; and where thesand ended, the steep mountain-sides rose right up aloft into space--roseup like a vast wall a little out of the perpendicular, and thickly woodedwith tall pines.
so singularly clear was the water, that where it was only twenty orthirty feet deep the bottom was so perfectly distinct that the boatseemed floating in the air!
yes, where it was even eighty feet deep.
every little pebble was distinct, every speckled trout, everyhand's-breadth of sand.
often, as we lay on our faces, a graniteboulder, as large as a village church, would start out of the bottomapparently, and seem climbing up rapidly to the surface, till presentlyit threatened to touch our faces, and we could not resist the impulse toseize an oar and avert the danger.
but the boat would float on, and theboulder descend again, and then we could see that when we had beenexactly above it, it must still have been twenty or thirty feet below thesurface.
down through the transparency of these great depths, the waterwas not merely transparent, but dazzlingly, brilliantly so.
all objectsseen through it had a bright, strong vividness, not only of outline, butof every minute detail, which they would not have had when seen simplythrough the same depth of atmosphere.
so empty and airy did all spacesseem below us, and so strong was the sense of floating high aloft inmid-nothingness, that we called these boat-excursions "balloon-voyages."
we fished a good deal, but we did not average one fish a week.
we couldsee trout by the thousand winging about in the emptiness under us, orsleeping in shoals on the bottom, but they would not bite--they could seethe line too plainly, perhaps.
we frequently selected the trout wewanted, and rested the bait patiently and persistently on the end of hisnose at a depth of eighty feet, but he would only shake it off with anannoyed manner, and shift his position.
we bathed occasionally, but the water was rather chilly, for all itlooked so sunny.
sometimes we rowed out to the "blue water," a mile ortwo from shore.
it was as dead blue as indigo there, because of theimmense depth.
by official measurement the lake in its centre is onethousand five hundred and twenty-five feet deep!
sometimes, on lazy afternoons, we lolled on the sand in camp, and smokedpipes and read some old well-worn novels.
at night, by the camp-fire, weplayed euchre and seven-up to strengthen the mind--and played them withcards so greasy and defaced that only a whole summer's acquaintance withthem could enable the student to tell the ace of clubs from the jack ofdiamonds.
we never slept in our "house."
it never recurred to us, for one thing;and besides, it was built to hold the ground, and that was enough.
wedid not wish to strain it.
by and by our provisions began to run short, and we went back to the oldcamp and laid in a new supply.
we were gone all day, and reached homeagain about night-fall, pretty tired and hungry.
while johnny wascarrying the main bulk of the provisions up to our "house" for futureuse, i took the loaf of bread, some slices of bacon, and the coffee-pot,ashore, set them down by a tree, lit a fire, and went back to the boat toget the frying-pan.
while i was at this, i heard a shout from johnny,and looking up i saw that my fire was galloping all over the premises!
johnny was on the other side of it.
he had to run through the flames toget to the lake shore, and then we stood helpless and watched thedevastation.
the ground was deeply carpeted with dry pine-needles, and the firetouched them off as if they were gunpowder.
it was wonderful to see withwhat fierce speed the tall sheet of flame traveled!
my coffee-pot wasgone, and everything with it.
in a minute and a half the fire seizedupon a dense growth of dry manzanita chapparal six or eight feet high,and then the roaring and popping and crackling was something terrific.
we were driven to the boat by the intense heat, and there we remained,spell-bound.
within half an hour all before us was a tossing, blinding tempest offlame!
it went surging up adjacent ridges--surmounted them anddisappeared in the canons beyond--burst into view upon higher and fartherridges, presently--shed a grander illumination abroad, and dove again--flamed out again, directly, higher and still higher up themountain-side--threw out skirmishing parties of fire here and there, andsent them trailing their crimson spirals away among remote ramparts andribs and gorges, till as far as the eye could reach the loftymountain-fronts were webbed as it were with a tangled network of red lavastreams.
away across the water the crags and domes were lit with a ruddyglare, and the firmament above was a reflected hell!
every feature of the spectacle was repeated in the glowing mirror of thelake!
both pictures were sublime, both were beautiful; but that in thelake had a bewildering richness about it that enchanted the eye and heldit with the stronger fascination.
we sat absorbed and motionless through four long hours.
we never thoughtof supper, and never felt fatigue.
but at eleven o'clock theconflagration had traveled beyond our range of vision, and then darknessstole down upon the landscape again.
hunger asserted itself now, but there was nothing to eat.
the provisionswere all cooked, no doubt, but we did not go to see.
we were homelesswanderers again, without any property.
our fence was gone, our houseburned down; no insurance.
our pine forest was well scorched, the deadtrees all burned up, and our broad acres of manzanita swept away.
ourblankets were on our usual sand-bed, however, and so we lay down and wentto sleep.
the next morning we started back to the old camp, but whileout a long way from shore, so great a storm came up that we dared not tryto land.
so i baled out the seas we shipped, and johnny pulled heavilythrough the billows till we had reached a point three or four milesbeyond the camp.
the storm was increasing, and it became evident that itwas better to take the hazard of beaching the boat than go down in ahundred fathoms of water; so we ran in, with tall white-caps following,and i sat down in the stern-sheets and pointed her head-on to the shore.
the instant the bow struck, a wave came over the stern that washed crewand cargo ashore, and saved a deal of trouble.
we shivered in the lee ofa boulder all the rest of the day, and froze all the night through.
inthe morning the tempest had gone down, and we paddled down to the campwithout any unnecessary delay.
we were so starved that we ate up therest of the brigade's provisions, and then set out to carson to tell themabout it and ask their forgiveness.
it was accorded, upon payment ofdamages.
we made many trips to the lake after that, and had many a hair-breadthescape and blood-curdling adventure which will never be recorded in anyhistory.
i resolved to have a horse to ride.
i had never seen such wild, free,magnificent horsemanship outside of a circus as these picturesquely-cladmexicans, californians and mexicanized americans displayed in carsonstreets every day.
how they rode!
leaning just gently forward out ofthe perpendicular, easy and nonchalant, with broad slouch-hat brim blownsquare up in front, and long riata swinging above the head, they sweptthrough the town like the wind!
the next minute they were only a sailingpuff of dust on the far desert.
if they trotted, they sat up gallantlyand gracefully, and seemed part of the horse; did not go jiggering up anddown after the silly miss-nancy fashion of the riding-schools.
i hadquickly learned to tell a horse from a cow, and was full of anxiety tolearn more.
i was resolved to buy a horse.
while the thought was rankling in my mind, the auctioneer came skurryingthrough the plaza on a black beast that had as many humps and corners onhim as a dromedary, and was necessarily uncomely; but he was "going,going, at twenty-two!--horse, saddle and bridle at twenty-two dollars,gentlemen!"
and i could hardly resist.
a man whom i did not know (he turned out to be the auctioneer's brother)noticed the wistful look in my eye, and observed that that was a veryremarkable horse to be going at such a price; and added that the saddlealone was worth the money.
it was a spanish saddle, with ponderous'tapidaros', and furnished with the ungainly sole-leather covering withthe unspellable name.
i said i had half a notion to bid.
then thiskeen-eyed person appeared to me to be "taking my measure"; but idismissed the suspicion when he spoke, for his manner was full ofguileless candor and truthfulness.
said he:"i know that horse--know him well.
you are a stranger, i take it, and soyou might think he was an american horse, maybe, but i assure you he isnot.
he is nothing of the kind; but--excuse my speaking in a low voice,other people being near--he is, without the shadow of a doubt, a genuinemexican plug!"
i did not know what a genuine mexican plug was, but there was somethingabout this man's way of saying it, that made me swear inwardly that iwould own a genuine mexican plug, or die.
"has he any other--er--advantages?"
i inquired, suppressing whateagerness i could.
he hooked his forefinger in the pocket of my army-shirt, led me to oneside, and breathed in my ear impressively these words:"he can out-buck anything in america!"
"going, going, going--at twent--ty--four dollars and a half, gen--""twenty-seven!"
i shouted, in a frenzy.
said the auctioneer, and passed over the genuine mexican plugto me.
i could scarcely contain my exultation.
i paid the money, and put theanimal in a neighboring livery-stable to dine and rest himself.
in the afternoon i brought the creature into the plaza, and certaincitizens held him by the head, and others by the tail, while i mountedhim.
as soon as they let go, he placed all his feet in a bunch together,lowered his back, and then suddenly arched it upward, and shot mestraight into the air a matter of three or four feet!
i came as straightdown again, lit in the saddle, went instantly up again, came down almoston the high pommel, shot up again, and came down on the horse's neck--allin the space of three or four seconds.
then he rose and stood almoststraight up on his hind feet, and i, clasping his lean neck desperately,slid back into the saddle and held on.
he came down, and immediatelyhoisted his heels into the air, delivering a vicious kick at the sky, andstood on his forefeet.
and then down he came once more, and began theoriginal exercise of shooting me straight up again.
the third time iwent up i heard a stranger say:"oh, don't he buck, though!"
while i was up, somebody struck the horse a sounding thwack with aleathern strap, and when i arrived again the genuine mexican plug was notthere.
a california youth chased him up and caught him, and asked if hemight have a ride.
i granted him that luxury.
he mounted the genuine,got lifted into the air once, but sent his spurs home as he descended,and the horse darted away like a telegram.
he soared over three fenceslike a bird, and disappeared down the road toward the washoe valley.
i sat down on a stone, with a sigh, and by a natural impulse one of myhands sought my forehead, and the other the base of my stomach.
ibelieve i never appreciated, till then, the poverty of the humanmachinery--for i still needed a hand or two to place elsewhere.
pencannot describe how i was jolted up.
imagination cannot conceive howdisjointed i was--how internally, externally and universally i wasunsettled, mixed up and ruptured.
there was a sympathetic crowd aroundme, though.
one elderly-looking comforter said:"stranger, you've been taken in.
everybody in this camp knows thathorse.
any child, any injun, could have told you that he'd buck; he isthe very worst devil to buck on the continent of america.
you hear me.
old abe curry.
and moreover, he is a simon-pure,out-and-out, genuine d--d mexican plug, and an uncommon mean one at that,too.
why, you turnip, if you had laid low and kept dark, there's chancesto buy an american horse for mighty little more than you paid for thatbloody old foreign relic."
i gave no sign; but i made up my mind that if the auctioneer's brother'sfuneral took place while i was in the territory i would postpone allother recreations and attend it.
after a gallop of sixteen miles the californian youth and the genuinemexican plug came tearing into town again, shedding foam-flakes like thespume-spray that drives before a typhoon, and, with one final skip over awheelbarrow and a chinaman, cast anchor in front of the "ranch."
such panting and blowing!
such spreading and contracting of the redequine nostrils, and glaring of the wild equine eye!
but was theimperial beast subjugated?
indeed he was not.
his lordship the speaker of the house thought he was, and mounted him togo down to the capitol; but the first dash the creature made was over apile of telegraph poles half as high as a church; and his time to thecapitol--one mile and three quarters--remains unbeaten to this day.
butthen he took an advantage--he left out the mile, and only did the threequarters.
that is to say, he made a straight cut across lots, preferringfences and ditches to a crooked road; and when the speaker got to thecapitol he said he had been in the air so much he felt as if he had madethe trip on a comet.
in the evening the speaker came home afoot for exercise, and got thegenuine towed back behind a quartz wagon.
the next day i loaned theanimal to the clerk of the house to go down to the dana silver mine, sixmiles, and he walked back for exercise, and got the horse towed.
everybody i loaned him to always walked back; they never could get enoughexercise any other way.
still, i continued to loan him to anybody who was willing to borrow him,my idea being to get him crippled, and throw him on the borrower's hands,or killed, and make the borrower pay for him.
but somehow nothing everhappened to him.
he took chances that no other horse ever took andsurvived, but he always came out safe.
it was his daily habit to tryexperiments that had always before been considered impossible, but healways got through.
sometimes he miscalculated a little, and did not gethis rider through intact, but he always got through himself.
of course ihad tried to sell him; but that was a stretch of simplicity which metwith little sympathy.
the auctioneer stormed up and down the streets onhim for four days, dispersing the populace, interrupting business, anddestroying children, and never got a bid--at least never any but theeighteen-dollar one he hired a notoriously substanceless bummer to make.
the people only smiled pleasantly, and restrained their desire to buy, ifthey had any.
then the auctioneer brought in his bill, and i withdrewthe horse from the market.
we tried to trade him off at private venduenext, offering him at a sacrifice for second-hand tombstones, old iron,temperance tracts--any kind of property.
but holders were stiff, and weretired from the market again.
i never tried to ride the horse any more.
walking was good enough exercise for a man like me, that had nothing thematter with him except ruptures, internal injuries, and such things.
finally i tried to give him away.
but it was a failure.
parties saidearthquakes were handy enough on the pacific coast--they did not wish toown one.
as a last resort i offered him to the governor for the use ofthe "brigade."
his face lit up eagerly at first, but toned down again,and he said the thing would be too palpable.
just then the livery stable man brought in his bill for six weeks'keeping--stall-room for the horse, fifteen dollars; hay for the horse,two hundred and fifty!
the genuine mexican plug had eaten a ton of thearticle, and the man said he would have eaten a hundred if he had lethim.
i will remark here, in all seriousness, that the regular price of hayduring that year and a part of the next was really two hundred and fiftydollars a ton.
during a part of the previous year it had sold at fivehundred a ton, in gold, and during the winter before that there was suchscarcity of the article that in several instances small quantities hadbrought eight hundred dollars a ton in coin!
the consequence might beguessed without my telling it: peopled turned their stock loose tostarve, and before the spring arrived carson and eagle valleys werealmost literally carpeted with their carcases!
any old settler therewill verify these statements.
i managed to pay the livery bill, and that same day i gave the genuinemexican plug to a passing arkansas emigrant whom fortune delivered intomy hand.
if this ever meets his eye, he will doubtless remember thedonation.
now whoever has had the luck to ride a real mexican plug will recognizethe animal depicted in this chapter, and hardly consider him exaggerated--but the uninitiated will feel justified in regarding his portrait as afancy sketch, perhaps.
originally, nevada was a part of utah and was called carson county; and apretty large county it was, too.
certain of its valleys produced no endof hay, and this attracted small colonies of mormon stock-raisers andfarmers to them.
a few orthodox americans straggled in from california,but no love was lost between the two classes of colonists.
there waslittle or no friendly intercourse; each party staid to itself.
themormons were largely in the majority, and had the additional advantage ofbeing peculiarly under the protection of the mormon government of theterritory.
therefore they could afford to be distant, and evenperemptory toward their neighbors.
one of the traditions of carsonvalley illustrates the condition of things that prevailed at the time ispeak of.
the hired girl of one of the american families was irish, anda catholic; yet it was noted with surprise that she was the only personoutside of the mormon ring who could get favors from the mormons.
sheasked kindnesses of them often, and always got them.
it was a mystery toeverybody.
but one day as she was passing out at the door, a large bowieknife dropped from under her apron, and when her mistress asked for anexplanation she observed that she was going out to "borry a wash-tub fromthe mormons!"
in 1858 silver lodes were discovered in "carson county," and then theaspect of things changed.
californians began to flock in, and theamerican element was soon in the majority.
allegiance to brigham youngand utah was renounced, and a temporary territorial government for"washoe" was instituted by the citizens.
governor roop was the first andonly chief magistrate of it.
in due course of time congress passed abill to organize "nevada territory," and president lincoln sent outgovernor nye to supplant roop.
at this time the population of the territory was about twelve or fifteenthousand, and rapidly increasing.
silver mines were being vigorouslydeveloped and silver mills erected.
business of all kinds was active andprosperous and growing more so day by day.
the people were glad to have a legitimately constituted government, butdid not particularly enjoy having strangers from distant states put inauthority over them--a sentiment that was natural enough.
they thoughtthe officials should have been chosen from among themselves from amongprominent citizens who had earned a right to such promotion, and whowould be in sympathy with the populace and likewise thoroughly acquaintedwith the needs of the territory.
they were right in viewing the matterthus, without doubt.
the new officers were "emigrants," and that was notitle to anybody's affection or admiration either.
the new government was received with considerable coolness.
it was notonly a foreign intruder, but a poor one.
it was not even worth plucking--except by the smallest of small fry office-seekers and such.
everybodyknew that congress had appropriated only twenty thousand dollars a yearin greenbacks for its support--about money enough to run a quartz mill amonth.
and everybody knew, also, that the first year's money was stillin washington, and that the getting hold of it would be a tedious anddifficult process.
carson city was too wary and too wise to open up acredit account with the imported bantling with anything like indecenthaste.
there is something solemnly funny about the struggles of a new-bornterritorial government to get a start in this world.
ours had a tryingtime of it.
the organic act and the "instructions" from the statedepartment commanded that a legislature should be elected atsuch-and-such a time, and its sittings inaugurated at such-and-such adate.
it was easy to get legislators, even at three dollars a day,although board was four dollars and fifty cents, for distinction has itscharm in nevada as well as elsewhere, and there were plenty of patrioticsouls out of employment; but to get a legislative hall for them to meetin was another matter altogether.
carson blandly declined to give a roomrent-free, or let one to the government on credit.
but when curry heard of the difficulty, he came forward, solitary andalone, and shouldered the ship of state over the bar and got her afloatagain.
i refer to "curry--old curry--old abe curry."
but for him thelegislature would have been obliged to sit in the desert.
he offered hislarge stone building just outside the capital limits, rent-free, and itwas gladly accepted.
then he built a horse-railroad from town to thecapitol, and carried the legislators gratis.
he also furnished pine benches and chairs for the legislature, andcovered the floors with clean saw-dust by way of carpet and spittooncombined.
but for curry the government would have died in its tenderinfancy.
a canvas partition to separate the senate from the house ofrepresentatives was put up by the secretary, at a cost of three dollarsand forty cents, but the united states declined to pay for it.
uponbeing reminded that the "instructions" permitted the payment of a liberalrent for a legislative hall, and that that money was saved to the countryby mr. curry's generosity, the united states said that did not alter thematter, and the three dollars and forty cents would be subtracted fromthe secretary's eighteen hundred dollar salary--and it was!
the matter of printing was from the beginning an interesting feature ofthe new government's difficulties.
the secretary was sworn to obey hisvolume of written "instructions," and these commanded him to do twocertain things without fail, viz.
:1.  get the house and senate journals printed; and,2.  for this work, pay one dollar and fifty cents per "thousand" forcomposition, and one dollar and fifty cents per "token" for press-work,in greenbacks.
it was easy to swear to do these two things, but it was entirelyimpossible to do more than one of them.
when greenbacks had gone down toforty cents on the dollar, the prices regularly charged everybody byprinting establishments were one dollar and fifty cents per "thousand"and one dollar and fifty cents per "token," in gold.
the "instructions"commanded that the secretary regard a paper dollar issued by thegovernment as equal to any other dollar issued by the government.
hencethe printing of the journals was discontinued.
then the united statessternly rebuked the secretary for disregarding the "instructions," andwarned him to correct his ways.
wherefore he got some printing done,forwarded the bill to washington with full exhibits of the high prices ofthings in the territory, and called attention to a printed market reportwherein it would be observed that even hay was two hundred and fiftydollars a ton.
the united states responded by subtracting theprinting-bill from the secretary's suffering salary--and moreoverremarked with dense gravity that he would find nothing in his"instructions" requiring him to purchase hay!
nothing in this world is palled in such impenetrable obscurity as a u.s.treasury comptroller's understanding.
the very fires of the hereaftercould get up nothing more than a fitful glimmer in it.
in the days ispeak of he never could be made to comprehend why it was that twentythousand dollars would not go as far in nevada, where all commoditiesranged at an enormous figure, as it would in the other territories, whereexceeding cheapness was the rule.
he was an officer who looked out forthe little expenses all the time.
the secretary of the territory kepthis office in his bedroom, as i before remarked; and he charged theunited states no rent, although his "instructions" provided for that itemand he could have justly taken advantage of it (a thing which i wouldhave done with more than lightning promptness if i had been secretarymyself).
but the united states never applauded this devotion.
indeed, ithink my country was ashamed to have so improvident a person in itsemploy.
those "instructions" (we used to read a chapter from them every morning,as intellectual gymnastics, and a couple of chapters in sunday schoolevery sabbath, for they treated of all subjects under the sun and hadmuch valuable religious matter in them along with the other statistics)those "instructions" commanded that pen-knives, envelopes, pens andwriting-paper be furnished the members of the legislature.
so thesecretary made the purchase and the distribution.
the knives cost threedollars apiece.
there was one too many, and the secretary gave it to theclerk of the house of representatives.
the united states said the clerkof the house was not a "member" of the legislature, and took that threedollars out of the secretary's salary, as usual.
white men charged three or four dollars a "load" for sawing upstove-wood.
the secretary was sagacious enough to know that the unitedstates would never pay any such price as that; so he got an indian to sawup a load of office wood at one dollar and a half.
he made out the usualvoucher, but signed no name to it--simply appended a note explaining thatan indian had done the work, and had done it in a very capable andsatisfactory way, but could not sign the voucher owing to lack of abilityin the necessary direction.
the secretary had to pay that dollar and ahalf.
he thought the united states would admire both his economy and hishonesty in getting the work done at half price and not putting apretended indian's signature to the voucher, but the united states didnot see it in that light.
the united states was too much accustomed to employing dollar-and-a-halfthieves in all manner of official capacities to regard his explanation ofthe voucher as having any foundation in fact.
but the next time the indian sawed wood for us i taught him to make across at the bottom of the voucher--it looked like a cross that had beendrunk a year--and then i "witnessed" it and it went through all right.
the united states never said a word.
i was sorry i had not made thevoucher for a thousand loads of wood instead of one.
the government of my country snubs honest simplicity but fondles artisticvillainy, and i think i might have developed into a very capablepickpocket if i had remained in the public service a year or two.
that was a fine collection of sovereigns, that first nevada legislature.
they levied taxes to the amount of thirty or forty thousand dollars andordered expenditures to the extent of about a million.
yet they hadtheir little periodical explosions of economy like all other bodies ofthe kind.
a member proposed to save three dollars a day to the nation bydispensing with the chaplain.
and yet that short-sighted man needed thechaplain more than any other member, perhaps, for he generally sat withhis feet on his desk, eating raw turnips, during the morning prayer.
the legislature sat sixty days, and passed private tollroad franchisesall the time.
when they adjourned it was estimated that every citizenowned about three franchises, and it was believed that unless congressgave the territory another degree of longitude there would not be roomenough to accommodate the toll-roads.
the ends of them were hanging overthe boundary line everywhere like a fringe.
the fact is, the freighting business had grown to such importantproportions that there was nearly as much excitement over suddenlyacquired toll-road fortunes as over the wonderful silver mines.
by and by i was smitten with the silver fever.
"prospecting parties"were leaving for the mountains every day, and discovering and takingpossession of rich silver-bearing lodes and ledges of quartz.
plainlythis was the road to fortune.
the great "gould and curry" mine was heldat three or four hundred dollars a foot when we arrived; but in twomonths it had sprung up to eight hundred.
the "ophir" had been worthonly a mere trifle, a year gone by, and now it was selling at nearly fourthousand dollars a foot!
not a mine could be named that had notexperienced an astonishing advance in value within a short time.
everybody was talking about these marvels.
go where you would, you heardnothing else, from morning till far into the night.
tom so-and-so hadsold out of the "amanda smith" for $40,000--hadn't a cent when he "tookup" the ledge six months ago.
john jones had sold half his interest inthe "bald eagle and mary ann" for $65,000, gold coin, and gone to thestates for his family.
the widow brewster had "struck it rich" in the"golden fleece" and sold ten feet for $18,000--hadn't money enough to buya crape bonnet when sing-sing tommy killed her husband at baldy johnson'swake last spring.
the "last chance" had found a "clay casing" and knewthey were "right on the ledge"--consequence, "feet" that went beggingyesterday were worth a brick house apiece to-day, and seedy owners whocould not get trusted for a drink at any bar in the country yesterdaywere roaring drunk on champagne to-day and had hosts of warm personalfriends in a town where they had forgotten how to bow or shake hands fromlong-continued want of practice.
johnny morgan, a common loafer, hadgone to sleep in the gutter and waked up worth a hundred thousanddollars, in consequence of the decision in the "lady franklin and roughand ready" lawsuit.
and so on--day in and day out the talk pelted ourears and the excitement waxed hotter and hotter around us.
i would have been more or less than human if i had not gone mad like therest.
cart-loads of solid silver bricks, as large as pigs of lead, werearriving from the mills every day, and such sights as that gave substanceto the wild talk about me.
i succumbed and grew as frenzied as thecraziest.
every few days news would come of the discovery of a bran-new miningregion; immediately the papers would teem with accounts of its richness,and away the surplus population would scamper to take possession.
by thetime i was fairly inoculated with the disease, "esmeralda" had just had arun and "humboldt" was beginning to shriek for attention.
was the new cry, and straightway humboldt, the newest of thenew, the richest of the rich, the most marvellous of the marvellousdiscoveries in silver-land was occupying two columns of the public printsto "esmeralda's" one.
i was just on the point of starting to esmeralda,but turned with the tide and got ready for humboldt.
that the reader maysee what moved me, and what would as surely have moved him had he beenthere, i insert here one of the newspaper letters of the day.
it andseveral other letters from the same calm hand were the main means ofconverting me.
i shall not garble the extract, but put it in just as itappeared in the daily territorial enterprise:      but what about our mines?
i shall be candid with you.
i shall      express an honest opinion, based upon a thorough examination.
humboldt county is the richest mineral region upon god's footstool.
each mountain range is gorged with the precious ores.
humboldt is      the true golconda.
the other day an assay of mere croppings yielded exceeding four      thousand dollars to the ton.
a week or two ago an assay of just      such surface developments made returns of seven thousand dollars to      the ton.
our mountains are full of rambling prospectors.
each day      and almost every hour reveals new and more startling evidences of      the profuse and intensified wealth of our favored county.
the metal      is not silver alone.
there are distinct ledges of auriferous ore.      a late discovery plainly evinces cinnabar.
the coarser metals are      in gross abundance.
lately evidences of bituminous coal have been      detected.
my theory has ever been that coal is a ligneous      formation.
i told col.  whitman, in times past, that the      neighborhood of dayton (nevada) betrayed no present or previous      manifestations of a ligneous foundation, and that hence i had no      confidence in his lauded coal mines.
i repeated the same doctrine      to the exultant coal discoverers of humboldt.
i talked with my      friend captain burch on the subject.
my pyrhanism vanished upon his      statement that in the very region referred to he had seen petrified      trees of the length of two hundred feet.
then is the fact      established that huge forests once cast their grim shadows over this      remote section.
i am firm in the coal faith.
have no fears of the mineral resources of humboldt county.
they are      immense--incalculable.
let me state one or two things which will help the reader to bettercomprehend certain items in the above.
at this time, our near neighbor,gold hill, was the most successful silver mining locality in nevada.
itwas from there that more than half the daily shipments of silver brickscame.
"very rich" (and scarce) gold hill ore yielded from $100 to $400to the ton; but the usual yield was only $20 to $40 per ton--that is tosay, each hundred pounds of ore yielded from one dollar to two dollars.
but the reader will perceive by the above extract, that in humboldt fromone fourth to nearly half the mass was silver!
that is to say, every onehundred pounds of the ore had from two hundred dollars up to about threehundred and fifty in it.
some days later this same correspondent wrote:      i have spoken of the vast and almost fabulous wealth of this      region--it is incredible.
the intestines of our mountains are      gorged with precious ore to plethora.
i have said that nature      has so shaped our mountains as to furnish most excellent      facilities for the working of our mines.
i have also told you      that the country about here is pregnant with the finest mill      sites in the world.
but what is the mining history of humboldt?
the sheba mine is in the hands of energetic san francisco      capitalists.
it would seem that the ore is combined with metals      that render it difficult of reduction with our imperfect mountain      machinery.
the proprietors have combined the capital and labor      hinted at in my exordium.
they are toiling and probing.
their      tunnel has reached the length of one hundred feet.
from primal      assays alone, coupled with the development of the mine and public      confidence in the continuance of effort, the stock had reared      itself to eight hundred dollars market value.
i do not know that      one ton of the ore has been converted into current metal.
i do      know that there are many lodes in this section that surpass the      sheba in primal assay value.
listen a moment to the calculations      of the sheba operators.
they purpose transporting the ore      concentrated to europe.
the conveyance from star city (its      locality) to virginia city will cost seventy dollars per ton;      from virginia to san francisco, forty dollars per ton; from      thence to liverpool, its destination, ten dollars per ton.
their      idea is that its conglomerate metals will reimburse them their      cost of original extraction, the price of transportation, and the      expense of reduction, and that then a ton of the raw ore will net      them twelve hundred dollars.
the estimate may be extravagant.
cut it in twain, and the product is enormous, far transcending      any previous developments of our racy territory.
a very common calculation is that many of our mines will yield      five hundred dollars to the ton.
such fecundity throws the gould      & curry, the ophir and the mexican, of your neighborhood, in the      darkest shadow.
i have given you the estimate of the value of a      single developed mine.
its richness is indexed by its market      valuation.
the people of humboldt county are feet crazy.
as i      write, our towns are near deserted.
they look as languid as a      consumptive girl.
what has become of our sinewy and athletic      fellow-citizens?
they are coursing through ravines and over      mountain tops.
their tracks are visible in every direction.
occasionally a horseman will dash among us.
his steed betrays      hard usage.
he alights before his adobe dwelling, hastily      exchanges courtesies with his townsmen, hurries to an assay      office and from thence to the district recorder's.
in the      morning, having renewed his provisional supplies, he is off again      on his wild and unbeaten route.
why, the fellow numbers already      his feet by the thousands.
he is the horse-leech.
he has the      craving stomach of the shark or anaconda.
he would conquer      metallic worlds.
this was enough.
the instant we had finished reading the above article,four of us decided to go to humboldt.
we commenced getting ready atonce.
and we also commenced upbraiding ourselves for not decidingsooner--for we were in terror lest all the rich mines would be found andsecured before we got there, and we might have to put up with ledges thatwould not yield more than two or three hundred dollars a ton, maybe.
anhour before, i would have felt opulent if i had owned ten feet in a goldhill mine whose ore produced twenty-five dollars to the ton; now i wasalready annoyed at the prospect of having to put up with mines thepoorest of which would be a marvel in gold hill.
hurry, was the word!
we wasted no time.
our party consisted of fourpersons--a blacksmith sixty years of age, two young lawyers, and myself.
we bought a wagon and two miserable old horses.
we put eighteen hundredpounds of provisions and mining tools in the wagon and drove out ofcarson on a chilly december afternoon.
the horses were so weak and oldthat we soon found that it would be better if one or two of us got outand walked.
it was an improvement.
next, we found that it would bebetter if a third man got out.
that was an improvement also.
it was atthis time that i volunteered to drive, although i had never driven aharnessed horse before and many a man in such a position would have feltfairly excused from such a responsibility.
but in a little while it wasfound that it would be a fine thing if the drive got out and walked also.
it was at this time that i resigned the position of driver, and neverresumed it again.
within the hour, we found that it would not only bebetter, but was absolutely necessary, that we four, taking turns, two ata time, should put our hands against the end of the wagon and push itthrough the sand, leaving the feeble horses little to do but keep out ofthe way and hold up the tongue.
perhaps it is well for one to know hisfate at first, and get reconciled to it.
we had learned ours in oneafternoon.
it was plain that we had to walk through the sand and shovethat wagon and those horses two hundred miles.
so we accepted thesituation, and from that time forth we never rode.
more than that, westood regular and nearly constant watches pushing up behind.
we made seven miles, and camped in the desert.
young clagett (now memberof congress from montana) unharnessed and fed and watered the horses;oliphant and i cut sagebrush, built the fire and brought water to cookwith; and old mr. ballou the blacksmith did the cooking.
this divisionof labor, and this appointment, was adhered to throughout the journey.
we had no tent, and so we slept under our blankets in the open plain.
wewere so tired that we slept soundly.
we were fifteen days making the trip--two hundred miles; thirteen,rather, for we lay by a couple of days, in one place, to let the horsesrest.
we could really have accomplished the journey in ten days if we had towedthe horses behind the wagon, but we did not think of that until it wastoo late, and so went on shoving the horses and the wagon too when wemight have saved half the labor.
parties who met us, occasionally,advised us to put the horses in the wagon, but mr. ballou, through whoseiron-clad earnestness no sarcasm could pierce, said that that would notdo, because the provisions were exposed and would suffer, the horsesbeing "bituminous from long deprivation."
the reader will excuse me fromtranslating.
what mr. ballou customarily meant, when he used a longword, was a secret between himself and his maker.
he was one of the bestand kindest hearted men that ever graced a humble sphere of life.
he wasgentleness and simplicity itself--and unselfishness, too.
although hewas more than twice as old as the eldest of us, he never gave himself anyairs, privileges, or exemptions on that account.
he did a young man'sshare of the work; and did his share of conversing and entertaining fromthe general stand-point of any age--not from the arrogant, overawingsummit-height of sixty years.
his one striking peculiarity was hispartingtonian fashion of loving and using big words for their own sakes,and independent of any bearing they might have upon the thought he waspurposing to convey.
he always let his ponderous syllables fall with aneasy unconsciousness that left them wholly without offensiveness.
in truth his air was so natural and so simple that one was alwayscatching himself accepting his stately sentences as meaning something,when they really meant nothing in the world.
if a word was long andgrand and resonant, that was sufficient to win the old man's love, and hewould drop that word into the most out-of-the-way place in a sentence ora subject, and be as pleased with it as if it were perfectly luminouswith meaning.
we four always spread our common stock of blankets together on the frozenground, and slept side by side; and finding that our foolish, long-leggedhound pup had a deal of animal heat in him, oliphant got to admitting himto the bed, between himself and mr. ballou, hugging the dog's warm backto his breast and finding great comfort in it.
but in the night the pupwould get stretchy and brace his feet against the old man's back andshove, grunting complacently the while; and now and then, being warm andsnug, grateful and happy, he would paw the old man's back simply inexcess of comfort; and at yet other times he would dream of the chase andin his sleep tug at the old man's back hair and bark in his ear.
the oldgentleman complained mildly about these familiarities, at last, and whenhe got through with his statement he said that such a dog as that was nota proper animal to admit to bed with tired men, because he was "someretricious in his movements and so organic in his emotions."
we turnedthe dog out.
it was a hard, wearing, toilsome journey, but it had its bright side; forafter each day was done and our wolfish hunger appeased with a hot supperof fried bacon, bread, molasses and black coffee, the pipe-smoking,song-singing and yarn-spinning around the evening camp-fire in the stillsolitudes of the desert was a happy, care-free sort of recreation thatseemed the very summit and culmination of earthly luxury.
it is a kind of life that has a potent charm for all men, whether city orcountry-bred.
we are descended from desert-lounging arabs, and countlessages of growth toward perfect civilization have failed to root out of usthe nomadic instinct.
we all confess to a gratified thrill at thethought of "camping out."
once we made twenty-five miles in a day, and once we made forty miles(through the great american desert), and ten miles beyond--fifty in all--in twenty-three hours, without halting to eat, drink or rest.
to stretchout and go to sleep, even on stony and frozen ground, after pushing awagon and two horses fifty miles, is a delight so supreme that for themoment it almost seems cheap at the price.
we camped two days in the neighborhood of the "sink of the humboldt."
we tried to use the strong alkaline water of the sink, but it would notanswer.
it was like drinking lye, and not weak lye, either.
it left ataste in the mouth, bitter and every way execrable, and a burning in thestomach that was very uncomfortable.
we put molasses in it, but thathelped it very little; we added a pickle, yet the alkali was theprominent taste and so it was unfit for drinking.
the coffee we made of this water was the meanest compound man has yetinvented.
it was really viler to the taste than the unameliorated wateritself.
mr. ballou, being the architect and builder of the beverage feltconstrained to endorse and uphold it, and so drank half a cup, by littlesips, making shift to praise it faintly the while, but finally threw outthe remainder, and said frankly it was "too technical for him."
but presently we found a spring of fresh water, convenient, and then,with nothing to mar our enjoyment, and no stragglers to interrupt it, weentered into our rest.
after leaving the sink, we traveled along the humboldt river a littleway.
people accustomed to the monster mile-wide mississippi, growaccustomed to associating the term "river" with a high degree of waterygrandeur.
consequently, such people feel rather disappointed when theystand on the shores of the humboldt or the carson and find that a "river"in nevada is a sickly rivulet which is just the counterpart of the eriecanal in all respects save that the canal is twice as long and four timesas deep.
one of the pleasantest and most invigorating exercises one cancontrive is to run and jump across the humboldt river till he isoverheated, and then drink it dry.
on the fifteenth day we completed our march of two hundred miles andentered unionville, humboldt county, in the midst of a drivingsnow-storm.
unionville consisted of eleven cabins and a liberty-pole.
six of the cabins were strung along one side of a deep canyon, and theother five faced them.
the rest of the landscape was made up of bleakmountain walls that rose so high into the sky from both sides of thecanyon that the village was left, as it were, far down in the bottom of acrevice.
it was always daylight on the mountain tops a long time beforethe darkness lifted and revealed unionville.
we built a small, rude cabin in the side of the crevice and roofed itwith canvas, leaving a corner open to serve as a chimney, through whichthe cattle used to tumble occasionally, at night, and mash our furnitureand interrupt our sleep.
it was very cold weather and fuel was scarce.
indians brought brush and bushes several miles on their backs; and whenwe could catch a laden indian it was well--and when we could not (whichwas the rule, not the exception), we shivered and bore it.
i confess, without shame, that i expected to find masses of silver lyingall about the ground.
i expected to see it glittering in the sun on themountain summits.
i said nothing about this, for some instinct told methat i might possibly have an exaggerated idea about it, and so if ibetrayed my thought i might bring derision upon myself.
yet i was asperfectly satisfied in my own mind as i could be of anything, that i wasgoing to gather up, in a day or two, or at furthest a week or two, silverenough to make me satisfactorily wealthy--and so my fancy was alreadybusy with plans for spending this money.
the first opportunity thatoffered, i sauntered carelessly away from the cabin, keeping an eye onthe other boys, and stopping and contemplating the sky when they seemedto be observing me; but as soon as the coast was manifestly clear, i fledaway as guiltily as a thief might have done and never halted till i wasfar beyond sight and call.
then i began my search with a feverishexcitement that was brimful of expectation--almost of certainty.
i crawled about the ground, seizing and examining bits of stone, blowingthe dust from them or rubbing them on my clothes, and then peering atthem with anxious hope.
presently i found a bright fragment and my heartbounded!
i hid behind a boulder and polished it and scrutinized it witha nervous eagerness and a delight that was more pronounced than absolutecertainty itself could have afforded.
the more i examined the fragmentthe more i was convinced that i had found the door to fortune.
i markedthe spot and carried away my specimen.
up and down the rugged mountainside i searched, with always increasing interest and always augmentinggratitude that i had come to humboldt and come in time.
of all theexperiences of my life, this secret search among the hidden treasures ofsilver-land was the nearest to unmarred ecstasy.
it was a deliriousrevel.
by and by, in the bed of a shallow rivulet, i found a deposit of shiningyellow scales, and my breath almost forsook me!
a gold mine, and in mysimplicity i had been content with vulgar silver!
i was so excited thati half believed my overwrought imagination was deceiving me.
then a fearcame upon me that people might be observing me and would guess my secret.
moved by this thought, i made a circuit of the place, and ascended aknoll to reconnoiter.
no creature was near.
then i returnedto my mine, fortifying myself against possible disappointment, but myfears were groundless--the shining scales were still there.
i set aboutscooping them out, and for an hour i toiled down the windings of thestream and robbed its bed.
but at last the descending sun warned me togive up the quest, and i turned homeward laden with wealth.
as i walkedalong i could not help smiling at the thought of my being so excited overmy fragment of silver when a nobler metal was almost under my nose.
inthis little time the former had so fallen in my estimation that once ortwice i was on the point of throwing it away.
the boys were as hungry as usual, but i could eat nothing.
neither couldi talk.
i was full of dreams and far away.
their conversationinterrupted the flow of my fancy somewhat, and annoyed me a little, too.
i despised the sordid and commonplace things they talked about.
but asthey proceeded, it began to amuse me.
it grew to be rare fun to hearthem planning their poor little economies and sighing over possibleprivations and distresses when a gold mine, all our own, lay within sightof the cabin and i could point it out at any moment.
smothered hilaritybegan to oppress me, presently.
it was hard to resist the impulse toburst out with exultation and reveal everything; but i did resist.
isaid within myself that i would filter the great news through my lipscalmly and be serene as a summer morning while i watched its effect intheir faces.
i said:"where have you all been?"
"what did you find?"
what do you think of the country?"
"can't tell, yet," said mr. ballou, who was an old gold miner, and hadlikewise had considerable experience among the silver mines.
"well, haven't you formed any sort of opinion?"
"yes, a sort of a one.
it's fair enough here, may be, but overrated.
seven thousand dollar ledges are scarce, though.
"that sheba may be rich enough, but we don't own it; and besides, the rockis so full of base metals that all the science in the world can't workit.
we'll not starve, here, but we'll not get rich, i'm afraid."
"so you think the prospect is pretty poor?"
"no name for it!"
"well, we'd better go back, hadn't we?"
"oh, not yet--of course not.
we'll try it a riffle, first."
"suppose, now--this is merely a supposition, you know--suppose you couldfind a ledge that would yield, say, a hundred and fifty dollars a ton--would that satisfy you?"
"try us once!"
from the whole party.
"or suppose--merely a supposition, of course--suppose you were to find aledge that would yield two thousand dollars a ton--would that satisfyyou?"
"here--what do you mean?
what are you coming at?
is there some mysterybehind all this?"
i am not saying anything.
you know perfectly well thereare no rich mines here--of course you do.
because you have been aroundand examined for yourselves.
anybody would know that, that had beenaround.
but just for the sake of argument, suppose--in a kind of generalway--suppose some person were to tell you that two-thousand-dollar ledgeswere simply contemptible--contemptible, understand--and that right yonderin sight of this very cabin there were piles of pure gold and puresilver--oceans of it--enough to make you all rich in twenty-four hours!
"i should say he was as crazy as a loon!"
said old ballou, but wild withexcitement, nevertheless.
"gentlemen," said i, "i don't say anything--i haven't been around, youknow, and of course don't know anything--but all i ask of you is to castyour eye on that, for instance, and tell me what you think of it!"
and itossed my treasure before them.
there was an eager scramble for it, and a closing of heads together overit under the candle-light.
then old ballou said:"think of it?
i think it is nothing but a lot of granite rubbish andnasty glittering mica that isn't worth ten cents an acre!"
so vanished my dream.
so melted my wealth away.
so toppled my airycastle to the earth and left me stricken and forlorn.
moralizing, i observed, then, that "all that glitters is not gold."
mr. ballou said i could go further than that, and lay it up among mytreasures of knowledge, that nothing that glitters is gold.
so i learnedthen, once for all, that gold in its native state is but dull,unornamental stuff, and that only low-born metals excite the admirationof the ignorant with an ostentatious glitter.
however, like the rest ofthe world, i still go on underrating men of gold and glorifying men ofmica.
commonplace human nature cannot rise above that.
true knowledge of the nature of silver mining came fast enough.
we wentout "prospecting" with mr. ballou.
we climbed the mountain sides, andclambered among sage-brush, rocks and snow till we were ready to dropwith exhaustion, but found no silver--nor yet any gold.
day after day wedid this.
now and then we came upon holes burrowed a few feet into thedeclivities and apparently abandoned; and now and then we found one ortwo listless men still burrowing.
but there was no appearance of silver.
these holes were the beginnings of tunnels, and the purpose was to drivethem hundreds of feet into the mountain, and some day tap the hiddenledge where the silver was.
it seemed far enough away, andvery hopeless and dreary.
day after day we toiled, and climbed andsearched, and we younger partners grew sicker and still sicker of thepromiseless toil.
at last we halted under a beetling rampart of rockwhich projected from the earth high upon the mountain.
mr. ballou brokeoff some fragments with a hammer, and examined them long and attentivelywith a small eye-glass; threw them away and broke off more; said thisrock was quartz, and quartz was the sort of rock that contained silver.
i had thought that at least it would be caked on theoutside of it like a kind of veneering.
he still broke off pieces andcritically examined them, now and then wetting the piece with his tongueand applying the glass.
at last he exclaimed:"we've got it!"
we were full of anxiety in a moment.
the rock was clean and white, whereit was broken, and across it ran a ragged thread of blue.
he said thatthat little thread had silver in it, mixed with base metal, such as leadand antimony, and other rubbish, and that there was a speck or two ofgold visible.
after a great deal of effort we managed to discern somelittle fine yellow specks, and judged that a couple of tons of themmassed together might make a gold dollar, possibly.
we were notjubilant, but mr. ballou said there were worse ledges in the world thanthat.
he saved what he called the "richest" piece of the rock, in orderto determine its value by the process called the "fire-assay."
then wenamed the mine "monarch of the mountains" (modesty of nomenclature is nota prominent feature in the mines), and mr. ballou wrote out and stuck upthe following "notice," preserving a copy to be entered upon the books inthe mining recorder's office in the town.
"we the undersigned claim three claims, of three hundred feet each      (and one for discovery), on this silver-bearing quartz lead or lode,      extending north and south from this notice, with all its dips,      spurs, and angles, variations and sinuosities, together with fifty      feet of ground on either side for working the same."
we put our names to it and tried to feel that our fortunes were made.
but when we talked the matter all over with mr. ballou, we felt depressedand dubious.
he said that this surface quartz was not all there was ofour mine; but that the wall or ledge of rock called the "monarch of themountains," extended down hundreds and hundreds of feet into the earth--he illustrated by saying it was like a curb-stone, and maintained anearly uniform thickness-say twenty feet--away down into the bowels ofthe earth, and was perfectly distinct from the casing rock on each sideof it; and that it kept to itself, and maintained its distinctivecharacter always, no matter how deep it extended into the earth or howfar it stretched itself through and across the hills and valleys.
hesaid it might be a mile deep and ten miles long, for all we knew; andthat wherever we bored into it above ground or below, we would find goldand silver in it, but no gold or silver in the meaner rock it was casedbetween.
and he said that down in the great depths of the ledge was itsrichness, and the deeper it went the richer it grew.
therefore, insteadof working here on the surface, we must either bore down into the rockwith a shaft till we came to where it was rich--say a hundred feet or so--or else we must go down into the valley and bore a long tunnel into themountain side and tap the ledge far under the earth.
to do either wasplainly the labor of months; for we could blast and bore only a few feeta day--some five or six.
but this was not all.
he said that after wegot the ore out it must be hauled in wagons to a distant silver-mill,ground up, and the silver extracted by a tedious and costly process.
ourfortune seemed a century away!
but we went to work.
we decided to sink a shaft.
so, for a week weclimbed the mountain, laden with picks, drills, gads, crowbars, shovels,cans of blasting powder and coils of fuse and strove with might and main.
at first the rock was broken and loose and we dug it up with picks andthrew it out with shovels, and the hole progressed very well.
but therock became more compact, presently, and gads and crowbars came intoplay.
but shortly nothing could make an impression but blasting powder.
that was the weariest work!
one of us held the iron drill in its placeand another would strike with an eight-pound sledge--it was like drivingnails on a large scale.
in the course of an hour or two the drill wouldreach a depth of two or three feet, making a hole a couple of inches indiameter.
we would put in a charge of powder, insert half a yard offuse, pour in sand and gravel and ram it down, then light the fuse andrun.
when the explosion came and the rocks and smoke shot into the air,we would go back and find about a bushel of that hard, rebellious quartzjolted out.
one week of this satisfied me.
clagget and oliphant followed.
our shaft was only twelve feet deep.
wedecided that a tunnel was the thing we wanted.
so we went down the mountain side and worked a week; at the end of whichtime we had blasted a tunnel about deep enough to hide a hogshead in, andjudged that about nine hundred feet more of it would reach the ledge.
i resigned again, and the other boys only held out one day longer.
we decided that a tunnel was not what we wanted.
we wanted a ledge thatwas already "developed."
there were none in the camp.
we dropped the "monarch" for the time being.
meantime the camp was filling up with people, and there was a constantlygrowing excitement about our humboldt mines.
we fell victims to theepidemic and strained every nerve to acquire more "feet."
we prospectedand took up new claims, put "notices" on them and gave them grandiloquentnames.
we traded some of our "feet" for "feet" in other people's claims.
in a little while we owned largely in the "gray eagle," the "columbiana,"the "branch mint," the "maria jane," the "universe," the"root-hog-or-die," the "samson and delilah," the "treasure trove," the"golconda," the "sultana," the "boomerang," the "great republic," the"grand mogul," and fifty other "mines" that had never been molested by ashovel or scratched with a pick.
we had not less than thirty thousand"feet" apiece in the "richest mines on earth" as the frenzied cantphrased it--and were in debt to the butcher.
we were stark mad withexcitement--drunk with happiness--smothered under mountains ofprospective wealth--arrogantly compassionate toward the plodding millionswho knew not our marvellous canyon--but our credit was not good at thegrocer's.
it was the strangest phase of life one can imagine.
it was a beggars'revel.
there was nothing doing in the district--no mining--no milling--no productive effort--no income--and not enough money in the entire campto buy a corner lot in an eastern village, hardly; and yet a strangerwould have supposed he was walking among bloated millionaires.
prospecting parties swarmed out of town with the first flush of dawn, andswarmed in again at nightfall laden with spoil--rocks.
every man's pockets were full of them; the floor of his cabin waslittered with them; they were disposed in labeled rows on his shelves.
i met men at every turn who owned from one thousand to thirty thousand"feet" in undeveloped silver mines, every single foot of which theybelieved would shortly be worth from fifty to a thousand dollars--and asoften as any other way they were men who had not twenty-five dollars inthe world.
every man you met had his new mine to boast of, and his"specimens" ready; and if the opportunity offered, he would infalliblyback you into a corner and offer as a favor to you, not to him, to partwith just a few feet in the "golden age," or the "sarah jane," or someother unknown stack of croppings, for money enough to get a "square meal"with, as the phrase went.
and you were never to reveal that he had madeyou the offer at such a ruinous price, for it was only out of friendshipfor you that he was willing to make the sacrifice.
then he would fish apiece of rock out of his pocket, and after looking mysteriously around asif he feared he might be waylaid and robbed if caught with such wealth inhis possession, he would dab the rock against his tongue, clap aneyeglass to it, and exclaim:"look at that!
right there in that red dirt!
see the specks ofgold?
and the streak of silver?
that's from the uncle abe.
there's ahundred thousand tons like that in sight!
right in sight, mind you!
and when we get down on it and the ledge comes in solid, it will be therichest thing in the world!
look at the assay!
i don't want you tobelieve me--look at the assay!"
then he would get out a greasy sheet of paper which showed that theportion of rock assayed had given evidence of containing silver and goldin the proportion of so many hundreds or thousands of dollars to the ton.
i little knew, then, that the custom was to hunt out the richest piece ofrock and get it assayed!
very often, that piece, the size of a filbert,was the only fragment in a ton that had a particle of metal in it--andyet the assay made it pretend to represent the average value of the tonof rubbish it came from!
on such a system of assaying as that, the humboldt world had gone crazy.
on the authority of such assays its newspaper correspondents werefrothing about rock worth four and seven thousand dollars a ton!
and does the reader remember, a few pages back, the calculations, of aquoted correspondent, whereby the ore is to be mined and shipped all theway to england, the metals extracted, and the gold and silver contentsreceived back by the miners as clear profit, the copper, antimony andother things in the ore being sufficient to pay all the expensesincurred?
everybody's head was full of such "calculations" as those--such raving insanity, rather.
few people took work into theircalculations--or outlay of money either; except the work and expendituresof other people.
we never touched our tunnel or our shaft again.
because we judgedthat we had learned the real secret of success in silver mining--whichwas, not to mine the silver ourselves by the sweat of our brows and thelabor of our hands, but to sell the ledges to the dull slaves of toil andlet them do the mining!
before leaving carson, the secretary and i had purchased "feet" fromvarious esmeralda stragglers.
we had expected immediate returns ofbullion, but were only afflicted with regular and constant "assessments"instead--demands for money wherewith to develop the said mines.
theseassessments had grown so oppressive that it seemed necessary to look intothe matter personally.
therefore i projected a pilgrimage to carson andthence to esmeralda.
i bought a horse and started, in company withmr. ballou and a gentleman named ollendorff, a prussian--not the partywho has inflicted so much suffering on the world with his wretchedforeign grammars, with their interminable repetitions of questions whichnever have occurred and are never likely to occur in any conversationamong human beings.
we rode through a snow-storm for two or three days,and arrived at "honey lake smith's," a sort of isolated inn on the carsonriver.
it was a two-story log house situated on a small knoll in themidst of the vast basin or desert through which the sickly carson windsits melancholy way.
close to the house were the overland stage stables,built of sun-dried bricks.
there was not another building within severalleagues of the place.
towards sunset about twenty hay-wagons arrived andcamped around the house and all the teamsters came in to supper--a very,very rough set.
there were one or two overland stage drivers there,also, and half a dozen vagabonds and stragglers; consequently the housewas well crowded.
we walked out, after supper, and visited a small indian camp in thevicinity.
the indians were in a great hurry about something, and werepacking up and getting away as fast as they could.
in their brokenenglish they said, "by'm-by, heap water!"
and by the help of signs madeus understand that in their opinion a flood was coming.
the weather wasperfectly clear, and this was not the rainy season.
there was about afoot of water in the insignificant river--or maybe two feet; the streamwas not wider than a back alley in a village, and its banks were scarcelyhigher than a man's head.
so, where was the flood to come from?
we canvassed the subject awhileand then concluded it was a ruse, and that the indians had some betterreason for leaving in a hurry than fears of a flood in such anexceedingly dry time.
at seven in the evening we went to bed in the second story--with ourclothes on, as usual, and all three in the same bed, for every availablespace on the floors, chairs, etc., was in request, and even then therewas barely room for the housing of the inn's guests.
an hour later wewere awakened by a great turmoil, and springing out of bed we picked ourway nimbly among the ranks of snoring teamsters on the floor and got tothe front windows of the long room.
a glance revealed a strangespectacle, under the moonlight.
the crooked carson was full to the brim,and its waters were raging and foaming in the wildest way--sweepingaround the sharp bends at a furious speed, and bearing on their surface achaos of logs, brush and all sorts of rubbish.
a depression, where itsbed had once been, in other times, was already filling, and in one or twoplaces the water was beginning to wash over the main bank.
men wereflying hither and thither, bringing cattle and wagons close up to thehouse, for the spot of high ground on which it stood extended only somethirty feet in front and about a hundred in the rear.
close to the oldriver bed just spoken of, stood a little log stable, and in this ourhorses were lodged.
while we looked, the waters increased so fast in this place that in a fewminutes a torrent was roaring by the little stable and its marginencroaching steadily on the logs.
we suddenly realized that this floodwas not a mere holiday spectacle, but meant damage--and not only to thesmall log stable but to the overland buildings close to the main river,for the waves had now come ashore and were creeping about the foundationsand invading the great hay-corral adjoining.
we ran down and joined thecrowd of excited men and frightened animals.
we waded knee-deep into thelog stable, unfastened the horses and waded out almost waist-deep, sofast the waters increased.
then the crowd rushed in a body to thehay-corral and began to tumble down the huge stacks of baled hay and rollthe bales up on the high ground by the house.
meantime it was discoveredthat owens, an overland driver, was missing, and a man ran to the largestable, and wading in, boot-top deep, discovered him asleep in his bed,awoke him, and waded out again.
but owens was drowsy and resumed hisnap; but only for a minute or two, for presently he turned in his bed,his hand dropped over the side and came in contact with the cold water!
it was up level with the mattress!
he waded out, breast-deep, almost,and the next moment the sun-burned bricks melted down like sugar and thebig building crumbled to a ruin and was washed away in a twinkling.
at eleven o'clock only the roof of the little log stable was out ofwater, and our inn was on an island in mid-ocean.
as far as the eyecould reach, in the moonlight, there was no desert visible, but only alevel waste of shining water.
the indians were true prophets, but howdid they get their information?
i am not able to answer the question.
we remained cooped up eight days and nights with that curious crew.
swearing, drinking and card playing were the order of the day, andoccasionally a fight was thrown in for variety.
dirt and vermin--but letus forget those features; their profusion is simply inconceivable--it isbetter that they remain so.
there were two men----however, this chapter is long enough.
there were two men in the company who caused me particular discomfort.
one was a little swede, about twenty-five years old, who knew only onesong, and he was forever singing it.
by day we were all crowded into onesmall, stifling bar-room, and so there was no escaping this person'smusic.
through all the profanity, whisky-guzzling, "old sledge" andquarreling, his monotonous song meandered with never a variation in itstiresome sameness, and it seemed to me, at last, that i would be contentto die, in order to be rid of the torture.
the other man was a stalwartruffian called "arkansas," who carried two revolvers in his belt and abowie knife projecting from his boot, and who was always drunk and alwayssuffering for a fight.
but he was so feared, that nobody wouldaccommodate him.
he would try all manner of little wary ruses to entrapsomebody into an offensive remark, and his face would light up now andthen when he fancied he was fairly on the scent of a fight, butinvariably his victim would elude his toils and then he would show adisappointment that was almost pathetic.
the landlord, johnson, was ameek, well-meaning fellow, and arkansas fastened on him early, as apromising subject, and gave him no rest day or night, for awhile.
on thefourth morning, arkansas got drunk and sat himself down to wait for anopportunity.
presently johnson came in, just comfortably sociable withwhisky, and said:"i reckon the pennsylvania 'lection--"arkansas raised his finger impressively and johnson stopped.
arkansasrose unsteadily and confronted him.
said he:"wha-what do you know a--about pennsylvania?
answer me that.
wha--whatdo you know 'bout pennsylvania?"
"i was only goin' to say--""you was only goin' to say.
you was only goin' to say--whatwas you goin' to say?
that's what i want to know.
i want toknow wha--what you ('ic) what you know about pennsylvania, since you'remakin' yourself so d---d free.
answer me that!"
"mr. arkansas, if you'd only let me--""who's a henderin' you?
don't you insinuate nothing agin me!--don't youdo it.
don't you come in here bullyin' around, and cussin' and goin' onlike a lunatic--don't you do it.
'coz i won't stand it.
if fight's whatyou want, out with it!
i'm your man!
out with it!"
said johnson, backing into a corner, arkansas following, menacingly:"why, i never said nothing, mr. arkansas.
you don't give a man nochance.
i was only goin' to say that pennsylvania was goin' to have anelection next week--that was all--that was everything i was goin' to say--i wish i may never stir if it wasn't."
"well then why d'n't you say it?
what did you come swellin' around thatway for, and tryin' to raise trouble?"
"why i didn't come swellin' around, mr. arkansas--i just--""i'm a liar am i!
ger-reat caesar's ghost--""oh, please, mr. arkansas, i never meant such a thing as that, i wish imay die if i did.
all the boys will tell you that i've always spoke wellof you, and respected you more'n any man in the house.
ain'tit so, smith?
didn't i say, no longer ago than last night, that for aman that was a gentleman all the time and every way you took him, give mearkansas?
i'll leave it to any gentleman here if them warn't the verywords i used.
come, now, mr. arkansas, le's take a drink--le's shakehands and take a drink.
it's my treat.
come up,bill, tom, bob, scotty--come up.
i want you all to take a drink with meand arkansas--old arkansas, i call him--bully old arkansas.
gimme yourhand agin.
look at him, boys--just take a look at him.
thar stands thewhitest man in america!--and the man that denies it has got to fight me,that's all.
gimme that old flipper agin!"
they embraced, with drunken affection on the landlord's part andunresponsive toleration on the part of arkansas, who, bribed by a drink,was disappointed of his prey once more.
but the foolish landlord was sohappy to have escaped butchery, that he went on talking when he ought tohave marched himself out of danger.
the consequence was that arkansasshortly began to glower upon him dangerously, and presently said:"lan'lord, will you p-please make that remark over agin if you please?"
"i was a-sayin' to scotty that my father was up'ards of eighty year oldwhen he died."
"was that all that you said?"
"yes, that was all."
"didn't say nothing but that?"
then an uncomfortable silence.
arkansas played with his glass a moment, lolling on his elbows on thecounter.
then he meditatively scratched his left shin with his rightboot, while the awkward silence continued.
but presently he loafed awaytoward the stove, looking dissatisfied; roughly shouldered two or threemen out of a comfortable position; occupied it himself, gave a sleepingdog a kick that sent him howling under a bench, then spread his long legsand his blanket-coat tails apart and proceeded to warm his back.
in alittle while he fell to grumbling to himself, and soon he slouched backto the bar and said:"lan'lord, what's your idea for rakin' up old personalities and blowin'about your father?
ain't this company agreeable to you?
ifthis company ain't agreeable to you, p'r'aps we'd better leave.
is thatyour idea?
is that what you're coming at?"
"why bless your soul, arkansas, i warn't thinking of such a thing.
myfather and my mother--""lan'lord, don't crowd a man!
don't do it.
if nothing'll do you but adisturbance, out with it like a man ('ic)--but don't rake up old bygonesand fling'em in the teeth of a passel of people that wants to bepeaceable if they could git a chance.
what's the matter with you thismornin', anyway?
i never see a man carry on so."
"arkansas, i reely didn't mean no harm, and i won't go on with it if it'sonpleasant to you.
i reckon my licker's got into my head, and what withthe flood, and havin' so many to feed and look out for--""so that's what's a-ranklin' in your heart, is it?
you want us to leavedo you?
there's too many on us.
you want us to pack up and swim.
"please be reasonable, arkansas.
now you know that i ain't the man to--""are you a threatenin' me?
by george, the man don't live thatcan skeer me!
don't you try to come that game, my chicken--'cuz i canstand a good deal, but i won't stand that.
come out from behind that bartill i clean you!
you want to drive us out, do you, you sneakin'underhanded hound!
come out from behind that bar!
i'll learn you tobully and badger and browbeat a gentleman that's forever trying tobefriend you and keep you out of trouble!"
"please, arkansas, please don't shoot!
if there's got to be bloodshed--""do you hear that, gentlemen?
do you hear him talk about bloodshed?
soit's blood you want, is it, you ravin' desperado!
you'd made up yourmind to murder somebody this mornin'--i knowed it perfectly well.
i'mthe man, am i?
it's me you're goin' to murder, is it?
but you can't doit 'thout i get one chance first, you thievin' black-hearted,white-livered son of a nigger!
draw your weepon!"
with that, arkansas began to shoot, and the landlord to clamber overbenches, men and every sort of obstacle in a frantic desire to escape.
in the midst of the wild hubbub the landlord crashed through a glassdoor, and as arkansas charged after him the landlord's wife suddenlyappeared in the doorway and confronted the desperado with a pair ofscissors!
her fury was magnificent.
with head erect and flashing eyeshe stood a moment and then advanced, with her weapon raised.
theastonished ruffian hesitated, and then fell back a step.
she backed him step by step into the middle of the bar-room, and then,while the wondering crowd closed up and gazed, she gave him such anothertongue-lashing as never a cowed and shamefaced braggart got before,perhaps!
as she finished and retired victorious, a roar of applauseshook the house, and every man ordered "drinks for the crowd" in one andthe same breath.
the lesson was entirely sufficient.
the reign of terror was over, andthe arkansas domination broken for good.
during the rest of the seasonof island captivity, there was one man who sat apart in a state ofpermanent humiliation, never mixing in any quarrel or uttering a boast,and never resenting the insults the once cringing crew now constantlyleveled at him, and that man was "arkansas."
by the fifth or sixth morning the waters had subsided from the land, butthe stream in the old river bed was still high and swift and there was nopossibility of crossing it.
on the eighth it was still too high for anentirely safe passage, but life in the inn had become next toinsupportable by reason of the dirt, drunkenness, fighting, etc., and sowe made an effort to get away.
in the midst of a heavy snow-storm weembarked in a canoe, taking our saddles aboard and towing our horsesafter us by their halters.
the prussian, ollendorff, was in the bow,with a paddle, ballou paddled in the middle, and i sat in the sternholding the halters.
when the horses lost their footing and began toswim, ollendorff got frightened, for there was great danger that thehorses would make our aim uncertain, and it was plain that if we failedto land at a certain spot the current would throw us off and almostsurely cast us into the main carson, which was a boiling torrent, now.
such a catastrophe would be death, in all probability, for we would beswept to sea in the "sink" or overturned and drowned.
we warnedollendorff to keep his wits about him and handle himself carefully, butit was useless; the moment the bow touched the bank, he made a spring andthe canoe whirled upside down in ten-foot water.
ollendorff seized some brush and dragged himself ashore, but ballou and ihad to swim for it, encumbered with our overcoats.
but we held on to thecanoe, and although we were washed down nearly to the carson, we managedto push the boat ashore and make a safe landing.
we were cold andwater-soaked, but safe.
the horses made a landing, too, but our saddleswere gone, of course.
we tied the animals in the sage-brush and therethey had to stay for twenty-four hours.
we baled out the canoe andferried over some food and blankets for them, but we slept one more nightin the inn before making another venture on our journey.
the next morning it was still snowing furiously when we got away with ournew stock of saddles and accoutrements.
we mounted and started.
thesnow lay so deep on the ground that there was no sign of a roadperceptible, and the snow-fall was so thick that we could not see morethan a hundred yards ahead, else we could have guided our course by themountain ranges.
the case looked dubious, but ollendorff said hisinstinct was as sensitive as any compass, and that he could "strike abee-line" for carson city and never diverge from it.
he said that if hewere to straggle a single point out of the true line his instinct wouldassail him like an outraged conscience.
consequently we dropped into hiswake happy and content.
for half an hour we poked along warily enough,but at the end of that time we came upon a fresh trail, and ollendorffshouted proudly:"i knew i was as dead certain as a compass, boys!
here we are, right insomebody's tracks that will hunt the way for us without any trouble.
let's hurry up and join company with the party."
so we put the horses into as much of a trot as the deep snow would allow,and before long it was evident that we were gaining on our predecessors,for the tracks grew more distinct.
we hurried along, and at the end ofan hour the tracks looked still newer and fresher--but what surprised uswas, that the number of travelers in advance of us seemed to steadilyincrease.
we wondered how so large a party came to be traveling at sucha time and in such a solitude.
somebody suggested that it must be acompany of soldiers from the fort, and so we accepted that solution andjogged along a little faster still, for they could not be far off now.
but the tracks still multiplied, and we began to think the platoon ofsoldiers was miraculously expanding into a regiment--ballou said they hadalready increased to five hundred!
presently he stopped his horse andsaid:"boys, these are our own tracks, and we've actually been circussing roundand round in a circle for more than two hours, out here in this blinddesert!
by george this is perfectly hydraulic!"
then the old man waxed wroth and abusive.
he called ollendorff allmanner of hard names--said he never saw such a lurid fool as he was, andended with the peculiarly venomous opinion that he "did not know as muchas a logarythm!"
we certainly had been following our own tracks.
ollendorff and his"mental compass" were in disgrace from that moment.
after all our hard travel, here we were on the bank of the stream again,with the inn beyond dimly outlined through the driving snow-fall.
whilewe were considering what to do, the young swede landed from the canoe andtook his pedestrian way carson-wards, singing his same tiresome songabout his "sister and his brother" and "the child in the grave with itsmother," and in a short minute faded and disappeared in the whiteoblivion.
he was never heard of again.
he no doubt got bewildered andlost, and fatigue delivered him over to sleep and sleep betrayed him todeath.
possibly he followed our treacherous tracks till he becameexhausted and dropped.
presently the overland stage forded the now fast receding stream andstarted toward carson on its first trip since the flood came.
wehesitated no longer, now, but took up our march in its wake, and trottedmerrily along, for we had good confidence in the driver's bump oflocality.
but our horses were no match for the fresh stage team.
wewere soon left out of sight; but it was no matter, for we had the deepruts the wheels made for a guide.
by this time it was three in theafternoon, and consequently it was not very long before night came--andnot with a lingering twilight, but with a sudden shutting down like acellar door, as is its habit in that country.
the snowfall was still asthick as ever, and of course we could not see fifteen steps before us;but all about us the white glare of the snow-bed enabled us to discernthe smooth sugar-loaf mounds made by the covered sage-bushes, and just infront of us the two faint grooves which we knew were the steadily fillingand slowly disappearing wheel-tracks.
now those sage-bushes were all about the same height--three or four feet;they stood just about seven feet apart, all over the vast desert; each ofthem was a mere snow-mound, now; in any direction that you proceeded (thesame as in a well laid out orchard) you would find yourself moving down adistinctly defined avenue, with a row of these snow-mounds an either sideof it--an avenue the customary width of a road, nice and level in itsbreadth, and rising at the sides in the most natural way, by reason ofthe mounds.
but we had not thought of this.
then imagine the chillythrill that shot through us when it finally occurred to us, far in thenight, that since the last faint trace of the wheel-tracks had long agobeen buried from sight, we might now be wandering down a mere sage-brushavenue, miles away from the road and diverging further and further awayfrom it all the time.
having a cake of ice slipped down one's back isplacid comfort compared to it.
there was a sudden leap and stir of bloodthat had been asleep for an hour, and as sudden a rousing of all thedrowsing activities in our minds and bodies.
we were alive and awake atonce--and shaking and quaking with consternation, too.
there was aninstant halting and dismounting, a bending low and an anxious scanning ofthe road-bed.
useless, of course; for if a faint depression could not bediscerned from an altitude of four or five feet above it, it certainlycould not with one's nose nearly against it.
we seemed to be in a road, but that was no proof.
we tested this bywalking off in various directions--the regular snow-mounds and theregular avenues between them convinced each man that he had found thetrue road, and that the others had found only false ones.
plainly thesituation was desperate.
we were cold and stiff and the horses weretired.
we decided to build a sage-brush fire and camp out till morning.
this was wise, because if we were wandering from the right road and thesnow-storm continued another day our case would be the next thing tohopeless if we kept on.
all agreed that a camp fire was what would come nearest to saving us,now, and so we set about building it.
we could find no matches, and sowe tried to make shift with the pistols.
not a man in the party had evertried to do such a thing before, but not a man in the party doubted thatit could be done, and without any trouble--because every man in the partyhad read about it in books many a time and had naturally come to believeit, with trusting simplicity, just as he had long ago accepted andbelieved that other common book-fraud about indians and lost huntersmaking a fire by rubbing two dry sticks together.
we huddled together on our knees in the deep snow, and the horses puttheir noses together and bowed their patient heads over us; and while thefeathery flakes eddied down and turned us into a group of white statuary,we proceeded with the momentous experiment.
we broke twigs from a sagebush and piled them on a little cleared place in the shelter of ourbodies.
in the course of ten or fifteen minutes all was ready, and then,while conversation ceased and our pulses beat low with anxious suspense,ollendorff applied his revolver, pulled the trigger and blew the pileclear out of the county!
it was the flattest failure that ever was.
this was distressing, but it paled before a greater horror--the horseswere gone!
i had been appointed to hold the bridles, but in my absorbinganxiety over the pistol experiment i had unconsciously dropped them andthe released animals had walked off in the storm.
it was useless to tryto follow them, for their footfalls could make no sound, and one couldpass within two yards of the creatures and never see them.
we gave themup without an effort at recovering them, and cursed the lying books thatsaid horses would stay by their masters for protection and companionshipin a distressful time like ours.
we were miserable enough, before; we felt still more forlorn, now.
patiently, but with blighted hope, we broke more sticks and piled them,and once more the prussian shot them into annihilation.
plainly, tolight a fire with a pistol was an art requiring practice and experience,and the middle of a desert at midnight in a snow-storm was not a goodplace or time for the acquiring of the accomplishment.
we gave it up andtried the other.
each man took a couple of sticks and fell to chafingthem together.
at the end of half an hour we were thoroughly chilled,and so were the sticks.
we bitterly execrated the indians, the huntersand the books that had betrayed us with the silly device, and wondereddismally what was next to be done.
at this critical moment mr. balloufished out four matches from the rubbish of an overlooked pocket.
tohave found four gold bars would have seemed poor and cheap good luckcompared to this.
one cannot think how good a match looks under such circumstances--or howlovable and precious, and sacredly beautiful to the eye.
this time wegathered sticks with high hopes; and when mr. ballou prepared to lightthe first match, there was an amount of interest centred upon him thatpages of writing could not describe.
the match burned hopefully amoment, and then went out.
it could not have carried more regret with itif it had been a human life.
the next match simply flashed and died.
the wind puffed the third one out just as it was on the imminent verge ofsuccess.
we gathered together closer than ever, and developed asolicitude that was rapt and painful, as mr. ballou scratched our lasthope on his leg.
it lit, burned blue and sickly, and then budded into arobust flame.
shading it with his hands, the old gentleman bentgradually down and every heart went with him--everybody, too, for thatmatter--and blood and breath stood still.
the flame touched the sticksat last, took gradual hold upon them--hesitated--took a stronger hold--hesitated again--held its breath five heart-breaking seconds, then gave asort of human gasp and went out.
nobody said a word for several minutes.
it was a solemn sort of silence;even the wind put on a stealthy, sinister quiet, and made no more noisethan the falling flakes of snow.
finally a sad-voiced conversationbegan, and it was soon apparent that in each of our hearts lay theconviction that this was our last night with the living.
i had so hopedthat i was the only one who felt so.
when the others calmly acknowledgedtheir conviction, it sounded like the summons itself.
ollendorff said:"brothers, let us die together.
and let us go without one hard feelingtowards each other.
let us forget and forgive bygones.
i know that youhave felt hard towards me for turning over the canoe, and for knowing toomuch and leading you round and round in the snow--but i meant well;forgive me.
i acknowledge freely that i have had hard feelings againstmr. ballou for abusing me and calling me a logarythm, which is a thing ido not know what, but no doubt a thing considered disgraceful andunbecoming in america, and it has scarcely been out of my mind and hashurt me a great deal--but let it go; i forgive mr. ballou with all myheart, and--"poor ollendorff broke down and the tears came.
he was not alone, for iwas crying too, and so was mr. ballou.
ollendorff got his voice againand forgave me for things i had done and said.
then he got out hisbottle of whisky and said that whether he lived or died he would nevertouch another drop.
he said he had given up all hope of life, andalthough ill-prepared, was ready to submit humbly to his fate; that hewished he could be spared a little longer, not for any selfish reason,but to make a thorough reform in his character, and by devoting himselfto helping the poor, nursing the sick, and pleading with the people toguard themselves against the evils of intemperance, make his life abeneficent example to the young, and lay it down at last with theprecious reflection that it had not been lived in vain.
he ended bysaying that his reform should begin at this moment, even here in thepresence of death, since no longer time was to be vouchsafed wherein toprosecute it to men's help and benefit--and with that he threw away thebottle of whisky.
mr. ballou made remarks of similar purport, and began the reform he couldnot live to continue, by throwing away the ancient pack of cards that hadsolaced our captivity during the flood and made it bearable.
he said he never gambled, but still was satisfied that the meddling withcards in any way was immoral and injurious, and no man could be whollypure and blemishless without eschewing them.
"and therefore," continuedhe, "in doing this act i already feel more in sympathy with thatspiritual saturnalia necessary to entire and obsolete reform."
theserolling syllables touched him as no intelligible eloquence could havedone, and the old man sobbed with a mournfulness not unmingled withsatisfaction.
my own remarks were of the same tenor as those of my comrades, and i knowthat the feelings that prompted them were heartfelt and sincere.
we wereall sincere, and all deeply moved and earnest, for we were in thepresence of death and without hope.
i threw away my pipe, and in doingit felt that at last i was free of a hated vice and one that had riddenme like a tyrant all my days.
while i yet talked, the thought of thegood i might have done in the world and the still greater good i mightnow do, with these new incentives and higher and better aims to guide meif i could only be spared a few years longer, overcame me and the tearscame again.
we put our arms about each other's necks and awaited thewarning drowsiness that precedes death by freezing.
it came stealing over us presently, and then we bade each other a lastfarewell.
a delicious dreaminess wrought its web about my yieldingsenses, while the snow-flakes wove a winding sheet about my conqueredbody.
the battle of life was done.
i do not know how long i was in a state of forgetfulness, but it seemedan age.
a vague consciousness grew upon me by degrees, and then came agathering anguish of pain in my limbs and through all my body.
the thought flitted through my brain, "this is death--this isthe hereafter."
then came a white upheaval at my side, and a voice said, with bitterness:"will some gentleman be so good as to kick me behind?"
it was ballou--at least it was a towzled snow image in a sitting posture,with ballou's voice.
i rose up, and there in the gray dawn, not fifteen steps from us, werethe frame buildings of a stage station, and under a shed stood our stillsaddled and bridled horses!
an arched snow-drift broke up, now, and ollendorff emerged from it, andthe three of us sat and stared at the houses without speaking a word.
we really had nothing to say.
we were like the profane man who could not"do the subject justice," the whole situation was so painfully ridiculousand humiliating that words were tame and we did not know where tocommence anyhow.
the joy in our hearts at our deliverance was poisoned; well-nighdissipated, indeed.
we presently began to grow pettish by degrees, andsullen; and then, angry at each other, angry at ourselves, angry ateverything in general, we moodily dusted the snow from our clothing andin unsociable single file plowed our way to the horses, unsaddled them,and sought shelter in the station.
i have scarcely exaggerated a detail of this curious and absurdadventure.
it occurred almost exactly as i have stated it.
we actuallywent into camp in a snow-drift in a desert, at midnight in a storm,forlorn and hopeless, within fifteen steps of a comfortable inn.
for two hours we sat apart in the station and ruminated in disgust.
the mystery was gone, now, and it was plain enough why the horses haddeserted us.
without a doubt they were under that shed a quarter of aminute after they had left us, and they must have overheard and enjoyedall our confessions and lamentations.
after breakfast we felt better, and the zest of life soon came back.
the world looked bright again, and existence was as dear to us as ever.
presently an uneasiness came over me--grew upon me--assailed me withoutceasing.
alas, my regeneration was not complete--i wanted to smoke!
i resisted with all my strength, but the flesh was weak.
i wandered awayalone and wrestled with myself an hour.
i recalled my promises of reformand preached to myself persuasively, upbraidingly, exhaustively.
but itwas all vain, i shortly found myself sneaking among the snow-driftshunting for my pipe.
i discovered it after a considerable search, andcrept away to hide myself and enjoy it.
i remained behind the barn agood while, asking myself how i would feel if my braver, stronger, truercomrades should catch me in my degradation.
at last i lit the pipe, andno human being can feel meaner and baser than i did then.
i was ashamedof being in my own pitiful company.
still dreading discovery, i feltthat perhaps the further side of the barn would be somewhat safer, and soi turned the corner.
as i turned the one corner, smoking, ollendorffturned the other with his bottle to his lips, and between us satunconscious ballou deep in a game of "solitaire" with the old greasycards!
absurdity could go no farther.
we shook hands and agreed to say no moreabout "reform" and "examples to the rising generation."
the station we were at was at the verge of the twenty-six-mile desert.
if we had approached it half an hour earlier the night before, we musthave heard men shouting there and firing pistols; for they were expectingsome sheep drovers and their flocks and knew that they would infalliblyget lost and wander out of reach of help unless guided by sounds.
while we remained at the station, three of the drovers arrived, nearlyexhausted with their wanderings, but two others of their party were neverheard of afterward.
we reached carson in due time, and took a rest.
this rest, together withpreparations for the journey to esmeralda, kept us there a week, and thedelay gave us the opportunity to be present at the trial of the greatland-slide case of hyde vs. morgan--an episode which is famous in nevadato this day.
after a word or two of necessary explanation, i will setdown the history of this singular affair just as it transpired.
the mountains are very high and steep about carson, eagle and washoevalleys--very high and very steep, and so when the snow gets to meltingoff fast in the spring and the warm surface-earth begins to moisten andsoften, the disastrous land-slides commence.
the reader cannot know whata land-slide is, unless he has lived in that country and seen the wholeside of a mountain taken off some fine morning and deposited down in thevalley, leaving a vast, treeless, unsightly scar upon the mountain'sfront to keep the circumstance fresh in his memory all the years that hemay go on living within seventy miles of that place.
general buncombe was shipped out to nevada in the invoice of territorialofficers, to be united states attorney.
he considered himself a lawyerof parts, and he very much wanted an opportunity to manifest it--partlyfor the pure gratification of it and partly because his salary wasterritorially meagre (which is a strong expression).
now the oldercitizens of a new territory look down upon the rest of the world with acalm, benevolent compassion, as long as it keeps out of the way--when itgets in the way they snub it.
sometimes this latter takes the shape of apractical joke.
one morning dick hyde rode furiously up to general buncombe's door incarson city and rushed into his presence without stopping to tie hishorse.
he seemed much excited.
he told the general that he wanted himto conduct a suit for him and would pay him five hundred dollars if heachieved a victory.
and then, with violent gestures and a world ofprofanity, he poured out his grief.
he said it was pretty well knownthat for some years he had been farming (or ranching as the morecustomary term is) in washoe district, and making a successful thing ofit, and furthermore it was known that his ranch was situated just in theedge of the valley, and that tom morgan owned a ranch immediately aboveit on the mountain side.
and now the trouble was, that one of those hated and dreaded land-slideshad come and slid morgan's ranch, fences, cabins, cattle, barns andeverything down on top of his ranch and exactly covered up every singlevestige of his property, to a depth of about thirty-eight feet.
morganwas in possession and refused to vacate the premises--said he wasoccupying his own cabin and not interfering with anybody else's--and saidthe cabin was standing on the same dirt and same ranch it had alwaysstood on, and he would like to see anybody make him vacate.
"and when i reminded him," said hyde, weeping, "that it was on top of myranch and that he was trespassing, he had the infernal meanness to ask mewhy didn't i stay on my ranch and hold possession when i see hima-coming!
why didn't i stay on it, the blathering lunatic--by george,when i heard that racket and looked up that hill it was just like thewhole world was a-ripping and a-tearing down that mountain side--splinters, and cord-wood, thunder and lightning, hail and snow, odds andends of hay stacks, and awful clouds of dust!--trees going end over endin the air, rocks as big as a house jumping 'bout a thousand feet highand busting into ten million pieces, cattle turned inside out anda-coming head on with their tails hanging out between their teeth!--andin the midst of all that wrack and destruction sot that cussed morgan onhis gate-post, a-wondering why i didn't stay and hold possession!
lawsbless me, i just took one glimpse, general, and lit out'n the county inthree jumps exactly.
"but what grinds me is that that morgan hangs on there and won't moveoff'n that ranch--says it's his'n and he's going to keep it--likes itbetter'n he did when it was higher up the hill.
well, i've been somad for two days i couldn't find my way to town--been wandering around inthe brush in a starving condition--got anything here to drink, general?
but i'm here now, and i'm a-going to law.
you hear me!"
never in all the world, perhaps, were a man's feelings so outraged aswere the general's.
he said he had never heard of such high-handedconduct in all his life as this morgan's.
and he said there was no usein going to law--morgan had no shadow of right to remain where he was--nobody in the wide world would uphold him in it, and no lawyer would takehis case and no judge listen to it.
hyde said that right there was wherehe was mistaken--everybody in town sustained morgan; hal brayton, a verysmart lawyer, had taken his case; the courts being in vacation, it was tobe tried before a referee, and ex-governor roop had already beenappointed to that office and would open his court in a large public hallnear the hotel at two that afternoon.
the general was amazed.
he said he had suspected before that the peopleof that territory were fools, and now he knew it.
but he said rest easy,rest easy and collect the witnesses, for the victory was just as certainas if the conflict were already over.
hyde wiped away his tears andleft.
at two in the afternoon referee roop's court opened and roop appearedthroned among his sheriffs, the witnesses, and spectators, and wearingupon his face a solemnity so awe-inspiring that some of hisfellow-conspirators had misgivings that maybe he had not comprehended,after all, that this was merely a joke.
an unearthly stillnessprevailed, for at the slightest noise the judge uttered sternly thecommand:"order in the court!"
and the sheriffs promptly echoed it.
presently the general elbowed hisway through the crowd of spectators, with his arms full of law-books, andon his ears fell an order from the judge which was the first respectfulrecognition of his high official dignity that had ever saluted them, andit trickled pleasantly through his whole system:"way for the united states attorney!"
the witnesses were called--legislators, high government officers,ranchmen, miners, indians, chinamen, negroes.
three fourths of them werecalled by the defendant morgan, but no matter, their testimony invariablywent in favor of the plaintiff hyde.
each new witness only added newtestimony to the absurdity of a man's claiming to own another man'sproperty because his farm had slid down on top of it.
then the morganlawyers made their speeches, and seemed to make singularly weak ones--they did really nothing to help the morgan cause.
and now the general,with exultation in his face, got up and made an impassioned effort; hepounded the table, he banged the law-books, he shouted, and roared, andhowled, he quoted from everything and everybody, poetry, sarcasm,statistics, history, pathos, bathos, blasphemy, and wound up with a grandwar-whoop for free speech, freedom of the press, free schools, theglorious bird of america and the principles of eternal justice!
when the general sat down, he did it with the conviction that if therewas anything in good strong testimony, a great speech and believing andadmiring countenances all around, mr. morgan's case was killed.
ex-governor roop leant his head upon his hand for some minutes, thinking,and the still audience waited for his decision.
then he got up and stooderect, with bended head, and thought again.
then he walked the floorwith long, deliberate strides, his chin in his hand, and still theaudience waited.
at last he returned to his throne, seated himself, andbegan impressively:"gentlemen, i feel the great responsibility that rests upon me this day.
this is no ordinary case.
on the contrary it is plain that it is themost solemn and awful that ever man was called upon to decide.
gentlemen, i have listened attentively to the evidence, and haveperceived that the weight of it, the overwhelming weight of it, is infavor of the plaintiff hyde.
i have listened also to the remarks ofcounsel, with high interest--and especially will i commend the masterlyand irrefutable logic of the distinguished gentleman who represents theplaintiff.
but gentlemen, let us beware how we allow mere humantestimony, human ingenuity in argument and human ideas of equity, toinfluence us at a moment so solemn as this.
gentlemen, it ill becomesus, worms as we are, to meddle with the decrees of heaven.
it is plainto me that heaven, in its inscrutable wisdom, has seen fit to move thisdefendant's ranch for a purpose.
we are but creatures, and we mustsubmit.
if heaven has chosen to favor the defendant morgan in thismarked and wonderful manner; and if heaven, dissatisfied with theposition of the morgan ranch upon the mountain side, has chosen to removeit to a position more eligible and more advantageous for its owner, itill becomes us, insects as we are, to question the legality of the act orinquire into the reasons that prompted it.
no--heaven created theranches and it is heaven's prerogative to rearrange them, to experimentwith them around at its pleasure.
it is for us to submit, withoutrepining.
"i warn you that this thing which has happened is a thing with which thesacrilegious hands and brains and tongues of men must not meddle.
gentlemen, it is the verdict of this court that the plaintiff, richardhyde, has been deprived of his ranch by the visitation of god!
and fromthis decision there is no appeal."
buncombe seized his cargo of law-books and plunged out of the court-roomfrantic with indignation.
he pronounced roop to be a miraculous fool, aninspired idiot.
in all good faith he returned at night and remonstratedwith roop upon his extravagant decision, and implored him to walk thefloor and think for half an hour, and see if he could not figure out somesort of modification of the verdict.
roop yielded at last and got up towalk.
he walked two hours and a half, and at last his face lit uphappily and he told buncombe it had occurred to him that the ranchunderneath the new morgan ranch still belonged to hyde, that his title tothe ground was just as good as it had ever been, and therefore he was ofopinion that hyde had a right to dig it out from under there and--the general never waited to hear the end of it.
he was always animpatient and irascible man, that way.
at the end of two months the factthat he had been played upon with a joke had managed to bore itself, likeanother hoosac tunnel, through the solid adamant of his understanding.
when we finally left for esmeralda, horseback, we had an addition to thecompany in the person of capt.
john nye, the governor's brother.
he hada good memory, and a tongue hung in the middle.
this is a combinationwhich gives immortality to conversation.
john never suffered thetalk to flag or falter once during the hundred and twenty miles of thejourney.
in addition to his conversational powers, he had one or twoother endowments of a marked character.
one was a singular "handiness"about doing anything and everything, from laying out a railroad ororganizing a political party, down to sewing on buttons, shoeing a horse,or setting a broken leg, or a hen.
another was a spirit of accommodationthat prompted him to take the needs, difficulties and perplexities ofanybody and everybody upon his own shoulders at any and all times, anddispose of them with admirable facility and alacrity--hence he alwaysmanaged to find vacant beds in crowded inns, and plenty to eat in theemptiest larders.
and finally, wherever he met a man, woman or child, incamp, inn or desert, he either knew such parties personally or had beenacquainted with a relative of the same.
such another traveling comradewas never seen before.
i cannot forbear giving a specimen of the way inwhich he overcame difficulties.
on the second day out, we arrived, verytired and hungry, at a poor little inn in the desert, and were told thatthe house was full, no provisions on hand, and neither hay nor barley tospare for the horses--must move on.
the rest of us wanted to hurry onwhile it was yet light, but capt.
john insisted on stopping awhile.
we dismounted and entered.
there was no welcome for us on any face.
john began his blandishments, and within twenty minutes he hadaccomplished the following things, viz.
: found old acquaintances in threeteamsters; discovered that he used to go to school with the landlord'smother; recognized his wife as a lady whose life he had saved once incalifornia, by stopping her runaway horse; mended a child's broken toyand won the favor of its mother, a guest of the inn; helped the hostlerbleed a horse, and prescribed for another horse that had the "heaves";treated the entire party three times at the landlord's bar; produced alater paper than anybody had seen for a week and sat himself down to readthe news to a deeply interested audience.
the result, summed up, was asfollows: the hostler found plenty of feed for our horses; we had a troutsupper, an exceedingly sociable time after it, good beds to sleep in, anda surprising breakfast in the morning--and when we left, we left lamentedby all!
john had some bad traits, but he had some uncommonlyvaluable ones to offset them with.
esmeralda was in many respects another humboldt, but in a little moreforward state.
the claims we had been paying assessments on wereentirely worthless, and we threw them away.
the principal one croppedout of the top of a knoll that was fourteen feet high, and the inspiredboard of directors were running a tunnel under that knoll to strike theledge.
the tunnel would have to be seventy feet long, and would thenstrike the ledge at the same dept that a shaft twelve feet deep wouldhave reached!
the board were living on the "assessments."
[n.b.--thishint comes too late for the enlightenment of new york silver miners; theyhave already learned all about this neat trick by experience.]
the boardhad no desire to strike the ledge, knowing that it was as barren ofsilver as a curbstone.
this reminiscence calls to mind jim townsend'stunnel.
he had paid assessments on a mine called the "daley" till he waswell-nigh penniless.
finally an assessment was levied to run a tunneltwo hundred and fifty feet on the daley, and townsend went up on the hillto look into matters.
he found the daley cropping out of the apex of an exceedinglysharp-pointed peak, and a couple of men up there "facing" the proposedtunnel.
townsend made a calculation.
then he said to the men:"so you have taken a contract to run a tunnel into this hill two hundredand fifty feet to strike this ledge?"
"well, do you know that you have got one of the most expensive andarduous undertakings before you that was ever conceived by man?"
"why no--how is that?"
"because this hill is only twenty-five feet through from side to side;and so you have got to build two hundred and twenty-five feet of yourtunnel on trestle-work!"
the ways of silver mining boards are exceedingly dark and sinuous.
we took up various claims, and commenced shafts and tunnels on them, butnever finished any of them.
we had to do a certain amount of work oneach to "hold" it, else other parties could seize our property after theexpiration of ten days.
we were always hunting up new claims and doing alittle work on them and then waiting for a buyer--who never came.
wenever found any ore that would yield more than fifty dollars a ton; andas the mills charged fifty dollars a ton for working ore and extractingthe silver, our pocket-money melted steadily away and none returned totake its place.
we lived in a little cabin and cooked for ourselves; andaltogether it was a hard life, though a hopeful one--for we never ceasedto expect fortune and a customer to burst upon us some day.
at last, when flour reached a dollar a pound, and money could not beborrowed on the best security at less than eight per cent a month (ibeing without the security, too), i abandoned mining and went to milling.
that is to say, i went to work as a common laborer in a quartz mill, atten dollars a week and board.
i had already learned how hard and long and dismal a task it is to burrowdown into the bowels of the earth and get out the coveted ore; and now ilearned that the burrowing was only half the work; and that to get thesilver out of the ore was the dreary and laborious other half of it.
we had to turn out at six in the morning and keep at it till dark.
this mill was a six-stamp affair, driven by steam.
six tall, uprightrods of iron, as large as a man's ankle, and heavily shod with a mass ofiron and steel at their lower ends, were framed together like a gate, andthese rose and fell, one after the other, in a ponderous dance, in aniron box called a "battery."
each of these rods or stamps weighed sixhundred pounds.
one of us stood by the battery all day long, breaking upmasses of silver-bearing rock with a sledge and shoveling it into thebattery.
the ceaseless dance of the stamps pulverized the rock topowder, and a stream of water that trickled into the battery turned it toa creamy paste.
the minutest particles were driven through a fine wirescreen which fitted close around the battery, and were washed into greattubs warmed by super-heated steam--amalgamating pans, they are called.
the mass of pulp in the pans was kept constantly stirred up by revolving"mullers."
a quantity of quicksilver was kept always in the battery, andthis seized some of the liberated gold and silver particles and held onto them; quicksilver was shaken in a fine shower into the pans, also,about every half hour, through a buckskin sack.
quantities of coarsesalt and sulphate of copper were added, from time to time to assist theamalgamation by destroying base metals which coated the gold and silverand would not let it unite with the quicksilver.
all these tiresome things we had to attend to constantly.
streams ofdirty water flowed always from the pans and were carried off in broadwooden troughs to the ravine.
one would not suppose that atoms of goldand silver would float on top of six inches of water, but they did; andin order to catch them, coarse blankets were laid in the troughs, andlittle obstructing "riffles" charged with quicksilver were placed hereand there across the troughs also.
these riffles had to be cleaned andthe blankets washed out every evening, to get their preciousaccumulations--and after all this eternity of trouble one third of thesilver and gold in a ton of rock would find its way to the end of thetroughs in the ravine at last and have to be worked over again some day.
there is nothing so aggravating as silver milling.
there never was anyidle time in that mill.
there was always something to do.
it is a pitythat adam could not have gone straight out of eden into a quartz mill, inorder to understand the full force of his doom to "earn his bread by thesweat of his brow."
every now and then, during the day, we had to scoopsome pulp out of the pans, and tediously "wash" it in a horn spoon--washit little by little over the edge till at last nothing was left but somelittle dull globules of quicksilver in the bottom.
if they were soft andyielding, the pan needed some salt or some sulphate of copper or someother chemical rubbish to assist digestion; if they were crisp to thetouch and would retain a dint, they were freighted with all the silverand gold they could seize and hold, and consequently the pan needed afresh charge of quicksilver.
when there was nothing else to do, onecould always "screen tailings."
that is to say, he could shovel up thedried sand that had washed down to the ravine through the troughs anddash it against an upright wire screen to free it from pebbles andprepare it for working over.
the process of amalgamation differed in the various mills, and thisincluded changes in style of pans and other machinery, and a greatdiversity of opinion existed as to the best in use, but none of themethods employed, involved the principle of milling ore without"screening the tailings."
of all recreations in the world, screeningtailings on a hot day, with a long-handled shovel, is the mostundesirable.
at the end of the week the machinery was stopped and we "cleaned up."
that is to say, we got the pulp out of the pans and batteries, and washedthe mud patiently away till nothing was left but the long accumulatingmass of quicksilver, with its imprisoned treasures.
this we made intoheavy, compact snow-balls, and piled them up in a bright, luxurious heapfor inspection.
making these snow-balls cost me a fine gold ring--thatand ignorance together; for the quicksilver invaded the ring with thesame facility with which water saturates a sponge--separated itsparticles and the ring crumbled to pieces.
we put our pile of quicksilver balls into an iron retort that had a pipeleading from it to a pail of water, and then applied a roasting heat.
the quicksilver turned to vapor, escaped through the pipe into the pail,and the water turned it into good wholesome quicksilver again.
quicksilver is very costly, and they never waste it.
on opening theretort, there was our week's work--a lump of pure white, frosty lookingsilver, twice as large as a man's head.
perhaps a fifth of the mass wasgold, but the color of it did not show--would not have shown if twothirds of it had been gold.
we melted it up and made a solid brick of itby pouring it into an iron brick-mould.
by such a tedious and laborious process were silver bricks obtained.
this mill was but one of many others in operation at the time.
the firstone in nevada was built at egan canyon and was a small insignificantaffair and compared most unfavorably with some of the immenseestablishments afterwards located at virginia city and elsewhere.
from our bricks a little corner was chipped off for the "fire-assay"--amethod used to determine the proportions of gold, silver and base metalsin the mass.
this is an interesting process.
the chip is hammered outas thin as paper and weighed on scales so fine and sensitive that if youweigh a two-inch scrap of paper on them and then write your name on thepaper with a course, soft pencil and weigh it again, the scales will takemarked notice of the addition.
then a little lead (also weighed) is rolled up with the flake of silverand the two are melted at a great heat in a small vessel called a cupel,made by compressing bone ashes into a cup-shape in a steel mold.
thebase metals oxydize and are absorbed with the lead into the pores of thecupel.
a button or globule of perfectly pure gold and silver is leftbehind, and by weighing it and noting the loss, the assayer knows theproportion of base metal the brick contains.
he has to separate the goldfrom the silver now.
the button is hammered out flat and thin, put inthe furnace and kept some time at a red heat; after cooling it off it isrolled up like a quill and heated in a glass vessel containing nitricacid; the acid dissolves the silver and leaves the gold pure and ready tobe weighed on its own merits.
then salt water is poured into the vesselcontaining the dissolved silver and the silver returns to palpable formagain and sinks to the bottom.
nothing now remains but to weigh it; thenthe proportions of the several metals contained in the brick are known,and the assayer stamps the value of the brick upon its surface.
the sagacious reader will know now, without being told, that thespeculative miner, in getting a "fire-assay" made of a piece of rock fromhis mine (to help him sell the same), was not in the habit of picking outthe least valuable fragment of rock on his dump-pile, but quite thecontrary.
i have seen men hunt over a pile of nearly worthless quartzfor an hour, and at last find a little piece as large as a filbert, whichwas rich in gold and silver--and this was reserved for a fire-assay!
ofcourse the fire-assay would demonstrate that a ton of such rock wouldyield hundreds of dollars--and on such assays many an utterly worthlessmine was sold.
assaying was a good business, and so some men engaged in it,occasionally, who were not strictly scientific and capable.
one assayergot such rich results out of all specimens brought to him that in time heacquired almost a monopoly of the business.
but like all men who achievesuccess, he became an object of envy and suspicion.
the other assayersentered into a conspiracy against him, and let some prominent citizensinto the secret in order to show that they meant fairly.
then they brokea little fragment off a carpenter's grindstone and got a stranger to takeit to the popular scientist and get it assayed.
in the course of an hourthe result came--whereby it appeared that a ton of that rock would yield$1,184.40 in silver and $366.36 in gold!
due publication of the whole matter was made in the paper, and thepopular assayer left town "between two days."
i will remark, in passing, that i only remained in the milling businessone week.
i told my employer i could not stay longer without an advancein my wages; that i liked quartz milling, indeed was infatuated with it;that i had never before grown so tenderly attached to an occupation in soshort a time; that nothing, it seemed to me, gave such scope tointellectual activity as feeding a battery and screening tailings, andnothing so stimulated the moral attributes as retorting bullion andwashing blankets--still, i felt constrained to ask an increase of salary.
he said he was paying me ten dollars a week, and thought it a good roundsum.
how much did i want?
i said about four hundred thousand dollars a month, and board, was aboutall i could reasonably ask, considering the hard times.
i was ordered off the premises!
and yet, when i look back to those daysand call to mind the exceeding hardness of the labor i performed in thatmill, i only regret that i did not ask him seven hundred thousand.
shortly after this i began to grow crazy, along with the rest of thepopulation, about the mysterious and wonderful "cement mine," and to makepreparations to take advantage of any opportunity that might offer to goand help hunt for it.
it was somewhere in the neighborhood of mono lake that the marvellouswhiteman cement mine was supposed to lie.
every now and then it would bereported that mr. w. had passed stealthily through esmeralda at dead ofnight, in disguise, and then we would have a wild excitement--because hemust be steering for his secret mine, and now was the time to follow him.
in less than three hours after daylight all the horses and mules anddonkeys in the vicinity would be bought, hired or stolen, and half thecommunity would be off for the mountains, following in the wake ofwhiteman.
but w. would drift about through the mountain gorges for daystogether, in a purposeless sort of way, until the provisions of theminers ran out, and they would have to go back home.
i have known itreported at eleven at night, in a large mining camp, that whiteman hadjust passed through, and in two hours the streets, so quiet before, wouldbe swarming with men and animals.
every individual would be trying to bevery secret, but yet venturing to whisper to just one neighbor that w.had passed through.
and long before daylight--this in the dead ofwinter--the stampede would be complete, the camp deserted, and the wholepopulation gone chasing after w.the tradition was that in the early immigration, more than twenty yearsago, three young germans, brothers, who had survived an indian massacreon the plains, wandered on foot through the deserts, avoiding all trailsand roads, and simply holding a westerly direction and hoping to findcalifornia before they starved, or died of fatigue.
and in a gorge inthe mountains they sat down to rest one day, when one of them noticed acurious vein of cement running along the ground, shot full of lumps ofdull yellow metal.
they saw that it was gold, and that here was afortune to be acquired in a single day.
the vein was about as wide as acurbstone, and fully two thirds of it was pure gold.
every pound of thewonderful cement was worth well-nigh $200.
each of the brothers loaded himself with about twenty-five pounds of it,and then they covered up all traces of the vein, made a rude drawing ofthe locality and the principal landmarks in the vicinity, and startedwestward again.
but troubles thickened about them.
in their wanderingsone brother fell and broke his leg, and the others were obliged to go onand leave him to die in the wilderness.
another, worn out and starving,gave up by and by, and laid down to die, but after two or three weeks ofincredible hardships, the third reached the settlements of californiaexhausted, sick, and his mind deranged by his sufferings.
he had thrownaway all his cement but a few fragments, but these were sufficient to seteverybody wild with excitement.
however, he had had enough of the cementcountry, and nothing could induce him to lead a party thither.
he wasentirely content to work on a farm for wages.
but he gave whiteman hismap, and described the cement region as well as he could and thustransferred the curse to that gentleman--for when i had my one accidentalglimpse of mr. w. in esmeralda he had been hunting for the lost mine, inhunger and thirst, poverty and sickness, for twelve or thirteen years.
some people believed he had found it, but most people believed he hadnot.
i saw a piece of cement as large as my fist which was said to havebeen given to whiteman by the young german, and it was of a seductivenature.
lumps of virgin gold were as thick in it as raisins in a sliceof fruit cake.
the privilege of working such a mine one week would besufficient for a man of reasonable desires.
a new partner of ours, a mr. higbie, knew whiteman well by sight, and afriend of ours, a mr. van dorn, was well acquainted with him, and notonly that, but had whiteman's promise that he should have a private hintin time to enable him to join the next cement expedition.
van dorn hadpromised to extend the hint to us.
one evening higbie came in greatlyexcited, and said he felt certain he had recognized whiteman, up town,disguised and in a pretended state of intoxication.
in a little whilevan dorn arrived and confirmed the news; and so we gathered in our cabinand with heads close together arranged our plans in impressive whispers.
we were to leave town quietly, after midnight, in two or three smallparties, so as not to attract attention, and meet at dawn on the "divide"overlooking mono lake, eight or nine miles distant.
we were to make nonoise after starting, and not speak above a whisper under anycircumstances.
it was believed that for once whiteman's presence wasunknown in the town and his expedition unsuspected.
our conclave brokeup at nine o'clock, and we set about our preparation diligently and withprofound secrecy.
at eleven o'clock we saddled our horses, hitched themwith their long riatas (or lassos), and then brought out a side of bacon,a sack of beans, a small sack of coffee, some sugar, a hundred pounds offlour in sacks, some tin cups and a coffee pot, frying pan and some fewother necessary articles.
all these things were "packed" on the back ofa led horse--and whoever has not been taught, by a spanish adept, to packan animal, let him never hope to do the thing by natural smartness.
higbie had had some experience, but was not perfect.
heput on the pack saddle (a thing like a saw-buck), piled the property onit and then wound a rope all over and about it and under it, "every whichway," taking a hitch in it every now and then, and occasionally surgingback on it till the horse's sides sunk in and he gasped for breath--butevery time the lashings grew tight in one place they loosened in another.
we never did get the load tight all over, but we got it so that it woulddo, after a fashion, and then we started, in single file, close order,and without a word.
it was a dark night.
we kept the middle of theroad, and proceeded in a slow walk past the rows of cabins, and whenevera miner came to his door i trembled for fear the light would shine on usan excite curiosity.
but nothing happened.
we began the long windingascent of the canyon, toward the "divide," and presently the cabins beganto grow infrequent, and the intervals between them wider and wider, andthen i began to breathe tolerably freely and feel less like a thief and amurderer.
i was in the rear, leading the pack horse.
as the ascent grewsteeper he grew proportionately less satisfied with his cargo, and beganto pull back on his riata occasionally and delay progress.
my comradeswere passing out of sight in the gloom.
i was getting anxious.
i coaxedand bullied the pack horse till i presently got him into a trot, and thenthe tin cups and pans strung about his person frightened him and he ran.
his riata was wound around the pummel of my saddle, and so, as he went byhe dragged me from my horse and the two animals traveled briskly onwithout me.
but i was not alone--the loosened cargo tumbled overboardfrom the pack horse and fell close to me.
it was abreast of almost thelast cabin.
a miner came out and said:"hello!"
i was thirty steps from him, and knew he could not see me, it was so verydark in the shadow of the mountain.
so i lay still.
another headappeared in the light of the cabin door, and presently the two men walkedtoward me.
they stopped within ten steps of me, and one said:"sh!
i could not have been in a more distressed state if i had been escapingjustice with a price on my head.
then the miners appeared to sit down ona boulder, though i could not see them distinctly enough to be very surewhat they did.
one said:"i heard a noise, as plain as i ever heard anything.
it seemed to beabout there--"a stone whizzed by my head.
i flattened myself out in the dust like apostage stamp, and thought to myself if he mended his aim ever so littlehe would probably hear another noise.
in my heart, now, i execratedsecret expeditions.
i promised myself that this should be my last,though the sierras were ribbed with cement veins.
then one of the mensaid:"i'll tell you what!
welch knew what he was talking about when he saidhe saw whiteman to-day.
i heard horses--that was the noise.
i am goingdown to welch's, right away."
they left and i was glad.
i did not care whither they went, so theywent.
i was willing they should visit welch, and the sooner the better.
as soon as they closed their cabin door my comrades emerged from thegloom; they had caught the horses and were waiting for a clear coastagain.
we remounted the cargo on the pack horse and got under way, andas day broke we reached the "divide" and joined van dorn.
then wejourneyed down into the valley of the lake, and feeling secure, we haltedto cook breakfast, for we were tired and sleepy and hungry.
three hourslater the rest of the population filed over the "divide" in a longprocession, and drifted off out of sight around the borders of the lake!
whether or not my accident had produced this result we never knew, but atleast one thing was certain--the secret was out and whiteman would notenter upon a search for the cement mine this time.
we were filled withchagrin.
we held a council and decided to make the best of our misfortune andenjoy a week's holiday on the borders of the curious lake.
mono, it issometimes called, and sometimes the "dead sea of california."
it is oneof the strangest freaks of nature to be found in any land, but it ishardly ever mentioned in print and very seldom visited, because it liesaway off the usual routes of travel and besides is so difficult to get atthat only men content to endure the roughest life will consent to takeupon themselves the discomforts of such a trip.
on the morning of oursecond day, we traveled around to a remote and particularly wild spot onthe borders of the lake, where a stream of fresh, ice-cold water enteredit from the mountain side, and then we went regularly into camp.
wehired a large boat and two shot-guns from a lonely ranchman who livedsome ten miles further on, and made ready for comfort and recreation.
we soon got thoroughly acquainted with the lake and all itspeculiarities.
mono lake lies in a lifeless, treeless, hideous desert, eight thousandfeet above the level of the sea, and is guarded by mountains two thousandfeet higher, whose summits are always clothed in clouds.
this solemn,silent, sail-less sea--this lonely tenant of the loneliest spot on earth--is little graced with the picturesque.
it is an unpretending expanseof grayish water, about a hundred miles in circumference, with twoislands in its centre, mere upheavals of rent and scorched and blisteredlava, snowed over with gray banks and drifts of pumice-stone and ashes,the winding sheet of the dead volcano, whose vast crater the lake hasseized upon and occupied.
the lake is two hundred feet deep, and its sluggish waters are so strongwith alkali that if you only dip the most hopelessly soiled garment intothem once or twice, and wring it out, it will be found as clean as if ithad been through the ablest of washerwomen's hands.
while we campedthere our laundry work was easy.
we tied the week's washing astern ofour boat, and sailed a quarter of a mile, and the job was complete, allto the wringing out.
if we threw the water on our heads and gave them arub or so, the white lather would pile up three inches high.
this wateris not good for bruised places and abrasions of the skin.
we had avaluable dog.
he had raw places on him.
he had more raw places on himthan sound ones.
he was the rawest dog i almost ever saw.
he jumpedoverboard one day to get away from the flies.
but it was bad judgment.
in his condition, it would have been just as comfortable to jump into thefire.
the alkali water nipped him in all the raw places simultaneously, and hestruck out for the shore with considerable interest.
he yelped andbarked and howled as he went--and by the time he got to the shore therewas no bark to him--for he had barked the bark all out of his inside, andthe alkali water had cleaned the bark all off his outside, and heprobably wished he had never embarked in any such enterprise.
he ranround and round in a circle, and pawed  the earth and clawed the air, andthrew double somersaults, sometimes backward and sometimes forward, inthe most extraordinary manner.
he was not a demonstrative dog, as ageneral thing, but rather of a grave and serious turn of mind, and inever saw him take so much interest in anything before.
he finallystruck out over the mountains, at a gait which we estimated at about twohundred and fifty miles an hour, and he is going yet.
this was aboutnine years ago.
we look for what is left of him along here every day.
a white man cannot drink the water of mono lake, for it is nearly purelye.
it is said that the indians in the vicinity drink it sometimes,though.
it is not improbable, for they are among the purest liars i eversaw.
[there will be no additional charge for this joke, except toparties requiring an explanation of it.
this joke has received highcommendation from some of the ablest minds of the age.]
there are no fish in mono lake--no frogs, no snakes, no polliwigs--nothing, in fact, that goes to make life desirable.
millions of wildducks and sea-gulls swim about the surface, but no living thing existsunder the surface, except a white feathery sort of worm, one half an inchlong, which looks like a bit of white thread frayed out at the sides.
ifyou dip up a gallon of water, you will get about fifteen thousand ofthese.
they give to the water a sort of grayish-white appearance.
thenthere is a fly, which looks something like our house fly.
these settleon the beach to eat the worms that wash ashore--and any time, you can seethere a belt of flies an inch deep and six feet wide, and this beltextends clear around the lake--a belt of flies one hundred miles long.
if you throw a stone among them, they swarm up so thick that they lookdense, like a cloud.
you can hold them under water as long as youplease--they do not mind it--they are only proud of it.
when you letthem go, they pop up to the surface as dry as a patent office report, andwalk off as unconcernedly as if they had been educated especially with aview to affording instructive entertainment to man in that particularway.
providence leaves nothing to go by chance.
all things have theiruses and their part and proper place in nature's economy: the ducks eatthe flies--the flies eat the worms--the indians eat all three--the wildcats eat the indians--the white folks eat the wild cats--and thus allthings are lovely.
mono lake is a hundred miles in a straight line from the ocean--andbetween it and the ocean are one or two ranges of mountains--yetthousands of sea-gulls go there every season to lay their eggs and reartheir young.
one would as soon expect to find sea-gulls in kansas.
and in this connection let us observe another instance of nature'swisdom.
the islands in the lake being merely huge masses of lava, coatedover with ashes and pumice-stone, and utterly innocent of vegetation oranything that would burn; and sea-gull's eggs being entirely useless toanybody unless they be cooked, nature has provided an unfailing spring ofboiling water on the largest island, and you can put your eggs in there,and in four minutes you can boil them as hard as any statement i havemade during the past fifteen years.
within ten feet of the boilingspring is a spring of pure cold water, sweet and wholesome.
so, in that island you get your board and washing free of charge--and ifnature had gone further and furnished a nice american hotel clerk who wascrusty and disobliging, and didn't know anything about the time tables,or the railroad routes--or--anything--and was proud of it--i would notwish for a more desirable boarding-house.
half a dozen little mountain brooks flow into mono lake, but not a streamof any kind flows out of it.
it neither rises nor falls, apparently, andwhat it does with its surplus water is a dark and bloody mystery.
there are only two seasons in the region round about mono lake--and theseare, the breaking up of one winter and the beginning of the next.
morethan once (in esmeralda) i have seen a perfectly blistering morning openup with the thermometer at ninety degrees at eight o'clock, and seen thesnow fall fourteen inches deep and that same identical thermometer godown to forty-four degrees under shelter, before nine o'clock at night.
under favorable circumstances it snows at least once in every singlemonth in the year, in the little town of mono.
so uncertain is theclimate in summer that a lady who goes out visiting cannot hope to beprepared for all emergencies unless she takes her fan under one arm andher snow shoes under the other.
when they have a fourth of julyprocession it generally snows on them, and they do say that as a generalthing when a man calls for a brandy toddy there, the bar keeper chops itoff with a hatchet and wraps it up in a paper, like maple sugar.
and itis further reported that the old soakers haven't any teeth--wore them outeating gin cocktails and brandy punches.
i do not endorse thatstatement--i simply give it for what it is worth--and it is worth--well,i should say, millions, to any man who can believe it without straininghimself.
but i do endorse the snow on the fourth of july--because i knowthat to be true.
about seven o'clock one blistering hot morning--for it was now deadsummer time--higbie and i took the boat and started on a voyage ofdiscovery to the two islands.
we had often longed to do this, but hadbeen deterred by the fear of storms; for they were frequent, and severeenough to capsize an ordinary row-boat like ours without greatdifficulty--and once capsized, death would ensue in spite of the bravestswimming, for that venomous water would eat a man's eyes out like fire,and burn him out inside, too, if he shipped a sea.
it was called twelvemiles, straight out to the islands--a long pull and a warm one--but themorning was so quiet and sunny, and the lake so smooth and glassy anddead, that we could not resist the temptation.
so we filled two largetin canteens with water (since we were not acquainted with the localityof the spring said to exist on the large island), and started.
higbie'sbrawny muscles gave the boat good speed, but by the time we reached ourdestination we judged that we had pulled nearer fifteen miles thantwelve.
we landed on the big island and went ashore.
we tried the water in thecanteens, now, and found that the sun had spoiled it; it was so brackishthat we could not drink it; so we poured it out and began a search forthe spring--for thirst augments fast as soon as it is apparent that onehas no means at hand of quenching it.
the island was a long, moderatelyhigh hill of ashes--nothing but gray ashes and pumice-stone, in which wesunk to our knees at every step--and all around the top was a forbiddingwall of scorched and blasted rocks.
when we reached the top and gotwithin the wall, we found simply a shallow, far-reaching basin, carpetedwith ashes, and here and there a patch of fine sand.
in places,picturesque jets of steam shot up out of crevices, giving evidence thatalthough this ancient crater had gone out of active business, there wasstill some fire left in its furnaces.
close to one of these jets ofsteam stood the only tree on the island--a small pine of most gracefulshape and most faultless symmetry; its color was a brilliant green, forthe steam drifted unceasingly through its branches and kept them alwaysmoist.
it contrasted strangely enough, did this vigorous and beautifuloutcast, with its dead and dismal surroundings.
it was like a cheerfulspirit in a mourning household.
we hunted for the spring everywhere, traversing the full length of theisland (two or three miles), and crossing it twice--climbing ash-hillspatiently, and then sliding down the other side in a sitting posture,plowing up smothering volumes of gray dust.
but we found nothing butsolitude, ashes and a heart-breaking silence.
finally we noticed thatthe wind had risen, and we forgot our thirst in a solicitude of greaterimportance; for, the lake being quiet, we had not taken pains aboutsecuring the boat.
we hurried back to a point overlooking our landingplace, and then--but mere words cannot describe our dismay--the boat wasgone!
the chances were that there was not another boat on the entirelake.
the situation was not comfortable--in truth, to speak plainly, itwas frightful.
we were prisoners on a desolate island, in aggravatingproximity to friends who were for the present helpless to aid us; andwhat was still more uncomfortable was the reflection that we had neitherfood nor water.
but presently we sighted the boat.
it was driftingalong, leisurely, about fifty yards from shore, tossing in a foamy sea.
it drifted, and continued to drift, but at the same safe distance fromland, and we walked along abreast it and waited for fortune to favor us.
at the end of an hour it approached a jutting cape, and higbie ran aheadand posted himself on the utmost verge and prepared for the assault.
ifwe failed there, there was no hope for us.
it was driving graduallyshoreward all the time, now; but whether it was driving fast enough tomake the connection or not was the momentous question.
when it gotwithin thirty steps of higbie i was so excited that i fancied i couldhear my own heart beat.
when, a little later, it dragged slowly alongand seemed about to go by, only one little yard out of reach, it seemedas if my heart stood still; and when it was exactly abreast him and beganto widen away, and he still standing like a watching statue, i knew myheart did stop.
but when he gave a great spring, the next instant, andlit fairly in the stern, i discharged a war-whoop that woke thesolitudes!
but it dulled my enthusiasm, presently, when he told me he had not beencaring whether the boat came within jumping distance or not, so that itpassed within eight or ten yards of him, for he had made up his mind toshut his eyes and mouth and swim that trifling distance.
imbecile that iwas, i had not thought of that.
it was only a long swim that could befatal.
the sea was running high and the storm increasing.
it was growing late,too--three or four in the afternoon.
whether to venture toward themainland or not, was a question of some moment.
but we were sodistressed by thirst that we decide to try it, and so higbie fell to workand i took the steering-oar.
when we had pulled a mile, laboriously,we were evidently in serious peril, for the storm had greatly augmented;the billows ran very high and were capped with foaming crests,the heavens were hung with black, and the wind blew with great fury.
we would have gone back, now, but we did not dare to turn the boataround, because as soon as she got in the trough of the sea she wouldupset, of course.
our only hope lay in keeping her head-on to the seas.
it was hard work to do this, she plunged so, and so beat and belaboredthe billows with her rising and falling bows.
now and then one ofhigbie's oars would trip on the top of a wave, and the other one wouldsnatch the boat half around in spite of my cumbersome steering apparatus.
we were drenched by the sprays constantly, and the boat occasionallyshipped water.
by and by, powerful as my comrade was, his greatexertions began to tell on him, and he was anxious that i should changeplaces with him till he could rest a little.
but i told him this wasimpossible; for if the steering oar were dropped a moment while wechanged, the boat would slue around into the trough of the sea, capsize,and in less than five minutes we would have a hundred gallons ofsoap-suds in us and be eaten up so quickly that we could not even bepresent at our own inquest.
but things cannot last always.
just as the darkness shut down we camebooming into port, head on.
higbie dropped his oars to hurrah--i droppedmine to help--the sea gave the boat a twist, and over she went!
the agony that alkali water inflicts on bruises, chafes and blisteredhands, is unspeakable, and nothing but greasing all over will modify it--but we ate, drank and slept well, that night, notwithstanding.
in speaking of the peculiarities of mono lake, i ought to have mentionedthat at intervals all around its shores stand picturesque turret-lookingmasses and clusters of a whitish, coarse-grained rock that resemblesinferior mortar dried hard; and if one breaks off fragments of this rockhe will find perfectly shaped and thoroughly petrified gulls' eggs deeplyimbedded in the mass.
how did they get there?
i simply state the fact--for it is a fact--and leave the geological reader to crack the nut at hisleisure and solve the problem after his own fashion.
at the end of a week we adjourned to the sierras on a fishing excursion,and spent several days in camp under snowy castle peak, and fishedsuccessfully for trout in a bright, miniature lake whose surface wasbetween ten and eleven thousand feet above the level of the sea; coolingourselves during the hot august noons by sitting on snow banks ten feetdeep, under whose sheltering edges fine grass and dainty flowersflourished luxuriously; and at night entertaining ourselves by almostfreezing to death.
then we returned to mono lake, and finding that thecement excitement was over for the present, packed up and went back toesmeralda.
mr. ballou reconnoitred awhile, and not liking the prospect,set out alone for humboldt.
about this time occurred a little incident which has always had a sort ofinterest to me, from the fact that it came so near "instigating" myfuneral.
at a time when an indian attack had been expected, the citizenshid their gunpowder where it would be safe and yet convenient to handwhen wanted.
a neighbor of ours hid six cans of rifle powder in thebake-oven of an old discarded cooking stove which stood on the openground near a frame out-house or shed, and from and after that day neverthought of it again.
we hired a half-tamed indian to do some washing forus, and he took up quarters under the shed with his tub.
the ancientstove reposed within six feet of him, and before his face.
finally itoccurred to him that hot water would be better than cold, and he went outand fired up under that forgotten powder magazine and set on a kettle ofwater.
then he returned to his tub.
i entered the shed presently and threw down some more clothes, and wasabout to speak to him when the stove blew up with a prodigious crash, anddisappeared, leaving not a splinter behind.
fragments of it fell in thestreets full two hundred yards away.
nearly a third of the shed roofover our heads was destroyed, and one of the stove lids, after cutting asmall stanchion half in two in front of the indian, whizzed between usand drove partly through the weather-boarding beyond.
i was as white asa sheet and as weak as a kitten and speechless.
but the indian betrayedno trepidation, no distress, not even discomfort.
he simply stoppedwashing, leaned forward and surveyed the clean, blank ground a moment,and then remarked:"mph!
dam stove heap gone!"
--and resumed his scrubbing as placidly as ifit were an entirely customary thing for a stove to do.
i will explain,that "heap" is "injun-english" for "very much."
the reader will perceivethe exhaustive expressiveness of it in the present instance.
i now come to a curious episode--the most curious, i think, that had yetaccented my slothful, valueless, heedless career.
out of a hillsidetoward the upper end of the town, projected a wall of reddish lookingquartz-croppings, the exposed comb of a silver-bearing ledge thatextended deep down into the earth, of course.
it was owned by a companyentitled the "wide west."
there was a shaft sixty or seventy feet deepon the under side of the croppings, and everybody was acquainted with therock that came from it--and tolerably rich rock it was, too, but nothingextraordinary.
i will remark here, that although to the inexperiencedstranger all the quartz of a particular "district" looks about alike, anold resident of the camp can take a glance at a mixed pile of rock,separate the fragments and tell you which mine each came from, as easilyas a confectioner can separate and classify the various kinds andqualities of candy in a mixed heap of the article.
all at once the town was thrown into a state of extraordinary excitement.
in mining parlance the wide west had "struck it rich!"
everybody went tosee the new developments, and for some days there was such a crowd ofpeople about the wide west shaft that a stranger would have supposedthere was a mass meeting in session there.
no other topic was discussedbut the rich strike, and nobody thought or dreamed about anything else.
every man brought away a specimen, ground it up in a hand mortar, washedit out in his horn spoon, and glared speechless upon the marvelousresult.
it was not hard rock, but black, decomposed stuff which could becrumbled in the hand like a baked potato, and when spread out on a paperexhibited a thick sprinkling of gold and particles of "native" silver.
higbie brought a handful to the cabin, and when he had washed it out hisamazement was beyond description.
wide west stock soared skywards.
itwas said that repeated offers had been made for it at a thousand dollarsa foot, and promptly refused.
we have all had the "blues"--the meresky-blues--but mine were indigo, now--because i did not own in the widewest.
the world seemed hollow to me, and existence a grief.
i lost myappetite, and ceased to take an interest in anything.
still i had tostay, and listen to other people's rejoicings, because i had no money toget out of the camp with.
the wide west company put a stop to the carrying away of "specimens," andwell they might, for every handful of the ore was worth a sun of someconsequence.
to show the exceeding value of the ore, i will remark thata sixteen-hundred-pounds parcel of it was sold, just as it lay, at themouth of the shaft, at one dollar a pound; and the man who bought it"packed" it on mules a hundred and fifty or two hundred miles, over themountains, to san francisco, satisfied that it would yield at a rate thatwould richly compensate him for his trouble.
the wide west people alsocommanded their foreman to refuse any but their own operatives permissionto enter the mine at any time or for any purpose.
i kept up my "blue"meditations and higbie kept up a deal of thinking, too, but of adifferent sort.
he puzzled over the "rock," examined it with a glass,inspected it in different lights and from different points of view, andafter each experiment delivered himself, in soliloquy, of one and thesame unvarying opinion in the same unvarying formula:"it is not wide west rock!"
he said once or twice that he meant to have a look into the wide westshaft if he got shot for it.
i was wretched, and did not care whether hegot a look into it or not.
he failed that day, and tried again at night;failed again; got up at dawn and tried, and failed again.
then he lay inambush in the sage brush hour after hour, waiting for the two or threehands to adjourn to the shade of a boulder for dinner; made a start once,but was premature--one of the men came back for something; tried itagain, but when almost at the mouth of the shaft, another of the men roseup from behind the boulder as if to reconnoitre, and he dropped on theground and lay quiet; presently he crawled on his hands and knees to themouth of the shaft, gave a quick glance around, then seized the rope andslid down the shaft.
he disappeared in the gloom of a "side drift" just as a head appeared inthe mouth of the shaft and somebody shouted "hello!"
--which he did notanswer.
he was not disturbed any more.
an hour later he entered thecabin, hot, red, and ready to burst with smothered excitement, andexclaimed in a stage whisper:"i knew it!
we are rich!
it's a blind lead!"
i thought the very earth reeled under me.
doubt--conviction--doubtagain--exultation--hope, amazement, belief, unbelief--every emotionimaginable swept in wild procession through my heart and brain, and icould not speak a word.
after a moment or two of this mental fury, ishook myself to rights, and said:"say it again!"
"it's blind lead!"
"cal, let's--let's burn the house--or kill somebody!
let's get out wherethere's room to hurrah!
but what is the use?
it is a hundred times toogood to be true."
"it's a blind lead, for a million!--hanging wall--foot wall--claycasings--everything complete!"
he swung his hat and gave three cheers,and i cast doubt to the winds and chimed in with a will.
for i was wortha million dollars, and did not care "whether school kept or not!"
but perhaps i ought to explain.
a "blind lead" is a lead or ledge thatdoes not "crop out" above the surface.
a miner does not know where tolook for such leads, but they are often stumbled upon by accident in thecourse of driving a tunnel or sinking a shaft.
higbie knew the wide westrock perfectly well, and the more he had examined the new developmentsthe more he was satisfied that the ore could not have come from the widewest vein.
and so had it occurred to him alone, of all the camp, thatthere was a blind lead down in the shaft, and that even the wide westpeople themselves did not suspect it.
he was right.
when he went downthe shaft, he found that the blind lead held its independent way throughthe wide west vein, cutting it diagonally, and that it was enclosed inits own well-defined casing-rocks and clay.
hence it was publicproperty.
both leads being perfectly well defined, it was easy for anyminer to see which one belonged to the wide west and which did not.
we thought it well to have a strong friend, and therefore we brought theforeman of the wide west to our cabin that night and revealed the greatsurprise to him.
higbie said:"we are going to take possession of this blind lead, record it andestablish ownership, and then forbid the wide west company to take outany more of the rock.
you cannot help your company in this matter--nobody can help them.
i will go into the shaft with you and prove toyour entire satisfaction that it is a blind lead.
now we propose to takeyou in with us, and claim the blind lead in our three names.
what do yousay?"
what could a man say who had an opportunity to simply stretch forth hishand and take possession of a fortune without risk of any kind andwithout wronging any one or attaching the least taint of dishonor to hisname?
he could only say, "agreed."
the notice was put up that night, and duly spread upon the recorder'sbooks before ten o'clock.
we claimed two hundred feet each--six hundredfeet in all--the smallest and compactest organization in the district,and the easiest to manage.
no one can be so thoughtless as to suppose that we slept, that night.
higbie and i went to bed at midnight, but it was only to lie broad awakeand think, dream, scheme.
[truncated: 505,380 more chars]
