# Supplementary material for: Detection of changes in literary writing style using N-grams as style markers and supervised machine learning
Source: PLoS One. 2022 Jul 20;17(7):e0267590. doi: 10.1371/journal.pone.0267590 (PMC9299308; doi:10.1371/journal.pone.0267590)
Supplement: S1 File — (ZIP) [file pone.0267590.s001.zip › Corpus11authors/MarkTwain/1897_3_MTwain_Equator.txt]

the starting point of this lecturing-trip around the world was paris,where we had been living a year or two.
we sailed for america, and there made certain preparations.
this tookbut little time.
two members of my family elected to go with me.
the dictionary says a carbuncle is a kind of jewel.
humor isout of place in a dictionary.
we started westward from new york in midsummer, with major pond to managethe platform-business as far as the pacific.
it was warm work, all theway, and the last fortnight of it was suffocatingly smoky, for in oregonand british columbia the forest fires were raging.
we had an added weekof smoke at the seaboard, where we were obliged to wait awhile for ourship.
she had been getting herself ashore in the smoke, and she had to bedockedand repaired.
we sailed at last; and so ended a snail-paced march acrossthe continent, which had lasted forty days.
we moved westward about mid-afternoon over a rippled and sparkling summersea; an enticing sea, a clean and cool sea, and apparently a welcome seato all on board; it certainly was to me, after the distressful dustingsand smokings and swelterings of the past weeks.
the voyage would furnisha three-weeks holiday, with hardly a break in it.
we had the wholepacific ocean infront of us, with nothing to do but do nothing and be comfortable.
thecity of victoria was twinkling dim in the deep heart of her smoke-cloud,and getting ready to vanish and now we closed the field-glasses and satdown on our steamer chairs contented and at peace.
but they went towreck and ruin under us and brought us to shame before all thepassengers.
they had been furnished by the largest furniture-dealinghouse in victoria, and were worth a couple of farthings a dozen, thoughthey had cost us the price of honest chairs.
in the pacific and indianoceans one must still bring his own deck-chair on board or go without,just as in the old forgotten atlantic times--those dark ages of seatravel.
ours was a reasonably comfortable ship, with the customary sea-going fare--plenty of good food furnished by the deity and cooked by the devil.
the discipline observable on board was perhaps as good as it is anywherein the pacific and indian oceans.
the ship was not very well arrangedfor tropical service; but that is nothing, for this is the rule for shipswhich ply in the tropics.
she had an over-supply of cockroaches, butthis is also the rule with ships doing business in the summer seas--atleast such as have been long in service.
our young captain was a veryhandsome man, tall and perfectly formed, the very figure to show up asmart uniform's finest effects.
he was a man of the best intentions andwas polite and courteous even to courtliness.
there was a soft grace andfinish about his manners which made whatever place he happened to be inseem for the moment a drawing room.
he avoided the smoking room.
he hadno vices.
he did not smoke or chew tobacco or take snuff; he did notswear, or use slang or rude, or coarse, or indelicate language, or makepuns, or tell anecdotes, or laugh intemperately, or raise his voice abovethe moderate pitch enjoined by the canons of good form.
when he gave anorder, his manner modified it into a request.
after dinner he and hisofficers joined the ladies and gentlemen in the ladies' saloon, andshared in the singing and piano playing, and helped turn the music.
hehad a sweet and sympathetic tenor voice, and used it with taste andeffect.
after the music he played whist there, always with the samepartnerand opponents, until the ladies' bedtime.
the electric lights burnedthereas late as the ladies and their friends might desire; but they were notallowed to burn in the smoking-room after eleven.
there were many lawson the ship's statute book of course; but so far as i could see, this andone other were the only ones that were rigidly enforced.
the captainexplained that he enforced this one because his own cabin adjoined thesmoking-room, and the smell of tobacco smoke made him sick.
i did notsee how our smoke could reach him, for the smoking-room and his cabinwere on the upper deck, targets for all the winds that blew; and besidesthere was no crack of communication between them, no opening of any sortin the solid intervening bulkhead.
still, to a delicate stomach evenimaginary smoke can convey damage.
the captain, with his gentle nature, his polish, his sweetness, his moraland verbal purity, seemed pathetically out of place in his rude andautocratic vocation.
it seemed another instance of the irony of fate.
he was going home under a cloud.
the passengers knew about his trouble,and were sorry for him.
approaching vancouver through a narrow anddifficult passage densely befogged with smoke from the forest fires, hehad had the ill-luck to lose his bearings and get his ship on the rocks.
a matter like this would rank merely as an error with you and me; itranks as a crime with the directors of steamship companies.
the captainhad been tried by the admiralty court at vancouver, and its verdict hadacquitted him of blame.
but that was insufficient comfort.
a sternercourt would examine the case in sydney--the court of directors, the lordsof a company in whose ships the captain had served as mate a number ofyears.
this was his first voyage as captain.
the officers of our ship were hearty and companionable young men, andthey entered into the general amusements and helped the passengers passthe time.
voyages in the pacific and indian oceans are but pleasureexcursions for all hands.
our purser was a young scotchman who wasequipped with a grit that was remarkable.
he was an invalid, and lookedit, as far as his body was concerned, but illness could not subdue hisspirit.
he was full of life, and had a gay and capable tongue.
to allappearances he was a sick man without being aware of it, for he did nottalk about his ailments, and his bearing and conduct were those of aperson in robust health; yet he was the prey, at intervals, of ghastlysieges of pain in his heart.
these lasted many hours, and while theattack continued he could neither sit nor lie.
in one instance he stoodon his feet twenty-four hours fighting for his life with these sharpagonies, and yet was as full of life and cheer and activitythe next day as if nothing had happened.
the brightest passenger in the ship, and the most interesting andfelicitous talker, was a young canadian who was not able to let thewhisky bottle alone.
he was of a rich and powerful family, and could havehad a distinguished career and abundance of effective help toward it ifhe could have conquered his appetite for drink; but he could not do it,so his great equipment of talent was of no use to him.
he had often takenthe pledge to drink no more, and was a good sample of what that sort ofunwisdom can do for a man--for a man with anything short of an iron will.
the system is wrong in two ways: it does not strike at the root of thetrouble, for one thing, and to make a pledge of any kind is to declarewar against nature; for a pledge is a chain that is always clanking andreminding the wearer of it that he is not a free man.
i have said that the system does not strike at the root of the trouble,and i venture to repeat that.
the root is not the drinking, but thedesire to drink.
these are very different things.
the one merelyrequires will--and a great deal of it, both as to bulk and stayingcapacity--the other merely requires watchfulness--and for no long time.
the desire of course precedes the act, and should have one's firstattention; it can do but little good to refuse the act over and overagain, always leaving the desire unmolested, unconquered; the desire willcontinue to assert itself, and will be almost sure to win in the longrun.
when the desire intrudes, it should be at once banished out of themind.
one should be on the watch for it all the time--otherwise it willget in.
it must be taken in time and not allowed to get a lodgment.
adesire constantly repulsed for a fortnight should die, then.
that shouldcure the drinking habit.
the system of refusing the mere act ofdrinking, and leaving the desire in full force, is unintelligent wartactics, it seems to me.
i used to take pledges--and soon violate them.
my will was not strong, and i could not help it.
and then, to be tied inany way naturally irks an otherwise free person and makes him chafe inhis bonds and want to get his liberty.
but when i finally ceased fromtaking definite pledges, and merely resolved that i would kill aninjurious desire, but leave myself free to resume the desire and thehabit whenever i should choose to do so, i had no more trouble.
in fivedays i drove out the desire to smoke and was not obliged to keep watchafter that; and i never experienced any strong desire to smoke again.
atthe end of a year and a quarter of idleness i began to write a book, andpresently found that the pen was strangely reluctant to go.
i tried asmoke to see if that would help me out of the difficulty.
ismoked eight or ten cigars and as many pipes a day for five months;finished the book, and did not smoke again until a year had gone by andanother book had to be begun.
i can quit any of my nineteen injurious habits at any time, and withoutdiscomfort or inconvenience.
i think that the dr. tanners and thoseothers who go forty days without eating do it by resolutely keeping outthe desire to eat, in the beginning, and that after a few hours thedesire is discouraged and comes no more.
once i tried my scheme in a large medical way.
i had been confined to mybed several days with lumbago.
my case refused to improve.
finally thedoctor said,--"my remedies have no fair chance.
consider what they have to fight,besides the lumbago.
you smoke extravagantly, don't you?"
"you take coffee immoderately?"
"and some tea?"
"you eat all kinds of things that are dissatisfied with each other'scompany?"
"you drink two hot scotches every night?"
"very well, there you see what i have to contend against.
we can't makeprogress the way the matter stands.
you must make a reduction in thesethings; you must cut down your consumption of them considerably for somedays."
"i can't, doctor."
"why can't you."
"i lack the will-power.
i can cut them off entirely, but i can't merelymoderate them."
he said that that would answer, and said he would come around intwenty-four hours and begin work again.
he was taken ill himself andcould not come; but i did not need him.
i cut off all those things fortwo days and nights; in fact, i cut off all kinds of food, too, and alldrinks except water, and at the end of the forty-eight hours the lumbagowas discouraged and left me.
i was a well man; so i gave thanks and tookto those delicacies again.
it seemed a valuable medical course, and i recommended it to a lady.
shehad run down and down and down, and had at last reached a point wheremedicines no longer had any helpful effect upon her.
i said i knew icould put her upon her feet in a week.
it brightened her up, it filledher with hope, and she said she would do everything i told her to do.
soi said she must stop swearing and drinking, and smoking and eating forfour days, and then she would be all right again.
and it would havehappened just so, i know it; but she said she could not stop swearing,and smoking, and drinking, because she had never done those things.
sothere it was.
she had neglected her habits, and hadn't any.
now thatthey would have come good, there were none in stock.
she had nothing tofall back on.
she was a sinking vessel, with no freight in her to throwoverboard and lighten ship withal.
why, even one or two little badhabitscould have saved her, but she was just a moral pauper.
when she couldhaveacquired them she was dissuaded by her parents, who were ignorant peoplethough reared in the best society, and it was too late to begin now.
itseemed such a pity; but there was no help for it.
these things ought tobe attended to while a person is young; otherwise, when age and diseasecome, there is nothing effectual to fight them with.
when i was a youth i used to take all kinds of pledges, and do my best tokeep them, but i never could, because i didn't strike at the root of thehabit--the desire; i generally broke down within the month.
once i triedlimiting a habit.
that worked tolerably well for a while.
i pledgedmyself to smoke but one cigar a day.
i kept the cigar waiting untilbedtime, then i had a luxurious time with it.
but desire persecuted meevery day and all day long; so, within the week i found myself huntingfor larger cigars than i had been used to smoke; then larger ones still,and still larger ones.
within the fortnight i was getting cigars madefor me--on a yet larger pattern.
they still grew and grew in size.
within the month my cigar had grown to such proportions that i could haveused it as a crutch.
it now seemed to me that a one-cigar limit was noreal protection to a person, so i knocked my pledge on the head andresumed my liberty.
to go back to that young canadian.
he was a "remittance man," the firstone i had ever seen or heard of.
passengers explained the term to me.
they said that dissipated ne'er-do-weels belonging to important familiesin england and canada were not cast off by their people while there wasany hope of reforming them, but when that last hope perished at last, thene'er-do-weel was sent abroad to get him out of the way.
he was shippedoff with just enough money in his pocket--no, in the purser's pocket--forthe needs of the voyage--and when he reached his destined port he wouldfind a remittance awaiting him there.
not a large one, but just enoughto keep him a month.
a similar remittance would come monthly thereafter.
it was the remittance-man's custom to pay his month's board and lodgingstraightway--a duty which his landlord did not allow him to forget--thenspree away the rest of his money in a single night, then brood and mopeand grieve in idleness till the next remittance came.
it is a patheticlife.
we had other remittance-men on board, it was said.
at least they saidthey were r. m.'s.
there were two.
but they did not resemble thecanadian; they lacked his tidiness, and his brains, and his gentlemanlyways, and his resolute spirit, and his humanities and generosities.
oneof them was a lad of nineteen or twenty, and he was a good deal of aruin, as to clothes, and morals, and general aspect.
he said he was ascion of a ducal house in england, and had been shipped to canada for thehouse's relief, that he had fallen into trouble there, and was now beingshipped to australia.
he said he had no title.
beyond this remark hewas economical of the truth.
the first thing he did in australia was toget into the lockup, and the next thing he did was to proclaim himself anearl in the police court in the morning and fail to prove it.
about four days out from victoria we plunged into hot weather, and allthe male passengers put on white linen clothes.
one or two days later wecrossed the 25th parallel of north latitude, and then, by order, theofficers of the ship laid away their blue uniforms and came out in whitelinen ones.
all the ladies were in white by this time.
this prevalenceof snowy costumes gave the promenade deck an invitingly cool, andcheerful and picnicky aspect.
from my diary:there are several sorts of ills in the world from which a person cannever escape altogether, let him journey as far as he will.
one escapesfrom one breed of an ill only to encounter another breed of it.
we havecome far from the snake liar and the fish liar, and there was rest andpeace in the thought; but now we have reached the realm of the boomerangliar, and sorrow is with us once more.
the first officer has seen a mantry to escape from his enemy by getting behind a tree; but the enemy senthis boomerang sailing into the sky far above and beyond the tree; then itturned, descended, and killed the man.
the australian passenger has seenthis thing done to two men, behind two trees--and by the one arrow.
thisbeing received with a large silence that suggested doubt, he buttressedit with the statement that his brother once saw the boomerang kill a birdaway off a hundred yards and bring it to the thrower.
but these are illswhich must be borne.
there is no other way.
the talk passed from the boomerang to dreams--usually a fruitful subject,afloat or ashore--but this time the output was poor.
then it passed toinstances of extraordinary memory--with better results.
blind tom, thenegro pianist, was spoken of, and it was said that he could accuratelyplay any piece of music, howsoever long and difficult, after hearing itonce; and that six months later he could accurately play it again,without having touched it in the interval.
one of the most striking ofthe stories told was furnished by a gentleman who had served on the staffof the viceroy of india.
he read the details from his note-book, andexplained that he had written them down, right after the consummation ofthe incident which they described, because he thought that if he did notput them down in black and white he might presently come to think he haddreamed them or invented them.
the viceroy was making a progress, and among the shows offered by themaharajah of mysore for his entertainment was a memory-exhibition.
the viceroy and thirty gentlemen of his suite sat in a row, and thememory-expert, a high-caste brahmin, was brought in and seated on thefloor in front of them.
he said he knew but two languages, the englishand his own, but would not exclude any foreign tongue from the tests tobe applied to his memory.
then he laid before the assemblage his program--a sufficiently extraordinary one.
he proposed that one gentlemanshould give him one word of a foreign sentence, and tell him its place inthe sentence.
he was furnished with the french word 'est', and was toldit was second in a sentence of three words.
the next gentleman gave himthe german word 'verloren' and said it was the third in a sentence offour words.
he asked the next gentleman for one detail in a sum inaddition; another for one detail in a sum of subtraction; others forsingle details in mathematical problems of various kinds; he got them.
intermediates gave him single words from sentences in greek, latin,spanish, portuguese, italian, and other languages, and told him theirplaces in the sentences.
when at last everybody had furnished him asingle rag from a foreign sentence or a figure from a problem, he wentover the ground again, and got a second word and a second figure and wastold their places in the sentences and the sums; and so on and so on.
hewent over the ground again and again until he had collected all the partsof the sums and all the parts of the sentences--and all in disorder, ofcourse, not in their proper rotation.
this had occupied two hours.
the brahmin now sat silent and thinking, a while, then began and repeatedall the sentences, placing the words in their proper order, and untangledthe disordered arithmetical problems and gave accurate answers to themall.
in the beginning he had asked the company to throw almonds at him duringthe two hours, he to remember how many each gentleman had thrown; butnone were thrown, for the viceroy said that the test would be asufficiently severe strain without adding that burden to it.
general grant had a fine memory for all kinds of things, including evennames and faces, and i could have furnished an instance of it if i hadthought of it.
the first time i ever saw him was early in his first termas president.
i had just arrived in washington from the pacific coast, astranger and wholly unknown to the public, and was passing the whitehouse one morning when i met a friend, a senator from nevada.
he askedme if i would like to see the president.
i said i should be very glad;so we entered.
i supposed that the president would be in the midst of acrowd, and that i could look at him in peace and security from adistance, as another stray cat might look at another king.
but it was inthe morning, and the senator was using a privilege of his office which ihad not heard of--the privilege of intruding upon the chief magistrate'sworking hours.
before i knew it, the senator and i were in the presence,and there was none there but we three.
general grant got slowly up fromhis table, put his pen down, and stood before me with the iron expressionof a man who had not smiled for seven years, and was not intending tosmile for another seven.
he looked me steadily in the eyes--mine lostconfidence and fell.
i had never confronted a great man before, and wasin a miserable state of funk and inefficiency.
the senator said:--"mr. president, may i have the privilege of introducing mr.
the president gave my hand an unsympathetic wag and dropped it.
he didnot say a word but just stood.
in my trouble i could not think ofanything to say, i merely wanted to resign.
there was an awkward pause,a dreary pause, a horrible pause.
then i thought of something, andlooked up into that unyielding face, and said timidly:--"mr. president, i--i am embarrassed.
his face broke--just a little--a wee glimmer, the momentary flicker of asummer-lightning smile, seven years ahead of time--and i was out and goneas soon as it was.
ten years passed away before i saw him the second time.
meantime i wasbecome better known; and was one of the people appointed to respond totoasts at the banquet given to general grant in chicago--by the army ofthe tennessee when he came back from his tour around the world.
iarrived late at night and got up late in the morning.
all the corridorsof the hotel were crowded with people waiting to get a glimpse of generalgrant when he should pass to the place whence he was to review the greatprocession.
i worked my way by the suite of packed drawing-rooms, and atthe corner of the house i found a window open where there was a roomyplatform decorated with flags, and carpeted.
i stepped out on it, andsaw below me millions of people blocking all the streets, and othermillions caked together in all the windows and on all the house-topsaround.
these masses took me for general grant, and broke into volcanicexplosions and cheers; but it was a good place to see the procession, andi stayed.
presently i heard the distant blare of military music, and farup the street i saw the procession come in sight, cleaving its waythrough the huzzaing multitudes, with sheridan, the most martialfigure of the war, riding at its head in the dress uniform of alieutenant-general.
and now general grant, arm-in-arm with major carter harrison, stepped outon the platform, followed two and two by the badged and uniformedreception committee.
general grant was looking exactly as he had lookedupon that trying occasion of ten years before--all iron and bronzeself-possession.
mr. harrison came over and led me to the general andformally introduced me.
before i could put together the proper remark,general grant said--"mr. clemens, i am not embarrassed.
--and that littleseven-year smile twinkled across his face again.
seventeen years have gone by since then, and to-day, in new york, thestreets are a crush of people who are there to honor the remains of thegreat soldier as they pass to their final resting-place under themonument; and the air is heavy with dirges and the boom of artillery, andall the millions of america are thinking of the man who restored theunion and the flag, and gave to democratic government a new lease oflife, and, as we may hope and do believe, a permanent place among thebeneficent institutions of men.
we had one game in the ship which was a good time-passer--at least it wasat night in the smoking-room when the men were getting freshened up fromthe day's monotonies and dullnesses.
it was the completing ofnon-complete stories.
that is to say, a man would tell all of a storyexcept the finish, then the others would try to supply the ending out oftheir own invention.
when every one who wanted a chance had had it, theman who had introduced the story would give it its original ending--thenyou could take your choice.
sometimes the new endings turned out to bebetter than the old one.
but the story which called out the mostpersistent and determined and ambitious effort was one which had noending, and so there was nothing to compare the new-made endings with.
the man who told it said he could furnish the particulars up to a certainpoint only, because that was as much of the tale as he knew.
he had readit in a volume of sketches twenty-five years ago, and was interruptedbefore the end was reached.
he would give any one fifty dollars whowould finish the story to the satisfaction of a jury to be appointed byourselves.
we appointed a jury and wrestled with the tale.
we inventedplenty of endings, but the jury voted them all down.
the jury was right.
it was a tale which the author of it may possibly have completedsatisfactorily, and if he really had that good fortune i would like toknow what the ending was.
any ordinary man will find that the story'sstrength is in its middle, and that there is apparently no way totransfer it to the close, where of course it ought to be.
in substancethe storiette was as follows:john brown, aged thirty-one, good, gentle, bashful, timid, lived in aquiet village in missouri.
he was superintendent of the presbyteriansunday-school.
it was but a humble distinction; still, it was his onlyofficial one, and he was modestly proud of it and was devoted to its workand its interests.
the extreme kindliness of his nature was recognizedby all; in fact, people said that he was made entirely out of goodimpulses and bashfulness; that he could always be counted upon for helpwhen it was needed, and for bashfulness both when it was needed and whenit wasn't.
mary taylor, twenty-three, modest, sweet, winning, and in character andperson beautiful, was all in all to him.
and he was very nearly all inall to her.
she was wavering, his hopes were high.
her mother had beenin opposition from the first.
but she was wavering, too; he couldsee it.
she was being touched by his warm interest in her twocharity-proteges and by his contributions toward their support.
thesewere two forlorn and aged sisters who lived in a log hut in a lonelyplace up a cross road four miles from mrs. taylor's farm.
one of thesisters was crazy, and sometimes a little violent, but not often.
at last the time seemed ripe for a final advance, and brown gathered hiscourage together and resolved to make it.
he would take along acontribution of double the usual size, and win the mother over; with heropposition annulled, the rest of the conquest would be sure and prompt.
he took to the road in the middle of a placid sunday afternoon in thesoft missourian summer, and he was equipped properly for his mission.
hewas clothed all in white linen, with a blue ribbon for a necktie, and hehad on dressy tight boots.
his horse and buggy were the finest that thelivery stable could furnish.
the lap robe was of white linen, it wasnew, and it had a hand-worked border that could not be rivaled in thatregion for beauty and elaboration.
when he was four miles out on the lonely road and was walking his horseover a wooden bridge, his straw hat blew off and fell in the creek, andfloated down and lodged against a bar.
he did not quite know what to do.
he must have the hat, that was manifest; but how was he to get it?
then he had an idea.
the roads were empty, nobody was stirring.
yes, hewould risk it.
he led the horse to the roadside and set it to croppingthe grass; then he undressed and put his clothes in the buggy, petted thehorse a moment to secure its compassion and its loyalty, then hurried tothe stream.
he swam out and soon had the hat.
when he got to the top ofthe bank the horse was gone!
his legs almost gave way under him.
the horse was walking leisurelyalong the road.
brown trotted after it, saying, "whoa, whoa, there's agood fellow;" but whenever he got near enough to chance a jump for thebuggy, the horse quickened its pace a little and defeated him.
and sothis went on, the naked man perishing with anxiety, and expecting everymoment to see people come in sight.
he tagged on and on, imploring thehorse, beseeching the horse, till he had left a mile behind him, and wasclosing up on the taylor premises; then at last he was successful, andgot into the buggy.
he flung on his shirt, his necktie, and his coat;then reached for--but he was too late; he sat suddenly down and pulled upthe lap-robe, for he saw some one coming out of the gate--a woman; hethought.
he wheeled the horse to the left, and struck briskly up thecross-road.
it was perfectly straight, and exposed on both sides; butthere were woods and a sharp turn three miles ahead, and he was verygrateful when he got there.
as he passed around the turn he slowed downto a walk, and reached for his tr---- too late again.
he had come upon mrs. enderby, mrs.  glossop, mrs. taylor, and mary.
they were on foot, and seemed tired and excited.
they came at once tothe buggy and shook hands, and all spoke at once, and said eagerly andearnestly, how glad they were that he was come, and how fortunate it was.
and mrs. enderby said, impressively:"it looks like an accident, his coming at such a time; but let no oneprofane it with such a name; he was sent--sent from on high."
they were all moved, and mrs. glossop said in an awed voice:"sarah enderby, you never said a truer word in your life.
this is noaccident, it is a special providence.
he was sent.
he is an angel--anangel as truly as ever angel was--an angel of deliverance.
i say angel,sarah enderby, and will have no other word.
don't let any one ever sayto me again, that there's no such thing as special providences; for ifthis isn't one, let them account for it that can."
"i know it's so," said mrs. taylor, fervently.
"john brown, i couldworship you; i could go down on my knees to you.
didn't something tellyou?--didn't you feel that you were sent?
i could kiss the hem of yourlaprobe."
he was not able to speak; he was helpless with shame and fright.
mrs.taylor went on:"why, just look at it all around, julia glossop.
any person can see thehand of providence in it.
here at noon what do we see?
we see the smokerising.
i speak up and say, 'that's the old people's cabin afire.'
didn't i, julia glossop?"
"the very words you said, nancy taylor.
i was as close to you as i amnow, and i heard them.
you may have said hut instead of cabin, but insubstance it's the same.
and you were looking pale, too."
i was that pale that if--why, you just compare it with thislaprobe.
then the next thing i said was, 'mary taylor, tell the hiredman to rig up the team-we'll go to the rescue.'
and she said, 'mother,don't you know you told him he could drive to see his people, and stayover sunday?'
and it was just so.
i declare for it, i had forgotten it.
'then,' said i, 'we'll go afoot.'
and go we did.
and found sarahenderby on the road."
"and we all went together," said mrs.  enderby.
"and found the cabin setfire to and burnt down by the crazy one, and the poor old things so oldand feeble that they couldn't go afoot.
and we got them to a shady placeand made them as comfortable as we could, and began to wonder which wayto turn to find some way to get them conveyed to nancy taylor's house.
and i spoke up and said--now what did i say?
didn't i say, 'providencewill provide'?"
"why sure as you live, so you did!
i had forgotten it."
"so had i," said mrs. glossop and mrs. taylor; "but you certainly saidit.
now wasn't that remarkable?"
"yes, i said it.
and then we went to mr. moseley's, two miles, and allof them were gone to the camp meeting over on stony fork; and then wecame all the way back, two miles, and then here, another mile--andprovidence has provided.
you see it yourselves."
they gazed at each other awe-struck, and lifted their hands and said inunison:"it's per-fectly wonderful."
"and then," said mrs.  glossop, "what do you think we had better do---letmr. brown drive the old people to nancy taylor's one at a time, or putboth of them in the buggy, and him lead the horse?"
"now, then, that's a question," said mrs.  enderby.
"you see, we are alltired out, and any way we fix it it's going to be difficult.
for if mr.brown takes both of them, at least one of us must, go back to help him,for he can't load them into the buggy by himself, and they so helpless."
"that is so," said mrs. taylor.
"it doesn't look-oh, how would this do?
--one of us drive there with mr. brown, and the rest of you go along tomy house and get things ready.
i'll go with him.
he and i together canlift one of the old people into the buggy; then drive her to my houseand----"but who will take care of the other one?"
said mrs.  enderby.
"wemusn't leave her there in the woods alone, you know--especially the crazyone.
there and back is eight miles, you see."
they had all been sitting on the grass beside the buggy for a while, now,trying to rest their weary bodies.
they fell silent a moment or two, andstruggled in thought over the baffling situation; then mrs. enderbybrightened and said:"i think i've got the idea, now.
you see, we can't walk any more.
thinkwhat we've done: four miles there, two to moseley's, is six, then back tohere--nine miles since noon, and not a bite to eat; i declare i don't seehow we've done it; and as for me, i am just famishing.
now, somebody'sgot to go back, to help mr. brown--there's no getting around that; butwhoever goes has got to ride, not walk.
so my idea is this: one of us toride back with mr. brown, then ride to nancy taylor's house with one ofthe old people, leaving mr. brown to keep the other old one company, youall to go now to nancy's and rest and wait; then one of you drive backand get the other one and drive her to nancy's, and mr. brown walk."
they all cried.
"oh, that will do--that will answerperfectly."
and they all said that mrs.  enderby had the best head forplanning, in the company; and they said that they wondered that theyhadn't thought of this simple plan themselves.
they hadn't meant to takeback the compliment, good simple souls, and didn't know they had done it.
after a consultation it was decided that mrs. enderby should drive backwith brown, she being entitled to the distinction because she hadinvented the plan.
everything now being satisfactorily arranged andsettled, the ladies rose, relieved and happy, and brushed down theirgowns, and three of them started homeward; mrs. enderby set her foot onthe buggy-step and was about to climb in, when brown found a remnant ofhis voice and gasped out--"please mrs. enderby, call them back--i am very weak; i can't walk, ican't, indeed."
"why, dear mr. brown!
you do look pale; i am ashamed of myself that ididn't notice it sooner.
come back-all of you!
mr. brown is not well.
is there anything i can do for you, mr.
brown?--i'm real sorry.
are youin pain?"
"no, madam, only weak; i am not sick, but only just weak--lately; notlong, but just lately."
the others came back, and poured out their sympathies and commiserations,and were full of self-reproaches for not having noticed how pale he was.
and they at once struck out a new plan, and soon agreed that it was byfar the best of all.
they would all go to nancy taylor's house and seeto brown's needs first.
he could lie on the sofa in the parlor, andwhile mrs. taylor and mary took care of him the other two ladies wouldtake the buggy and go and get one of the old people, and leave one ofthemselves with the other one, and----by this time, without any solicitation, they were at the horse's head andwere beginning to turn him around.
the danger was imminent, but brownfound his voice again and saved himself.
he said--"but ladies, you are overlooking something which makes the planimpracticable.
you see, if you bring one of them home, and one remainsbehind with the other, there will be three persons there when one of youcomes back for that other, for some one must drive the buggy back, andthree can't come home in it."
they all exclaimed, "why, sure-ly, that is so!"
and they were, allperplexed again.
"dear, dear, what can we do?"
said mrs.  glossop; "it is the mostmixed-up thing that ever was.
the fox and the goose and the corn andthings--oh, dear, they are nothing to it."
they sat wearily down once more, to further torture their tormented headsfor a plan that would work.
presently mary offered a plan; it was herfirst effort.
she said:"i am young and strong, and am refreshed, now.
take mr. brown to ourhouse, and give him help--you see how plainly he needs it.
i will goback and take care of the old people; i can be there in twenty minutes.
you can go on and do what you first started to do--wait on the main roadat our house until somebody comes along with a wagon; then send and bringaway the three of us.
you won't have to wait long; the farmers will soonbe coming back from town, now.
i will keep old polly patient and cheeredup--the crazy one doesn't need it."
this plan was discussed and accepted; it seemed the best that could bedone, in the circumstances, and the old people must be gettingdiscouraged by this time.
brown felt relieved, and was deeply thankful.
let him once get to themain road and he would find a way to escape.
then mrs. taylor said:"the evening chill will be coming on, pretty soon, and those poor oldburnt-out things will need some kind of covering.
take the lap-robe withyou, dear."
"very well, mother, i will."
she stepped to the buggy and put out her hand to take it----that was the end of the tale.
the passenger who told it said that whenhe read the story twenty-five years ago in a train he was interrupted atthat point--the train jumped off a bridge.
at first we thought we could finish the story quite easily, and we set towork with confidence; but it soon began to appear that it was not asimple thing, but difficult and baffling.
this was on account of brown'scharacter--great generosity and kindliness, but complicated with unusualshyness and diffidence, particularly in the presence of ladies.
therewas his love for mary, in a hopeful state but not yet secure--just in acondition, indeed, where its affair must be handled with great tact, andno mistakes made, no offense given.
and there was the mother wavering,half willing-by adroit and flawless diplomacy to be won over, now, orperhaps never at all.
also, there were the helpless old people yonder inthe woods waiting-their fate and brown's happiness to be determined bywhat brown should do within the next two seconds.
mary was reaching forthe lap-robe; brown must decide-there was no time to be lost.
of course none but a happy ending of the story would be accepted by thejury; the finish must find brown in high credit with the ladies, hisbehavior without blemish, his modesty unwounded, his character for selfsacrifice maintained, the old people rescued through him, theirbenefactor, all the party proud of him, happy in him, his praises on alltheir tongues.
we tried to arrange this, but it was beset with persistent andirreconcilable difficulties.
we saw that brown's shyness would not allowhim to give up the lap-robe.
this would offend mary and her mother; andit would surprise the other ladies, partly because this stinginess towardthe suffering old people would be out of character with brown, and partlybecause he was a special providence and could not properly act so.
ifasked to explain his conduct, his shyness would not allow him to tell thetruth, and lack of invention and practice would find him incapable ofcontriving a lie that would wash.  we worked at the troublesome problemuntil three in the morning.
meantime mary was still reaching for the lap-robe.
we gave it up, anddecided to let her continue to reach.
it is the reader's privilege todetermine for himself how the thing came out.
on the seventh day out we saw a dim vast bulk standing up out of thewastes of the pacific and knew that that spectral promontory was diamondhead, a piece of this world which i had not seen before for twenty-nineyears.
so we were nearing honolulu, the capital city of the sandwichislands--those islands which to me were paradise; a paradise which i hadbeen longing all those years to see again.
not any other thing in theworld could have stirred me as the sight of that great rock did.
in the night we anchored a mile from shore.
through my port i could seethe twinkling lights of honolulu and the dark bulk of the mountain-rangethat stretched away right and left.
i could not make out the beautifulnuuana valley, but i knew where it lay, and remembered how it used tolook in the old times.
we used to ride up it on horseback in those days--we young people--and branch off and gather bones in a sandy regionwhere one of the first kamehameha's battles was fought.
he was aremarkable man, for a king; and he was also a remarkable man for asavage.
he was a mere kinglet and of little or no consequence at thetime of captain cook's arrival in 1788; but about four years afterward heconceived the idea of enlarging his sphere of influence.
that is acourteous modern phrase which means robbing your neighbor--for yourneighbor's benefit; and the great theater of its benevolences is africa.
kamehameha went to war, and in the course of ten years he whipped out allthe other kings and made himself master of every one of the nine or tenislands that form the group.
but he did more than that.
he boughtships, freighted them with sandal wood and other native products, andsent them as far as south america and china; he sold to his savages theforeign stuffs and tools and utensils which came back in these ships, andstarted the march of civilization.
it is doubtful if the match to thisextraordinary thing is to be found in the history of any other savage.
savages are eager to learn from the white man any new way to kill eachother, but it is not their habit to seize with avidity and apply withenergy the larger and nobler ideas which he offers them.
the details ofkamehameha's history show that he was always hospitably ready to examinethe white man's ideas, and that he exercised a tidy discrimination inmaking his selections from the samples placed on view.
a shrewder discrimination than was exhibited by his son and successor,liholiho, i think.
liholiho could have qualified as a reformer, perhaps,but as a king he was a mistake.
a mistake because he tried to be bothking and reformer.
this is mixing fire and gunpowder together.
a kinghas no proper business with reforming.
his best policy is to keep thingsas they are; and if he can't do that, he ought to try to make them worsethan they are.
this is not guesswork; i have thought over this matter agood deal, so that if i should ever have a chance to become a king iwould know how to conduct the business in the best way.
when liholiho succeeded his father he found himself possessed of anequipment of royal tools and safeguards which a wiser king would haveknown how to husband, and judiciously employ, and make profitable.
theentire country was under the one scepter, and his was that scepter.
there was an established church, and he was the head of it.
there was astanding army, and he was the head of that; an army of 114 privates undercommand of 27 generals and a field marshal.
there was a proud andancient hereditary nobility.
there was still one other asset.
this wasthe tabu--an agent endowed with a mysterious and stupendous power, anagent not found among the properties of any european monarch, a tool ofinestimable value in the business.
liholiho was headmaster of the tabu.
the tabu was the most ingenious and effective of all the inventions thathas ever been devised for keeping a people's privileges satisfactorilyrestricted.
it required the sexes to live in separate houses.
it did not allowpeople to eat in either house; they must eat in another place.
it didnot allow a man's woman-folk to enter his house.
it did not allow thesexes to eat together; the men must eat first, and the women must wait onthem.
then the women could eat what was left--if anything was left--andwait on themselves.
i mean, if anything of a coarse or unpalatable sortwas left, the women could have it.
but not the good things, the finethings, the choice things, such as pork, poultry, bananas, cocoanuts, thechoicer varieties of fish, and so on.
by the tabu, all these were sacredto the men; the women spent their lives longing for them and wonderingwhat they might taste like; and they died without finding out.
these rules, as you see, were quite simple and clear.
it was easy toremember them; and useful.
for the penalty for infringing any rule inthe whole list was death.
those women easily learned to put up withshark and taro and dog for a diet when the other things were soexpensive.
it was death for any one to walk upon tabu'd ground; or defile a tabu'dthing with his touch; or fail in due servility to a chief; or step uponthe king's shadow.
the nobles and the king and the priests were alwayssuspending little rags here and there and yonder, to give notice to thepeople that the decorated spot or thing was tabu, and death lurking near.
the struggle for life was difficult and chancy in the islands in thosedays.
thus advantageously was the new king situated.
will it be believed thatthe first thing he did was to destroy his established church, root andbranch?
he did indeed do that.
to state the case figuratively, he was aprosperous sailor who burnt his ship and took to a raft.
this church wasa horrid thing.
it heavily oppressed the people; it kept them alwaystrembling in the gloom of mysterious threatenings; it slaughtered them insacrifice before its grotesque idols of wood and stone; it cowed them, itterrorized them, it made them slaves to its priests, and through thepriests to the king.
it was the best friend a king could have, and themost dependable.
to a professional reformer who should annihilate sofrightful and so devastating a power as this church, reverence and praisewould be due; but to a king who should do it, could properly be duenothing but reproach; reproach softened by sorrow; sorrow for hisunfitness for his position.
he destroyed his established church, and his kingdom is a republic today,in consequence of that act.
when he destroyed the church and burned the idols he did a mighty thingfor civilization and for his people's weal--but it was not "business."
it was unkingly, it was inartistic.
it made trouble for his line.
theamerican missionaries arrived while the burned idols were still smoking.
they found the nation without a religion, and they repaired the defect.
they offered their own religion and it was gladly received.
but it wasno support to arbitrary kingship, and so the kingly power began to weakenfrom that day.
forty-seven years later, when i was in the islands,kamehameha v.  was trying to repair liholiho's blunder, and notsucceeding.
he had set up an established church and made himself thehead of it.
but it was only a pinchbeck thing, an imitation, a bauble,an empty show.
it had no power, no value for a king.
it could not harryor burn or slay, it in no way resembled the admirable machine whichliholiho destroyed.
it was an established church without anestablishment; all the people were dissenters.
long before that, the kingship had itself become but a name, a show.
atan early day the missionaries had turned it into something very much likea republic; and here lately the business whites have turned it intosomething exactly like it.
in captain cook's time (1778), the native population of the islands wasestimated at 400,000; in 1836 at something short of 200,000, in 1866 at50,000; it is to-day, per census, 25,000.  all intelligent people praisekamehameha i. and liholiho for conferring upon their people the greatboon of civilization.
i would do it myself, but my intelligence is outof repair, now, from over-work.
when i was in the islands nearly a generation ago, i was acquainted witha young american couple who had among their belongings an attractivelittle son of the age of seven--attractive but not practicablycompanionable with me, because he knew no english.
he had played fromhis birth with the little kanakas on his father's plantation, and hadpreferred their language and would learn no other.
the family removed toamerica a month after i arrived in the islands, and straightway the boybegan to lose his kanaka and pick up english.
by the time he was twelvehe hadn't a word of kanaka left; the language had wholly departed fromhis tongue and from his comprehension.
nine years later, when he wastwenty-one, i came upon the family in one of the lake towns of new york,and the mother told me about an adventure which her son had been having.
by trade he was now a professional diver.
a passenger boat had beencaught in a storm on the lake, and had gone down, carrying her peoplewith her.
a few days later the young diver descended, with his armor on,and entered the berth-saloon of the boat, and stood at the foot of thecompanionway, with his hand on the rail, peering through the dim water.
presently something touched him on the shoulder, and he turned and founda dead man swaying and bobbing about him and seemingly inspecting himinquiringly.
he was paralyzed with fright.
his entry had disturbed thewater, and now he discerned a number of dim corpses making for him andwagging their heads and swaying their bodies like sleepy people trying todance.
his senses forsook him, and in that condition he was drawn to thesurface.
he was put to bed at home, and was soon very ill.  during somedays he had seasons of delirium which lasted several hours at a time; andwhile they lasted he talked kanaka incessantly and glibly; and kanakaonly.
he was still very ill, and he talked to me in that tongue; but idid not understand it, of course.
the doctor-books tell us that caseslike this are not uncommon.
then the doctors ought to study the casesand find out how to multiply them.
many languages and things get mislaidin a person's head, and stay mislaid for lack of this remedy.
many memories of my former visit to the islands came up in my mind whilewe lay at anchor in front of honolulu that night.
and pictures--picturespictures--an enchanting procession of them!
i was impatient for themorning to come.
when it came it brought disappointment, of course.
cholera had brokenout in the town, and we were not allowed to have any communication withthe shore.
thus suddenly did my dream of twenty-nine years go to ruin.
messages came from friends, but the friends themselves i was not to haveany sight of.
my lecture-hall was ready, but i was not to see that,either.
several of our passengers belonged in honolulu, and these were sentashore; but nobody could go ashore and return.
there were people onshore who were booked to go with us to australia, but we could notreceive them; to do it would cost us a quarantine-term in sydney.
theycould have escaped the day before, by ship to san francisco; but the barshad been put up, now, and they might have to wait weeks before any shipcould venture to give them a passage any whither.
and there werehardships for others.
an elderly lady and her son, recreation-seekersfrom massachusetts, had wandered westward, further and further from home,always intending to take the return track, but always concluding to gostill a little further; and now here they were at anchor before honolulupositively their last westward-bound indulgence--they had made up theirminds to that--but where is the use in making up your mind in this world?
it is usually a waste of time to do it.
these two would have to staywith us as far as australia.
then they could go on around the world, orgo back the way they had come; the distance and the accommodations andoutlay of time would be just the same, whichever of the two routes theymight elect to take.
think of it: a projected excursion of five hundredmiles gradually enlarged, without any elaborate degree of intention, to apossible twenty-four thousand.
however, they were used to extensions bythis time, and did not mind this new one much.
and we had with us a lawyer from victoria, who had been sent out by thegovernment on an international matter, and he had brought his wife withhim and left the children at home with the servants and now what was tobe done?
go ashore amongst the cholera and take the risks?
they decided to go on, to the fiji islands, wait there afortnight for the next ship, and then sail for home.
they couldn'tforesee that they wouldn't see a homeward-bound ship again for six weeks,and that no word could come to them from the children, and no word gofrom them to the children in all that time.
it is easy to make plans inthis world; even a cat can do it; and when one is out in those remoteoceans it is noticeable that a cat's plans and a man's are worth aboutthe same.
there is much the same shrinkage in both, in the matter ofvalues.
there was nothing for us to do but sit about the decks in the shade ofthe awnings and look at the distant shore.
we lay in luminous bluewater; shoreward the water was green-green and brilliant; at the shoreitself it broke in a long white ruffle, and with no crash, no sound thatwe could hear.
the town was buried under a mat of foliage that lookedlike a cushion of moss.
the silky mountains were clothed in soft, richsplendors of melting color, and some of the cliffs were veiled inslanting mists.
i recognized it all.
it was just as i had seen it longbefore, with nothing of its beauty lost, nothing of its charm wanting.
a change had come, but that was political, and not visible from the ship.
the monarchy of my day was gone, and a republic was sitting in its seat.
it was not a material change.
the old imitation pomps, the fuss andfeathers, have departed, and the royal trademark--that is about all thatone could miss, i suppose.
that imitation monarchy, was grotesqueenough, in my time; if it had held on another thirty years it would havebeen a monarchy without subjects of the king's race.
we had a sunset of a very fine sort.
the vast plain of the sea wasmarked off in bands of sharply-contrasted colors: great stretches of darkblue, others of purple, others of polished bronze; the billowy mountainsshowed all sorts of dainty browns and greens, blues and purples andblacks, and the rounded velvety backs of certain of them made one want tostroke them, as one would the sleek back of a cat.
the long, slopingpromontory projecting into the sea at the west turned dim and leaden andspectral, then became suffused with pink--dissolved itself in a pinkdream, so to speak, it seemed so airy and unreal.
presently thecloud-rack was flooded with fiery splendors, and these were copied on thesurface of the sea, and it made one drunk with delight to look upon it.
from talks with certain of our passengers whose home was honolulu, andfrom a sketch by mrs. mary h. krout, i was able to perceive what thehonolulu of to-day is, as compared with the honolulu of my time.
in mytime it was a beautiful little town, made up of snow-white woodencottages deliciously smothered in tropical vines and flowers and treesand shrubs; and its coral roads and streets were hard and smooth, and aswhite as the houses.
the outside aspects of the place suggested thepresence of a modest and comfortable prosperity--a general prosperity--perhaps one might strengthen the term and say universal.
there were nofine houses, no fine furniture.
there were no decorations.
tallowcandles furnished the light for the bedrooms, a whale-oil lamp furnishedit for the parlor.
native matting served as carpeting.
in the parlorone would find two or three lithographs on the walls--portraits as arule: kamehameha iv., louis kossuth, jenny lind; and may be an engravingor two: rebecca at the well, moses smiting the rock, joseph's servantsfinding the cup in benjamin's sack.
there would be a center table, withbooks of a tranquil sort on it: the whole duty of man, baxter's saints'rest, fox's martyrs, tupper's proverbial philosophy, bound copies of themissionary herald and of father damon's seaman's friend.
a melodeon; amusic stand, with 'willie, we have missed you', 'star of the evening','roll on silver moon', 'are we most there', 'i would not live alway', andother songs of love and sentiment, together with an assortment of hymns.
a what-not with semi-globular glass paperweights, enclosing miniaturepictures of ships, new england rural snowstorms, and the like; sea-shellswith bible texts carved on them in cameo style; native curios; whale'stooth with full-rigged ship carved on it.
there was nothing reminiscentof foreign parts, for nobody had been abroad.
trips were made to sanfrancisco, but that could not be called going abroad.
comprehensivelyspeaking, nobody traveled.
but honolulu has grown wealthy since then, and of course wealth hasintroduced changes; some of the old simplicities have disappeared.
hereis a modern house, as pictured by mrs.  krout:     "almost every house is surrounded by extensive lawns and gardens     enclosed by walls of volcanic stone or by thick hedges of the     brilliant hibiscus.
"the houses are most tastefully and comfortably furnished; the     floors are either of hard wood covered with rugs or with fine indian     matting, while there is a preference, as in most warm countries, for     rattan or bamboo furniture; there are the usual accessories of     bric-a-brac, pictures, books, and curios from all parts of theworld,     for these island dwellers are indefatigable travelers.
"nearly every house has what is called a lanai.
it is a large     apartment, roofed, floored, open on three sides, with a door or a     draped archway opening into the drawing-room.
frequently the roof     is formed by the thick interlacing boughs of the hou tree,     impervious to the sun and even to the rain, except in violent     storms.
vines are trained about the sides--the stephanotis or some     one of the countless fragrant and blossoming trailers which abound     in the islands.
there are also curtains of matting that may be     drawn to exclude the sun or rain.
the floor is bare for coolness,     or partially covered with rugs, and the lanai is prettily furnished     with comfortable chairs, sofas, and tables loaded with flowers, or     wonderful ferns in pots.
"the lanai is the favorite reception room, and here at any social     function the musical program is given and cakes and ices are served;     here morning callers are received, or gay riding parties, the ladies     in pretty divided skirts, worn for convenience in riding astride,     --the universal mode adopted by europeans and americans, as well as     by the natives.
"the comfort and luxury of such an apartment, especially at a     seashore villa, can hardly be imagined.
the soft breezes sweep     across it, heavy with the fragrance of jasmine and gardenia, and     through the swaying boughs of palm and mimosa there are glimpses of     rugged mountains, their summits veiled in clouds, of purple sea with     the white surf beating eternally against the reefs, whiter still in     the yellow sunlight or the magical moonlight of the tropics."
there: rugs, ices, pictures, lanais, worldly books, sinful bric-a-bracfetched from everywhere.
and the ladies riding astride.
these arechanges, indeed.
in my time the native women rode astride, but the whiteones lacked the courage to adopt their wise custom.
in my time ice wasseldom seen in honolulu.
it sometimes came in sailing vessels from newengland as ballast; and then, if there happened to be a man-of-war inport and balls and suppers raging by consequence, the ballast was worthsix hundred dollars a ton, as is evidenced by reputable tradition.
butthe ice-machine has traveled all over the world, now, and brought icewithin everybody's reach.
in lapland and spitzbergen no one uses nativeice in our day, except the bears and the walruses.
the bicycle is not mentioned.
it was not necessary.
we know that it isthere, without inquiring.
it is everywhere.
but for it, people couldnever have had summer homes on the summit of mont blanc; before its day,property up there had but a nominal value.
the ladies of the hawaiiancapital learned too late the right way to occupy a horse--too late to getmuch benefit from it.
the riding-horse is retiring from businesseverywhere in the world.
in honolulu a few years from now he will beonly a tradition.
we all know about father damien, the french priest who voluntarilyforsook the world and went to the leper island of molokai to labor amongits population of sorrowful exiles who wait there, in slow-consumingmisery, for death to come and release them from their troubles; and weknow that the thing which he knew beforehand would happen, did happen:that he became a leper himself, and died of that horrible disease.
therewas still another case of self-sacrifice, it appears.
i asked after"billy" ragsdale, interpreter to the parliament in my time--a half-white.
he was a brilliant young fellow, and very popular.
as an interpreter hewould have been hard to match anywhere.
he used to stand up in theparliament and turn the english speeches into hawaiian and the hawaiianspeeches into english with a readiness and a volubility that wereastonishing.
i asked after him, and was told that his prosperous careerwas cut short in a sudden and unexpected way, just as he was about tomarry a beautiful half-caste girl.
he discovered, by some nearlyinvisible sign about his skin, that the poison of leprosy was in him.
the secret was his own, and might be kept concealed for years; but hewould not be treacherous to the girl that loved him; he would not marryher to a doom like his.
and so he put his affairs in order, and wentaround to all his friends and bade them good-bye, and sailed in the lepership to molokai.
there he died the loathsome and lingering death thatall lepers die.
in this place let me insert a paragraph or two from "the paradise ofthe pacific" (rev.
h. h. gowen)--     "poor lepers!
it is easy for those who have no relatives or friends     among them to enforce the decree of segregation to the letter, but     who can write of the terrible, the heart-breaking scenes which that     enforcement has brought about?
"a man upon hawaii was suddenly taken away after a summary arrest,     leaving behind him a helpless wife about to give birth to a babe.
the devoted wife with great pain and risk came the whole journey to     honolulu, and pleaded until the authorities were unable to resist     her entreaty that she might go and live like a leper with her leper     husband.
"a woman in the prime of life and activity is condemned as an     incipient leper, suddenly removed from her home, and her husband     returns to find his two helpless babes moaning for their lost     mother.
the case of the babies is hard, but its bitterness is     a trifle--less than a trifle--less than nothing--compared to what     the mother must suffer; and suffer minute by minute, hour by hour,     day by day, month by month, year by year, without respite, relief,     or any abatement of her pain till she dies.
"one woman, luka kaaukau, has been living with her leper husband in     the settlement for twelve years.
the man has scarcely a joint left,     his limbs are only distorted ulcerated stumps, for four years his     wife has put every particle of food into his mouth.
he wanted his     wife to abandon his wretched carcass long ago, as she herself was     sound and well, but luka said that she was content to remain and     wait on the man she loved till the spirit should be freed from its     burden.
"i myself have known hard cases enough:--of a girl, apparently in     full health, decorating the church with me at easter, who before     christmas is taken away as a confirmed leper; of a mother hiding her     child in the mountains for years so that not even her dearest     friends knew that she had a child alive, that he might not be taken     away; of a respectable white man taken away from his wife and     family, and compelled to become a dweller in the leper settlement,     where he is counted dead, even by the insurance companies."
and one great pity of it all is, that these poor sufferers are innocent.
the leprosy does not come of sins which they committed, but of sinscommitted by their ancestors, who escaped the curse of leprosy!
mr. gowan has made record of a certain very striking circumstance.
wouldyou expect to find in that awful leper settlement a custom worthy to betransplanted to your own country?
they have one such, and it isinexpressibly touching and beautiful.
when death sets open theprison-door of life there, the band salutes the freed soul with a burstof glad music!
sailed from honolulu.--from diary:sept. 2.  flocks of flying fish-slim, shapely, graceful, and intenselywhite.
with the sun on them they look like a flight of silverfruit-knives.
they are able to fly a hundred yards.
sept. 3.  in 9 deg.
50' north latitude, at breakfast.
approaching theequator on a long slant.
those of us who have never seen the equator area good deal excited.
i think i would rather see it than any other thingin the world.
we entered the "doldrums" last night--variable winds,bursts of rain, intervals of calm, with chopping seas and a wobbly anddrunken motion to the ship--a condition of things findable inother regions sometimes, but present in the doldrums always.
theglobe-girdling belt called the doldrums is 20 degrees wide, and thethread called the equator lies along the middle of it.
sept. 4.  total eclipse of the moon last night.
at 7.30 it began to gooff.
at total--or about that--it was like a rich rosy cloud with atumbled surface framed in the circle and projecting from it--a bulge ofstrawberry-ice, so to speak.
at half-eclipse the moon was like a gildedacorn in its cup.
sept. 5.  closing in on the equator this noon.
a sailor explained to ayoung girl that the ship's speed is poor because we are climbing up thebulge toward the center of the globe; but that when we should once getover, at the equator, and start down-hill, we should fly.
when she askedhim the other day what the fore-yard was, he said it was the front yard,the open area in the front end of the ship.
that man has a good deal oflearning stored up, and the girl is likely to get it all.
crossed the equator.
in the distance it looked like a blueribbon stretched across the ocean.
several passengers kodak'd it.
wehad no fool ceremonies, no fantastics, no horse play.
all that sort ofthing has gone out.
in old times a sailor, dressed as neptune, used tocome in over the bows, with his suite, and lather up and shave everybodywho was crossing the equator for the first time, and then cleanse theseunfortunates by swinging them from the yard-arm and ducking them threetimes in the sea.
this was considered funny.
nobody knows why.
no, thatis not true.
we do know why.
such a thing could never be funny on land;no part of the old-time grotesque performances gotten up on shipboard tocelebrate the passage of the line could ever be funny on shore--theywould seem dreary and witless to shore people.
but the shore peoplewouldchange their minds about it at sea, on a long voyage.
on such a voyage,with its eternal monotonies, people's intellects deteriorate; the ownersof the intellects soon reach a point where they almost seem to preferchildish things to things of a maturer degree.
one is often surprised atthe juvenilities which grown people indulge in at sea, and the interestthey take in them, and the consuming enjoyment they get out of them.
this is on long voyages only.
the mind gradually becomes inert, dull,blunted; it loses its accustomed interest in intellectual things; nothingbut horse-play can rouse it, nothing but wild and foolish grotesqueriescan entertain it.
on short voyages it makes no such exposure of itself;it hasn't time to slump down to this sorrowful level.
the short-voyage passenger gets his chief physical exercise out of"horse-billiards"--shovel-board.
it is a good game.
we play it in thisship.
a quartermaster chalks off a diagram like this-on the deck.
the player uses a cue that is like a broom-handle with a quarter-moon ofwood fastened to the end of it.
with this he shoves wooden disks thesize of a saucer--he gives the disk a vigorous shove and sends it fifteenor twenty feet along the deck and lands it in one of the squares if hecan.
if it stays there till the inning is played out, it will count asmany points in the game as the figure in the square it has stopped inrepresents.
the adversary plays to knock that disk out and leave his ownin its place--particularly if it rests upon the 9 or 10 or some other ofthe high numbers; but if it rests in the "10off" he backs it up--landshis disk behind it a foot or two, to make it difficult for its owner toknock it out of that damaging place and improve his record.
when theinning is played out it may be found that each adversary has placed hisfour disks where they count; it may be found that some of them aretouching chalk lines and not counting; and very often it will be foundthat there has been a general wreckage, and that not a disk has been leftwithin the diagram.
anyway, the result is recorded, whatever it is, andthe game goes on.
the game is 100 points, and it takes from twentyminutes to forty to play it, according to luck and the condition of thesea.
it is an exciting game, and the crowd of spectators furnishabundance of applause for fortunate shots and plenty of laughter for theother kind.
it is a game of skill, but at the same time the uneasymotion of the ship is constantly interfering with skill; this makes it achancy game, and the element of luck comes largely in.
we had a couple of grand tournaments, to determine who should be"champion of the pacific"; they included among the participants nearlyall the passengers, of both sexes, and the officers of the ship, and theyafforded many days of stupendous interest and excitement, and murderousexercise--for horse-billiards is a physically violent game.
the figures in the following record of some of the closing games in thefirst tournament will show, better than any description, how very chancythe game is.
the losers here represented had all been winners in theprevious games of the series, some of them by fine majorities:chase,102      mrs.  d.,57    mortimer, 105  the surgeon, 92miss c.,105    mrs.  t.,9     clemens, 101   taylor,92taylor,109     davies,95      miss c., 108   mortimer,55thomas,102     roper,76       clemens, 111   miss c.,89coomber, 106   chase,98and so on; until but three couples of winners were left.
then i beat myman, young smith beat his man, and thomas beat his.
this reduced thecombatants to three.
smith and i took the deck, and i led off.
at theclose of the first inning i was 10 worse than nothing and smith hadscored 7.  the luck continued against me.
when i was 57, smith was 97--within 3 of out.
the luck changed then.
he picked up a 10-off or so,and couldn't recover.
i beat him.
the next game would end tournament no.
1.mr. thomas and i were the contestants.
he won the lead and went to thebat--so to speak.
and there he stood, with the crotch of his cue restingagainst his disk while the ship rose slowly up, sank slowly down, roseagain, sank again.
she never seemed to rise to suit him exactly.
shestarted up once more; and when she was nearly ready for the turn, he letdrive and landed his disk just within the left-hand end of the 10.
the umpire proclaimed "a good 10," and the game-keeper setit down.
i played: my disk grazed the edge of mr. thomas's disk, andwent out of the diagram.
mr. thomas played again--and landed his second disk alongside of thefirst, and almost touching its right-hand side.
i played, and missed both of them.
mr. thomas delivered his third shot and landed his disk just at the rightof the other two.
there they lay, side by side, the three in a row.
it did not seempossible that anybody could miss them.
still i did it.
mr. thomas played his last disk.
it seems incredible, but he actuallylanded that disk alongside of the others, and just to the right of them-astraight solid row of 4 disks.
(tumultuous and long-continued applause.)
then i played my last disk.
again it did not seem possible that anybodycould miss that row--a row which would have been 14 inches long if thedisks had been clamped together; whereas, with the spaces separating themthey made a longer row than that.
but i did it.
it may be that i wasgetting nervous.
i think it unlikely that that innings has ever had its parallel in thehistory of horse-billiards.
to place the four disks side by side in the10 was an extraordinary feat; indeed, it was a kind of miracle.
to missthem was another miracle.
it will take a century to produce another manwho can place the four disks in the 10; and longer than that to find aman who can't knock them out.
i was ashamed of my performance at thetime, but now that i reflect upon it i see that it was rather fine anddifficult.
mr. thomas kept his luck, and won the game, and later the championship.
in a minor tournament i won the prize, which was a waterbury watch.
iput it in my trunk.
in pretoria, south africa, nine months afterward, myproper watch broke down and i took the waterbury out, wound it, set it bythe great clock on the parliament house (8.05), then went back to my roomand went to bed, tired from a long railway journey.
the parliamentaryclock had a peculiarity which i was not aware of at the time--a peculiarity which exists in no other clock, and would not exist inthatone if it had been made by a sane person; on the half-hour it strikes thesucceeding hour, then strikes the hour again, at the proper time.
i layreading and smoking awhile; then, when i could hold my eyes open nolonger and was about to put out the light, the great clock began to boom,and i counted ten.
i reached for the waterbury to see how it was gettingalong.
it was marking 9.30.  it seemed rather poor speed for athree-dollar watch, but i supposed that the climate was affecting it.
ishoved it half an hour ahead; and took to my book and waited to see whatwould happen.
at 10 the great clock struck ten again.
i looked--thewaterbury was marking half-past 10.  this was too much speed for themoney, and it troubled me.
i pushed the hands back a half hour, andwaited once more; i had to, for i was vexed and restless now, and mysleepiness was gone.
by and by the great clock struck 11.  the waterburywas marking 10.30.  i pushed it ahead half an hour, with some show oftemper.
by and by the great clock struck 11 again.
the waterbury showedup 11.30, now, and i beat her brains out against the bedstead.
i wassorry next day, when i found out.
to return to the ship.
the average human being is a perverse creature; and when he isn't that,he is a practical joker.
the result to the other person concerned isabout the same: that is, he is made to suffer.
the washing down of thedecks begins at a very early hour in all ships; in but few ships are anymeasures taken to protect the passengers, either by waking or warningthem, or by sending a steward to close their ports.
and so thedeckwashers have their opportunity, and they use it.
they send a bucketof water slashing along the side of the ship and into the ports,drenching the passenger's clothes, and often the passenger himself.
thisgood old custom prevailed in this ship, and under unusually favorablecircumstances, for in the blazing tropical regions a removable zinc thinglike a sugarshovel projects from the port to catch the wind and bring itin; this thing catches the wash-water and brings it in, too--and inflooding abundance.
mrs. i., an invalid, had to sleep on the locker--sofaunder her port, and every time she over-slept and thus failed to takecare of herself, the deck-washers drowned her out.
and the painters, what a good time they had!
this ship would be goinginto dock for a month in sydney for repairs; but no matter, painting wasgoing on all the time somewhere or other.
the ladies' dresses wereconstantly getting ruined, nevertheless protests and supplications wentfor nothing.
sometimes a lady, taking an afternoon nap on deck near aventilator or some other thing that didn't need painting, would wake upby and by and find that the humorous painter had been noiselessly daubingthat thing and had splattered her white gown all over with little greasyyellow spots.
the blame for this untimely painting did not lie with the ship'sofficers, but with custom.
as far back as noah's time it became law thatships must be constantly painted and fussed at when at sea; custom grewout of the law, and at sea custom knows no death; this custom willcontinue until the sea goes dry.
we are moving so nearly south that we cross only abouttwo meridians of longitude a day.
this morning we were in longitude 178west from greenwich, and 57 degrees west from san francisco.
to-morrowwe shall be close to the center of the globe--the 180th degree of westlongitude and 180th degree of east longitude.
and then we must drop out a day-lose a day out of our lives, a day neverto be found again.
we shall all die one day earlier than from thebeginning of time we were foreordained to die.
we shall be a daybehindhand all through eternity.
we shall always be saying to the otherangels, "fine day today," and they will be always retorting, "but itisn't to-day, it's tomorrow."
we shall be in a state of confusion all thetime and shall never know what true happiness is.
sure enough, it has happened.
yesterday it was september 8,sunday; to-day, per the bulletin-board at the head of the companionway,it is september 10, tuesday.
there is something uncanny about it.
in fact, nearly unthinkable, and wholly unrealizable,when one comes to consider it.
while we were crossing the 180th meridianit was sunday in the stern of the ship where my family were, and tuesdayin the bow where i was.
they were there eating the half of a fresh appleon the 8th, and i was at the same time eating the other half of it on the10th--and i could notice how stale it was, already.
the family were thesame age that they were when i had left them five minutes before, but iwas a day older now than i was then.
the day they were living instretched behind them half way round the globe, across the pacific oceanand america and europe; the day i was living in stretched in front of mearound the other half to meet it.
they were stupendous days for bulk andstretch; apparently much larger days than we had ever been in before.
all previous days had been but shrunk-up little things by comparison.
the difference in temperature between the two days was very marked, theirday being hotter than mine because it was closer to the equator.
along about the moment that we were crossing the great meridian a childwas born in the steerage, and now there is no way to tell which day itwas born on.
the nurse thinks it was sunday, the surgeon thinks it wastuesday.
the child will never know its own birthday.
it will always bechoosing first one and then the other, and will never be able to make upits mind permanently.
this will breed vacillation and uncertainty in itsopinions about religion, and politics, and business, and sweethearts, andeverything, and will undermine its principles, and rot them away, andmake the poor thing characterless, and its success in life impossible.
every one in the ship says so.
and this is not all--in fact, not theworst.
for there is an enormously rich brewer in the ship who said asmuch as ten days ago, that if the child was born on his birthday he wouldgive it ten thousand dollars to start its little life with.
his birthdaywas monday, the 9th of september.
if the ships all moved in the one direction--westward, i mean--the worldwould suffer a prodigious loss--in the matter of valuable time, throughthe dumping overboard on the great meridian of such multitudes of days byships crews and passengers.
but fortunately the ships do not all sailwest, half of them sail east.
so there is no real loss.
these latterpick up all the discarded days and add them to the world's stock again;and about as good as new, too; for of course the salt water preservesthem.
wednesday, sept. 11.  in this world we often make mistakes of judgment.
we do not as a rule get out of them sound and whole, but sometimes we do.
at dinner yesterday evening-present, a mixture of scotch, english,american, canadian, and australasian folk--a discussion broke out aboutthe pronunciation of certain scottish words.
this was private ground,and the non-scotch nationalities, with one exception, discreetly keptstill.
but i am not discreet, and i took a hand.
i didn't know anythingabout the subject, but i took a hand just to have something to do.
atthat moment the word in dispute was the word three.
one scotchman wasclaiming that the peasantry of scotland pronounced it three, hisadversaries claimed that they didn't--that they pronounced it 'thraw'.
the solitary scot was having a sultry time of it, so i thought i wouldenrich him with my help.
in my position i was necessarily quiteimpartial, and was equally as well and as ill equipped to fight on theone side as on the other.
so i spoke up and said the peasantrypronounced the word three, not thraw.
it was an error of judgment.
there was a moment of astonished and ominous silence, then weatherensued.
the storm rose and spread in a surprising way, and i was snowedunder in a very few minutes.
it was a bad defeat for me--a kind ofwaterloo.
it promised to remain so, and i wished i had had better sensethan to enter upon such a forlorn enterprise.
but just then i had asaving thought--at least a thought that offered a chance.
while thestorm was still raging, i made up a scotch couplet, and then spoke up andsaid:"very well, don't say any more.
i confess defeat.
i thought i knew, buti see my mistake.
i was deceived by one of your scotch poets."
"a scotch poet!
it is wonderful the power of that name.
these men looked doubtful--butparalyzed, all the same.
they were quite silent for a moment; then oneof them said--with the reverence in his voice which is always present ina scotchman's tone when he utters the name.
"does robbie burns say--what does he say?"
"this is what he says:         'there were nae bairns but only three         --ane at the breast, twa at the knee.'"
it ended the discussion.
there was no man there profane enough, disloyalenough, to say any word against a thing which robert burns had settled.
i shall always honor that great name for the salvation it brought me inthis time of my sore need.
it is my belief that nearly any invented quotation, played withconfidence, stands a good chance to deceive.
there are people who thinkthat honesty is always the best policy.
this is a superstition; thereare times when the appearance of it is worth six of it.
we are moving steadily southward-getting further and further down underthe projecting paunch of the globe.
yesterday evening we saw the bigdipper and the north star sink below the horizon and disappear from ourworld.
no, not "we," but they.
they saw it--somebody saw it--and toldme about it.
but it is no matter, i was not caring for those things, iam tired of them, any way.
i think they are well enough, but one doesn'twant them always hanging around.
my interest was all in the southerncross.
i had never seen that.
i had heard about it all my life, and itwas but natural that i should be burning to see it.
no otherconstellation makes so much talk.
i had nothing against the big dipper--and naturally couldn't have anything against it, since it is a citizenofour own sky, and the property of the united states--but i did want it tomove out of the way and give this foreigner a chance.
judging by thesize of the talk which the southern cross had made, i supposed it wouldneed a sky all to itself.
but that was a mistake.
we saw the cross to-night, and it is not large.
not large, and not strikingly bright.
but it was low down toward thehorizon, and it may improve when it gets up higher in the sky.
it isingeniously named, for it looks just as a cross would look if it lookedlike something else.
but that description does not describe; it is toovague, too general, too indefinite.
it does after a fashion suggest across -- a cross that is out of repair--or out of drawing; not correctlyshaped.
it is long, with a short cross-bar, and the cross-bar is cantedout of the straight line.
it consists of four large stars and one little one.
the little one isout of line and further damages the shape.
it should have been placed atthe intersection of the stem and the cross-bar.
if you do not draw animaginary line from star to star it does not suggest a cross--noranything in particular.
one must ignore the little star, and leave it out of the combination--itconfuses everything.
if you leave it out, then you can make out of thefour stars a sort of cross--out of true; or a sort of kite--out of true;or a sort of coffin-out of true.
constellations have always been troublesome things to name.
if you giveone of them a fanciful name, it will always refuse to live up to it; itwill always persist in not resembling the thing it has been named for.
ultimately, to satisfy the public, the fanciful name has to be discardedfor a common-sense one, a manifestly descriptive one.
the great bearremained the great bear--and unrecognizable as such--for thousands ofyears; and people complained about it all the time, and quite properly;but as soon as it became the property of the united states, congresschanged it to the big dipper, and now every body is satisfied, and thereis no more talk about riots.
i would not change the southern cross tothe southern coffin, i would change it to the southern kite; for up therein the general emptiness is the proper home of a kite, but not forcoffins and crosses and dippers.
in a little while, now--i cannottell exactly how long it will be--the globe will belong to theenglish-speaking race; and of course the skies also.
then theconstellations will be re-organized, and polished up, and re-named--themost of them "victoria," i reckon, but this one will sail thereafter asthe southern kite, or go out of business.
several towns and things, hereand there, have been named for her majesty already.
in these past few days we are plowing through a mighty milky way ofislands.
they are so thick on the map that one would hardly expect tofind room between them for a canoe; yet we seldom glimpse one.
once wesaw the dim bulk of a couple of them, far away, spectral and dreamythings; members of the horne-alofa and fortuna.
on the larger one aretwo rival native kings--and they have a time together.
they arecatholics; so are their people.
the missionaries there are frenchpriests.
from the multitudinous islands in these regions the "recruits" for thequeensland plantations were formerly drawn; are still drawn from them, ibelieve.
vessels fitted up like old-time slavers came here and carriedoff the natives to serve as laborers in the great australian province.
in the beginning it was plain, simple man-stealing, as per testimony ofthe missionaries.
this has been denied, but not disproven.
afterward itwas forbidden by law to "recruit" a native without his consent, andgovernmental agents were sent in all recruiting vessels to see that thelaw was obeyed--which they did, according to the recruiting people; andwhich they sometimes didn't, according to the missionaries.
a man couldbe lawfully recruited for a three-years term of service; he couldvolunteer for another term if he so chose; when his time was up he couldreturn to his island.
and would also have the means to do it; for thegovernment required the employer to put money in its hands for thispurpose before the recruit was delivered to him.
captain wawn was a recruiting ship-master during many years.
from hispleasant book one gets the idea that the recruiting business was quitepopular with the islanders, as a rule.
and yet that did not make thebusiness wholly dull and uninteresting; for one finds rather frequentlittle breaks in the monotony of it--like this, for instance:     "the afternoon of our arrival at leper island the schooner was lying     almost becalmed under the lee of the lofty central portion of the     island, about three-quarters of a mile from the shore.
the boats     were in sight at some distance.
the recruiter-boat had run into a     small nook on the rocky coast, under a high bank, above which stood     a solitary hut backed by dense forest.
the government agent and     mate in the second boat lay about 400 yards to the westward.
"suddenly we heard the sound of firing, followed by yells from the     natives on shore, and then we saw the recruiter-boat push out with a     seemingly diminished crew.
the mate's boat pulled quickly up, took     her in tow, and presently brought her alongside, all her own crew     being more or less hurt.
it seems the natives had called them into     the place on pretence of friendship.
a crowd gathered about the     stern of the boat, and several fellows even got into her.
all of a     sudden our men were attacked with clubs and tomahawks.
the     recruiter escaped the first blows aimed at him, making play with his     fists until he had an opportunity to draw his revolver.
'tom     sayers,' a mare man, received a tomahawk blow on the head which laid     the scalp open but did not penetrate his skull, fortunately.
'bobby     towns,' another mare boatman, had both his thumbs cut in warding off     blows, one of them being so nearly severed from the hand that the     doctors had to finish the operation.
lihu, a lifu boy, the     recruiter's special attendant, was cut and pricked in various     places, but nowhere seriously.
jack, an unlucky tanna recruit, who     had been engaged to act as boatman, received an arrow through his     forearm, the head of which--apiece of bone seven or eight inches     long--was still in the limb, protruding from both sides, when the     boats returned.
the recruiter himself would have got off scot-free     had not an arrow pinned one of his fingers to the loom of the     steering-oar just as they were getting off.
the fight had been     short but sharp.
the enemy lost two men, both shot dead."
the truth is, captain wawn furnishes such a crowd of instances of fatalencounters between natives and french and english recruiting-crews (forthe french are in the business for the plantations of new caledonia),that one is almost persuaded that recruiting is not thoroughly popularamong the islanders; else why this bristling string of attacks andbloodcurdling slaughter?
the captain lays it all to "exeter hallinfluence."
but for the meddling philanthropists, the native fathers andmothers would be fond of seeing their children carted into exile and nowand then the grave, instead of weeping about it and trying to kill thekind recruiters.
captain wawn is crystal-clear on one point: he does not approve ofmissionaries.
they obstruct his business.
they make "recruiting," as hecalls it ("slave-catching," as they call it in their frank way) a troublewhen it ought to be just a picnic and a pleasure excursion.
themissionaries have their opinion about the manner in which the labortraffic is conducted, and about the recruiter's evasions of the law ofthe traffic, and about the traffic itself--and it is distinctlyuncomplimentary to the traffic and to everything connected with it,including the law for its regulation.
captain wawn's book is of veryrecent date; i have by me a pamphlet of still later date--hot from thepress, in fact--by rev.
gray, a missionary; and the book and thepamphlet taken together make exceedingly interesting reading, to my mind.
interesting, and easy to understand--except in one detail, which i willmention presently.
it is easy to understand why the queensland sugarplanter should want the kanaka recruit: he is cheap.
very cheap, infact.
these are the figures paid by the planter: l20 to the recruiterfor getting the kanaka or "catching" him, as the missionary phrase goes;l3 to the queensland government for "superintending" the importation; l5deposited with the government for the kanaka's passage home when histhree years are up, in case he shall live that long; about l25 to thekanaka himself for three years' wages and clothing; total payment for theuse of a man three years, l53; or, including diet, l60.
altogether, ahundred dollars a year.
one can understand why the recruiter is fond ofthe business; the recruit costs him a few cheap presents (given to therecruit's relatives, not to the recruit himself), and the recruit isworth l20 to the recruiter when delivered in queensland.
all this isclear enough; butthe thing that is not clear is, what there is about it all to persuadethe recruit.
he is young and brisk; life at home in his beautiful islandis one lazy, long holiday to him; or if he wants to work he can turn outa couple of bags of copra per week and sell it for four or five shillingsa bag.
in queensland he must get up at dawn and work from eight totwelve hours a day in the canefields--in a much hotter climate than he isused to--and get less than four shillings a week for it.
i cannot understand his willingness to go to queensland.
it is a deeppuzzle to me.
here is the explanation, from the planter's point of view;at least i gather from the missionary's pamphlet that it is theplanter's:     "when he comes from his home he is a savage, pure and simple.
he     feels no shame at his nakedness and want of adornment.
when he     returns home he does so well dressed, sporting a waterbury watch,     collars, cuffs, boots, and jewelry.
he takes with him one or more     boxes--["box" is english for trunk.]
--well filled with clothing, a     musical instrument or two, and perfumery and other articles of     luxury he has learned to appreciate."
for just one moment we have a seeming flash of comprehension of, thekanaka's reason for exiling himself: he goes away to acquirecivilization.
yes, he was naked and not ashamed, now he is clothed andknows how to be ashamed; he was unenlightened; now he has a waterburywatch; he was unrefined, now he has jewelry, and something to make himsmell good; he was a nobody, a provincial, now he has been to farcountries and can show off.
it all looks plausible--for a moment.
then the missionary takes hold ofthis explanation and pulls it to pieces, and dances on it, and damages itbeyond recognition.
"admitting that the foregoing description is the average one, the     average sequel is this: the cuffs and collars, if used at all, are     carried off by youngsters, who fasten them round the leg, just below     the knee, as ornaments.
the waterbury, broken and dirty, finds its     way to the trader, who gives a trifle for it; or the inside is taken     out, the wheels strung on a thread and hung round the neck.
knives,     axes, calico, and handkerchiefs are divided among friends, and there     is hardly one of these apiece.
the boxes, the keys often lost on     the road home, can be bought for 2s.
they are to be seen     rotting outside in almost any shore village on tanna.
(i speak of     what i have seen.)
a returned kanaka has been furiously angry with     me because i would not buy his trousers, which he declared were just     my fit.
he sold them afterwards to one of my aniwan teachers for     9d.
worth of tobacco--a pair of trousers that probably cost him 8s.
a coat or shirt is handy for cold weather.
the white handkerchiefs, the 'senet' (perfumery), the umbrella, and     perhaps the hat, are kept.
the boots have to take their chance, if     they do not happen to fit the copra trader.
'senet' on the hair,     streaks of paint on the face, a dirty white handkerchief round the     neck, strips of turtle shell in the ears, a belt, a sheath and     knife, and an umbrella constitute the rig of returned kanaka at home     the day after landing."
a hat, an umbrella, a belt, a neckerchief.
otherwise stark naked.
allin a day the hard-earned "civilization" has melted away to this.
andeven these perishable things must presently go.
indeed, there is but asingle detail of his civilization that can be depended on to stay by him:according to the missionary, he has learned to swear.
this is art, andart is long, as the poet says.
in all countries the laws throw light upon the past.
the queensland lawfor the regulation of the labor traffic is a confession.
it is aconfession that the evils charged by the missionaries upon the traffichad existed in the past, and that they still existed when the law wasmade.
the missionaries make a further charge: that the law is evaded bythe recruiters, and that the government agent sometimes helps them to doit.
regulation 31 reveals two things: that sometimes a young fool of arecruit gets his senses back, after being persuaded to sign away hisliberty for three years, and dearly wants to get out of the engagementand stay at home with his own people; and that threats, intimidation, andforce are used to keep him on board the recruiting-ship, and to hold himto his contract.
regulation 31 forbids these coercions.
the lawrequires that he shall be allowed to go free; and another clause of itrequires the recruiter to set him ashore--per boat, because of theprevalence of sharks.
testimony from rev.
mr. gray:     "there are 'wrinkles' for taking the penitent kanaka.
my first     experience of the traffic was a case of this kind in 1884.  a vessel     anchored just out of sight of our station, word was brought to me     that some boys were stolen, and the relatives wished me to go and     get them back.
the facts were, as i found, that six boys had     recruited, had rushed into the boat, the government agent informed     me.
they had all 'signed'; and, said the government agent, 'on     board they shall remain.'
i was assured that the six boys were of     age and willing to go.
yet on getting ready to leave the ship i     found four of the lads ready to come ashore in the boat!
this i     forbade.
one of them jumped into the water and persisted in coming     ashore in my boat.
when appealed to, the government agent suggested     that we go and leave him to be picked up by the ship's boat, a     quarter mile distant at the time!"
the law and the missionaries feel for the repentant recruit--andproperly, one may be permitted to think, for he is only a youth andignorant and persuadable to his hurt--but sympathy for him is not kept instock by the recruiter.
mr. gray says:     "a captain many years in the traffic explained to me how a penitent     could betaken.
'when a boy jumps overboard we just take a boat and     pull ahead of him, then lie between him and the shore.
if he has     not tired himself swimming, and passes the boat, keep on heading him     in this way.
the dodge rarely fails.
the boy generally tires of     swimming, gets into the boat of his own accord, and goes quietly on     board."
yes, exhaustion is likely to make a boy quiet.
if the distressed boy hadbeen the speaker's son, and the captors savages, the speaker would havebeen surprised to see how differently the thing looked from the new pointof view; however, it is not our custom to put ourselves in the otherperson's place.
somehow there is something pathetic about thatdisappointed young savage's resignation.
i must explain, here, that inthe traffic dialect, "boy" does not always mean boy; it means a youthabove sixteen years of age.
that is by queensland law the age ofconsent, though it is held that recruiters allow themselves some latitudein guessing at ages.
captain wawn of the free spirit chafes under the annoyance of "cast-ironregulations."
they and the missionaries have poisoned his life.
hegrieves for the good old days, vanished to come no more.
see him weep;hear him cuss between the lines!
"for a long time we were allowed to apprehend and detain all     deserters who had signed the agreement on board ship, but the     'cast-iron' regulations of the act of 1884 put a stop to that,     allowing the kanaka to sign the agreement for three years' service,     travel about in the ship in receipt of the regular rations, cadge     all he could, and leave when he thought fit, so long as he did not     extend his pleasure trip to queensland."
mr. gray calls this same restrictive cast-iron law a "farce."
"thereis as much cruelty and injustice done to natives by acts that are legalas by deeds unlawful.
the regulations that exist are unjust andinadequate--unjust and inadequate they must ever be."
he furnishes hisreasons for his position, but they are too long for reproduction here.
however, if the most a kanaka advantages himself by a three-years coursein civilization in queensland, is a necklace and an umbrella and a showyimperfection in the art of swearing, it must be that all the profit ofthe traffic goes to the white man.
this could be twisted into aplausible argument that the traffic ought to be squarely abolished.
however, there is reason for hope that that can be left alone to achieveitself.
it is claimed that the traffic will depopulate its sources ofsupply within the next twenty or thirty years.
queensland is a veryhealthy place for white people--death-rate 12 in 1,000 of the population--but the kanaka death-rate is away above that.
the vital statistics for1893 place it at 52; for 1894 (mackay district), 68.  the first sixmonths of the kanaka's exile are peculiarly perilous for him because ofthe rigors of the new climate.
the death-rate among the new men hasreached as high as 180 in the 1,000.  in the kanaka's native home hisdeath-rate is 12 in time of peace, and 15 in time of war.
thus exile toqueensland--with the opportunity to acquire civilization, an umbrella,and a pretty poor quality of profanity--is twelve times as deadly for himas war.
common christian charity, common humanity, does seem to require,not only that these people be returned to their homes, but that war,pestilence, and famine be introduced among them for their preservation.
concerning these pacific isles and their peoples an eloquent prophetspoke long years ago--five and fifty years ago.
in fact, he spoke alittle too early.
prophecy is a good line of business, but it is full ofrisks.
this prophet was the right rev.
m. russell, ll.d., d.c.l., ofedinburgh:     "is the tide of civilization to roll only to the foot of the rocky     mountains, and is the sun of knowledge to set at last in the waves     of the pacific?
no; the mighty day of four thousand years is     drawing to its close; the sun of humanity has performed its destined     course; but long ere its setting rays are extinguished in the west,     its ascending beams have glittered on the isles of the eastern seas     .
and now we see the race of japhet setting forth to     people the isles, and the seeds of another europe and a second     england sown in the regions of the sun.
but mark the words of the     prophecy: 'he shall dwell in the tents of shem, and canaan shall be     his servant.'
it is not said canaan shall be his slave.
to the     anglo-saxon race is given the scepter of the globe, but there is not     given either the lash of the slave-driver or the rack of the     executioner.
the east will not be stained with the same atrocities     as the west; the frightful gangrene of an enthralled race is not to     mar the destinies of the family of japhet in the oriental world;     humanizing, not destroying, as they advance; uniting with, not     enslaving, the inhabitants with whom they dwell, the british race     may,"  etc., etc.
and he closes his vision with an invocation from thomson:          "come, bright improvement!
on the car of time,          and rule the spacious world from clime to clime."
very well, bright improvement has arrived, you see, with hercivilization, and her waterbury, and her umbrella, and her third-qualityprofanity, and her humanizing-not-destroying machinery, and herhundred-and-eighty death-rate, and everything is going along just ashandsome!
but the prophet that speaks last has an advantage over the pioneer in thebusiness.
mr. gray says:     "what i am concerned about is that we as a christian nation should     wipe out these races to enrich ourselves."
and he closes his pamphlet with a grim indictment which is as eloquent inits flowerless straightforward english as is the hand-painted rhapsody ofthe early prophet:     "my indictment of the queensland-kanaka labor traffic is this     "1. it generally demoralizes and always impoverishes the kanaka,     deprives him of his citizenship, and depopulates the islands fitted     to his home.
"2. it is felt to lower the dignity of the white agricultural     laborer in queensland, and beyond a doubt it lowers his wages there.
"3. the whole system is fraught with danger to australia and the     islands on the score of health.
"4. on social and political grounds the continuance of the     queensland kanaka labor traffic must be a barrier to the true     federation of the australian colonies.
"5. the regulations under which the traffic exists in queensland are     inadequate to prevent abuses, and in the nature of things they must     remain so.
"6. the whole system is contrary to the spirit and doctrine of the     gospel of jesus christ.
the gospel requires us to help the weak,     but the kanaka is fleeced and trodden down.
"7. the bed-rock of this traffic is that the life and liberty of a     black man are of less value than those of a white man.
and a     traffic that has grown out of 'slave-hunting' will certainly remain     to the end not unlike its origin."
from diary:--for a day or two we have been plowing among an invisiblevast wilderness of islands, catching now and then a shadowy glimpse of amember of it.
there does seem to be a prodigious lot of islands thisyear; the map of this region is freckled and fly-specked all over withthem.
their number would seem to be uncountable.
we are moving amongthe fijis now--224 islands and islets in the group.
in front of us, tothe west, the wilderness stretches toward australia, then curves upwardto new guinea, and still up and up to japan; behind us, to the east, thewilderness stretches sixty degrees across the wastes of the pacific;south of us is new zealand.
somewhere or other among these myriads samoais concealed, and not discoverable on the map.
still, if you wish to gothere, you will have no trouble about finding it if you follow thedirections given by robert louis stevenson to dr. conan doyle and to mr.j. m. barrie.
"you go to america, cross the continent to san francisco,and then it's the second turning to the left."
to get the full flavor ofthe joke one must take a glance at the map.
wednesday, september 11.--yesterday we passed close to an island or so,and recognized the published fiji characteristics: a broad belt of cleanwhite coral sand around the island; back of it a graceful fringe ofleaning palms, with native huts nestling cosily among the shrubbery attheir bases; back of these a stretch of level land clothed in tropicvegetation; back of that, rugged and picturesque mountains.
a detailof the immediate foreground: a mouldering ship perched high up on areef-bench.
this completes the composition, and makes the pictureartistically perfect.
in the afternoon we sighted suva, the capital of the group, and threadedour way into the secluded little harbor--a placid basin of brilliant blueand green water tucked snugly in among the sheltering hills.
a few shipsrode at anchor in it--one of them a sailing vessel flying the americanflag; and they said she came from duluth!
there's a journey!
duluth isseveral thousand miles from the sea, and yet she is entitled to the proudname of mistress of the commercial marine of the united states ofamerica.
there is only one free, independent, unsubsidized american shipsailing the foreign seas, and duluth owns it.
all by itself that ship isthe american fleet.
all by itself it causes the american name and powerto be respected in the far regions of the globe.
all by itself itcertifies to the world that the most populous civilized nation, in theearth has a just pride in her stupendous stretch of sea-front, and isdetermined to assert and maintain her rightful place as one of the greatmaritime powers of the planet.
all by itself it is making foreign eyesfamiliar with a flag which they have not seen before for forty years,outside of the museum.
for what duluth has done, in building, equipping,and maintaining at her sole expense the american foreign commercialfleet, and in thus rescuing the american name from shame and lifting ithigh for the homage of the nations, we owe her a debt of gratitude whichour hearts shall confess with quickened beats whenever her name is namedhenceforth.
many national toasts will die in the lapse of time, butwhile the flag flies and the republic survives, they who live under theirshelter will still drink this one, standing and uncovered: health andprosperity to thee, o duluth, american queen of the alien seas!
row-boats began to flock from the shore; their crews were the firstnatives we had seen.
these men carried no overplus of clothing, and thiswas wise, for the weather was hot.
handsome, great dusky men they were,muscular, clean-limbed, and with faces full of character andintelligence.
it would be hard to find their superiors anywhere amongthe dark races, i should think.
everybody went ashore to look around, and spy out the land, and have thatluxury of luxuries to sea-voyagers--a land-dinner.
and there we saw morenatives: wrinkled old women, with their flat mammals flung over theirshoulders, or hanging down in front like the cold-weather drip from themolasses-faucet; plump and smily young girls, blithe and content, easyand graceful, a pleasure to look at; young matrons, tall, straight,comely, nobly built, sweeping by with chin up, and a gait incomparablefor unconscious stateliness and dignity; majestic young men--athletes forbuild and muscle--clothed in a loose arrangement of dazzling white, withbronze breast and bronze legs naked, and the head a cannon-swab of solidhair combed straight out from the skull and dyed a rich brick-red.
onlysixty years ago they were sunk in darkness; now they have the bicycle.
we strolled about the streets of the white folks' little town, and aroundover the hills by paths and roads among european dwellings and gardensand plantations, and past clumps of hibiscus that made a body blink, thegreat blossoms were so intensely red; and by and by we stopped to ask anelderly english colonist a question or two, and to sympathize with himconcerning the torrid weather; but he was surprised, and said:"this?
this is not hot.
you ought to be here in the summer time once."
"we supposed that this was summer; it has the ear-marks of it.
you couldtake it to almost any country and deceive people with it.
but if itisn't summer, what does it lack?"
"it lacks half a year.
this is mid-winter."
i had been suffering from colds for several months, and a sudden changeof season, like this, could hardly fail to do me hurt.
it brought onanother cold.
it is odd, these sudden jumps from season to season.
afortnight ago we left america in mid-summer, now it is midwinter; about aweek hence we shall arrive in australia in the spring.
after dinner i found in the billiard-room a resident whom i had knownsomewhere else in the world, and presently made some new friends anddrove with them out into the country to visit his excellency the head ofthe state, who was occupying his country residence, to escape the rigorsof the winter weather, i suppose, for it was on breezy high ground andmuch more comfortable than the lower regions, where the town is, andwhere the winter has full swing, and often sets a person's hair afirewhen he takes off his hat to bow.
there is a noble and beautiful view ofocean and islands and castellated peaks from the governor's high-placedhouse, and its immediate surroundings lie drowsing in that dreamy reposeand serenity which are the charm of life in the pacific islands.
one of the new friends who went out there with me was a large man, and ihad been admiring his size all the way.
i was still admiring it as hestood by the governor on the veranda, talking; then the fijian butlerstepped out there to announce tea, and dwarfed him.
maybe he did notquite dwarf him, but at any rate the contrast was quite striking.
perhaps that dark giant was a king in a condition of politicalsuspension.
i think that in the talk there on the veranda it was saidthat in fiji, as in the sandwich islands, native kings and chiefs are ofmuch grander size and build than the commoners.
this man was clothed inflowing white vestments, and they were just the thing for him; theycomported well with his great stature and his kingly port and dignity.
european clothes would have degraded him and made him commonplace.
iknow that, because they do that with everybody that wears them.
it was said that the old-time devotion to chiefs and reverence for theirpersons still survive in the native commoner, and in great force.
theeducated young gentleman who is chief of the tribe that live in theregion about the capital dresses in the fashion of high-class europeangentlemen, but even his clothes cannot damn him in the reverence of hispeople.
their pride in his lofty rank and ancient lineage lives on, inspite of his lost authority and the evil magic of his tailor.
he has noneed to defile himself with work, or trouble his heart with the sordidcares of life; the tribe will see to it that he shall not want, and thathe shall hold up his head and live like a gentleman.
i had a glimpse ofhim down in the town.
perhaps he is a descendant of the last king--theking with the difficult name whose memory is preserved by a notablemonument of cut-stone which one sees in the enclosure in the middle ofthe town.
thakombau--i remember, now; that is the name.
it is easier topreserve it on a granite block than in your head.
fiji was ceded to england by this king in 1858.  one of the gentlemenpresent at the governor's quoted a remark made by the king at the time ofthe session--a neat retort, and with a touch of pathos in it, too.
theenglish commissioner had offered a crumb of comfort to thakombau bysaying that the transfer of the kingdom to great britain was merely "asort of hermit-crab formality, you know."
"yes," said poor thakombau,"but with this difference--the crab moves into an unoccupied shell, butmine isn't."
however, as far as i can make out from the books, the king was betweenthe devil and the deep sea at the time, and hadn't much choice.
he owedthe united states a large debt--a debt which he could pay if allowedtime, but time was denied him.
he must pay up right away or the warshipswould be upon him.
to protect his people from this disaster he ceded hiscountry to britain, with a clause in the contract providing for theultimate payment of the american debt.
in old times the fijians were fierce fighters; they were very religious,and worshiped idols; the big chiefs were proud and haughty, and they weremen of great style in many ways; all chiefs had several wives, thebiggest chiefs sometimes had as many as fifty; when a chief was dead andready for burial, four or five of his wives were strangled and put intothe grave with him.
in 1804 twenty-seven british convicts escaped fromaustralia to fiji, and brought guns and ammunition with them.
considerwhat a power they were, armed like that, and what an opportunity theyhad.
if they had been energetic men and sober, and had had brains andknown how to use them, they could have achieved the sovereignty of thearchipelago(--)twenty-seven kings and each with eight or nine islandsunderhis scepter.
but nothing came of this chance.
they lived worthlesslives of sin and luxury, and died without honor--in most cases byviolence.
only one of them had any ambition; he was an irishman namedconnor.
he tried to raise a family of fifty children, and scoredforty-eight.
he died lamenting his failure.
it was a foolish sortof avarice.
many a father would have been rich enough with forty.
it is a fine race, the fijians, with brains in their heads, and aninquiring turn of mind.
it appears that their savage ancestors had adoctrine of immortality in their scheme of religion--with limitations.
that is to say, their dead friend would go to a happy hereafter if hecould be accumulated, but not otherwise.
they drew the line; theythought that the missionary's doctrine was too sweeping, toocomprehensive.
they called his attention to certain facts.
forinstance, many of their friends had been devoured by sharks; the sharks,in their turn, were caught and eaten by other men; later, these men werecaptured in war, and eaten by the enemy.
the original persons hadentered into the composition of the sharks; next, they and the sharks hadbecome part of the flesh and blood and bone of the cannibals.
how, then,could the particles of the original men be searched out from the finalconglomerate and put together again?
the inquirers were full of doubts,and considered that the missionary had not examined the matter with thegravity and attention which so serious a thing deserved.
the missionary taught these exacting savages many valuable things, andgot from them one--a very dainty and poetical idea: those wild andignorant poor children of nature believed that the flowers, after theyperish, rise on the winds and float away to the fair fields of heaven,and flourish there forever in immortal beauty!
when one glances at the map the members of the stupendous islandwilderness of the pacific seem to crowd upon each other; but no, there isno crowding, even in the center of a group; and between groups there arelonely wide deserts of sea.
not everything is known about the islands,their peoples and their languages.
a startling reminder of this isfurnished by the fact that in fiji, twenty years ago, were living twostrange and solitary beings who came from an unknown country and spoke anunknown language.
"they were picked up by a passing vessel many hundredsof miles from any known land, floating in the same tiny canoe in whichthey had been blown out to sea.
when found they were but skin and bone.
no one could understand what they said, and they have never named theircountry; or, if they have, the name does not correspond with that of anyisland on any chart.
they are now fat and sleek, and as happy as the dayis long.
in the ship's log there is an entry of the latitude andlongitude in which they were found, and this is probably all the cluethey will ever have to their lost homes."
--[forbes's "two years infiji."]
what a strange and romantic episode it is; and how one is tortured withcuriosity to know whence those mysterious creatures came, those menwithout a country, errant waifs who cannot name their lost home,wandering children of nowhere.
indeed, the island wilderness is the very home of romance and dreams andmystery.
the loneliness, the solemnity, the beauty, and the deep reposeof this wilderness have a charm which is all their own for the bruisedspirit of men who have fought and failed in the struggle for life in thegreat world; and for men who have been hunted out of the great world forcrime; and for other men who love an easy and indolent existence; and forothers who love a roving free life, and stir and change and adventure;and for yet others who love an easy and comfortable career of trading andmoney-getting, mixed with plenty of loose matrimony by purchase, divorcewithout trial or expense, and limitless spreeing thrown in to make lifeideally perfect.
we sailed again, refreshed.
the most cultivated person in the ship was a young englishman whosehome was in new zealand.
he was a naturalist.
his learning in hisspecialty was deep and thorough, his interest in his subject amounted toa passion, he had an easy gift of speech; and so, when he talked aboutanimals it was a pleasure to listen to him.
and profitable, too, thoughhe was sometimes difficult to understand because now and then he usedscientific technicalities which were above the reach of some of us.
theywere pretty sure to be above my reach, but as he was quite willing toexplain them i always made it a point to get him to do it.
i had a fairknowledge of his subject--layman's knowledge--to begin with, but it washis teachings which crystalized it into scientific form and clarity--in aword, gave it value.
his special interest was the fauna of australasia, and his knowledge ofthe matter was as exhaustive as it was accurate.
i already knew a gooddeal about the rabbits in australasia and their marvelous fecundity, butin my talks with him i found that my estimate of the great hindrance andobstruction inflicted by the rabbit pest upon traffic and travel was farshort of the facts.
he told me that the first pair of rabbits importedinto australasia bred so wonderfully that within six months rabbits wereso thick in the land that people had to dig trenches through them to getfrom town to town.
he told me a great deal about worms, and the kangaroo, and othercoleoptera, and said he knew the history and ways of all suchpachydermata.
he said the kangaroo had pockets, and carried its young inthem when it couldn't get apples.
and he said that the emu was as big asan ostrich, and looked like one, and had an amorphous appetite and wouldeat bricks.
also, that the dingo was not a dingo at all, but just a wilddog; and that the only difference between a dingo and a dodo was thatneither of them barked; otherwise they were just the same.
he said thatthe only game-bird in australia was the wombat, and the only song-birdthe larrikin, and that both were protected by government.
the mostbeautiful of the native birds was the bird of paradise.
next came thetwo kinds of lyres; not spelt the same.
he said the one kind was dyingout, the other thickening up.
he explained that the "sundowner" was nota bird it was a man; sundowner was merely the australian equivalent ofour word, tramp.
he is a loafer, a hard drinker, and a sponge.
hetramps across the country in the sheep-shearing season, pretending tolook for work; but he always times himself to arrive at a sheep-run justat sundown, when the day's labor ends; all he wants is whisky and supperand bed and breakfast; he gets them and then disappears.
the naturalistspoke of the bell bird, the creature that at short intervals all dayrings out its mellow and exquisite peal from the deeps of the forest.
itis the favorite and best friend of the weary and thirsty sundowner; forhe knows that wherever the bell bird is, there is water; and he goessomewhere else.
the naturalist said that the oddest bird in australasiawas the laughing jackass, and the biggest the now extinct great moa.
the moa stood thirteen feet high, and could step over an ordinary man'shead or kick his hat off; and his head, too, for that matter.
he said itwas wingless, but a swift runner.
the natives used to ride it.
it couldmake forty miles an hour, and keep it up for four hundred miles and comeout reasonably fresh.
it was still in existence when the railway wasintroduced into new zealand; still in existence, and carrying the mails.
the railroad began with the same schedule it has now: two expresses aweek-time, twenty miles an hour.
the company exterminated the moa to getthe mails.
speaking of the indigenous coneys and bactrian camels, the naturalistsaid that the coniferous and bacteriological output of australasia wasremarkable for its many and curious departures from the accepted lawsgoverning these species of tubercles, but that in his opinion nature'sfondness for dabbling in the erratic was most notably exhibited in thatcurious combination of bird, fish, amphibian, burrower, crawler,quadruped, and christian called the ornithorhynchus--grotesquest ofanimals, king of the animalculae of the world for versatility ofcharacter and make-up.
said he:     "you can call it anything you want to, and be right.
it is a fish,     for it lives in the river half the time; it is a land animal, for it     resides on the land half the time; it is an amphibian, since it     likes both and does not know which it prefers; it is a hybernian,     for when times are dull and nothing much going on it buries itself     under the mud at the bottom of a puddle and hybernates there a     couple of weeks at a time; it is a kind of duck, for it has a     duck-bill and four webbed paddles; it is a fish and quadruped     together, for in the water it swims with the paddles and on shore it     paws itself across country with them; it is a kind of seal, for it     has a seal's fur; it is carnivorous, herbivorous, insectivorous, and     vermifuginous, for it eats fish and grass and butterflies, and in     the season digs worms out of the mud and devours them; it is clearly     a bird, for it lays eggs, and hatches them; it is clearly a mammal,     for it nurses its young; and it is manifestly a kind of christian,     for it keeps the sabbath when there is anybody around, and when     there isn't, doesn't.
it has all the tastes there are except     refined ones, it has all the habits there are except good ones.
"it is a survival--a survival of the fittest.
mr. darwin invented     the theory that goes by that name, but the ornithorhynchus was the     first to put it to actual experiment and prove that it could be     done.
hence it should have as much of the credit as mr. darwin.
it was never in the ark; you will find no mention of it there; it     nobly stayed out and worked the theory.
of all creatures in the     world it was the only one properly equipped for the test.
the ark     was thirteen months afloat, and all the globe submerged; no land     visible above the flood, no vegetation, no food for a mammal to eat,     nor water for a mammal to drink; for all mammal food was destroyed,     and when the pure floods from heaven and the salt oceans of the     earth mingled their waters and rose above the mountain tops, the     result was a drink which no bird or beast of ordinary construction     could use and live.
but this combination was nuts for the     ornithorhynchus, if i may use a term like that without offense.
its river home had always been salted by the flood-tides of the sea.
on the face of the noachian deluge innumerable forest trees were     floating.
upon these the ornithorhynchus voyaged in peace; voyaged     from clime to clime, from hemisphere to hemisphere, in contentment     and comfort, in virile interest in the constant change of scene, in     humble thankfulness for its privileges, in ever-increasing     enthusiasm in the development of the great theory upon whose     validity it had staked its life, its fortunes, and its sacred honor,     if i may use such expressions without impropriety in connection with     an episode of this nature.
"it lived the tranquil and luxurious life of a creature of     independent means.
of things actually necessary to its existence     and its happiness not a detail was wanting.
when it wished to walk,     it scrambled along the tree-trunk; it mused in the shade of the     leaves by day, it slept in their shelter by night; when it wanted     the refreshment of a swim, it had it; it ate leaves when it wanted a     vegetable diet, it dug under the bark for worms and grubs; when it     wanted fish it caught them, when it wanted eggs it laid them.
if     the grubs gave out in one tree it swam to another; and as for fish,     the very opulence of the supply was an embarrassment.
and finally,     when it was thirsty it smacked its chops in gratitude over a blend     that would have slain a crocodile.
"when at last, after thirteen months of travel and research in all     the zones it went aground on a mountain-summit, it strode ashore,     saying in its heart, 'let them that come after me invent theories     and dream dreams about the survival of the fittest if they like, but     i am the first that has done it!
"this wonderful creature dates back like the kangaroo and many other     australian hydrocephalous invertebrates, to an age long anterior to     the advent of man upon the earth; they date back, indeed, to a time     when a causeway hundreds of miles wide, and thousands of miles long,     joined australia to africa, and the animals of the two countries     were alike, and all belonged to that remote geological epoch known     to science as the old red grindstone post-pleosaurian.
later the     causeway sank under the sea; subterranean convulsions lifted the     african continent a thousand feet higher than it was before, but     australia kept her old level.
in africa's new climate the animals     necessarily began to develop and shade off into new forms and     families and species, but the animals of australia as necessarily     remained stationary, and have so remained until this day.
in the     course of some millions of years the african ornithorhynchus     developed and developed and developed, and sluffed off detail after     detail of its make-up until at last the creature became wholly     disintegrated and scattered.
whenever you see a bird or a beast or     a seal or an otter in africa you know that he is merely a sorry     surviving fragment of that sublime original of whom i have been     speaking--that creature which was everything in general and nothing     in particular--the opulently endowed 'e pluribus unum' of the animal     world.
"such is the history of the most hoary, the most ancient, the most     venerable creature that exists in the earth today--ornithorhynchus     platypus extraordinariensis--whom god preserve!"
when he was strongly moved he could rise and soar like that with ease.
and not only in the prose form, but in the poetical as well.
he hadwritten many pieces of poetry in his time, and these manuscripts he lentaround among the passengers, and was willing to let them be copied.
itseemed to me that the least technical one in the series, and the onewhich reached the loftiest note, perhaps, was his:               invocation.
"come forth from thy oozy couch,     o ornithorhynchus dear!
and greet with a cordial claw     the stranger that longs to hear     "from thy own own lips the tale     of thy origin all unknown:     thy misplaced bone where flesh should be     and flesh where should be bone;     "and fishy fin where should be paw,     and beaver-trowel tail,     and snout of beast equip'd with teeth     where gills ought to prevail.
"come, kangaroo, the good and true     foreshortened as to legs,     and body tapered like a churn,     and sack marsupial, i' fegs,     "and tells us why you linger here,     thou relic of a vanished time,     when all your friends as fossils sleep,     immortalized in lime!"
perhaps no poet is a conscious plagiarist; but there seems to be warrantfor suspecting that there is no poet who is not at one time or another anunconscious one.
the above verses are indeed beautiful, and, in a way,touching; but there is a haunting something about them which unavoidablysuggests the sweet singer of michigan.
it can hardly be doubted that theauthor had read the works of that poet and been impressed by them.
it isnot apparent that he has borrowed from them any word or yet any phrase,but the style and swing and mastery and melody of the sweet singer allare there.
compare this invocation with "frank dutton"--particularlystanzas first and seventeenth--and i think the reader will feel convincedthat he who wrote the one had read the other:     i.
"frank dutton was as fine a lad     as ever you wish to see,     and he was drowned in pine island lake     on earth no more will he be,     his age was near fifteen years,     and he was a motherless boy,     he was living with his grandmother     when he was drowned, poor boy."
"he was drowned on tuesday afternoon,     on sunday he was found,     and the tidings of that drowned boy     was heard for miles around.
his form was laid by his mother's side,     beneath the cold, cold ground,     his friends for him will drop a tear     when they view his little mound."
the sentimental song book.
by mrs. julia moore, p. 36.sept. 15--night.
close to australia now.
sydney 50 miles distant.
that note recalls an experience.
the passengers were sent for, to comeup in the bow and see a fine sight.
it was very dark.
one could notfollow with the eye the surface of the sea more than fifty yards in anydirection it dimmed away and became lost to sight at about that distancefrom us.
but if you patiently gazed into the darkness a little while,there was a sure reward for you.
presently, a quarter of a mile away youwould see a blinding splash or explosion of light on the water--a flashso sudden and so astonishingly brilliant that it would make you catchyour breath; then that blotch of light would instantly extend itself andtake the corkscrew shape and imposing length of the fabled sea-serpent,with every curve of its body and the "break" spreading away from itshead, and the wake following behind its tail clothed in a fierce splendorof living fire.
and my, but it was coming at a lightning gait!
almostbefore you could think, this monster of light, fifty feet long, would goflaming and storming by, and suddenly disappear.
and out in the distancewhence he came you would see another flash; and another and another andanother, and see them turn into sea-serpents on the instant; and oncesixteen flashed up at the same time and came tearing towards us, a swarmof wiggling curves, a moving conflagration, a vision of bewilderingbeauty, a spectacle of fire and energy whose equal the most of thosepeople will not see again until after they are dead.
it was porpoises--porpoises aglow with phosphorescent light.
theypresently collected in a wild and magnificent jumble under the bows, andthere they played for an hour, leaping and frollicking and carrying on,turning summersaults in front of the stem or across it and never gettinghit, never making a miscalculation, though the stem missed them onlyabout an inch, as a rule.
they were porpoises of the ordinary length--eight or ten feet--but every twist of their bodies sent a longprocession of united and glowing curves astern.
that fiery jumble wasan enchanting thing to look at, and we stayed out the performance; onecannot have such a show as that twice in a lifetime.
the porpoise is thekitten of the sea; he never has a serious thought, he cares for nothingbut fun and play.
but i think i never saw him at his winsomest untilthat night.
it was near a center of civilization, and he could have beendrinking.
by and by, when we had approached to somewhere within thirty miles ofsydney heads the great electric light that is posted on one of thoselofty ramparts began to show, and in time the little spark grew to agreat sun and pierced the firmament of darkness with a far-reaching swordof light.
sydney harbor is shut in behind a precipice that extends some miles likea wall, and exhibits no break to the ignorant stranger.
it has a breakin the middle, but it makes so little show that even captain cook sailedby it without seeing it.
near by that break is a false break whichresembles it, and which used to make trouble for the mariner at night, inthe early days before the place was lighted.
it caused the memorabledisaster to the duncan dunbar, one of the most pathetic tragedies in thehistory of that pitiless ruffian, the sea.
the ship was a sailingvessel; a fine and favorite passenger packet, commanded by a popularcaptain of high reputation.
she was due from england, and sydney waswaiting, and counting the hours; counting the hours, and making ready togive her a heart-stirring welcome; for she was bringing back a greatcompany of mothers and daughters, the long-missed light and bloom of lifeof sydney homes; daughters that had been years absent at school, andmothers that had been with them all that time watching over them.
of allthe world only india and australasia have by custom freighted ships andfleets with their hearts, and know the tremendous meaning of that phrase;only they know what the waiting is like when this freightage is entrustedto the fickle winds, not steam, and what the joy is like when the shipthat is returning this treasure comes safe to port and the long dread isover.
on board the duncan dunbar, flying toward sydney heads in the waningafternoon, the happy home-comers made busy preparation, for it was notdoubted that they would be in the arms of their friends before the daywas done; they put away their sea-going clothes and put on clothes meeterfor the meeting, their richest and their loveliest, these poor brides ofthe grave.
but the wind lost force, or there was a miscalculation, andbefore the heads were sighted the darkness came on.
it was said thatordinarily the captain would have made a safe offing and waited for themorning; but this was no ordinary occasion; all about him were appealingfaces, faces pathetic with disappointment.
so his sympathy moved him totry the dangerous passage in the dark.
he had entered the headsseventeen times, and believed he knew the ground.
so he steered straightfor the false opening, mistaking it for the true one.
he did not findout that he was wrong until it was too late.
there was no saving theship.
the great seas swept her in and crushed her to splinters andrubbish upon the rock tushes at the base of the precipice.
not one ofall that fair and gracious company was ever seen again alive.
the taleis told to every stranger that passes the spot, and it will continue tobe told to all that come, for generations; but it will never grow old,custom cannot stale it, the heart-break that is in it can never perishout of it.
there were two hundred persons in the ship, and but one survived thedisaster.
he was a sailor.
a huge sea flung him up the face of theprecipice and stretched him on a narrow shelf of rock midway between thetop and the bottom, and there he lay all night.
at any other time hewould have lain there for the rest of his life, without chance ofdiscovery; but the next morning the ghastly news swept through sydneythat the duncan dunbar had gone down in sight of home, and straightwaythe walls of the heads were black with mourners; and one of these,stretching himself out over the precipice to spy out what might be seenbelow, discovered this miraculously preserved relic of the wreck.
ropeswere brought and the nearly impossible feat of rescuing the man wasaccomplished.
he was a person with a practical turn of mind, and hehired a hall in sydney and exhibited himself at sixpence a head till heexhausted the output of the gold fields for that year.
we entered and cast anchor, and in the morning went oh-ing and ah-ing inadmiration up through the crooks and turns of the spacious and beautifulharbor--a harbor which is the darling of sydney and the wonder of theworld.
it is not surprising that the people are proud of it, nor thatthey put their enthusiasm into eloquent words.
a returning citizen askedme what i thought of it, and i testified with a cordiality which i judgedwould be up to the market rate.
i said it was beautiful--superblybeautiful.
then by a natural impulse i gave god the praise.
the citizendid not seem altogether satisfied.
he said:"it is beautiful, of course it's beautiful--the harbor; but that isn'tall of it, it's only half of it; sydney's the other half, and it takesboth of them together to ring the supremacy-bell.
god made the harbor,and that's all right; but satan made sydney."
of course i made an apology; and asked him to convey it to his friend.
he was right about sydney being half of it.
it would be beautifulwithout sydney, but not above half as beautiful as it is now, with sydneyadded.
it is shaped somewhat like an oak-leaf--a roomy sheet of lovelyblue water, with narrow off-shoots of water running up into the countryon both sides between long fingers of land, high wooden ridges with sidessloped like graves.
handsome villas are perched here and there on theseridges, snuggling amongst the foliage, and one catches alluring glimpsesof them as the ship swims by toward the city.
the city clothes a clusterof hills and a ruffle of neighboring ridges with its undulating masses ofmasonry, and out of these masses spring towers and spires and otherarchitectural dignities and grandeurs that break the flowing lines andgive picturesqueness to the general effect.
the narrow inlets which i have mentioned go wandering out into the landeverywhere and hiding themselves in it, and pleasure-launches are alwaysexploring them with picnic parties on board.
it is said by trustworthypeople that if you explore them all you will find that you have covered700 miles of water passage.
but there are liars everywhere this year,and they will double that when their works are in good going order.
october was close at hand, spring was come.
it was really spring--everybody said so; but you could have sold it for summer in canada, andnobody would have suspected.
it was the very weather that makes our homesummers the perfection of climatic luxury; i mean, when you are out inthe wood or by the sea.
but these people said it was cool, now--a personought to see sydney in the summer time if he wanted to know what warmweather is; and he ought to go north ten or fifteen hundred miles if hewanted to know what hot weather is.
they said that away up there towardthe equator the hens laid fried eggs.
sydney is the place to go to getinformation about other people's climates.
it seems to me that theoccupation of unbiased traveler seeking information is the pleasantestand most irresponsible trade there is.
the traveler can always find outanything he wants to, merely by asking.
he can get at all the facts, andmore.
everybody helps him, nobody hinders him.
anybody who has an oldfact in stock that is no longer negotiable in the domestic market willlet him have it at his own price.
an accumulation of such goods iseasily and quickly made.
they cost almost nothing and they bring par inthe foreign market.
travelers who come to america always freight up withthe same old nursery tales that their predecessors selected, and theycarry them back and always work them off without any trouble in the homemarket.
if the climates of the world were determined by parallels of latitude,then we could know a place's climate by its position on the map; and sowe should know that the climate of sydney was the counterpart of theclimate of columbia, s. c., and of little rock, arkansas, since sydney isabout the same distance south of the equator that those other towns arenorth of-it--thirty-four degrees.
but no, climate disregards theparallels of latitude.
in arkansas they have a winter; in sydney theyhave the name of it, but not the thing itself.
i have seen the ice inthe mississippi floating past the mouth of the arkansas river; and atmemphis, but a little way above, the mississippi has been frozen over,from bank to bank.
but they have never had a cold spell in sydney whichbrought the mercury down to freezing point.
once in a mid-winter daythere, in the month of july, the mercury went down to 36 deg., and thatremains the memorable "cold day" in the history of the town.
no doubtlittle rock has seen it below zero.
once, in sydney, in mid-summer,about new year's day, the mercury went up to 106 deg.
in the shade, andthat is sydney's memorable hot day.
that would about tally with littlerock's hottest day also, i imagine.
my sydney figures are taken from agovernment report, and are trustworthy.
in the matter of summer weatherarkansas has no advantage over sydney, perhaps, but when it comes towinter weather, that is another affair.
you could cut up an arkansaswinter into a hundred sydney winters and have enough left for arkansasand the poor.
the whole narrow, hilly belt of the pacific side of new south wales hasthe climate of its capital--a mean winter temperature of 54 deg.
and amean summer one of 71 deg.
it is a climate which cannot be improved uponfor healthfulness.
but the experts say that 90 deg.
in new south walesis harder to bear than 112 deg.
in the neighboring colony of victoria,because the atmosphere of the former is humid, and of the latter dry.
the mean temperature of the southernmost point of new south wales is thesame as that of nice--60 deg.--yet nice is further from the equator by460 miles than is the former.
but nature is always stingy of perfect climates; stingier in the case ofaustralia than usual.
apparently this vast continent has a really goodclimate nowhere but around the edges.
if we look at a map of the world we are surprised to see how bigaustralia is.
it is about two-thirds as large as the united states wasbefore we added alaska.
but where as one finds a sufficiently good climate and fertile landalmost everywhere in the united states, it seems settled that inside ofthe australian border-belt one finds many deserts and in spots a climatewhich nothing can stand except a few of the hardier kinds of rocks.
ineffect, australia is as yet unoccupied.
if you take a map of the unitedstates and leave the atlantic sea-board states in their places; also thefringe of southern states from florida west to the mouth of themississippi; also a narrow, inhabited streak up the mississippi half-wayto its head waters; also a narrow, inhabited border along the pacificcoast: then take a brushful of paint and obliterate the whole remainingmighty stretch of country that lies between the atlantic states and thepacific-coast strip, your map will look like the latest map of australia.
this stupendous blank is hot, not to say torrid; a part of it is fertile,the rest is desert; it is not liberally watered; it has no towns.
onehas only to cross the mountains of new south wales and descend into thewestward-lying regions to find that he has left the choice climate behindhim, and found a new one of a quite different character.
in fact, hewould not know by the thermometer that he was not in the blisteringplains of india.
captain sturt, the great explorer, gives us a sample ofthe heat.
"the wind, which had been blowing all the morning from the n.e.,     increased to a heavy gale, and i shall never forget its withering     effect.
i sought shelter behind a large gum-tree, but the blasts of     heat were so terrific that i wondered the very grass did not take     fire.
this really was nothing ideal: everything both animate and     inanimate gave way before it; the horses stood with their backs to     the wind and their noses to the ground, without the muscular     strength to raise their heads; the birds were mute, and the leaves     of the trees under which we were sitting fell like a snow shower     around us.
at noon i took a thermometer graded to 127 deg., out of     my box, and observed that the mercury was up to 125.  thinking that     it had been unduly influenced, i put it in the fork of a tree close     to me, sheltered alike from the wind and the sun.
i went to examine     it about an hour afterwards, when i found the mercury had risen to     the-top of the instrument and had burst the bulb, a circumstance     that i believe no traveler has ever before had to record.
i cannot     find language to convey to the reader's mind an idea of the intense     and oppressive nature of the heat that prevailed."
that hot wind sweeps over sydney sometimes, and brings with it what iscalled a "dust-storm."
it is said that most australian towns areacquainted with the dust-storm.
i think i know what it is like, for thefollowing description by mr. gane tallies very well with the alkaliduststorm of nevada, if you leave out the "shovel" part.
still theshovel part is a pretty important part, and seems to indicate that mynevada storm is but a poor thing, after all.
"as we proceeded the altitude became less, and the heat     proportionately greater until we reached dubbo, which is only 600     feet above sea-level.
it is a pretty town, built on an extensive     plain .
after the effects of a shower of rain have passed     away the surface of the ground crumbles into a thick layer of dust,     and occasionally, when the wind is in a particular quarter, it is     lifted bodily from the ground in one long opaque cloud.
in the     midst of such a storm nothing can be seen a few yards ahead, and the     unlucky person who happens to be out at the time is compelled to     seek the nearest retreat at hand.
when the thrifty housewife sees     in the distance the dark column advancing in a steady whirl towards     her house, she closes the doors and windows with all expedition.
a     drawing-room, the window of which has been carelessly left open     during a dust-storm, is indeed an extraordinary sight.
a lady who     has resided in dubbo for some years says that the dust lies so thick     on the carpet that it is necessary to use a shovel to remove it."
and probably a wagon.
i was mistaken; i have not seen a properduststorm.
to my mind the exterior aspects and character of australiaare fascinating things to look at and think about, they are so strange,so weird, so new, so uncommonplace, such a startling and interestingcontrast to the other sections of the planet, the sections that are knownto us all, familiar to us all.
in the matter of particulars--a detailhere, a detail there--we have had the choice climate of new south wales'seacoast; we have had the australian heat as furnished by captain sturt;we have had the wonderful dust-storm; and we have considered thephenomenon of an almost empty hot wilderness half as big as the unitedstates, with a narrow belt of civilization, population, and good climatearound it.
captain cook found australia in 1770, and eighteen years later thebritish government began to transport convicts to it.
altogether, newsouth wales received 83,000 in 53 years.
the convicts wore heavy chains;they were ill-fed and badly treated by the officers set over them; theywere heavily punished for even slight infractions of the rules; "thecruelest discipline ever known" is one historian's description of theirlife.--[the story of australasia.
english law was hard-hearted in those days.
for trifling offenses whichin our day would be punished by a small fine or a few days' confinement,men, women, and boys were sent to this other end of the earth to serveterms of seven and fourteen years; and for serious crimes they weretransported for life.
children were sent to the penal colonies for sevenyears for stealing a rabbit!
when i was in london twenty-three years ago there was a new penalty inforce for diminishing garroting and wife-beating--25 lashes on the bareback with the cat-o'-nine-tails.
it was said that this terriblepunishment was able to bring the stubbornest ruffians to terms; and thatno man had been found with grit enough to keep his emotions to himselfbeyond the ninth blow; as a rule the man shrieked earlier.
that penaltyhad a great and wholesome effect upon the garroters and wife-beaters; buthumane modern london could not endure it; it got its law rescinded.
manya bruised and battered english wife has since had occasion to deplorethat cruel achievement of sentimental "humanity."
in australia and tasmania they gave a convict fiftyfor almost any little offense; and sometimes a brutal officer would addfifty, and then another fifty, and so on, as long as the sufferer couldendure the torture and live.
in tasmania i read the entry, in an oldmanuscript official record, of a case where a convict was given threehundred lashes--for stealing some silver spoons.
and men got more thanthat, sometimes.
who handled the cat?
often it was another convict;sometimes it was the culprit's dearest comrade; and he had to lay on withall his might; otherwise he would get a flogging himself for his mercy--for he was under watch--and yet not do his friend any good: the friendwould be attended to by another hand and suffer no lack in the matter offull punishment.
the convict life in tasmania was so unendurable, and suicide so difficultto accomplish that once or twice despairing men got together and drewstraws to determine which of them should kill another of the group--thismurder to secure death to the perpetrator and to the witnesses of it bythe hand of the hangman!
the incidents quoted above are mere hints, mere suggestions of whatconvict life was like--they are but a couple of details tossed into viewout of a shoreless sea of such; or, to change the figure, they are but apair of flaming steeples photographed from a point which hides from sightthe burning city which stretches away from their bases on every hand.
some of the convicts--indeed, a good many of them--were very bad people,even for that day; but the most of them were probably not noticeablyworse than the average of the people they left behind them at home.
wemust believe this; we cannot avoid it.
we are obliged to believe that anation that could look on, unmoved, and see starving or freezing womenhanged for stealing twenty-six cents' worth of bacon or rags, and boyssnatched from their mothers, and men from their families, and sent to theother side of the world for long terms of years for similar triflingoffenses, was a nation to whom the term "civilized" could not in anylarge way be applied.
and we must also believe that a nation that knew,during more than forty years, what was happening to those exiles and wasstill content with it, was not advancing in any showy way toward a highergrade of civilization.
if we look into the characters and conduct of the officers and gentlemenwho had charge of the convicts and attended to their backs and stomachs,we must grant again that as between the convict and his masters, andbetween both and the nation at home, there was a quite noticeablemonotony of sameness.
four years had gone by, and many convicts had come.
respectable settlerswere beginning to arrive.
these two classes of colonists had to beprotected, in case of trouble among themselves or with the natives.
itis proper to mention the natives, though they could hardly count theywere so scarce.
at a time when they had not as yet begun to be muchdisturbed--not as yet being in the way--it was estimated that in newsouth wales there was but one native to 45,000 acres of territory.
people had to be protected.
officers of the regular army did not wantthis service--away off there where neither honor nor distinction was tobe gained.
so england recruited and officered a kind of militia force of1,000 uniformed civilians called the "new south wales corps" and shippedit.
this was the worst blow of all.
the colony fairly staggered under it.
the corps was an object-lesson of the moral condition of england outsideof the jails.
the colonists trembled.
it was feared that next therewould be an importation of the nobility.
in those early days the colony was non-supporting.
all the necessariesof life--food, clothing, and all--were sent out from england, and kept ingreat government store-houses, and given to the convicts and sold to thesettlers--sold at a trifling advance upon cost.
the corps saw itsopportunity.
its officers went into commerce, and in a most lawless way.
they went to importing rum, and also to manufacturing it in privatestills, in defiance of the government's commands and protests.
theyleagued themselves together and ruled the market; they boycotted thegovernment and the other dealers; they established a close monopoly andkept it strictly in their own hands.
when a vessel arrived with spirits,they allowed nobody to buy but themselves, and they forced the owner tosell to them at a price named by themselves--and it was always lowenough.
they bought rum at an average of two dollars a gallon and soldit at an average of ten.
they made rum the currency of the country--forthere was little or no money--and they maintained their devastating holdand kept the colony under their heel for eighteen or twenty years beforethey were finally conquered and routed by the government.
meantime, they had spread intemperance everywhere.
and they had squeezedfarm after farm out of the settlers hands for rum, and thus hadbountifully enriched themselves.
when a farmer was caught in the lastagonies of thirst they took advantage of him and sweated him for a drink.
in one instance they sold a man a gallon of rum worth two dollars for apiece of property which was sold some years later for $100,000.
when the colony was about eighteen or twenty years old it was discoveredthat the land was specially fitted for the wool-culture.
prosperityfollowed, commerce with the world began, by and by rich mines of thenoble metals were opened, immigrants flowed in, capital likewise.
theresult is the great and wealthy and enlightened commonwealth of new southwales.
it is a country that is rich in mines, wool ranches, trams, railways,steamship lines, schools, newspapers, botanical gardens, art galleries,libraries, museums, hospitals, learned societies; it is the hospitablehome of every species of culture and of every species of materialenterprise, and there is a church at every man's door, and a race-trackover the way.
all english-speaking colonies are made up of lavishly hospitable people,and new south wales and its capital are like the rest in this.
theenglish-speaking colony of the united states of america is alwayscalled lavishly hospitable by the english traveler.
as to the otherenglish-speaking colonies throughout the world from canada all around, iknow by experience that the description fits them.
i will not go moreparticularly into this matter, for i find that when writers try todistribute their gratitude here and there and yonder by detail they runacross difficulties and do some ungraceful stumbling.
mr. gane ("new south wales and victoria in 1885 "), tried to distributehis gratitude, and was not lucky:     "the inhabitants of sydney are renowned for their hospitality.
the     treatment which we experienced at the hands of this generous-hearted     people will help more than anything else to make us recollect with     pleasure our stay amongst them.
in the character of hosts and     hostesses they excel.
the 'new chum' needs only the     acquaintanceship of one of their number, and he becomes at once the     happy recipient of numerous complimentary invitations and thoughtful     kindnesses.
of the towns it has been our good fortune to visit,     none have portrayed home so faithfully as sydney."
nobody could say it finer than that.
if he had put in his cork then, andstayed away from dubbo----but no; heedless man, he pulled it again.
pulled it when he was away along in his book, and his memory of what hehad said about sydney had grown dim:     "we cannot quit the promising town of dubbo without testifying, in     warm praise, to the kind-hearted and hospitable usages of its     inhabitants.
sydney, though well deserving the character it bears     of its kindly treatment of strangers, possesses a little formality     and reserve.
in dubbo, on the contrary, though the same congenial     manners prevail, there is a pleasing degree of respectful     familiarity which gives the town a homely comfort not often met with     elsewhere.
in laying on one side our pen we feel contented in     having been able, though so late in this work, to bestow a     panegyric, however unpretentious, on a town which, though possessing     no picturesque natural surroundings, nor interesting architectural     productions, has yet a body of citizens whose hearts cannot but     obtain for their town a reputation for benevolence and     kind-heartedness."
i wonder what soured him on sydney.
it seems strange that a pleasingdegree of three or four fingers of respectful familiarity should fill aman up and give him the panegyrics so bad.
for he has them, the worstway--any one can see that.
a man who is perfectly at himself does notthrow cold detraction at people's architectural productions andpicturesque surroundings, and let on that what he prefers is a dubbonesedust-storm and a pleasing degree of respectful familiarity.
no, these areold, old symptoms; and when they appear we know that the man has got thepanegyrics.
sydney has a population of 400,000.  when a stranger from america stepsashore there, the first thing that strikes him is that the place is eightor nine times as large as he was expecting it to be; and the next thingthat strikes him is that it is an english city with american trimmings.
later on, in melbourne, he will find the american trimmings still more inevidence; there, even the architecture will often suggest america; aphotograph of its stateliest business street might be passed upon him fora picture of the finest street in a large american city.
i was told thatthe most of the fine residences were the city residences of squatters.
the name seemed out of focus somehow.
when the explanation came, itoffered a new instance of the curious changes which words, as well asanimals, undergo through change of habitat and climate.
with us, whenyou speak of a squatter you are always supposed to be speaking of a poorman, but in australia when you speak of a squatter you are supposed to bespeaking of a millionaire; in america the word indicates the possessor ofa few acres and a doubtful title, in australia it indicates a man whoselandfront is as long as a railroad, and whose title has been perfected inone way or another; in america the word indicates a man who owns a dozenhead of live stock, in australia a man who owns anywhere from fiftythousand up to half a million head; in america the word indicates a manwho is obscure and not important, in australia a man who is prominent andof the first importance; in america you take off your hat to no squatter,in australia you do; in america if your uncle is a squatter you keep itdark, in australia you advertise it; in america if your friend is asquatter nothing comes of it, but with a squatter for your friend inaustralia you may sup with kings if there are any around.
in australia it takes about two acres and a half of pastureland (somepeople say twice as many), to support a sheep; and when the squatter hashalf a million sheep his private domain is about as large as rhodeisland, to speak in general terms.
his annual wool crop may be worth aquarter or a half million dollars.
he will live in a palace in melbourne or sydney or some other of thelarge cities, and make occasional trips to his sheep-kingdom severalhundred miles away in the great plains to look after his battalions ofriders and shepherds and other hands.
he has a commodious dwelling outthere, and if he approve of you he will invite you to spend a week in it,and will make you at home and comfortable, and let you see the greatindustry in all its details, and feed you and slake you and smoke youwith the best that money can buy.
on at least one of these vast estates there is a considerable town, withall the various businesses and occupations that go to make an importanttown; and the town and the land it stands upon are the property of thesquatters.
i have seen that town, and it is not unlikely that there areother squatter-owned towns in australia.
australia supplies the world not only with fine wool, but with muttonalso.
the modern invention of cold storage and its application in shipshas created this great trade.
in sydney i visited a huge establishmentwhere they kill and clean and solidly freeze a thousand sheep a day, forshipment to england.
the australians did not seem to me to differ noticeably from americans,either in dress, carriage, ways, pronunciation, inflections, or generalappearance.
there were fleeting and subtle suggestions of their englishorigin, but these were not pronounced enough, as a rule, to catch one'sattention.
the people have easy and cordial manners from the beginning--from the moment that the introduction is completed.
this is american.
to put it in another way, it is english friendliness with the englishshyness and self-consciousness left out.
now and then--but this is rare--one hears such words as piper for paper,lydy for lady, and tyble for table fall from lips whence one would notexpect such pronunciations to come.
there is a superstition prevalent insydney that this pronunciation is an australianism, but people who havebeen "home"--as the native reverently and lovingly calls england--knowbetter.
it is "costermonger."
all over australasia this pronunciationis nearly as common among servants as it is in london among theuneducated and the partially educated of all sorts and conditions ofpeople.
that mislaid 'y' is rather striking when a person gets enough ofit into a short sentence to enable it to show up.
in the hotel in sydneythe chambermaid said, one morning:"the tyble is set, and here is the piper; and if the lydy is ready i'lltell the wyter to bring up the breakfast."
i have made passing mention, a moment ago, of the native australasian'scustom of speaking of england as "home."
it was always pretty to hearit, and often it was said in an unconsciously caressing way that made ittouching; in a way which transmuted a sentiment into an embodiment, andmade one seem to see australasia as a young girl stroking motherengland's old gray head.
in the australasian home the table-talk is vivacious and unembarrassed;it is without stiffness or restraint.
this does not remind one ofengland so much as it does of america.
but australasia is strictlydemocratic, and reserves and restraints are things that are bred bydifferences of rank.
english and colonial audiences are phenomenally alert and responsive.
where masses of people are gathered together in england, caste issubmerged, and with it the english reserve; equality exists for themoment, and every individual is free; so free from any consciousness offetters, indeed, that the englishman's habit of watching himself andguarding himself against any injudicious exposure of his feelings isforgotten, and falls into abeyance--and to such a degree indeed, that hewill bravely applaud all by himself if he wants to--an exhibition ofdaring which is unusual elsewhere in the world.
but it is hard to move a new english acquaintance when he is by himself,or when the company present is small and new to him.
he is on his guardthen, and his natural reserve is to the fore.
this has given him thefalse reputation of being without humor and without the appreciation ofhumor.
americans are not englishmen, and american humor is not english humor;but both the american and his humor had their origin in england, and havemerely undergone changes brought about by changed conditions and a newenvironment.
about the best humorous speeches i have yet heard were acouple that were made in australia at club suppers--one of them by anenglishman, the other by an australian.
in sydney i had a large dream, and in the course of talk i told it to amissionary from india who was on his way to visit some relatives in newzealand.
i dreamed that the visible universe is the physical person ofgod; that the vast worlds that we see twinkling millions of miles apartin the fields of space are the blood corpuscles in his veins; and that weand the other creatures are the microbes that charge with multitudinouslife the corpuscles.
mr. x., the missionary, considered the dream awhile, then said:     "it is not surpassable for magnitude, since its metes and bounds are     the metes and bounds of the universe itself; and it seems to me that     it almost accounts for a thing which is otherwise nearly     unaccountable--the origin of the sacred legends of the hindoos.
perhaps they dream them, and then honestly believe them to be divine     revelations of fact.
it looks like that, for the legends are built     on so vast a scale that it does not seem reasonable that plodding     priests would happen upon such colossal fancies when awake."
he told some of the legends, and said that they were implicitly believedby all classes of hindoos, including those of high social position andintelligence; and he said that this universal credulity was a greathindrance to the missionary in his work.
then he said something likethis:     "at home, people wonder why christianity does not make faster     progress in india.
they hear that the indians believe easily, and     that they have a natural trust in miracles and give them a     hospitable reception.
then they argue like this: since the indian     believes easily, place christianity before them and they must     believe; confirm its truths by the biblical miracles, and they will     no longer doubt.
the natural deduction is, that as christianity     makes but indifferent progress in india, the fault is with us: we     are not fortunate in presenting the doctrines and the miracles.
"but the truth is, we are not by any means so well equipped as they     think.
we have not the easy task that they imagine.
to use a     military figure, we are sent against the enemy with good powder in     our guns, but only wads for bullets; that is to say, our miracles     are not effective; the hindoos do not care for them; they have more     extraordinary ones of their own.
all the details of their own     religion are proven and established by miracles; the details of ours     must be proven in the same way.
when i first began my work in india     i greatly underestimated the difficulties thus put upon my task.
a     correction was not long in coming.
i thought as our friends think     at home--that to prepare my childlike wonder-lovers to listen with     favor to my grave message i only needed to charm the way to it with     wonders, marvels, miracles.
with full confidence i told the wonders     performed by samson, the strongest man that had ever lived--for so i     called him.
"at first i saw lively anticipation and strong interest in the faces     of my people, but as i moved along from incident to incident of the     great story, i was distressed to see that i was steadily losing the     sympathy of my audience.
i could not understand it.
it was a     surprise to me, and a disappointment.
before i was through, the     fading sympathy had paled to indifference.
thence to the end the     indifference remained; i was not able to make any impression upon     it.
"a good old hindoo gentleman told me where my trouble lay.
he said     'we hindoos recognize a god by the work of his hands--we accept no     other testimony.
apparently, this is also the rule with you     christians.
and we know when a man has his power from a god by the     fact that he does things which he could not do, as a man, with the     mere powers of a man.
plainly, this is the christian's way also, of     knowing when a man is working by a god's power and not by his own.
you saw that there was a supernatural property in the hair of     samson; for you perceived that when his hair was gone he was as     other men.
it is our way, as i have said.
there are many nations     in the world, and each group of nations has its own gods, and will     pay no worship to the gods of the others.
each group believes its     own gods to be strongest, and it will not exchange them except for     gods that shall be proven to be their superiors in power.
man is     but a weak creature, and needs the help of gods--he cannot do     without it.
shall he place his fate in the hands of weak gods when     there may be stronger ones to be found?
that would be foolish.
no,     if he hear of gods that are stronger than his own, he should not     turn a deaf ear, for it is not a light matter that is at stake.
how     then shall he determine which gods are the stronger, his own or     those that preside over the concerns of other nations?
by comparing     the known works of his own gods with the works of those others;     there is no other way.
now, when we make this comparison, we are     not drawn towards the gods of any other nation.
our gods are shown     by their works to be the strongest, the most powerful.
the     christians have but few gods, and they are new--new, and not strong;     as it seems to us.
they will increase in number, it is true, for     this has happened with all gods, but that time is far away, many     ages and decades of ages away, for gods multiply slowly, as is meet     for beings to whom a thousand years is but a single moment.
our own     gods have been born millions of years apart.
the process is slow,     the gathering of strength and power is similarly slow.
in the slow     lapse of the ages the steadily accumulating power of our gods has at     last become prodigious.
we have a thousand proofs of this in the     colossal character of their personal acts and the acts of ordinary     men to whom they have given supernatural qualities.
to your samson     was given supernatural power, and when he broke the withes, and slew     the thousands with the jawbone of an ass, and carried away the     gate's of the city upon his shoulders, you were amazed--and also     awed, for you recognized the divine source of his strength.
but it     could not profit to place these things before your hindoo     congregation and invite their wonder; for they would compare them     with the deed done by hanuman, when our gods infused their divine     strength into his muscles; and they would be indifferent to them--as     you saw.
in the old, old times, ages and ages gone by, when our god     rama was warring with the demon god of ceylon, rama bethought him to     bridge the sea and connect ceylon with india, so that his armies     might pass easily over; and he sent his general, hanuman, inspired     like your own samson with divine strength, to bring the materials     for the bridge.
in two days hanuman strode fifteen hundred miles,     to the himalayas, and took upon his shoulder a range of those lofty     mountains two hundred miles long, and started with it toward ceylon.
it was in the night; and, as he passed along the plain, the people     of govardhun heard the thunder of his tread and felt the earth     rocking under it, and they ran out, and there, with their snowy     summits piled to heaven, they saw the himalayas passing by.
and as     this huge continent swept along overshadowing the earth, upon its     slopes they discerned the twinkling lights of a thousand sleeping     villages, and it was as if the constellations were filing in     procession through the sky.
while they were looking, hanuman     stumbled, and a small ridge of red sandstone twenty miles long was     jolted loose and fell.
half of its length has wasted away in the     course of the ages, but the other ten miles of it remain in the     plain by govardhun to this day as proof of the might of the     inspiration of our gods.
you must know, yourself, that hanuman     could not have carried those mountains to ceylon except by the     strength of the gods.
you know that it was not done by his own     strength, therefore, you know that it was done by the strength of     the gods, just as you know that samson carried the gates by the     divine strength and not by his own.
i think you must concede two     things:  first, that in carrying the gates of the city upon his     shoulders, samson did not establish the superiority of his gods over     ours; secondly, that his feat is not supported by any but verbal     evidence, while hanuman's is not only supported by verbal evidence,     but this evidence is confirmed, established, proven, by visible,     tangible evidence, which is the strongest of all testimony.
we have     the sandstone ridge, and while it remains we cannot doubt, and shall     not.
have you the gates?'"
one is sure to be struck by the liberal way in which australasia spendsmoney upon public works--such as legislative buildings, town halls,hospitals, asylums, parks, and botanical gardens.
i should say thatwhere minor towns in america spend a hundred dollars on the town hall andon public parks and gardens, the like towns in australasia spend athousand.
and i think that this ratio will hold good in the matter ofhospitals, also.
i have seen a costly and well-equipped, andarchitecturally handsome hospital in an australian village of fifteenhundred inhabitants.
it was built by private funds furnished by thevillagers and the neighboring planters, and its running expenses weredrawn from the same sources.
i suppose it would be hard to match this inany country.
this village was about to close a contract for lighting itsstreets with the electric light, when i was there.
that is ahead oflondon.
london is still obscured by gas--gas pretty widely scattered,too, in some of the districts; so widely indeed, that except on moonlightnights it is difficult to find the gas lamps.
the botanical garden of sydney covers thirty-eight acres, beautifullylaid out and rich with the spoil of all the lands and all the climes ofthe world.
the garden is on high ground in the middle of the town,overlooking the great harbor, and it adjoins the spacious grounds ofgovernment house--fifty-six acres; and at hand also, is a recreationground containing eighty-two acres.
in addition, there are thezoological gardens, the race-course, and the great cricket-grounds wherethe international matches are played.
therefore there is plenty of roomfor reposeful lazying and lounging, and for exercise too, for such aslike that kind of work.
there are four specialties attainable in the way of social pleasure.
ifyou enter your name on the visitor's book at government house you willreceive an invitation to the next ball that takes place there, if nothingcan be proven against you.
and it will be very pleasant; for you willsee everybody except the governor, and add a number of acquaintances andseveral friends to your list.
the governor will be in england.
the continent has four or five governors, and i do not knowhow many it takes to govern the outlying archipelago; but anyway you willnot see them.
when they are appointed they come out from england and getinaugurated, and give a ball, and help pray for rain, and get aboard shipand go back home.
and so the lieutenant-governor has to do all the work.
i was in australasia three months and a half, and saw only one governor.
the others were at home.
the australasian governor would not be so restless, perhaps, if he had awar, or a veto, or something like that to call for his reserve-energies,but he hasn't.
there isn't any war, and there isn't any veto in hishands.
and so there is really little or nothing doing in his line.
thecountry governs itself, and prefers to do it; and is so strenuous aboutit and so jealous of its independence that it grows restive if even theimperial government at home proposes to help; and so the imperial veto,while a fact, is yet mainly a name.
thus the governor's functions are much more limited than are a governor'sfunctions with us.
and therefore more fatiguing.
he is the apparenthead of the state, he is the real head of society.
he representsculture, refinement, elevated sentiment, polite life, religion; and byhis example he propagates these, and they spread and flourish and beargood fruit.
he creates the fashion, and leads it.
his ball is the ballof balls, and his countenance makes the horse-race thrive.
he is usually a lord, and this is well; for his position compels him tolead an expensive life, and an english lord is generally well equippedfor that.
another of sydney's social pleasures is the visit to the admiralty house;which is nobly situated on high ground overlooking the water.
the trimboats of the service convey the guests thither; and there, or on boardthe flag-ship, they have the duplicate of the hospitalities of governmenthouse.
the admiral commanding a station in british waters is a magnateof the first degree, and he is sumptuously housed, as becomes the dignityof his office.
third in the list of special pleasures is the tour of the harbor in afine steam pleasure-launch.
your richer friends own boats of this kind,and they will invite you, and the joys of the trip will make a long dayseem short.
and finally comes the shark-fishing.
sydney harbor is populous with thefinest breeds of man-eating sharks in the world.
some people make theirliving catching them; for the government pays a cash bounty on them.
thelarger the shark the larger the bounty, and some of the sharks are twentyfeet long.
you not only get the bounty, but everything that is in theshark belongs to you.
sometimes the contents are quite valuable.
the shark is the swiftest fish that swims.
the speed of the fasteststeamer afloat is poor compared to his.
and he is a great gad-about, androams far and wide in the oceans, and visits the shores of all of them,ultimately, in the course of his restless excursions.
i have a tale totell now, which has not as yet been in print.
in 1870 a young strangerarrived in sydney, and set about finding something to do; but he knew noone, and brought no recommendations, and the result was that he got noemployment.
he had aimed high, at first, but as time and his moneywasted away he grew less and less exacting, until at last he was willingto serve in the humblest capacities if so he might get bread and shelter.
but luck was still against him; he could find no opening of any sort.
finally his money was all gone.
he walked the streets all day, thinking;he walked them all night, thinking, thinking, and growing hungrier andhungrier.
at dawn he found himself well away from the town and driftingaimlessly along the harbor shore.
as he was passing by a noddingshark-fisher the man looked up and said----"say, young fellow, take my line a spell, and change my luck for me."
"how do you know i won't make it worse?"
"because you can't.
it has been at its worst all night.
if you can'tchange it, no harm's done; if you do change it, it's for the better,of course.
"all right, what will you give?"
"i'll give you the shark, if you catch one."
"and i will eat it, bones and all.
give me the line."
"here you are.
i will get away, now, for awhile, so that my luck won'tspoil yours; for many and many a time i've noticed that if----there, pullin, pull in, man, you've got a bite!
i knew how it would be.
why, iknew you for a born son of luck the minute i saw you.
it was an unusually large shark--"a full nineteen-footer," the fishermansaid, as he laid the creature open with his knife.
"now you rob him, young man, while i step to my hamper for a fresh bait.
there's generally something in them worth going for.
you've changed myluck, you see.
but my goodness, i hope you haven't changed your own."
"oh, it wouldn't matter; don't worry about that.
get your bait.
when the fisherman got back the young man had just finished washing hishands in the bay, and was starting away.
"what, you are not going?"
"but what about your shark?"
why, what use is he to me?"
"what use is he?
i like that.
don't you know that we can go and reporthim to government, and you'll get a clean solid eighty shillings bounty?
hard cash, you know.
what do you think about it now?"
"oh, well, you can collect it."
"and keep it?
is that what you mean?"
"well, this is odd.
you're one of those sort they call eccentrics, ijudge.
the saying is, you mustn't judge a man by his clothes, and i'mbelieving it now.
why yours are looking just ratty, don't you know; andyet you must be rich."
the young man walked slowly back to the town, deeply musing as he went.
he halted a moment in front of the best restaurant, then glanced at hisclothes and passed on, and got his breakfast at a "stand-up."
there wasa good deal of it, and it cost five shillings.
he tendered a sovereign,got his change, glanced at his silver, muttered to himself, "there isn'tenough to buy clothes with," and went his way.
at half-past nine the richest wool-broker in sydney was sitting in hismorning-room at home, settling his breakfast with the morning paper.
aservant put his head in and said:"there's a sundowner at the door wants to see you, sir."
"what do you bring that kind of a message here for?
send him about hisbusiness."
"he won't go, sir.
"he won't go?
that's--why, that's unusual.
he's one of two things,then: he's a remarkable person, or he's crazy.
is he crazy?"
he don't look it."
"then he's remarkable.
what does he say he wants?"
"he won't tell, sir; only says it's very important."
"and won't go.
does he say he won't go?"
"says he'll stand there till he sees you, sir, if it's all day."
"and yet isn't crazy.
show him up."
the sundowner was shown in.
the broker said to himself, "no, he's notcrazy; that is easy to see; so he must be the other thing."
then aloud, "well, my good fellow, be quick about it; don't waste anywords; what is it you want?"
"i want to borrow a hundred thousand pounds."
(it's a mistake; he is crazy .
no--he can't be--notwith that eye.)
why, you take my breath away.
come, who are you?"
"nobody that you know."
"what is your name?"
"no, i don't remember hearing the name before.
now then--just forcuriosity's sake--what has sent you to me on this extraordinary errand?"
"the intention to make a hundred thousand pounds for you and as much formyself within the next sixty days."
"well, well, well.
it is the most extraordinary idea that--sit down--youinterest me.
and somehow you--well, you fascinate me; i think that thatis about the word.
and it isn't your proposition--no, that doesn'tfascinate me; it's something else, i don't quite know what; somethingthat's born in you and oozes out of you, i suppose.
now then just forcuriosity's sake again, nothing more: as i understand it, it is yourdesire to bor----""i said intention."
"pardon, so you did.
i thought it was an unheedful use of the word--anunheedful valuing of its strength, you know."
"i knew its strength."
"well, i must say--but look here, let me walk the floor a little, my mindis getting into a sort of whirl, though you don't seem disturbed any.
(plainly this young fellow isn't crazy; but as to his being remarkable--well, really he amounts to that, and something over.)
now then, ibelieve i am beyond the reach of further astonishment.
strike, and sparenot.
what is your scheme?"
"to buy the wool crop--deliverable in sixty days."
"what, the whole of it?"
"the whole of it."
"no, i was not quite out of the reach of surprises, after all.
why, howyou talk!
do you know what our crop is going to foot up?"
"two and a half million sterling--maybe a little more."
"well, you've got your statistics right, any way.
now, then, do you knowwhat the margins would foot up, to buy it at sixty days?"
"the hundred thousand pounds i came here to get."
"right, once more.
well, dear me, just to see what would happen, i wishyou had the money.
and if you had it, what would you do with it?"
"i shall make two hundred thousand pounds out of it in sixty days."
"you mean, of course, that you might make it if----""i said 'shall'."
"yes, by george, you did say 'shall'!
you are the most definite devil iever saw, in the matter of language.
dear, dear, dear, look here!
definite speech means clarity of mind.
upon my word i believe you've gotwhat you believe to be a rational reason, for venturing into this house,an entire stranger, on this wild scheme of buying the wool crop of anentire colony on speculation.
bring it out--i am prepared--acclimatized,if i may use the word.
why would you buy the crop, and why would youmake that sum out of it?
that is to say, what makes you think you----""i don't think--i know."
how do you know?"
"because france has declared war against germany, and wool has gone upfourteen per cent.
in london and is still rising."
now then, i've got you!
such a thunderbolt as you havejust let fly ought to have made me jump out of my chair, but it didn'tstir me the least little bit, you see.
and for a very simple reason: ihave read the morning paper.
you can look at it if you want to.
thefastest ship in the service arrived at eleven o'clock last night, fiftydays out from london.
all her news is printed here.
there are nowar-clouds anywhere; and as for wool, why, it is the low-spiritedestcommodity in the english market.
it is your turn to jump, now .
well, why, don't you jump?
why do you sit there in that placid fashion,when----""because i have later news."
oh, come--later news than fifty days, brought steaming hotfrom london by the----""my news is only ten days old."
"oh, mun-chausen, hear the maniac talk!
where did you get it?"
"got it out of a shark."
"oh, oh, oh, this is too much!
call the police bring the gun--raise the town!
all the asylums in christendom have broken loose inthesingle person of----""sit down!
and collect yourself.
where is the use in getting excited?
am i excited?
there is nothing to get excited about.
when i make astatement which i cannot prove, it will be time enough for you to beginto offer hospitality to damaging fancies about me and my sanity."
"oh, a thousand, thousand pardons!
i ought to be ashamed of myself, andi am ashamed of myself for thinking that a little bit of a circumstancelike sending a shark to england to fetch back a market report----""what does your middle initial stand for, sir?"
what are you writing?"
"wait a moment.
proof about the shark--and another matter.
there--now it is done.
let me see; it says--it says oh, come, this isinteresting!
prove what you say here, and i'll putup the money, and double as much, if necessary, and divide the winningswith you, half and half.
there, now--i've signed; make your promise goodif you can.
show me a copy of the london times only ten days old."
"here it is--and with it these buttons and a memorandum book thatbelonged to the man the shark swallowed.
swallowed him in the thames,without a doubt; for you will notice that the last entry in the book isdated 'london,' and is of the same date as the times, and says, 'berconfequentz der kreigeseflarun, reife ich heute nach deutchland ab, aurbak ich mein leben auf dem ultar meines landes legen mag'----, as cleannative german as anybody can put upon paper, and means that inconsequence of the declaration of war, this loyal soul is leaving forhome to-day, to fight.
and he did leave, too, but the shark had himbefore the day was done, poor fellow."
"and a pity, too.
but there are times for mourning, and we will attendto this case further on; other matters are pressing, now.
i will go downand set the machinery in motion in a quiet way and buy the crop.
it willcheer the drooping spirits of the boys, in a transitory way.
everythingis transitory in this world.
sixty days hence, when they are called todeliver the goods, they will think they've been struck by lightning.
butthere is a time for mourning, and we will attend to that case along withthe other one.
come along, i'll take you to my tailor.
what did you sayyour name is?"
"it is hard to remember.
however, i think you will make it easier by andby, if you live.
there are three kinds of people--commonplace men,remarkable men, and lunatics.
i'll classify you with the remarkables,and take the chances."
the deal went through, and secured to the young stranger the firstfortune he ever pocketed.
the people of sydney ought to be afraid of the sharks, but for somereason they do not seem to be.
on saturdays the young men go out intheir boats, and sometimes the water is fairly covered with the littlesails.
a boat upsets now and then, by accident, a result of tumultuousskylarking; sometimes the boys upset their boat for fun--such as it iswith sharks visibly waiting around for just such an occurrence.
theyoung fellows scramble aboard whole--sometimes--not always.
tragedieshave happened more than once.
while i was in sydney it was reported thata boy fell out of a boat in the mouth of the paramatta river and screamedfor help and a boy jumped overboard from another boat to save him fromthe assembling sharks; but the sharks made swift work with the lives ofboth.
the government pays a bounty for the shark; to get the bounty thefishermen bait the hook or the seine with agreeable mutton; the newsspreads and the sharks come from all over the pacific ocean to get thefree board.
in time the shark culture will be one of the most successfulthings in the colony.
my health had broken down in new york in may; it had remained in adoubtful but fairish condition during a succeeding period of 82 days; itbroke again on the pacific.
it broke again in sydney, but not untilafter i had had a good outing, and had also filled my lectureengagements.
this latest break lost me the chance of seeing queensland.
in the circumstances, to go north toward hotter weather was notadvisable.
so we moved south with a westward slant, 17 hours by rail to the capitalof the colony of victoria, melbourne--that juvenile city of sixty years,and half a million inhabitants.
on the map the distance looked small;but that is a trouble with all divisions of distance in such a vastcountry as australia.
the colony of victoria itself looks small on themap--looks like a county, in fact--yet it is about as large as england,scotland, and wales combined.
or, to get another focus upon it, it isjust 80 times as large as the state of rhode island, and one-third aslarge as the state of texas.
outside of melbourne, victoria seems to be owned by a handful ofsquatters, each with a rhode island for a sheep farm.
that is theimpression which one gathers from common talk, yet the wool industry ofvictoria is by no means so great as that of new south wales.
the climateof victoria is favorable to other great industries--among others,wheat-growing and the making of wine.
we took the train at sydney at about four in the afternoon.
it wasamerican in one way, for we had a most rational sleeping car; also thecar was clean and fine and new--nothing about it to suggest the rollingstock of the continent of europe.
but our baggage was weighed, and extraweight charged for.
that was continental.
continental and troublesome.
any detail of railroading that is not troublesome cannot honorably bedescribed as continental.
the tickets were round-trip ones--to melbourne, and clear to adelaide insouth australia, and then all the way back to sydney.
twelve hundredmore miles than we really expected to make; but then as the round tripwouldn't cost much more than the single trip, it seemed well enough tobuy as many miles as one could afford, even if one was not likely to needthem.
a human being has a natural desire to have more of a good thingthan he needs.
now comes a singular thing: the oddest thing, the strangest thing, themost baffling and unaccountable marvel that australasia can show.
at thefrontier between new south wales and victoria our multitude of passengerswere routed out of their snug beds by lantern-light in the morning in thebiting-cold of a high altitude to change cars on a road that has no breakin it from sydney to melbourne!
think of the paralysis of intellect thatgave that idea birth; imagine the boulder it emerged from on somepetrified legislator's shoulders.
it is a narrow-gage road to the frontier, and a broader gauge thence tomelbourne.
the two governments were the builders of the road and are theowners of it.
one or two reasons are given for this curious state ofthings.
one is, that it represents the jealousy existing between thecolonies--the two most important colonies of australasia.
what the otherone is, i have forgotten.
but it is of no consequence.
it could be butanother effort to explain the inexplicable.
all passengers fret at the double-gauge; all shippers of freight must ofcourse fret at it; unnecessary expense, delay, and annoyance are imposedupon everybody concerned, and no one is benefitted.
each australian colony fences itself off from its neighbor with acustom-house.
personally, i have no objection, but it must be a gooddeal of inconvenience to the people.
we have something resembling ithere and there in america, but it goes by another name.
the large empireof the pacific coast requires a world of iron machinery, and couldmanufacture it economically on the spot if the imposts on foreign ironwere removed.
but they are not.
protection to pennsylvania and alabamaforbids it.
the result to the pacific coast is the same as if there wereseveral rows of custom-fences between the coast and the east.
ironcarted across the american continent at luxurious railway rates would bevaluable enough to be coined when it arrived.
we changed cars.
this was at albury.
and it was there, i think, thatthe growing day and the early sun exposed the distant range called theblue mountains.
as the australians say,but it was a stunning color, that blue.
deep, strong, rich, exquisite;towering and majestic masses of blue--a softly luminous blue, asmouldering blue, as if vaguely lit by fires within.
it extinguished theblue of the sky--made it pallid and unwholesome, whitey and washed-out.
a wonderful color--just divine.
a resident told me that those were not mountains; he said they wererabbit-piles.
and explained that long exposure and the over-ripecondition of the rabbits was what made them look so blue.
this man mayhave been right, but much reading of books of travel has made medistrustful of gratis information furnished by unofficial residents of acountry.
the facts which such people give to travelers are usuallyerroneous, and often intemperately so.
the rabbit-plague has indeed beenvery bad in australia, and it could account for one mountain, but not fora mountain range, it seems to me.
it is too large an order.
we breakfasted at the station.
a good breakfast, except the coffee; andcheap.
the government establishes the prices and placards them.
thewaiters were men, i think; but that is not usual in australasia.
theusual thing is to have girls.
no, not girls, young ladies--generallyduchesses.
they would attract attention at any royal levee ineurope.
even empresses and queens do not dress as they do.
not thatthey could not afford it, perhaps, but they would not know how.
all the pleasant morning we slid smoothly along over the plains, throughthin--not thick--forests of great melancholy gum trees, with trunksrugged with curled sheets of flaking bark--erysipelas convalescents, soto speak, shedding their dead skins.
and all along were tiny cabins,built sometimes of wood, sometimes of gray-blue corrugated iron; andthe doorsteps and fences were clogged with children--rugged littlesimply-clad chaps that looked as if they had been imported from thebanks of the mississippi without breaking bulk.
and there were little villages, with neat stations well placarded withshowy advertisements--mainly of almost too self-righteous brands of"sheepdip."
if that is the name--and i think it is.
it is a stuff liketar, and is dabbed on to places where the shearer clips a piece out ofthe sheep.
it bars out the flies, and has healing properties, and a nipto it which makes the sheep skip like the cattle on a thousand hills.
itis not good to eat.
that is, it is not good to eat except when mixedwith railroad coffee.
it improves railroad coffee.
without it railroadcoffee is too vague.
but with it, it is quite assertive andenthusiastic.
by itself, railroad coffee is too passive; but sheep-dipmakes it wake up and get down to business.
i wonder where they getrailroad coffee?
we saw birds, but not a kangaroo, not an emu, not an ornithorhynchus, nota lecturer, not a native.
indeed, the land seemed quite destitute ofgame.
but i have misused the word native.
in australia it is applied toaustralian-born whites only.
i should have said that we saw noaboriginals--no "blackfellows."
and to this day i have never seen one.
in the great museums you will find all the other curiosities, but in thecurio of chiefest interest to the stranger all of them are lacking.
wehave at home an abundance of museums, and not an american indian in them.
it is clearly an absurdity, but it never struck me before.
truth is stranger than fiction, but it is because fiction is obliged tostick to possibilities; truth isn't.
--pudd'nhead wilson's new calendar.
the air was balmy and delicious, the sunshine radiant; it was a charmingexcursion.
in the course of it we came to a town whose odd name wasfamous all over the world a quarter of a century ago--wagga-wagga.
thiswas because the tichborne claimant had kept a butcher-shop there.
it wasout of the midst of his humble collection of sausages and tripe that hesoared up into the zenith of notoriety and hung there in the wastes ofspace a time, with the telescopes of all nations leveled at him inunappeasable curiosity--curiosity as to which of the two long-missingpersons he was:  arthur orton, the mislaid roustabout of wapping, or sirroger tichborne, the lost heir of a name and estates as old as englishhistory.
we all know now, but not a dozen people knew then; and thedozen kept the mystery to themselves and allowed the most intricate andfascinating and marvelous real-life romance that has ever been playedupon the world's stage to unfold itself serenely, act by act, in abritish court by the long and laborious processes of judicialdevelopment.
when we recall the details of that great romance we marvel to see whatdaring chances truth may freely take in constructing a tale, as comparedwith the poor little conservative risks permitted to fiction.
thefiction-artist could achieve no success with the materials of thissplendid tichborne romance.
he would have to drop out the chief characters; the public would say suchpeople are impossible.
he would have to drop out a number of the mostpicturesque incidents; the public would say such things could neverhappen.
and yet the chief characters did exist, and the incidents didhappen.
it cost the tichborne estates $400,000 to unmask the claimant and drivehim out; and even after the exposure multitudes of englishmen stillbelieved in him.
it cost the british government another $400,000 toconvict him of perjury; and after the conviction the same old multitudesstill believed in him; and among these believers were many educated andintelligent men; and some of them had personally known the real sirroger.
the claimant was sentenced to 14 years' imprisonment.
when hegot out of prison he went to new york and kept a whisky saloon in thebowery for a time, then disappeared from view.
he always claimed to be sir roger tichborne until death called for him.
this was but a few months ago--not very much short of a generation sincehe left wagga-wagga to go and possess himself of his estates.
on hisdeath-bed he yielded up his secret, and confessed in writing that he wasonly arthur orton of wapping, able seaman and butcher--that and nothingmore.
but it is scarcely to be doubted that there are people whom evenhis dying confession will not convince.
the old habit of assimilatingincredibilities must have made strong food a necessity in their case; aweaker article would probably disagree with them.
i was in london when the claimant stood his trial for perjury.
iattended one of his showy evenings in the sumptuous quarters provided forhim from the purses of his adherents and well-wishers.
he was in eveningdress, and i thought him a rather fine and stately creature.
there wereabout twenty-five gentlemen present; educated men, men moving in goodsociety, none of them commonplace; some of them were men of distinction,none of them were obscurities.
they were his cordial friends andadmirers.
it was "sir roger," always "sir roger," on all hands; no onewithheld the title, all turned it from the tongue with unction, and as ifit tasted good.
for many years i had had a mystery in stock.
melbourne, and onlymelbourne, could unriddle it for me.
in 1873 i arrived in london with mywife and young child, and presently received a note from naples signed bya name not familiar to me.
it was not bascom, and it was not henry; buti will call it henry bascom for convenience's sake.
this note, of aboutsix lines, was written on a strip of white paper whose end-edges wereragged.
i came to be familiar with those strips in later years.
theirsize and pattern were always the same.
their contents were usually tothe same effect: would i and mine come to the writer's country-place inengland on such and such a date, by such and such a train, and staytwelve days and depart by such and such a train at the end of thespecified time?
a carriage would meet us at the station.
these invitations were always for a long time ahead; if we were ineurope, three months ahead; if we were in america, six to twelve monthsahead.
they always named the exact date and train for the beginning andalso for the end of the visit.
this first note invited us for a date three months in the future.
itasked us to arrive by the 4.10 p.m. train from london, august 6th.
thecarriage would be waiting.
the carriage would take us away seven dayslater-train specified.
and there were these words: "speak to tomhughes."
i showed the note to the author of "tom brown at rugby," and he said:"accept, and be thankful."
he described mr. bascom as being a man of genius, a man of fineattainments, a choice man in every way, a rare and beautiful character.
he said that bascom hall was a particularly fine example of the statelymanorial mansion of elizabeth's days, and that it was a house worth goinga long way to see--like knowle; that mr. b. was of a social disposition;liked the company of agreeable people, and always had samples of the sortcoming and going.
we paid the visit.
we paid others, in later years--the last one in 1879.soon after that mr. bascom started on a voyage around the world in asteam yacht--a long and leisurely trip, for he was making collections, inall lands, of birds, butterflies, and such things.
the day that president garfield was shot by the assassin guiteau, we wereat a little watering place on long island sound; and in the mail matterof that day came a letter with the melbourne post-mark on it.
it was formy wife, but i recognized mr. bascom's handwriting on the envelope, andopened it.
it was the usual note--as to paucity of lines--and waswritten on the customary strip of paper; but there was nothing usualabout the contents.
the note informed my wife that if it would be anyassuagement of her grief to know that her husband's lecture-tour inaustralia was a satisfactory venture from the beginning to the end, he,the writer, could testify that such was the case; also, that herhusband's untimely death had been mourned by all classes, as she wouldalready know by the press telegrams, long before the reception of thisnote; that the funeral was attended by the officials of the colonial andcity governments; and that while he, the writer, her friend and mine, hadnot reached melbourne in time to see the body, he had at least had thesad privilege of acting as one of the pall-bearers.
my first thought was, why didn't he have the coffin opened?
he wouldhave seen that the corpse was an imposter, and he could have gone rightahead and dried up the most of those tears, and comforted those sorrowinggovernments, and sold the remains and sent me the money.
i did nothing about the matter.
i had set the law after living lecturedoubles of mine a couple of times in america, and the law had not beenable to catch them; others in my trade had tried to catch theirimpostor-doubles and had failed.
then where was the use in harrying aghost?
none--and so i did not disturb it.
i had a curiosity to knowabout that man's lecture-tour and last moments, but that could wait.
when i should see mr. bascom he would tell me all about it.
but hepassed from life, and i never saw him again..  my curiosity faded away.
however, when i found that i was going to australia it revived.
andnaturally: for if the people should say that i was a dull, poor thingcompared to what i was before i died, it would have a bad effect onbusiness.
well, to my surprise the sydney journalists had never heard ofthat impostor!
i pressed them, but they were firm--they had never heardof him, and didn't believe in him.
i could not understand it; still, i thought it would all come right inmelbourne.
the government would remember; and the other mourners.
atthe supper of the institute of journalists i should find out all aboutthe matter.
but no--it turned out that they had never heard of it.
so my mystery was a mystery still.
it was a great disappointment.
ibelieved it would never be cleared up--in this life--so i dropped it outof my mind.
but at last!
just when i was least expecting it----however, this is not the place for the rest of it; i shall come to thematter again, in a far-distant chapter.
melbourne spreads around over an immense area of ground.
it is a statelycity architecturally as well as in magnitude.
it has an elaborate systemof cable-car service; it has museums, and colleges, and schools, andpublic gardens, and electricity, and gas, and libraries, and theaters,and mining centers, and wool centers, and centers of the arts andsciences, and boards of trade, and ships, and railroads, and a harbor,and social clubs, and journalistic clubs, and racing clubs, and asquatter club sumptuously housed and appointed, and as many churches andbanks as can make a living.
in a word, it is equipped with everythingthat goes to make the modern great city.
it is the largest city ofaustralasia, and fills the post with honor and credit.
it has onespecialty; this must not be jumbled in with those other things.
it isthe mitred metropolitan of the horse-racing cult.
its race-ground is themecca of australasia.
on the great annual day of sacrifice--the 5th ofnovember, guy fawkes's day--business is suspended over a stretch of landand sea as wide as from new york to san francisco, and deeper than fromthe northern lakes to the gulf of mexico; and every man and woman, ofhigh degree or low, who can afford the expense, put away their otherduties and come.
they begin to swarm in by ship and rail a fortnightbefore the day, and they swarm thicker and thicker day after day, untilall the vehicles of transportation are taxed to their uttermost to meetthe demands of the occasion, and all hotels and lodgings are bulgingoutward because of the pressure from within.
they come a hundredthousand strong, as all the best authorities say, and they pack thespacious grounds and grandstands and make a spectacle such as is never tobe seen in australasia elsewhere.
it is the "melbourne cup" that brings this multitude together.
theirclothes have been ordered long ago, at unlimited cost, and without boundsas to beauty and magnificence, and have been kept in concealment untilnow, for unto this day are they consecrate.
i am speaking of the ladies'clothes; but one might know that.
and so the grand-stands make a brilliant and wonderful spectacle, adelirium of color, a vision of beauty.
the champagne flows, everybody isvivacious, excited, happy; everybody bets, and gloves and fortunes changehands right along, all the time.
day after day the races go on, and thefun and the excitement are kept at white heat; and when each day is done,the people dance all night so as to be fresh for the race in the morning.
and at the end of the great week the swarms secure lodgings andtransportation for next year, then flock away to their remote homes andcount their gains and losses, and order next year's cup-clothes, and thenlie down and sleep two weeks, and get up sorry to reflect that a wholeyear must be put in somehow or other before they can be wholly happyagain.
the melbourne cup is the australasian national day.
it would bedifficult to overstate its importance.
it overshadows all other holidaysand specialized days of whatever sort in that congeries of colonies.
i might almost say it blots them out.
each of themgets attention, but not everybody's; each of them evokes interest, butnot everybody's; each of them rouses enthusiasm, but not everybody's; ineach case a part of the attention, interest, and enthusiasm is a matterof habit and custom, and another part of it is official and perfunctory.
cup day, and cup day only, commands an attention, an interest, and anenthusiasm which are universal--and spontaneous, not perfunctory.
cupday is supreme--it has no rival.
i can call to mind no specializedannualday, in any country, which can be named by that large name--supreme.
ican call to mind no specialized annual day, in any country, whoseapproach fires the whole land with a conflagration of conversation andpreparation and anticipation and jubilation.
no day save this one; butthis one does it.
in america we have no annual supreme day; no day whose approach makes thewhole nation glad.
we have the fourth of july, and christmas, andthanksgiving.
neither of them can claim the primacy; neither of them canarouse an enthusiasm which comes near to being universal.
eight grownamericans out of ten dread the coming of the fourth, with its pandemoniumand its perils, and they rejoice when it is gone--if still alive.
theapproach of christmas brings harassment and dread to many excellentpeople.
they have to buy a cart-load of presents, and they never knowwhat to buy to hit the various tastes; they put in three weeks of hardand anxious work, and when christmas morning comes they are sodissatisfied with the result, and so disappointed that they want to sitdown and cry.
then they give thanks that christmas comes but once ayear.
the observance of thanksgiving day--as a function--has becomegeneral of late years.
the thankfulness is not so general.
two-thirds of the nation have always had hard luck and a hardtime during the year, and this has a calming effect upon theirenthusiasm.
we have a supreme day--a sweeping and tremendous and tumultuous day, aday which commands an absolute universality of interest and excitement;but it is not annual.
it comes but once in four years; therefore itcannot count as a rival of the melbourne cup.
in great britain and ireland they have two great days--christmas and thequeen's birthday.
but they are equally popular; there is no supremacy.
i think it must be conceded that the position of the australasian day isunique, solitary, unfellowed; and likely to hold that high place a longtime.
the next things which interest us when we travel are, first, the people;next, the novelties; and finally the history of the places and countriesvisited.
novelties are rare in cities which represent the most advancedcivilization of the modern day.
when one is familiar with such cities inthe other parts of the world he is in effect familiar with the cities ofaustralasia.
the outside aspects will furnish little that is new.
therewill be new names, but the things which they represent will sometimes befound to be less new than their names.
there may be shades ofdifference, but these can easily be too fine for detection by theincompetent eye of the passing stranger.
in the larrikin he will not beable to discover a new species, but only an old one met elsewhere, andvariously called loafer, rough, tough, bummer, or blatherskite, accordingto his geographical distribution.
the larrikin differs by a shade fromthose others, in that he is more sociable toward the stranger than they,more kindly disposed, more hospitable, more hearty, more friendly.
atleast it seemed so to me, and i had opportunity to observe.
in sydney,at least.
in melbourne i had to drive to and from the lecture-theater,but in sydney i was able to walk both ways, and did it.
every night, onmy way home at ten, or a quarter past, i found the larrikin grouped inconsiderable force at several of the street corners, and he always gaveme this pleasant salutation:"hello, mark!"
"here's to you, old chap!
"say--mark!--is he dead?"
--a reference to a passage in some book of mine,though i did not detect, at that time, that that was its source.
and ididn't detect it afterward in melbourne, when i came on the stage for thefirst time, and the same question was dropped down upon me from the dizzyheight of the gallery.
it is always difficult to answer a sudden inquirylike that, when you have come unprepared and don't know what it means.
i will remark here--if it is not an indecorum--that the welcome which anamerican lecturer gets from a british colonial audience is a thing whichwill move him to his deepest deeps, and veil his sight and break hisvoice.
and from winnipeg to africa, experience will teach him nothing;he will never learn to expect it, it will catch him as a surprise eachtime.
the war-cloud hanging black over england and america made notrouble for me.
i was a prospective prisoner of war, but at dinners,suppers, on the platform, and elsewhere, there was never anything toremind me of it.
this was hospitality of the right metal, and would havebeen prominently lacking in some countries, in the circumstances.
and speaking of the war-flurry, it seemed to me to bring to light theunexpected, in a detail or two.
it seemed to relegate the war-talk tothe politicians on both sides of the water; whereas whenever aprospective war between two nations had been in the air theretofore, thepublic had done most of the talking and the bitterest.
the attitude ofthe newspapers was new also.
i speak of those of australasia and india,for i had access to those only.
they treated the subject argumentativelyand with dignity, not with spite and anger.
that was a new spirit, too,and not learned of the french and german press, either before sedan orsince.
i heard many public speeches, and they reflected the moderationof the journals.
the outlook is that the english-speaking race willdominate the earth a hundred years from now, if its sections do not getto fighting each other.
it would be a pity to spoil that prospect bybaffling and retarding wars when arbitration would settle theirdifferences so much better and also so much more definitely.
no, as i have suggested, novelties are rare in the great capitals ofmodern times.
even the wool exchange in melbourne could not be told fromthe familiar stock exchange of other countries.
wool brokers are justlike stockbrokers; they all bounce from their seats and put up theirhands and yell in unison--no stranger can tell what--and the presidentcalmly says "sold to smith & co., threpence farthing--next!"
--whenprobably nothing of the kind happened; for how should he know?
in the museums you will find acres of the most strange and fascinatingthings; but all museums are fascinating, and they do so tire your eyes,and break your back, and burn out your vitalities with their consuminginterest.
you always say you will never go again, but you do go.
thepalaces of the rich, in melbourne, are much like the palaces of the richin america, and the life in them is the same; but there the resemblanceends.
the grounds surrounding the american palace are not often large,and not often beautiful, but in the melbourne case the grounds are oftenducally spacious, and the climate and the gardeners together make them asbeautiful as a dream.
it is said that some of the country seats havegrounds--domains--about them which rival in charm and magnitude thosewhich surround the country mansion of an english lord; but i was not outin the country; i had my hands full in town.
and what was the origin of this majestic city and its efflorescence ofpalatial town houses and country seats?
its first brick was laid andits first house built by a passing convict.
australian history is almostalways picturesque; indeed, it is so curious and strange, that it isitself the chiefest novelty the country has to offer, and so it pushesthe other novelties into second and third place.
it does not read likehistory, but like the most beautiful lies.
and all of a fresh new sort,no mouldy old stale ones.
it is full of surprises, and adventures, andincongruities, and contradictions, and incredibilities; but they are alltrue, they all happened.
when we consider the immensity of the british empire in territory,population, and trade, it requires a stern exercise of faith to believein the figures which represent australasia's contribution to the empire'scommercial grandeur.
as compared with the landed estate of the britishempire, the landed estate dominated by any other power except one--russia--is not very impressive for size.
my authorities make thebritishempire not much short of a fourth larger than the russian empire.
roughly proportioned, if you will allow your entire hand to represent thebritish empire, you may then cut off the fingers a trifle above themiddle joint of the middle finger, and what is left of the hand willrepresent russia.
the populations ruled by great britain and china areabout the same--400,000,000 each.
no other power approaches thesefigures.
even russia is left far behind.
the population of australasia--4,000,000--sinks into nothingness, and islost from sight in that british ocean of 400,000,000.  yet the statisticsindicate that it rises again and shows up very conspicuously when itsshare of the empire's commerce is the matter under consideration.
thevalue of england's annual exports and imports is stated at three billionsof dollars,--[new south wales blue book.]
--and it is claimed that morethan one-tenth of this great aggregate is represented by australasia'sexports to england and imports from england.
in addition to this,australasia does a trade with countries other than england, amounting toa hundred million dollars a year, and a domestic intercolonial tradeamounting to a hundred and fifty millions.
in round numbers the 4,000,000 buy and sell about $600,000,000 worth ofgoods a year.
it is claimed that about half of this representscommodities of australasian production.
the products exported annuallyby india are worth a trifle over $500,000,000.
now, here are somefaith-straining figures:indian production (300,000,000 population), $500,000,000.
australasian production (4,000,000 population), $300,000,000.
that is to say, the product of the individual indian, annually (forexport some whither), is worth $1.75; that of the individualaustralasian (for export some whither), $75!
or, to put it in anotherway, the indian family of man and wife and three children sends away anannual result worth $8.75, while the australasian family sends away $375worth.
there are trustworthy statistics furnished by sir richard temple andothers, which show that the individual indian's whole annual product,both for export and home use, is worth in gold only $7.50; or, $37.50for the family-aggregate.
ciphered out on a like ratio ofmultiplication, the australasian family's aggregate production would benearly $1,600.
truly, nothing is so astonishing as figures, if they onceget started.
we left melbourne by rail for adelaide, the capital of the vast provinceof south australia--a seventeen-hour excursion.
on the train we foundseveral sydney friends; among them a judge who was going out on circuit,and was going to hold court at broken hill, where the celebrated silvermine is.
it seemed a curious road to take to get to that region.
brokenhill is close to the western border of new south wales, and sydney is onthe eastern border.
a fairly straight line, 700 miles long, drawnwestward from sydney, would strike broken hill, just as a somewhatshorter one drawn west from boston would strike buffalo.
the way thejudge was traveling would carry him over 2,000 miles by rail, he said;southwest from sydney down to melbourne, then northward up to adelaide,then a cant back northeastward and over the border into new south walesonce more--to broken hill.
it was like going from boston southwest torichmond, virginia, then northwest up to erie, pennsylvania, then a cantback northeast and over the border--to buffalo, new york.
but the explanation was simple.
years ago the fabulously rich silverdiscovery at broken hill burst suddenly upon an unexpectant world.
itsstocks started at shillings, and went by leaps and bounds to the mostfanciful figures.
it was one of those cases where the cook puts amonth's wages into shares, and comes next month and buys your house atyour own price, and moves into it herself; where the coachman takes a fewshares, and next month sets up a bank; and where the common sailorinvests the price of a spree, and the next month buys out the steamshipcompany and goes into business on his own hook.
in a word, it was one ofthose excitements which bring multitudes of people to a common centerwith a rush, and whose needs must be supplied, and at once.
adelaide wasclose by, sydney was far away.
adelaide threw a short railway across theborder before sydney had time to arrange for a long one; it was not worthwhile for sydney to arrange at all.
the whole vast trade-profit ofbroken hill fell into adelaide's hands, irrevocably.
new south walesfurnishes law for broken hill and sends her judges 2,000 miles--mainlythrough alien countries--to administer it, but adelaide takes thedividends and makes no moan.
we started at 4.20 in the afternoon, and moved across level plains untilnight.
in the morning we had a stretch of "scrub" country--the kind ofthingwhich is so useful to the australian novelist.
in the scrub the hostileaboriginal lurks, and flits mysteriously about, slipping out from time totime to surprise and slaughter the settler; then slipping back again, andleaving no track that the white man can follow.
in the scrub thenovelist's heroine gets lost, search fails of result; she wanders hereand there, and finally sinks down exhausted and unconscious, and thesearchers pass within a yard or two of her, not suspecting that she isnear, and by and by some rambler finds her bones and the pathetic diarywhich she had scribbled with her failing hand and left behind.
nobodycan find a lost heroine in the scrub but the aboriginal "tracker," and hewill not lend himself to the scheme if it will interfere with thenovelist's plot.
the scrub stretches miles and miles in all directions,and looks like a level roof of bush-tops without a break or a crack in it--as seamless as a blanket, to all appearance.
one might as well walkunder water and hope to guess out a route and stick to it, i shouldthink.
yet it is claimed that the aboriginal "tracker" was able to huntout people lost in the scrub.
also in the "bush"; also in the desert;and even follow them over patches of bare rocks and over alluvial groundwhich had to all appearance been washed clear of footprints.
from reading australian books and talking with the people, i becameconvinced that the aboriginal tracker's performances evince a craft, apenetration, a luminous sagacity, and a minuteness and accuracy ofobservation in the matter of detective-work not found in nearly soremarkable a degree in any other people, white or colored.
in anofficial account of the blacks of australia published by the governmentof victoria, one reads that the aboriginal not only notices the faintmarks left on the bark of a tree by the claws of a climbing opossum, butknows in some way or other whether the marks were made to-day oryesterday.
and there is the case, on record where a., a settler, makes a bet withb., that b. may lose a cow as effectually as he can, and a. will producean aboriginal who will find her.
b. selects a cow and lets the trackersee the cow's footprint, then be put under guard.
b. then drives the cowa few miles over a course which drifts in all directions, and frequentlydoubles back upon itself; and he selects difficult ground all the time,and once or twice even drives the cow through herds of other cows, andmingles her tracks in the wide confusion of theirs.
he finally bringshis cow home; the aboriginal is set at liberty, and at once moves aroundin a great circle, examining all cow-tracks until he finds the one he isafter; then sets off and follows it throughout its erratic course, andultimately tracks it to the stable where b. has hidden the cow.
nowwherein does one cow-track differ from another?
there must be adifference, or the tracker could not have performed the feat; adifference minute, shadowy, and not detectible by you or me, or by thelate sherlock holmes, and yet discernible by a member of a race chargedby some people with occupying the bottom place in the gradations of humanintelligence.
the train was now exploring a beautiful hill country, and went twistingin and out through lovely little green valleys.
there were severalvarieties of gum trees; among them many giants.
some of them were bodiedand barked like the sycamore; some were of fantastic aspect, and remindedone of the quaint apple trees in japanese pictures.
and there was onepeculiarly beautiful tree whose name and breed i did not know.
thefoliage seemed to consist of big bunches of pine-spines, the lower halfof each bunch a rich brown or old-gold color, the upper half a most vividand strenuous and shouting green.
the effect was altogether bewitching.
the tree was apparently rare.
i should say that the first and lastsamples of it seen by us were not more than half an hour apart.
therewas another tree of striking aspect, a kind of pine, we were told.
itsfoliage was as fine as hair, apparently, and its mass sphered itselfabove the naked straight stem like an explosion of misty smoke.
it wasnot a sociable sort; it did not gather in groups or couples, but eachindividual stood far away from its nearest neighbor.
it scattered itselfin this spacious and exclusive fashion about the slopes of swellinggrassy great knolls, and stood in the full flood of the wonderfulsunshine; and as far as you could see the tree itself you could also seethe ink-black blot of its shadow on the shining green carpet at its feet.
on some part of this railway journey we saw gorse and broom--importationsfrom england--and a gentleman who came into our compartment on a visittried to tell me which--was which; but as he didn't know, he haddifficulty.
he said he was ashamed of his ignorance, but that he hadnever been confronted with the question before during the fifty years andmore that he had spent in australia, and so he had never happened to getinterested in the matter.
but there was no need to be ashamed.
the mostof us have his defect.
we take a natural interest in novelties, but itis against nature to take an interest in familiar things.
the gorse andthe broom were a fine accent in the landscape.
here and there they burstout in sudden conflagrations of vivid yellow against a background ofsober or sombre color, with a so startling effect as to make a body catchhis breath with the happy surprise of it.
and then there was the wattle,a native bush or tree, an inspiring cloud of sumptuous yellow bloom.
itis a favorite with the australians, and has a fine fragrance, a qualityusually wanting in australian blossoms.
the gentleman who enriched me with the poverty of his information aboutthegorse and the broom told me that he came out from england a youth oftwenty and entered the province of south australia with thirty-sixshillings in his pocket--an adventurer without trade, profession, orfriends, but with a clearly-defined purpose in his head: he would stayuntil he was worth l200, then go back home.
he would allow himself fiveyears for the accumulation of this fortune.
"that was more than fifty years ago," said he.
"and here i am, yet."
as he went out at the door he met a friend, and turned and introduced himto me, and the friend and i had a talk and a smoke.
i spoke of theprevious conversation and said there was something very pathetic aboutthishalf century of exile, and that i wished the l200 scheme had succeeded.
oh, it did.
it's not so sad a case.
he is modest, and heleft out some of the particulars.
the lad reached south australia justin time to help discover the burra-burra copper mines.
they turned outl700,000 in the first three years.
up to now they have yieldedl20,000,000.
he has had his share.
before that boy had been in thecountry two years he could have gone home and bought a village; he couldgo now and buy a city, i think.
no, there is nothing very pathetic abouthis case.
he and his copper arrived at just a handy time to save southaustralia.
it had got mashed pretty flat under the collapse of a landboom a while before."
there it is again; picturesque history--australia's specialty.
in 1829 south australia hadn't a white man init.
in 1836 the british parliament erected it--still a solitude--into aprovince, and gave it a governor and other governmental machinery.
speculators took hold, now, and inaugurated a vast land scheme, andinvited immigration, encouraging it with lurid promises of sudden wealth.
it was well worked in london; and bishops, statesmen, and all sorts ofpeople made a rush for the land company's shares.
immigrants soon beganto pour into the region of adelaide and select town lots and farms in thesand and the mangrove swamps by the sea.
the crowds continued to come,prices of land rose high, then higher and still higher, everybody wasprosperous and happy, the boom swelled into gigantic proportions.
avillage of sheet iron huts and clapboard sheds sprang up in the sand, andin these wigwams fashion made display; richly-dressed ladies played oncostly pianos, london swells in evening dress and patent-leather bootswere abundant, and this fine society drank champagne, and in other waysconducted itself in this capital of humble sheds as it had beenaccustomed to do in the aristocratic quarters of the metropolis of theworld.
the provincial government put up expensive buildings for its ownuse, and a palace with gardens for the use of its governor.
the governorhad a guard, and maintained a court.
roads, wharves, and hospitals werebuilt.
all this on credit, on paper, on wind, on inflated and fictitiousvalues--on the boom's moonshine, in fact.
this went on handsomely duringfour or five years.
then all of a sudden came a smash.
bills for a hugeamount drawn by the governor upon the treasury were dishonored, landcompany's credit went up in smoke, a panic followed, values fell with arush, the frightened immigrants seized their gripsacks and fled to otherlands, leaving behind them a good imitation of a solitude, where latelyhad been a buzzing and populous hive of men.
adelaide was indeed almost empty; its population had fallen to 3,000.during two years or more the death-trance continued.
prospect of revivalthere was none; hope of it ceased.
then, as suddenly as the paralysishad come, came the resurrection from it.
those astonishingly rich coppermines were discovered, and the corpse got up and danced.
the wool production began to grow; grain-raising followed--followed sovigorously, too, that four or five years after the copper discovery, thislittle colony, which had had to import its breadstuffs formerly, and payhard prices for them--once $50 a barrel for flour--had become an exporterof grain.
the prosperities continued.
after many years providence, desiring toshow especial regard for new south wales and exhibit a loving interest inits welfare which should certify to all nations the recognition of thatcolony's conspicuous righteousness and distinguished well-deserving,conferred upon it that treasury of inconceivable riches, broken hill; andsouth australia went over the border and took it, giving thanks.
among our passengers was an american with a unique vocation.
unique is astrong word, but i use it justifiably if i did not misconceive what theamerican told me; for i understood him to say that in the world there wasnot another man engaged in the business which he was following.
he wasbuying the kangaroo-skin crop; buying all of it, both the australian cropand the tasmanian; and buying it for an american house in new york.
theprices were not high, as there was no competition, but the year'saggregate of skins would cost him l30,000.
i had had the idea that thekangaroo was about extinct in tasmania and well thinned out on thecontinent.
in america the skins are tanned and made into shoes.
afterthe tanning, the leather takes a new name--which i have forgotten--i onlyremember that the new name does not indicate that the kangaroo furnishesthe leather.
there was a german competition for a while, some years ago,but that has ceased.
the germans failed to arrive at the secret oftanning the skins successfully, and they withdrew from the business.
nowthen, i suppose that i have seen a man whose occupation is reallyentitled to bear that high epithet--unique.
and i suppose that there isnot another occupation in the world that is restricted to the hands of asole person.
i can think of no instance of it.
there is more than onepope, there is more than one emperor, there is even more than one livinggod, walking upon the earth and worshiped in all sincerity by largepopulations of men.
i have seen and talked with two of these beingsmyself in india, and i have the autograph of one of them.
it can comegood, by and by, i reckon, if i attach it to a "permit."
approaching adelaide we dismounted from the train, as the french say, andwere driven in an open carriage over the hills and along their slopes tothe city.
it was an excursion of an hour or two, and the charm of itcould not be overstated, i think.
the road wound around gaps and gorges,and offered all varieties of scenery and prospect--mountains, crags,country homes, gardens, forests--color, color, color everywhere, and theair fine and fresh, the skies blue, and not a shred of cloud to mar thedownpour of the brilliant sunshine.
and finally the mountain gatewayopened, and the immense plain lay spread out below and stretching awayinto dim distances on every hand, soft and delicate and dainty andbeautiful.
on its near edge reposed the city.
we descended and entered.
there was nothing to remind one of the humblecapital, of huts and sheds of the long-vanished day of the land-boom.
no, this was a modern city, with wide streets, compactly built; with finehomes everywhere, embowered in foliage and flowers, and with imposingmasses of public buildings nobly grouped and architecturally beautiful.
there was prosperity, in the air; for another boom was on.
providence,desiring to show especial regard for the neighboring colony on the westcalled western australia--and exhibit a loving interest in its welfarewhich should certify to all nations the recognition of that colony'sconspicuous righteousness and distinguished well-deserving, had recentlyconferred upon it that majestic treasury of golden riches, coolgardie;and now south australia had gone around the corner and taken it, givingthanks.
everything comes to him who is patient and good, and waits.
but south australia deserves much, for apparently she is a hospitablehome for every alien who chooses to come; and for his religion, too.
she has a population, as per the latest census, of only 320,000-odd, andyet her varieties of religion indicate the presence within her borders ofsamples of people from pretty nearly every part of the globe you canthink of.
tabulated, these varieties of religion make a remarkable show.
one would have to go far to find its match.
i copy here thiscosmopolitan curiosity, and it comes from the published census:church of england,........... 89,271roman catholic,.............. 47,179wesleyan,.................... 49,159lutheran,.................... 23,328presbyterian,................ 18,206congregationalist,........... 11,882bible christian,............. 15,762primitive methodist,......... 11,654baptist,..................... 17,547christian brethren,..........    465methodist new connexion,.....     39unitarian,...................    688church of christ,............  3,367society of friends,..........    100salvation army,..............  4,356new jerusalem church,........    168jews,........................    840protestants (undefined),.....  5,532mohammedans,.................    299confucians, etc.,............
3,884other religions,.............  1,719object,......................  6,940not stated,..................  8,046total,.......................320,431the item in the above list "other religions" includes the following asreturned:agnostics, 50atheists, 22believers in christ, 4buddhists, 52calvinists, 46christadelphians, 134christians, 308christ's chapel, 9christian israelites, 2christian socialists, 6church of god, 6cosmopolitans, 3deists, 14evangelists, 60exclusive brethren, 8free church, 21free methodists, 5freethinkers, 258followers of christ, 8gospel meetings, 11greek church, 44infidels, 9maronites, 2memnonists, 1moravians, 139mormons, 4naturalists, 2orthodox, 4others (indefinite), 17pagans, 20pantheists, 3plymouth brethren, 111rationalists, 4reformers, 7secularists, 12seventh-day adventists, 203shaker, 1shintoists, 24spiritualists, 37theosophists, 9town (city) mission, 16welsh church, 27huguenot, 2hussite, 1zoroastrians, 2zwinglian, 1about 64 roads to the other world.
you see how healthy the religiousatmosphere is.
anything can live in it.
agnostics, atheists,freethinkers, infidels, mormons, pagans, indefinites they are all there.
and all the big sects of the world can do more than merely live in it:they can spread, flourish, prosper.
all except the spiritualists and thetheosophists.
that is the most curious feature of this curious table.
what is the matter with the specter?
why do they puff him away?
he is awelcome toy everywhere else in the world.
the successor of the sheet-iron hamlet of the mangrove marshes has thatother australian specialty, the botanical gardens.
we cannot have theseparadises.
the best we could do would be to cover a vast acreage underglass and apply steam heat.
but it would be inadequate, the lacks wouldstill be so great: the confined sense, the sense of suffocation, theatmospheric dimness, the sweaty heat--these would all be there, in placeof the australian openness to the sky, the sunshine and the breeze.
whatever will grow under glass with us will flourish rampantly out ofdoors in australia.--[the greatest heat in victoria, that there is anauthoritative record of, was at sandhurst, in january, 1862.  thethermometer then registered 117 degrees in the shade.
in january, 1880,the heat at adelaide, south australia, was 172 degrees in the sun.]
when the white man came the continent was nearly as poor, in variety ofvegetation, as the desert of sahara; now it has everything that grows onthe earth.
in fact, not australia only, but all australasia has leviedtribute upon the flora of the rest of the world; and wherever one goesthe results appear, in gardens private and public, in the woodsy walls ofthe highways, and in even the forests.
if you see a curious or beautifultree or bush or flower, and ask about it, the people, answering, usuallyname a foreign country as the place of its origin--india, africa, japan,china, england, america, java, sumatra, new guinea, polynesia, and so on.
in the zoological gardens of adelaide i saw the only laughing jackassthat ever showed any disposition to be courteous to me.
this one openedhis head wide and laughed like a demon; or like a maniac who was consumedwith humorous scorn over a cheap and degraded pun.
it was a very humanlaugh.
if he had been out of sight i could have believed that thelaughter came from a man.
it is an odd-looking bird, with a head andbeak that are much too large for its body.
in time man will exterminatethe rest of the wild creatures of australia, but this one will probablysurvive, for man is his friend and lets him alone.
man always has a goodreason for his charities towards wild things, human or animal when he hasany.
in this case the bird is spared because he kills snakes.
if l. j.will take my advice he will not kill all of them.
in that garden i also saw the wild australian dog--the dingo.
he was abeautiful creature--shapely, graceful, a little wolfish in some of hisaspects, but with a most friendly eye and sociable disposition.
thedingo is not an importation; he was present in great force when thewhites first came to the continent.
it may be that he is the oldest dogin the universe; his origin, his descent, the place where his ancestorsfirst appeared, are as unknown and as untraceable as are the camel's.
he is the most precious dog in the world, for he does not bark.
but inan evil hour he got to raiding the sheep-runs to appease his hunger, andthat sealed his doom.
he is hunted, now, just as if he were a wolf.
he has been sentenced to extermination, and the sentence will be carriedout.
this is all right, and not objectionable.
the world was made forman--the white man.
south australia is confusingly named.
all of the colonies have asouthern exposure except one--queensland.
properly speaking, southaustralia is middle australia.
it extends straight up through the centerof the continent like the middle board in a center-table.
it is 2,000miles high, from south to north, and about a third as wide.
a wee littlespot down in its southeastern corner contains eight or nine-tenths of itspopulation; the other one or two-tenths are elsewhere--as elsewhere asthey could be in the united states with all the country between denverand chicago, and canada and the gulf of mexico to scatter over.
there isplenty of room.
a telegraph line stretches straight up north through that 2,000 miles ofwilderness and desert from adelaide to port darwin on the edge of theupper ocean.
south australia built the line; and did it in 1871-2 whenher population numbered only 185,000.  it was a great work; for therewere no roads, no paths; 1,300 miles of the route had been traversed butonce before by white men; provisions, wire, and poles had to be carriedover immense stretches of desert; wells had to be dug along the route tosupply the men and cattle with water.
a cable had been previously laid from port darwin to java and thence toindia, and there was telegraphic communication with england from india.
and so, if adelaide could make connection with port darwin it meantconnection with the whole world.
the enterprise succeeded.
one couldwatch the london markets daily, now; the profit to the wool-growers ofaustralia was instant and enormous.
a telegram from melbourne to san francisco covers approximately 20,000miles--the equivalent of five-sixths of the way around the globe.
it hasto halt along the way a good many times and be repeated; still, butlittle time is lost.
these halts, and the distances between them, arehere tabulated.--[from "round the empire."
(george r.  parkin), all butthe last two.]
melbourne-mount gambier,.......300mount gambier-adelaide,........270adelaide-port augusta,.........200port augusta-alice springs...1,036alice springs-port darwin,.....898port darwin-banjoewangie,... 1,150banjoewangie-batavia,..........480batavia-singapore,.............553singapore-penang,..............399penang-madras,...............1,280madras-bombay,.................650bombay-aden,.................1,662aden-suez,...................1,346suez-alexandria,...............224alexandria-malta,..............828malta-gibraltar,.............1,008gibraltar-falmouth,..........1,061falmouth-london,...............350london-new york,.............2,500new york-san francisco,......3,500i was in adelaide again, some months later, and saw the multitudes gatherin the neighboring city of glenelg to commemorate the reading of theproclamation--in 1836--which founded the province.
if i have at any timecalled it a colony, i withdraw the discourtesy.
it is not a colony, itis a province; and officially so.
moreover, it is the only one so namedin australasia.
there was great enthusiasm; it was the province'snational holiday, its fourth of july, so to speak.
it is the pre-eminentholiday; and that is saying much, in a country where they seem to have amost un-english mania for holidays.
mainly they are workingmen'sholidays; for in south australia the workingman is sovereign; his vote isthe desire of the politician--indeed, it is the very breath of thepolitician's being; the parliament exists to deliver the will of theworkingman, and the government exists to execute it.
the workingman is agreat power everywhere in australia, but south australia is his paradise.
he has had a hard time in this world, and has earned a paradise.
i amglad he has found it.
the holidays there are frequent enough to bebewildering to the stranger.
i tried to get the hang of the system, butwas not able to do it.
you have seen that the province is tolerant, religious-wise.
it is sopolitically, also.
one of the speakers at the commemoration banquet--theminister of public works-was an american, born and reared in new england.
there is nothing narrow about the province, politically, or in any otherway that i know of.
sixty-four religions and a yankee cabinet minister.
no amount of horse-racing can damn this community.
the mean temperature of the province is 62 deg.
the death-rate is 13 inthe 1,000--about half what it is in the city of new york, i should think,and new york is a healthy city.
thirteen is the death-rate for theaverage citizen of the province, but there seems to be no death-rate forthe old people.
there were people at the commemoration banquet who couldremember cromwell.
there were six of them.
these old settlers had allbeen present at the original reading of the proclamation, in 1836.  theyshowed signs of the blightings and blastings of time, in their outwardaspect, but they were young within; young and cheerful, and ready totalk; ready to talk, and talk all you wanted; in their turn, and out ofit.
they were down for six speeches, and they made 42.  the governor andthe cabinet and the mayor were down for 42 speeches, and they made 6.they have splendid grit, the old settlers, splendid staying power.
butthey do not hear well, and when they see the mayor going through motionswhich they recognize as the introducing of a speaker, they think they arethe one, and they all get up together, and begin to respond, in the mostanimated way; and the more the mayor gesticulates, and shouts "sit down!
the more they take it for applause, and the more excited andreminiscent and enthusiastic they get; and next, when they see the wholehouse laughing and crying, three of them think it is about the bitterold-time hardships they are describing, and the other three think thelaughter is caused by the jokes they have been uncorking--jokes of thevintage of 1836--and then the way they do go on!
and finally when usherscome and plead, and beg, and gently and reverently crowd them down intotheir seats, they say, "oh, i'm not tired--i could bang along a week!"
and they sit there looking simple and childlike, and gentle, and proud oftheir oratory, and wholly unconscious of what is going on at the otherend of the room.
and so one of the great dignitaries gets a chance, andbegins his carefully prepared speech, impressively and with solemnity--     "when we, now great and prosperous and powerful, bow our heads in     reverent wonder in the contemplation of those sublimities of energy,     of wisdom, of forethought, of----"up come the immortal six again, in a body, with a joyous "hey, i'vethought of another one!"
and at it they go, with might and main, hearingnot a whisper of the pandemonium that salutes them, but taking all thevisible violences for applause, as before, and hammering joyously awaytill the imploring ushers pray them into their seats again.
and a pity,too; for those lovely old boys did so enjoy living their heroic youthover, in these days of their honored antiquity; and certainly the thingsthey had to tell were usually worth the telling and the hearing.
it was a stirring spectacle; stirring in more ways than one, for it wasamazingly funny, and at the same time deeply pathetic; for they had seenso much, these time-worn veterans, and had suffered so much; and hadbuilt so strongly and well, and laid the foundations of theircommonwealth so deep, in liberty and tolerance; and had lived to see thestructure rise to such state and dignity and hear themselves so praisedfor their honorable work.
one of these old gentlemen told me some things of interest afterward;things about the aboriginals, mainly.
he thought them intelligent--remarkably so in some directions--and he said that along with theirunpleasant qualities they had some exceedingly good ones; and heconsidered it a great pity that the race had died out.
he instancedtheir invention of the boomerang and the "weet-weet" as evidences oftheir brightness; and as another evidence of it he said he had never seena white man who had cleverness enough to learn to do the miracles withthose two toys that the aboriginals achieved.
he said that even thesmartest whites had been obliged to confess that they could not learn thetrick of the boomerang in perfection; that it had possibilities whichthey could not master.
the white man could not control its motions,could not make it obey him; but the aboriginal could.
he told me somewonderful things--some almost incredible things--which he had seen theblacks do with the boomerang and the weet-weet.
they have been confirmedto me since by other early settlers and by trustworthy books.
it is contended--and may be said to be conceded--that the boomerang wasknown to certain savage tribes in europe in roman times.
in support ofthis, virgil and two other roman poets are quoted.
it is also contendedthat it was known to the ancient egyptians.
one of two things is then apparent: either some one with a boomerangarrived in australia in the days of antiquity before european knowledgeof the thing had been lost, or the australian aboriginal reinvented it.
it will take some time to find out which of these two propositions is thefact.
but there is no hurry.
from diary:mr. g.  called.
i had not seen him since nauheim, germany--several yearsago; the time that the cholera broke out at hamburg.
we talked of thepeople we had known there, or had casually met; and g. said:"do you remember my introducing you to an earl--the earl of c.?"
that was the last time i saw you.
you and he were in a carriage,just starting--belated--for the train.
i remember it."
"i remember it too, because of a thing which happened then which i wasnot looking for.
he had told me a while before, about a remarkable andinteresting californian whom he had met and who was a friend of yours,and said that if he should ever meet you he would ask you for someparticulars about that californian.
the subject was not mentioned thatday at nauheim, for we were hurrying away, and there was no time; but thething that surprised me was this: when i introduced you, you said, 'i amglad to meet your lordship--again.'
the 'again' was the surprise.
he isa little hard of hearing, and didn't catch that word, and i thought youhadn't intended that he should.
as we drove off i had only time to say,'why, what do you know about him?'
and i understood you to say, 'oh,nothing, except that he is the quickest judge of----'  then we were gone,and i didn't get the rest.
i wondered what it was that he was such aquick judge of.
i have thought of it many times since, and stillwondered what it could be.
he and i talked it over, but could not guessit out.
he thought it must be fox-hounds or horses, for he is a goodjudge of those--no one is a better.
but you couldn't know that, becauseyou didn't know him; you had mistaken him for some one else; it must bethat, he said, because he knew you had never met him before.
and ofcourse you hadn't had you?"
"yes, i had."
"is that so?
"at a fox-hunt, in england."
"how curious that is.
why, he hadn't the least recollection of it.
hadyou any conversation with him?"
"well, it left not the least impression upon him.
what did you talkabout?"
"about the fox.
i think that was all."
"why, that would interest him; that ought to have left an impression.
what did he talk about?"
it's very curious.
i don't understand it.
did what he said leave animpression upon you?"
it showed me that he was a quick judge of--however, i will tellyou all about it, then you will understand.
it was a quarter of acentury ago 1873 or '74.
i had an american friend in london named f.,who was fond of hunting, and his friends the blanks invited him and me tocome out to a hunt and be their guests at their country place.
in themorning the mounts were provided, but when i saw the horses i changed mymind and asked permission to walk.
i had never seen an english hunterbefore, and it seemed to me that i could hunt a fox safer on the ground.
i had always been diffident about horses, anyway, even those of thecommon altitudes, and i did not feel competent to hunt on a horse thatwent on stilts.
so then mrs. blank came to my help and said i could gowith her in the dog-cart and we would drive to a place she knew of, andthere we should have a good glimpse of the hunt as it went by.
"when we got to that place i got out and went and leaned my elbows on alow stone wall which enclosed a turfy and beautiful great field withheavy wood on all its sides except ours.
mrs. blank sat in the dog-cartfifty yards away, which was as near as she could get with the vehicle.
i was full of interest, for i had never seen a fox-hunt.
i waited,dreaming and imagining, in the deep stillness and impressive tranquilitywhich reigned in that retired spot.
presently, from away off in theforest on the left, a mellow bugle-note came floating; then all of asudden a multitude of dogs burst out of that forest and went tearing byand disappeared in the forest on the right; there was a pause, and thena cloud of horsemen in black caps and crimson coats plunged out of theleft-hand forest and went flaming across the field like a prairie-fire,a stirring sight to see.
there was one man ahead of the rest, and hecame spurring straight at me.
he was fiercely excited.
it was fine tosee him ride; he was a master horseman.
he came like a storm till hewas within seven feet of me, where i was leaning on the wall, then hestood his horse straight up in the air on his hind toe-nails, and shoutedlike a demon:"'which way'd the fox go?'
"i didn't much like the tone, but i did not let on; for he was excited,you know.
but i was calm; so i said softly, and without acrimony:"'which fox?'
"it seemed to anger him.
i don't know why; and he thundered out:"'which fox?
why, the fox?
which way did the fox go?'
"i said, with great gentleness--even argumentatively:"'if you could be a little more definite--a little less vague--because iam a stranger, and there are many foxes, as you will know even betterthan i, and unless i know which one it is that you desire to identify,and----'"'you're certainly the damdest idiot that has escaped in a thousandyears!'
and he snatched his great horse around as easily as i wouldsnatch a cat, and was away like a hurricane.
a very excitable man.
"i went back to mrs. blank, and she was excited, too--oh, all alive.
shesaid:"'he spoke to you!--didn't he?'
"'yes, it is what happened.'
"'i knew it!
i couldn't hear what he said, but i knew he spoke to you!
doyou know who it was?
it was lord c., and he is master of the buckhounds!
tell me--what do you think of him?'
well, for sizing-up a stranger, he's got the most sudden andaccurate judgment of any man i ever saw.'
"it pleased her.
i thought it would."
g. got away from nauheim just in time to escape being shut in by thequarantine-bars on the frontiers; and so did we, for we left the nextday.
but g. had a great deal of trouble in getting by the italiancustom-house, and we should have fared likewise but for thethoughtfulness of our consul-general in frankfort.
he introduced me tothe italian consul-general, and i brought away from that consulate aletter which made our way smooth.
it was a dozen lines merely commendingme in a general way to the courtesies of servants in his italianmajesty's service, but it was more powerful than it looked.
in additionto a raft of ordinary baggage, we had six or eight trunks which werefilled exclusively with dutiable stuff--household goods purchased infrankfort for use in florence, where we had taken a house.
i was goingto ship these through by express; but at the last moment an order wentthroughout germany forbidding the moving of any parcels by train unlessthe owner went with them.
this was a bad outlook.
we must take thesethings along, and the delay sure to be caused by the examination of themin the custom-house might lose us our train.
i imagined all sorts ofterrors, and enlarged them steadily as we approached the italianfrontier.
we were six in number, clogged with all that baggage, and iwas courier for the party--the most incapable one they ever employed.
we arrived, and pressed with the crowd into the immense custom-house, andthe usual worries began; everybody crowding to the counter and begging tohave his baggage examined first, and all hands clattering and chatteringat once.
it seemed to me that i could do nothing; it would be better togive it all up and go away and leave the baggage.
i couldn't speak thelanguage; i should never accomplish anything.
just then a tall handsomeman in a fine uniform was passing by and i knew he must be thestation-master--and that reminded me of my letter.
i ran to him and putit into his hands.
he took it out of the envelope, and the moment hiseye caught the royal coat of arms printed at its top, he took off his capand made a beautiful bow to me, and said in english:"which is your baggage?
please show it to me."
i showed him the mountain.
nobody was disturbing it; nobody wasinterested in it; all the family's attempts to get attention to it hadfailed--except in the case of one of the trunks containing the dutiablegoods.
it was just being opened.
my officer said:"there, let that alone!
now chalk it.
chalk all of the lot.
now please come and show me the hand-baggage."
he plowed through the waiting crowd, i following, to the counter, and hegave orders again, in his emphatic military way:"chalk these.
chalk all of them."
then he took off his cap and made that beautiful bow again, and went hisway.
by this time these attentions had attracted the wonder of that acreof passengers, and the whisper had gone around that the royal family werepresent getting their baggage chalked; and as we passed down in review onour way to the door, i was conscious of a pervading atmosphere of envywhich gave me deep satisfaction.
but soon there was an accident.
my overcoat pockets were stuffed withgerman cigars and linen packages of american smoking tobacco, and aporter was following us around with this overcoat on his arm, andgradually getting it upside down.
just as i, in the rear of my family,moved by the sentinels at the door, about three hatfuls of the tobaccotumbled out on the floor.
one of the soldiers pounced upon it, gatheredit up in his arms, pointed back whence i had come, and marched me aheadof him past that long wall of passengers again--he chattering andexulting like a devil, they smiling in peaceful joy, and i trying to lookas if my pride was not hurt, and as if i did not mind being brought toshame before these pleased people who had so lately envied me.
but atheart i was cruelly humbled.
when i had been marched two-thirds of the long distance and the misery ofit was at the worst, the stately station-master stepped out fromsomewhere, and the soldier left me and darted after him and overtook him;and i could see by the soldier's excited gestures that he was betrayingto him the whole shabby business.
the station-master was plainly veryangry.
he came striding down toward me, and when he was come near hebegan to pour out a stream of indignant italian; then suddenly took offhis hat and made that beautiful bow and said:"oh, it is you!
i beg a thousands pardons!
this idiot here---" he turnedto the exulting soldier and burst out with a flood of white-hot italianlava, and the next moment he was bowing, and the soldier and i weremoving in procession again--he in the lead and ashamed, this time, i withmy chin up.
and so we marched by the crowd of fascinated passengers, andi went forth to the train with the honors of war.
tobacco and all.
before i saw australia i had never heard of the "weet-weet" at all.
i met but few men who had seen it thrown--at least i met but few whomentioned having seen it thrown.
roughly described, it is a fat woodencigar with its butt-end fastened to a flexible twig.
the whole thing isonly a couple of feet long, and weighs less than two ounces.
thisfeather--so to call it--is not thrown through the air, but is flung withan underhanded throw and made to strike the ground a little way in frontof the thrower; then it glances and makes a long skip; glances again,skips again, and again and again, like the flat stone which a boy sendsskating over the water.
the water is smooth, and the stone has a goodchance; so a strong man may make it travel fifty or seventy-five yards;but the weet-weet has no such good chance, for it strikes sand, grass,and earth in its course.
yet an expert aboriginal has sent it a measureddistance of two hundred and twenty yards.
it would have gone evenfurther but it encountered rank ferns and underwood on its passage andthey damaged its speed.
two hundred and twenty yards; and so weightlessa toy--a mouse on the end of a bit of wire, in effect; and not sailingthrough the accommodating air, but encountering grass and sand and stuffat every jump.
it looks wholly impossible; but mr. brough smyth saw thefeat and did the measuring, and set down the facts in his book aboutaboriginal life, which he wrote by command of the victorian government.
what is the secret of the feat?
no one explains.
it cannot be physicalstrength, for that could not drive such a feather-weight any distance.
it must be art.
but no one explains what the art of it is; nor how itgets around that law of nature which says you shall not throw anytwo-ounce thing 220 yards, either through the air or bumping along theground.
j. g. woods says:"the distance to which the weet-weet or kangaroo-rat can be thrown istruly astonishing.
i have seen an australian stand at one side ofkennington oval and throw the kangaroo rat completely across it."
(widthof kennington oval not stated.)
"it darts through the air with the sharpand menacing hiss of a rifle-ball, its greatest height from the groundbeing some seven or eight feet .
when properly thrown itlooks just like a living animal leaping along .
itsmovements have a wonderful resemblance to the long leaps of akangaroo-rat fleeing in alarm, with its long tail trailing behind it."
the old settler said that he had seen distances made by the weet-weet, inthe early days, which almost convinced him that it was as extraordinaryan instrument as the boomerang.
there must have been a large distribution of acuteness among those nakedskinny aboriginals, or they couldn't have been such unapproachabletrackers and boomerangers and weet-weeters.
it must have beenrace-aversion that put upon them a good deal of the low-rate intellectualreputation which they bear and have borne this long time in the world'sestimate of them.
they were lazy--always lazy.
perhaps that was their trouble.
it is akilling defect.
surely they could have invented and built a competenthouse, but they didn't.
and they could have invented and developed theagricultural arts, but they didn't.
they went naked and houseless, andlived on fish and grubs and worms and wild fruits, and were just plainsavages, for all their smartness.
with a country as big as the united states to live and multiply in, andwith no epidemic diseases among them till the white man came with thoseand his other appliances of civilization, it is quite probable that therewas never a day in his history when he could muster 100,000 of his racein all australia.
he diligently and deliberately kept population down byinfanticide--largely; but mainly by certain other methods.
he did notneed to practise these artificialities any more after the white man came.
the white man knew ways of keeping down population which were worthseveral of his.
the white man knew ways of reducing a native population80 percent.
in 20 years.
the native had never seen anything as fine asthat before.
for example, there is the case of the country now called victoria--acountry eighty times as large as rhode island, as i have already said.
by the best official guess there were 4,500 aboriginals in it when thewhites came along in the middle of the 'thirties.
of these, 1,000 livedin gippsland, a patch of territory the size of fifteen or sixteen rhodeislands: they did not diminish as fast as some of the other communities;indeed, at the end of forty years there were still 200 of them left.
thegeelong tribe diminished more satisfactorily: from 173 persons it fadedto 34 in twenty years; at the end of another twenty the tribe numberedone person altogether.
the two melbourne tribes could muster almost 300when the white man came; they could muster but twenty, thirty-seven yearslater, in 1875.  in that year there were still odds and ends of tribesscattered about the colony of victoria, but i was told that natives offull blood are very scarce now.
it is said that the aboriginals continuein some force in the huge territory called queensland.
the early whites were not used to savages.
they could not understand theprimary law of savage life: that if a man do you a wrong, his whole tribeis responsible--each individual of it--and you may take your change outof any individual of it, without bothering to seek out the guilty one.
when a white killed an aboriginal, the tribe applied the ancient law, andkilled the first white they came across.
to the whites this was amonstrous thing.
extermination seemed to be the proper medicine for suchcreatures as this.
they did not kill all the blacks, but they promptlykilled enough of them to make their own persons safe.
from the dawn ofcivilization down to this day the white man has always used that veryprecaution.
mrs. campbell praed lived in queensland, as a child, in theearly days, and in her "sketches of australian life," we get informingpictures of the early struggles of the white and the black to reform eachother.
speaking of pioneer days in the mighty wilderness of queensland, mrs.praed says:     "at first the natives retreated before the whites; and, except that     they every now and then speared a beast in one of the herds, gave     little cause for uneasiness.
but, as the number of squatters     increased, each one taking up miles of country and bringing two or     three men in his train, so that shepherds' huts and stockmen's camps     lay far apart, and defenseless in the midst of hostile tribes, the     blacks' depredations became more frequent and murder was no unusual     event.
"the loneliness of the australian bush can hardly be painted in     words.
here extends mile after mile of primeval forest where     perhaps foot of white man has never trod--interminable vistas where     the eucalyptus trees rear their lofty trunks and spread forth their     lanky limbs, from which the red gum oozes and hangs in fantastic     pendants like crimson stalactites; ravines along the sides of which     the long-bladed grass grows rankly; level untimbered plains     alternating with undulating tracts of pasture, here and there broken     by a stony ridge, steep gully, or dried-up creek.
all wild, vast     and desolate; all the same monotonous gray coloring, except where     the wattle, when in blossom, shows patches of feathery gold, or a     belt of scrub lies green, glossy, and impenetrable as indian jungle.
"the solitude seems intensified by the strange sounds of reptiles,     birds, and insects, and by the absence of larger creatures; of which     in the day-time, the only audible signs are the stampede of a herd     of kangaroo, or the rustle of a wallabi, or a dingo stirring the     grass as it creeps to its lair.
but there are the whirring of     locusts, the demoniac chuckle of the laughing jack-ass, the     screeching of cockatoos and parrots, the hissing of the frilled     lizard, and the buzzing of innumerable insects hidden under the     dense undergrowth.
and then at night, the melancholy wailing of the     curlews, the dismal howling of dingoes, the discordant croaking of     tree-frogs, might well shake the nerves of the solitary watcher."
that is the theater for the drama.
when you comprehend one or two otherdetails, you will perceive how well suited for trouble it was, and howloudly it invited it.
the cattlemen's stations were scattered over thatprofound wilderness miles and miles apart--at each station half a dozenpersons.
there was a plenty of cattle, the black natives were alwaysill-nourished and hungry.
the land belonged to them.
the whites had notbought it, and couldn't buy it; for the tribes had no chiefs, nobody inauthority, nobody competent to sell and convey; and the tribes themselveshad no comprehension of the idea of transferable ownership of land.
theousted owners were despised by the white interlopers, and this opinionwas not hidden under a bushel.
more promising materials for a tragedycould not have been collated.
let mrs. praed speak:     "at nie nie station, one dark night, the unsuspecting hut-keeper,     having, as he believed, secured himself against assault, was lying     wrapped in his blankets sleeping profoundly.
the blacks crept     stealthily down the chimney and battered in his skull while he     slept."
one could guess the whole drama from that little text.
the curtain wasup.
it would not fall until the mastership of one party or the other wasdetermined--and permanently:     "there was treachery on both sides.
the blacks killed the whites     when they found them defenseless, and the whites slew the blacks in     a wholesale and promiscuous fashion which offended against my     childish sense of justice.
"they were regarded as little above the level of brutes, and in some     cases were destroyed like vermin.
"here is an instance.
a squatter, whose station was surrounded by     blacks, whom he suspected to be hostile and from whom he feared an     attack, parleyed with them from his house-door.
he told them it was     christmas-time--a time at which all men, black or white, feasted;     that there were flour, sugar-plums, good things in plenty in the     store, and that he would make for them such a pudding as they had     never dreamed of--a great pudding of which all might eat and be     filled.
the blacks listened and were lost.
the pudding was made     and distributed.
next morning there was howling in the camp, for it     had been sweetened with sugar and arsenic!"
the white man's spirit was right, but his method was wrong.
his spiritwas the spirit which the civilized white has always exhibited toward thesavage, but the use of poison was a departure from custom.
true, it wasmerely a technical departure, not a real one; still, it was a departure,and therefore a mistake, in my opinion.
it was better, kinder, swifter,and much more humane than a number of the methods which have beensanctified by custom, but that does not justify its employment.
that is,it does not wholly justify it.
its unusual nature makes it stand out andattract an amount of attention which it is not entitled to.
it takeshold upon morbid imaginations and they work it up into a sort ofexhibition of cruelty, and this smirches the good name of ourcivilization, whereas one of the old harsher methods would have had nosuch effect because usage has made those methods familiar to us andinnocent.
in many countries we have chained the savage and starved himto death; and this we do not care for, because custom has inured us toit; yet a quick death by poison is lovingkindness to it.
in manycountries we have burned the savage at the stake; and this we do not carefor, because custom has inured us to it; yet a quick death isloving-kindness to it.
in more than one country we have hunted thesavage and his little children and their mother with dogs and gunsthrough the woods and swamps for an afternoon's sport, and filled theregion with happy laughter over their sprawling and stumbling flight, andtheir wild supplications for mercy; but this method we do not mind,because custom has inured us to it; yet a quick death by poison islovingkindness to it.
in many countries we have taken the savage's landfrom him, and made him our slave, and lashed him every day, and brokenhis pride, and made death his only friend, and overworked him till hedropped in his tracks; and this we do not care for, because custom hasinured us to it; yet a quick death by poison is lovingkindness to it.
in the matabeleland today--why, there we are confining ourselves tosanctified custom, we rhodes-beit millionaires in south africa and dukesin london; and nobody cares, because we are used to the old holy customs,and all we ask is that no notice-inviting new ones shall be intruded uponthe attention of our comfortable consciences.
mrs. praed says of thepoisoner, "that squatter deserves to have his name handed down to thecontempt of posterity."
i am sorry to hear her say that.
i myself blame him for one thing, andseverely, but i stop there.
i blame him for, the indiscretion ofintroducing a novelty which was calculated to attract attention to ourcivilization.
there was no occasion to do that.
it was his duty, and itis every loyal man's duty to protect that heritage in every way he can;and the best way to do that is to attract attention elsewhere.
thesquatter's judgment was bad--that is plain; but his heart was right.
heis almost the only pioneering representative of civilization in historywho has risen above the prejudices of his caste and his heredity andtried to introduce the element of mercy into the superior race's dealingswith the savage.
his name is lost, and it is a pity; for it deserves tobe handed down to posterity with homage and reverence.
this paragraph is from a london journal:     "to learn what france is doing to spread the blessings of     civilization in her distant dependencies we may turn with advantage     to new caledonia.
with a view to attracting free settlers to that     penal colony, m. feillet, the governor, forcibly expropriated the     kanaka cultivators from the best of their plantations, with a     derisory compensation, in spite of the protests of the council     general of the island.
such immigrants as could be induced to cross     the seas thus found themselves in possession of thousands of coffee,     cocoa, banana, and bread-fruit trees, the raising of which had cost     the wretched natives years of toil whilst the latter had a few     five-franc pieces to spend in the liquor stores of noumea."
you observe the combination?
it is robbery, humiliation, and slow, slowmurder, through poverty and the white man's whisky.
the savage's gentlefriend, the savage's noble friend, the only magnanimous and unselfishfriend the savage has ever had, was not there with the merciful swiftrelease of his poisoned pudding.
there are many humorous things in the world; among them the white man'snotion that he is less savage than the other savages.--[see chapter ontasmania, post.]
you notice that mrs. praed knows her art.
she can place a thing beforeyou so that you can see it.
she is not alone in that.
australia isfertile in writers whose books are faithful mirrors of the life of thecountry and of its history.
the materials were surprisingly rich, bothin quality and in mass, and marcus clarke, rolph boldrewood, gordon,kendall, and the others, have built out of them a brilliant and vigorousliterature, and one which must endure.
materials--there is no end tothem!
why, a literature might be made out of the aboriginal all byhimself, his character and ways are so freckled with varieties--varietiesnot staled by familiarity, but new to us.
you do not need to invent anypicturesquenesses; whatever you want in that line he can furnish you; andthey will not be fancies and doubtful, but realities and authentic.
inhis history, as preserved by the white man's official records, he iseverything--everything that a human creature can be.
he covers theentire ground.
he is a coward--there are a thousand fact to prove it.
he is brave--there are a thousand facts to prove it.
he is treacherous--oh, beyond imagination!
he is faithful, loyal, true--the white man'srecords supply you with a harvest of instances of it that are noble,worshipful, and pathetically beautiful.
he kills the starving strangerwho comes begging for food and shelter there is proof of it.
he succors,and feeds, and guides to safety, to-day, the lost stranger who fired onhim only yesterday--there is proof of it.
he takes his reluctant brideby force, he courts her with a club, then loves her faithfully through along life--it is of record.
he gathers to himself another wife by thesame processes, beats and bangs her as a daily diversion, and by and bylays down his life in defending her from some outside harm--it is ofrecord.
he will face a hundred hostiles to rescue one of his children,and will kill another of his children because the family is large enoughwithout it.
his delicate stomach turns, at certain details of the whiteman's food; but he likes over-ripe fish, and brazed dog, and cat, andrat, and will eat his own uncle with relish.
he is a sociable animal,yet he turns aside and hides behind his shield when his mother-in-lawgoes by.
he is childishly afraid of ghosts and other trivialities thatmenace his soul, but dread of physical pain is a weakness which he is notacquainted with.
he knows all the great and many of the littleconstellations, and has names for them; he has a symbol-writing by meansof which he can convey messages far and wide among the tribes; he has acorrect eye for form and expression, and draws a good picture; he cantrack a fugitive by delicate traces which the white man's eye cannotdiscern, and by methods which the finest white intelligence cannotmaster; he makes a missile which science itself cannot duplicate withoutthe model--if with it; a missile whose secret baffled and defeated thesearchings and theorizings of the white mathematicians for seventy years;and by an art all his own he performs miracles with it which the whiteman cannot approach untaught, nor parallel after teaching.
withincertain limits this savage's intellect is the alertest and the brightestknown to history or tradition; and yet the poor creature was never ableto invent a counting system that would reach above five, nor a vesselthat he could boil water in.
he is the prize-curiosity of all the races.
to all intents and purposes he is dead--in the body; but he has featuresthat will live in literature.
mr. philip chauncy, an officer of the victorian government, contributedto its archives a report of his personal observations of the aboriginalswhich has in it some things which i wish to condense slightly and inserthere.
he speaks of the quickness of their eyes and the accuracy of theirjudgment of the direction of approaching missiles as being quiteextraordinary, and of the answering suppleness and accuracy of limb andmuscle in avoiding the missile as being extraordinary also.
he has seenan aboriginal stand as a target for cricket-balls thrown with great forceten or fifteen yards, by professional bowlers, and successfully dodgethem or parry them with his shield during about half an hour.
one ofthose balls, properly placed, could have killed him; "yet he depended,with the utmost self-possession, on the quickness of his eye and hisagility."
the shield was the customary war-shield of his race, and would not be aprotection to you or to me.
it is no broader than a stovepipe, and isabout as long as a man's arm.
the opposing surface is not flat, butslopes away from the centerline like a boat's bow.
the difficulty abouta cricket-ball that has been thrown with a scientific "twist" is, that itsuddenly changes its course when it is close to its target and comesstraight for the mark when apparently it was going overhead or to oneside.
i should not be able to protect myself from such balls forhalf-an-hour, or less.
mr. chauncy once saw "a little native man" throw a cricket-ball 119yards.
this is said to beat the english professional record by thirteenyards.
we have all seen the circus-man bound into the air from a spring-boardand make a somersault over eight horses standing side by side.
mr.chauncy saw an aboriginal do it over eleven; and was assured that he hadsometimes done it over fourteen.
but what is that to this:     "i saw the same man leap from the ground, and in going over he     dipped his head, unaided by his hands, into a hat placed in an     inverted position on the top of the head of another man sitting     upright on horseback--both man and horse being of the average size.
the native landed on the other side of the horse with the hat fairly     on his head.
the prodigious height of the leap, and the precision     with which it was taken so as to enable him to dip his head into the     hat, exceeded any feat of the kind i have ever beheld."
i should think so!
on board a ship lately i saw a young oxford athleterun four steps and spring into the air and squirm his hips by aside-twist over a bar that was five and one-half feet high; but he couldnot have stood still and cleared a bar that was four feet high.
i knowthis, because i tried it myself.
one can see now where the kangaroo learned its art.
sir george grey and mr. eyre testify that the natives dug wells fourteenor fifteen feet deep and two feet in diameter at the bore--dug them inthe sand--wells that were "quite circular, carried straight down, and thework beautifully executed."
their tools were their hands and feet.
how did they throw sand out fromsuch a depth?
how could they stoop down and get it, with only two feetof space to stoop in?
how did they keep that sand-pipe from caving inon them?
i do not know.
still, they did manage those seemingimpossibilities.
swallowed the sand, may be.
mr. chauncy speaks highly of the patience and skill and alertintelligence of the native huntsman when he is stalking the emu, thekangaroo, and other game:     "as he walks through the bush his step is light, elastic, and     noiseless; every track on the earth catches his keen eye; a leaf, or     fragment of a stick turned, or a blade of grass recently bent by the     tread of one of the lower animals, instantly arrests his attention;     in fact, nothing escapes his quick and powerful sight on the ground,     in the trees, or in the distance, which may supply him with a meal     or warn him of danger.
a little examination of the trunk of a tree     which may be nearly covered with the scratches of opossums ascending     and descending is sufficient to inform him whether one went up the     night before without coming down again or not."
fennimore cooper lost his chance.
he would have known how to value thesepeople.
he wouldn't have traded the dullest of them for the brightestmohawk he ever invented.
all savages draw outline pictures upon bark; but the resemblances are notclose, and expression is usually lacking.
but the australianaboriginal's pictures of animals were nicely accurate in form, attitude,carriage; and he put spirit into them, and expression.
and his picturesof white people and natives were pretty nearly as good as his pictures ofthe other animals.
he dressed his whites in the fashion of their day,both the ladies and the gentlemen.
as an untaught wielder of the pencilit is not likely that he has his equal among savage people.
his place in art--as to drawing, not color-work--is well up, all thingsconsidered.
his art is not to be classified with savage art at all, buton a plane two degrees above it and one degree above the lowest plane ofcivilized art.
to be exact, his place in art is between botticelli andde maurier.
that is to say, he could not draw as well as de maurier butbetter than boticelli.
in feeling, he resembles both; also in groupingand in his preferences in the matter of subjects.
his "corrobboree" ofthe australian wilds reappears in de maurier's belgravian ballrooms, withclothes and the smirk of civilization added; botticelli's "spring" is the"corrobboree" further idealized, but with fewer clothes and more smirk.
and well enough as to intention, but--my word!
the aboriginal can make a fire by friction.
i have tried that.
all savages are able to stand a good deal of physical pain.
theaustralian aboriginal has this quality in a well-developed degree.
donot read the following instances if horrors are not pleasant to you.
they were recorded by the rev.
henry n. wolloston, of melbourne, who hadbeen a surgeon before he became a clergyman:     1.
"in the summer of 1852 i started on horseback from albany, king     george's sound, to visit at cape riche, accompanied by a native on     foot.
we traveled about forty miles the first day, then camped by a     water-hole for the night.
after cooking and eating our supper, i     observed the native, who had said nothing to me on the subject,     collect the hot embers of the fire together, and deliberately place     his right foot in the glowing mass for a moment, then suddenly     withdraw it, stamping on the ground and uttering a long-drawn     guttural sound of mingled pain and satisfaction.
this operation he     repeated several times.
on my inquiring the meaning of his strange     conduct, he only said, 'me carpenter-make 'em' ('i am mending my     foot'), and then showed me his charred great toe, the nail of which     had been torn off by a tea-tree stump, in which it had been caught     during the journey, and the pain of which he had borne with stoical     composure until the evening, when he had an opportunity of     cauterizing the wound in the primitive manner above described."
and he proceeded on the journey the next day, "as if nothing hadhappened"--and walked thirty miles.
it was a strange idea, to keep asurgeon and then do his own surgery.
"a native about twenty-five years of age once applied to me, as     a doctor, to extract the wooden barb of a spear, which, during a     fight in the bush some four months previously, had entered his     chest, just missing the heart, and penetrated the viscera to a     considerable depth.
the spear had been cut off, leaving the barb     behind, which continued to force its way by muscular action     gradually toward the back; and when i examined him i could feel a     hard substance between the ribs below the left blade-bone.
i made a     deep incision, and with a pair of forceps extracted the barb, which     was made, as usual, of hard wood about four inches long and from     half an inch to an inch thick.
it was very smooth, and partly     digested, so to speak, by the maceration to which it had been     exposed during its four months' journey through the body.
the wound     made by the spear had long since healed, leaving only a small     cicatrix; and after the operation, which the native bore without     flinching, he appeared to suffer no pain.
indeed, judging from his     good state of health, the presence of the foreign matter did not     materially annoy him.
he was perfectly well in a few days."
3 is my favorite.
whenever i read it i seem to enjoy all thatthe patient enjoyed--whatever it was:     3.
"once at king george's sound a native presented himself to me     with one leg only, and requested me to supply him with a wooden leg.
he had traveled in this maimed state about ninety-six miles, for     this purpose.
i examined the limb, which had been severed just     below the knee, and found that it had been charred by fire, while     about two inches of the partially calcined bone protruded through     the flesh.
i at once removed this with the saw; and having made as     presentable a stump of it as i could, covered the amputated end of     the bone with a surrounding of muscle, and kept the patient a few     days under my care to allow the wound to heal.
on inquiring, the     native told me that in a fight with other black-fellows a spear had     struck his leg and penetrated the bone below the knee.
finding it     was serious, he had recourse to the following crude and barbarous     operation, which it appears is not uncommon among these people in     their native state.
he made a fire, and dug a hole in the earth     only sufficiently large to admit his leg, and deep enough to allow     the wounded part to be on a level with the surface of the ground.
he then surrounded the limb with the live coals or charcoal, which     was replenished until the leg was literally burnt off.
the     cauterization thus applied completely checked the hemorrhage, and he     was able in a day or two to hobble down to the sound, with the aid     of a long stout stick, although he was more than a week on the     road."
but he was a fastidious native.
he soon discarded the wooden leg madefor him by the doctor, because "it had no feeling in it."
it must havehad as much as the one he burnt off, i should think.
so much for the aboriginals.
it is difficult for me to let them alone.
they are marvelously interesting creatures.
for a quarter of a century,now, the several colonial governments have housed their remnants incomfortable stations, and fed them well and taken good care of them inevery way.
if i had found this out while i was in australia i could haveseen some of those people--but i didn't.
i would walk thirty miles tosee a stuffed one.
australia has a slang of its own.
this is a matter of course.
the vastcattle and sheep industries, the strange aspects of the country, and thestrange native animals, brute and human, are matters which wouldnaturally breed a local slang.
i have notes of this slang somewhere, butat the moment i can call to mind only a few of the words and phrases.
they are expressive ones.
the wide, sterile, unpeopled deserts havecreated eloquent phrases like "no man's land" and the "never-nevercountry."
also this felicitous form: "she lives in the never-nevercountry"--that is, she is an old maid.
and this one is not withoutmerit: "heifer-paddock"--young ladies' seminary.
"bail up" and "stickup" equivalent of our highwayman-term to "hold up" a stage-coach or atrain.
"new-chum" is the equivalent of our "tenderfoot"--new arrival.
and then there is the immortal "my word!"
we must import it.
in cold print it is the equivalent of our "ger-rreat caesar!"
but spokenwith the proper australian unction and fervency, it is worth six of itfor grace and charm and expressiveness.
our form is rude and explosive;it is not suited to the drawing-room or the heifer-paddock; but "m-yword!"
is, and is music to the ear, too, when the utterer knows how tosay it.
i saw it in print several times on the pacific ocean, but itstruck me coldly, it aroused no sympathy.
that was because it was thedead corpse of the thing, the soul was not there--the tones werelacking--the informing spirit--the deep feeling--the eloquence.
but thefirst time i heard an australian say it, it was positively thrilling.
we left adelaide in due course, and went to horsham, in the colony ofvictoria; a good deal of a journey, if i remember rightly, but pleasant.
horsham sits in a plain which is as level as a floor--one of those famousdead levels which australian books describe so often; gray, bare, sombre,melancholy, baked, cracked, in the tedious long drouths, but ahorizonless ocean of vivid green grass the day after a rain.
a countrytown, peaceful, reposeful, inviting, full of snug homes, with gardenplots, and plenty of shrubbery and flowers.
"horsham, october 17.at the hotel.
the weather divine.
across the way, in front of thelondon bank of australia, is a very handsome cottonwood.
it is inopulent leaf, and every leaf perfect.
the full power of the on-rushingspring is upon it, and i imagine i can see it grow.
alongside the bankand a little way back in the garden there is a row of soaringfountain-sprays of delicate feathery foliage quivering in the breeze, andmottled with flashes of light that shift and play through the mass likeflash-lights through an opal--a most beautiful tree, and a strikingcontrast to the cottonwood.
every leaf of the cottonwood is distinctlydefined--it is a kodak for faithful, hard, unsentimental detail; theother an impressionist picture, delicious to look upon, full of a subtleand exquisite charm, but all details fused in a swoon of vague and softloveliness."
it turned out, upon inquiry, to be a pepper tree--an importation fromchina.
it has a silky sheen, soft and rich.
i saw some that had longred bunches of currant-like berries ambushed among the foliage.
at adistance, in certain lights, they give the tree a pinkish tint and a newcharm.
there is an agricultural college eight miles from horsham.
we weredriven out to it by its chief.
the conveyance was an open wagon; thetime, noonday; no wind; the sky without a cloud, the sunshine brilliant--and the mercury at 92 deg.
in the shade.
in some countries an indolentunsheltered drive of an hour and a half under such conditions would havebeen a sweltering and prostrating experience; but there was nothing ofthat in this case.
it is a climate that is perfect.
there was no senseof heat; indeed, there was no heat; the air was fine and pure andexhilarating; if the drive had lasted half a day i think we should nothave felt any discomfort, or grown silent or droopy or tired.
of course,the secret of it was the exceeding dryness of the atmosphere.
in thatplain 112 deg.
in the shade is without doubt no harder upon a man than is88 or 90 deg.
in new york.
the road lay through the middle of an empty space which seemed to me tobe a hundred yards wide between the fences.
i was not given the width inyards, but only in chains and perches--and furlongs, i think.
i wouldhave given a good deal to know what the width was, but i did not pursuethe matter.
i think it is best to put up with information the way youget it; and seem satisfied with it, and surprised at it, and grateful forit, and say, "my word!"
and never let on.
it was a wide space; i couldtell you how wide, in chains and perches and furlongs and things, butthat would not help you any.
those things sound well, but they areshadowy and indefinite, like troy weight and avoirdupois; nobody knowswhat they mean.
when you buy a pound of a drug and the man asks youwhich you want, troy or avoirdupois, it is best to say "yes," and shiftthe subject.
they said that the wide space dates from the earliest sheep andcattle-raising days.
people had to drive their stock long distances--immense journeys--from worn-out places to new ones where were waterand fresh pasturage; and this wide space had to be left in grass andunfenced, or the stock would have starved to death in the transit.
on the way we saw the usual birds--the beautiful little green parrots,the magpie, and some others; and also the slender native bird of modestplumage and the eternally-forgettable name--the bird that is the smartestamong birds, and can give a parrot 30 to 1 in the game and then talk himto death.
i cannot recall that bird's name.
i think it begins with m.i wish it began with g. or something that a person can remember.
the magpie was out in great force, in the fields and on the fences.
heis a handsome large creature, with snowy white decorations, and is asinger; he has a murmurous rich note that is lovely.
he was once modest,even diffident; but he lost all that when he found out that he wasaustralia's sole musical bird.
he has talent, and cuteness, andimpudence; and in his tame state he is a most satisfactory pet--nevercoming when he is called, always coming when he isn't, and studyingdisobedience as an accomplishment.
he is not confined, but loafs allover the house and grounds, like the laughing jackass.
i think he learnsto talk, i know he learns to sing tunes, and his friends say that heknows how to steal without learning.
i was acquainted with a tame magpiein melbourne.
he had lived in a lady's house several years, and believedhe owned it.
the lady had tamed him, and in return he had tamed thelady.
he was always on deck when not wanted, always having his own way,always tyrannizing over the dog, and always making the cat's life a slowsorrow and a martyrdom.
he knew a number of tunes and could sing them inperfect time and tune; and would do it, too, at any time that silence waswanted; and then encore himself and do it again; but if he was asked tosing he would go out and take a walk.
it was long believed that fruit trees would not grow in that baked andwaterless plain around horsham, but the agricultural college hasdissipated that idea.
its ample nurseries were producing oranges,apricots, lemons, almonds, peaches, cherries, 48 varieties of apples--infact, all manner of fruits, and in abundance.
the trees did not seem tomiss the water; they were in vigorous and flourishing condition.
experiments are made with different soils, to see what things thrive bestin them and what climates are best for them.
a man who is ignorantlytrying to produce upon his farm things not suited to its soil and itsother conditions can make a journey to the college from anywhere inaustralia, and go back with a change of scheme which will make his farmproductive and profitable.
there were forty pupils there--a few of them farmers, relearning theirtrade, the rest young men mainly from the cities--novices.
it seemed astrange thing that an agricultural college should have an attraction forcity-bred youths, but such is the fact.
they are good stuff, too; theyare above the agricultural average of intelligence, and they come withoutany inherited prejudices in favor of hoary ignorances made sacred by longdescent.
the students work all day in the fields, the nurseries, and theshearing-sheds, learning and doing all the practical work of thebusiness--three days in a week.
on the other three they study and hearlectures.
they are taught the beginnings of such sciences as bear uponagriculture--like chemistry, for instance.
we saw the sophomore class insheep-shearing shear a dozen sheep.
they did it by hand, not with themachine.
the sheep was seized and flung down on his side and held there;and the students took off his coat with great celerity and adroitness.
sometimes they clipped off a sample of the sheep, but that is customarywith shearers, and they don't mind it; they don't even mind it as much asthe sheep.
they dab a splotch of sheep-dip on the place and go rightahead.
the coat of wool was unbelievably thick.
before the shearing the sheeplooked like the fat woman in the circus; after it he looked like a bench.
he was clipped to the skin; and smoothly and uniformly.
the fleece comesfrom him all in one piece and has the spread of a blanket.
the college was flying the australian flag--the gridiron of englandsmuggled up in the northwest corner of a big red field that had therandom stars of the southern cross wandering around over it.
from horsham we went to stawell.
still in the colony ofvictoria.
stawell is in the gold-mining country.
in the bank-safe washalf a peck of surface-gold--gold dust, grain gold; rich; pure in fact,and pleasant to sift through one's fingers; and would be pleasanter if itwould stick.
and there were a couple of gold bricks, very heavy tohandle, and worth $7,500 a piece.
they were from a very valuable quartzmine; a lady owns two-thirds of it; she has an income of $75,000 a monthfrom it, and is able to keep house.
the stawell region is not productive of gold only; it has greatvineyards, and produces exceptionally fine wines.
one of thesevineyards--the great western, owned by mr. irving--is regarded as amodel.
its product has reputation abroad.
it yields a choice champagneand a fine claret, and its hock took a prize in france two or three yearsago.
the champagne is kept in a maze of passages under ground, cut inthe rock, to secure it an even temperature during the three-year termrequired to perfect it.
in those vaults i saw 120,000 bottles ofchampagne.
the colony of victoria has a population of 1,000,000, andthose people are said to drink 25,000,000 bottles of champagne per year.
the dryest community on the earth.
the government has lately reduced theduty upon foreign wines.
that is one of the unkindnesses of protection.
a man invests years of work and a vast sum of money in a worthyenterprise, upon the faith of existing laws; then the law is changed, andthe man is robbed by his own government.
on the way back to stawell we had a chance to see a group of boulderscalled the three sisters--a curiosity oddly located; for it was upon highground, with the land sloping away from it, and no height above it fromwhence the boulders could have rolled down.
relics of an earlyice-drift, perhaps.
they are noble boulders.
one of them has the sizeand smoothness and plump sphericity of a balloon of the biggest pattern.
the road led through a forest of great gum-trees, lean and scraggy andsorrowful.
the road was cream-white--a clayey kind of earth, apparently.
along it toiled occasional freight wagons, drawn by long double files ofoxen.
those wagons were going a journey of two hundred miles, i wastold, and were running a successful opposition to the railway!
therailways are owned and run by the government.
those sad gums stood up out of the dry white clay, pictures of patienceand resignation.
it is a tree that can get along without water; still itis fond of it--ravenously so.
it is a very intelligent tree and willdetect the presence of hidden water at a distance of fifty feet, and sendout slender long root-fibres to prospect it.
they will find it; and willalso get at it even through a cement wall six inches thick.
once acement water-pipe under ground at stawell began to gradually reduce itsoutput, and finally ceased altogether to deliver water.
upon examininginto the matter it was found stopped up, wadded compactly with a mass ofroot-fibres, delicate and hair-like.
how this stuff had gotten into thepipe was a puzzle for some little time; finally it was found that it hadcrept in through a crack that was almost invisible to the eye.
a gumtree forty feet away had tapped the pipe and was drinking the water.
frequently, in australia, one has cloud-effects of an unfamiliar sort.
we had this kind of scenery, finely staged, all the way to ballarat.
consequently we saw more sky than country on that journey.
at one time agreat stretch of the vault was densely flecked with wee ragged-edgedflakes of painfully white cloud-stuff, all of one shape and size, andequidistant apart, with narrow cracks of adorable blue showing between.
the whole was suggestive of a hurricane of snow-flakes drifting acrossthe skies.
by and by these flakes fused themselves together ininterminable lines, with shady faint hollows between the lines, the longsatin-surfaced rollers following each other in simulated movement, andenchantingly counterfeiting the majestic march of a flowing sea.
later,the sea solidified itself; then gradually broke up its mass intoinnumerable lofty white pillars of about one size, and ranged theseacross the firmament, in receding and fading perspective, in thesimilitude of a stupendous colonnade--a mirage without a doubt flung fromthe far gates of the hereafter.
the approaches to ballarat were beautiful.
the features, great greenexpanses of rolling pasture-land, bisected by eye-contenting hedges ofcommingled new-gold and old-gold gorse--and a lovely lake.
one must putin the pause, there, to fetch the reader up with a slight jolt, and keephim from gliding by without noticing the lake.
one must notice it; for alovely lake is not as common a thing along the railways of australia asare the dry places.
ninety-two in the shade again, but balmy andcomfortable, fresh and bracing.
a perfect climate.
forty-five years ago the site now occupied by the city of ballarat was asylvan solitude as quiet as eden and as lovely.
nobody had ever heard ofit.
on the 25th of august, 1851, the first great gold-strike made inaustralia was made here.
the wandering prospectors who made it scrapedup two pounds and a half of gold the first day-worth $600.
a few dayslater the place was a hive--a town.
the news of the strike spreadeverywhere in a sort of instantaneous way--spread like a flash to thevery ends of the earth.
a celebrity so prompt and so universal hashardly been paralleled in history, perhaps.
it was as if the nameballarat had suddenly been written on the sky, where all the world couldread it at once.
the smaller discoveries made in the colony of new south wales threemonths before had already started emigrants toward australia; they hadbeen coming as a stream, but they came as a flood, now.
a hundredthousand people poured into melbourne from england and other countries ina single month, and flocked away to the mines.
the crews of the shipsthat brought them flocked with them; the clerks in the government officesfollowed; so did the cooks, the maids, the coachmen, the butlers, and theother domestic servants; so did the carpenters, the smiths, the plumbers,the painters, the reporters, the editors, the lawyers, the clients, thebarkeepers, the bummers, the blacklegs, the thieves, the loose women, thegrocers, the butchers, the bakers, the doctors, the druggists, thenurses; so did the police; even officials of high and hitherto enviedplace threw up their positions and joined the procession.
this roaringavalanche swept out of melbourne and left it desolate, sunday-like,paralyzed, everything at a stand-still, the ships lying idle at anchor,all signs of life departed, all sounds stilled save the rasping of thecloud-shadows as they scraped across the vacant streets.
that grassy and leafy paradise at ballarat was soon ripped open, andlacerated and scarified and gutted, in the feverish search for its hiddenriches.
there is nothing like surface-mining to snatch the graces andbeauties and benignities out of a paradise, and make an odious andrepulsive spectacle of it.
what fortunes were made!
immigrants got rich while the ship unloaded andreloaded--and went back home for good in the same cabin they had come outin!
not all of them.
i saw the others in ballarat myself,forty-five years later--what were left of them by time and death and thedisposition to rove.
they were young and gay, then; they are patriarchaland grave, now; and they do not get excited any more.
they talk of thepast.
they live in it.
their life is a dream, a retrospection.
ballarat was a great region for "nuggets."
no such nuggets were found incalifornia as ballarat produced.
in fact, the ballarat region hasyielded the largest ones known to history.
two of them weighed about 180pounds each, and together were worth $90,000.
they were offered to anypoor person who would shoulder them and carry them away.
gold was soplentiful that it made people liberal like that.
ballarat was a swarming city of tents in the early days.
everybody washappy, for a time, and apparently prosperous.
then came trouble.
thegovernment swooped down with a mining tax.
and in its worst form, too;for it was not a tax upon what the miner had taken out, but upon what hewas going to take out--if he could find it.
it was a license tax--licenseto work his claim--and it had to be paid before he could begin digging.
consider the situation.
no business is so uncertain as surface-mining.
your claim may be good, and it may be worthless.
it may make you welloff in a month; and then again you may have to dig and slave for half ayear, at heavy expense, only to find out at last that the gold is notthere in cost-paying quantity, and that your time and your hard work havebeen thrown away.
it might be wise policy to advance the miner a monthlysum to encourage him to develop the country's riches; but to tax himmonthly in advance instead--why, such a thing was never dreamed of inamerica.
there, neither the claim itself nor its products, howsoeverrich or poor, were taxed.
the ballarat miners protested, petitioned, complained--it was of no use;the government held its ground, and went on collecting the tax.
and notby pleasant methods, but by ways which must have been very galling tofree people.
the rumblings of a coming storm began to be audible.
by and by there was a result; and i think it may be called the finestthing in australasian history.
it was a revolution--small in size; butgreat politically; it was a strike for liberty, a struggle for aprinciple, a stand against injustice and oppression.
it was the baronsand john, over again; it was hampden and ship-money; it was concord andlexington; small beginnings, all of them, but all of them great inpolitical results, all of them epoch-making.
it is another instance of avictory won by a lost battle.
it adds an honorable page to history; thepeople know it and are proud of it.
they keep green the memory of themen who fell at the eureka stockade, and peter lalor has his monument.
the surface-soil of ballarat was full of gold.
this soil the minersripped and tore and trenched and harried and disembowled, and made ityield up its immense treasure.
then they went down into the earth withdeep shafts, seeking the gravelly beds of ancient rivers and brooks--andfound them.
they followed the courses of these streams, and gutted them,sending the gravel up in buckets to the upper world, and washing out ofit its enormous deposits of gold.
the next biggest of the two monsternuggets mentioned above came from an old river-channel 180 feet underground.
finally the quartz lodes were attacked.
that is not poor-man's mining.
quartz-mining and milling require capital, and staying-power, andpatience.
big companies were formed, and for several decades, now, thelodes have been successfully worked, and have yielded great wealth.
since the gold discovery in 1853 the ballarat mines--taking the threekinds of mining together--have contributed to the world's pocketsomething over three hundred millions of dollars, which is to say thatthis nearly invisible little spot on the earth's surface has yieldedabout one-fourth as much gold in forty-four years as all california hasyielded in forty-seven.
the californian aggregate, from 1848 to 1895,inclusive, as reported by the statistician of the united states mint, is$1,265,217,217.
a citizen told me a curious thing about those mines.
with all myexperience of mining i had never heard of anything of the sort before.
the main gold reef runs about north and south--of course--for that is thecustom of a rich gold reef.
at ballarat its course is between walls ofslate.
now the citizen told me that throughout a stretch of twelve milesalong the reef, the reef is crossed at intervals by a straight blackstreak of a carbonaceous nature--a streak in the slate; a streak nothicker than a pencil--and that wherever it crosses the reef you willcertainly find gold at the junction.
it is called the indicator.
thirtyfeet on each side of the indicator (and down in the slate, of course) isa still finer streak--a streak as fine as a pencil mark; and indeed, thatis its name pencil mark.
whenever you find the pencil mark you know thatthirty feet from it is the indicator; you measure the distance, excavate,find the indicator, trace it straight to the reef, and sink your shaft;your fortune is made, for certain.
if that is true, it is curious.
andit is curious anyway.
ballarat is a town of only 40,000 population; and yet, since it is inaustralia, it has every essential of an advanced and enlightened bigcity.
this is pure matter of course.
i must stop dwelling upon thesethings.
it is hard to keep from dwelling upon them, though; for it isdifficult to get away from the surprise of it.
i will let the otherdetails go, this time, but i must allow myself to mention that thislittle town has a park of 326 acres; a flower garden of 83 acres, with anelaborate and expensive fernery in it and some costly and unusually finestatuary; and an artificial lake covering 600 acres, equipped with afleet of 200 shells, small sail boats, and little steam yachts.
at this point i strike out some other praiseful things which i wastempted to add.
i do not strike them out because they were not true ornot well said, but because i find them better said by another man--and aman more competent to testify, too, because he belongs on the ground, andknows.
i clip them from a chatty speech delivered some years ago by mr.william little, who was at that time mayor of ballarat:     "the language of our citizens, in this as in other parts of     australasia, is mostly healthy anglo-saxon, free from americanisms,     vulgarisms, and the conflicting dialects of our fatherland, and is     pure enough to suit a trench or a latham.
our youth, aided by     climatic influence, are in point of physique and comeliness     unsurpassed in the sunny south.
our young men are well ordered; and     our maidens, 'not stepping over the bounds of modesty,' are as fair     as psyches, dispensing smiles as charming as november flowers."
the closing clause has the seeming of a rather frosty compliment, butthat is apparent only, not real.
november is summer-time there.
his compliment to the local purity of the language is warranted.
it isquite free from impurities; this is acknowledged far and wide.
as in thegerman empire all cultivated people claim to speak hanovarian german, soin australasia all cultivated people claim to speak ballarat english.
even in england this cult has made considerable progress, and now that itis favored by the two great universities, the time is not far away whenballarat english will come into general use among the educated classes ofgreat britain at large.
its great merit is, that it is shorter thanordinary english--that is, it is more compressed.
at first you have somedifficulty in understanding it when it is spoken as rapidly as the oratorwhom i have quoted speaks it.
an illustration will show what i mean.
when he called and i handed him a chair, he bowed and said:"q."
presently, when we were lighting our cigars, he held a match to mine andi said:"thank you," and he said:"km."
then i saw.
'q' is the end of the phrase "i thank you" 'km'  is the endof the phrase "you are welcome."
mr. little puts no emphasis upon eitherof them, but delivers them so reduced that they hardly have a sound.
allballarat english is like that, and the effect is very soft and pleasant;it takes all the hardness and harshness out of our tongue and gives to ita delicate whispery and vanishing cadence which charms the ear like thefaint rustling of the forest leaves.
on the rail again--bound for bendigo.
from diary:october 23.  got up at 6, left at 7.30; soon reached castlemaine, one ofthe rich gold-fields of the early days; waited several hours for a train;left at 3.40 and reached bendigo in an hour.
for comrade, a catholicpriest who was better than i was, but didn't seem to know it--a man fullof graces of the heart, the mind, and the spirit; a lovable man.
he will be a bishop some day.
later an archbishop.
finally an archangel, i hope.
and then he will recall me wheni say, "do you remember that trip we made from ballarat to bendigo, whenyou were nothing but father c., and i was nothing to what i am now?"
it has actually taken nine hours to come from ballarat to bendigo.
wecould have saved seven by walking.
however, there was no hurry.
bendigo was another of the rich strikes of the early days.
it does agreat quartz-mining business, now--that business which, more than anyother that i know of, teaches patience, and requires grit and a steadynerve.
the town is full of towering chimney-stacks, and hoisting-works,and looks like a petroleum-city.
speaking of patience; for example, oneof the local companies went steadily on with its deep borings andsearchings without show of gold or a penny of reward for eleven years--then struck it, and became suddenly rich.
the eleven years' work hadcost $55,000, and the first gold found was a grain the size of a pin'shead.
it is kept under locks and bars, as a precious thing, and isreverently shown to the visitor, "hats off."
when i saw it i had notheard its history.
"it is gold.
examine it--take the glass.
now how much should you say itis worth?"
i said:"i should say about two cents; or in your english dialect, fourfarthings."
"well, it cost l11,000."
"yes, it did.
ballarat and bendigo have produced the three monumentalnuggets of the world, and this one is the monumentalest one of the three.
the other two represent l9,000 a piece; this one a couple of thousandmore.
it is small, and not much to look at, but it is entitled to (its)name--adam.
it is the adam-nugget of this mine, and its children run upinto the millions."
speaking of patience again, another of the mines was worked, under heavyexpenses, during 17 years before pay was struck, and still another onecompelled a wait of 21 years before pay was struck; then, in bothinstances, the outlay was all back in a year or two, with compoundinterest.
bendigo has turned out even more gold than ballarat.
the two togetherhave produced $650,000,000 worth--which is half as much as californiaproduced.
it was through mr. blank--not to go into particulars about his name--itwas mainly through mr. blank that my stay in bendigo was made memorablypleasant and interesting.
he explained this to me himself.
he told methat it was through his influence that the city government invited me tothe town-hall to hear complimentary speeches and respond to them; that itwas through his influence that i had been taken on a long pleasure-drivethrough the city and shown its notable features; that it was through hisinfluence that i was invited to visit the great mines; that it wasthrough his influence that i was taken to the hospital and allowed to seethe convalescent chinaman who had been attacked at midnight in his lonelyhut eight weeks before by robbers, and stabbed forty-six times andscalped besides; that it was through his influence that when i arrivedthis awful spectacle of piecings and patchings and bandagings was sittingup in his cot letting on to read one of my books; that it was through hisinfluence that efforts had been made to get the catholic archbishop ofbendigo to invite me to dinner; that it was through his influence thatefforts had been made to get the anglican bishop of bendigo to ask me tosupper; that it was through his influence that the dean of the editorialfraternity had driven me through the woodsy outlying country and shownme, from the summit of lone tree hill, the mightiest and loveliestexpanse of forest-clad mountain and valley that i had seen in allaustralia.
and when he asked me what had most impressed me in bendigoand i answered and said it was the taste and the public spirit which hadadorned the streets with 105 miles of shade trees, he said that it wasthrough his influence that it had been done.
but i am not representing him quite correctly.
he did not say it wasthrough his influence that all these things had happened--for that wouldhave been coarse; he merely conveyed that idea; conveyed it so subtlythat i only caught it fleetingly, as one catches vagrant faint breaths ofperfume when one traverses the meadows in summer; conveyed it withoutoffense and without any suggestion of egoism or ostentation--but conveyedit, nevertheless.
he was an irishman; an educated gentleman; grave, and kindly, andcourteous; a bachelor, and about forty-five or possibly fifty years old,apparently.
he called upon me at the hotel, and it was there that we hadthis talk.
he made me like him, and did it without trouble.
this waspartly through his winning and gentle ways, but mainly through theamazing familiarity with my books which his conversation showed.
he wasdown to date with them, too; and if he had made them the study of hislife he could hardly have been better posted as to their contents than hewas.
he made me better satisfied with myself than i had ever beenbefore.
it was plain that he had a deep fondness for humor, yet he neverlaughed; he never even chuckled; in fact, humor could not win to outwardexpression on his face at all.
no, he was always grave--tenderly,pensively grave; but he made me laugh, all along; and this was verytrying--and very pleasant at the same time--for it was at quotations frommy own books.
when he was going, he turned and said:"you don't remember me?"
have we met before?"
"no, it was a matter of correspondence."
"yes, many years ago.
twelve or fifteen.
oh, longer than that.
but ofcourse you----"  a musing pause.
then he said:"do you remember corrigan castle?"
"n-no, i believe i don't.
i don't seem to recall the name."
he waited a moment, pondering, with the door-knob in his hand, thenstarted out; but turned back and said that i had once been interested incorrigan castle, and asked me if i would go with him to his quarters inthe evening and take a hot scotch and talk it over.
i was a teetotalerand liked relaxation, so i said i would.
we drove from the lecture-hall together about half-past ten.
he had amost comfortably and tastefully furnished parlor, with good pictures onthe walls, indian and japanese ornaments on the mantel, and here andthere, and books everywhere-largely mine; which made me proud.
the lightwas brilliant, the easy chairs were deep-cushioned, the arrangements forbrewing and smoking were all there.
we brewed and lit up; then he passeda sheet of note-paper to me and said--"do you remember that?"
"oh, yes, indeed!"
the paper was of a sumptuous quality.
at the top was a twisted andinterlaced monogram printed from steel dies in gold and blue and red, inthe ornate english fashion of long years ago; and under it, in neatgothic capitals was this--printed in blue:                          the mark twain club                            corrigan castle                           ............187..
said i, "how did you come by this?"
"i was president of it."
"no!--you don't mean it."
"it is true.
i was its first president.
i was re-elected annually aslong as its meetings were held in my castle--corrigan--which was fiveyears."
then he showed me an album with twenty-three photographs of me in it.
five of them were of old dates, the others of various later crops; thelist closed with a picture taken by falk in sydney a month before.
"you sent us the first five; the rest were bought."
this was paradise!
we ran late, and talked, talked, talked--subject, themark twain club of corrigan castle, ireland.
my first knowledge of that club dates away back; all of twenty years, ishould say.
it came to me in the form of a courteous letter, written onthe note-paper which i have described, and signed "by order of thepresident; c. pembroke, secretary."
it conveyed the fact that the clubhad been created in my honor, and added the hope that this token ofappreciation of my work would meet with my approval.
i answered, with thanks; and did what i could to keep my gratificationfrom over-exposure.
it was then that the long correspondence began.
a letter came back, byorder of the president, furnishing me the names of the members-thirty-twoin number.
with it came a copy of the constitution and by-laws, inpamphlet form, and artistically printed.
the initiation fee and dueswere in their proper place; also, schedule of meetings--monthly--foressays upon works of mine, followed by discussions; quarterly forbusiness and a supper, without essays, but with after-supper speeches;also there was a list of the officers: president, vice-president,secretary, treasurer, etc.
the letter was brief, but it was pleasantreading, for it told me about the strong interest which the membershiptook in their new venture, etc., etc.
it also asked me for a photograph--a special one.
i went down and sat for it and sent it--with a letter,of course.
presently came the badge of the club, and very dainty and pretty it was;and very artistic.
it was a frog peeping out from a graceful tangle ofgrass-sprays and rushes, and was done in enamels on a gold basis, and hada gold pin back of it.
after i had petted it, and played with it, andcaressed it, and enjoyed it a couple of hours, the light happened to fallupon it at a new angle, and revealed to me a cunning new detail; with thelight just right, certain delicate shadings of the grass-blades andrush-stems wove themselves into a monogram--mine!
you can see that thatjewel was a work of art.
and when you come to consider the intrinsicvalue of it, you must concede that it is not every literary club thatcould afford a badge like that.
it was easily worth $75, in the opinionof messrs. marcus and ward of new york.
they said they could notduplicate it for that and make a profit.
by this time the club was wellunder way; and from that time forth its secretary kept my off-hours wellsupplied with business.
he reported the club's discussions of my bookswith laborious fullness, and did his work with great spirit and ability.
as a, rule, he synopsized; but when a speech was especially brilliant, heshort-handed it and gave me the best passages from it, written out.
there were five speakers whom he particularly favored in that way:palmer, forbes, naylor, norris, and calder.
palmer and forbes couldnever get through a speech without attacking each other, and each in hisown way was formidably effective--palmer in virile and eloquent abuse,forbes in courtly and elegant but scalding satire.
i could always tellwhich of them was talking without looking for his name.
naylor had apolished style and a happy knack at felicitous metaphor; norris's stylewas wholly without ornament, but enviably compact, lucid, and strong.
but after all, calder was the gem.
he never spoke when sober, he spokecontinuously when he wasn't.
and certainly they were the drunkestspeeches that a man ever uttered.
they were full of good things, but soincredibly mixed up and wandering that it made one's head swim to followhim.
they were not intended to be funny, but they were,--funny for thevery gravity which the speaker put into his flowing miracles ofincongruity.
in the course of five years i came to know the styles ofthe five orators as well as i knew the style of any speaker in my ownclub at home.
these reports came every month.
they were written on foolscap, 600 wordsto the page, and usually about twenty-five pages in a report--a good15,000 words, i should say,--a solid week's work.
the reports wereabsorbingly entertaining, long as they were; but, unfortunately for me,they did not come alone.
they were always accompanied by a lot ofquestions about passages and purposes in my books, which the club wantedanswered; and additionally accompanied every quarter by the treasurer'sreport, and the auditor's report, and the committee's report, and thepresident's review, and my opinion of these was always desired; alsosuggestions for the good of the club, if any occurred to me.
by and by i came to dread those things; and this dread grew and grew andgrew; grew until i got to anticipating them with a cold horror.
for iwas an indolent man, and not fond of letter-writing, and whenever thesethings came i had to put everything by and sit down--for my own peace ofmind--and dig and dig until i got something out of my head which wouldanswer for a reply.
i got along fairly well the first year; but for thesucceeding four years the mark twain club of corrigan castle was mycurse, my nightmare, the grief and misery of my life.
and i got so, sosick of sitting for photographs.
i sat every year for five years, tryingto satisfy that insatiable organization.
then at last i rose in revolt.
i could endure my oppressions no longer.
i pulled my fortitude togetherand tore off my chains, and was a free man again, and happy.
from thatday i burned the secretary's fat envelopes the moment they arrived, andby and by they ceased to come.
well, in the sociable frankness of that night in bendigo i brought thisall out in full confession.
then mr. blank came out in the same frankway, and with a preliminary word of gentle apology said that he was themark twain club, and the only member it had ever had!
why, it was matter for anger, but i didn't feel any.
he said he neverhad to work for a living, and that by the time he was thirty life hadbecome a bore and a weariness to him.
he had no interests left; they hadpaled and perished, one by one, and left him desolate.
he had begun tothink of suicide.
then all of a sudden he thought of that happy idea ofstarting an imaginary club, and went straightway to work at it, withenthusiasm and love.
he was charmed with it; it gave him something todo.
it elaborated itself on his hands;--it became twenty times morecomplex and formidable than was his first rude draft of it.
every newaddition to his original plan which cropped up in his mind gave him afresh interest and a new pleasure.
he designed the club badge himself,and worked over it, altering and improving it, a number of days andnights; then sent to london and had it made.
it was the only one thatwas made.
it was made for me; the "rest of the club" went without.
he invented the thirty-two members and their names.
he invented the fivefavorite speakers and their five separate styles.
he invented theirspeeches, and reported them himself.
he would have kept that club goinguntil now, if i hadn't deserted, he said.
he said he worked like a slaveover those reports; each of them cost him from a week to a fortnight'swork, and the work gave him pleasure and kept him alive and willing to bealive.
it was a bitter blow to him when the club died.
finally, there wasn't any corrigan castle.
he had invented that, too.
it was wonderful--the whole thing; and altogether the most ingenious andlaborious and cheerful and painstaking practical joke i have ever heardof.
and i liked it; liked to hear him tell about it; yet i have been ahater of practical jokes from as long back as i can remember.
finally hesaid--"do you remember a note from melbourne fourteen or fifteen years ago,telling about your lecture tour in australia, and your death and burialin melbourne?--a note from henry bascomb, of bascomb hall, upperholywell, hants."
"i wrote it."
"yes, i did it.
i don't know why.
i just took the notion, and carriedit out without stopping to think.
it was wrong.
it could have doneharm.
i was always sorry about it afterward.
you must forgive me.
iwas mr. bascom's guest on his yacht, on his voyage around the world.
heoften spoke of you, and of the pleasant times you had had together in hishome; and the notion took me, there in melbourne, and i imitated hishand, and wrote the letter."
so the mystery was cleared up, after so many, many years.
after visits to maryborough and some other australian towns, we presentlytook passage for new zealand.
if it would not look too much like showingoff, i would tell the reader where new zealand is; for he is as i was; hethinks he knows.
and he thinks he knows where hertzegovina is; and howto pronounce pariah; and how to use the word unique without exposinghimself to the derision of the dictionary.
but in truth, he knows noneof these things.
there are but four or five people in the world whopossess this knowledge, and these make their living out of it.
theytravel from place to place, visiting literary assemblages, geographicalsocieties, and seats of learning, and springing sudden bets that thesepeople do not know these things.
since all people think they know them,they are an easy prey to these adventurers.
or rather they were an easyprey until the law interfered, three months ago, and a new york courtdecided that this kind of gambling is illegal, "because it traversesarticle iv, section 9, of the constitution of the united states, whichforbids betting on a sure thing."
this decision was rendered by the fullbench of the new york supreme court, after a test sprung upon the courtby counsel for the prosecution, which showed that none of the nine judgeswas able to answer any of the four questions.
all people think that new zealand is close to australia or asia, orsomewhere, and that you cross to it on a bridge.
but that is not so.
itis not close to anything, but lies by itself, out in the water.
it isnearest to australia, but still not near.
the gap between is very wide.
it will be a surprise to the reader, as it was to me, to learn that thedistance from australia to new zealand is really twelve or thirteenhundred miles, and that there is no bridge.
i learned this fromprofessor x., of yale university, whom i met in the steamer on the greatlakes when i was crossing the continent to sail across the pacific.
iasked him about new zealand, in order to make conversation.
i supposedhe would generalize a little without compromising himself, and then turnthe subject to something he was acquainted with, and my object would thenbe attained; the ice would be broken, and we could go smoothly on, andget acquainted, and have a pleasant time.
but, to my surprise, he wasnot only not embarrassed by my question, but seemed to welcome it, and totake a distinct interest in it.
he began to talk--fluently, confidently,comfortably; and as he talked, my admiration grew and grew; for as thesubject developed under his hands, i saw that he not only knew where newzealand was, but that he was minutely familiar with every detail of itshistory, politics, religions, and commerce, its fauna, flora, geology,products, and climatic peculiarities.
when he was done, i was lost inwonder and admiration, and said to myself, he knows everything; in thedomain of human knowledge he is king.
i wanted to see him do more miracles; and so, just for the pleasure ofhearing him answer, i asked him about hertzegovina, and pariah, andunique.
but he began to generalize then, and show distress.
i saw thatwith new zealand gone, he was a samson shorn of his locks; he was asother men.
this was a curious and interesting mystery, and i was frankwith him, and asked him to explain it.
he tried to avoid it at first; but then laughed and said that after all,the matter was not worth concealment, so he would let me into the secret.
in substance, this is his story:"last autumn i was at work one morning at home, when a card came up--thecard of a stranger.
under the name was printed a line which showed thatthis visitor was professor of theological engineering in wellingtonuniversity, new zealand.
i was troubled--troubled, i mean, by theshortness of the notice.
college etiquette required that he be at onceinvited to dinner by some member of the faculty--invited to dine on thatday--not, put off till a subsequent day.
i did not quite know what todo.
college etiquette requires, in the case of a foreign guest, that thedinner-talk shall begin with complimentary references to his country, itsgreat men, its services to civilization, its seats of learning, andthings like that; and of course the host is responsible, and must eitherbegin this talk himself or see that it is done by some one else.
i wasin great difficulty; and the more i searched my memory, the more mytrouble grew.
i found that i knew nothing about new zealand.
i thoughti knew where it was, and that was all.
i had an impression that it wasclose to australia, or asia, or somewhere, and that one went over to iton a bridge.
this might turn out to be incorrect; and even if correct,it would not furnish matter enough for the purpose at the dinner, and ishould expose my college to shame before my guest; he would see that i, amember of the faculty of the first university in america, was whollyignorant of his country, and he would go away and tell this, and laugh atit.
the thought of it made my face burn.
"i sent for my wife and told her how i was situated, and asked for herhelp, and she thought of a thing which i might have thought of myself, ifi had not been excited and worried.
she said she would go and tell thevisitor that i was out but would be in in a few minutes; and she wouldtalk, and keep him busy while i got out the back way and hurried over andmake professor lawson give the dinner.
for lawson knew everything, andcould meet the guest in a creditable way and save the reputation of theuniversity.
i ran to lawson, but was disappointed.
he did not knowanything about new zealand.
he said that, as far as his recollectionwent it was close to australia, or asia, or somewhere, and you go over toit on a bridge; but that was all he knew.
it was too bad.
lawson was aperfect encyclopedia of abstruse learning; but now in this hour of ourneed, it turned out that he did not know any useful thing.
he saw that the reputation of the university was in veryreal peril, and he walked the floor in anxiety, talking, and trying tothink out some way to meet the difficulty.
presently he decided that wemust try the rest of the faculty--some of them might know about newzealand.
so we went to the telephone and called up the professor ofastronomy and asked him, and he said that all he knew was, that it wasclose to australia, or asia, or somewhere, and you went over to it on----"we shut him off and called up the professor of biology, and he said thatall he knew was that it was close to aus----.
"we shut him off, and sat down, worried and disheartened, to see if wecould think up some other scheme.
we shortly hit upon one which promisedwell, and this one we adopted, and set its machinery going at once.
lawson must give the dinner.
the faculty must be notified bytelephone to prepare.
we must all get to work diligently, and at the endof eight hours and a half we must come to dinner acquainted with newzealand; at least well enough informed to appear without discredit beforethis native.
to seem properly intelligent we should have to know aboutnew zealand's population, and politics, and form of government, andcommerce, and taxes, and products, and ancient history, and modernhistory, and varieties of religion, and nature of the laws, and theircodification, and amount of revenue, and whence drawn, and methods ofcollection, and percentage of loss, and character of climate, and--well,a lot of things like that; we must suck the maps and cyclopedias dry.
and while we posted up in this way, the faculty's wives must flock over,one after the other, in a studiedly casual way, and help my wife keep thenew zealander quiet, and not let him get out and come interfering withour studies.
the scheme worked admirably; but it stopped business,stopped it entirely.
"it is in the official log-book of yale, to be read and wondered at byfuture generations--the account of the great blank day--the memorableblank day--the day wherein the wheels of culture were stopped, a sundaysilence prevailed all about, and the whole university stood still whilethe faculty read-up and qualified itself to sit at meat, without shame,in the presence of the professor of theological engineering from newzealand:"when we assembled at the dinner we were miserably tired and worn--but wewere posted.
yes, it is fair to claim that.
in fact, erudition is apale name for it.
new zealand was the only subject; and it was justbeautiful to hear us ripple it out.
and with such an air ofunembarrassed ease, and unostentatious familiarity with detail, andtrained and seasoned mastery of the subject-and oh, the grace and fluencyof it!
"well, finally somebody happened to notice that the guest was lookingdazed, and wasn't saying anything.
so they stirred him up, of course.
then that man came out with a good, honest, eloquent compliment that madethe faculty blush.
he said he was not worthy to sit in the company ofmen like these; that he had been silent from admiration; that he had beensilent from another cause also--silent from shame--silent from ignorance!
'for,' said he, 'i, who have lived eighteen years in new zealand and haveserved five in a professorship, and ought to know much about thatcountry, perceive, now, that i know almost nothing about it.
i say itwith shame, that i have learned fifty times, yes, a hundred times moreabout new zealand in these two hours at this table than i ever knewbefore in all the eighteen years put together.
i was silent because icould not help myself.
what i knew about taxes, and policies, and laws,and revenue, and products, and history, and all that multitude of things,was but general, and ordinary, and vague-unscientific, in a word--and itwould have been insanity to expose it here to the searching glare of youramazingly accurate and all-comprehensive knowledge of those matters,gentlemen.
i beg you to let me sit silent--as becomes me.
but do notchange the subject; i can at least follow you, in this one; whereas ifyou change to one which shall call out the full strength of your mightyerudition, i shall be as one lost.
if you know all this about a remotelittle inconsequent patch like new zealand, ah, what wouldn't you knowabout any other subject!'"
the universal brotherhood of man is our most precious possession, whatthere is of it.
--pudd'nhead wilson's new calendar.
from diary:november 1--noon.
a fine day, a brilliant sun.
warm in the sun, coldin the shade--an icy breeze blowing out of the south.
a solemn longswell rolling up northward.
it comes from the south pole, with nothingin the way to obstruct its march and tone its energy down.
i have readsomewhere that an acute observer among the early explorers--cook?
ortasman?--accepted this majestic swell as trustworthy circumstantialevidence that no important land lay to the southward, and so did notwaste time on a useless quest in that direction, but changed his courseand went searching elsewhere.
passing between tasmania (formerly van diemen's land) andneighboring islands--islands whence the poor exiled tasmanian savagesused to gaze at their lost homeland and cry; and die of broken hearts.
how glad i am that all these native races are dead and gone, or nearlyso.
the work was mercifully swift and horrible in some portions ofaustralia.
as far as tasmania is concerned, the extermination wascomplete: not a native is left.
it was a strife of years, and decades ofyears.
the whites and the blacks hunted each other, ambushed each other,butchered each other.
the blacks were not numerous.
but they were wary,alert, cunning, and they knew their country well.
they lasted a longtime, few as they were, and inflicted much slaughter upon the whites.
the government wanted to save the blacks from ultimate extermination, ifpossible.
one of its schemes was to capture them and coop them up, on aneighboring island, under guard.
bodies of whites volunteered for thehunt, for the pay was good--l5 for each black captured and delivered, butthe success achieved was not very satisfactory.
the black was naked, andhis body was greased.
it was hard to get a grip on him that would hold.
the whites moved about in armed bodies, and surprised little families ofnatives, and did make captures; but it was suspected that in thesesurprises half a dozen natives were killed to one caught--and that wasnot what the government desired.
another scheme was to drive the natives into a corner of the island andfence them in by a cordon of men placed in line across the country; butthe natives managed to slip through, constantly, and continue theirmurders and arsons.
the governor warned these unlettered savages by printed proclamation thatthey must stay in the desolate region officially appointed for them!
theproclamation was a dead letter; the savages could not read it.
afterwarda picture-proclamation was issued.
it was painted up on boards, andthese were nailed to trees in the forest.
herewith is a photographicreproduction of this fashion-plate.
substantially it means:1.  the governor wishes the whites and the blacks to love each other;2.  he loves his black subjects;3.  blacks who kill whites will be hanged;4.  whites who kill blacks will be hanged.
upon its several schemes the government spent l30,000 and employed thelabors and ingenuities of several thousand whites for a long time withfailure as a result.
then, at last, a quarter of a century after thebeginning of the troubles between the two races, the right man was found.
no, he found himself.
this was george augustus robinson, called inhistory "the conciliator."
he was not educated, and not conspicuous inany way.
he was a working bricklayer, in hobart town.
but he must havebeen an amazing personality; a man worth traveling far to see.
it may behis counterpart appears in history, but i do not know where to look forit.
he set himself this incredible task: to go out into the wilderness, thejungle, and the mountain-retreats where the hunted and implacable savageswere hidden, and appear among them unarmed, speak the language of loveand of kindness to them, and persuade them to forsake their homes and thewild free life that was so dear to them, and go with him and surrender tothe hated whites and live under their watch and ward, and upon theircharity the rest of their lives!
on its face it was the dream of amadman.
in the beginning, his moral-suasion project was sarcastically dubbed thesugar plum speculation.
if the scheme was striking, and new to theworld's experience, the situation was not less so.
it was this.
thewhite population numbered 40,000 in 1831; the black population numberedthree hundred.
not 300 warriors, but 300 men, women, and children.
thewhites were armed with guns, the blacks with clubs and spears.
thewhites had fought the blacks for a quarter of a century, and had triedevery thinkable way to capture, kill, or subdue them; and could not doit.
if white men of any race could have done it, these would haveaccomplished it.
but every scheme had failed, the splendid 300, thematchless 300 were unconquered, and manifestly unconquerable.
they wouldnot yield, they would listen to no terms, they would fight to the bitterend.
yet they had no poet to keep up their heart, and sing the marvel oftheir magnificent patriotism.
at the end of five-and-twenty years of hard fighting, the surviving 300naked patriots were still defiant, still persistent, still efficaciouswith their rude weapons, and the gove7rnor and the 40,000 knew not whichway to turn, nor what to do.
then the bricklayer--that wonderful man--proposed to go out into thewilderness, with no weapon but his tongue, and no protection but hishonest eye and his humane heart; and track those embittered savages totheir lairs in the gloomy forests and among the mountain snows.
naturally, he was considered a crank.
but he was not quite that.
infact, he was a good way short of that.
he was building upon his long andintimate knowledge of the native character.
the deriders of his projectwere right--from their standpoint--for they believed the natives to bemere wild beasts; and robinson was right, from his standpoint--for hebelieved the natives to be human beings.
the truth did really liebetween the two.
the event proved that robinson's judgment was soundest;but about once a month for four years the event came near to giving theverdict to the deriders, for about that frequently robinson barelyescaped falling under the native spears.
but history shows that he had a thinking head, and was not a mere wildsentimentalist.
for instance, he wanted the war parties called inbefore he started unarmed upon his mission of peace.
he wanted the bestchance of success--not a half-chance.
and he was very willing to havehelp; and so, high rewards were advertised, for any who would go unarmedwith him.
this opportunity was declined.
robinson persuaded some tamednatives of both sexes to go with him--a strong evidence of his persuasivepowers, for those natives well knew that their destruction would bealmost certain.
as it turned out, they had to face death over and overagain.
robinson and his little party had a difficult undertaking upon theirhands.
they could not ride off, horseback, comfortably into the woodsand call leonidas and his 300 together for a talk and a treaty thefollowing day; for the wild men were not in a body; they were scattered,immense distances apart, over regions so desolate that even the birdscould not make a living with the chances offered--scattered in groups oftwenty, a dozen, half a dozen, even in groups of three.
and the missionmust go on foot.
mr. bonwick furnishes a description of those horribleregions, whereby it will be seen that even fugitive gangs of the hardiestand choicest human devils the world has seen--the convicts set apart topeople the "hell of macquarrie harbor station"--were never able, butonce, to survive the horrors of a march through them, but starving andstruggling, and fainting and failing, ate each other, and died:"onward, still onward, was the order of the indomitable robinson.
no oneignorant of the western country of tasmania can form a correct idea ofthe traveling difficulties.
while i was resident in hobart town, thegovernor, sir john franklin, and his lady, undertook the western journeyto macquarrie harbor, and suffered terribly.
one man who assisted tocarry her ladyship through the swamps, gave me his bitter experience ofits miseries.
several were disabled for life.
no wonder that but oneparty, escaping from macquarrie harbor convict settlement, arrived at thecivilized region in safety.
men perished in the scrub, were lost insnow, or were devoured by their companions.
this was the territorytraversed by mr. robinson and his black guides.
all honor to hisintrepidity, and their wonderful fidelity!
when they had, in the depthof winter, to cross deep and rapid rivers, pass among mountains sixthousand feet high, pierce dangerous thickets, and find food in a countryforsaken even by birds, we can realize their hardships.
"after a frightful journey by cradle mountain, and over the lofty plateauof middlesex plains, the travelers experienced unwonted misery, and thecircumstances called forth the best qualities of the noble little band.
mr. robinson wrote afterwards to mr. secretary burnett some details ofthis passage of horrors.
in that letter, of oct 2, 1834, he states thathis natives were very reluctant to go over the dreadful mountain passes;that 'for seven successive days we continued traveling over one solidbody of snow;'  that 'the snows were of incredible depth;'  that 'thenatives were frequently up to their middle in snow.'
but still theill-clad, ill-fed, diseased, and way-worn men and women were sustained bythe cheerful voice of their unconquerable friend, and responded mostnobly to his call."
mr. bonwick says that robinson's friendly capture of the big river triberemember, it was a whole tribe--"was by far the grandest feature of thewar, and the crowning glory of his efforts."
the word "war" was not wellchosen, and is misleading.
there was war still, but only the blacks wereconducting it--the whites were holding off until robinson could give hisscheme a fair trial.
i think that we are to understand that the friendlycapture of that tribe was by far the most important thing, the highest invalue, that happened during the whole thirty years of trucelesshostilities; that it was a decisive thing, a peaceful waterloo, thesurrender of the native napoleon and his dreaded forces, the happy endingof the long strife.
for "that tribe was the terror of the colony," itschief "the black douglas of bush households."
robinson knew that these formidable people were lurking somewhere, insome remote corner of the hideous regions just described, and he and hisunarmed little party started on a tedious and perilous hunt for them.
atlast, "there, under the shadows of the frenchman's cap, whose grim conerose five thousand feet in the uninhabited westward interior," they werefound.
it was a serious moment.
robinson himself believed, for once,that his mission, successful until now, was to end here in failure, andthat his own death-hour had struck.
the redoubtable chief stood in menacing attitude, with his eighteen-footspear poised; his warriors stood massed at his back, armed for battle,their faces eloquent with their long-cherished loathing for white men.
"they rattled their spears and shouted their war-cry."
their women wereback of them, laden with supplies of weapons, and keeping their 150 eagerdogs quiet until the chief should give the signal to fall on.
"i think we shall soon be in the resurrection," whispered a member ofrobinson's little party.
"i think we shall," answered robinson; then plucked up heart and beganhis persuasions--in the tribe's own dialect, which surprised and pleasedthe chief.
presently there was an interruption by the chief:"who are you?"
"we are gentlemen."
"where are your guns?"
"we have none."
the warrior was astonished.
"where your little guns?"
"we have none."
a few minutes passed--in by-play--suspense--discussion among thetribesmen--robinson's tamed squaws ventured to cross the line and beginpersuasions upon the wild squaws.
then the chief stepped back "to conferwith the old women--the real arbiters of savage war."
mr. bonwickcontinues:     "as the fallen gladiator in the arena looks for the signal of life     or death from the president of the amphitheatre, so waited our     friends in anxious suspense while the conference continued.
in a     few minutes, before a word was uttered, the women of the tribe threw     up their arms three times.
this was the inviolable sign of peace!
down fell the spears.
forward, with a heavy sigh of relief, and     upward glance of gratitude, came the friends of peace.
the     impulsive natives rushed forth with tears and cries, as each saw in     the other's rank a loved one of the past.
"it was a jubilee of joy.
a festival followed.
and, while tears     flowed at the recital of woe, a corrobory of pleasant laughter     closed the eventful day."
in four years, without the spilling of a drop of blood, robinson broughtthem all in, willing captives, and delivered them to the white governor,and ended the war which powder and bullets, and thousands of men to usethem, had prosecuted without result since 1804.marsyas charming the wild beasts with his music--that is fable; but themiracle wrought by robinson is fact.
it is history--and authentic; andsurely, there is nothing greater, nothing more reverence-compelling inthe history of any country, ancient or modern.
and in memory of the greatest man australasia ever developed or ever willdevelop, there is a stately monument to george augustus robinson, theconciliator in--no, it is to another man, i forget his name.
however, robertson's own generation honored him, and in manifesting ithonored themselves.
the government gave him a money-reward and athousand acres of land; and the people held mass-meetings and praised himand emphasized their praise with a large subscription of money.
a good dramatic situation; but the curtain fell on another:     "when this desperate tribe was thus captured, there was much     surprise to find that the l30,000 of a little earlier day had been     spent, and the whole population of the colony placed under arms, in     contention with an opposing force of sixteen men with wooden spears!
yet such was the fact.
the celebrated big river tribe, that had     been raised by european fears to a host, consisted of sixteen men,     nine women, and one child.
with a knowledge of the mischief done by     these few, their wonderful marches and their widespread aggressions,     their enemies cannot deny to them the attributes of courage and     military tact.
a wallace might harass a large army with a small and     determined band; but the contending parties were at least equal in     arms and civilization.
the zulus who fought us in africa, the     maories in new zealand, the arabs in the soudan, were far better     provided with weapons, more advanced in the science of war, and     considerably more numerous, than the naked tasmanians.
governor     arthur rightly termed them a noble race."
these were indeed wonderful people, the natives.
they ought not to havebeen wasted.
they should have been crossed with the whites.
it wouldhave improved the whites and done the natives no harm.
but the natives were wasted, poor heroic wild creatures.
they weregathered together in little settlements on neighboring islands, andpaternally cared for by the government, and instructed in religion, anddeprived of tobacco, because the superintendent of the sunday-school wasnot a smoker, and so considered smoking immoral.
the natives were not used to clothes, and houses, and regular hours, andchurch, and school, and sunday-school, and work, and the other misplacedpersecutions of civilization, and they pined for their lost home andtheir wild free life.
too late they repented that they had traded thatheaven for this hell.
they sat homesick on their alien crags, and day byday gazed out through their tears over the sea with unappeasable longingtoward the hazy bulk which was the specter of what had been theirparadise; one by one their hearts broke and they died.
in a very few years nothing but a scant remnant remained alive.
ahandful lingered along into age.
in 1864 the last man died, in 1876 thelast woman died, and the spartans of australasia were extinct.
the whites always mean well when they take human fish out of the oceanand try to make them dry and warm and happy and comfortable in a chickencoop; but the kindest-hearted white man can always be depended on toprove himself inadequate when he deals with savages.
he cannot turn thesituation around and imagine how he would like it to have a well-meaningsavage transfer him from his house and his church and his clothes and hisbooks and his choice food to a hideous wilderness of sand and rocks andsnow, and ice and sleet and storm and blistering sun, with no shelter, nobed, no covering for his and his family's naked bodies, and nothing toeat but snakes and grubs and 'offal.
this would be a hell to him; and ifhe had any wisdom he would know that his own civilization is a hell tothe savage--but he hasn't any, and has never had any; and for lack of ithe shut up those poor natives in the unimaginable perdition of hiscivilization, committing his crime with the very best intentions, and sawthose poor creatures waste away under his tortures; and gazed at it,vaguely troubled and sorrowful, and wondered what could be the matterwith them.
one is almost betrayed into respecting those criminals, theywere so sincerely kind, and tender, and humane; and well-meaning.
they didn't know why those exiled savages faded away, and they did theirhonest best to reason it out.
and one man, in a like case in new southwales, did reason it out and arrive at a solution:     "it is from the wrath of god, which is revealed from heaven against     cold ungodliness and unrighteousness of men."
that settles it.
the aphorism does really seem true: "given the circumstances, the manwill appear."
but the man musn't appear ahead of time, or it will spoileverything.
in robinson's case the moment had been approaching for aquarter of a century--and meantime the future conciliator was tranquillylaying bricks in hobart.
when all other means had failed, the moment hadarrived, and the bricklayer put down his trowel and came forward.
earlier he would have been jeered back to his trowel again.
it remindsme of a tale that was told me by a kentuckian on the train when we werecrossing montana.
he said the tale was current in louisville years ago.
he thought it had been in print, but could not remember.
at any rate, insubstance it was this, as nearly as i can call it back to mind.
a few years before the outbreak of the civil war it began to appear thatmemphis, tennessee, was going to be a great tobacco entrepot--the wisecould see the signs of it.
at that time memphis had a wharf boat, ofcourse.
there was a paved sloping wharf, for the accommodation offreight, but the steamers landed on the outside of the wharfboat, and allloading and unloading was done across it, between steamer and shore.
anumber of wharfboat clerks were needed, and part of the time, every day,they were very busy, and part of the time tediously idle.
they wereboiling over with youth and spirits, and they had to make the intervalsof idleness endurable in some way; and as a rule, they did it bycontriving practical jokes and playing them upon each other.
the favorite butt for the jokes was ed jackson, because he played nonehimself, and was easy game for other people's--for he always believedwhatever was told him.
one day he told the others his scheme for his holiday.
he was not goingfishing or hunting this time--no, he had thought out a better plan.
outof his $40 a month he had saved enough for his purpose, in an economicalway, and he was going to have a look at new york.
it was a great and surprising idea.
it meant travel--immense travel--inthose days it meant seeing the world; it was the equivalent of a voyagearound it in ours.
at first the other youths thought his mind wasaffected, but when they found that he was in earnest, the next thing tobe thought of was, what sort of opportunity this venture might afford fora practical joke.
the young men studied over the matter, then held a secret consultationand made a plan.
the idea was, that one of the conspirators should offered a letter of introduction to commodore vanderbilt, and trick him intodelivering it.
it would be easy to do this.
but what would ed do whenhe got back to memphis?
that was a serious matter.
he was good-hearted,and had always taken the jokes patiently; but they had been jokes whichdid not humiliate him, did not bring him to shame; whereas, this would bea cruel one in that way, and to play it was to meddle with fire; for withall his good nature, ed was a southerner--and the english of that was,that when he came back he would kill as many of the conspirators as hecould before falling himself.
however, the chances must be taken--itwouldn't do to waste such a joke as that.
so the letter was prepared with great care and elaboration.
it wassigned alfred fairchild, and was written in an easy and friendly spirit.
it stated that the bearer was the bosom friend of the writer's son, andwas of good parts and sterling character, and it begged the commodore tobe kind to the young stranger for the writer's sake.
it went on to say,"you may have forgotten me, in this long stretch of time, but you willeasily call me back out of your boyhood memories when i remind you of howwe robbed old stevenson's orchard that night; and how, while he waschasing down the road after us, we cut across the field and doubled backand sold his own apples to his own cook for a hat-full of doughnuts; andthe time that we----" and so forth and so on, bringing in names ofimaginary comrades, and detailing all sorts of wild and absurd and, ofcourse, wholly imaginary schoolboy pranks and adventures, but puttingthem into lively and telling shape.
with all gravity ed was asked if he would like to have a letter tocommodore vanderbilt, the great millionaire.
it was expected that thequestion would astonish ed, and it did.
do you know that extraordinary man?"
"no; but my father does.
they were schoolboys together.
and if youlike, i'll write and ask father.
i know he'll be glad to give it to youfor my sake."
ed could not find words capable of expressing his gratitude and delight.
the three days passed, and the letter was put into his bands.
he startedon his trip, still pouring out his thanks while he shook good-bye allaround.
and when he was out of sight his comrades let fly their laughterin a storm of happy satisfaction--and then quieted down, and were lesshappy, less satisfied.
for the old doubts as to the wisdom of thisdeception began to intrude again.
arrived in new york, ed found his way to commodore vanderbilt's businessquarters, and was ushered into a large anteroom, where a score of peoplewere patiently awaiting their turn for a two-minute interview with themillionaire in his private office.
a servant asked for ed's card, andgot the letter instead.
ed was sent for a moment later, and found mr.vanderbilt alone, with the letter--open--in his hand.
"pray sit down, mr. --er--""jackson."
"ah--sit down, mr. jackson.
by the opening sentences it seems to be aletter from an old friend.
allow me--i will run my eye through it.
hesays he says--why, who is it?"
he turned the sheet and found thesignature.
"alfred fairchild--hm--fairchild--i don't recall the name.
but that is nothing--a thousand names have gone from me.
he says--hesays-hm-hmoh, dear, but it's good!
oh, it's rare!
i don't quiteremember it, but i seem to it'll all come back to me presently.
he says--he says--hm--hm-oh, but that was a game!
how itcarries me back!
it's all dim, of course it's a long time ago--and thenames--some of the names are wavery and indistinct--but sho', i know ithappened--i can feel it!
and lord, how it warms my heart, and bringsback my lost youth!
well, well, well, i've got to come back into thiswork-a-day world now--business presses and people are waiting--i'll keepthe rest for bed to-night, and live my youth over again.
and you'llthank fairchild for me when you see him--i used to call him alf, i think--and you'll give him my gratitude for--what this letter has done for thetired spirit of a hard-worked man; and tell him there isn't anything thati can do for him or any friend of his that i won't do.
and as for you,my lad, you are my guest; you can't stop at any hotel in new york.
where you are a little while, till i get through with these people, thenwe'll go home.
i'll take care of you, my boy--make yourself easy as tothat."
ed stayed a week, and had an immense time--and never suspected that thecommodore's shrewd eye was on him, and that he was daily being weighedand measured and analyzed and tried and tested.
yes, he had an immense time; and never wrote home, but saved it all up totell when he should get back.
twice, with proper modesty and decency, heproposed to end his visit, but the commodore said, "no--wait; leave it tome; i'll tell you when to go."
in those days the commodore was making some of those vast combinations ofhis--consolidations of warring odds and ends of railroads into harmonioussystems, and concentrations of floating and rudderless commerce ineffective centers--and among other things his farseeing eye had detectedthe convergence of that huge tobacco-commerce, already spoken of, towardmemphis, and he had resolved to set his grasp upon it and make it hisown.
the week came to an end.
then the commodore said:"now you can start home.
but first we will have some more talk aboutthat tobacco matter.
i know you now.
i know your abilities as well asyou know them yourself--perhaps better.
you understand that tobaccomatter; you understand that i am going to take possession of it, and youalso understand the plans which i have matured for doing it.
what i wantis a man who knows my mind, and is qualified to represent me in memphis,and be in supreme command of that important business--and i appoint you."
your salary will be high--of course-for you are representing me.
later you will earn increases of it, and will get them.
you will need asmall army of assistants; choose them yourself--and carefully.
take noman for friendship's sake; but, all things being equal, take the man youknow, take your friend, in preference to the stranger."
after somefurther talk under this head, the commodore said:"good-bye, my boy, and thank alf for me, for sending you to me."
when ed reached memphis he rushed down to the wharf in a fever to tellhis great news and thank the boys over and over again for thinking togive him the letter to mr. vanderbilt.
it happened to be one of thoseidle times.
blazing hot noonday, and no sign of life on the wharf.
butas ed threaded his way among the freight piles, he saw a white linenfigure stretched in slumber upon a pile of grain-sacks under an awning,and said to himself, "that's one of them," and hastened his step; next,he said, "it's charley--it's fairchild good"; and the next moment laid anaffectionate hand on the sleeper's shoulder.
the eyes opened lazily,took one glance, the face blanched, the form whirled itself from thesack-pile, and in an instant ed was alone and fairchild was flying forthe wharf-boat like the wind!
ed was dazed, stupefied.
was fairchild crazy?
what could be the meaningof this?
he started slow and dreamily down toward the wharf-boat; turnedthe corner of a freight-pile and came suddenly upon two of the boys.
they were lightly laughing over some pleasant matter; they heard hisstep, and glanced up just as he discovered them; the laugh died abruptly;and before ed could speak they were off, and sailing over barrels andbales like hunted deer.
again ed was paralyzed.
had the boys all gonemad?
what could be the explanation of this extraordinary conduct?
andso, dreaming along, he reached the wharf-boat, and stepped aboard--nothingbut silence there, and vacancy.
he crossed the deck, turned the cornerto go down the outer guard, heard a fervent--"o lord!"
and saw a white linen form plunge overboard.
the youth came up coughing and strangling, and cried out--"go 'way from here!
you let me alone.
i didn't do it, i swear ididn't!"
"didn't do what?"
"give you the----""never mind what you didn't do--come out of that!
what makes you all actso?
what have i done?"
why you haven't done anything.
but----""well, then, what have you got against me?
what do you all treat me sofor?"
"i--er--but haven't you got anything against us?"
"of course not.
what put such a thing into your head?"
"honor bright--you haven't?
"i don't know what in the world you mean, but i swear it, anyway."
"and you'll shake hands with me?"
"goodness knows i'll be glad to!
why, i'm just starving to shake handswith somebody!"
the swimmer muttered, "hang him, he smelt a rat and never delivered theletter!--but it's all right, i'm not going to fetch up the subject."
andhe crawled out and came dripping and draining to shake hands.
first oneand then another of the conspirators showed up cautiously--armed to theteeth--took in the amicable situation, then ventured warily forward andjoined the love-feast.
and to ed's eager inquiry as to what made them act as they had beenacting, they answered evasively, and pretended that they had put it up asa joke, to see what he would do.
it was the best explanation they couldinvent at such short notice.
and each said to himself, "he neverdelivered that letter, and the joke is on us, if he only knew it or wewere dull enough to come out and tell."
then, of course, they wanted to know all about the trip; and he said--"come right up on the boiler deck and order the drinks--it's my treat.
i'm going to tell you all about it.
and to-night it's my treat again--and we'll have oysters and a time!"
when the drinks were brought and cigars lighted, ed said:"well, when i delivered the letter to mr. vanderbilt----""great scott!"
"gracious, how you scared me.
what's the matter?"
nothing--it was a tack in the chair-seat," said one.
"but you all said it.
however, no matter.
when i delivered theletter----""did you deliver it?"
and they looked at each other as people might whothought that maybe they were dreaming.
then they settled to listening; and as the story deepened and its marvelsgrew, the amazement of it made them dumb, and the interest of it tooktheir breath.
they hardly uttered a whisper during two hours, but satlike petrifactions and drank in the immortal romance.
at last the talewas ended, and ed said--"and it's all owing to you, boys, and you'll never find me ungrateful--bless your hearts, the best friends a fellow ever had!
you'll all haveplaces; i want every one of you.
i know you--i know you 'by the back,'as the gamblers say.
you're jokers, and all that, but you're sterling,with the hallmark on.
and charley fairchild, you shall be my firstassistant and right hand, because of your first-class ability, andbecause you got me the letter, and for your father's sake who wrote itfor me, and to please mr. vanderbilt, who said it would!
and here's tothat great man--drink hearty!"
yes, when the moment comes, the man appears--even if he is a thousandmiles away, and has to be discovered by a practical joke.
necessarily, the human interest is the first interest in the log-book ofany country.
the annals of tasmania, in whose shadow we were sailing,are lurid with that feature.
tasmania was a convict-dump, in old times;this has been indicated in the account of the conciliator, wherereference is made to vain attempts of desperate convicts to win topermanent freedom, after escaping from macquarrie harbor and the "gatesof hell."
in the early days tasmania had a great population of convicts,of both sexes and all ages, and a bitter hard life they had.
in one spotthere was a settlement of juvenile convicts--children--who had been sentthither from their home and their friends on the other side of the globeto expiate their "crimes."
in due course our ship entered the estuary called the derwent, at whosehead stands hobart, the capital of tasmania.
the derwent's shoresfurnish scenery of an interesting sort.
the historian laurie, whosebook, "the story of australasia," is just out, invoices its features withconsiderable truth and intemperance: "the marvelous picturesqueness ofevery point of view, combined with the clear balmy atmosphere and thetransparency of the ocean depths, must have delighted and deeplyimpressed" the early explorers.
"if the rock-bound coasts, sullen,defiant, and lowering, seemed uninviting, these were occasionally brokeninto charmingly alluring coves floored with golden sand, clad withevergreen shrubbery, and adorned with every variety of indigenous wattle,she-oak, wild flower, and fern, from the delicately graceful'maiden-hair' to the palm-like 'old man'; while the majestic gum-tree,clean and smooth as the mast of 'some tall ammiral' pierces the clear airto the height of 230 feet or more."
it looked so to me.
"coasting along tasman's peninsula, what a shock ofpleasant wonder must have struck the early mariner on suddenly sightingcape pillar, with its cluster of black-ribbed basaltic columns rising toa height of 900 feet, the hydra head wreathed in a turban of fleecycloud, the base lashed by jealous waves spouting angry fountains offoam."
that is well enough, but i did not suppose those snags were 900 feethigh.
still they were a very fine show.
they stood boldly out bythemselves, and made a fascinatingly odd spectacle.
but there wasnothing about their appearance to suggest the heads of a hydra.
theylooked like a row of lofty slabs with their upper ends tapered to theshape of a carving-knife point; in fact, the early voyager, ignorant oftheir great height, might have mistaken them for a rusty old rank ofpiles that had sagged this way and that out of the perpendicular.
the peninsula is lofty, rocky, and densely clothed with scrub, or brush,or both.
it is joined to the main by a low neck.
at this junction wasformerly a convict station called port arthur--a place hard to escapefrom.
behind it was the wilderness of scrub, in which a fugitive wouldsoon starve; in front was the narrow neck, with a cordon of chained dogsacross it, and a line of lanterns, and a fence of living guards, armed.
we saw the place as we swept by--that is, we had a glimpse of what wewere told was the entrance to port arthur.
the glimpse was worthsomething, as a remembrancer, but that was all.
the voyage thence up the derwent frith displays a grand succession offairy visions, in its entire length elsewhere unequaled.
in gliding overthe deep blue sea studded with lovely islets luxuriant to the water'sedge, one is at a loss which scene to choose for contemplation and toadmire most.
when the huon and bruni have been passed, there seems nopossible chance of a rival; but suddenly mount wellington, massive andnoble like his brother etna, literally heaves in sight, sternly guardedon either hand by mounts nelson and rumney; presently we arrive atsullivan's cove--hobart!
it is an attractive town.
it sits on low hills that slope to the harbor--a harbor that looks like a river, and is as smooth as one.
its stillsurface is pictured with dainty reflections of boats and grassy banks andluxuriant foliage.
back of the town rise highlands that are clothed inwoodland loveliness, and over the way is that noble mountain, wellington,a stately bulk, a most majestic pile.
how beautiful is the whole region,for form, and grouping, and opulence, and freshness of foliage, andvariety of color, and grace and shapeliness of the hills, the capes, thepromontories; and then, the splendor of the sunlight, the dim richdistances, the charm of the water-glimpses!
and it was in this paradisethat the yellow-liveried convicts were landed, and the corps-banditsquartered, and the wanton slaughter of the kangaroo-chasing blackinnocents consummated on that autumn day in may, in the brutish old time.
it was all out of keeping with the place, a sort of bringing of heavenand hell together.
the remembrance of this paradise reminds me that it was at hobart that westruck the head of the procession of junior englands.
we were toencounter other sections of it in new zealand, presently, and otherslater in natal.
wherever the exiled englishman can find in his new homeresemblances to his old one, he is touched to the marrow of his being;the love that is in his heart inspires his imagination, and these alliedforces transfigure those resemblances into authentic duplicates of therevered originals.
it is beautiful, the feeling which works thisenchantment, and it compels one's homage; compels it, and also compelsone's assent--compels it always--even when, as happens sometimes, onedoes not see the resemblances as clearly as does the exile who ispointing them out.
the resemblances do exist, it is quite true; and often they cunninglyapproximate the originals--but after all, in the matter of certainphysical patent rights there is only one england.
now that i havesampled the globe, i am not in doubt.
there is a beauty of switzerland,and it is repeated in the glaciers and snowy ranges of many parts of theearth; there is a beauty of the fiord, and it is repeated in new zealandand alaska; there is a beauty of hawaii, and it is repeated in tenthousand islands of the southern seas; there is a beauty of the prairieand the plain, and it is repeated here and there in the earth; each ofthese is worshipful, each is perfect in its way, yet holds no monopoly ofits beauty; but that beauty which is england is alone--it has noduplicate.
it is made up of very simple details--just grass, and trees, and shrubs,and roads, and hedges, and gardens, and houses, and vines, and churches,and castles, and here and there a ruin--and over it all a mellowdream-haze of history.
but its beauty is incomparable, and all its own.
hobart has a peculiarity--it is the neatest town that the sun shines on;and i incline to believe that it is also the cleanest.
however that maybe, its supremacy in neatness is not to be questioned.
there cannot beanother town in the world that has no shabby exteriors; no rickety gatesand fences, no neglected houses crumbling to ruin, no crazy and unsightlysheds, no weed-grown front-yards of the poor, no back-yards littered withtin cans and old boots and empty bottles, no rubbish in the gutters, noclutter on the sidewalks, no outer-borders fraying out into dirty lanesand tin-patched huts.
no, in hobart all the aspects are tidy, and all acomfort to the eye; the modestest cottage looks combed and brushed, andhas its vines, its flowers, its neat fence, its neat gate, its comely catasleep on the window ledge.
we had a glimpse of the museum, by courtesy of the american gentleman whois curator of it.
it has samples of half-a-dozen different kinds ofmarsupials--[a marsupial is a plantigrade vertebrate whose specialty isits pocket.
in some countries it is extinct, in the others it is rare.
the first american marsupials were stephen girard, mr. astor and theopossum; the principal marsupials of the southern hemisphere are mr.rhodes, and the kangaroo.
i, myself, am the latest marsupial.
also, imight boast that i have the largest pocket of them all.
but there isnothing in that.]
--one, the "tasmanian devil;" that is, i think he wasone of them.
and there was a fish with lungs.
when the water dries upit can live in the mud.
most curious of all was a parrot that killssheep.
on one great sheep-run this bird killed a thousand sheep in awhole year.
he doesn't want the whole sheep, but only the kidney-fat.
this restricted taste makes him an expensive bird to support.
to get thefat he drives his beak in and rips it out; the wound is mortal.
thisparrot furnishes a notable example of evolution brought about by changedconditions.
when the sheep culture was introduced, it presently broughtfamine to the parrot by exterminating a kind of grub which had alwaysthitherto been the parrot's diet.
the miseries of hunger made the birdwilling to eat raw flesh, since it could get no other food, and it beganto pick remnants of meat from sheep skins hung out on the fences to dry.
it soon came to prefer sheep meat to any other food, and by and by itcame to prefer the kidney-fat to any other detail of the sheep.
theparrot's bill was not well shaped for digging out the fat, but naturefixed that matter; she altered the bill's shape, and now the parrot candig out kidney-fat better than the chief justice of the supreme court, oranybody else, for that matter--even an admiral.
and there was another curiosity--quite a stunning one, i thought:arrow-heads and knives just like those which primeval man made out offlint, and thought he had done such a wonderful thing--yes, and has beenhumored and coddled in that superstition by this age of admiringscientists until there is probably no living with him in the other worldby now.
yet here is his finest and nicest work exactly duplicated in ourday; and by people who have never heard of him or his works: byaborigines who lived in the islands of these seas, within our time.
andthey not only duplicated those works of art but did it in the brittlestand most treacherous of substances--glass: made them out of old brandybottles flung out of the british camps; millions of tons of them.
it istime for primeval man to make a little less noise, now.
he has had hisday.
he is not what he used to be.
we had a drive through a bloomy andodorous fairy-land, to the refuge for the indigent--a spacious andcomfortable home, with hospitals, etc., for both sexes.
there was acrowd there, of the oldest people i have ever seen.
it was like beingsuddenly set down in a new world--a weird world where youth has neverbeen, a world sacred to age, and bowed forms, and wrinkles.
out of the359 persons present, 223 were ex-convicts, and could have told stirringtales, no doubt, if they had been minded to talk; 42 of the 359 were past80, and several were close upon 90; the average age at death there is 76years.
as for me, i have no use for that place; it is too healthy.
seventy is old enough--after that, there is too much risk.
youth andgaiety might vanish, any day--and then, what is left?
death in life;death without its privileges, death without its benefits.
there were 185women in that refuge, and 81 of them were ex-convicts.
the steamer disappointed us.
instead of making a long visit at hobart,as usual, she made a short one.
so we got but a glimpse of tasmania, andthen moved on.
we spent part of an afternoon and a night at sea, and reached bluff, innew zealand, early in the morning.
bluff is at the bottom of the middleisland, and is away down south, nearly fort y-seven degrees below theequator.
it lies as far south of the line as quebec lies north of it,and the climates of the two should be alike; but for some reason or otherit has not been so arranged.
quebec is hot in the summer and cold in thewinter, but bluff's climate is less intense; the cold weather is not verycold, the hot weather is not very hot; and the difference between thehottest month and the coldest is but 17 degrees fahrenheit.
in new zealand the rabbit plague began at bluff.
the man who introducedthe rabbit there was banqueted and lauded; but they would hang him, now,if they could get him.
in england the natural enemy of the rabbit isdetested and persecuted; in the bluff region the natural enemy of therabbit is honored, and his person is sacred.
the rabbit's natural enemyin england is the poacher, in bluff its natural enemy is the stoat, theweasel, the ferret, the cat, and the mongoose.
in england any personbelow the heir who is caught with a rabbit in his possession mustsatisfactorily explain how it got there, or he will suffer fine andimprisonment, together with extinction of his peerage; in bluff, the catfound with a rabbit in its possession does not have to explain--everybodylooks the other way; the person caught noticing would suffer fine andimprisonment, with extinction of peerage.
this is a sure way toundermine the moral fabric of a cat.
thirty years from now there willnot be a moral cat in new zealand.
some think there is none there now.
in england the poacher is watched, tracked, hunted--he dare not show hisface; in bluff the cat, the weasel, the stoat, and the mongoose go up anddown, whither they will, unmolested.
by a law of the legislature, postedwhere all may read, it is decreed that any person found in possession ofone of these creatures (dead) must satisfactorily explain thecircumstances or pay a fine of not less than l5, nor more than l20.
therevenue from this source is not large.
persons who want to pay a hundreddollars for a dead cat are getting rarer and rarer every day.
this isbad, for the revenue was to go to the endowment of a university.
allgovernments are more or less short-sighted: in england they fine thepoacher, whereas he ought to be banished to new zealand.
new zealandwould pay his way, and give him wages.
it was from bluff that we ought to have cut across to the west coast andvisited the new zealand switzerland, a land of superb scenery, made up ofsnowy grandeurs, anal mighty glaciers, and beautiful lakes; and overthere, also, are the wonderful rivals of the norwegian and alaskanfiords; and for neighbor, a waterfall of 1,900 feet; but we were obligedto postpone the trip to some later and indefinite time.
november 6.  a lovely summer morning; brilliant blue sky.
a few milesout from invercargill, passed through vast level green expanses snowedover with sheep.
fine to see.
the green, deep and very vivid sometimes;at other times less so, but delicate and lovely.
a passenger reminds methat i am in "the england of the far south."
dunedin, same date.
the town justifies michael davitt's praises.
the people are scotch.
they stopped here on their way from home toheaven-thinking they had arrived.
the population is stated at 40,000, bymalcolm ross, journalist; stated by an m. p. at 60,000.  a journalistcannot lie.
to the residence of dr. hockin.
he has a fine collection of booksrelating to new zealand; and his house is a museum of maori art andantiquities.
he has pictures and prints in color of many native chiefsof the past--some of them of note in history.
there is nothing of thesavage in the faces; nothing could be finer than these men's features,nothing more intellectual than these faces, nothing more masculine,nothing nobler than their aspect.
the aboriginals of australia andtasmania looked the savage, but these chiefs looked like romanpatricians.
the tattooing in these portraits ought to suggest thesavage, of course, but it does not.
the designs are so flowing andgraceful and beautiful that they are a most satisfactory decoration.
ittakes but fifteen minutes to get reconciled to the tattooing, and butfifteen more to perceive that it is just the thing.
after that, theundecorated european face is unpleasant and ignoble.
dr. hockin gave us a ghastly curiosity--a lignified caterpillar with aplant growing out of the back of its neck--a plant with a slender stem 4inches high.
it happened not by accident, but by design--nature'sdesign.
this caterpillar was in the act of loyally carrying out a lawinflicted upon him by nature--a law purposely inflicted upon him to gethim into trouble--a law which was a trap; in pursuance of this law hemade the proper preparations for turning himself into a night-moth; thatis to say, he dug a little trench, a little grave, and then stretchedhimself out in it on his stomach and partially buried himself--thennature was ready for him.
she blew the spores of a peculiar fungusthrough the air with a purpose.
some of them fell into a crease in theback of the caterpillar's neck, and began to sprout and grow--for therewas soil there--he had not washed his neck.
the roots forced themselvesdown into the worm's person, and rearward along through its body, suckingup the creature's juices for sap; the worm slowly died, and turned towood.
and here he was now, a wooden caterpillar, with every detail ofhis former physique delicately and exactly preserved and perpetuated, andwith that stem standing up out of him for his monument--monumentcommemorative of his own loyalty and of nature's unfair return for it.
nature is always acting like that.
mrs. x. said (of course) that thecaterpillar was not conscious and didn't suffer.
she should have knownbetter.
no caterpillar can deceive nature.
if this one couldn't suffer,nature would have known it and would have hunted up another caterpillar.
not that she would have let this one go, merely because it was defective.
she would have waited and let him turn into a night-moth; and thenfried him in the candle.
nature cakes a fish's eyes over with parasites, so that it shan't be ableto avoid its enemies or find its food.
she sends parasites into astar-fish's system, which clog up its prongs and swell them and make themso uncomfortable that the poor creature delivers itself from the prong toease its misery; and presently it has to part with another prong for thesake of comfort, and finally with a third.
if it re-grows the prongs,the parasite returns and the same thing is repeated.
and finally, whenthe ability to reproduce prongs is lost through age, that poor oldstar-fish can't get around any more, and so it dies of starvation.
in australia is prevalent a horrible disease due to an "unperfectedtapeworm."
unperfected--that is what they call it, i do not know why,for it transacts business just as well as if it were finished andfrescoed and gilded, and all that.
november 9.  to the museum and public picture gallery with the presidentof the society of artists.
some fine pictures there, lent by the s. ofa. several of them they bought, the others came to them by gift.
next,to the gallery of the s. of a.--annual exhibition--just opened.
think of a town like this having two such collections as this, and asociety of artists.
it is so all over australasia.
if it were amonarchy one might understand it.
i mean an absolute monarchy, where itisn't necessary to vote money, but take it.
then art flourishes.
butthese colonies are republics--republics with a wide suffrage; voters ofboth sexes, this one of new zealand.
in republics, neither thegovernment nor the rich private citizen is much given to propagating art.
all over australasia pictures by famous european artists are bought forthe public galleries by the state and by societies of citizens.
livingcitizens--not dead ones.
they rob themselves to give, not their heirs.
this s. of a. here owns its building--built it by subscription.
november 11.  on the road.
this train-express goes twenty and one-halfmiles an hour, schedule time; but it is fast enough, the outlook upon seaand land is so interesting, and the cars so comfortable.
they are notenglish, and not american; they are the swiss combination of the two.
a narrow and railed porch along the side, where a person can walkup and down.
a lavatory in each car.
this is progress; this isnineteenth-century spirit.
in new zealand, these fast expresses run twicea week.
it is well to know this if you want to be a bird and fly throughthe country at a 20-mile gait; otherwise you may start on one of the fivewrong days, and then you will get a train that can't overtake its ownshadow.
by contrast, these pleasant cars call to mind the branch-road cars atmaryborough, australia, and the passengers' talk about the branch-roadand the hotel.
somewhere on the road to maryborough i changed for a while to asmoking-carriage.
there were two gentlemen there; both riding backward,one at each end of the compartment.
they were acquaintances of eachother.
i sat down facing the one that sat at the starboard window.
hehad a good face, and a friendly look, and i judged from his dress that hewas a dissenting minister.
he was along toward fifty.
of his own motionhe struck a match, and shaded it with his hand for me to light my cigar.
i take the rest from my diary:in order to start conversation i asked him something about maryborough.
he said, in a most pleasant--even musical voice, but with quiet andcultured decision:"it's a charming town, with a hell of a hotel."
i was astonished.
it seemed so odd to hear a minister swear out loud.
he went placidly on:"it's the worst hotel in australia.
well, one may go further, and say inaustralasia."
"no--none at all.
"the pillows, too?"
"yes, the pillows, too.
and not a good quality of sand.
itpacks too hard, and has never been screened.
there is too much gravel init.
it is like sleeping on nuts."
"isn't there any good sand?"
"plenty of it.
there is as good bed-sand in this region as the world canfurnish.
aerated sand--and loose; but they won't buy it.
they wantsomething that will pack solid, and petrify."
"how are the rooms?"
"eight feet square; and a sheet of iced oil-cloth to step on in themorning when you get out of the sand-quarry."
"as to lights?"
"a good one?"
it's the kind that sheds a gloom."
"i like a lamp that burns all night."
"this one won't.
you must blow it out early."
"that is bad.
one might want it again in the night.
can't find it inthe dark."
"there's no trouble; you can find it by the stench."
"two nails on the door to hang seven suits of clothes on if you've gotthem."
"there aren't any."
"what do you do when you want service?"
but it won't fetch anybody."
"suppose you want the chambermaid to empty the slopjar?"
"there isn't any slop-jar.
the hotels don't keep them.
that is, outsideof sydney and melbourne."
"yes, i knew that.
i was only talking.
it's the oddest thing inaustralia.
another thing: i've got to get up in the dark, in themorning, to take the 5 o'clock train.
now if the boots----""there isn't any."
"well, the porter."
"there isn't any."
"but who will call me?"
you'll call yourself.
and you'll light yourself, too.
there'll not be a light burning in the halls or anywhere.
and if youdon't carry a light, you'll break your neck."
"but who will help me down with my baggage?"
however, i will tell you what to do.
in maryborough there's anamerican who has lived there half a lifetime; a fine man, and prosperousand popular.
he will be on the lookout for you; you won't have anytrouble.
sleep in peace; he will rout you out, and you will make yourtrain.
where is your manager?"
"i left him at ballarat, studying the language.
and besides, he had togo to melbourne and get us ready for new zealand.
i've not tried topilot myself before, and it doesn't look easy."
you've selected the very most difficult piece of railroad inaustralia for your experiment.
there are twelve miles of this road whichno man without good executive ability can ever hope--tell me, have yougood executive ability?
first-rate executive ability?"
"i--well, i think so, but----""that settles it.
the tone of----oh, you wouldn't ever make it in theworld.
however, that american will point you right, and you'll go.
you've got tickets?"
"yes--round trip; all the way to sydney."
"ah, there it is, you see!
you are going in the 5 o'clock bycastlemaine--twelve miles--instead of the 7.15 by ballarat--in order tosave two hours of fooling along the road.
now then, don't interrupt--letme have the floor.
you're going to save the government a deal ofhauling, but that's nothing; your ticket is by ballarat, and it isn'tgood over that twelve miles, and so----""but why should the government care which way i go?"
ask of the winds that far away with fragments strewedthe sea, as the boy that stood on the burning deck used to say.
thegovernment chooses to do its railway business in its own way, and itdoesn't know as much about it as the french.
in the beginning they triedidiots; then they imported the french--which was going backwards, yousee; now it runs the roads itself--which is going backwards again, yousee.
why, do you know, in order to curry favor with the voters, thegovernment puts down a road wherever anybody wants it--anybody that ownstwo sheep and a dog; and by consequence we've got, in the colony ofvictoria, 800 railway stations, and the business done at eighty of themdoesn't foot up twenty shillings a week."
it's the absolute truth."
"why, there are three or four men on wages at every station."
"i know it.
[truncated: 618,472 more chars]
